# Supplementary material for: Geometric and energetic data from ab initio calculations of haloethene, haloimine, halomethylenephosphine, haloiminophosphine, halodiazene, halodiphosphene and halocyclopropane
Source: Data Brief. 2019 Nov 2;27:104738. doi: 10.1016/j.dib.2019.104738 (PMC6861602; doi:10.1016/j.dib.2019.104738)
Supplement: Multimedia component 7 [file mmc7.zip › NP/CCSD/freq/FENPHE.out]

Q-Chem Developer Version!
                  Welcome to Q-Chem
     A Quantum Leap Into The Future Of Chemistry


 Q-Chem 5.1, Q-Chem, Inc., Pleasanton, CA (2018)

 Yihan Shao,  Zhengting Gan,  E. Epifanovsky,  A. T. B. Gilbert,  M. Wormit,  
 J. Kussmann,  A. W. Lange,  A. Behn,  Jia Deng,  Xintian Feng,  D. Ghosh,  
 M. Goldey,  P. R. Horn,  L. D. Jacobson,  I. Kaliman,  T. Kus,  A. Landau,  
 Jie Liu,  E. I. Proynov,  R. M. Richard,  R. P. Steele,  E. J. Sundstrom,  
 H. L. Woodcock III,  P. M. Zimmerman,  D. Zuev,  B. Albrecht,  E. Alguire,  
 S. A. Baeppler,  D. Barton,  Z. Benda,  Y. A. Bernard,  E. J. Berquist,  
 K. B. Bravaya,  H. Burton,  D. Casanova,  Chun-Min Chang,  Yunqing Chen,  
 A. Chien,  K. D. Closser,  M. P. Coons,  S. Coriani,  S. Dasgupta,  
 A. L. Dempwolff,  M. Diedenhofen,  Hainam Do,  R. G. Edgar,  Po-Tung Fang,  
 S. Faraji,  S. Fatehi,  Qingguo Feng,  K. D. Fenk,  J. Fosso-Tande,  
 J. Gayvert,  Qinghui Ge,  A. Ghysels,  G. Gidofalvi,  J. Gomes,  
 J. Gonthier,  A. Gunina,  D. Hait,  M. W. D. Hanson-Heine,  
 P. H. P. Harbach,  A. W. Hauser,  J. E. Herr,  E. G. Hohenstein,  
 Z. C. Holden,  Kerwin Hui,  B. C. Huynh,  T.-C. Jagau,  Hyunjun Ji,  
 B. Kaduk,  K. Khistyaev,  Jaehoon Kim,  P. Klunzinger,  K. Koh,  
 D. Kosenkov,  L. Koulias,  T. Kowalczyk,  C. M. Krauter,  A. Kunitsa,  
 Ka Un Lao,  A. Laurent,  K. V. Lawler,  Joonho Lee,  D. Lefrancois,  
 S. Lehtola,  D. S. Levine,  Yi-Pei Li,  You-Sheng Lin,  Fenglai Liu,  
 E. Livshits,  A. Luenser,  P. Manohar,  E. Mansoor,  S. F. Manzer,  
 Shan-Ping Mao,  Yuezhi Mao,  N. Mardirossian,  A. V. Marenich,  
 T. Markovich,  L. A. Martinez-Martinez,  S. A. Maurer,  N. J. Mayhall,  
 S. C. McKenzie,  J.-M. Mewes,  A. F. Morrison,  J. W. Mullinax,  K. Nanda,  
 T. S. Nguyen-Beck,  R. Olivares-Amaya,  J. A. Parkhill,  T. M. Perrine,  
 F. Plasser,  P. Pokhilko,  S. Prager,  A. Prociuk,  E. Ramos,  D. R. Rehn,  
 F. Rob,  M. Schneider,  N. Sergueev,  S. M. Sharada,  S. Sharma,  
 D. W. Small,  T. Stauch,  T. Stein,  Yu-Chuan Su,  A. J. W. Thom,  
 A. Tkatchenko,  T. Tsuchimochi,  N. M. Tubman,  L. Vogt,  M. L. Vidal,  
 O. Vydrov,  M. A. Watson,  J. Wenzel,  M. de Wergifosse,  T. A. Wesolowski,  
 A. White,  J. Witte,  A. Yamada,  Jun Yang,  K. Yao,  S. Yeganeh,  
 S. R. Yost,  Zhi-Qiang You,  A. Zech,  Igor Ying Zhang,  Xing Zhang,  
 Yan Zhao,  Ying Zhu,  B. R. Brooks,  G. K. L. Chan,  C. J. Cramer,  
 M. S. Gordon,  W. J. Hehre,  A. Klamt,  M. W. Schmidt,  C. D. Sherrill,  
 D. G. Truhlar,  A. Aspuru-Guzik,  R. Baer,  A. T. Bell,  N. A. Besley,  
 Jeng-Da Chai,  A. E. DePrince, III,  R. A. DiStasio Jr.,  A. Dreuw,  
 B. D. Dunietz,  T. R. Furlani,  Chao-Ping Hsu,  Yousung Jung,  Jing Kong,  
 D. S. Lambrecht,  WanZhen Liang,  C. Ochsenfeld,  V. A. Rassolov,  
 L. V. Slipchenko,  J. E. Subotnik,  T. Van Voorhis,  J. M. Herbert,  
 A. I. Krylov,  P. M. W. Gill,  M. Head-Gordon

 Contributors to earlier versions of Q-Chem not listed above: 
 R. D. Adamson,  B. Austin,  J. Baker,  G. J. O. Beran,  K. Brandhorst,  
 S. T. Brown,  E. F. C. Byrd,  A. K. Chakraborty,  C.-L. Cheng,  
 Siu Hung Chien,  D. M. Chipman,  D. L. Crittenden,  H. Dachsel,  
 R. J. Doerksen,  A. D. Dutoi,  L. Fusti-Molnar,  W. A. Goddard III,  
 A. Golubeva-Zadorozhnaya,  S. R. Gwaltney,  G. Hawkins,  A. Heyden,  
 S. Hirata,  G. Kedziora,  F. J. Keil,  C. Kelley,  Jihan Kim,  R. A. King,  
 R. Z. Khaliullin,  P. P. Korambath,  W. Kurlancheek,  A. M. Lee,  M. S. Lee,  
 S. V. Levchenko,  Ching Yeh Lin,  D. Liotard,  R. C. Lochan,  I. Lotan,  
 P. E. Maslen,  N. Nair,  D. P. O'Neill,  D. Neuhauser,  E. Neuscamman,  
 C. M. Oana,  R. Olson,  B. Peters,  R. Peverati,  P. A. Pieniazek,  
 Y. M. Rhee,  J. Ritchie,  M. A. Rohrdanz,  E. Rosta,  N. J. Russ,  
 H. F. Schaefer III,  N. E. Schultz,  N. Shenvi,  A. C. Simmonett,  A. Sodt,  
 D. Stuck,  K. S. Thanthiriwatte,  V. Vanovschi,  Tao Wang,  A. Warshel,  
 C. F. Williams,  Q. Wu,  X. Xu,  W. Zhang

 Please cite Q-Chem as follows:
 Y. Shao et al., Mol. Phys. 113, 184-215 (2015)
 DOI: 10.1080/00268976.2014.952696

 Q-Chem 5.1.2 for Intel X86 EM64T Linux

 Parts of Q-Chem use Armadillo 8.300.2 (Tropical Shenanigans).
 http://arma.sourceforge.net/

 Q-Chem begins on Tue May  7 18:03:02 2019  

Host: 
0

     Scratch files written to /scratch/taweetham/qchem15807//
Input Ideriv = 1
Curr. Ideriv = -1
Max.  Ideriv = 1


!!********************************************.
!!******************Warning*******************.
!!Desired Analytical derivatives not available.
!!Finite difference job might take a long time.
!!********************************************.
!!********************************************.


 2-order derivative to be evaluated numerically with 1-order analytical derivatives

Checking the input file for inconsistencies... 	...done.

--------------------------------------------------------------
User input:
--------------------------------------------------------------
F=I_E.out
$molecule
0 1
I 
P  1 2.462613
N  2 1.615618 1 97.070760
F  3 1.412905 2 106.333754 1 -180.000000 0
$end

$rem
   JOB_TYPE 	FREQUENCY
   BASIS 		6-311++G**
   METHOD	ccsd
   MEM_TOTAL	31000
   N_FROZEN_CORE      FC
$end

--------------------------------------------------------------
 ----------------------------------------------------------------
             Standard Nuclear Orientation (Angstroms)
    I     Atom           X                Y                Z
 ----------------------------------------------------------------
    1      I       1.1416686850    -0.0824384554    -0.0000000000
    2      P      -1.1593145755     0.7950231236     0.0000000000
    3      N      -1.9164243712    -0.6322141654    -0.0000000000
    4      F      -3.3004167863    -0.3478455066    -0.0000000000
 ----------------------------------------------------------------
 Molecular Point Group                 Cs    NOp =  2
 Largest Abelian Subgroup              Cs    NOp =  2
 Nuclear Repulsion Energy =   378.1632963218 hartrees
 There are       42 alpha and       42 beta electrons
 Requested basis set is 6-311++G(d,p)
 There are 49 shells and 136 basis functions
 Total memory of 31000 MB is distributed as follows: 
   MEM_STATIC is set to 192 MB
   QALLOC/CCMAN JOB total memory use is  30808 MB
 Warning: actual memory use might exceed 31000 MB

 Total QAlloc Memory Limit  31000 MB
 Mega-Array Size       188 MB
 MEM_STATIC part       192 MB

                       Distance Matrix (Angstroms)
             I (  1)   P (  2)   N (  3)
   P (  2)  2.462613
   N (  3)  3.107119  1.615618
   F (  4)  4.450007  2.427029  1.412905

 A cutoff of  1.0D-14 yielded   1043 shell pairs
 There are      8385 function pairs (      9410 Cartesian)

 -------------------------------------------------------
 OpenMP Integral Computing Module                       
 Release: version 1.0, May 2013, Q-Chem Inc. Pittsburgh 
 -------------------------------------------------------
 Integral Job Info:
 Integral job number is                      11
 Integral operator is                         1
 short-range coefficients                     0
 long-range coefficients              100000000
 Omega coefficients                           0
 if combine SR and LR in K                    0
 Integral screening is                        0
 Integral computing path is                   2
 max size of driver memory is            800000
 size of driver memory is                593474
 size of scratch memory is             11861008
 max col of scratch BK array               1296
 max len of scratch array in speh3          155
 max len of scratch index in speh4           18
 max int batch size is                      520
 min int batch size is                       52
 fixed nKL is                                52
 max L of basis functions is                  2
 order of int derivative is                   0
 number of shells is                         49
 number of basis is                         144
 number of cartesian basis is               144
 number of contracted shell pairs          1043
 number of primitive shell pairs           2386
 maxK2 (contraction) of shell pair           36
 max number of K2 of shell pair               1
 max number of CS2 of shell pair            132
 max number of PS2 of shell pair            132
 mem total for path MDJ                  520668
 -------------------------------------------------------
 Smallest overlap matrix eigenvalue = 2.32E-03
 Guess from superposition of atomic densities
 Warning:  Energy on first SCF cycle will be non-variational
 SAD guess density has 84.000000 electrons

 -----------------------------------------------------------------------
  General SCF calculation program by
  Eric Jon Sundstrom, Paul Horn, Yuezhi Mao, Dmitri Zuev, Alec White,
  David Stuck, Shaama M.S., Shane Yost, Joonho Lee, David Small,
  Daniel Levine, Susi Lehtola, Hugh Burton, Evgeny Epifanovsky
 -----------------------------------------------------------------------
 Hartree-Fock
 using 6 threads for integral computing
 -------------------------------------------------------
 OpenMP Integral computing Module                
 Release: version 2.0, May 2017, Q-Chem Inc. Pleasanton 
 -------------------------------------------------------
 A restricted SCF calculation will be
 performed using DIIS
 SCF converges when DIIS error is below 1.0e-08
 ---------------------------------------
  Cycle       Energy         DIIS error
 ---------------------------------------
    1   -7411.5825622480      3.88e-02  
    2   -7411.3078404519      5.22e-03  
    3   -7411.3598556846      2.98e-03  
    4   -7411.3759661547      6.71e-04  
    5   -7411.3772781205      2.84e-04  
    6   -7411.3776161941      1.14e-04  
    7   -7411.3776934870      4.82e-05  
    8   -7411.3777147582      2.97e-05  
    9   -7411.3777203720      9.36e-06  
   10   -7411.3777212038      4.43e-06  
   11   -7411.3777213382      1.78e-06  
   12   -7411.3777213735      6.13e-07  
   13   -7411.3777213777      1.40e-07  
   14   -7411.3777213779      4.63e-08  
   15   -7411.3777213778      1.69e-08  
   16   -7411.3777213778      4.80e-09  Convergence criterion met
 ---------------------------------------
 SCF time:   CPU 11.46s  wall 3.00s 
 SCF   energy in the final basis set =    -7411.3777213778
 Total energy in the final basis set =    -7411.3777213778


 ------------------------------------------------------------------------------

   CCMAN2: suite of methods based on coupled cluster
           and equation of motion theories.

   Components:
   * libvmm-1.3-trunk
     by Evgeny Epifanovsky, Ilya Kaliman.
   * libtensor-2.5-trunk
     by Evgeny Epifanovsky, Michael Wormit, Dmitry Zuev, Sam Manzer, 
        Ilya Kaliman.
   * libcc-2.5-trunk
     by Evgeny Epifanovsky, Arik Landau, Tomasz Kus, Kirill Khistyaev, 
        Dmitry Zuev, Prashant Manohar, Xintian Feng, Anna Krylov, 
        Matthew Goldey, Alec White, Thomas Jagau, Kaushik Nanda, 
        Anastasia Gunina, Alexander Kunitsa, Joonho Lee.

   CCMAN original authors:
   Anna I. Krylov, C. David Sherrill, Steven R. Gwaltney,
   Edward F. C. Byrd (2000)
   Sergey V. Levchenko, Lyudmila V. Slipchenko, Tao Wang,
   Ana-Maria C. Cristian (2003)
   Piotr A. Pieniazek, C. Melania Oana, Evgeny Epifanovsky (2007)
   Prashant Manohar (2009)

 ------------------------------------------------------------------------------


 Allocating and initializing 30808MB of RAM...
 Calculation will run on 6 cores.


 Alpha MOs, Restricted
 -- Occupied --                  
******* -180.89 -169.70 -169.70 -169.70  -80.07  -37.94  -33.13
  1 A'    2 A'    3 A'    1 A"    4 A'    5 A'    6 A'    7 A'                 
-33.129 -33.129 -26.335 -24.317 -24.316 -24.315 -24.312 -24.312
  2 A"    8 A'    9 A'   10 A'    3 A"   11 A'    4 A"   12 A'                 
-15.700  -7.605  -7.262  -5.497  -5.496  -5.496  -5.495  -5.484
 13 A'   14 A'   15 A'   16 A'   17 A'    5 A"   18 A'    6 A"                 
 -5.484  -2.418  -2.413  -2.413  -2.401  -2.401  -1.635  -1.159
 19 A'   20 A'    7 A"   21 A'    8 A"   22 A'   23 A'   24 A'                 
 -0.898  -0.784  -0.704  -0.699  -0.639  -0.515  -0.469  -0.436
 25 A'   26 A'    9 A"   27 A'   28 A'   29 A'   10 A"   30 A'                 
 -0.398  -0.389
 31 A'   11 A"                                                                 
 -- Virtual --                   
 -0.010   0.027   0.063   0.081   0.083   0.089   0.152   0.184
 12 A"   32 A'   33 A'   34 A'   13 A"   35 A'   36 A'   37 A'                 
  0.201   0.214   0.254   0.284   0.310   0.311   0.335   0.359
 38 A'   14 A"   39 A'   40 A'   41 A'   15 A"   42 A'   16 A"                 
  0.360   0.377   0.388   0.401   0.476   0.525   0.541   0.565
 43 A'   44 A'   17 A"   45 A'   46 A'   47 A'   18 A"   48 A'                 
  0.577   0.598   0.634   0.704   0.774   0.852   0.906   0.921
 19 A"   49 A'   50 A'   51 A'   52 A'   20 A"   21 A"   53 A'                 
  0.949   1.039   1.085   1.109   1.249   1.384   1.527   1.553
 54 A'   22 A"   55 A'   56 A'   57 A'   58 A'   23 A"   59 A'                 
  1.560   1.577   1.612   1.650   1.754   1.839   1.916   2.252
 24 A"   60 A'   61 A'   62 A'   25 A"   63 A'   64 A'   26 A"                 
  2.261   2.378   2.387   2.588   2.860   4.012   4.131   4.199
 65 A'   27 A"   66 A'   67 A'   68 A'   69 A'   28 A"   29 A"                 
  4.206   4.232   4.368   4.442   4.469   4.475   4.482   4.540
 70 A'   71 A'   30 A"   72 A'   31 A"   73 A'   32 A"   74 A'                 
  4.630   4.761   5.275   6.516   6.535   6.559   6.906   6.941
 75 A'   76 A'   77 A'   33 A"   78 A'   79 A'   34 A"   80 A'                 
  7.103   7.471  14.693  14.789  14.853  28.858  29.514  29.528
 81 A'   82 A'   35 A"   83 A'   84 A'   85 A'   36 A"   86 A'                 
 29.548  29.862  29.864  29.866  29.887  29.952  36.630  68.744
 87 A'   37 A"   88 A'   38 A"   89 A'   90 A'   91 A'   92 A'                 
130.574 130.585 130.607 154.256 166.0791912.174
 39 A"   93 A'   94 A'   95 A'   96 A'   97 A'                                 

 Beta MOs, Restricted
 -- Occupied --                  
******* -180.89 -169.70 -169.70 -169.70  -80.07  -37.94  -33.13
  1 A'    2 A'    3 A'    1 A"    4 A'    5 A'    6 A'    7 A'                 
-33.129 -33.129 -26.335 -24.317 -24.316 -24.315 -24.312 -24.312
  2 A"    8 A'    9 A'   10 A'    3 A"   11 A'    4 A"   12 A'                 
-15.700  -7.605  -7.262  -5.497  -5.496  -5.496  -5.495  -5.484
 13 A'   14 A'   15 A'   16 A'   17 A'    5 A"   18 A'    6 A"                 
 -5.484  -2.418  -2.413  -2.413  -2.401  -2.401  -1.635  -1.159
 19 A'   20 A'    7 A"   21 A'    8 A"   22 A'   23 A'   24 A'                 
 -0.898  -0.784  -0.704  -0.699  -0.639  -0.515  -0.469  -0.436
 25 A'   26 A'    9 A"   27 A'   28 A'   29 A'   10 A"   30 A'                 
 -0.398  -0.389
 31 A'   11 A"                                                                 
 -- Virtual --                   
 -0.010   0.027   0.063   0.081   0.083   0.089   0.152   0.184
 12 A"   32 A'   33 A'   34 A'   13 A"   35 A'   36 A'   37 A'                 
  0.201   0.214   0.254   0.284   0.310   0.311   0.335   0.359
 38 A'   14 A"   39 A'   40 A'   41 A'   15 A"   42 A'   16 A"                 
  0.360   0.377   0.388   0.401   0.476   0.525   0.541   0.565
 43 A'   44 A'   17 A"   45 A'   46 A'   47 A'   18 A"   48 A'                 
  0.577   0.598   0.634   0.704   0.774   0.852   0.906   0.921
 19 A"   49 A'   50 A'   51 A'   52 A'   20 A"   21 A"   53 A'                 
  0.949   1.039   1.085   1.109   1.249   1.384   1.527   1.553
 54 A'   22 A"   55 A'   56 A'   57 A'   58 A'   23 A"   59 A'                 
  1.560   1.577   1.612   1.650   1.754   1.839   1.916   2.252
 24 A"   60 A'   61 A'   62 A'   25 A"   63 A'   64 A'   26 A"                 
  2.261   2.378   2.387   2.588   2.860   4.012   4.131   4.199
 65 A'   27 A"   66 A'   67 A'   68 A'   69 A'   28 A"   29 A"                 
  4.206   4.232   4.368   4.442   4.469   4.475   4.482   4.540
 70 A'   71 A'   30 A"   72 A'   31 A"   73 A'   32 A"   74 A'                 
  4.630   4.761   5.275   6.516   6.535   6.559   6.906   6.941
 75 A'   76 A'   77 A'   33 A"   78 A'   79 A'   34 A"   80 A'                 
  7.103   7.471  14.693  14.789  14.853  28.858  29.514  29.528
 81 A'   82 A'   35 A"   83 A'   84 A'   85 A'   36 A"   86 A'                 
 29.548  29.862  29.864  29.866  29.887  29.952  36.630  68.744
 87 A'   37 A"   88 A'   38 A"   89 A'   90 A'   91 A'   92 A'                 
130.574 130.585 130.607 154.256 166.0791912.174
 39 A"   93 A'   94 A'   95 A'   96 A'   97 A'                                 

 Occupation and symmetry of molecular orbitals

 Point group: Cs (2 irreducible representations).

                           A'   A"    All 
 ------------------------------------------
 All molecular orbitals:
  - Alpha                  97   39    136 
  - Beta                   97   39    136 
 ------------------------------------------
 Alpha orbitals:
  - Frozen occupied        19   6     25  
  - Active occupied        12   5     17  
  - Active virtual         66   28    94  
  - Frozen virtual         0    0     0   
 ------------------------------------------
 Beta orbitals:
  - Frozen occupied        19   6     25  
  - Active occupied        12   5     17  
  - Active virtual         66   28    94  
  - Frozen virtual         0    0     0   
 ------------------------------------------

 Import integrals:   CPU 0.00 s  wall 0.00 s

 Import integrals:   CPU 50.59 s  wall 8.98 s

 MP2 amplitudes:   CPU 0.15 s  wall 0.12 s

Running a double precision version
           CCSD T amplitudes will be solved using DIIS.

           Start     Size      MaxIter   EConv     TConv     
           3         7         100       1.00e-07  1.00e-05  
 ------------------------------------------------------------------------------
           Energy (a.u.)   Ediff      Tdiff       Comment
 ------------------------------------------------------------------------------
         -7412.08915553                           
     1   -7412.07248753   1.67e-02   7.85e-01     
     2   -7412.09805624   2.56e-02   1.04e-01     
     3   -7412.09623838   1.82e-03   4.94e-02     
     4   -7412.09914459   2.91e-03   1.91e-02     Switched to DIIS steps.
     5   -7412.10017833   1.03e-03   1.36e-02     
     6   -7412.10027766   9.93e-05   3.94e-03     
     7   -7412.10027851   8.48e-07   1.51e-03     
     8   -7412.10027952   1.02e-06   4.26e-04     
     9   -7412.10028124   1.72e-06   2.55e-04     
    10   -7412.10028106   1.78e-07   9.58e-05     
    11   -7412.10028141   3.51e-07   3.76e-05     
    12   -7412.10028147   5.72e-08   2.19e-05     
    13   -7412.10028148   1.00e-08   6.90e-06     
 ------------------------------------------------------------------------------
         -7412.10028148                           CCSD T converged.

End of double precision
 SCF energy                 = -7411.37772138
 MP2 energy                 = -7412.08915553
 CCSD correlation energy     =    -0.72256010
 CCSD total energy           = -7412.10028148

 CCSD  T1^2 = 0.0161  T2^2 = 0.2740  Leading amplitudes:

 Amplitude    Orbitals with energies
 -0.0453       10 (A") A                 ->    12 (A") A                  
              -0.4691                         -0.0100                     
 -0.0453       10 (A") B                 ->    12 (A") B                  
              -0.4691                         -0.0100                     
  0.0179       9 (A") A                  ->    12 (A") A                  
              -0.7040                         -0.0100                     
  0.0179       9 (A") B                  ->    12 (A") B                  
              -0.7040                         -0.0100                     

 Amplitude    Orbitals with energies
 -0.0990       10 (A") A     10 (A") B   ->    12 (A") A     12 (A") B    
              -0.4691       -0.4691           -0.0100       -0.0100       
  0.0990       10 (A") A     10 (A") B   ->    12 (A") B     12 (A") A    
              -0.4691       -0.4691           -0.0100       -0.0100       
  0.0990       10 (A") B     10 (A") A   ->    12 (A") A     12 (A") B    
              -0.4691       -0.4691           -0.0100       -0.0100       
 -0.0990       10 (A") B     10 (A") A   ->    12 (A") B     12 (A") A    
              -0.4691       -0.4691           -0.0100       -0.0100       

 Computing CCSD intemediates for later calculations in double precision
 Finished.

Running a double precision version
           CCSD Lambda amplitudes will be solved using DIIS.
           Start     Size      MaxIter   EConv     LConv     
           3         7         100       1.00e-07  1.00e-05  
 ------------------------------------------------------------------------------
            Enorm      Ldiff       Comment
 ------------------------------------------------------------------------------
     1     6.59e-02   4.50e-02     
     2     2.01e-02   7.91e-03     
     3     9.38e-03   1.81e-03     
     4     5.14e-03   1.56e-03     Switched to DIIS steps.
     5     1.66e-03   1.03e-03     
     6     8.14e-04   2.69e-04     
     7     2.78e-04   8.74e-05     
     8     1.24e-04   7.57e-06     
     9     4.74e-05   6.32e-06     
    10     2.00e-05   2.48e-06     
    11     9.74e-06   3.80e-07     
    12     4.03e-06   4.59e-08     
    13     2.22e-06   2.14e-07     
    14     9.92e-07   5.90e-08     
    15     4.38e-07   2.80e-08     
    16     2.30e-07   2.04e-09     
    17     9.87e-08   1.23e-08     
 ------------------------------------------------------------------------------
                                   CCSD Lambda converged.

 Computing density matrices in double precision...
           Orbital response amplitudes will be solved using DIIS.
           Start     Size      MaxIter   EConv     LConv     
           3         7         100       1.00e-06  1.00e-06  
 ------------------------------------------------------------------------------
            Enorm      Ldiff       Comment
 ------------------------------------------------------------------------------
     1     9.90e-02   2.30e-03     
     2     7.71e-02   1.57e-02     
     3     9.43e-02   2.50e-02     
     4     1.72e-02   3.28e-02     Switched to DIIS steps.
     5     4.87e-03   6.32e-03     
     6     1.18e-03   8.81e-04     
     7     6.32e-04   1.35e-04     
     8     1.96e-04   1.04e-04     
     9     5.74e-05   2.28e-05     
    10     2.36e-05   2.49e-06     
    11     6.47e-06   2.50e-06     
    12     2.07e-06   7.61e-07     
    13     6.92e-07   6.41e-07     
 ------------------------------------------------------------------------------
                                   Orbital response converged.

 Computing density matrices... Done.
 CCSD calculation:   CPU 490.51 s  wall 89.26 s

 Transferring MO TPDM to AO TPDM
 Transferring g2_o1o1o1o1
 Transferring g2_o1o1o1v1
 Transferring g2_o1o1v1v1
 Transferring g2_o1v1o1v1
 Transferring g2_o1v1v1v1
 Transferring g2_v1v1v1v1
 Adding separable TPDM
 Computing TPDM gradient
 --------------------------------------------------------
 2e gradient
  Atom          X               Y               Z
 --------------------------------------------------------
    1        -53.289182       11.064010        0.000000  
    2         25.327629      -28.879979       -0.000000  
    3          9.974509       16.095440        0.000000  
    4         17.987045        1.720529       -0.000000  
 --------------------------------------------------------
 --------------------------------------------------------
 Final gradient
  Atom          X               Y               Z
 --------------------------------------------------------
    1        -53.289182       11.064010        0.000000  
    2         25.327629      -28.879979       -0.000000  
    3          9.974509       16.095440        0.000000  
    4         17.987045        1.720529       -0.000000  
 --------------------------------------------------------
 Analytic gradient from two-electron contribution:   CPU 284.00 s  wall 56.57 s

 Total ccman2 time:   CPU 832.46 s  wall 156.70 s


 --------------------------------------------------------------
             Orbital Energies (a.u.) and Symmetries
 --------------------------------------------------------------

 Alpha MOs, Restricted
 -- Occupied --                  
******* -180.89 -169.70 -169.70  -80.07  -37.94  -33.13  -33.13
  1 A'    2 A'    3 A'    4 A'    5 A'    6 A'    7 A'    8 A'                 
-26.335 -24.317 -24.315 -24.312 -15.700  -7.605  -7.262  -5.497
  9 A'   10 A'   11 A'   12 A'   13 A'   14 A'   15 A'   16 A'                 
 -5.496  -5.495  -5.484-169.697 -33.129 -24.316 -24.312  -5.496
 17 A'   18 A'   19 A'    1 A"    2 A"    3 A"    4 A"    5 A"                 
 -5.484  -2.418  -2.413  -2.401  -1.635  -1.159  -0.898  -0.784
  6 A"   20 A'   21 A'   22 A'   23 A'   24 A'   25 A'   26 A'                 
 -0.699  -0.639  -0.515  -0.436  -0.398  -2.413  -2.401  -0.704
 27 A'   28 A'   29 A'   30 A'   31 A'    7 A"    8 A"    9 A"                 
 -0.469  -0.389
 10 A"   11 A"                                                                 
 -- Virtual --                   
  0.027   0.063   0.081   0.089   0.152   0.184   0.201   0.254
 32 A'   33 A'   34 A'   35 A'   36 A'   37 A'   38 A'   39 A'                 
  0.284   0.310   0.335   0.360   0.377   0.401   0.476   0.525
 40 A'   41 A'   42 A'   43 A'   44 A'   45 A'   46 A'   47 A'                 
  0.565   0.598   0.634   0.704   0.774   0.921   0.949   1.085
 48 A'   49 A'   50 A'   51 A'   52 A'   53 A'   54 A'   55 A'                 
  1.109   1.249   1.384   1.553   1.577   1.612   1.650   1.839
 56 A'   57 A'   58 A'   59 A'   60 A'   61 A'   62 A'   63 A'                 
  1.916   2.261   2.387   2.588   2.860   4.012   4.206   4.232
 64 A'   65 A'   66 A'   67 A'   68 A'   69 A'   70 A'   71 A'                 
  4.442   4.475   4.540   4.630   4.761   5.275   6.535   6.559
 72 A'   73 A'   74 A'   75 A'   76 A'   77 A'   78 A'   79 A'                 
  6.941   7.103   7.471  14.789  14.853  28.858  29.528  29.548
 80 A'   81 A'   82 A'   83 A'   84 A'   85 A'   86 A'   87 A'                 
 29.864  29.887  29.952  36.630  68.744 130.585 130.607 154.256
 88 A'   89 A'   90 A'   91 A'   92 A'   93 A'   94 A'   95 A'                 
166.0791912.174  -0.010   0.083   0.214   0.311   0.359   0.388
 96 A'   97 A'   12 A"   13 A"   14 A"   15 A"   16 A"   17 A"                 
  0.541   0.577   0.852   0.906   1.039   1.527   1.560   1.754
 18 A"   19 A"   20 A"   21 A"   22 A"   23 A"   24 A"   25 A"                 
  2.252   2.378   4.131   4.199   4.368   4.469   4.482   6.516
 26 A"   27 A"   28 A"   29 A"   30 A"   31 A"   32 A"   33 A"                 
  6.906  14.693  29.514  29.862  29.866 130.574
 34 A"   35 A"   36 A"   37 A"   38 A"   39 A"                                 

 Beta MOs, Restricted
 -- Occupied --                  
******* -180.89 -169.70 -169.70  -80.07  -37.94  -33.13  -33.13
  1 A'    2 A'    3 A'    4 A'    5 A'    6 A'    7 A'    8 A'                 
-26.335 -24.317 -24.315 -24.312 -15.700  -7.605  -7.262  -5.497
  9 A'   10 A'   11 A'   12 A'   13 A'   14 A'   15 A'   16 A'                 
 -5.496  -5.495  -5.484-169.697 -33.129 -24.316 -24.312  -5.496
 17 A'   18 A'   19 A'    1 A"    2 A"    3 A"    4 A"    5 A"                 
 -5.484  -2.418  -2.413  -2.401  -1.635  -1.159  -0.898  -0.784
  6 A"   20 A'   21 A'   22 A'   23 A'   24 A'   25 A'   26 A'                 
 -0.699  -0.639  -0.515  -0.436  -0.398  -2.413  -2.401  -0.704
 27 A'   28 A'   29 A'   30 A'   31 A'    7 A"    8 A"    9 A"                 
 -0.469  -0.389
 10 A"   11 A"                                                                 
 -- Virtual --                   
  0.027   0.063   0.081   0.089   0.152   0.184   0.201   0.254
 32 A'   33 A'   34 A'   35 A'   36 A'   37 A'   38 A'   39 A'                 
  0.284   0.310   0.335   0.360   0.377   0.401   0.476   0.525
 40 A'   41 A'   42 A'   43 A'   44 A'   45 A'   46 A'   47 A'                 
  0.565   0.598   0.634   0.704   0.774   0.921   0.949   1.085
 48 A'   49 A'   50 A'   51 A'   52 A'   53 A'   54 A'   55 A'                 
  1.109   1.249   1.384   1.553   1.577   1.612   1.650   1.839
 56 A'   57 A'   58 A'   59 A'   60 A'   61 A'   62 A'   63 A'                 
  1.916   2.261   2.387   2.588   2.860   4.012   4.206   4.232
 64 A'   65 A'   66 A'   67 A'   68 A'   69 A'   70 A'   71 A'                 
  4.442   4.475   4.540   4.630   4.761   5.275   6.535   6.559
 72 A'   73 A'   74 A'   75 A'   76 A'   77 A'   78 A'   79 A'                 
  6.941   7.103   7.471  14.789  14.853  28.858  29.528  29.548
 80 A'   81 A'   82 A'   83 A'   84 A'   85 A'   86 A'   87 A'                 
 29.864  29.887  29.952  36.630  68.744 130.585 130.607 154.256
 88 A'   89 A'   90 A'   91 A'   92 A'   93 A'   94 A'   95 A'                 
166.0791912.174  -0.010   0.083   0.214   0.311   0.359   0.388
 96 A'   97 A'   12 A"   13 A"   14 A"   15 A"   16 A"   17 A"                 
  0.541   0.577   0.852   0.906   1.039   1.527   1.560   1.754
 18 A"   19 A"   20 A"   21 A"   22 A"   23 A"   24 A"   25 A"                 
  2.252   2.378   4.131   4.199   4.368   4.469   4.482   6.516
 26 A"   27 A"   28 A"   29 A"   30 A"   31 A"   32 A"   33 A"                 
  6.906  14.693  29.514  29.862  29.866 130.574
 34 A"   35 A"   36 A"   37 A"   38 A"   39 A"                                 
 --------------------------------------------------------------

          Ground-State Mulliken Net Atomic Charges

     Atom                 Charge (a.u.)
  ----------------------------------------
      1 I                    -0.117552
      2 P                     0.359420
      3 N                    -0.191269
      4 F                    -0.050599
  ----------------------------------------
  Sum of atomic charges =    -0.000000

 -----------------------------------------------------------------
                    Cartesian Multipole Moments
 -----------------------------------------------------------------
    Charge (ESU x 10^10)
                -0.0000
    Dipole Moment (Debye)
         X       1.2194      Y       1.9131      Z      -0.0000
       Tot       2.2687
    Quadrupole Moments (Debye-Ang)
        XX     -56.5967     XY      -4.1238     YY     -53.2339
        XZ       0.0000     YZ       0.0000     ZZ     -51.5960
    Octopole Moments (Debye-Ang^2)
       XXX      56.8218    XXY       1.4562    XYY      11.3541
       YYY      -4.8890    XXZ      -0.0000    XYZ      -0.0000
       YYZ      -0.0000    XZZ       7.0476    YZZ      -1.3833
       ZZZ       0.0000
    Hexadecapole Moments (Debye-Ang^3)
      XXXX    -898.6430   XXXY     -17.9090   XXYY    -167.0151
      XYYY       1.9117   YYYY    -141.0034   XXXZ       0.0000
      XXYZ       0.0000   XYYZ       0.0000   YYYZ      -0.0000
      XXZZ    -150.7238   XYZZ       0.3120   YYZZ     -33.9143
      XZZZ      -0.0000   YZZZ       0.0000   ZZZZ     -67.7952
 -----------------------------------------------------------------
 DrvMan completing analytic gradient of the correlated energy
 Correlated dipole moment
            1
    1   0.4797566
    2   0.7526898
    3  -0.0000000
 Energy read as -7412.100281482
 Full Analytical Gradient: (in a.u., or Hartree/Bohr)
             1             2             3             4
    1   -0.00003949    0.00008779   -0.00003992   -0.00000837
    2    0.00002728    0.00003194   -0.00006380    0.00000458
    3    0.00000000   -0.00000000    0.00000000   -0.00000000
 Gradient time:  CPU 0.79 s  wall 0.81 s
 ######################################################
 ######################################################
 # Starting finite difference calculation for IDERIV  #
 Finite diff step size:  1.88973e-03 a.u.
 ----------------------------------------------------------------
             Standard Nuclear Orientation (Angstroms)
    I     Atom           X                Y                Z
 ----------------------------------------------------------------
    1      I       1.1426686850    -0.0824384554    -0.0000000000
    2      P      -1.1593145755     0.7950231236     0.0000000000
    3      N      -1.9164243712    -0.6322141654    -0.0000000000
    4      F      -3.3004167863    -0.3478455066    -0.0000000000
 ----------------------------------------------------------------
 Nuclear Repulsion Energy =   378.0657717009 hartrees
 There are       42 alpha and       42 beta electrons

                       Distance Matrix (Angstroms)
             I (  1)   P (  2)   N (  3)
   P (  2)  2.463547
   N (  3)  3.108103  1.615618
   F (  4)  4.451005  2.427029  1.412905

 Requested basis set is 6-311++G(d,p)
 There are 49 shells and 136 basis functions
 A cutoff of  1.0D-14 yielded   1043 shell pairs
 There are      8385 function pairs (      9410 Cartesian)
 Smallest overlap matrix eigenvalue = 2.32E-03
 Guess MOs from SCF MO coefficient file

 -----------------------------------------------------------------------
  General SCF calculation program by
  Eric Jon Sundstrom, Paul Horn, Yuezhi Mao, Dmitri Zuev, Alec White,
  David Stuck, Shaama M.S., Shane Yost, Joonho Lee, David Small,
  Daniel Levine, Susi Lehtola, Hugh Burton, Evgeny Epifanovsky
 -----------------------------------------------------------------------
 Hartree-Fock
 using 6 threads for integral computing
 -------------------------------------------------------
 OpenMP Integral computing Module                
 Release: version 2.0, May 2017, Q-Chem Inc. Pleasanton 
 -------------------------------------------------------
 A restricted SCF calculation will be
 performed using DIIS
 SCF converges when DIIS error is below 1.0e-08
 ---------------------------------------
  Cycle       Energy         DIIS error
 ---------------------------------------
    1   -7411.3777165539      5.40e-06  
    2   -7411.3777166519      1.45e-06  
    3   -7411.3777166610      8.20e-07  
    4   -7411.3777166631      2.40e-07  
    5   -7411.3777166635      1.23e-07  
    6   -7411.3777166636      5.30e-08  
    7   -7411.3777166636      2.88e-08  
    8   -7411.3777166636      1.20e-08  
    9   -7411.3777166635      4.19e-09  Convergence criterion met
 ---------------------------------------
 SCF time:   CPU 6.34s  wall 1.00s 
 SCF   energy in the final basis set =    -7411.3777166635
 Total energy in the final basis set =    -7411.3777166635


 ------------------------------------------------------------------------------

   CCMAN2: suite of methods based on coupled cluster
           and equation of motion theories.

   Components:
   * libvmm-1.3-trunk
     by Evgeny Epifanovsky, Ilya Kaliman.
   * libtensor-2.5-trunk
     by Evgeny Epifanovsky, Michael Wormit, Dmitry Zuev, Sam Manzer, 
        Ilya Kaliman.
   * libcc-2.5-trunk
     by Evgeny Epifanovsky, Arik Landau, Tomasz Kus, Kirill Khistyaev, 
        Dmitry Zuev, Prashant Manohar, Xintian Feng, Anna Krylov, 
        Matthew Goldey, Alec White, Thomas Jagau, Kaushik Nanda, 
        Anastasia Gunina, Alexander Kunitsa, Joonho Lee.

   CCMAN original authors:
   Anna I. Krylov, C. David Sherrill, Steven R. Gwaltney,
   Edward F. C. Byrd (2000)
   Sergey V. Levchenko, Lyudmila V. Slipchenko, Tao Wang,
   Ana-Maria C. Cristian (2003)
   Piotr A. Pieniazek, C. Melania Oana, Evgeny Epifanovsky (2007)
   Prashant Manohar (2009)

 ------------------------------------------------------------------------------


 Allocating and initializing 30808MB of RAM...
 Calculation will run on 6 cores.


 Alpha MOs, Restricted
 -- Occupied --                  
******* -180.89 -169.70 -169.70 -169.70  -80.07  -37.94  -33.13
  1 A     2 A     3 A     4 A     5 A     6 A     7 A     8 A                  
-33.129 -33.129 -26.335 -24.317 -24.316 -24.315 -24.312 -24.312
  9 A    10 A    11 A    12 A    13 A    14 A    15 A    16 A                  
-15.700  -7.605  -7.262  -5.497  -5.496  -5.496  -5.495  -5.484
 17 A    18 A    19 A    20 A    21 A    22 A    23 A    24 A                  
 -5.484  -2.418  -2.413  -2.413  -2.401  -2.401  -1.635  -1.159
 25 A    26 A    27 A    28 A    29 A    30 A    31 A    32 A                  
 -0.898  -0.784  -0.704  -0.699  -0.639  -0.515  -0.469  -0.436
 33 A    34 A    35 A    36 A    37 A    38 A    39 A    40 A                  
 -0.398  -0.389
 41 A    42 A                                                                  
 -- Virtual --                   
 -0.010   0.027   0.063   0.081   0.083   0.089   0.152   0.184
 43 A    44 A    45 A    46 A    47 A    48 A    49 A    50 A                  
  0.201   0.214   0.254   0.285   0.310   0.311   0.335   0.359
 51 A    52 A    53 A    54 A    55 A    56 A    57 A    58 A                  
  0.360   0.377   0.388   0.401   0.476   0.525   0.541   0.565
 59 A    60 A    61 A    62 A    63 A    64 A    65 A    66 A                  
  0.577   0.598   0.634   0.704   0.774   0.852   0.906   0.920
 67 A    68 A    69 A    70 A    71 A    72 A    73 A    74 A                  
  0.949   1.039   1.085   1.109   1.249   1.384   1.527   1.553
 75 A    76 A    77 A    78 A    79 A    80 A    81 A    82 A                  
  1.560   1.577   1.612   1.649   1.754   1.838   1.916   2.252
 83 A    84 A    85 A    86 A    87 A    88 A    89 A    90 A                  
  2.261   2.378   2.387   2.588   2.860   4.012   4.131   4.199
 91 A    92 A    93 A    94 A    95 A    96 A    97 A    98 A                  
  4.205   4.232   4.368   4.442   4.469   4.475   4.482   4.540
 99 A   100 A   101 A   102 A   103 A   104 A   105 A   106 A                  
  4.629   4.761   5.275   6.516   6.535   6.559   6.906   6.941
107 A   108 A   109 A   110 A   111 A   112 A   113 A   114 A                  
  7.103   7.471  14.693  14.789  14.853  28.858  29.514  29.528
115 A   116 A   117 A   118 A   119 A   120 A   121 A   122 A                  
 29.548  29.862  29.864  29.866  29.887  29.952  36.630  68.744
123 A   124 A   125 A   126 A   127 A   128 A   129 A   130 A                  
130.574 130.585 130.607 154.256 166.0781912.173
131 A   132 A   133 A   134 A   135 A   136 A                                  

 Beta MOs, Restricted
 -- Occupied --                  
******* -180.89 -169.70 -169.70 -169.70  -80.07  -37.94  -33.13
  1 A     2 A     3 A     4 A     5 A     6 A     7 A     8 A                  
-33.129 -33.129 -26.335 -24.317 -24.316 -24.315 -24.312 -24.312
  9 A    10 A    11 A    12 A    13 A    14 A    15 A    16 A                  
-15.700  -7.605  -7.262  -5.497  -5.496  -5.496  -5.495  -5.484
 17 A    18 A    19 A    20 A    21 A    22 A    23 A    24 A                  
 -5.484  -2.418  -2.413  -2.413  -2.401  -2.401  -1.635  -1.159
 25 A    26 A    27 A    28 A    29 A    30 A    31 A    32 A                  
 -0.898  -0.784  -0.704  -0.699  -0.639  -0.515  -0.469  -0.436
 33 A    34 A    35 A    36 A    37 A    38 A    39 A    40 A                  
 -0.398  -0.389
 41 A    42 A                                                                  
 -- Virtual --                   
 -0.010   0.027   0.063   0.081   0.083   0.089   0.152   0.184
 43 A    44 A    45 A    46 A    47 A    48 A    49 A    50 A                  
  0.201   0.214   0.254   0.285   0.310   0.311   0.335   0.359
 51 A    52 A    53 A    54 A    55 A    56 A    57 A    58 A                  
  0.360   0.377   0.388   0.401   0.476   0.525   0.541   0.565
 59 A    60 A    61 A    62 A    63 A    64 A    65 A    66 A                  
  0.577   0.598   0.634   0.704   0.774   0.852   0.906   0.920
 67 A    68 A    69 A    70 A    71 A    72 A    73 A    74 A                  
  0.949   1.039   1.085   1.109   1.249   1.384   1.527   1.553
 75 A    76 A    77 A    78 A    79 A    80 A    81 A    82 A                  
  1.560   1.577   1.612   1.649   1.754   1.838   1.916   2.252
 83 A    84 A    85 A    86 A    87 A    88 A    89 A    90 A                  
  2.261   2.378   2.387   2.588   2.860   4.012   4.131   4.199
 91 A    92 A    93 A    94 A    95 A    96 A    97 A    98 A                  
  4.205   4.232   4.368   4.442   4.469   4.475   4.482   4.540
 99 A   100 A   101 A   102 A   103 A   104 A   105 A   106 A                  
  4.629   4.761   5.275   6.516   6.535   6.559   6.906   6.941
107 A   108 A   109 A   110 A   111 A   112 A   113 A   114 A                  
  7.103   7.471  14.693  14.789  14.853  28.858  29.514  29.528
115 A   116 A   117 A   118 A   119 A   120 A   121 A   122 A                  
 29.548  29.862  29.864  29.866  29.887  29.952  36.630  68.744
123 A   124 A   125 A   126 A   127 A   128 A   129 A   130 A                  
130.574 130.585 130.607 154.256 166.0781912.173
131 A   132 A   133 A   134 A   135 A   136 A                                  

 Occupation and symmetry of molecular orbitals

 Point group: C1 (1 irreducible representation).

                           A     All 
 -------------------------------------
 All molecular orbitals:
  - Alpha                  136   136 
  - Beta                   136   136 
 -------------------------------------
 Alpha orbitals:
  - Frozen occupied        25    25  
  - Active occupied        17    17  
  - Active virtual         94    94  
  - Frozen virtual         0     0   
 -------------------------------------
 Beta orbitals:
  - Frozen occupied        25    25  
  - Active occupied        17    17  
  - Active virtual         94    94  
  - Frozen virtual         0     0   
 -------------------------------------

 Import integrals:   CPU 0.00 s  wall 0.00 s

 Import integrals:   CPU 55.60 s  wall 9.64 s

 MP2 amplitudes:   CPU 0.13 s  wall 0.09 s

Running a double precision version
           CCSD T amplitudes will be solved using DIIS.

           Start     Size      MaxIter   EConv     TConv     
           3         7         100       1.00e-07  1.00e-05  
 ------------------------------------------------------------------------------
           Energy (a.u.)   Ediff      Tdiff       Comment
 ------------------------------------------------------------------------------
         -7412.08914752                           
     1   -7412.07248489   1.67e-02   7.85e-01     
     2   -7412.09805472   2.56e-02   1.04e-01     
     3   -7412.09623762   1.82e-03   4.94e-02     
     4   -7412.09914424   2.91e-03   1.91e-02     Switched to DIIS steps.
     5   -7412.10017824   1.03e-03   1.36e-02     
     6   -7412.10027755   9.93e-05   3.94e-03     
     7   -7412.10027840   8.46e-07   1.51e-03     
     8   -7412.10027941   1.02e-06   4.26e-04     
     9   -7412.10028113   1.71e-06   2.55e-04     
    10   -7412.10028095   1.77e-07   9.57e-05     
    11   -7412.10028130   3.51e-07   3.76e-05     
    12   -7412.10028136   5.69e-08   2.19e-05     
    13   -7412.10028137   1.03e-08   6.89e-06     
 ------------------------------------------------------------------------------
         -7412.10028137                           CCSD T converged.

End of double precision
 SCF energy                 = -7411.37771666
 MP2 energy                 = -7412.08914752
 CCSD correlation energy     =    -0.72256471
 CCSD total energy           = -7412.10028137

 CCSD  T1^2 = 0.0161  T2^2 = 0.2740  Leading amplitudes:

 Amplitude    Orbitals with energies
  0.0452       39 (A) A                  ->    43 (A) A                   
              -0.4691                         -0.0100                     
  0.0452       39 (A) B                  ->    43 (A) B                   
              -0.4691                         -0.0100                     
  0.0179       35 (A) A                  ->    43 (A) A                   
              -0.7041                         -0.0100                     
  0.0179       35 (A) B                  ->    43 (A) B                   
              -0.7041                         -0.0100                     

 Amplitude    Orbitals with energies
 -0.0991       39 (A) A      39 (A) B    ->    43 (A) A      43 (A) B     
              -0.4691       -0.4691           -0.0100       -0.0100       
  0.0991       39 (A) A      39 (A) B    ->    43 (A) B      43 (A) A     
              -0.4691       -0.4691           -0.0100       -0.0100       
  0.0991       39 (A) B      39 (A) A    ->    43 (A) A      43 (A) B     
              -0.4691       -0.4691           -0.0100       -0.0100       
 -0.0991       39 (A) B      39 (A) A    ->    43 (A) B      43 (A) A     
              -0.4691       -0.4691           -0.0100       -0.0100       

 Computing CCSD intemediates for later calculations in double precision
 Finished.

Running a double precision version
           CCSD Lambda amplitudes will be solved using DIIS.
           Start     Size      MaxIter   EConv     LConv     
           3         7         100       1.00e-07  1.00e-05  
 ------------------------------------------------------------------------------
            Enorm      Ldiff       Comment
 ------------------------------------------------------------------------------
     1     6.59e-02   4.50e-02     
     2     2.01e-02   7.91e-03     
     3     9.38e-03   1.81e-03     
     4     5.14e-03   1.56e-03     Switched to DIIS steps.
     5     1.66e-03   1.03e-03     
     6     8.14e-04   2.69e-04     
     7     2.78e-04   8.74e-05     
     8     1.24e-04   7.55e-06     
     9     4.74e-05   6.34e-06     
    10     2.00e-05   2.49e-06     
    11     9.72e-06   3.83e-07     
    12     4.02e-06   4.81e-08     
    13     2.22e-06   2.13e-07     
    14     9.91e-07   5.87e-08     
    15     4.38e-07   2.80e-08     
    16     2.30e-07   1.92e-09     
    17     9.87e-08   1.22e-08     
 ------------------------------------------------------------------------------
                                   CCSD Lambda converged.

 Computing density matrices in double precision...
           Orbital response amplitudes will be solved using DIIS.
           Start     Size      MaxIter   EConv     LConv     
           3         7         100       1.00e-06  1.00e-06  
 ------------------------------------------------------------------------------
            Enorm      Ldiff       Comment
 ------------------------------------------------------------------------------
     1     9.91e-02   2.28e-03     
     2     7.71e-02   1.57e-02     
     3     9.44e-02   2.50e-02     
     4     1.72e-02   3.28e-02     Switched to DIIS steps.
     5     4.87e-03   6.32e-03     
     6     1.18e-03   8.82e-04     
     7     6.32e-04   1.35e-04     
     8     1.96e-04   1.04e-04     
     9     5.76e-05   2.31e-05     
    10     2.37e-05   2.55e-06     
    11     6.46e-06   2.51e-06     
    12     2.07e-06   7.64e-07     
    13     6.92e-07   6.42e-07     
 ------------------------------------------------------------------------------
                                   Orbital response converged.

 Computing density matrices... Done.
 CCSD calculation:   CPU 1611.46 s  wall 279.05 s

 Transferring MO TPDM to AO TPDM
 Transferring g2_o1o1o1o1
 Transferring g2_o1o1o1v1
 Transferring g2_o1o1v1v1
 Transferring g2_o1v1o1v1
 Transferring g2_o1v1v1v1
 Transferring g2_v1v1v1v1
 Adding separable TPDM
 Computing TPDM gradient
 --------------------------------------------------------
 2e gradient
  Atom          X               Y               Z
 --------------------------------------------------------
    1        -53.260707       11.051435       -0.000000  
    2         25.307035      -28.865080        0.000000  
    3          9.968820       16.093316        0.000000  
    4         17.984851        1.720328       -0.000000  
 --------------------------------------------------------
 --------------------------------------------------------
 Final gradient
  Atom          X               Y               Z
 --------------------------------------------------------
    1        -53.260707       11.051435       -0.000000  
    2         25.307035      -28.865080        0.000000  
    3          9.968820       16.093316        0.000000  
    4         17.984851        1.720328       -0.000000  
 --------------------------------------------------------
 Analytic gradient from two-electron contribution:   CPU 287.21 s  wall 55.41 s

 Total ccman2 time:   CPU 1961.07 s  wall 345.67 s


 --------------------------------------------------------------

                    Orbital Energies (a.u.)
 --------------------------------------------------------------

 Alpha MOs
 -- Occupied --
********-180.8910-169.6975-169.6967-169.6966 -80.0658 -37.9449 -33.1328
-33.1289 -33.1287 -26.3352 -24.3168 -24.3156 -24.3154 -24.3119 -24.3119
-15.7004  -7.6050  -7.2618  -5.4969  -5.4960  -5.4960  -5.4949  -5.4843
 -5.4838  -2.4179  -2.4133  -2.4126  -2.4011  -2.4010  -1.6346  -1.1588
 -0.8976  -0.7837  -0.7041  -0.6995  -0.6392  -0.5149  -0.4691  -0.4360
 -0.3982  -0.3892
 -- Virtual --
 -0.0100   0.0266   0.0627   0.0807   0.0826   0.0891   0.1522   0.1844
  0.2012   0.2144   0.2537   0.2845   0.3104   0.3109   0.3349   0.3593
  0.3595   0.3772   0.3879   0.4013   0.4755   0.5249   0.5410   0.5651
  0.5772   0.5980   0.6337   0.7037   0.7743   0.8517   0.9063   0.9205
  0.9491   1.0388   1.0846   1.1087   1.2486   1.3838   1.5269   1.5525
  1.5603   1.5770   1.6121   1.6495   1.7539   1.8384   1.9162   2.2521
  2.2608   2.3781   2.3873   2.5884   2.8601   4.0118   4.1307   4.1988
  4.2055   4.2321   4.3678   4.4420   4.4694   4.4753   4.4816   4.5402
  4.6293   4.7608   5.2749   6.5163   6.5346   6.5594   6.9060   6.9409
  7.1032   7.4710  14.6933  14.7891  14.8528  28.8577  29.5138  29.5277
 29.5483  29.8618  29.8641  29.8664  29.8867  29.9520  36.6299  68.7443
130.5742 130.5848 130.6069 154.2558 166.07851912.1735
 --------------------------------------------------------------

          Ground-State Mulliken Net Atomic Charges

     Atom                 Charge (a.u.)
  ----------------------------------------
      1 I                    -0.117711
      2 P                     0.359443
      3 N                    -0.191171
      4 F                    -0.050562
  ----------------------------------------
  Sum of atomic charges =    -0.000000

 -----------------------------------------------------------------
                    Cartesian Multipole Moments
 -----------------------------------------------------------------
    Charge (ESU x 10^10)
                 0.0000
    Dipole Moment (Debye)
         X       1.2163      Y       1.9138      Z       0.0000
       Tot       2.2676
    Quadrupole Moments (Debye-Ang)
        XX     -56.5930     XY      -4.1245     YY     -53.2344
        XZ      -0.0000     YZ       0.0000     ZZ     -51.5980
    Octopole Moments (Debye-Ang^2)
       XXX      56.7252    XXY       1.4555    XYY      11.3197
       YYY      -4.8866    XXZ       0.0000    XYZ      -0.0000
       YYZ       0.0000    XZZ       7.0154    YZZ      -1.3830
       ZZZ       0.0000
    Hexadecapole Moments (Debye-Ang^3)
      XXXX    -898.9657   XXXY     -17.9071   XXYY    -167.0780
      XYYY       1.9157   YYYY    -141.0030   XXXZ      -0.0000
      XXYZ       0.0000   XYYZ      -0.0000   YYYZ       0.0000
      XXZZ    -150.7916   XYZZ       0.3143   YYZZ     -33.9159
      XZZZ      -0.0000   YZZZ       0.0000   ZZZZ     -67.8024
 -----------------------------------------------------------------
 DrvMan completing analytic gradient of the correlated energy
 Correlated dipole moment
            1
    1   0.4785282
    2   0.7529518
    3   0.0000000
 Energy read as -7412.100281370
 Full Analytical Gradient: (in a.u., or Hartree/Bohr)
             1             2             3             4
    1    0.00016028   -0.00007565   -0.00006715   -0.00001748
    2   -0.00003090    0.00009519   -0.00006596    0.00000167
    3    0.00000000    0.00000000   -0.00000000    0.00000000
 Gradient time:  CPU 0.79 s  wall 0.80 s
 ----------------------------------------------------------------
             Standard Nuclear Orientation (Angstroms)
    I     Atom           X                Y                Z
 ----------------------------------------------------------------
    1      I       1.1406686850    -0.0824384554    -0.0000000000
    2      P      -1.1593145755     0.7950231236     0.0000000000
    3      N      -1.9164243712    -0.6322141654    -0.0000000000
    4      F      -3.3004167863    -0.3478455066    -0.0000000000
 ----------------------------------------------------------------
 Nuclear Repulsion Energy =   378.2608847261 hartrees
 There are       42 alpha and       42 beta electrons

                       Distance Matrix (Angstroms)
             I (  1)   P (  2)   N (  3)
   P (  2)  2.461679
   N (  3)  3.106134  1.615618
   F (  4)  4.449009  2.427029  1.412905

 Requested basis set is 6-311++G(d,p)
 There are 49 shells and 136 basis functions
 A cutoff of  1.0D-14 yielded   1043 shell pairs
 There are      8385 function pairs (      9410 Cartesian)
 Smallest overlap matrix eigenvalue = 2.32E-03
 Guess MOs from SCF MO coefficient file

 -----------------------------------------------------------------------
  General SCF calculation program by
  Eric Jon Sundstrom, Paul Horn, Yuezhi Mao, Dmitri Zuev, Alec White,
  David Stuck, Shaama M.S., Shane Yost, Joonho Lee, David Small,
  Daniel Levine, Susi Lehtola, Hugh Burton, Evgeny Epifanovsky
 -----------------------------------------------------------------------
 Hartree-Fock
 using 6 threads for integral computing
 -------------------------------------------------------
 OpenMP Integral computing Module                
 Release: version 2.0, May 2017, Q-Chem Inc. Pleasanton 
 -------------------------------------------------------
 A restricted SCF calculation will be
 performed using DIIS
 SCF converges when DIIS error is below 1.0e-08
 ---------------------------------------
  Cycle       Energy         DIIS error
 ---------------------------------------
    1   -7411.3777252450      1.08e-05  
    2   -7411.3777256364      2.90e-06  
    3   -7411.3777256734      1.64e-06  
    4   -7411.3777256819      4.81e-07  
    5   -7411.3777256834      2.46e-07  
    6   -7411.3777256838      1.06e-07  
    7   -7411.3777256840      5.76e-08  
    8   -7411.3777256839      2.41e-08  
    9   -7411.3777256838      8.38e-09  Convergence criterion met
 ---------------------------------------
 SCF time:   CPU 6.36s  wall 1.00s 
 SCF   energy in the final basis set =    -7411.3777256838
 Total energy in the final basis set =    -7411.3777256838


 ------------------------------------------------------------------------------

   CCMAN2: suite of methods based on coupled cluster
           and equation of motion theories.

   Components:
   * libvmm-1.3-trunk
     by Evgeny Epifanovsky, Ilya Kaliman.
   * libtensor-2.5-trunk
     by Evgeny Epifanovsky, Michael Wormit, Dmitry Zuev, Sam Manzer, 
        Ilya Kaliman.
   * libcc-2.5-trunk
     by Evgeny Epifanovsky, Arik Landau, Tomasz Kus, Kirill Khistyaev, 
        Dmitry Zuev, Prashant Manohar, Xintian Feng, Anna Krylov, 
        Matthew Goldey, Alec White, Thomas Jagau, Kaushik Nanda, 
        Anastasia Gunina, Alexander Kunitsa, Joonho Lee.

   CCMAN original authors:
   Anna I. Krylov, C. David Sherrill, Steven R. Gwaltney,
   Edward F. C. Byrd (2000)
   Sergey V. Levchenko, Lyudmila V. Slipchenko, Tao Wang,
   Ana-Maria C. Cristian (2003)
   Piotr A. Pieniazek, C. Melania Oana, Evgeny Epifanovsky (2007)
   Prashant Manohar (2009)

 ------------------------------------------------------------------------------


 Allocating and initializing 30808MB of RAM...
 Calculation will run on 6 cores.


 Alpha MOs, Restricted
 -- Occupied --                  
******* -180.89 -169.70 -169.70 -169.70  -80.07  -37.94  -33.13
  1 A     2 A     3 A     4 A     5 A     6 A     7 A     8 A                  
-33.129 -33.129 -26.335 -24.317 -24.316 -24.315 -24.312 -24.312
  9 A    10 A    11 A    12 A    13 A    14 A    15 A    16 A                  
-15.700  -7.605  -7.262  -5.497  -5.496  -5.496  -5.495  -5.484
 17 A    18 A    19 A    20 A    21 A    22 A    23 A    24 A                  
 -5.484  -2.418  -2.413  -2.413  -2.401  -2.401  -1.634  -1.159
 25 A    26 A    27 A    28 A    29 A    30 A    31 A    32 A                  
 -0.898  -0.784  -0.704  -0.699  -0.639  -0.515  -0.469  -0.436
 33 A    34 A    35 A    36 A    37 A    38 A    39 A    40 A                  
 -0.398  -0.389
 41 A    42 A                                                                  
 -- Virtual --                   
 -0.010   0.027   0.063   0.081   0.083   0.089   0.152   0.184
 43 A    44 A    45 A    46 A    47 A    48 A    49 A    50 A                  
  0.201   0.214   0.254   0.284   0.310   0.311   0.335   0.359
 51 A    52 A    53 A    54 A    55 A    56 A    57 A    58 A                  
  0.360   0.377   0.388   0.401   0.476   0.525   0.541   0.565
 59 A    60 A    61 A    62 A    63 A    64 A    65 A    66 A                  
  0.577   0.598   0.634   0.704   0.774   0.852   0.907   0.921
 67 A    68 A    69 A    70 A    71 A    72 A    73 A    74 A                  
  0.949   1.039   1.085   1.109   1.249   1.384   1.527   1.553
 75 A    76 A    77 A    78 A    79 A    80 A    81 A    82 A                  
  1.560   1.577   1.612   1.650   1.754   1.839   1.916   2.252
 83 A    84 A    85 A    86 A    87 A    88 A    89 A    90 A                  
  2.261   2.378   2.387   2.589   2.860   4.012   4.131   4.199
 91 A    92 A    93 A    94 A    95 A    96 A    97 A    98 A                  
  4.206   4.232   4.368   4.442   4.469   4.475   4.482   4.540
 99 A   100 A   101 A   102 A   103 A   104 A   105 A   106 A                  
  4.630   4.761   5.275   6.516   6.535   6.559   6.906   6.941
107 A   108 A   109 A   110 A   111 A   112 A   113 A   114 A                  
  7.103   7.471  14.693  14.789  14.853  28.858  29.514  29.528
115 A   116 A   117 A   118 A   119 A   120 A   121 A   122 A                  
 29.548  29.862  29.864  29.866  29.887  29.952  36.630  68.744
123 A   124 A   125 A   126 A   127 A   128 A   129 A   130 A                  
130.574 130.585 130.607 154.256 166.0791912.174
131 A   132 A   133 A   134 A   135 A   136 A                                  

 Beta MOs, Restricted
 -- Occupied --                  
******* -180.89 -169.70 -169.70 -169.70  -80.07  -37.94  -33.13
  1 A     2 A     3 A     4 A     5 A     6 A     7 A     8 A                  
-33.129 -33.129 -26.335 -24.317 -24.316 -24.315 -24.312 -24.312
  9 A    10 A    11 A    12 A    13 A    14 A    15 A    16 A                  
-15.700  -7.605  -7.262  -5.497  -5.496  -5.496  -5.495  -5.484
 17 A    18 A    19 A    20 A    21 A    22 A    23 A    24 A                  
 -5.484  -2.418  -2.413  -2.413  -2.401  -2.401  -1.634  -1.159
 25 A    26 A    27 A    28 A    29 A    30 A    31 A    32 A                  
 -0.898  -0.784  -0.704  -0.699  -0.639  -0.515  -0.469  -0.436
 33 A    34 A    35 A    36 A    37 A    38 A    39 A    40 A                  
 -0.398  -0.389
 41 A    42 A                                                                  
 -- Virtual --                   
 -0.010   0.027   0.063   0.081   0.083   0.089   0.152   0.184
 43 A    44 A    45 A    46 A    47 A    48 A    49 A    50 A                  
  0.201   0.214   0.254   0.284   0.310   0.311   0.335   0.359
 51 A    52 A    53 A    54 A    55 A    56 A    57 A    58 A                  
  0.360   0.377   0.388   0.401   0.476   0.525   0.541   0.565
 59 A    60 A    61 A    62 A    63 A    64 A    65 A    66 A                  
  0.577   0.598   0.634   0.704   0.774   0.852   0.907   0.921
 67 A    68 A    69 A    70 A    71 A    72 A    73 A    74 A                  
  0.949   1.039   1.085   1.109   1.249   1.384   1.527   1.553
 75 A    76 A    77 A    78 A    79 A    80 A    81 A    82 A                  
  1.560   1.577   1.612   1.650   1.754   1.839   1.916   2.252
 83 A    84 A    85 A    86 A    87 A    88 A    89 A    90 A                  
  2.261   2.378   2.387   2.589   2.860   4.012   4.131   4.199
 91 A    92 A    93 A    94 A    95 A    96 A    97 A    98 A                  
  4.206   4.232   4.368   4.442   4.469   4.475   4.482   4.540
 99 A   100 A   101 A   102 A   103 A   104 A   105 A   106 A                  
  4.630   4.761   5.275   6.516   6.535   6.559   6.906   6.941
107 A   108 A   109 A   110 A   111 A   112 A   113 A   114 A                  
  7.103   7.471  14.693  14.789  14.853  28.858  29.514  29.528
115 A   116 A   117 A   118 A   119 A   120 A   121 A   122 A                  
 29.548  29.862  29.864  29.866  29.887  29.952  36.630  68.744
123 A   124 A   125 A   126 A   127 A   128 A   129 A   130 A                  
130.574 130.585 130.607 154.256 166.0791912.174
131 A   132 A   133 A   134 A   135 A   136 A                                  

 Occupation and symmetry of molecular orbitals

 Point group: C1 (1 irreducible representation).

                           A     All 
 -------------------------------------
 All molecular orbitals:
  - Alpha                  136   136 
  - Beta                   136   136 
 -------------------------------------
 Alpha orbitals:
  - Frozen occupied        25    25  
  - Active occupied        17    17  
  - Active virtual         94    94  
  - Frozen virtual         0     0   
 -------------------------------------
 Beta orbitals:
  - Frozen occupied        25    25  
  - Active occupied        17    17  
  - Active virtual         94    94  
  - Frozen virtual         0     0   
 -------------------------------------

 Import integrals:   CPU 0.00 s  wall 0.00 s

 Import integrals:   CPU 56.39 s  wall 9.89 s

 MP2 amplitudes:   CPU 0.13 s  wall 0.09 s

Running a double precision version
           CCSD T amplitudes will be solved using DIIS.

           Start     Size      MaxIter   EConv     TConv     
           3         7         100       1.00e-07  1.00e-05  
 ------------------------------------------------------------------------------
           Energy (a.u.)   Ediff      Tdiff       Comment
 ------------------------------------------------------------------------------
         -7412.08916317                           
     1   -7412.07248979   1.67e-02   7.85e-01     
     2   -7412.09805739   2.56e-02   1.04e-01     
     3   -7412.09623876   1.82e-03   4.94e-02     
     4   -7412.09914457   2.91e-03   1.91e-02     Switched to DIIS steps.
     5   -7412.10017805   1.03e-03   1.36e-02     
     6   -7412.10027739   9.93e-05   3.94e-03     
     7   -7412.10027824   8.49e-07   1.51e-03     
     8   -7412.10027926   1.02e-06   4.26e-04     
     9   -7412.10028098   1.72e-06   2.55e-04     
    10   -7412.10028080   1.78e-07   9.58e-05     
    11   -7412.10028115   3.51e-07   3.76e-05     
    12   -7412.10028121   5.75e-08   2.19e-05     
    13   -7412.10028122   9.78e-09   6.90e-06     
 ------------------------------------------------------------------------------
         -7412.10028122                           CCSD T converged.

End of double precision
 SCF energy                 = -7411.37772568
 MP2 energy                 = -7412.08916317
 CCSD correlation energy     =    -0.72255554
 CCSD total energy           = -7412.10028122

 CCSD  T1^2 = 0.0161  T2^2 = 0.2739  Leading amplitudes:

 Amplitude    Orbitals with energies
  0.0453       39 (A) A                  ->    43 (A) A                   
              -0.4692                         -0.0100                     
  0.0453       39 (A) B                  ->    43 (A) B                   
              -0.4692                         -0.0100                     
 -0.0179       35 (A) A                  ->    43 (A) A                   
              -0.7040                         -0.0100                     
 -0.0179       35 (A) B                  ->    43 (A) B                   
              -0.7040                         -0.0100                     

 Amplitude    Orbitals with energies
 -0.0989       39 (A) A      39 (A) B    ->    43 (A) A      43 (A) B     
              -0.4692       -0.4692           -0.0100       -0.0100       
  0.0989       39 (A) A      39 (A) B    ->    43 (A) B      43 (A) A     
              -0.4692       -0.4692           -0.0100       -0.0100       
  0.0989       39 (A) B      39 (A) A    ->    43 (A) A      43 (A) B     
              -0.4692       -0.4692           -0.0100       -0.0100       
 -0.0989       39 (A) B      39 (A) A    ->    43 (A) B      43 (A) A     
              -0.4692       -0.4692           -0.0100       -0.0100       

 Computing CCSD intemediates for later calculations in double precision
 Finished.

Running a double precision version
           CCSD Lambda amplitudes will be solved using DIIS.
           Start     Size      MaxIter   EConv     LConv     
           3         7         100       1.00e-07  1.00e-05  
 ------------------------------------------------------------------------------
            Enorm      Ldiff       Comment
 ------------------------------------------------------------------------------
     1     6.59e-02   4.49e-02     
     2     2.01e-02   7.91e-03     
     3     9.38e-03   1.81e-03     
     4     5.14e-03   1.56e-03     Switched to DIIS steps.
     5     1.66e-03   1.03e-03     
     6     8.14e-04   2.69e-04     
     7     2.78e-04   8.74e-05     
     8     1.24e-04   7.59e-06     
     9     4.74e-05   6.31e-06     
    10     2.00e-05   2.47e-06     
    11     9.75e-06   3.77e-07     
    12     4.04e-06   4.38e-08     
    13     2.22e-06   2.15e-07     
    14     9.92e-07   5.92e-08     
    15     4.38e-07   2.80e-08     
    16     2.30e-07   2.16e-09     
    17     9.87e-08   1.23e-08     
 ------------------------------------------------------------------------------
                                   CCSD Lambda converged.

 Computing density matrices in double precision...
           Orbital response amplitudes will be solved using DIIS.
           Start     Size      MaxIter   EConv     LConv     
           3         7         100       1.00e-06  1.00e-06  
 ------------------------------------------------------------------------------
            Enorm      Ldiff       Comment
 ------------------------------------------------------------------------------
     1     9.90e-02   2.31e-03     
     2     7.71e-02   1.57e-02     
     3     9.43e-02   2.50e-02     
     4     1.72e-02   3.27e-02     Switched to DIIS steps.
     5     4.86e-03   6.33e-03     
     6     1.18e-03   8.81e-04     
     7     6.31e-04   1.35e-04     
     8     1.95e-04   1.04e-04     
     9     5.72e-05   2.25e-05     
    10     2.35e-05   2.43e-06     
    11     6.48e-06   2.49e-06     
    12     2.07e-06   7.58e-07     
    13     6.92e-07   6.41e-07     
 ------------------------------------------------------------------------------
                                   Orbital response converged.

 Computing density matrices... Done.
 CCSD calculation:   CPU 1614.20 s  wall 279.62 s

 Transferring MO TPDM to AO TPDM
 Transferring g2_o1o1o1o1
 Transferring g2_o1o1o1v1
 Transferring g2_o1o1v1v1
 Transferring g2_o1v1o1v1
 Transferring g2_o1v1v1v1
 Transferring g2_v1v1v1v1
 Adding separable TPDM
 Computing TPDM gradient
 --------------------------------------------------------
 2e gradient
  Atom          X               Y               Z
 --------------------------------------------------------
    1        -53.317665       11.076598       -0.000000  
    2         25.348225      -28.894893        0.000000  
    3          9.980199       16.097566       -0.000000  
    4         17.989241        1.720730        0.000000  
 --------------------------------------------------------
 --------------------------------------------------------
 Final gradient
  Atom          X               Y               Z
 --------------------------------------------------------
    1        -53.317665       11.076598       -0.000000  
    2         25.348225      -28.894893        0.000000  
    3          9.980199       16.097566       -0.000000  
    4         17.989241        1.720730        0.000000  
 --------------------------------------------------------
 Analytic gradient from two-electron contribution:   CPU 287.97 s  wall 56.17 s

 Total ccman2 time:   CPU 1964.76 s  wall 347.18 s


 --------------------------------------------------------------

                    Orbital Energies (a.u.)
 --------------------------------------------------------------

 Alpha MOs
 -- Occupied --
********-180.8911-169.6976-169.6967-169.6967 -80.0657 -37.9450 -33.1329
-33.1290 -33.1288 -26.3351 -24.3169 -24.3157 -24.3154 -24.3119 -24.3119
-15.7003  -7.6049  -7.2619  -5.4968  -5.4959  -5.4959  -5.4949  -5.4844
 -5.4839  -2.4180  -2.4134  -2.4127  -2.4011  -2.4011  -1.6345  -1.1588
 -0.8979  -0.7836  -0.7040  -0.6994  -0.6392  -0.5149  -0.4692  -0.4361
 -0.3983  -0.3892
 -- Virtual --
 -0.0100   0.0269   0.0627   0.0808   0.0826   0.0891   0.1522   0.1844
  0.2012   0.2144   0.2537   0.2845   0.3104   0.3109   0.3349   0.3594
  0.3596   0.3772   0.3878   0.4014   0.4755   0.5251   0.5408   0.5651
  0.5772   0.5981   0.6337   0.7040   0.7743   0.8518   0.9066   0.9208
  0.9493   1.0388   1.0850   1.1091   1.2487   1.3839   1.5269   1.5526
  1.5603   1.5771   1.6121   1.6497   1.7540   1.8386   1.9163   2.2522
  2.2609   2.3782   2.3874   2.5885   2.8602   4.0120   4.1308   4.1989
  4.2056   4.2322   4.3679   4.4421   4.4694   4.4753   4.4817   4.5404
  4.6298   4.7610   5.2750   6.5162   6.5346   6.5594   6.9061   6.9410
  7.1034   7.4711  14.6934  14.7894  14.8530  28.8579  29.5138  29.5277
 29.5482  29.8617  29.8641  29.8664  29.8867  29.9522  36.6300  68.7444
130.5742 130.5848 130.6069 154.2559 166.07861912.1736
 --------------------------------------------------------------

          Ground-State Mulliken Net Atomic Charges

     Atom                 Charge (a.u.)
  ----------------------------------------
      1 I                    -0.117392
      2 P                     0.359396
      3 N                    -0.191367
      4 F                    -0.050636
  ----------------------------------------
  Sum of atomic charges =    -0.000000

 -----------------------------------------------------------------
                    Cartesian Multipole Moments
 -----------------------------------------------------------------
    Charge (ESU x 10^10)
                 0.0000
    Dipole Moment (Debye)
         X       1.2225      Y       1.9125      Z      -0.0000
       Tot       2.2698
    Quadrupole Moments (Debye-Ang)
        XX     -56.6005     XY      -4.1232     YY     -53.2334
        XZ       0.0000     YZ       0.0000     ZZ     -51.5941
    Octopole Moments (Debye-Ang^2)
       XXX      56.9184    XXY       1.4570    XYY      11.3884
       YYY      -4.8914    XXZ      -0.0000    XYZ       0.0000
       YYZ      -0.0000    XZZ       7.0798    YZZ      -1.3835
       ZZZ      -0.0000
    Hexadecapole Moments (Debye-Ang^3)
      XXXX    -898.3208   XXXY     -17.9108   XXYY    -166.9522
      XYYY       1.9076   YYYY    -141.0038   XXXZ       0.0000
      XXYZ       0.0000   XYYZ       0.0000   YYYZ       0.0000
      XXZZ    -150.6561   XYZZ       0.3098   YYZZ     -33.9128
      XZZZ       0.0000   YZZZ      -0.0000   ZZZZ     -67.7879
 -----------------------------------------------------------------
 DrvMan completing analytic gradient of the correlated energy
 Correlated dipole moment
            1
    1   0.4809855
    2   0.7524274
    3  -0.0000000
 Energy read as -7412.100281221
 Full Analytical Gradient: (in a.u., or Hartree/Bohr)
             1             2             3             4
    1   -0.00024002    0.00025187   -0.00001259    0.00000074
    2    0.00008575   -0.00003162   -0.00006161    0.00000748
    3    0.00000000    0.00000000   -0.00000000    0.00000000
 Gradient time:  CPU 0.81 s  wall 0.82 s
 ----------------------------------------------------------------
             Standard Nuclear Orientation (Angstroms)
    I     Atom           X                Y                Z
 ----------------------------------------------------------------
    1      I       1.1416686850    -0.0814384554    -0.0000000000
    2      P      -1.1593145755     0.7950231236     0.0000000000
    3      N      -1.9164243712    -0.6322141654    -0.0000000000
    4      F      -3.3004167863    -0.3478455066    -0.0000000000
 ----------------------------------------------------------------
 Nuclear Repulsion Energy =   378.1836424516 hartrees
 There are       42 alpha and       42 beta electrons

                       Distance Matrix (Angstroms)
             I (  1)   P (  2)   N (  3)
   P (  2)  2.462257
   N (  3)  3.107296  1.615618
   F (  4)  4.450067  2.427029  1.412905

 Requested basis set is 6-311++G(d,p)
 There are 49 shells and 136 basis functions
 A cutoff of  1.0D-14 yielded   1043 shell pairs
 There are      8385 function pairs (      9410 Cartesian)
 Smallest overlap matrix eigenvalue = 2.32E-03
 Guess MOs from SCF MO coefficient file

 -----------------------------------------------------------------------
  General SCF calculation program by
  Eric Jon Sundstrom, Paul Horn, Yuezhi Mao, Dmitri Zuev, Alec White,
  David Stuck, Shaama M.S., Shane Yost, Joonho Lee, David Small,
  Daniel Levine, Susi Lehtola, Hugh Burton, Evgeny Epifanovsky
 -----------------------------------------------------------------------
 Hartree-Fock
 using 6 threads for integral computing
 -------------------------------------------------------
 OpenMP Integral computing Module                
 Release: version 2.0, May 2017, Q-Chem Inc. Pleasanton 
 -------------------------------------------------------
 A restricted SCF calculation will be
 performed using DIIS
 SCF converges when DIIS error is below 1.0e-08
 ---------------------------------------
  Cycle       Energy         DIIS error
 ---------------------------------------
    1   -7411.3777261940      4.90e-06  
    2   -7411.3777262928      1.41e-06  
    3   -7411.3777263064      8.15e-07  
    4   -7411.3777263095      3.26e-07  
    5   -7411.3777263106      1.43e-07  
    6   -7411.3777263107      5.76e-08  
    7   -7411.3777263107      2.32e-08  
    8   -7411.3777263108      8.67e-09  Convergence criterion met
 ---------------------------------------
 SCF time:   CPU 5.69s  wall 1.00s 
 SCF   energy in the final basis set =    -7411.3777263108
 Total energy in the final basis set =    -7411.3777263108


 ------------------------------------------------------------------------------

   CCMAN2: suite of methods based on coupled cluster
           and equation of motion theories.

   Components:
   * libvmm-1.3-trunk
     by Evgeny Epifanovsky, Ilya Kaliman.
   * libtensor-2.5-trunk
     by Evgeny Epifanovsky, Michael Wormit, Dmitry Zuev, Sam Manzer, 
        Ilya Kaliman.
   * libcc-2.5-trunk
     by Evgeny Epifanovsky, Arik Landau, Tomasz Kus, Kirill Khistyaev, 
        Dmitry Zuev, Prashant Manohar, Xintian Feng, Anna Krylov, 
        Matthew Goldey, Alec White, Thomas Jagau, Kaushik Nanda, 
        Anastasia Gunina, Alexander Kunitsa, Joonho Lee.

   CCMAN original authors:
   Anna I. Krylov, C. David Sherrill, Steven R. Gwaltney,
   Edward F. C. Byrd (2000)
   Sergey V. Levchenko, Lyudmila V. Slipchenko, Tao Wang,
   Ana-Maria C. Cristian (2003)
   Piotr A. Pieniazek, C. Melania Oana, Evgeny Epifanovsky (2007)
   Prashant Manohar (2009)

 ------------------------------------------------------------------------------


 Allocating and initializing 30808MB of RAM...
 Calculation will run on 6 cores.


 Alpha MOs, Restricted
 -- Occupied --                  
******* -180.89 -169.70 -169.70 -169.70  -80.07  -37.94  -33.13
  1 A     2 A     3 A     4 A     5 A     6 A     7 A     8 A                  
-33.129 -33.129 -26.335 -24.317 -24.316 -24.315 -24.312 -24.312
  9 A    10 A    11 A    12 A    13 A    14 A    15 A    16 A                  
-15.700  -7.605  -7.262  -5.497  -5.496  -5.496  -5.495  -5.484
 17 A    18 A    19 A    20 A    21 A    22 A    23 A    24 A                  
 -5.484  -2.418  -2.413  -2.413  -2.401  -2.401  -1.634  -1.159
 25 A    26 A    27 A    28 A    29 A    30 A    31 A    32 A                  
 -0.898  -0.784  -0.704  -0.699  -0.639  -0.515  -0.469  -0.436
 33 A    34 A    35 A    36 A    37 A    38 A    39 A    40 A                  
 -0.398  -0.389
 41 A    42 A                                                                  
 -- Virtual --                   
 -0.010   0.027   0.063   0.081   0.083   0.089   0.152   0.184
 43 A    44 A    45 A    46 A    47 A    48 A    49 A    50 A                  
  0.201   0.214   0.254   0.284   0.310   0.311   0.335   0.359
 51 A    52 A    53 A    54 A    55 A    56 A    57 A    58 A                  
  0.360   0.377   0.388   0.401   0.476   0.525   0.541   0.565
 59 A    60 A    61 A    62 A    63 A    64 A    65 A    66 A                  
  0.577   0.598   0.634   0.704   0.774   0.852   0.907   0.921
 67 A    68 A    69 A    70 A    71 A    72 A    73 A    74 A                  
  0.949   1.039   1.085   1.109   1.249   1.384   1.527   1.553
 75 A    76 A    77 A    78 A    79 A    80 A    81 A    82 A                  
  1.560   1.577   1.612   1.650   1.754   1.839   1.916   2.252
 83 A    84 A    85 A    86 A    87 A    88 A    89 A    90 A                  
  2.261   2.378   2.387   2.589   2.860   4.012   4.131   4.199
 91 A    92 A    93 A    94 A    95 A    96 A    97 A    98 A                  
  4.206   4.232   4.368   4.442   4.469   4.475   4.482   4.540
 99 A   100 A   101 A   102 A   103 A   104 A   105 A   106 A                  
  4.630   4.761   5.275   6.516   6.535   6.559   6.906   6.941
107 A   108 A   109 A   110 A   111 A   112 A   113 A   114 A                  
  7.103   7.471  14.693  14.789  14.853  28.858  29.514  29.528
115 A   116 A   117 A   118 A   119 A   120 A   121 A   122 A                  
 29.548  29.862  29.864  29.866  29.887  29.952  36.630  68.744
123 A   124 A   125 A   126 A   127 A   128 A   129 A   130 A                  
130.574 130.585 130.607 154.256 166.0791912.174
131 A   132 A   133 A   134 A   135 A   136 A                                  

 Beta MOs, Restricted
 -- Occupied --                  
******* -180.89 -169.70 -169.70 -169.70  -80.07  -37.94  -33.13
  1 A     2 A     3 A     4 A     5 A     6 A     7 A     8 A                  
-33.129 -33.129 -26.335 -24.317 -24.316 -24.315 -24.312 -24.312
  9 A    10 A    11 A    12 A    13 A    14 A    15 A    16 A                  
-15.700  -7.605  -7.262  -5.497  -5.496  -5.496  -5.495  -5.484
 17 A    18 A    19 A    20 A    21 A    22 A    23 A    24 A                  
 -5.484  -2.418  -2.413  -2.413  -2.401  -2.401  -1.634  -1.159
 25 A    26 A    27 A    28 A    29 A    30 A    31 A    32 A                  
 -0.898  -0.784  -0.704  -0.699  -0.639  -0.515  -0.469  -0.436
 33 A    34 A    35 A    36 A    37 A    38 A    39 A    40 A                  
 -0.398  -0.389
 41 A    42 A                                                                  
 -- Virtual --                   
 -0.010   0.027   0.063   0.081   0.083   0.089   0.152   0.184
 43 A    44 A    45 A    46 A    47 A    48 A    49 A    50 A                  
  0.201   0.214   0.254   0.284   0.310   0.311   0.335   0.359
 51 A    52 A    53 A    54 A    55 A    56 A    57 A    58 A                  
  0.360   0.377   0.388   0.401   0.476   0.525   0.541   0.565
 59 A    60 A    61 A    62 A    63 A    64 A    65 A    66 A                  
  0.577   0.598   0.634   0.704   0.774   0.852   0.907   0.921
 67 A    68 A    69 A    70 A    71 A    72 A    73 A    74 A                  
  0.949   1.039   1.085   1.109   1.249   1.384   1.527   1.553
 75 A    76 A    77 A    78 A    79 A    80 A    81 A    82 A                  
  1.560   1.577   1.612   1.650   1.754   1.839   1.916   2.252
 83 A    84 A    85 A    86 A    87 A    88 A    89 A    90 A                  
  2.261   2.378   2.387   2.589   2.860   4.012   4.131   4.199
 91 A    92 A    93 A    94 A    95 A    96 A    97 A    98 A                  
  4.206   4.232   4.368   4.442   4.469   4.475   4.482   4.540
 99 A   100 A   101 A   102 A   103 A   104 A   105 A   106 A                  
  4.630   4.761   5.275   6.516   6.535   6.559   6.906   6.941
107 A   108 A   109 A   110 A   111 A   112 A   113 A   114 A                  
  7.103   7.471  14.693  14.789  14.853  28.858  29.514  29.528
115 A   116 A   117 A   118 A   119 A   120 A   121 A   122 A                  
 29.548  29.862  29.864  29.866  29.887  29.952  36.630  68.744
123 A   124 A   125 A   126 A   127 A   128 A   129 A   130 A                  
130.574 130.585 130.607 154.256 166.0791912.174
131 A   132 A   133 A   134 A   135 A   136 A                                  

 Occupation and symmetry of molecular orbitals

 Point group: C1 (1 irreducible representation).

                           A     All 
 -------------------------------------
 All molecular orbitals:
  - Alpha                  136   136 
  - Beta                   136   136 
 -------------------------------------
 Alpha orbitals:
  - Frozen occupied        25    25  
  - Active occupied        17    17  
  - Active virtual         94    94  
  - Frozen virtual         0     0   
 -------------------------------------
 Beta orbitals:
  - Frozen occupied        25    25  
  - Active occupied        17    17  
  - Active virtual         94    94  
  - Frozen virtual         0     0   
 -------------------------------------

 Import integrals:   CPU 0.00 s  wall 0.00 s

 Import integrals:   CPU 55.72 s  wall 9.68 s

 MP2 amplitudes:   CPU 0.13 s  wall 0.09 s

Running a double precision version
           CCSD T amplitudes will be solved using DIIS.

           Start     Size      MaxIter   EConv     TConv     
           3         7         100       1.00e-07  1.00e-05  
 ------------------------------------------------------------------------------
           Energy (a.u.)   Ediff      Tdiff       Comment
 ------------------------------------------------------------------------------
         -7412.08915720                           
     1   -7412.07248910   1.67e-02   7.85e-01     
     2   -7412.09805654   2.56e-02   1.04e-01     
     3   -7412.09623869   1.82e-03   4.94e-02     
     4   -7412.09914463   2.91e-03   1.91e-02     Switched to DIIS steps.
     5   -7412.10017824   1.03e-03   1.36e-02     
     6   -7412.10027757   9.93e-05   3.94e-03     
     7   -7412.10027842   8.49e-07   1.51e-03     
     8   -7412.10027943   1.02e-06   4.26e-04     
     9   -7412.10028115   1.72e-06   2.55e-04     
    10   -7412.10028097   1.78e-07   9.58e-05     
    11   -7412.10028132   3.51e-07   3.76e-05     
    12   -7412.10028138   5.73e-08   2.19e-05     
    13   -7412.10028139   9.98e-09   6.90e-06     
 ------------------------------------------------------------------------------
         -7412.10028139                           CCSD T converged.

End of double precision
 SCF energy                 = -7411.37772631
 MP2 energy                 = -7412.08915720
 CCSD correlation energy     =    -0.72255508
 CCSD total energy           = -7412.10028139

 CCSD  T1^2 = 0.0161  T2^2 = 0.2740  Leading amplitudes:

 Amplitude    Orbitals with energies
  0.0453       39 (A) A                  ->    43 (A) A                   
              -0.4692                         -0.0100                     
  0.0453       39 (A) B                  ->    43 (A) B                   
              -0.4692                         -0.0100                     
  0.0179       35 (A) A                  ->    43 (A) A                   
              -0.7040                         -0.0100                     
  0.0179       35 (A) B                  ->    43 (A) B                   
              -0.7040                         -0.0100                     

 Amplitude    Orbitals with energies
 -0.0990       39 (A) A      39 (A) B    ->    43 (A) A      43 (A) B     
              -0.4692       -0.4692           -0.0100       -0.0100       
  0.0990       39 (A) A      39 (A) B    ->    43 (A) B      43 (A) A     
              -0.4692       -0.4692           -0.0100       -0.0100       
  0.0990       39 (A) B      39 (A) A    ->    43 (A) A      43 (A) B     
              -0.4692       -0.4692           -0.0100       -0.0100       
 -0.0990       39 (A) B      39 (A) A    ->    43 (A) B      43 (A) A     
              -0.4692       -0.4692           -0.0100       -0.0100       

 Computing CCSD intemediates for later calculations in double precision
 Finished.

Running a double precision version
           CCSD Lambda amplitudes will be solved using DIIS.
           Start     Size      MaxIter   EConv     LConv     
           3         7         100       1.00e-07  1.00e-05  
 ------------------------------------------------------------------------------
            Enorm      Ldiff       Comment
 ------------------------------------------------------------------------------
     1     6.59e-02   4.50e-02     
     2     2.01e-02   7.91e-03     
     3     9.38e-03   1.81e-03     
     4     5.14e-03   1.56e-03     Switched to DIIS steps.
     5     1.66e-03   1.03e-03     
     6     8.14e-04   2.69e-04     
     7     2.78e-04   8.74e-05     
     8     1.24e-04   7.58e-06     
     9     4.74e-05   6.32e-06     
    10     2.00e-05   2.48e-06     
    11     9.74e-06   3.79e-07     
    12     4.03e-06   4.51e-08     
    13     2.22e-06   2.14e-07     
    14     9.92e-07   5.91e-08     
    15     4.38e-07   2.80e-08     
    16     2.30e-07   2.08e-09     
    17     9.87e-08   1.23e-08     
 ------------------------------------------------------------------------------
                                   CCSD Lambda converged.

 Computing density matrices in double precision...
           Orbital response amplitudes will be solved using DIIS.
           Start     Size      MaxIter   EConv     LConv     
           3         7         100       1.00e-06  1.00e-06  
 ------------------------------------------------------------------------------
            Enorm      Ldiff       Comment
 ------------------------------------------------------------------------------
     1     9.90e-02   2.30e-03     
     2     7.71e-02   1.57e-02     
     3     9.43e-02   2.50e-02     
     4     1.72e-02   3.28e-02     Switched to DIIS steps.
     5     4.86e-03   6.33e-03     
     6     1.18e-03   8.81e-04     
     7     6.32e-04   1.35e-04     
     8     1.95e-04   1.04e-04     
     9     5.73e-05   2.27e-05     
    10     2.36e-05   2.47e-06     
    11     6.47e-06   2.50e-06     
    12     2.07e-06   7.60e-07     
    13     6.92e-07   6.41e-07     
 ------------------------------------------------------------------------------
                                   Orbital response converged.

 Computing density matrices... Done.
 CCSD calculation:   CPU 1613.97 s  wall 279.44 s

 Transferring MO TPDM to AO TPDM
 Transferring g2_o1o1o1o1
 Transferring g2_o1o1o1v1
 Transferring g2_o1o1v1v1
 Transferring g2_o1v1o1v1
 Transferring g2_o1v1v1v1
 Transferring g2_v1v1v1v1
 Adding separable TPDM
 Computing TPDM gradient
 --------------------------------------------------------
 2e gradient
  Atom          X               Y               Z
 --------------------------------------------------------
    1        -53.301654       11.047479        0.000000  
    2         25.340070      -28.867902       -0.000000  
    3          9.974659       16.098441        0.000000  
    4         17.986924        1.721982       -0.000000  
 --------------------------------------------------------
 --------------------------------------------------------
 Final gradient
  Atom          X               Y               Z
 --------------------------------------------------------
    1        -53.301654       11.047479        0.000000  
    2         25.340070      -28.867902       -0.000000  
    3          9.974659       16.098441        0.000000  
    4         17.986924        1.721982       -0.000000  
 --------------------------------------------------------
 Analytic gradient from two-electron contribution:   CPU 288.25 s  wall 56.80 s

 Total ccman2 time:   CPU 1964.43 s  wall 347.47 s


 --------------------------------------------------------------

                    Orbital Energies (a.u.)
 --------------------------------------------------------------

 Alpha MOs
 -- Occupied --
********-180.8911-169.6976-169.6967-169.6967 -80.0657 -37.9450 -33.1329
-33.1290 -33.1288 -26.3351 -24.3169 -24.3157 -24.3154 -24.3119 -24.3119
-15.7003  -7.6050  -7.2618  -5.4969  -5.4960  -5.4959  -5.4949  -5.4844
 -5.4839  -2.4180  -2.4134  -2.4127  -2.4011  -2.4011  -1.6345  -1.1588
 -0.8978  -0.7837  -0.7040  -0.6994  -0.6392  -0.5149  -0.4692  -0.4360
 -0.3983  -0.3892
 -- Virtual --
 -0.0100   0.0268   0.0627   0.0807   0.0826   0.0891   0.1522   0.1844
  0.2012   0.2144   0.2537   0.2845   0.3104   0.3109   0.3349   0.3594
  0.3596   0.3772   0.3879   0.4014   0.4755   0.5250   0.5409   0.5651
  0.5772   0.5981   0.6336   0.7039   0.7743   0.8518   0.9065   0.9207
  0.9492   1.0388   1.0848   1.1089   1.2486   1.3838   1.5269   1.5525
  1.5603   1.5771   1.6121   1.6496   1.7539   1.8385   1.9163   2.2522
  2.2609   2.3782   2.3874   2.5885   2.8602   4.0119   4.1307   4.1989
  4.2055   4.2322   4.3679   4.4421   4.4694   4.4753   4.4817   4.5403
  4.6296   4.7609   5.2750   6.5162   6.5345   6.5594   6.9060   6.9410
  7.1033   7.4711  14.6934  14.7893  14.8529  28.8578  29.5138  29.5277
 29.5482  29.8617  29.8641  29.8664  29.8866  29.9522  36.6300  68.7443
130.5742 130.5848 130.6069 154.2559 166.07861912.1736
 --------------------------------------------------------------

          Ground-State Mulliken Net Atomic Charges

     Atom                 Charge (a.u.)
  ----------------------------------------
      1 I                    -0.117473
      2 P                     0.359423
      3 N                    -0.191361
      4 F                    -0.050589
  ----------------------------------------
  Sum of atomic charges =    -0.000000

 -----------------------------------------------------------------
                    Cartesian Multipole Moments
 -----------------------------------------------------------------
    Charge (ESU x 10^10)
                -0.0000
    Dipole Moment (Debye)
         X       1.2211      Y       1.9125      Z      -0.0000
       Tot       2.2691
    Quadrupole Moments (Debye-Ang)
        XX     -56.5963     XY      -4.1217     YY     -53.2359
        XZ       0.0000     YZ       0.0000     ZZ     -51.5953
    Octopole Moments (Debye-Ang^2)
       XXX      56.8307    XXY       1.4304    XYY      11.3543
       YYY      -4.9774    XXZ      -0.0000    XYZ      -0.0000
       YYZ       0.0000    XZZ       7.0496    YZZ      -1.4128
       ZZZ       0.0000
    Hexadecapole Moments (Debye-Ang^3)
      XXXX    -898.6277   XXXY     -17.9872   XXYY    -167.0221
      XYYY       1.8184   YYYY    -140.9821   XXXZ       0.0000
      XXYZ       0.0000   XYYZ       0.0000   YYYZ       0.0000
      XXZZ    -150.7228   XYZZ       0.2794   YYZZ     -33.9100
      XZZZ       0.0000   YZZZ       0.0000   ZZZZ     -67.7923
 -----------------------------------------------------------------
 DrvMan completing analytic gradient of the correlated energy
 Correlated dipole moment
            1
    1   0.4804123
    2   0.7524423
    3  -0.0000000
 Energy read as -7412.100281392
 Full Analytical Gradient: (in a.u., or Hartree/Bohr)
             1             2             3             4
    1   -0.00009782    0.00017395   -0.00005842   -0.00001771
    2    0.00006833   -0.00002067   -0.00005048    0.00000282
    3   -0.00000000    0.00000000   -0.00000000    0.00000000
 Gradient time:  CPU 0.74 s  wall 0.75 s
 ----------------------------------------------------------------
             Standard Nuclear Orientation (Angstroms)
    I     Atom           X                Y                Z
 ----------------------------------------------------------------
    1      I       1.1416686850    -0.0834384554    -0.0000000000
    2      P      -1.1593145755     0.7950231236     0.0000000000
    3      N      -1.9164243712    -0.6322141654    -0.0000000000
    4      F      -3.3004167863    -0.3478455066    -0.0000000000
 ----------------------------------------------------------------
 Nuclear Repulsion Energy =   378.1429239877 hartrees
 There are       42 alpha and       42 beta electrons

                       Distance Matrix (Angstroms)
             I (  1)   P (  2)   N (  3)
   P (  2)  2.462969
   N (  3)  3.106942  1.615618
   F (  4)  4.449948  2.427029  1.412905

 Requested basis set is 6-311++G(d,p)
 There are 49 shells and 136 basis functions
 A cutoff of  1.0D-14 yielded   1043 shell pairs
 There are      8385 function pairs (      9410 Cartesian)
 Smallest overlap matrix eigenvalue = 2.32E-03
 Guess MOs from SCF MO coefficient file

 -----------------------------------------------------------------------
  General SCF calculation program by
  Eric Jon Sundstrom, Paul Horn, Yuezhi Mao, Dmitri Zuev, Alec White,
  David Stuck, Shaama M.S., Shane Yost, Joonho Lee, David Small,
  Daniel Levine, Susi Lehtola, Hugh Burton, Evgeny Epifanovsky
 -----------------------------------------------------------------------
 Hartree-Fock
 using 6 threads for integral computing
 -------------------------------------------------------
 OpenMP Integral computing Module                
 Release: version 2.0, May 2017, Q-Chem Inc. Pleasanton 
 -------------------------------------------------------
 A restricted SCF calculation will be
 performed using DIIS
 SCF converges when DIIS error is below 1.0e-08
 ---------------------------------------
  Cycle       Energy         DIIS error
 ---------------------------------------
    1   -7411.3777161241      6.61e-06  
    2   -7411.3777163223      1.84e-06  
    3   -7411.3777163529      7.71e-07  
    4   -7411.3777163577      3.46e-07  
    5   -7411.3777163588      1.46e-07  
    6   -7411.3777163591      5.38e-08  
    7   -7411.3777163590      2.53e-08  
    8   -7411.3777163590      1.06e-08  
    9   -7411.3777163591      4.27e-09  Convergence criterion met
 ---------------------------------------
 SCF time:   CPU 6.36s  wall 1.00s 
 SCF   energy in the final basis set =    -7411.3777163591
 Total energy in the final basis set =    -7411.3777163591


 ------------------------------------------------------------------------------

   CCMAN2: suite of methods based on coupled cluster
           and equation of motion theories.

   Components:
   * libvmm-1.3-trunk
     by Evgeny Epifanovsky, Ilya Kaliman.
   * libtensor-2.5-trunk
     by Evgeny Epifanovsky, Michael Wormit, Dmitry Zuev, Sam Manzer, 
        Ilya Kaliman.
   * libcc-2.5-trunk
     by Evgeny Epifanovsky, Arik Landau, Tomasz Kus, Kirill Khistyaev, 
        Dmitry Zuev, Prashant Manohar, Xintian Feng, Anna Krylov, 
        Matthew Goldey, Alec White, Thomas Jagau, Kaushik Nanda, 
        Anastasia Gunina, Alexander Kunitsa, Joonho Lee.

   CCMAN original authors:
   Anna I. Krylov, C. David Sherrill, Steven R. Gwaltney,
   Edward F. C. Byrd (2000)
   Sergey V. Levchenko, Lyudmila V. Slipchenko, Tao Wang,
   Ana-Maria C. Cristian (2003)
   Piotr A. Pieniazek, C. Melania Oana, Evgeny Epifanovsky (2007)
   Prashant Manohar (2009)

 ------------------------------------------------------------------------------


 Allocating and initializing 30808MB of RAM...
 Calculation will run on 6 cores.


 Alpha MOs, Restricted
 -- Occupied --                  
******* -180.89 -169.70 -169.70 -169.70  -80.07  -37.94  -33.13
  1 A     2 A     3 A     4 A     5 A     6 A     7 A     8 A                  
-33.129 -33.129 -26.335 -24.317 -24.316 -24.315 -24.312 -24.312
  9 A    10 A    11 A    12 A    13 A    14 A    15 A    16 A                  
-15.700  -7.605  -7.262  -5.497  -5.496  -5.496  -5.495  -5.484
 17 A    18 A    19 A    20 A    21 A    22 A    23 A    24 A                  
 -5.484  -2.418  -2.413  -2.413  -2.401  -2.401  -1.635  -1.159
 25 A    26 A    27 A    28 A    29 A    30 A    31 A    32 A                  
 -0.898  -0.784  -0.704  -0.699  -0.639  -0.515  -0.469  -0.436
 33 A    34 A    35 A    36 A    37 A    38 A    39 A    40 A                  
 -0.398  -0.389
 41 A    42 A                                                                  
 -- Virtual --                   
 -0.010   0.027   0.063   0.081   0.083   0.089   0.152   0.184
 43 A    44 A    45 A    46 A    47 A    48 A    49 A    50 A                  
  0.201   0.214   0.254   0.284   0.310   0.311   0.335   0.359
 51 A    52 A    53 A    54 A    55 A    56 A    57 A    58 A                  
  0.360   0.377   0.388   0.401   0.476   0.525   0.541   0.565
 59 A    60 A    61 A    62 A    63 A    64 A    65 A    66 A                  
  0.577   0.598   0.634   0.704   0.774   0.852   0.906   0.921
 67 A    68 A    69 A    70 A    71 A    72 A    73 A    74 A                  
  0.949   1.039   1.085   1.109   1.249   1.384   1.527   1.553
 75 A    76 A    77 A    78 A    79 A    80 A    81 A    82 A                  
  1.560   1.577   1.612   1.650   1.754   1.839   1.916   2.252
 83 A    84 A    85 A    86 A    87 A    88 A    89 A    90 A                  
  2.261   2.378   2.387   2.588   2.860   4.012   4.131   4.199
 91 A    92 A    93 A    94 A    95 A    96 A    97 A    98 A                  
  4.206   4.232   4.368   4.442   4.469   4.475   4.482   4.540
 99 A   100 A   101 A   102 A   103 A   104 A   105 A   106 A                  
  4.630   4.761   5.275   6.516   6.535   6.559   6.906   6.941
107 A   108 A   109 A   110 A   111 A   112 A   113 A   114 A                  
  7.103   7.471  14.693  14.789  14.853  28.858  29.514  29.528
115 A   116 A   117 A   118 A   119 A   120 A   121 A   122 A                  
 29.548  29.862  29.864  29.866  29.887  29.952  36.630  68.744
123 A   124 A   125 A   126 A   127 A   128 A   129 A   130 A                  
130.574 130.585 130.607 154.256 166.0791912.174
131 A   132 A   133 A   134 A   135 A   136 A                                  

 Beta MOs, Restricted
 -- Occupied --                  
******* -180.89 -169.70 -169.70 -169.70  -80.07  -37.94  -33.13
  1 A     2 A     3 A     4 A     5 A     6 A     7 A     8 A                  
-33.129 -33.129 -26.335 -24.317 -24.316 -24.315 -24.312 -24.312
  9 A    10 A    11 A    12 A    13 A    14 A    15 A    16 A                  
-15.700  -7.605  -7.262  -5.497  -5.496  -5.496  -5.495  -5.484
 17 A    18 A    19 A    20 A    21 A    22 A    23 A    24 A                  
 -5.484  -2.418  -2.413  -2.413  -2.401  -2.401  -1.635  -1.159
 25 A    26 A    27 A    28 A    29 A    30 A    31 A    32 A                  
 -0.898  -0.784  -0.704  -0.699  -0.639  -0.515  -0.469  -0.436
 33 A    34 A    35 A    36 A    37 A    38 A    39 A    40 A                  
 -0.398  -0.389
 41 A    42 A                                                                  
 -- Virtual --                   
 -0.010   0.027   0.063   0.081   0.083   0.089   0.152   0.184
 43 A    44 A    45 A    46 A    47 A    48 A    49 A    50 A                  
  0.201   0.214   0.254   0.284   0.310   0.311   0.335   0.359
 51 A    52 A    53 A    54 A    55 A    56 A    57 A    58 A                  
  0.360   0.377   0.388   0.401   0.476   0.525   0.541   0.565
 59 A    60 A    61 A    62 A    63 A    64 A    65 A    66 A                  
  0.577   0.598   0.634   0.704   0.774   0.852   0.906   0.921
 67 A    68 A    69 A    70 A    71 A    72 A    73 A    74 A                  
  0.949   1.039   1.085   1.109   1.249   1.384   1.527   1.553
 75 A    76 A    77 A    78 A    79 A    80 A    81 A    82 A                  
  1.560   1.577   1.612   1.650   1.754   1.839   1.916   2.252
 83 A    84 A    85 A    86 A    87 A    88 A    89 A    90 A                  
  2.261   2.378   2.387   2.588   2.860   4.012   4.131   4.199
 91 A    92 A    93 A    94 A    95 A    96 A    97 A    98 A                  
  4.206   4.232   4.368   4.442   4.469   4.475   4.482   4.540
 99 A   100 A   101 A   102 A   103 A   104 A   105 A   106 A                  
  4.630   4.761   5.275   6.516   6.535   6.559   6.906   6.941
107 A   108 A   109 A   110 A   111 A   112 A   113 A   114 A                  
  7.103   7.471  14.693  14.789  14.853  28.858  29.514  29.528
115 A   116 A   117 A   118 A   119 A   120 A   121 A   122 A                  
 29.548  29.862  29.864  29.866  29.887  29.952  36.630  68.744
123 A   124 A   125 A   126 A   127 A   128 A   129 A   130 A                  
130.574 130.585 130.607 154.256 166.0791912.174
131 A   132 A   133 A   134 A   135 A   136 A                                  

 Occupation and symmetry of molecular orbitals

 Point group: C1 (1 irreducible representation).

                           A     All 
 -------------------------------------
 All molecular orbitals:
  - Alpha                  136   136 
  - Beta                   136   136 
 -------------------------------------
 Alpha orbitals:
  - Frozen occupied        25    25  
  - Active occupied        17    17  
  - Active virtual         94    94  
  - Frozen virtual         0     0   
 -------------------------------------
 Beta orbitals:
  - Frozen occupied        25    25  
  - Active occupied        17    17  
  - Active virtual         94    94  
  - Frozen virtual         0     0   
 -------------------------------------

 Import integrals:   CPU 0.00 s  wall 0.00 s

 Import integrals:   CPU 55.56 s  wall 9.63 s

 MP2 amplitudes:   CPU 0.13 s  wall 0.09 s

Running a double precision version
           CCSD T amplitudes will be solved using DIIS.

           Start     Size      MaxIter   EConv     TConv     
           3         7         100       1.00e-07  1.00e-05  
 ------------------------------------------------------------------------------
           Energy (a.u.)   Ediff      Tdiff       Comment
 ------------------------------------------------------------------------------
         -7412.08915377                           
     1   -7412.07248588   1.67e-02   7.85e-01     
     2   -7412.09805587   2.56e-02   1.04e-01     
     3   -7412.09623798   1.82e-03   4.94e-02     
     4   -7412.09914448   2.91e-03   1.91e-02     Switched to DIIS steps.
     5   -7412.10017834   1.03e-03   1.36e-02     
     6   -7412.10027767   9.93e-05   3.94e-03     
     7   -7412.10027852   8.46e-07   1.51e-03     
     8   -7412.10027954   1.02e-06   4.26e-04     
     9   -7412.10028125   1.72e-06   2.55e-04     
    10   -7412.10028108   1.77e-07   9.58e-05     
    11   -7412.10028143   3.50e-07   3.76e-05     
    12   -7412.10028148   5.71e-08   2.19e-05     
    13   -7412.10028149   1.01e-08   6.90e-06     
 ------------------------------------------------------------------------------
         -7412.10028149                           CCSD T converged.

End of double precision
 SCF energy                 = -7411.37771636
 MP2 energy                 = -7412.08915377
 CCSD correlation energy     =    -0.72256513
 CCSD total energy           = -7412.10028149

 CCSD  T1^2 = 0.0161  T2^2 = 0.2740  Leading amplitudes:

 Amplitude    Orbitals with energies
 -0.0452       39 (A) A                  ->    43 (A) A                   
              -0.4691                         -0.0100                     
 -0.0452       39 (A) B                  ->    43 (A) B                   
              -0.4691                         -0.0100                     
  0.0179       35 (A) A                  ->    43 (A) A                   
              -0.7041                         -0.0100                     
  0.0179       35 (A) B                  ->    43 (A) B                   
              -0.7041                         -0.0100                     

 Amplitude    Orbitals with energies
 -0.0991       39 (A) A      39 (A) B    ->    43 (A) A      43 (A) B     
              -0.4691       -0.4691           -0.0100       -0.0100       
  0.0991       39 (A) A      39 (A) B    ->    43 (A) B      43 (A) A     
              -0.4691       -0.4691           -0.0100       -0.0100       
  0.0991       39 (A) B      39 (A) A    ->    43 (A) A      43 (A) B     
              -0.4691       -0.4691           -0.0100       -0.0100       
 -0.0991       39 (A) B      39 (A) A    ->    43 (A) B      43 (A) A     
              -0.4691       -0.4691           -0.0100       -0.0100       

 Computing CCSD intemediates for later calculations in double precision
 Finished.

Running a double precision version
           CCSD Lambda amplitudes will be solved using DIIS.
           Start     Size      MaxIter   EConv     LConv     
           3         7         100       1.00e-07  1.00e-05  
 ------------------------------------------------------------------------------
            Enorm      Ldiff       Comment
 ------------------------------------------------------------------------------
     1     6.59e-02   4.50e-02     
     2     2.01e-02   7.91e-03     
     3     9.38e-03   1.81e-03     
     4     5.14e-03   1.56e-03     Switched to DIIS steps.
     5     1.66e-03   1.03e-03     
     6     8.14e-04   2.69e-04     
     7     2.78e-04   8.74e-05     
     8     1.24e-04   7.56e-06     
     9     4.74e-05   6.33e-06     
    10     2.00e-05   2.48e-06     
    11     9.73e-06   3.81e-07     
    12     4.03e-06   4.68e-08     
    13     2.22e-06   2.13e-07     
    14     9.92e-07   5.89e-08     
    15     4.38e-07   2.80e-08     
    16     2.30e-07   2.01e-09     
    17     9.87e-08   1.23e-08     
 ------------------------------------------------------------------------------
                                   CCSD Lambda converged.

 Computing density matrices in double precision...
           Orbital response amplitudes will be solved using DIIS.
           Start     Size      MaxIter   EConv     LConv     
           3         7         100       1.00e-06  1.00e-06  
 ------------------------------------------------------------------------------
            Enorm      Ldiff       Comment
 ------------------------------------------------------------------------------
     1     9.91e-02   2.29e-03     
     2     7.71e-02   1.57e-02     
     3     9.43e-02   2.50e-02     
     4     1.72e-02   3.28e-02     Switched to DIIS steps.
     5     4.87e-03   6.32e-03     
     6     1.18e-03   8.82e-04     
     7     6.32e-04   1.35e-04     
     8     1.96e-04   1.04e-04     
     9     5.74e-05   2.29e-05     
    10     2.36e-05   2.50e-06     
    11     6.47e-06   2.50e-06     
    12     2.07e-06   7.63e-07     
    13     6.92e-07   6.42e-07     
 ------------------------------------------------------------------------------
                                   Orbital response converged.

 Computing density matrices... Done.
 CCSD calculation:   CPU 1613.41 s  wall 279.63 s

 Transferring MO TPDM to AO TPDM
 Transferring g2_o1o1o1o1
 Transferring g2_o1o1o1v1
 Transferring g2_o1o1v1v1
 Transferring g2_o1v1o1v1
 Transferring g2_o1v1v1v1
 Transferring g2_v1v1v1v1
 Adding separable TPDM
 Computing TPDM gradient
 --------------------------------------------------------
 2e gradient
  Atom          X               Y               Z
 --------------------------------------------------------
    1        -53.276701       11.080528       -0.000000  
    2         25.315182      -28.892036        0.000000  
    3          9.974357       16.092431       -0.000000  
    4         17.987163        1.719077        0.000000  
 --------------------------------------------------------
 --------------------------------------------------------
 Final gradient
  Atom          X               Y               Z
 --------------------------------------------------------
    1        -53.276701       11.080528       -0.000000  
    2         25.315182      -28.892036        0.000000  
    3          9.974357       16.092431       -0.000000  
    4         17.987163        1.719077        0.000000  
 --------------------------------------------------------
 Analytic gradient from two-electron contribution:   CPU 289.04 s  wall 56.47 s

 Total ccman2 time:   CPU 1965.17 s  wall 347.42 s


 --------------------------------------------------------------

                    Orbital Energies (a.u.)
 --------------------------------------------------------------

 Alpha MOs
 -- Occupied --
********-180.8910-169.6975-169.6967-169.6966 -80.0658 -37.9449 -33.1328
-33.1289 -33.1287 -26.3351 -24.3168 -24.3156 -24.3154 -24.3119 -24.3119
-15.7003  -7.6050  -7.2618  -5.4969  -5.4960  -5.4960  -5.4949  -5.4844
 -5.4838  -2.4179  -2.4133  -2.4127  -2.4011  -2.4010  -1.6345  -1.1588
 -0.8977  -0.7837  -0.7041  -0.6994  -0.6392  -0.5149  -0.4691  -0.4360
 -0.3982  -0.3892
 -- Virtual --
 -0.0100   0.0267   0.0627   0.0807   0.0826   0.0891   0.1522   0.1844
  0.2012   0.2144   0.2537   0.2845   0.3104   0.3109   0.3349   0.3593
  0.3596   0.3772   0.3879   0.4013   0.4755   0.5250   0.5410   0.5651
  0.5773   0.5980   0.6337   0.7038   0.7743   0.8517   0.9064   0.9206
  0.9492   1.0388   1.0848   1.1088   1.2486   1.3838   1.5269   1.5526
  1.5603   1.5770   1.6121   1.6496   1.7539   1.8385   1.9162   2.2521
  2.2609   2.3782   2.3874   2.5885   2.8602   4.0119   4.1307   4.1988
  4.2055   4.2321   4.3678   4.4421   4.4695   4.4753   4.4817   4.5403
  4.6295   4.7609   5.2750   6.5163   6.5346   6.5594   6.9060   6.9410
  7.1033   7.4711  14.6933  14.7892  14.8529  28.8578  29.5138  29.5277
 29.5483  29.8618  29.8641  29.8665  29.8867  29.9521  36.6299  68.7443
130.5742 130.5848 130.6069 154.2559 166.07851912.1736
 --------------------------------------------------------------

          Ground-State Mulliken Net Atomic Charges

     Atom                 Charge (a.u.)
  ----------------------------------------
      1 I                    -0.117630
      2 P                     0.359417
      3 N                    -0.191177
      4 F                    -0.050609
  ----------------------------------------
  Sum of atomic charges =    -0.000000

 -----------------------------------------------------------------
                    Cartesian Multipole Moments
 -----------------------------------------------------------------
    Charge (ESU x 10^10)
                 0.0000
    Dipole Moment (Debye)
         X       1.2178      Y       1.9138      Z       0.0000
       Tot       2.2684
    Quadrupole Moments (Debye-Ang)
        XX     -56.5971     XY      -4.1260     YY     -53.2319
        XZ       0.0000     YZ       0.0000     ZZ     -51.5968
    Octopole Moments (Debye-Ang^2)
       XXX      56.8130    XXY       1.4821    XYY      11.3539
       YYY      -4.8006    XXZ      -0.0000    XYZ      -0.0000
       YYZ       0.0000    XZZ       7.0456    YZZ      -1.3537
       ZZZ       0.0000
    Hexadecapole Moments (Debye-Ang^3)
      XXXX    -898.6585   XXXY     -17.8307   XXYY    -167.0080
      XYYY       2.0049   YYYY    -141.0251   XXXZ       0.0000
      XXYZ       0.0000   XYYZ       0.0000   YYYZ       0.0000
      XXZZ    -150.7248   XYZZ       0.3447   YYZZ     -33.9187
      XZZZ       0.0000   YZZZ       0.0000   ZZZZ     -67.7980
 -----------------------------------------------------------------
 DrvMan completing analytic gradient of the correlated energy
 Correlated dipole moment
            1
    1   0.4791021
    2   0.7529375
    3   0.0000000
 Energy read as -7412.100281494
 Full Analytical Gradient: (in a.u., or Hartree/Bohr)
             1             2             3             4
    1    0.00001879    0.00000168   -0.00002146    0.00000099
    2   -0.00001380    0.00008455   -0.00007707    0.00000632
    3    0.00000000   -0.00000000   -0.00000000    0.00000000
 Gradient time:  CPU 0.76 s  wall 0.77 s
 ----------------------------------------------------------------
             Standard Nuclear Orientation (Angstroms)
    I     Atom           X                Y                Z
 ----------------------------------------------------------------
    1      I       1.1416686850    -0.0824384554     0.0010000000
    2      P      -1.1593145755     0.7950231236     0.0000000000
    3      N      -1.9164243712    -0.6322141654    -0.0000000000
    4      F      -3.3004167863    -0.3478455066    -0.0000000000
 ----------------------------------------------------------------
 Nuclear Repulsion Energy =   378.1632775324 hartrees
 There are       42 alpha and       42 beta electrons

                       Distance Matrix (Angstroms)
             I (  1)   P (  2)   N (  3)
   P (  2)  2.462613
   N (  3)  3.107119  1.615618
   F (  4)  4.450007  2.427029  1.412905

 Requested basis set is 6-311++G(d,p)
 There are 49 shells and 136 basis functions
 A cutoff of  1.0D-14 yielded   1043 shell pairs
 There are      8385 function pairs (      9410 Cartesian)
 Smallest overlap matrix eigenvalue = 2.32E-03
 Guess MOs from SCF MO coefficient file

 -----------------------------------------------------------------------
  General SCF calculation program by
  Eric Jon Sundstrom, Paul Horn, Yuezhi Mao, Dmitri Zuev, Alec White,
  David Stuck, Shaama M.S., Shane Yost, Joonho Lee, David Small,
  Daniel Levine, Susi Lehtola, Hugh Burton, Evgeny Epifanovsky
 -----------------------------------------------------------------------
 Hartree-Fock
 using 6 threads for integral computing
 -------------------------------------------------------
 OpenMP Integral computing Module                
 Release: version 2.0, May 2017, Q-Chem Inc. Pleasanton 
 -------------------------------------------------------
 A restricted SCF calculation will be
 performed using DIIS
 SCF converges when DIIS error is below 1.0e-08
 ---------------------------------------
  Cycle       Energy         DIIS error
 ---------------------------------------
    1   -7411.3777212569      4.32e-06  
    2   -7411.3777213498      1.25e-06  
    3   -7411.3777213657      4.95e-07  
    4   -7411.3777213680      2.24e-07  
    5   -7411.3777213684      9.04e-08  
    6   -7411.3777213685      3.80e-08  
    7   -7411.3777213685      2.05e-08  
    8   -7411.3777213686      1.09e-08  
    9   -7411.3777213686      5.34e-09  Convergence criterion met
 ---------------------------------------
 SCF time:   CPU 6.36s  wall 2.00s 
 SCF   energy in the final basis set =    -7411.3777213686
 Total energy in the final basis set =    -7411.3777213686


 ------------------------------------------------------------------------------

   CCMAN2: suite of methods based on coupled cluster
           and equation of motion theories.

   Components:
   * libvmm-1.3-trunk
     by Evgeny Epifanovsky, Ilya Kaliman.
   * libtensor-2.5-trunk
     by Evgeny Epifanovsky, Michael Wormit, Dmitry Zuev, Sam Manzer, 
        Ilya Kaliman.
   * libcc-2.5-trunk
     by Evgeny Epifanovsky, Arik Landau, Tomasz Kus, Kirill Khistyaev, 
        Dmitry Zuev, Prashant Manohar, Xintian Feng, Anna Krylov, 
        Matthew Goldey, Alec White, Thomas Jagau, Kaushik Nanda, 
        Anastasia Gunina, Alexander Kunitsa, Joonho Lee.

   CCMAN original authors:
   Anna I. Krylov, C. David Sherrill, Steven R. Gwaltney,
   Edward F. C. Byrd (2000)
   Sergey V. Levchenko, Lyudmila V. Slipchenko, Tao Wang,
   Ana-Maria C. Cristian (2003)
   Piotr A. Pieniazek, C. Melania Oana, Evgeny Epifanovsky (2007)
   Prashant Manohar (2009)

 ------------------------------------------------------------------------------


 Allocating and initializing 30808MB of RAM...
 Calculation will run on 6 cores.


 Alpha MOs, Restricted
 -- Occupied --                  
******* -180.89 -169.70 -169.70 -169.70  -80.07  -37.94  -33.13
  1 A     2 A     3 A     4 A     5 A     6 A     7 A     8 A                  
-33.129 -33.129 -26.335 -24.317 -24.316 -24.315 -24.312 -24.312
  9 A    10 A    11 A    12 A    13 A    14 A    15 A    16 A                  
-15.700  -7.605  -7.262  -5.497  -5.496  -5.496  -5.495  -5.484
 17 A    18 A    19 A    20 A    21 A    22 A    23 A    24 A                  
 -5.484  -2.418  -2.413  -2.413  -2.401  -2.401  -1.635  -1.159
 25 A    26 A    27 A    28 A    29 A    30 A    31 A    32 A                  
 -0.898  -0.784  -0.704  -0.699  -0.639  -0.515  -0.469  -0.436
 33 A    34 A    35 A    36 A    37 A    38 A    39 A    40 A                  
 -0.398  -0.389
 41 A    42 A                                                                  
 -- Virtual --                   
 -0.010   0.027   0.063   0.081   0.083   0.089   0.152   0.184
 43 A    44 A    45 A    46 A    47 A    48 A    49 A    50 A                  
  0.201   0.214   0.254   0.284   0.310   0.311   0.335   0.359
 51 A    52 A    53 A    54 A    55 A    56 A    57 A    58 A                  
  0.360   0.377   0.388   0.401   0.476   0.525   0.541   0.565
 59 A    60 A    61 A    62 A    63 A    64 A    65 A    66 A                  
  0.577   0.598   0.634   0.704   0.774   0.852   0.906   0.921
 67 A    68 A    69 A    70 A    71 A    72 A    73 A    74 A                  
  0.949   1.039   1.085   1.109   1.249   1.384   1.527   1.553
 75 A    76 A    77 A    78 A    79 A    80 A    81 A    82 A                  
  1.560   1.577   1.612   1.650   1.754   1.839   1.916   2.252
 83 A    84 A    85 A    86 A    87 A    88 A    89 A    90 A                  
  2.261   2.378   2.387   2.588   2.860   4.012   4.131   4.199
 91 A    92 A    93 A    94 A    95 A    96 A    97 A    98 A                  
  4.206   4.232   4.368   4.442   4.469   4.475   4.482   4.540
 99 A   100 A   101 A   102 A   103 A   104 A   105 A   106 A                  
  4.630   4.761   5.275   6.516   6.535   6.559   6.906   6.941
107 A   108 A   109 A   110 A   111 A   112 A   113 A   114 A                  
  7.103   7.471  14.693  14.789  14.853  28.858  29.514  29.528
115 A   116 A   117 A   118 A   119 A   120 A   121 A   122 A                  
 29.548  29.862  29.864  29.866  29.887  29.952  36.630  68.744
123 A   124 A   125 A   126 A   127 A   128 A   129 A   130 A                  
130.574 130.585 130.607 154.256 166.0791912.174
131 A   132 A   133 A   134 A   135 A   136 A                                  

 Beta MOs, Restricted
 -- Occupied --                  
******* -180.89 -169.70 -169.70 -169.70  -80.07  -37.94  -33.13
  1 A     2 A     3 A     4 A     5 A     6 A     7 A     8 A                  
-33.129 -33.129 -26.335 -24.317 -24.316 -24.315 -24.312 -24.312
  9 A    10 A    11 A    12 A    13 A    14 A    15 A    16 A                  
-15.700  -7.605  -7.262  -5.497  -5.496  -5.496  -5.495  -5.484
 17 A    18 A    19 A    20 A    21 A    22 A    23 A    24 A                  
 -5.484  -2.418  -2.413  -2.413  -2.401  -2.401  -1.635  -1.159
 25 A    26 A    27 A    28 A    29 A    30 A    31 A    32 A                  
 -0.898  -0.784  -0.704  -0.699  -0.639  -0.515  -0.469  -0.436
 33 A    34 A    35 A    36 A    37 A    38 A    39 A    40 A                  
 -0.398  -0.389
 41 A    42 A                                                                  
 -- Virtual --                   
 -0.010   0.027   0.063   0.081   0.083   0.089   0.152   0.184
 43 A    44 A    45 A    46 A    47 A    48 A    49 A    50 A                  
  0.201   0.214   0.254   0.284   0.310   0.311   0.335   0.359
 51 A    52 A    53 A    54 A    55 A    56 A    57 A    58 A                  
  0.360   0.377   0.388   0.401   0.476   0.525   0.541   0.565
 59 A    60 A    61 A    62 A    63 A    64 A    65 A    66 A                  
  0.577   0.598   0.634   0.704   0.774   0.852   0.906   0.921
 67 A    68 A    69 A    70 A    71 A    72 A    73 A    74 A                  
  0.949   1.039   1.085   1.109   1.249   1.384   1.527   1.553
 75 A    76 A    77 A    78 A    79 A    80 A    81 A    82 A                  
  1.560   1.577   1.612   1.650   1.754   1.839   1.916   2.252
 83 A    84 A    85 A    86 A    87 A    88 A    89 A    90 A                  
  2.261   2.378   2.387   2.588   2.860   4.012   4.131   4.199
 91 A    92 A    93 A    94 A    95 A    96 A    97 A    98 A                  
  4.206   4.232   4.368   4.442   4.469   4.475   4.482   4.540
 99 A   100 A   101 A   102 A   103 A   104 A   105 A   106 A                  
  4.630   4.761   5.275   6.516   6.535   6.559   6.906   6.941
107 A   108 A   109 A   110 A   111 A   112 A   113 A   114 A                  
  7.103   7.471  14.693  14.789  14.853  28.858  29.514  29.528
115 A   116 A   117 A   118 A   119 A   120 A   121 A   122 A                  
 29.548  29.862  29.864  29.866  29.887  29.952  36.630  68.744
123 A   124 A   125 A   126 A   127 A   128 A   129 A   130 A                  
130.574 130.585 130.607 154.256 166.0791912.174
131 A   132 A   133 A   134 A   135 A   136 A                                  

 Occupation and symmetry of molecular orbitals

 Point group: C1 (1 irreducible representation).

                           A     All 
 -------------------------------------
 All molecular orbitals:
  - Alpha                  136   136 
  - Beta                   136   136 
 -------------------------------------
 Alpha orbitals:
  - Frozen occupied        25    25  
  - Active occupied        17    17  
  - Active virtual         94    94  
  - Frozen virtual         0     0   
 -------------------------------------
 Beta orbitals:
  - Frozen occupied        25    25  
  - Active occupied        17    17  
  - Active virtual         94    94  
  - Frozen virtual         0     0   
 -------------------------------------

 Import integrals:   CPU 0.00 s  wall 0.00 s

 Import integrals:   CPU 55.94 s  wall 9.77 s

 MP2 amplitudes:   CPU 0.13 s  wall 0.09 s

Running a double precision version
           CCSD T amplitudes will be solved using DIIS.

           Start     Size      MaxIter   EConv     TConv     
           3         7         100       1.00e-07  1.00e-05  
 ------------------------------------------------------------------------------
           Energy (a.u.)   Ediff      Tdiff       Comment
 ------------------------------------------------------------------------------
         -7412.08915552                           
     1   -7412.07248753   1.67e-02   7.85e-01     
     2   -7412.09805624   2.56e-02   1.04e-01     
     3   -7412.09623837   1.82e-03   4.94e-02     
     4   -7412.09914459   2.91e-03   1.91e-02     Switched to DIIS steps.
     5   -7412.10017833   1.03e-03   1.36e-02     
     6   -7412.10027766   9.93e-05   3.94e-03     
     7   -7412.10027850   8.48e-07   1.51e-03     
     8   -7412.10027952   1.02e-06   4.26e-04     
     9   -7412.10028124   1.72e-06   2.55e-04     
    10   -7412.10028106   1.78e-07   9.58e-05     
    11   -7412.10028141   3.51e-07   3.76e-05     
    12   -7412.10028147   5.72e-08   2.19e-05     
    13   -7412.10028148   1.00e-08   6.90e-06     
 ------------------------------------------------------------------------------
         -7412.10028148                           CCSD T converged.

End of double precision
 SCF energy                 = -7411.37772137
 MP2 energy                 = -7412.08915552
 CCSD correlation energy     =    -0.72256011
 CCSD total energy           = -7412.10028148

 CCSD  T1^2 = 0.0161  T2^2 = 0.2740  Leading amplitudes:

 Amplitude    Orbitals with energies
 -0.0453       39 (A) A                  ->    43 (A) A                   
              -0.4691                         -0.0100                     
 -0.0453       39 (A) B                  ->    43 (A) B                   
              -0.4691                         -0.0100                     
 -0.0179       35 (A) A                  ->    43 (A) A                   
              -0.7040                         -0.0100                     
 -0.0179       35 (A) B                  ->    43 (A) B                   
              -0.7040                         -0.0100                     

 Amplitude    Orbitals with energies
 -0.0990       39 (A) A      39 (A) B    ->    43 (A) A      43 (A) B     
              -0.4691       -0.4691           -0.0100       -0.0100       
  0.0990       39 (A) A      39 (A) B    ->    43 (A) B      43 (A) A     
              -0.4691       -0.4691           -0.0100       -0.0100       
  0.0990       39 (A) B      39 (A) A    ->    43 (A) A      43 (A) B     
              -0.4691       -0.4691           -0.0100       -0.0100       
 -0.0990       39 (A) B      39 (A) A    ->    43 (A) B      43 (A) A     
              -0.4691       -0.4691           -0.0100       -0.0100       

 Computing CCSD intemediates for later calculations in double precision
 Finished.

Running a double precision version
           CCSD Lambda amplitudes will be solved using DIIS.
           Start     Size      MaxIter   EConv     LConv     
           3         7         100       1.00e-07  1.00e-05  
 ------------------------------------------------------------------------------
            Enorm      Ldiff       Comment
 ------------------------------------------------------------------------------
     1     6.59e-02   4.50e-02     
     2     2.01e-02   7.91e-03     
     3     9.38e-03   1.81e-03     
     4     5.14e-03   1.56e-03     Switched to DIIS steps.
     5     1.66e-03   1.03e-03     
     6     8.14e-04   2.69e-04     
     7     2.78e-04   8.74e-05     
     8     1.24e-04   7.57e-06     
     9     4.74e-05   6.32e-06     
    10     2.00e-05   2.48e-06     
    11     9.74e-06   3.80e-07     
    12     4.03e-06   4.59e-08     
    13     2.22e-06   2.14e-07     
    14     9.92e-07   5.90e-08     
    15     4.38e-07   2.80e-08     
    16     2.30e-07   2.04e-09     
    17     9.87e-08   1.23e-08     
 ------------------------------------------------------------------------------
                                   CCSD Lambda converged.

 Computing density matrices in double precision...
           Orbital response amplitudes will be solved using DIIS.
           Start     Size      MaxIter   EConv     LConv     
           3         7         100       1.00e-06  1.00e-06  
 ------------------------------------------------------------------------------
            Enorm      Ldiff       Comment
 ------------------------------------------------------------------------------
     1     9.90e-02   2.30e-03     
     2     7.71e-02   1.57e-02     
     3     9.43e-02   2.50e-02     
     4     1.72e-02   3.28e-02     Switched to DIIS steps.
     5     4.87e-03   6.32e-03     
     6     1.18e-03   8.81e-04     
     7     6.32e-04   1.35e-04     
     8     1.96e-04   1.04e-04     
     9     5.74e-05   2.28e-05     
    10     2.36e-05   2.49e-06     
    11     6.47e-06   2.50e-06     
    12     2.07e-06   7.61e-07     
    13     6.92e-07   6.41e-07     
 ------------------------------------------------------------------------------
                                   Orbital response converged.

 Computing density matrices... Done.
 CCSD calculation:   CPU 1614.06 s  wall 279.63 s

 Transferring MO TPDM to AO TPDM
 Transferring g2_o1o1o1o1
 Transferring g2_o1o1o1v1
 Transferring g2_o1o1v1v1
 Transferring g2_o1v1o1v1
 Transferring g2_o1v1v1v1
 Transferring g2_v1v1v1v1
 Adding separable TPDM
 Computing TPDM gradient
 --------------------------------------------------------
 2e gradient
  Atom          X               Y               Z
 --------------------------------------------------------
    1        -53.289172       11.064007       -0.020893  
    2         25.327620      -28.879976        0.015907  
    3          9.974507       16.095440        0.003974  
    4         17.987044        1.720529        0.001013  
 --------------------------------------------------------
 --------------------------------------------------------
 Final gradient
  Atom          X               Y               Z
 --------------------------------------------------------
    1        -53.289172       11.064007       -0.020893  
    2         25.327620      -28.879976        0.015907  
    3          9.974507       16.095440        0.003974  
    4         17.987044        1.720529        0.001013  
 --------------------------------------------------------
 Analytic gradient from two-electron contribution:   CPU 287.03 s  wall 55.79 s

 Total ccman2 time:   CPU 1962.86 s  wall 346.64 s


 --------------------------------------------------------------

                    Orbital Energies (a.u.)
 --------------------------------------------------------------

 Alpha MOs
 -- Occupied --
********-180.8910-169.6975-169.6967-169.6967 -80.0657 -37.9449 -33.1329
-33.1290 -33.1287 -26.3351 -24.3169 -24.3156 -24.3154 -24.3119 -24.3119
-15.7003  -7.6050  -7.2618  -5.4969  -5.4960  -5.4959  -5.4949  -5.4844
 -5.4838  -2.4179  -2.4133  -2.4127  -2.4011  -2.4011  -1.6345  -1.1588
 -0.8978  -0.7837  -0.7040  -0.6994  -0.6392  -0.5149  -0.4691  -0.4360
 -0.3983  -0.3892
 -- Virtual --
 -0.0100   0.0267   0.0627   0.0807   0.0826   0.0891   0.1522   0.1844
  0.2012   0.2144   0.2537   0.2845   0.3104   0.3109   0.3349   0.3593
  0.3596   0.3772   0.3879   0.4014   0.4755   0.5250   0.5409   0.5651
  0.5772   0.5980   0.6337   0.7039   0.7743   0.8517   0.9064   0.9206
  0.9492   1.0388   1.0848   1.1089   1.2486   1.3838   1.5269   1.5526
  1.5603   1.5770   1.6121   1.6496   1.7539   1.8385   1.9163   2.2522
  2.2609   2.3782   2.3874   2.5885   2.8602   4.0119   4.1307   4.1988
  4.2055   4.2322   4.3679   4.4421   4.4694   4.4753   4.4817   4.5403
  4.6296   4.7609   5.2750   6.5162   6.5346   6.5594   6.9060   6.9410
  7.1033   7.4711  14.6933  14.7893  14.8529  28.8578  29.5138  29.5277
 29.5483  29.8618  29.8641  29.8664  29.8867  29.9521  36.6299  68.7443
130.5742 130.5848 130.6069 154.2559 166.07851912.1736
 --------------------------------------------------------------

          Ground-State Mulliken Net Atomic Charges

     Atom                 Charge (a.u.)
  ----------------------------------------
      1 I                    -0.117552
      2 P                     0.359420
      3 N                    -0.191269
      4 F                    -0.050599
  ----------------------------------------
  Sum of atomic charges =    -0.000000

 -----------------------------------------------------------------
                    Cartesian Multipole Moments
 -----------------------------------------------------------------
    Charge (ESU x 10^10)
                 0.0000
    Dipole Moment (Debye)
         X       1.2194      Y       1.9131      Z      -0.0002
       Tot       2.2687
    Quadrupole Moments (Debye-Ang)
        XX     -56.5967     XY      -4.1238     YY     -53.2339
        XZ       0.0012     YZ      -0.0004     ZZ     -51.5960
    Octopole Moments (Debye-Ang^2)
       XXX      56.8218    XXY       1.4562    XYY      11.3541
       YYY      -4.8890    XXZ      -0.0236    XYZ      -0.0020
       YYZ      -0.0288    XZZ       7.0476    YZZ      -1.3833
       ZZZ      -0.0880
    Hexadecapole Moments (Debye-Ang^3)
      XXXX    -898.6430   XXXY     -17.9090   XXYY    -167.0150
      XYYY       1.9117   YYYY    -141.0034   XXXZ      -0.0825
      XXYZ      -0.0013   XYYZ      -0.0324   YYYZ       0.0070
      XXZZ    -150.7238   XYZZ       0.3120   YYZZ     -33.9144
      XZZZ      -0.0995   YZZZ       0.0067   ZZZZ     -67.7953
 -----------------------------------------------------------------
 DrvMan completing analytic gradient of the correlated energy
 Correlated dipole moment
            1
    1   0.4797563
    2   0.7526898
    3  -0.0000859
 Energy read as -7412.100281478
 Full Analytical Gradient: (in a.u., or Hartree/Bohr)
             1             2             3             4
    1   -0.00003946    0.00008774   -0.00003992   -0.00000836
    2    0.00002726    0.00003195   -0.00006378    0.00000457
    3    0.00000723   -0.00000542   -0.00001484    0.00001303
 Gradient time:  CPU 0.75 s  wall 0.76 s
 ----------------------------------------------------------------
             Standard Nuclear Orientation (Angstroms)
    I     Atom           X                Y                Z
 ----------------------------------------------------------------
    1      I       1.1416686850    -0.0824384554    -0.0000000000
    2      P      -1.1583145755     0.7950231236     0.0000000000
    3      N      -1.9164243712    -0.6322141654    -0.0000000000
    4      F      -3.3004167863    -0.3478455066    -0.0000000000
 ----------------------------------------------------------------
 Nuclear Repulsion Energy =   378.2074632870 hartrees
 There are       42 alpha and       42 beta electrons

                       Distance Matrix (Angstroms)
             I (  1)   P (  2)   N (  3)
   P (  2)  2.461679
   N (  3)  3.107119  1.616087
   F (  4)  4.450007  2.427911  1.412905

 Requested basis set is 6-311++G(d,p)
 There are 49 shells and 136 basis functions
 A cutoff of  1.0D-14 yielded   1043 shell pairs
 There are      8385 function pairs (      9410 Cartesian)
 Smallest overlap matrix eigenvalue = 2.32E-03
 Guess MOs from SCF MO coefficient file

 -----------------------------------------------------------------------
  General SCF calculation program by
  Eric Jon Sundstrom, Paul Horn, Yuezhi Mao, Dmitri Zuev, Alec White,
  David Stuck, Shaama M.S., Shane Yost, Joonho Lee, David Small,
  Daniel Levine, Susi Lehtola, Hugh Burton, Evgeny Epifanovsky
 -----------------------------------------------------------------------
 Hartree-Fock
 using 6 threads for integral computing
 -------------------------------------------------------
 OpenMP Integral computing Module                
 Release: version 2.0, May 2017, Q-Chem Inc. Pleasanton 
 -------------------------------------------------------
 A restricted SCF calculation will be
 performed using DIIS
 SCF converges when DIIS error is below 1.0e-08
 ---------------------------------------
  Cycle       Energy         DIIS error
 ---------------------------------------
    1   -7411.3776904987      1.02e-05  
    2   -7411.3776908383      4.04e-06  
    3   -7411.3776908774      2.52e-06  
    4   -7411.3776908945      4.51e-07  
    5   -7411.3776908958      1.80e-07  
    6   -7411.3776908960      8.35e-08  
    7   -7411.3776908961      3.22e-08  
    8   -7411.3776908961      1.63e-08  
    9   -7411.3776908961      8.22e-09  Convergence criterion met
 ---------------------------------------
 SCF time:   CPU 6.36s  wall 1.00s 
 SCF   energy in the final basis set =    -7411.3776908961
 Total energy in the final basis set =    -7411.3776908961


 ------------------------------------------------------------------------------

   CCMAN2: suite of methods based on coupled cluster
           and equation of motion theories.

   Components:
   * libvmm-1.3-trunk
     by Evgeny Epifanovsky, Ilya Kaliman.
   * libtensor-2.5-trunk
     by Evgeny Epifanovsky, Michael Wormit, Dmitry Zuev, Sam Manzer, 
        Ilya Kaliman.
   * libcc-2.5-trunk
     by Evgeny Epifanovsky, Arik Landau, Tomasz Kus, Kirill Khistyaev, 
        Dmitry Zuev, Prashant Manohar, Xintian Feng, Anna Krylov, 
        Matthew Goldey, Alec White, Thomas Jagau, Kaushik Nanda, 
        Anastasia Gunina, Alexander Kunitsa, Joonho Lee.

   CCMAN original authors:
   Anna I. Krylov, C. David Sherrill, Steven R. Gwaltney,
   Edward F. C. Byrd (2000)
   Sergey V. Levchenko, Lyudmila V. Slipchenko, Tao Wang,
   Ana-Maria C. Cristian (2003)
   Piotr A. Pieniazek, C. Melania Oana, Evgeny Epifanovsky (2007)
   Prashant Manohar (2009)

 ------------------------------------------------------------------------------


 Allocating and initializing 30808MB of RAM...
 Calculation will run on 6 cores.


 Alpha MOs, Restricted
 -- Occupied --                  
******* -180.89 -169.70 -169.70 -169.70  -80.07  -37.94  -33.13
  1 A     2 A     3 A     4 A     5 A     6 A     7 A     8 A                  
-33.129 -33.129 -26.335 -24.317 -24.316 -24.315 -24.312 -24.312
  9 A    10 A    11 A    12 A    13 A    14 A    15 A    16 A                  
-15.700  -7.605  -7.262  -5.497  -5.496  -5.496  -5.495  -5.484
 17 A    18 A    19 A    20 A    21 A    22 A    23 A    24 A                  
 -5.484  -2.418  -2.413  -2.413  -2.401  -2.401  -1.634  -1.159
 25 A    26 A    27 A    28 A    29 A    30 A    31 A    32 A                  
 -0.898  -0.784  -0.704  -0.699  -0.639  -0.515  -0.469  -0.436
 33 A    34 A    35 A    36 A    37 A    38 A    39 A    40 A                  
 -0.398  -0.389
 41 A    42 A                                                                  
 -- Virtual --                   
 -0.010   0.027   0.063   0.081   0.083   0.089   0.152   0.184
 43 A    44 A    45 A    46 A    47 A    48 A    49 A    50 A                  
  0.201   0.214   0.254   0.284   0.310   0.311   0.335   0.359
 51 A    52 A    53 A    54 A    55 A    56 A    57 A    58 A                  
  0.360   0.377   0.388   0.401   0.475   0.525   0.541   0.565
 59 A    60 A    61 A    62 A    63 A    64 A    65 A    66 A                  
  0.577   0.598   0.634   0.704   0.774   0.852   0.907   0.921
 67 A    68 A    69 A    70 A    71 A    72 A    73 A    74 A                  
  0.949   1.039   1.085   1.109   1.248   1.384   1.527   1.553
 75 A    76 A    77 A    78 A    79 A    80 A    81 A    82 A                  
  1.560   1.577   1.612   1.650   1.754   1.839   1.916   2.252
 83 A    84 A    85 A    86 A    87 A    88 A    89 A    90 A                  
  2.261   2.378   2.387   2.589   2.860   4.012   4.131   4.199
 91 A    92 A    93 A    94 A    95 A    96 A    97 A    98 A                  
  4.206   4.232   4.368   4.442   4.469   4.475   4.482   4.540
 99 A   100 A   101 A   102 A   103 A   104 A   105 A   106 A                  
  4.630   4.761   5.275   6.516   6.535   6.559   6.906   6.941
107 A   108 A   109 A   110 A   111 A   112 A   113 A   114 A                  
  7.103   7.471  14.693  14.789  14.853  28.858  29.514  29.528
115 A   116 A   117 A   118 A   119 A   120 A   121 A   122 A                  
 29.548  29.862  29.864  29.866  29.887  29.952  36.630  68.744
123 A   124 A   125 A   126 A   127 A   128 A   129 A   130 A                  
130.574 130.585 130.607 154.256 166.0781912.174
131 A   132 A   133 A   134 A   135 A   136 A                                  

 Beta MOs, Restricted
 -- Occupied --                  
******* -180.89 -169.70 -169.70 -169.70  -80.07  -37.94  -33.13
  1 A     2 A     3 A     4 A     5 A     6 A     7 A     8 A                  
-33.129 -33.129 -26.335 -24.317 -24.316 -24.315 -24.312 -24.312
  9 A    10 A    11 A    12 A    13 A    14 A    15 A    16 A                  
-15.700  -7.605  -7.262  -5.497  -5.496  -5.496  -5.495  -5.484
 17 A    18 A    19 A    20 A    21 A    22 A    23 A    24 A                  
 -5.484  -2.418  -2.413  -2.413  -2.401  -2.401  -1.634  -1.159
 25 A    26 A    27 A    28 A    29 A    30 A    31 A    32 A                  
 -0.898  -0.784  -0.704  -0.699  -0.639  -0.515  -0.469  -0.436
 33 A    34 A    35 A    36 A    37 A    38 A    39 A    40 A                  
 -0.398  -0.389
 41 A    42 A                                                                  
 -- Virtual --                   
 -0.010   0.027   0.063   0.081   0.083   0.089   0.152   0.184
 43 A    44 A    45 A    46 A    47 A    48 A    49 A    50 A                  
  0.201   0.214   0.254   0.284   0.310   0.311   0.335   0.359
 51 A    52 A    53 A    54 A    55 A    56 A    57 A    58 A                  
  0.360   0.377   0.388   0.401   0.475   0.525   0.541   0.565
 59 A    60 A    61 A    62 A    63 A    64 A    65 A    66 A                  
  0.577   0.598   0.634   0.704   0.774   0.852   0.907   0.921
 67 A    68 A    69 A    70 A    71 A    72 A    73 A    74 A                  
  0.949   1.039   1.085   1.109   1.248   1.384   1.527   1.553
 75 A    76 A    77 A    78 A    79 A    80 A    81 A    82 A                  
  1.560   1.577   1.612   1.650   1.754   1.839   1.916   2.252
 83 A    84 A    85 A    86 A    87 A    88 A    89 A    90 A                  
  2.261   2.378   2.387   2.589   2.860   4.012   4.131   4.199
 91 A    92 A    93 A    94 A    95 A    96 A    97 A    98 A                  
  4.206   4.232   4.368   4.442   4.469   4.475   4.482   4.540
 99 A   100 A   101 A   102 A   103 A   104 A   105 A   106 A                  
  4.630   4.761   5.275   6.516   6.535   6.559   6.906   6.941
107 A   108 A   109 A   110 A   111 A   112 A   113 A   114 A                  
  7.103   7.471  14.693  14.789  14.853  28.858  29.514  29.528
115 A   116 A   117 A   118 A   119 A   120 A   121 A   122 A                  
 29.548  29.862  29.864  29.866  29.887  29.952  36.630  68.744
123 A   124 A   125 A   126 A   127 A   128 A   129 A   130 A                  
130.574 130.585 130.607 154.256 166.0781912.174
131 A   132 A   133 A   134 A   135 A   136 A                                  

 Occupation and symmetry of molecular orbitals

 Point group: C1 (1 irreducible representation).

                           A     All 
 -------------------------------------
 All molecular orbitals:
  - Alpha                  136   136 
  - Beta                   136   136 
 -------------------------------------
 Alpha orbitals:
  - Frozen occupied        25    25  
  - Active occupied        17    17  
  - Active virtual         94    94  
  - Frozen virtual         0     0   
 -------------------------------------
 Beta orbitals:
  - Frozen occupied        25    25  
  - Active occupied        17    17  
  - Active virtual         94    94  
  - Frozen virtual         0     0   
 -------------------------------------

 Import integrals:   CPU 0.00 s  wall 0.00 s

 Import integrals:   CPU 55.59 s  wall 9.63 s

 MP2 amplitudes:   CPU 0.13 s  wall 0.09 s

Running a double precision version
           CCSD T amplitudes will be solved using DIIS.

           Start     Size      MaxIter   EConv     TConv     
           3         7         100       1.00e-07  1.00e-05  
 ------------------------------------------------------------------------------
           Energy (a.u.)   Ediff      Tdiff       Comment
 ------------------------------------------------------------------------------
         -7412.08917272                           
     1   -7412.07247838   1.67e-02   7.85e-01     
     2   -7412.09805865   2.56e-02   1.04e-01     
     3   -7412.09623566   1.82e-03   4.94e-02     
     4   -7412.09914358   2.91e-03   1.92e-02     Switched to DIIS steps.
     5   -7412.10017768   1.03e-03   1.36e-02     
     6   -7412.10027714   9.95e-05   3.94e-03     
     7   -7412.10027797   8.20e-07   1.51e-03     
     8   -7412.10027898   1.01e-06   4.26e-04     
     9   -7412.10028070   1.72e-06   2.55e-04     
    10   -7412.10028052   1.80e-07   9.58e-05     
    11   -7412.10028087   3.51e-07   3.76e-05     
    12   -7412.10028092   5.74e-08   2.19e-05     
    13   -7412.10028093   9.94e-09   6.90e-06     
 ------------------------------------------------------------------------------
         -7412.10028093                           CCSD T converged.

End of double precision
 SCF energy                 = -7411.37769090
 MP2 energy                 = -7412.08917272
 CCSD correlation energy     =    -0.72259004
 CCSD total energy           = -7412.10028093

 CCSD  T1^2 = 0.0161  T2^2 = 0.2740  Leading amplitudes:

 Amplitude    Orbitals with energies
  0.0453       39 (A) A                  ->    43 (A) A                   
              -0.4691                         -0.0100                     
  0.0453       39 (A) B                  ->    43 (A) B                   
              -0.4691                         -0.0100                     
 -0.0179       35 (A) A                  ->    43 (A) A                   
              -0.7040                         -0.0100                     
 -0.0179       35 (A) B                  ->    43 (A) B                   
              -0.7040                         -0.0100                     

 Amplitude    Orbitals with energies
 -0.0989       39 (A) A      39 (A) B    ->    43 (A) A      43 (A) B     
              -0.4691       -0.4691           -0.0100       -0.0100       
  0.0989       39 (A) A      39 (A) B    ->    43 (A) B      43 (A) A     
              -0.4691       -0.4691           -0.0100       -0.0100       
  0.0989       39 (A) B      39 (A) A    ->    43 (A) A      43 (A) B     
              -0.4691       -0.4691           -0.0100       -0.0100       
 -0.0989       39 (A) B      39 (A) A    ->    43 (A) B      43 (A) A     
              -0.4691       -0.4691           -0.0100       -0.0100       

 Computing CCSD intemediates for later calculations in double precision
 Finished.

Running a double precision version
           CCSD Lambda amplitudes will be solved using DIIS.
           Start     Size      MaxIter   EConv     LConv     
           3         7         100       1.00e-07  1.00e-05  
 ------------------------------------------------------------------------------
            Enorm      Ldiff       Comment
 ------------------------------------------------------------------------------
     1     6.59e-02   4.50e-02     
     2     2.01e-02   7.91e-03     
     3     9.39e-03   1.81e-03     
     4     5.14e-03   1.56e-03     Switched to DIIS steps.
     5     1.66e-03   1.03e-03     
     6     8.14e-04   2.69e-04     
     7     2.78e-04   8.75e-05     
     8     1.24e-04   7.58e-06     
     9     4.74e-05   6.32e-06     
    10     2.00e-05   2.48e-06     
    11     9.76e-06   3.80e-07     
    12     4.04e-06   4.50e-08     
    13     2.22e-06   2.14e-07     
    14     9.93e-07   5.92e-08     
    15     4.38e-07   2.81e-08     
    16     2.30e-07   2.07e-09     
    17     9.88e-08   1.23e-08     
 ------------------------------------------------------------------------------
                                   CCSD Lambda converged.

 Computing density matrices in double precision...
           Orbital response amplitudes will be solved using DIIS.
           Start     Size      MaxIter   EConv     LConv     
           3         7         100       1.00e-06  1.00e-06  
 ------------------------------------------------------------------------------
            Enorm      Ldiff       Comment
 ------------------------------------------------------------------------------
     1     9.91e-02   2.29e-03     
     2     7.71e-02   1.57e-02     
     3     9.44e-02   2.50e-02     
     4     1.72e-02   3.28e-02     Switched to DIIS steps.
     5     4.87e-03   6.35e-03     
     6     1.19e-03   8.82e-04     
     7     6.33e-04   1.35e-04     
     8     1.96e-04   1.04e-04     
     9     5.74e-05   2.27e-05     
    10     2.36e-05   2.45e-06     
    11     6.49e-06   2.50e-06     
    12     2.08e-06   7.61e-07     
    13     6.95e-07   6.44e-07     
 ------------------------------------------------------------------------------
                                   Orbital response converged.

 Computing density matrices... Done.
 CCSD calculation:   CPU 1614.74 s  wall 279.83 s

 Transferring MO TPDM to AO TPDM
 Transferring g2_o1o1o1o1
 Transferring g2_o1o1o1v1
 Transferring g2_o1o1v1v1
 Transferring g2_o1v1o1v1
 Transferring g2_o1v1v1v1
 Transferring g2_v1v1v1v1
 Adding separable TPDM
 Computing TPDM gradient
 --------------------------------------------------------
 2e gradient
  Atom          X               Y               Z
 --------------------------------------------------------
    1        -53.310224       11.076397       -0.000002  
    2         25.341068      -28.880558        0.000003  
    3          9.981780       16.085618       -0.000002  
    4         17.987376        1.718543       -0.000000  
 --------------------------------------------------------
 --------------------------------------------------------
 Final gradient
  Atom          X               Y               Z
 --------------------------------------------------------
    1        -53.310224       11.076397       -0.000002  
    2         25.341068      -28.880558        0.000003  
    3          9.981780       16.085618       -0.000002  
    4         17.987376        1.718543       -0.000000  
 --------------------------------------------------------
 Analytic gradient from two-electron contribution:   CPU 286.58 s  wall 54.50 s

 Total ccman2 time:   CPU 1963.47 s  wall 345.63 s


 --------------------------------------------------------------

                    Orbital Energies (a.u.)
 --------------------------------------------------------------

 Alpha MOs
 -- Occupied --
********-180.8911-169.6976-169.6968-169.6967 -80.0657 -37.9450 -33.1329
-33.1290 -33.1288 -26.3351 -24.3169 -24.3157 -24.3155 -24.3120 -24.3120
-15.7003  -7.6050  -7.2619  -5.4969  -5.4960  -5.4959  -5.4950  -5.4845
 -5.4839  -2.4180  -2.4134  -2.4128  -2.4012  -2.4012  -1.6344  -1.1586
 -0.8979  -0.7836  -0.7040  -0.6994  -0.6392  -0.5149  -0.4691  -0.4361
 -0.3983  -0.3892
 -- Virtual --
 -0.0100   0.0269   0.0628   0.0807   0.0826   0.0891   0.1522   0.1844
  0.2012   0.2145   0.2536   0.2845   0.3105   0.3109   0.3349   0.3594
  0.3596   0.3772   0.3878   0.4014   0.4754   0.5250   0.5408   0.5651
  0.5772   0.5980   0.6336   0.7040   0.7742   0.8517   0.9066   0.9207
  0.9494   1.0389   1.0851   1.1090   1.2482   1.3840   1.5269   1.5525
  1.5604   1.5771   1.6120   1.6496   1.7539   1.8386   1.9163   2.2522
  2.2609   2.3780   2.3873   2.5886   2.8598   4.0120   4.1308   4.1989
  4.2055   4.2321   4.3679   4.4418   4.4693   4.4753   4.4817   4.5402
  4.6297   4.7609   5.2750   6.5162   6.5345   6.5593   6.9061   6.9410
  7.1033   7.4708  14.6934  14.7893  14.8526  28.8579  29.5137  29.5276
 29.5482  29.8617  29.8640  29.8664  29.8866  29.9522  36.6299  68.7444
130.5741 130.5847 130.6069 154.2559 166.07821912.1736
 --------------------------------------------------------------

          Ground-State Mulliken Net Atomic Charges

     Atom                 Charge (a.u.)
  ----------------------------------------
      1 I                    -0.117270
      2 P                     0.359324
      3 N                    -0.191446
      4 F                    -0.050608
  ----------------------------------------
  Sum of atomic charges =     0.000000

 -----------------------------------------------------------------
                    Cartesian Multipole Moments
 -----------------------------------------------------------------
    Charge (ESU x 10^10)
                -0.0000
    Dipole Moment (Debye)
         X       1.2248      Y       1.9118      Z       0.0000
       Tot       2.2705
    Quadrupole Moments (Debye-Ang)
        XX     -56.6011     XY      -4.1206     YY     -53.2361
        XZ      -0.0000     YZ       0.0000     ZZ     -51.5956
    Octopole Moments (Debye-Ang^2)
       XXX      56.8061    XXY       1.4529    XYY      11.3504
       YYY      -4.8934    XXZ      -0.0000    XYZ      -0.0000
       YYZ       0.0000    XZZ       7.0427    YZZ      -1.3844
       ZZZ       0.0000
    Hexadecapole Moments (Debye-Ang^3)
      XXXX    -898.4848   XXXY     -17.9271   XXYY    -166.9922
      XYYY       1.8868   YYYY    -141.0160   XXXZ      -0.0000
      XXYZ       0.0000   XYYZ      -0.0000   YYYZ       0.0000
      XXZZ    -150.6997   XYZZ       0.3044   YYZZ     -33.9156
      XZZZ      -0.0000   YZZZ       0.0000   ZZZZ     -67.7923
 -----------------------------------------------------------------
 DrvMan completing analytic gradient of the correlated energy
 Correlated dipole moment
            1
    1   0.4818594
    2   0.7521514
    3   0.0000001
 Energy read as -7412.100280935
 Full Analytical Gradient: (in a.u., or Hartree/Bohr)
             1             2             3             4
    1   -0.00020357    0.00049621   -0.00018136   -0.00011128
    2    0.00011358    0.00020944   -0.00028069   -0.00004234
    3    0.00000001    0.00000007   -0.00000010    0.00000003
 Gradient time:  CPU 0.78 s  wall 0.79 s
 ----------------------------------------------------------------
             Standard Nuclear Orientation (Angstroms)
    I     Atom           X                Y                Z
 ----------------------------------------------------------------
    1      I       1.1416686850    -0.0824384554    -0.0000000000
    2      P      -1.1603145755     0.7950231236     0.0000000000
    3      N      -1.9164243712    -0.6322141654    -0.0000000000
    4      F      -3.3004167863    -0.3478455066    -0.0000000000
 ----------------------------------------------------------------
 Nuclear Repulsion Energy =   378.1191771411 hartrees
 There are       42 alpha and       42 beta electrons

                       Distance Matrix (Angstroms)
             I (  1)   P (  2)   N (  3)
   P (  2)  2.463547
   N (  3)  3.107119  1.615150
   F (  4)  4.450007  2.426146  1.412905

 Requested basis set is 6-311++G(d,p)
 There are 49 shells and 136 basis functions
 A cutoff of  1.0D-14 yielded   1043 shell pairs
 There are      8385 function pairs (      9410 Cartesian)
 Smallest overlap matrix eigenvalue = 2.32E-03
 Guess MOs from SCF MO coefficient file

 -----------------------------------------------------------------------
  General SCF calculation program by
  Eric Jon Sundstrom, Paul Horn, Yuezhi Mao, Dmitri Zuev, Alec White,
  David Stuck, Shaama M.S., Shane Yost, Joonho Lee, David Small,
  Daniel Levine, Susi Lehtola, Hugh Burton, Evgeny Epifanovsky
 -----------------------------------------------------------------------
 Hartree-Fock
 using 6 threads for integral computing
 -------------------------------------------------------
 OpenMP Integral computing Module                
 Release: version 2.0, May 2017, Q-Chem Inc. Pleasanton 
 -------------------------------------------------------
 A restricted SCF calculation will be
 performed using DIIS
 SCF converges when DIIS error is below 1.0e-08
 ---------------------------------------
  Cycle       Energy         DIIS error
 ---------------------------------------
    1   -7411.3777496301      1.97e-05  
    2   -7411.3777508147      7.90e-06  
    3   -7411.3777509460      4.79e-06  
    4   -7411.3777510035      7.80e-07  
    5   -7411.3777510068      3.04e-07  
    6   -7411.3777510073      1.32e-07  
    7   -7411.3777510074      4.82e-08  
    8   -7411.3777510074      2.34e-08  
    9   -7411.3777510074      1.11e-08  
   10   -7411.3777510074      4.51e-09  Convergence criterion met
 ---------------------------------------
 SCF time:   CPU 7.06s  wall 2.00s 
 SCF   energy in the final basis set =    -7411.3777510074
 Total energy in the final basis set =    -7411.3777510074


 ------------------------------------------------------------------------------

   CCMAN2: suite of methods based on coupled cluster
           and equation of motion theories.

   Components:
   * libvmm-1.3-trunk
     by Evgeny Epifanovsky, Ilya Kaliman.
   * libtensor-2.5-trunk
     by Evgeny Epifanovsky, Michael Wormit, Dmitry Zuev, Sam Manzer, 
        Ilya Kaliman.
   * libcc-2.5-trunk
     by Evgeny Epifanovsky, Arik Landau, Tomasz Kus, Kirill Khistyaev, 
        Dmitry Zuev, Prashant Manohar, Xintian Feng, Anna Krylov, 
        Matthew Goldey, Alec White, Thomas Jagau, Kaushik Nanda, 
        Anastasia Gunina, Alexander Kunitsa, Joonho Lee.

   CCMAN original authors:
   Anna I. Krylov, C. David Sherrill, Steven R. Gwaltney,
   Edward F. C. Byrd (2000)
   Sergey V. Levchenko, Lyudmila V. Slipchenko, Tao Wang,
   Ana-Maria C. Cristian (2003)
   Piotr A. Pieniazek, C. Melania Oana, Evgeny Epifanovsky (2007)
   Prashant Manohar (2009)

 ------------------------------------------------------------------------------


 Allocating and initializing 30808MB of RAM...
 Calculation will run on 6 cores.


 Alpha MOs, Restricted
 -- Occupied --                  
******* -180.89 -169.70 -169.70 -169.70  -80.07  -37.94  -33.13
  1 A     2 A     3 A     4 A     5 A     6 A     7 A     8 A                  
-33.129 -33.129 -26.335 -24.317 -24.316 -24.315 -24.312 -24.312
  9 A    10 A    11 A    12 A    13 A    14 A    15 A    16 A                  
-15.700  -7.605  -7.262  -5.497  -5.496  -5.496  -5.495  -5.484
 17 A    18 A    19 A    20 A    21 A    22 A    23 A    24 A                  
 -5.484  -2.418  -2.413  -2.413  -2.401  -2.401  -1.635  -1.159
 25 A    26 A    27 A    28 A    29 A    30 A    31 A    32 A                  
 -0.898  -0.784  -0.704  -0.699  -0.639  -0.515  -0.469  -0.436
 33 A    34 A    35 A    36 A    37 A    38 A    39 A    40 A                  
 -0.398  -0.389
 41 A    42 A                                                                  
 -- Virtual --                   
 -0.010   0.027   0.063   0.081   0.083   0.089   0.152   0.184
 43 A    44 A    45 A    46 A    47 A    48 A    49 A    50 A                  
  0.201   0.214   0.254   0.284   0.310   0.311   0.335   0.359
 51 A    52 A    53 A    54 A    55 A    56 A    57 A    58 A                  
  0.360   0.377   0.388   0.401   0.476   0.525   0.541   0.565
 59 A    60 A    61 A    62 A    63 A    64 A    65 A    66 A                  
  0.577   0.598   0.634   0.704   0.774   0.852   0.906   0.921
 67 A    68 A    69 A    70 A    71 A    72 A    73 A    74 A                  
  0.949   1.039   1.085   1.109   1.249   1.384   1.527   1.553
 75 A    76 A    77 A    78 A    79 A    80 A    81 A    82 A                  
  1.560   1.577   1.612   1.650   1.754   1.838   1.916   2.252
 83 A    84 A    85 A    86 A    87 A    88 A    89 A    90 A                  
  2.261   2.378   2.387   2.588   2.861   4.012   4.131   4.199
 91 A    92 A    93 A    94 A    95 A    96 A    97 A    98 A                  
  4.205   4.232   4.368   4.442   4.469   4.475   4.482   4.540
 99 A   100 A   101 A   102 A   103 A   104 A   105 A   106 A                  
  4.629   4.761   5.275   6.516   6.535   6.559   6.906   6.941
107 A   108 A   109 A   110 A   111 A   112 A   113 A   114 A                  
  7.103   7.471  14.693  14.789  14.853  28.858  29.514  29.528
115 A   116 A   117 A   118 A   119 A   120 A   121 A   122 A                  
 29.548  29.862  29.864  29.866  29.887  29.952  36.630  68.744
123 A   124 A   125 A   126 A   127 A   128 A   129 A   130 A                  
130.574 130.585 130.607 154.256 166.0791912.174
131 A   132 A   133 A   134 A   135 A   136 A                                  

 Beta MOs, Restricted
 -- Occupied --                  
******* -180.89 -169.70 -169.70 -169.70  -80.07  -37.94  -33.13
  1 A     2 A     3 A     4 A     5 A     6 A     7 A     8 A                  
-33.129 -33.129 -26.335 -24.317 -24.316 -24.315 -24.312 -24.312
  9 A    10 A    11 A    12 A    13 A    14 A    15 A    16 A                  
-15.700  -7.605  -7.262  -5.497  -5.496  -5.496  -5.495  -5.484
 17 A    18 A    19 A    20 A    21 A    22 A    23 A    24 A                  
 -5.484  -2.418  -2.413  -2.413  -2.401  -2.401  -1.635  -1.159
 25 A    26 A    27 A    28 A    29 A    30 A    31 A    32 A                  
 -0.898  -0.784  -0.704  -0.699  -0.639  -0.515  -0.469  -0.436
 33 A    34 A    35 A    36 A    37 A    38 A    39 A    40 A                  
 -0.398  -0.389
 41 A    42 A                                                                  
 -- Virtual --                   
 -0.010   0.027   0.063   0.081   0.083   0.089   0.152   0.184
 43 A    44 A    45 A    46 A    47 A    48 A    49 A    50 A                  
  0.201   0.214   0.254   0.284   0.310   0.311   0.335   0.359
 51 A    52 A    53 A    54 A    55 A    56 A    57 A    58 A                  
  0.360   0.377   0.388   0.401   0.476   0.525   0.541   0.565
 59 A    60 A    61 A    62 A    63 A    64 A    65 A    66 A                  
  0.577   0.598   0.634   0.704   0.774   0.852   0.906   0.921
 67 A    68 A    69 A    70 A    71 A    72 A    73 A    74 A                  
  0.949   1.039   1.085   1.109   1.249   1.384   1.527   1.553
 75 A    76 A    77 A    78 A    79 A    80 A    81 A    82 A                  
  1.560   1.577   1.612   1.650   1.754   1.838   1.916   2.252
 83 A    84 A    85 A    86 A    87 A    88 A    89 A    90 A                  
  2.261   2.378   2.387   2.588   2.861   4.012   4.131   4.199
 91 A    92 A    93 A    94 A    95 A    96 A    97 A    98 A                  
  4.205   4.232   4.368   4.442   4.469   4.475   4.482   4.540
 99 A   100 A   101 A   102 A   103 A   104 A   105 A   106 A                  
  4.629   4.761   5.275   6.516   6.535   6.559   6.906   6.941
107 A   108 A   109 A   110 A   111 A   112 A   113 A   114 A                  
  7.103   7.471  14.693  14.789  14.853  28.858  29.514  29.528
115 A   116 A   117 A   118 A   119 A   120 A   121 A   122 A                  
 29.548  29.862  29.864  29.866  29.887  29.952  36.630  68.744
123 A   124 A   125 A   126 A   127 A   128 A   129 A   130 A                  
130.574 130.585 130.607 154.256 166.0791912.174
131 A   132 A   133 A   134 A   135 A   136 A                                  

 Occupation and symmetry of molecular orbitals

 Point group: C1 (1 irreducible representation).

                           A     All 
 -------------------------------------
 All molecular orbitals:
  - Alpha                  136   136 
  - Beta                   136   136 
 -------------------------------------
 Alpha orbitals:
  - Frozen occupied        25    25  
  - Active occupied        17    17  
  - Active virtual         94    94  
  - Frozen virtual         0     0   
 -------------------------------------
 Beta orbitals:
  - Frozen occupied        25    25  
  - Active occupied        17    17  
  - Active virtual         94    94  
  - Frozen virtual         0     0   
 -------------------------------------

 Import integrals:   CPU 0.00 s  wall 0.00 s

 Import integrals:   CPU 56.55 s  wall 9.89 s

 MP2 amplitudes:   CPU 0.13 s  wall 0.09 s

Running a double precision version
           CCSD T amplitudes will be solved using DIIS.

           Start     Size      MaxIter   EConv     TConv     
           3         7         100       1.00e-07  1.00e-05  
 ------------------------------------------------------------------------------
           Energy (a.u.)   Ediff      Tdiff       Comment
 ------------------------------------------------------------------------------
         -7412.08913762                           
     1   -7412.07249589   1.66e-02   7.85e-01     
     2   -7412.09805308   2.56e-02   1.04e-01     
     3   -7412.09624031   1.81e-03   4.94e-02     
     4   -7412.09914484   2.90e-03   1.91e-02     Switched to DIIS steps.
     5   -7412.10017821   1.03e-03   1.36e-02     
     6   -7412.10027741   9.92e-05   3.93e-03     
     7   -7412.10027828   8.75e-07   1.51e-03     
     8   -7412.10027930   1.02e-06   4.26e-04     
     9   -7412.10028102   1.72e-06   2.55e-04     
    10   -7412.10028084   1.75e-07   9.57e-05     
    11   -7412.10028119   3.50e-07   3.76e-05     
    12   -7412.10028125   5.70e-08   2.19e-05     
    13   -7412.10028126   1.01e-08   6.89e-06     
 ------------------------------------------------------------------------------
         -7412.10028126                           CCSD T converged.

End of double precision
 SCF energy                 = -7411.37775101
 MP2 energy                 = -7412.08913762
 CCSD correlation energy     =    -0.72253025
 CCSD total energy           = -7412.10028126

 CCSD  T1^2 = 0.0161  T2^2 = 0.2739  Leading amplitudes:

 Amplitude    Orbitals with energies
 -0.0452       39 (A) A                  ->    43 (A) A                   
              -0.4692                         -0.0100                     
 -0.0452       39 (A) B                  ->    43 (A) B                   
              -0.4692                         -0.0100                     
 -0.0178       35 (A) A                  ->    43 (A) A                   
              -0.7041                         -0.0100                     
 -0.0178       35 (A) B                  ->    43 (A) B                   
              -0.7041                         -0.0100                     

 Amplitude    Orbitals with energies
 -0.0991       39 (A) A      39 (A) B    ->    43 (A) A      43 (A) B     
              -0.4692       -0.4692           -0.0100       -0.0100       
  0.0991       39 (A) A      39 (A) B    ->    43 (A) B      43 (A) A     
              -0.4692       -0.4692           -0.0100       -0.0100       
  0.0991       39 (A) B      39 (A) A    ->    43 (A) A      43 (A) B     
              -0.4692       -0.4692           -0.0100       -0.0100       
 -0.0991       39 (A) B      39 (A) A    ->    43 (A) B      43 (A) A     
              -0.4692       -0.4692           -0.0100       -0.0100       

 Computing CCSD intemediates for later calculations in double precision
 Finished.

Running a double precision version
           CCSD Lambda amplitudes will be solved using DIIS.
           Start     Size      MaxIter   EConv     LConv     
           3         7         100       1.00e-07  1.00e-05  
 ------------------------------------------------------------------------------
            Enorm      Ldiff       Comment
 ------------------------------------------------------------------------------
     1     6.58e-02   4.49e-02     
     2     2.01e-02   7.91e-03     
     3     9.37e-03   1.81e-03     
     4     5.14e-03   1.56e-03     Switched to DIIS steps.
     5     1.66e-03   1.03e-03     
     6     8.14e-04   2.69e-04     
     7     2.78e-04   8.73e-05     
     8     1.24e-04   7.56e-06     
     9     4.73e-05   6.32e-06     
    10     2.00e-05   2.48e-06     
    11     9.72e-06   3.80e-07     
    12     4.02e-06   4.69e-08     
    13     2.22e-06   2.13e-07     
    14     9.91e-07   5.87e-08     
    15     4.38e-07   2.79e-08     
    16     2.30e-07   2.01e-09     
    17     9.86e-08   1.23e-08     
 ------------------------------------------------------------------------------
                                   CCSD Lambda converged.

 Computing density matrices in double precision...
           Orbital response amplitudes will be solved using DIIS.
           Start     Size      MaxIter   EConv     LConv     
           3         7         100       1.00e-06  1.00e-06  
 ------------------------------------------------------------------------------
            Enorm      Ldiff       Comment
 ------------------------------------------------------------------------------
     1     9.90e-02   2.30e-03     
     2     7.71e-02   1.57e-02     
     3     9.42e-02   2.50e-02     
     4     1.72e-02   3.27e-02     Switched to DIIS steps.
     5     4.86e-03   6.30e-03     
     6     1.18e-03   8.81e-04     
     7     6.31e-04   1.35e-04     
     8     1.96e-04   1.04e-04     
     9     5.74e-05   2.29e-05     
    10     2.36e-05   2.52e-06     
    11     6.44e-06   2.50e-06     
    12     2.06e-06   7.61e-07     
    13     6.89e-07   6.38e-07     
 ------------------------------------------------------------------------------
                                   Orbital response converged.

 Computing density matrices... Done.
 CCSD calculation:   CPU 1613.54 s  wall 279.70 s

 Transferring MO TPDM to AO TPDM
 Transferring g2_o1o1o1o1
 Transferring g2_o1o1o1v1
 Transferring g2_o1o1v1v1
 Transferring g2_o1v1o1v1
 Transferring g2_o1v1v1v1
 Transferring g2_v1v1v1v1
 Adding separable TPDM
 Computing TPDM gradient
 --------------------------------------------------------
 2e gradient
  Atom          X               Y               Z
 --------------------------------------------------------
    1        -53.268146       11.051637        0.000000  
    2         25.314211      -28.879404        0.000000  
    3          9.967222       16.105248       -0.000000  
    4         17.986713        1.722519       -0.000000  
 --------------------------------------------------------
 --------------------------------------------------------
 Final gradient
  Atom          X               Y               Z
 --------------------------------------------------------
    1        -53.268146       11.051637        0.000000  
    2         25.314211      -28.879404        0.000000  
    3          9.967222       16.105248       -0.000000  
    4         17.986713        1.722519       -0.000000  
 --------------------------------------------------------
 Analytic gradient from two-electron contribution:   CPU 286.24 s  wall 55.21 s

 Total ccman2 time:   CPU 1963.43 s  wall 346.51 s


 --------------------------------------------------------------

                    Orbital Energies (a.u.)
 --------------------------------------------------------------

 Alpha MOs
 -- Occupied --
********-180.8910-169.6975-169.6966-169.6966 -80.0658 -37.9449 -33.1328
-33.1289 -33.1287 -26.3352 -24.3168 -24.3156 -24.3153 -24.3118 -24.3118
-15.7003  -7.6050  -7.2617  -5.4969  -5.4960  -5.4960  -5.4948  -5.4843
 -5.4838  -2.4179  -2.4133  -2.4126  -2.4010  -2.4010  -1.6346  -1.1590
 -0.8976  -0.7837  -0.7041  -0.6995  -0.6392  -0.5149  -0.4692  -0.4360
 -0.3982  -0.3892
 -- Virtual --
 -0.0100   0.0266   0.0627   0.0807   0.0826   0.0891   0.1523   0.1844
  0.2012   0.2144   0.2537   0.2845   0.3104   0.3109   0.3349   0.3593
  0.3596   0.3772   0.3879   0.4014   0.4756   0.5250   0.5411   0.5651
  0.5773   0.5980   0.6338   0.7038   0.7744   0.8518   0.9063   0.9206
  0.9490   1.0387   1.0845   1.1087   1.2491   1.3837   1.5269   1.5526
  1.5602   1.5770   1.6122   1.6496   1.7539   1.8384   1.9162   2.2521
  2.2609   2.3784   2.3875   2.5884   2.8606   4.0119   4.1307   4.1988
  4.2055   4.2322   4.3678   4.4424   4.4695   4.4754   4.4817   4.5403
  4.6294   4.7609   5.2750   6.5163   6.5346   6.5595   6.9060   6.9410
  7.1033   7.4713  14.6933  14.7892  14.8532  28.8578  29.5138  29.5277
 29.5483  29.8618  29.8641  29.8665  29.8867  29.9521  36.6300  68.7443
130.5742 130.5848 130.6070 154.2559 166.07891912.1735
 --------------------------------------------------------------

          Ground-State Mulliken Net Atomic Charges

     Atom                 Charge (a.u.)
  ----------------------------------------
      1 I                    -0.117832
      2 P                     0.359515
      3 N                    -0.191093
      4 F                    -0.050590
  ----------------------------------------
  Sum of atomic charges =     0.000000

 -----------------------------------------------------------------
                    Cartesian Multipole Moments
 -----------------------------------------------------------------
    Charge (ESU x 10^10)
                 0.0000
    Dipole Moment (Debye)
         X       1.2141      Y       1.9145      Z       0.0000
       Tot       2.2670
    Quadrupole Moments (Debye-Ang)
        XX     -56.5924     XY      -4.1270     YY     -53.2317
        XZ      -0.0000     YZ       0.0000     ZZ     -51.5965
    Octopole Moments (Debye-Ang^2)
       XXX      56.8376    XXY       1.4596    XYY      11.3577
       YYY      -4.8846    XXZ      -0.0000    XYZ      -0.0000
       YYZ       0.0000    XZZ       7.0525    YZZ      -1.3821
       ZZZ       0.0000
    Hexadecapole Moments (Debye-Ang^3)
      XXXX    -898.8013   XXXY     -17.8909   XXYY    -167.0379
      XYYY       1.9365   YYYY    -140.9908   XXXZ      -0.0000
      XXYZ       0.0000   XYYZ      -0.0000   YYYZ       0.0000
      XXZZ    -150.7479   XYZZ       0.3197   YYZZ     -33.9131
      XZZZ      -0.0000   YZZZ       0.0000   ZZZZ     -67.7980
 -----------------------------------------------------------------
 DrvMan completing analytic gradient of the correlated energy
 Correlated dipole moment
            1
    1   0.4776535
    2   0.7532274
    3   0.0000000
 Energy read as -7412.100281262
 Full Analytical Gradient: (in a.u., or Hartree/Bohr)
             1             2             3             4
    1    0.00012394   -0.00032011    0.00010140    0.00009477
    2   -0.00005869   -0.00014670    0.00015389    0.00005150
    3   -0.00000000    0.00000000   -0.00000000    0.00000000
 Gradient time:  CPU 0.81 s  wall 0.82 s
 ----------------------------------------------------------------
             Standard Nuclear Orientation (Angstroms)
    I     Atom           X                Y                Z
 ----------------------------------------------------------------
    1      I       1.1416686850    -0.0824384554    -0.0000000000
    2      P      -1.1593145755     0.7960231236     0.0000000000
    3      N      -1.9164243712    -0.6322141654    -0.0000000000
    4      F      -3.3004167863    -0.3478455066    -0.0000000000
 ----------------------------------------------------------------
 Nuclear Repulsion Energy =   378.1140621074 hartrees
 There are       42 alpha and       42 beta electrons

                       Distance Matrix (Angstroms)
             I (  1)   P (  2)   N (  3)
   P (  2)  2.462969
   N (  3)  3.107119  1.616501
   F (  4)  4.450007  2.427500  1.412905

 Requested basis set is 6-311++G(d,p)
 There are 49 shells and 136 basis functions
 A cutoff of  1.0D-14 yielded   1043 shell pairs
 There are      8385 function pairs (      9410 Cartesian)
 Smallest overlap matrix eigenvalue = 2.32E-03
 Guess MOs from SCF MO coefficient file

 -----------------------------------------------------------------------
  General SCF calculation program by
  Eric Jon Sundstrom, Paul Horn, Yuezhi Mao, Dmitri Zuev, Alec White,
  David Stuck, Shaama M.S., Shane Yost, Joonho Lee, David Small,
  Daniel Levine, Susi Lehtola, Hugh Burton, Evgeny Epifanovsky
 -----------------------------------------------------------------------
 Hartree-Fock
 using 6 threads for integral computing
 -------------------------------------------------------
 OpenMP Integral computing Module                
 Release: version 2.0, May 2017, Q-Chem Inc. Pleasanton 
 -------------------------------------------------------
 A restricted SCF calculation will be
 performed using DIIS
 SCF converges when DIIS error is below 1.0e-08
 ---------------------------------------
  Cycle       Energy         DIIS error
 ---------------------------------------
    1   -7411.3776408251      1.72e-05  
    2   -7411.3776415499      8.34e-06  
    3   -7411.3776416749      3.86e-06  
    4   -7411.3776417147      7.09e-07  
    5   -7411.3776417169      2.24e-07  
    6   -7411.3776417171      9.02e-08  
    7   -7411.3776417171      3.76e-08  
    8   -7411.3776417172      1.50e-08  
    9   -7411.3776417172      5.98e-09  Convergence criterion met
 ---------------------------------------
 SCF time:   CPU 6.36s  wall 1.00s 
 SCF   energy in the final basis set =    -7411.3776417172
 Total energy in the final basis set =    -7411.3776417172


 ------------------------------------------------------------------------------

   CCMAN2: suite of methods based on coupled cluster
           and equation of motion theories.

   Components:
   * libvmm-1.3-trunk
     by Evgeny Epifanovsky, Ilya Kaliman.
   * libtensor-2.5-trunk
     by Evgeny Epifanovsky, Michael Wormit, Dmitry Zuev, Sam Manzer, 
        Ilya Kaliman.
   * libcc-2.5-trunk
     by Evgeny Epifanovsky, Arik Landau, Tomasz Kus, Kirill Khistyaev, 
        Dmitry Zuev, Prashant Manohar, Xintian Feng, Anna Krylov, 
        Matthew Goldey, Alec White, Thomas Jagau, Kaushik Nanda, 
        Anastasia Gunina, Alexander Kunitsa, Joonho Lee.

   CCMAN original authors:
   Anna I. Krylov, C. David Sherrill, Steven R. Gwaltney,
   Edward F. C. Byrd (2000)
   Sergey V. Levchenko, Lyudmila V. Slipchenko, Tao Wang,
   Ana-Maria C. Cristian (2003)
   Piotr A. Pieniazek, C. Melania Oana, Evgeny Epifanovsky (2007)
   Prashant Manohar (2009)

 ------------------------------------------------------------------------------


 Allocating and initializing 30808MB of RAM...
 Calculation will run on 6 cores.


 Alpha MOs, Restricted
 -- Occupied --                  
******* -180.89 -169.70 -169.70 -169.70  -80.07  -37.94  -33.13
  1 A     2 A     3 A     4 A     5 A     6 A     7 A     8 A                  
-33.129 -33.129 -26.335 -24.317 -24.316 -24.315 -24.312 -24.312
  9 A    10 A    11 A    12 A    13 A    14 A    15 A    16 A                  
-15.700  -7.605  -7.262  -5.497  -5.496  -5.496  -5.495  -5.484
 17 A    18 A    19 A    20 A    21 A    22 A    23 A    24 A                  
 -5.484  -2.418  -2.413  -2.413  -2.401  -2.401  -1.634  -1.159
 25 A    26 A    27 A    28 A    29 A    30 A    31 A    32 A                  
 -0.898  -0.784  -0.704  -0.699  -0.639  -0.515  -0.469  -0.436
 33 A    34 A    35 A    36 A    37 A    38 A    39 A    40 A                  
 -0.398  -0.389
 41 A    42 A                                                                  
 -- Virtual --                   
 -0.010   0.027   0.063   0.081   0.083   0.089   0.152   0.184
 43 A    44 A    45 A    46 A    47 A    48 A    49 A    50 A                  
  0.201   0.214   0.254   0.284   0.310   0.311   0.335   0.359
 51 A    52 A    53 A    54 A    55 A    56 A    57 A    58 A                  
  0.360   0.377   0.388   0.401   0.475   0.525   0.541   0.565
 59 A    60 A    61 A    62 A    63 A    64 A    65 A    66 A                  
  0.577   0.598   0.634   0.704   0.774   0.852   0.906   0.921
 67 A    68 A    69 A    70 A    71 A    72 A    73 A    74 A                  
  0.949   1.039   1.085   1.109   1.248   1.384   1.527   1.553
 75 A    76 A    77 A    78 A    79 A    80 A    81 A    82 A                  
  1.560   1.577   1.612   1.650   1.754   1.839   1.916   2.252
 83 A    84 A    85 A    86 A    87 A    88 A    89 A    90 A                  
  2.261   2.378   2.387   2.589   2.859   4.012   4.131   4.199
 91 A    92 A    93 A    94 A    95 A    96 A    97 A    98 A                  
  4.206   4.232   4.368   4.442   4.469   4.475   4.482   4.540
 99 A   100 A   101 A   102 A   103 A   104 A   105 A   106 A                  
  4.629   4.761   5.275   6.516   6.535   6.559   6.906   6.941
107 A   108 A   109 A   110 A   111 A   112 A   113 A   114 A                  
  7.103   7.470  14.693  14.789  14.852  28.858  29.514  29.528
115 A   116 A   117 A   118 A   119 A   120 A   121 A   122 A                  
 29.548  29.862  29.864  29.866  29.887  29.952  36.630  68.744
123 A   124 A   125 A   126 A   127 A   128 A   129 A   130 A                  
130.574 130.585 130.607 154.256 166.0781912.174
131 A   132 A   133 A   134 A   135 A   136 A                                  

 Beta MOs, Restricted
 -- Occupied --                  
******* -180.89 -169.70 -169.70 -169.70  -80.07  -37.94  -33.13
  1 A     2 A     3 A     4 A     5 A     6 A     7 A     8 A                  
-33.129 -33.129 -26.335 -24.317 -24.316 -24.315 -24.312 -24.312
  9 A    10 A    11 A    12 A    13 A    14 A    15 A    16 A                  
-15.700  -7.605  -7.262  -5.497  -5.496  -5.496  -5.495  -5.484
 17 A    18 A    19 A    20 A    21 A    22 A    23 A    24 A                  
 -5.484  -2.418  -2.413  -2.413  -2.401  -2.401  -1.634  -1.159
 25 A    26 A    27 A    28 A    29 A    30 A    31 A    32 A                  
 -0.898  -0.784  -0.704  -0.699  -0.639  -0.515  -0.469  -0.436
 33 A    34 A    35 A    36 A    37 A    38 A    39 A    40 A                  
 -0.398  -0.389
 41 A    42 A                                                                  
 -- Virtual --                   
 -0.010   0.027   0.063   0.081   0.083   0.089   0.152   0.184
 43 A    44 A    45 A    46 A    47 A    48 A    49 A    50 A                  
  0.201   0.214   0.254   0.284   0.310   0.311   0.335   0.359
 51 A    52 A    53 A    54 A    55 A    56 A    57 A    58 A                  
  0.360   0.377   0.388   0.401   0.475   0.525   0.541   0.565
 59 A    60 A    61 A    62 A    63 A    64 A    65 A    66 A                  
  0.577   0.598   0.634   0.704   0.774   0.852   0.906   0.921
 67 A    68 A    69 A    70 A    71 A    72 A    73 A    74 A                  
  0.949   1.039   1.085   1.109   1.248   1.384   1.527   1.553
 75 A    76 A    77 A    78 A    79 A    80 A    81 A    82 A                  
  1.560   1.577   1.612   1.650   1.754   1.839   1.916   2.252
 83 A    84 A    85 A    86 A    87 A    88 A    89 A    90 A                  
  2.261   2.378   2.387   2.589   2.859   4.012   4.131   4.199
 91 A    92 A    93 A    94 A    95 A    96 A    97 A    98 A                  
  4.206   4.232   4.368   4.442   4.469   4.475   4.482   4.540
 99 A   100 A   101 A   102 A   103 A   104 A   105 A   106 A                  
  4.629   4.761   5.275   6.516   6.535   6.559   6.906   6.941
107 A   108 A   109 A   110 A   111 A   112 A   113 A   114 A                  
  7.103   7.470  14.693  14.789  14.852  28.858  29.514  29.528
115 A   116 A   117 A   118 A   119 A   120 A   121 A   122 A                  
 29.548  29.862  29.864  29.866  29.887  29.952  36.630  68.744
123 A   124 A   125 A   126 A   127 A   128 A   129 A   130 A                  
130.574 130.585 130.607 154.256 166.0781912.174
131 A   132 A   133 A   134 A   135 A   136 A                                  

 Occupation and symmetry of molecular orbitals

 Point group: C1 (1 irreducible representation).

                           A     All 
 -------------------------------------
 All molecular orbitals:
  - Alpha                  136   136 
  - Beta                   136   136 
 -------------------------------------
 Alpha orbitals:
  - Frozen occupied        25    25  
  - Active occupied        17    17  
  - Active virtual         94    94  
  - Frozen virtual         0     0   
 -------------------------------------
 Beta orbitals:
  - Frozen occupied        25    25  
  - Active occupied        17    17  
  - Active virtual         94    94  
  - Frozen virtual         0     0   
 -------------------------------------

 Import integrals:   CPU 0.00 s  wall 0.00 s

 Import integrals:   CPU 55.58 s  wall 9.63 s

 MP2 amplitudes:   CPU 0.17 s  wall 0.13 s

Running a double precision version
           CCSD T amplitudes will be solved using DIIS.

           Start     Size      MaxIter   EConv     TConv     
           3         7         100       1.00e-07  1.00e-05  
 ------------------------------------------------------------------------------
           Energy (a.u.)   Ediff      Tdiff       Comment
 ------------------------------------------------------------------------------
         -7412.08917573                           
     1   -7412.07246254   1.67e-02   7.86e-01     
     2   -7412.09805857   2.56e-02   1.04e-01     
     3   -7412.09623149   1.83e-03   4.95e-02     
     4   -7412.09914236   2.91e-03   1.92e-02     Switched to DIIS steps.
     5   -7412.10017747   1.04e-03   1.36e-02     
     6   -7412.10027708   9.96e-05   3.95e-03     
     7   -7412.10027787   7.93e-07   1.51e-03     
     8   -7412.10027888   1.01e-06   4.26e-04     
     9   -7412.10028060   1.72e-06   2.56e-04     
    10   -7412.10028042   1.81e-07   9.60e-05     
    11   -7412.10028077   3.51e-07   3.77e-05     
    12   -7412.10028083   5.72e-08   2.19e-05     
    13   -7412.10028084   1.02e-08   6.90e-06     
 ------------------------------------------------------------------------------
         -7412.10028084                           CCSD T converged.

End of double precision
 SCF energy                 = -7411.37764172
 MP2 energy                 = -7412.08917573
 CCSD correlation energy     =    -0.72263912
 CCSD total energy           = -7412.10028084

 CCSD  T1^2 = 0.0161  T2^2 = 0.2741  Leading amplitudes:

 Amplitude    Orbitals with energies
  0.0453       39 (A) A                  ->    43 (A) A                   
              -0.4690                         -0.0101                     
  0.0453       39 (A) B                  ->    43 (A) B                   
              -0.4690                         -0.0101                     
  0.0179       35 (A) A                  ->    43 (A) A                   
              -0.7040                         -0.0101                     
  0.0179       35 (A) B                  ->    43 (A) B                   
              -0.7040                         -0.0101                     

 Amplitude    Orbitals with energies
 -0.0991       39 (A) A      39 (A) B    ->    43 (A) A      43 (A) B     
              -0.4690       -0.4690           -0.0101       -0.0101       
  0.0991       39 (A) A      39 (A) B    ->    43 (A) B      43 (A) A     
              -0.4690       -0.4690           -0.0101       -0.0101       
  0.0991       39 (A) B      39 (A) A    ->    43 (A) A      43 (A) B     
              -0.4690       -0.4690           -0.0101       -0.0101       
 -0.0991       39 (A) B      39 (A) A    ->    43 (A) B      43 (A) A     
              -0.4690       -0.4690           -0.0101       -0.0101       

 Computing CCSD intemediates for later calculations in double precision
 Finished.

Running a double precision version
           CCSD Lambda amplitudes will be solved using DIIS.
           Start     Size      MaxIter   EConv     LConv     
           3         7         100       1.00e-07  1.00e-05  
 ------------------------------------------------------------------------------
            Enorm      Ldiff       Comment
 ------------------------------------------------------------------------------
     1     6.60e-02   4.50e-02     
     2     2.01e-02   7.92e-03     
     3     9.39e-03   1.81e-03     
     4     5.15e-03   1.56e-03     Switched to DIIS steps.
     5     1.66e-03   1.03e-03     
     6     8.15e-04   2.70e-04     
     7     2.79e-04   8.77e-05     
     8     1.24e-04   7.59e-06     
     9     4.75e-05   6.34e-06     
    10     2.01e-05   2.49e-06     
    11     9.77e-06   3.85e-07     
    12     4.04e-06   4.72e-08     
    13     2.23e-06   2.14e-07     
    14     9.96e-07   5.92e-08     
    15     4.40e-07   2.83e-08     
    16     2.31e-07   1.95e-09     
    17     9.90e-08   1.23e-08     
 ------------------------------------------------------------------------------
                                   CCSD Lambda converged.

 Computing density matrices in double precision...
           Orbital response amplitudes will be solved using DIIS.
           Start     Size      MaxIter   EConv     LConv     
           3         7         100       1.00e-06  1.00e-06  
 ------------------------------------------------------------------------------
            Enorm      Ldiff       Comment
 ------------------------------------------------------------------------------
     1     9.91e-02   2.26e-03     
     2     7.72e-02   1.57e-02     
     3     9.45e-02   2.50e-02     
     4     1.73e-02   3.28e-02     Switched to DIIS steps.
     5     4.88e-03   6.37e-03     
     6     1.19e-03   8.83e-04     
     7     6.35e-04   1.35e-04     
     8     1.97e-04   1.04e-04     
     9     5.78e-05   2.31e-05     
    10     2.38e-05   2.52e-06     
    11     6.51e-06   2.52e-06     
    12     2.09e-06   7.69e-07     
    13     6.97e-07   6.49e-07     
 ------------------------------------------------------------------------------
                                   Orbital response converged.

 Computing density matrices... Done.
 CCSD calculation:   CPU 1615.87 s  wall 280.14 s

 Transferring MO TPDM to AO TPDM
 Transferring g2_o1o1o1o1
 Transferring g2_o1o1o1v1
 Transferring g2_o1o1v1v1
 Transferring g2_o1v1o1v1
 Transferring g2_o1v1v1v1
 Transferring g2_v1v1v1v1
 Adding separable TPDM
 Computing TPDM gradient
 --------------------------------------------------------
 2e gradient
  Atom          X               Y               Z
 --------------------------------------------------------
    1        -53.274286       11.076595        0.000000  
    2         25.325382      -28.887044        0.000000  
    3          9.965521       16.089581       -0.000000  
    4         17.983383        1.720868       -0.000000  
 --------------------------------------------------------
 --------------------------------------------------------
 Final gradient
  Atom          X               Y               Z
 --------------------------------------------------------
    1        -53.274286       11.076595        0.000000  
    2         25.325382      -28.887044        0.000000  
    3          9.965521       16.089581       -0.000000  
    4         17.983383        1.720868       -0.000000  
 --------------------------------------------------------
 Analytic gradient from two-electron contribution:   CPU 287.95 s  wall 56.59 s

 Total ccman2 time:   CPU 1967.41 s  wall 348.48 s


 --------------------------------------------------------------

                    Orbital Energies (a.u.)
 --------------------------------------------------------------

 Alpha MOs
 -- Occupied --
********-180.8910-169.6975-169.6967-169.6967 -80.0659 -37.9449 -33.1328
-33.1289 -33.1287 -26.3351 -24.3168 -24.3156 -24.3154 -24.3119 -24.3119
-15.7005  -7.6051  -7.2618  -5.4970  -5.4961  -5.4960  -5.4949  -5.4844
 -5.4838  -2.4179  -2.4133  -2.4127  -2.4011  -2.4011  -1.6345  -1.1585
 -0.8977  -0.7837  -0.7040  -0.6994  -0.6393  -0.5148  -0.4690  -0.4361
 -0.3982  -0.3892
 -- Virtual --
 -0.0101   0.0267   0.0627   0.0807   0.0826   0.0891   0.1522   0.1844
  0.2012   0.2144   0.2537   0.2845   0.3104   0.3109   0.3349   0.3593
  0.3596   0.3772   0.3879   0.4013   0.4753   0.5250   0.5410   0.5651
  0.5773   0.5980   0.6337   0.7038   0.7741   0.8515   0.9064   0.9205
  0.9494   1.0389   1.0848   1.1088   1.2477   1.3840   1.5269   1.5526
  1.5603   1.5770   1.6120   1.6496   1.7538   1.8387   1.9162   2.2522
  2.2609   2.3777   2.3871   2.5885   2.8593   4.0119   4.1307   4.1989
  4.2055   4.2318   4.3678   4.4416   4.4694   4.4753   4.4817   4.5403
  4.6295   4.7609   5.2749   6.5163   6.5346   6.5594   6.9061   6.9410
  7.1033   7.4704  14.6933  14.7891  14.8521  28.8578  29.5138  29.5277
 29.5483  29.8618  29.8641  29.8664  29.8867  29.9521  36.6298  68.7444
130.5742 130.5848 130.6069 154.2558 166.07771912.1735
 --------------------------------------------------------------

          Ground-State Mulliken Net Atomic Charges

     Atom                 Charge (a.u.)
  ----------------------------------------
      1 I                    -0.117590
      2 P                     0.359332
      3 N                    -0.191067
      4 F                    -0.050676
  ----------------------------------------
  Sum of atomic charges =     0.000000

 -----------------------------------------------------------------
                    Cartesian Multipole Moments
 -----------------------------------------------------------------
    Charge (ESU x 10^10)
                 0.0000
    Dipole Moment (Debye)
         X       1.2179      Y       1.9144      Z       0.0000
       Tot       2.2690
    Quadrupole Moments (Debye-Ang)
        XX     -56.5986     XY      -4.1267     YY     -53.2291
        XZ      -0.0000     YZ       0.0000     ZZ     -51.5994
    Octopole Moments (Debye-Ang^2)
       XXX      56.8219    XXY       1.4418    XYY      11.3492
       YYY      -4.9223    XXZ      -0.0000    XYZ      -0.0000
       YYZ       0.0000    XZZ       7.0493    YZZ      -1.3956
       ZZZ       0.0000
    Hexadecapole Moments (Debye-Ang^3)
      XXXX    -898.6989   XXXY     -17.8818   XXYY    -167.0241
      XYYY       1.9490   YYYY    -141.1073   XXXZ      -0.0000
      XXYZ       0.0000   XYYZ      -0.0000   YYYZ       0.0000
      XXZZ    -150.7318   XYZZ       0.3256   YYZZ     -33.9342
      XZZZ      -0.0000   YZZZ       0.0000   ZZZZ     -67.8056
 -----------------------------------------------------------------
 DrvMan completing analytic gradient of the correlated energy
 Correlated dipole moment
            1
    1   0.4791397
    2   0.7532001
    3   0.0000000
 Energy read as -7412.100280836
 Full Analytical Gradient: (in a.u., or Hartree/Bohr)
             1             2             3             4
    1    0.00002382    0.00026504   -0.00027134   -0.00001752
    2   -0.00002532    0.00064959   -0.00064423    0.00001996
    3   -0.00000000    0.00000000   -0.00000000    0.00000000
 Gradient time:  CPU 0.74 s  wall 0.75 s
 ----------------------------------------------------------------
             Standard Nuclear Orientation (Angstroms)
    I     Atom           X                Y                Z
 ----------------------------------------------------------------
    1      I       1.1416686850    -0.0824384554    -0.0000000000
    2      P      -1.1593145755     0.7940231236     0.0000000000
    3      N      -1.9164243712    -0.6322141654    -0.0000000000
    4      F      -3.3004167863    -0.3478455066    -0.0000000000
 ----------------------------------------------------------------
 Nuclear Repulsion Energy =   378.2125290941 hartrees
 There are       42 alpha and       42 beta electrons

                       Distance Matrix (Angstroms)
             I (  1)   P (  2)   N (  3)
   P (  2)  2.462257
   N (  3)  3.107119  1.614735
   F (  4)  4.450007  2.426558  1.412905

 Requested basis set is 6-311++G(d,p)
 There are 49 shells and 136 basis functions
 A cutoff of  1.0D-14 yielded   1043 shell pairs
 There are      8385 function pairs (      9410 Cartesian)
 Smallest overlap matrix eigenvalue = 2.32E-03
 Guess MOs from SCF MO coefficient file

 -----------------------------------------------------------------------
  General SCF calculation program by
  Eric Jon Sundstrom, Paul Horn, Yuezhi Mao, Dmitri Zuev, Alec White,
  David Stuck, Shaama M.S., Shane Yost, Joonho Lee, David Small,
  Daniel Levine, Susi Lehtola, Hugh Burton, Evgeny Epifanovsky
 -----------------------------------------------------------------------
 Hartree-Fock
 using 6 threads for integral computing
 -------------------------------------------------------
 OpenMP Integral computing Module                
 Release: version 2.0, May 2017, Q-Chem Inc. Pleasanton 
 -------------------------------------------------------
 A restricted SCF calculation will be
 performed using DIIS
 SCF converges when DIIS error is below 1.0e-08
 ---------------------------------------
  Cycle       Energy         DIIS error
 ---------------------------------------
    1   -7411.3777981557      2.24e-05  
    2   -7411.3777994727      1.01e-05  
    3   -7411.3777996725      5.13e-06  
    4   -7411.3777997485      1.18e-06  
    5   -7411.3777997555      3.77e-07  
    6   -7411.3777997568      1.56e-07  
    7   -7411.3777997571      7.03e-08  
    8   -7411.3777997570      3.28e-08  
    9   -7411.3777997571      1.18e-08  
   10   -7411.3777997570      4.73e-09  Convergence criterion met
 ---------------------------------------
 SCF time:   CPU 7.07s  wall 1.00s 
 SCF   energy in the final basis set =    -7411.3777997570
 Total energy in the final basis set =    -7411.3777997570


 ------------------------------------------------------------------------------

   CCMAN2: suite of methods based on coupled cluster
           and equation of motion theories.

   Components:
   * libvmm-1.3-trunk
     by Evgeny Epifanovsky, Ilya Kaliman.
   * libtensor-2.5-trunk
     by Evgeny Epifanovsky, Michael Wormit, Dmitry Zuev, Sam Manzer, 
        Ilya Kaliman.
   * libcc-2.5-trunk
     by Evgeny Epifanovsky, Arik Landau, Tomasz Kus, Kirill Khistyaev, 
        Dmitry Zuev, Prashant Manohar, Xintian Feng, Anna Krylov, 
        Matthew Goldey, Alec White, Thomas Jagau, Kaushik Nanda, 
        Anastasia Gunina, Alexander Kunitsa, Joonho Lee.

   CCMAN original authors:
   Anna I. Krylov, C. David Sherrill, Steven R. Gwaltney,
   Edward F. C. Byrd (2000)
   Sergey V. Levchenko, Lyudmila V. Slipchenko, Tao Wang,
   Ana-Maria C. Cristian (2003)
   Piotr A. Pieniazek, C. Melania Oana, Evgeny Epifanovsky (2007)
   Prashant Manohar (2009)

 ------------------------------------------------------------------------------


 Allocating and initializing 30808MB of RAM...
 Calculation will run on 6 cores.


 Alpha MOs, Restricted
 -- Occupied --                  
******* -180.89 -169.70 -169.70 -169.70  -80.07  -37.94  -33.13
  1 A     2 A     3 A     4 A     5 A     6 A     7 A     8 A                  
-33.129 -33.129 -26.335 -24.317 -24.316 -24.315 -24.312 -24.312
  9 A    10 A    11 A    12 A    13 A    14 A    15 A    16 A                  
-15.700  -7.605  -7.262  -5.497  -5.496  -5.496  -5.495  -5.484
 17 A    18 A    19 A    20 A    21 A    22 A    23 A    24 A                  
 -5.484  -2.418  -2.413  -2.413  -2.401  -2.401  -1.635  -1.159
 25 A    26 A    27 A    28 A    29 A    30 A    31 A    32 A                  
 -0.898  -0.784  -0.704  -0.699  -0.639  -0.515  -0.469  -0.436
 33 A    34 A    35 A    36 A    37 A    38 A    39 A    40 A                  
 -0.398  -0.389
 41 A    42 A                                                                  
 -- Virtual --                   
 -0.010   0.027   0.063   0.081   0.083   0.089   0.152   0.184
 43 A    44 A    45 A    46 A    47 A    48 A    49 A    50 A                  
  0.201   0.214   0.254   0.285   0.310   0.311   0.335   0.359
 51 A    52 A    53 A    54 A    55 A    56 A    57 A    58 A                  
  0.360   0.377   0.388   0.401   0.476   0.525   0.541   0.565
 59 A    60 A    61 A    62 A    63 A    64 A    65 A    66 A                  
  0.577   0.598   0.634   0.704   0.775   0.852   0.907   0.921
 67 A    68 A    69 A    70 A    71 A    72 A    73 A    74 A                  
  0.949   1.039   1.085   1.109   1.250   1.384   1.527   1.553
 75 A    76 A    77 A    78 A    79 A    80 A    81 A    82 A                  
  1.560   1.577   1.612   1.650   1.754   1.838   1.916   2.252
 83 A    84 A    85 A    86 A    87 A    88 A    89 A    90 A                  
  2.261   2.379   2.388   2.588   2.861   4.012   4.131   4.199
 91 A    92 A    93 A    94 A    95 A    96 A    97 A    98 A                  
  4.206   4.232   4.368   4.443   4.469   4.475   4.482   4.540
 99 A   100 A   101 A   102 A   103 A   104 A   105 A   106 A                  
  4.630   4.761   5.275   6.516   6.535   6.559   6.906   6.941
107 A   108 A   109 A   110 A   111 A   112 A   113 A   114 A                  
  7.103   7.472  14.693  14.789  14.854  28.858  29.514  29.528
115 A   116 A   117 A   118 A   119 A   120 A   121 A   122 A                  
 29.548  29.862  29.864  29.866  29.887  29.952  36.630  68.744
123 A   124 A   125 A   126 A   127 A   128 A   129 A   130 A                  
130.574 130.585 130.607 154.256 166.0791912.174
131 A   132 A   133 A   134 A   135 A   136 A                                  

 Beta MOs, Restricted
 -- Occupied --                  
******* -180.89 -169.70 -169.70 -169.70  -80.07  -37.94  -33.13
  1 A     2 A     3 A     4 A     5 A     6 A     7 A     8 A                  
-33.129 -33.129 -26.335 -24.317 -24.316 -24.315 -24.312 -24.312
  9 A    10 A    11 A    12 A    13 A    14 A    15 A    16 A                  
-15.700  -7.605  -7.262  -5.497  -5.496  -5.496  -5.495  -5.484
 17 A    18 A    19 A    20 A    21 A    22 A    23 A    24 A                  
 -5.484  -2.418  -2.413  -2.413  -2.401  -2.401  -1.635  -1.159
 25 A    26 A    27 A    28 A    29 A    30 A    31 A    32 A                  
 -0.898  -0.784  -0.704  -0.699  -0.639  -0.515  -0.469  -0.436
 33 A    34 A    35 A    36 A    37 A    38 A    39 A    40 A                  
 -0.398  -0.389
 41 A    42 A                                                                  
 -- Virtual --                   
 -0.010   0.027   0.063   0.081   0.083   0.089   0.152   0.184
 43 A    44 A    45 A    46 A    47 A    48 A    49 A    50 A                  
  0.201   0.214   0.254   0.285   0.310   0.311   0.335   0.359
 51 A    52 A    53 A    54 A    55 A    56 A    57 A    58 A                  
  0.360   0.377   0.388   0.401   0.476   0.525   0.541   0.565
 59 A    60 A    61 A    62 A    63 A    64 A    65 A    66 A                  
  0.577   0.598   0.634   0.704   0.775   0.852   0.907   0.921
 67 A    68 A    69 A    70 A    71 A    72 A    73 A    74 A                  
  0.949   1.039   1.085   1.109   1.250   1.384   1.527   1.553
 75 A    76 A    77 A    78 A    79 A    80 A    81 A    82 A                  
  1.560   1.577   1.612   1.650   1.754   1.838   1.916   2.252
 83 A    84 A    85 A    86 A    87 A    88 A    89 A    90 A                  
  2.261   2.379   2.388   2.588   2.861   4.012   4.131   4.199
 91 A    92 A    93 A    94 A    95 A    96 A    97 A    98 A                  
  4.206   4.232   4.368   4.443   4.469   4.475   4.482   4.540
 99 A   100 A   101 A   102 A   103 A   104 A   105 A   106 A                  
  4.630   4.761   5.275   6.516   6.535   6.559   6.906   6.941
107 A   108 A   109 A   110 A   111 A   112 A   113 A   114 A                  
  7.103   7.472  14.693  14.789  14.854  28.858  29.514  29.528
115 A   116 A   117 A   118 A   119 A   120 A   121 A   122 A                  
 29.548  29.862  29.864  29.866  29.887  29.952  36.630  68.744
123 A   124 A   125 A   126 A   127 A   128 A   129 A   130 A                  
130.574 130.585 130.607 154.256 166.0791912.174
131 A   132 A   133 A   134 A   135 A   136 A                                  

 Occupation and symmetry of molecular orbitals

 Point group: C1 (1 irreducible representation).

                           A     All 
 -------------------------------------
 All molecular orbitals:
  - Alpha                  136   136 
  - Beta                   136   136 
 -------------------------------------
 Alpha orbitals:
  - Frozen occupied        25    25  
  - Active occupied        17    17  
  - Active virtual         94    94  
  - Frozen virtual         0     0   
 -------------------------------------
 Beta orbitals:
  - Frozen occupied        25    25  
  - Active occupied        17    17  
  - Active virtual         94    94  
  - Frozen virtual         0     0   
 -------------------------------------

 Import integrals:   CPU 0.00 s  wall 0.00 s

 Import integrals:   CPU 56.64 s  wall 9.90 s

 MP2 amplitudes:   CPU 0.14 s  wall 0.09 s

Running a double precision version
           CCSD T amplitudes will be solved using DIIS.

           Start     Size      MaxIter   EConv     TConv     
           3         7         100       1.00e-07  1.00e-05  
 ------------------------------------------------------------------------------
           Energy (a.u.)   Ediff      Tdiff       Comment
 ------------------------------------------------------------------------------
         -7412.08913424                           
     1   -7412.07251130   1.66e-02   7.85e-01     
     2   -7412.09805277   2.55e-02   1.04e-01     
     3   -7412.09624407   1.81e-03   4.94e-02     
     4   -7412.09914566   2.90e-03   1.91e-02     Switched to DIIS steps.
     5   -7412.10017802   1.03e-03   1.36e-02     
     6   -7412.10027707   9.90e-05   3.93e-03     
     7   -7412.10027797   9.02e-07   1.51e-03     
     8   -7412.10027900   1.02e-06   4.25e-04     
     9   -7412.10028072   1.72e-06   2.55e-04     
    10   -7412.10028054   1.74e-07   9.56e-05     
    11   -7412.10028089   3.50e-07   3.75e-05     
    12   -7412.10028095   5.72e-08   2.18e-05     
    13   -7412.10028096   9.90e-09   6.89e-06     
 ------------------------------------------------------------------------------
         -7412.10028096                           CCSD T converged.

End of double precision
 SCF energy                 = -7411.37779976
 MP2 energy                 = -7412.08913424
 CCSD correlation energy     =    -0.72248120
 CCSD total energy           = -7412.10028096

 CCSD  T1^2 = 0.0161  T2^2 = 0.2738  Leading amplitudes:

 Amplitude    Orbitals with energies
  0.0452       39 (A) A                  ->    43 (A) A                   
              -0.4693                         -0.0099                     
  0.0452       39 (A) B                  ->    43 (A) B                   
              -0.4693                         -0.0099                     
  0.0178       35 (A) A                  ->    43 (A) A                   
              -0.7041                         -0.0099                     
  0.0178       35 (A) B                  ->    43 (A) B                   
              -0.7041                         -0.0099                     

 Amplitude    Orbitals with energies
 -0.0989       39 (A) A      39 (A) B    ->    43 (A) A      43 (A) B     
              -0.4693       -0.4693           -0.0099       -0.0099       
  0.0989       39 (A) A      39 (A) B    ->    43 (A) B      43 (A) A     
              -0.4693       -0.4693           -0.0099       -0.0099       
  0.0989       39 (A) B      39 (A) A    ->    43 (A) A      43 (A) B     
              -0.4693       -0.4693           -0.0099       -0.0099       
 -0.0989       39 (A) B      39 (A) A    ->    43 (A) B      43 (A) A     
              -0.4693       -0.4693           -0.0099       -0.0099       

 Computing CCSD intemediates for later calculations in double precision
 Finished.

Running a double precision version
           CCSD Lambda amplitudes will be solved using DIIS.
           Start     Size      MaxIter   EConv     LConv     
           3         7         100       1.00e-07  1.00e-05  
 ------------------------------------------------------------------------------
            Enorm      Ldiff       Comment
 ------------------------------------------------------------------------------
     1     6.58e-02   4.49e-02     
     2     2.00e-02   7.91e-03     
     3     9.37e-03   1.80e-03     
     4     5.13e-03   1.56e-03     Switched to DIIS steps.
     5     1.66e-03   1.03e-03     
     6     8.13e-04   2.68e-04     
     7     2.77e-04   8.71e-05     
     8     1.23e-04   7.54e-06     
     9     4.72e-05   6.30e-06     
    10     1.99e-05   2.47e-06     
    11     9.71e-06   3.75e-07     
    12     4.02e-06   4.47e-08     
    13     2.21e-06   2.13e-07     
    14     9.88e-07   5.87e-08     
    15     4.37e-07   2.77e-08     
    16     2.30e-07   2.14e-09     
    17     9.84e-08   1.23e-08     
 ------------------------------------------------------------------------------
                                   CCSD Lambda converged.

 Computing density matrices in double precision...
           Orbital response amplitudes will be solved using DIIS.
           Start     Size      MaxIter   EConv     LConv     
           3         7         100       1.00e-06  1.00e-06  
 ------------------------------------------------------------------------------
            Enorm      Ldiff       Comment
 ------------------------------------------------------------------------------
     1     9.90e-02   2.34e-03     
     2     7.70e-02   1.57e-02     
     3     9.41e-02   2.49e-02     
     4     1.71e-02   3.27e-02     Switched to DIIS steps.
     5     4.85e-03   6.28e-03     
     6     1.18e-03   8.80e-04     
     7     6.29e-04   1.36e-04     
     8     1.94e-04   1.04e-04     
     9     5.70e-05   2.25e-05     
    10     2.35e-05   2.46e-06     
    11     6.43e-06   2.48e-06     
    12     2.05e-06   7.53e-07     
    13     6.87e-07   6.33e-07     
 ------------------------------------------------------------------------------
                                   Orbital response converged.

 Computing density matrices... Done.
 CCSD calculation:   CPU 1613.70 s  wall 279.80 s

 Transferring MO TPDM to AO TPDM
 Transferring g2_o1o1o1o1
 Transferring g2_o1o1o1v1
 Transferring g2_o1o1v1v1
 Transferring g2_o1v1o1v1
 Transferring g2_o1v1v1v1
 Transferring g2_v1v1v1v1
 Adding separable TPDM
 Computing TPDM gradient
 --------------------------------------------------------
 2e gradient
  Atom          X               Y               Z
 --------------------------------------------------------
    1        -53.304063       11.051404        0.000000  
    2         25.329849      -28.872879        0.000000  
    3          9.983503       16.101292       -0.000000  
    4         17.990712        1.720183        0.000000  
 --------------------------------------------------------
 --------------------------------------------------------
 Final gradient
  Atom          X               Y               Z
 --------------------------------------------------------
    1        -53.304063       11.051404        0.000000  
    2         25.329849      -28.872879        0.000000  
    3          9.983503       16.101292       -0.000000  
    4         17.990712        1.720183        0.000000  
 --------------------------------------------------------
 Analytic gradient from two-electron contribution:   CPU 286.20 s  wall 55.29 s

 Total ccman2 time:   CPU 1962.41 s  wall 346.45 s


 --------------------------------------------------------------

                    Orbital Energies (a.u.)
 --------------------------------------------------------------

 Alpha MOs
 -- Occupied --
********-180.8911-169.6975-169.6967-169.6967 -80.0656 -37.9449 -33.1329
-33.1290 -33.1287 -26.3351 -24.3169 -24.3156 -24.3154 -24.3119 -24.3119
-15.7002  -7.6049  -7.2618  -5.4968  -5.4959  -5.4959  -5.4949  -5.4844
 -5.4838  -2.4180  -2.4134  -2.4127  -2.4011  -2.4011  -1.6345  -1.1591
 -0.8978  -0.7837  -0.7041  -0.6995  -0.6392  -0.5150  -0.4693  -0.4360
 -0.3983  -0.3893
 -- Virtual --
 -0.0099   0.0268   0.0628   0.0807   0.0826   0.0891   0.1523   0.1844
  0.2013   0.2144   0.2537   0.2845   0.3104   0.3109   0.3350   0.3593
  0.3596   0.3773   0.3879   0.4014   0.4758   0.5250   0.5409   0.5651
  0.5772   0.5981   0.6337   0.7040   0.7746   0.8520   0.9065   0.9208
  0.9490   1.0387   1.0848   1.1090   1.2496   1.3837   1.5269   1.5526
  1.5603   1.5771   1.6122   1.6496   1.7540   1.8383   1.9164   2.2521
  2.2609   2.3786   2.3877   2.5885   2.8610   4.0119   4.1308   4.1988
  4.2055   4.2325   4.3679   4.4426   4.4694   4.4753   4.4817   4.5403
  4.6297   4.7609   5.2751   6.5162   6.5346   6.5594   6.9060   6.9410
  7.1033   7.4718  14.6934  14.7894  14.8536  28.8579  29.5138  29.5277
 29.5482  29.8618  29.8641  29.8664  29.8867  29.9522  36.6301  68.7443
130.5742 130.5848 130.6069 154.2559 166.07941912.1736
 --------------------------------------------------------------

          Ground-State Mulliken Net Atomic Charges

     Atom                 Charge (a.u.)
  ----------------------------------------
      1 I                    -0.117514
      2 P                     0.359507
      3 N                    -0.191472
      4 F                    -0.050522
  ----------------------------------------
  Sum of atomic charges =     0.000000

 -----------------------------------------------------------------
                    Cartesian Multipole Moments
 -----------------------------------------------------------------
    Charge (ESU x 10^10)
                 0.0000
    Dipole Moment (Debye)
         X       1.2210      Y       1.9118      Z       0.0000
       Tot       2.2685
    Quadrupole Moments (Debye-Ang)
        XX     -56.5948     XY      -4.1209     YY     -53.2387
        XZ      -0.0000     YZ       0.0000     ZZ     -51.5927
    Octopole Moments (Debye-Ang^2)
       XXX      56.8217    XXY       1.4707    XYY      11.3589
       YYY      -4.8557    XXZ      -0.0000    XYZ      -0.0000
       YYZ       0.0000    XZZ       7.0459    YZZ      -1.3709
       ZZZ       0.0000
    Hexadecapole Moments (Debye-Ang^3)
      XXXX    -898.5870   XXXY     -17.9361   XXYY    -167.0060
      XYYY       1.8743   YYYY    -140.8997   XXXZ      -0.0000
      XXYZ       0.0000   XYYZ      -0.0000   YYYZ       0.0000
      XXZZ    -150.7158   XYZZ       0.2984   YYZZ     -33.8946
      XZZZ      -0.0000   YZZZ       0.0000   ZZZZ     -67.7847
 -----------------------------------------------------------------
 DrvMan completing analytic gradient of the correlated energy
 Correlated dipole moment
            1
    1   0.4803716
    2   0.7521784
    3   0.0000000
 Energy read as -7412.100280958
 Full Analytical Gradient: (in a.u., or Hartree/Bohr)
             1             2             3             4
    1   -0.00010293   -0.00009110    0.00019330    0.00000073
    2    0.00007990   -0.00058829    0.00051910   -0.00001070
    3   -0.00000000    0.00000000   -0.00000000    0.00000000
 Gradient time:  CPU 0.84 s  wall 0.85 s
 ----------------------------------------------------------------
             Standard Nuclear Orientation (Angstroms)
    I     Atom           X                Y                Z
 ----------------------------------------------------------------
    1      I       1.1416686850    -0.0824384554    -0.0000000000
    2      P      -1.1593145755     0.7950231236     0.0010000000
    3      N      -1.9164243712    -0.6322141654    -0.0000000000
    4      F      -3.3004167863    -0.3478455066    -0.0000000000
 ----------------------------------------------------------------
 Nuclear Repulsion Energy =   378.1632731507 hartrees
 There are       42 alpha and       42 beta electrons

                       Distance Matrix (Angstroms)
             I (  1)   P (  2)   N (  3)
   P (  2)  2.462613
   N (  3)  3.107119  1.615618
   F (  4)  4.450007  2.427029  1.412905

 Requested basis set is 6-311++G(d,p)
 There are 49 shells and 136 basis functions
 A cutoff of  1.0D-14 yielded   1043 shell pairs
 There are      8385 function pairs (      9410 Cartesian)
 Smallest overlap matrix eigenvalue = 2.32E-03
 Guess MOs from SCF MO coefficient file

 -----------------------------------------------------------------------
  General SCF calculation program by
  Eric Jon Sundstrom, Paul Horn, Yuezhi Mao, Dmitri Zuev, Alec White,
  David Stuck, Shaama M.S., Shane Yost, Joonho Lee, David Small,
  Daniel Levine, Susi Lehtola, Hugh Burton, Evgeny Epifanovsky
 -----------------------------------------------------------------------
 Hartree-Fock
 using 6 threads for integral computing
 -------------------------------------------------------
 OpenMP Integral computing Module                
 Release: version 2.0, May 2017, Q-Chem Inc. Pleasanton 
 -------------------------------------------------------
 A restricted SCF calculation will be
 performed using DIIS
 SCF converges when DIIS error is below 1.0e-08
 ---------------------------------------
  Cycle       Energy         DIIS error
 ---------------------------------------
    1   -7411.3777206082      1.37e-05  
    2   -7411.3777212119      5.58e-06  
    3   -7411.3777212971      3.40e-06  
    4   -7411.3777213348      8.76e-07  
    5   -7411.3777213414      3.98e-07  
    6   -7411.3777213438      2.21e-07  
    7   -7411.3777213447      9.48e-08  
    8   -7411.3777213447      4.30e-08  
    9   -7411.3777213448      1.38e-08  
   10   -7411.3777213448      5.05e-09  Convergence criterion met
 ---------------------------------------
 SCF time:   CPU 7.33s  wall 2.00s 
 SCF   energy in the final basis set =    -7411.3777213448
 Total energy in the final basis set =    -7411.3777213448


 ------------------------------------------------------------------------------

   CCMAN2: suite of methods based on coupled cluster
           and equation of motion theories.

   Components:
   * libvmm-1.3-trunk
     by Evgeny Epifanovsky, Ilya Kaliman.
   * libtensor-2.5-trunk
     by Evgeny Epifanovsky, Michael Wormit, Dmitry Zuev, Sam Manzer, 
        Ilya Kaliman.
   * libcc-2.5-trunk
     by Evgeny Epifanovsky, Arik Landau, Tomasz Kus, Kirill Khistyaev, 
        Dmitry Zuev, Prashant Manohar, Xintian Feng, Anna Krylov, 
        Matthew Goldey, Alec White, Thomas Jagau, Kaushik Nanda, 
        Anastasia Gunina, Alexander Kunitsa, Joonho Lee.

   CCMAN original authors:
   Anna I. Krylov, C. David Sherrill, Steven R. Gwaltney,
   Edward F. C. Byrd (2000)
   Sergey V. Levchenko, Lyudmila V. Slipchenko, Tao Wang,
   Ana-Maria C. Cristian (2003)
   Piotr A. Pieniazek, C. Melania Oana, Evgeny Epifanovsky (2007)
   Prashant Manohar (2009)

 ------------------------------------------------------------------------------


 Allocating and initializing 30808MB of RAM...
 Calculation will run on 6 cores.


 Alpha MOs, Restricted
 -- Occupied --                  
******* -180.89 -169.70 -169.70 -169.70  -80.07  -37.94  -33.13
  1 A     2 A     3 A     4 A     5 A     6 A     7 A     8 A                  
-33.129 -33.129 -26.335 -24.317 -24.316 -24.315 -24.312 -24.312
  9 A    10 A    11 A    12 A    13 A    14 A    15 A    16 A                  
-15.700  -7.605  -7.262  -5.497  -5.496  -5.496  -5.495  -5.484
 17 A    18 A    19 A    20 A    21 A    22 A    23 A    24 A                  
 -5.484  -2.418  -2.413  -2.413  -2.401  -2.401  -1.635  -1.159
 25 A    26 A    27 A    28 A    29 A    30 A    31 A    32 A                  
 -0.898  -0.784  -0.704  -0.699  -0.639  -0.515  -0.469  -0.436
 33 A    34 A    35 A    36 A    37 A    38 A    39 A    40 A                  
 -0.398  -0.389
 41 A    42 A                                                                  
 -- Virtual --                   
 -0.010   0.027   0.063   0.081   0.083   0.089   0.152   0.184
 43 A    44 A    45 A    46 A    47 A    48 A    49 A    50 A                  
  0.201   0.214   0.254   0.284   0.310   0.311   0.335   0.359
 51 A    52 A    53 A    54 A    55 A    56 A    57 A    58 A                  
  0.360   0.377   0.388   0.401   0.476   0.525   0.541   0.565
 59 A    60 A    61 A    62 A    63 A    64 A    65 A    66 A                  
  0.577   0.598   0.634   0.704   0.774   0.852   0.906   0.921
 67 A    68 A    69 A    70 A    71 A    72 A    73 A    74 A                  
  0.949   1.039   1.085   1.109   1.249   1.384   1.527   1.553
 75 A    76 A    77 A    78 A    79 A    80 A    81 A    82 A                  
  1.560   1.577   1.612   1.650   1.754   1.839   1.916   2.252
 83 A    84 A    85 A    86 A    87 A    88 A    89 A    90 A                  
  2.261   2.378   2.387   2.588   2.860   4.012   4.131   4.199
 91 A    92 A    93 A    94 A    95 A    96 A    97 A    98 A                  
  4.206   4.232   4.368   4.442   4.469   4.475   4.482   4.540
 99 A   100 A   101 A   102 A   103 A   104 A   105 A   106 A                  
  4.630   4.761   5.275   6.516   6.535   6.559   6.906   6.941
107 A   108 A   109 A   110 A   111 A   112 A   113 A   114 A                  
  7.103   7.471  14.693  14.789  14.853  28.858  29.514  29.528
115 A   116 A   117 A   118 A   119 A   120 A   121 A   122 A                  
 29.548  29.862  29.864  29.866  29.887  29.952  36.630  68.744
123 A   124 A   125 A   126 A   127 A   128 A   129 A   130 A                  
130.574 130.585 130.607 154.256 166.0791912.174
131 A   132 A   133 A   134 A   135 A   136 A                                  

 Beta MOs, Restricted
 -- Occupied --                  
******* -180.89 -169.70 -169.70 -169.70  -80.07  -37.94  -33.13
  1 A     2 A     3 A     4 A     5 A     6 A     7 A     8 A                  
-33.129 -33.129 -26.335 -24.317 -24.316 -24.315 -24.312 -24.312
  9 A    10 A    11 A    12 A    13 A    14 A    15 A    16 A                  
-15.700  -7.605  -7.262  -5.497  -5.496  -5.496  -5.495  -5.484
 17 A    18 A    19 A    20 A    21 A    22 A    23 A    24 A                  
 -5.484  -2.418  -2.413  -2.413  -2.401  -2.401  -1.635  -1.159
 25 A    26 A    27 A    28 A    29 A    30 A    31 A    32 A                  
 -0.898  -0.784  -0.704  -0.699  -0.639  -0.515  -0.469  -0.436
 33 A    34 A    35 A    36 A    37 A    38 A    39 A    40 A                  
 -0.398  -0.389
 41 A    42 A                                                                  
 -- Virtual --                   
 -0.010   0.027   0.063   0.081   0.083   0.089   0.152   0.184
 43 A    44 A    45 A    46 A    47 A    48 A    49 A    50 A                  
  0.201   0.214   0.254   0.284   0.310   0.311   0.335   0.359
 51 A    52 A    53 A    54 A    55 A    56 A    57 A    58 A                  
  0.360   0.377   0.388   0.401   0.476   0.525   0.541   0.565
 59 A    60 A    61 A    62 A    63 A    64 A    65 A    66 A                  
  0.577   0.598   0.634   0.704   0.774   0.852   0.906   0.921
 67 A    68 A    69 A    70 A    71 A    72 A    73 A    74 A                  
  0.949   1.039   1.085   1.109   1.249   1.384   1.527   1.553
 75 A    76 A    77 A    78 A    79 A    80 A    81 A    82 A                  
  1.560   1.577   1.612   1.650   1.754   1.839   1.916   2.252
 83 A    84 A    85 A    86 A    87 A    88 A    89 A    90 A                  
  2.261   2.378   2.387   2.588   2.860   4.012   4.131   4.199
 91 A    92 A    93 A    94 A    95 A    96 A    97 A    98 A                  
  4.206   4.232   4.368   4.442   4.469   4.475   4.482   4.540
 99 A   100 A   101 A   102 A   103 A   104 A   105 A   106 A                  
  4.630   4.761   5.275   6.516   6.535   6.559   6.906   6.941
107 A   108 A   109 A   110 A   111 A   112 A   113 A   114 A                  
  7.103   7.471  14.693  14.789  14.853  28.858  29.514  29.528
115 A   116 A   117 A   118 A   119 A   120 A   121 A   122 A                  
 29.548  29.862  29.864  29.866  29.887  29.952  36.630  68.744
123 A   124 A   125 A   126 A   127 A   128 A   129 A   130 A                  
130.574 130.585 130.607 154.256 166.0791912.174
131 A   132 A   133 A   134 A   135 A   136 A                                  

 Occupation and symmetry of molecular orbitals

 Point group: C1 (1 irreducible representation).

                           A     All 
 -------------------------------------
 All molecular orbitals:
  - Alpha                  136   136 
  - Beta                   136   136 
 -------------------------------------
 Alpha orbitals:
  - Frozen occupied        25    25  
  - Active occupied        17    17  
  - Active virtual         94    94  
  - Frozen virtual         0     0   
 -------------------------------------
 Beta orbitals:
  - Frozen occupied        25    25  
  - Active occupied        17    17  
  - Active virtual         94    94  
  - Frozen virtual         0     0   
 -------------------------------------

 Import integrals:   CPU 0.00 s  wall 0.00 s

 Import integrals:   CPU 55.94 s  wall 9.70 s

 MP2 amplitudes:   CPU 0.14 s  wall 0.09 s

Running a double precision version
           CCSD T amplitudes will be solved using DIIS.

           Start     Size      MaxIter   EConv     TConv     
           3         7         100       1.00e-07  1.00e-05  
 ------------------------------------------------------------------------------
           Energy (a.u.)   Ediff      Tdiff       Comment
 ------------------------------------------------------------------------------
         -7412.08915554                           
     1   -7412.07248752   1.67e-02   7.85e-01     
     2   -7412.09805625   2.56e-02   1.04e-01     
     3   -7412.09623837   1.82e-03   4.94e-02     
     4   -7412.09914459   2.91e-03   1.91e-02     Switched to DIIS steps.
     5   -7412.10017833   1.03e-03   1.36e-02     
     6   -7412.10027766   9.93e-05   3.94e-03     
     7   -7412.10027851   8.47e-07   1.51e-03     
     8   -7412.10027953   1.02e-06   4.26e-04     
     9   -7412.10028124   1.72e-06   2.55e-04     
    10   -7412.10028107   1.78e-07   9.58e-05     
    11   -7412.10028142   3.51e-07   3.76e-05     
    12   -7412.10028147   5.72e-08   2.19e-05     
    13   -7412.10028148   1.00e-08   6.90e-06     
 ------------------------------------------------------------------------------
         -7412.10028148                           CCSD T converged.

End of double precision
 SCF energy                 = -7411.37772134
 MP2 energy                 = -7412.08915554
 CCSD correlation energy     =    -0.72256014
 CCSD total energy           = -7412.10028148

 CCSD  T1^2 = 0.0161  T2^2 = 0.2740  Leading amplitudes:

 Amplitude    Orbitals with energies
  0.0453       39 (A) A                  ->    43 (A) A                   
              -0.4691                         -0.0100                     
  0.0453       39 (A) B                  ->    43 (A) B                   
              -0.4691                         -0.0100                     
 -0.0179       35 (A) A                  ->    43 (A) A                   
              -0.7040                         -0.0100                     
 -0.0179       35 (A) B                  ->    43 (A) B                   
              -0.7040                         -0.0100                     

 Amplitude    Orbitals with energies
 -0.0990       39 (A) A      39 (A) B    ->    43 (A) A      43 (A) B     
              -0.4691       -0.4691           -0.0100       -0.0100       
  0.0990       39 (A) A      39 (A) B    ->    43 (A) B      43 (A) A     
              -0.4691       -0.4691           -0.0100       -0.0100       
  0.0990       39 (A) B      39 (A) A    ->    43 (A) A      43 (A) B     
              -0.4691       -0.4691           -0.0100       -0.0100       
 -0.0990       39 (A) B      39 (A) A    ->    43 (A) B      43 (A) A     
              -0.4691       -0.4691           -0.0100       -0.0100       

 Computing CCSD intemediates for later calculations in double precision
 Finished.

Running a double precision version
           CCSD Lambda amplitudes will be solved using DIIS.
           Start     Size      MaxIter   EConv     LConv     
           3         7         100       1.00e-07  1.00e-05  
 ------------------------------------------------------------------------------
            Enorm      Ldiff       Comment
 ------------------------------------------------------------------------------
     1     6.59e-02   4.50e-02     
     2     2.01e-02   7.91e-03     
     3     9.38e-03   1.81e-03     
     4     5.14e-03   1.56e-03     Switched to DIIS steps.
     5     1.66e-03   1.03e-03     
     6     8.14e-04   2.69e-04     
     7     2.78e-04   8.74e-05     
     8     1.24e-04   7.57e-06     
     9     4.74e-05   6.32e-06     
    10     2.00e-05   2.48e-06     
    11     9.74e-06   3.80e-07     
    12     4.03e-06   4.59e-08     
    13     2.22e-06   2.14e-07     
    14     9.92e-07   5.90e-08     
    15     4.38e-07   2.80e-08     
    16     2.30e-07   2.04e-09     
    17     9.87e-08   1.23e-08     
 ------------------------------------------------------------------------------
                                   CCSD Lambda converged.

 Computing density matrices in double precision...
           Orbital response amplitudes will be solved using DIIS.
           Start     Size      MaxIter   EConv     LConv     
           3         7         100       1.00e-06  1.00e-06  
 ------------------------------------------------------------------------------
            Enorm      Ldiff       Comment
 ------------------------------------------------------------------------------
     1     9.90e-02   2.30e-03     
     2     7.71e-02   1.57e-02     
     3     9.43e-02   2.50e-02     
     4     1.72e-02   3.28e-02     Switched to DIIS steps.
     5     4.87e-03   6.32e-03     
     6     1.18e-03   8.81e-04     
     7     6.32e-04   1.35e-04     
     8     1.96e-04   1.04e-04     
     9     5.74e-05   2.28e-05     
    10     2.36e-05   2.49e-06     
    11     6.47e-06   2.50e-06     
    12     2.07e-06   7.61e-07     
    13     6.92e-07   6.41e-07     
 ------------------------------------------------------------------------------
                                   Orbital response converged.

 Computing density matrices... Done.
 CCSD calculation:   CPU 1614.10 s  wall 279.56 s

 Transferring MO TPDM to AO TPDM
 Transferring g2_o1o1o1o1
 Transferring g2_o1o1o1v1
 Transferring g2_o1o1v1v1
 Transferring g2_o1v1o1v1
 Transferring g2_o1v1v1v1
 Transferring g2_v1v1v1v1
 Adding separable TPDM
 Computing TPDM gradient
 --------------------------------------------------------
 2e gradient
  Atom          X               Y               Z
 --------------------------------------------------------
    1        -53.289175       11.064006        0.015624  
    2         25.327625      -28.879968       -0.026799  
    3          9.974506       16.095434        0.008508  
    4         17.987044        1.720528        0.002668  
 --------------------------------------------------------
 --------------------------------------------------------
 Final gradient
  Atom          X               Y               Z
 --------------------------------------------------------
    1        -53.289175       11.064006        0.015624  
    2         25.327625      -28.879968       -0.026799  
    3          9.974506       16.095434        0.008508  
    4         17.987044        1.720528        0.002668  
 --------------------------------------------------------
 Analytic gradient from two-electron contribution:   CPU 293.00 s  wall 56.97 s

 Total ccman2 time:   CPU 1968.98 s  wall 347.71 s


 --------------------------------------------------------------

                    Orbital Energies (a.u.)
 --------------------------------------------------------------

 Alpha MOs
 -- Occupied --
********-180.8910-169.6975-169.6967-169.6967 -80.0657 -37.9449 -33.1329
-33.1290 -33.1287 -26.3351 -24.3169 -24.3156 -24.3154 -24.3119 -24.3119
-15.7003  -7.6050  -7.2618  -5.4969  -5.4960  -5.4959  -5.4949  -5.4844
 -5.4838  -2.4179  -2.4133  -2.4127  -2.4011  -2.4011  -1.6345  -1.1588
 -0.8978  -0.7837  -0.7040  -0.6994  -0.6392  -0.5149  -0.4691  -0.4360
 -0.3983  -0.3892
 -- Virtual --
 -0.0100   0.0267   0.0627   0.0807   0.0826   0.0891   0.1522   0.1844
  0.2012   0.2144   0.2537   0.2845   0.3104   0.3109   0.3349   0.3593
  0.3596   0.3772   0.3879   0.4014   0.4755   0.5250   0.5409   0.5651
  0.5772   0.5980   0.6337   0.7039   0.7743   0.8517   0.9064   0.9206
  0.9492   1.0388   1.0848   1.1089   1.2486   1.3838   1.5269   1.5526
  1.5603   1.5770   1.6121   1.6496   1.7539   1.8385   1.9163   2.2522
  2.2609   2.3782   2.3874   2.5885   2.8602   4.0119   4.1307   4.1988
  4.2055   4.2322   4.3679   4.4421   4.4694   4.4753   4.4817   4.5403
  4.6296   4.7609   5.2750   6.5162   6.5346   6.5594   6.9060   6.9410
  7.1033   7.4711  14.6933  14.7893  14.8529  28.8578  29.5138  29.5277
 29.5483  29.8618  29.8641  29.8664  29.8867  29.9521  36.6299  68.7443
130.5742 130.5848 130.6069 154.2559 166.07851912.1736
 --------------------------------------------------------------

          Ground-State Mulliken Net Atomic Charges

     Atom                 Charge (a.u.)
  ----------------------------------------
      1 I                    -0.117552
      2 P                     0.359420
      3 N                    -0.191269
      4 F                    -0.050599
  ----------------------------------------
  Sum of atomic charges =    -0.000000

 -----------------------------------------------------------------
                    Cartesian Multipole Moments
 -----------------------------------------------------------------
    Charge (ESU x 10^10)
                -0.0000
    Dipole Moment (Debye)
         X       1.2194      Y       1.9131      Z       0.0015
       Tot       2.2687
    Quadrupole Moments (Debye-Ang)
        XX     -56.5967     XY      -4.1238     YY     -53.2339
        XZ      -0.0033     YZ      -0.0001     ZZ     -51.5960
    Octopole Moments (Debye-Ang^2)
       XXX      56.8218    XXY       1.4562    XYY      11.3541
       YYY      -4.8890    XXZ      -0.0127    XYZ       0.0019
       YYZ      -0.0129    XZZ       7.0476    YZZ      -1.3833
       ZZZ      -0.0347
    Hexadecapole Moments (Debye-Ang^3)
      XXXX    -898.6430   XXXY     -17.9090   XXYY    -167.0150
      XYYY       1.9116   YYYY    -141.0034   XXXZ       0.0290
      XXYZ      -0.0108   XYYZ       0.0150   YYYZ      -0.0329
      XXZZ    -150.7238   XYZZ       0.3120   YYZZ     -33.9144
      XZZZ       0.0385   YZZZ      -0.0290   ZZZZ     -67.7952
 -----------------------------------------------------------------
 DrvMan completing analytic gradient of the correlated energy
 Correlated dipole moment
            1
    1   0.4797563
    2   0.7526894
    3   0.0006017
 Energy read as -7412.100281483
 Full Analytical Gradient: (in a.u., or Hartree/Bohr)
             1             2             3             4
    1   -0.00003946    0.00008784   -0.00003998   -0.00000840
    2    0.00002727    0.00003212   -0.00006397    0.00000457
    3   -0.00000537    0.00000405    0.00001102   -0.00000970
 Gradient time:  CPU 0.79 s  wall 0.82 s
 ----------------------------------------------------------------
             Standard Nuclear Orientation (Angstroms)
    I     Atom           X                Y                Z
 ----------------------------------------------------------------
    1      I       1.1416686850    -0.0824384554    -0.0000000000
    2      P      -1.1593145755     0.7950231236     0.0000000000
    3      N      -1.9154243712    -0.6322141654    -0.0000000000
    4      F      -3.3004167863    -0.3478455066    -0.0000000000
 ----------------------------------------------------------------
 Nuclear Repulsion Energy =   378.1769434781 hartrees
 There are       42 alpha and       42 beta electrons

                       Distance Matrix (Angstroms)
             I (  1)   P (  2)   N (  3)
   P (  2)  2.462613
   N (  3)  3.106134  1.615150
   F (  4)  4.450007  2.427029  1.413885

 Requested basis set is 6-311++G(d,p)
 There are 49 shells and 136 basis functions
 A cutoff of  1.0D-14 yielded   1043 shell pairs
 There are      8385 function pairs (      9410 Cartesian)
 Smallest overlap matrix eigenvalue = 2.32E-03
 Guess MOs from SCF MO coefficient file

 -----------------------------------------------------------------------
  General SCF calculation program by
  Eric Jon Sundstrom, Paul Horn, Yuezhi Mao, Dmitri Zuev, Alec White,
  David Stuck, Shaama M.S., Shane Yost, Joonho Lee, David Small,
  Daniel Levine, Susi Lehtola, Hugh Burton, Evgeny Epifanovsky
 -----------------------------------------------------------------------
 Hartree-Fock
 using 6 threads for integral computing
 -------------------------------------------------------
 OpenMP Integral computing Module                
 Release: version 2.0, May 2017, Q-Chem Inc. Pleasanton 
 -------------------------------------------------------
 A restricted SCF calculation will be
 performed using DIIS
 SCF converges when DIIS error is below 1.0e-08
 ---------------------------------------
  Cycle       Energy         DIIS error
 ---------------------------------------
    1   -7411.3777034255      1.93e-05  
    2   -7411.3777044736      5.07e-06  
    3   -7411.3777045854      2.58e-06  
    4   -7411.3777046051      1.08e-06  
    5   -7411.3777046125      4.22e-07  
    6   -7411.3777046152      2.70e-07  
    7   -7411.3777046160      1.13e-07  
    8   -7411.3777046163      3.66e-08  
    9   -7411.3777046162      1.91e-08  
   10   -7411.3777046163      8.76e-09  Convergence criterion met
 ---------------------------------------
 SCF time:   CPU 7.16s  wall 2.00s 
 SCF   energy in the final basis set =    -7411.3777046163
 Total energy in the final basis set =    -7411.3777046163


 ------------------------------------------------------------------------------

   CCMAN2: suite of methods based on coupled cluster
           and equation of motion theories.

   Components:
   * libvmm-1.3-trunk
     by Evgeny Epifanovsky, Ilya Kaliman.
   * libtensor-2.5-trunk
     by Evgeny Epifanovsky, Michael Wormit, Dmitry Zuev, Sam Manzer, 
        Ilya Kaliman.
   * libcc-2.5-trunk
     by Evgeny Epifanovsky, Arik Landau, Tomasz Kus, Kirill Khistyaev, 
        Dmitry Zuev, Prashant Manohar, Xintian Feng, Anna Krylov, 
        Matthew Goldey, Alec White, Thomas Jagau, Kaushik Nanda, 
        Anastasia Gunina, Alexander Kunitsa, Joonho Lee.

   CCMAN original authors:
   Anna I. Krylov, C. David Sherrill, Steven R. Gwaltney,
   Edward F. C. Byrd (2000)
   Sergey V. Levchenko, Lyudmila V. Slipchenko, Tao Wang,
   Ana-Maria C. Cristian (2003)
   Piotr A. Pieniazek, C. Melania Oana, Evgeny Epifanovsky (2007)
   Prashant Manohar (2009)

 ------------------------------------------------------------------------------


 Allocating and initializing 30808MB of RAM...
 Calculation will run on 6 cores.


 Alpha MOs, Restricted
 -- Occupied --                  
******* -180.89 -169.70 -169.70 -169.70  -80.07  -37.94  -33.13
  1 A     2 A     3 A     4 A     5 A     6 A     7 A     8 A                  
-33.129 -33.129 -26.335 -24.317 -24.316 -24.315 -24.312 -24.312
  9 A    10 A    11 A    12 A    13 A    14 A    15 A    16 A                  
-15.700  -7.605  -7.262  -5.497  -5.496  -5.496  -5.495  -5.484
 17 A    18 A    19 A    20 A    21 A    22 A    23 A    24 A                  
 -5.484  -2.418  -2.413  -2.413  -2.401  -2.401  -1.634  -1.159
 25 A    26 A    27 A    28 A    29 A    30 A    31 A    32 A                  
 -0.898  -0.783  -0.704  -0.699  -0.639  -0.515  -0.469  -0.436
 33 A    34 A    35 A    36 A    37 A    38 A    39 A    40 A                  
 -0.398  -0.389
 41 A    42 A                                                                  
 -- Virtual --                   
 -0.010   0.027   0.063   0.081   0.083   0.089   0.152   0.184
 43 A    44 A    45 A    46 A    47 A    48 A    49 A    50 A                  
  0.201   0.214   0.254   0.284   0.310   0.311   0.335   0.359
 51 A    52 A    53 A    54 A    55 A    56 A    57 A    58 A                  
  0.360   0.377   0.388   0.401   0.476   0.525   0.541   0.565
 59 A    60 A    61 A    62 A    63 A    64 A    65 A    66 A                  
  0.577   0.598   0.634   0.704   0.774   0.852   0.906   0.921
 67 A    68 A    69 A    70 A    71 A    72 A    73 A    74 A                  
  0.949   1.039   1.085   1.109   1.249   1.384   1.527   1.553
 75 A    76 A    77 A    78 A    79 A    80 A    81 A    82 A                  
  1.560   1.577   1.612   1.650   1.754   1.838   1.916   2.252
 83 A    84 A    85 A    86 A    87 A    88 A    89 A    90 A                  
  2.261   2.378   2.388   2.588   2.861   4.012   4.131   4.199
 91 A    92 A    93 A    94 A    95 A    96 A    97 A    98 A                  
  4.206   4.233   4.367   4.442   4.469   4.475   4.482   4.540
 99 A   100 A   101 A   102 A   103 A   104 A   105 A   106 A                  
  4.630   4.761   5.273   6.516   6.535   6.559   6.906   6.941
107 A   108 A   109 A   110 A   111 A   112 A   113 A   114 A                  
  7.102   7.471  14.693  14.789  14.853  28.858  29.514  29.528
115 A   116 A   117 A   118 A   119 A   120 A   121 A   122 A                  
 29.548  29.862  29.864  29.866  29.887  29.952  36.630  68.745
123 A   124 A   125 A   126 A   127 A   128 A   129 A   130 A                  
130.574 130.585 130.607 154.256 166.0791912.174
131 A   132 A   133 A   134 A   135 A   136 A                                  

 Beta MOs, Restricted
 -- Occupied --                  
******* -180.89 -169.70 -169.70 -169.70  -80.07  -37.94  -33.13
  1 A     2 A     3 A     4 A     5 A     6 A     7 A     8 A                  
-33.129 -33.129 -26.335 -24.317 -24.316 -24.315 -24.312 -24.312
  9 A    10 A    11 A    12 A    13 A    14 A    15 A    16 A                  
-15.700  -7.605  -7.262  -5.497  -5.496  -5.496  -5.495  -5.484
 17 A    18 A    19 A    20 A    21 A    22 A    23 A    24 A                  
 -5.484  -2.418  -2.413  -2.413  -2.401  -2.401  -1.634  -1.159
 25 A    26 A    27 A    28 A    29 A    30 A    31 A    32 A                  
 -0.898  -0.783  -0.704  -0.699  -0.639  -0.515  -0.469  -0.436
 33 A    34 A    35 A    36 A    37 A    38 A    39 A    40 A                  
 -0.398  -0.389
 41 A    42 A                                                                  
 -- Virtual --                   
 -0.010   0.027   0.063   0.081   0.083   0.089   0.152   0.184
 43 A    44 A    45 A    46 A    47 A    48 A    49 A    50 A                  
  0.201   0.214   0.254   0.284   0.310   0.311   0.335   0.359
 51 A    52 A    53 A    54 A    55 A    56 A    57 A    58 A                  
  0.360   0.377   0.388   0.401   0.476   0.525   0.541   0.565
 59 A    60 A    61 A    62 A    63 A    64 A    65 A    66 A                  
  0.577   0.598   0.634   0.704   0.774   0.852   0.906   0.921
 67 A    68 A    69 A    70 A    71 A    72 A    73 A    74 A                  
  0.949   1.039   1.085   1.109   1.249   1.384   1.527   1.553
 75 A    76 A    77 A    78 A    79 A    80 A    81 A    82 A                  
  1.560   1.577   1.612   1.650   1.754   1.838   1.916   2.252
 83 A    84 A    85 A    86 A    87 A    88 A    89 A    90 A                  
  2.261   2.378   2.388   2.588   2.861   4.012   4.131   4.199
 91 A    92 A    93 A    94 A    95 A    96 A    97 A    98 A                  
  4.206   4.233   4.367   4.442   4.469   4.475   4.482   4.540
 99 A   100 A   101 A   102 A   103 A   104 A   105 A   106 A                  
  4.630   4.761   5.273   6.516   6.535   6.559   6.906   6.941
107 A   108 A   109 A   110 A   111 A   112 A   113 A   114 A                  
  7.102   7.471  14.693  14.789  14.853  28.858  29.514  29.528
115 A   116 A   117 A   118 A   119 A   120 A   121 A   122 A                  
 29.548  29.862  29.864  29.866  29.887  29.952  36.630  68.745
123 A   124 A   125 A   126 A   127 A   128 A   129 A   130 A                  
130.574 130.585 130.607 154.256 166.0791912.174
131 A   132 A   133 A   134 A   135 A   136 A                                  

 Occupation and symmetry of molecular orbitals

 Point group: C1 (1 irreducible representation).

                           A     All 
 -------------------------------------
 All molecular orbitals:
  - Alpha                  136   136 
  - Beta                   136   136 
 -------------------------------------
 Alpha orbitals:
  - Frozen occupied        25    25  
  - Active occupied        17    17  
  - Active virtual         94    94  
  - Frozen virtual         0     0   
 -------------------------------------
 Beta orbitals:
  - Frozen occupied        25    25  
  - Active occupied        17    17  
  - Active virtual         94    94  
  - Frozen virtual         0     0   
 -------------------------------------

 Import integrals:   CPU 0.00 s  wall 0.00 s

 Import integrals:   CPU 55.68 s  wall 9.66 s

 MP2 amplitudes:   CPU 0.17 s  wall 0.10 s

Running a double precision version
           CCSD T amplitudes will be solved using DIIS.

           Start     Size      MaxIter   EConv     TConv     
           3         7         100       1.00e-07  1.00e-05  
 ------------------------------------------------------------------------------
           Energy (a.u.)   Ediff      Tdiff       Comment
 ------------------------------------------------------------------------------
         -7412.08915222                           
     1   -7412.07247667   1.67e-02   7.85e-01     
     2   -7412.09805591   2.56e-02   1.04e-01     
     3   -7412.09623503   1.82e-03   4.94e-02     
     4   -7412.09914314   2.91e-03   1.91e-02     Switched to DIIS steps.
     5   -7412.10017746   1.03e-03   1.36e-02     
     6   -7412.10027703   9.96e-05   3.94e-03     
     7   -7412.10027799   9.66e-07   1.51e-03     
     8   -7412.10027902   1.03e-06   4.27e-04     
     9   -7412.10028076   1.74e-06   2.56e-04     
    10   -7412.10028058   1.74e-07   9.60e-05     
    11   -7412.10028094   3.52e-07   3.77e-05     
    12   -7412.10028100   5.83e-08   2.20e-05     
    13   -7412.10028100   9.76e-09   6.93e-06     
 ------------------------------------------------------------------------------
         -7412.10028100                           CCSD T converged.

End of double precision
 SCF energy                 = -7411.37770462
 MP2 energy                 = -7412.08915222
 CCSD correlation energy     =    -0.72257639
 CCSD total energy           = -7412.10028100

 CCSD  T1^2 = 0.0161  T2^2 = 0.2740  Leading amplitudes:

 Amplitude    Orbitals with energies
  0.0453       39 (A) A                  ->    43 (A) A                   
              -0.4693                         -0.0100                     
  0.0453       39 (A) B                  ->    43 (A) B                   
              -0.4693                         -0.0100                     
 -0.0178       35 (A) A                  ->    43 (A) A                   
              -0.7037                         -0.0100                     
 -0.0178       35 (A) B                  ->    43 (A) B                   
              -0.7037                         -0.0100                     

 Amplitude    Orbitals with energies
 -0.0990       39 (A) A      39 (A) B    ->    43 (A) A      43 (A) B     
              -0.4693       -0.4693           -0.0100       -0.0100       
  0.0990       39 (A) A      39 (A) B    ->    43 (A) B      43 (A) A     
              -0.4693       -0.4693           -0.0100       -0.0100       
  0.0990       39 (A) B      39 (A) A    ->    43 (A) A      43 (A) B     
              -0.4693       -0.4693           -0.0100       -0.0100       
 -0.0990       39 (A) B      39 (A) A    ->    43 (A) B      43 (A) A     
              -0.4693       -0.4693           -0.0100       -0.0100       

 Computing CCSD intemediates for later calculations in double precision
 Finished.

Running a double precision version
           CCSD Lambda amplitudes will be solved using DIIS.
           Start     Size      MaxIter   EConv     LConv     
           3         7         100       1.00e-07  1.00e-05  
 ------------------------------------------------------------------------------
            Enorm      Ldiff       Comment
 ------------------------------------------------------------------------------
     1     6.59e-02   4.49e-02     
     2     2.01e-02   7.92e-03     
     3     9.39e-03   1.81e-03     
     4     5.14e-03   1.56e-03     Switched to DIIS steps.
     5     1.66e-03   1.03e-03     
     6     8.15e-04   2.69e-04     
     7     2.78e-04   8.76e-05     
     8     1.24e-04   7.65e-06     
     9     4.75e-05   6.30e-06     
    10     2.00e-05   2.47e-06     
    11     9.76e-06   3.76e-07     
    12     4.04e-06   4.40e-08     
    13     2.23e-06   2.15e-07     
    14     9.94e-07   5.93e-08     
    15     4.39e-07   2.80e-08     
    16     2.31e-07   2.07e-09     
    17     9.91e-08   1.23e-08     
 ------------------------------------------------------------------------------
                                   CCSD Lambda converged.

 Computing density matrices in double precision...
           Orbital response amplitudes will be solved using DIIS.
           Start     Size      MaxIter   EConv     LConv     
           3         7         100       1.00e-06  1.00e-06  
 ------------------------------------------------------------------------------
            Enorm      Ldiff       Comment
 ------------------------------------------------------------------------------
     1     9.91e-02   2.28e-03     
     2     7.72e-02   1.57e-02     
     3     9.45e-02   2.50e-02     
     4     1.72e-02   3.28e-02     Switched to DIIS steps.
     5     4.86e-03   6.34e-03     
     6     1.18e-03   8.81e-04     
     7     6.30e-04   1.36e-04     
     8     1.95e-04   1.04e-04     
     9     5.72e-05   2.26e-05     
    10     2.36e-05   2.45e-06     
    11     6.47e-06   2.49e-06     
    12     2.07e-06   7.61e-07     
    13     6.90e-07   6.41e-07     
 ------------------------------------------------------------------------------
                                   Orbital response converged.

 Computing density matrices... Done.
 CCSD calculation:   CPU 1615.91 s  wall 280.25 s

 Transferring MO TPDM to AO TPDM
 Transferring g2_o1o1o1o1
 Transferring g2_o1o1o1v1
 Transferring g2_o1o1v1v1
 Transferring g2_o1v1o1v1
 Transferring g2_o1v1v1v1
 Transferring g2_v1v1v1v1
 Adding separable TPDM
 Computing TPDM gradient
 --------------------------------------------------------
 2e gradient
  Atom          X               Y               Z
 --------------------------------------------------------
    1        -53.294044       11.064039       -0.000001  
    2         25.334536      -28.892461        0.000002  
    3          9.975777       16.104217       -0.000002  
    4         17.983731        1.724205        0.000001  
 --------------------------------------------------------
 --------------------------------------------------------
 Final gradient
  Atom          X               Y               Z
 --------------------------------------------------------
    1        -53.294044       11.064039       -0.000001  
    2         25.334536      -28.892461        0.000002  
    3          9.975777       16.104217       -0.000002  
    4         17.983731        1.724205        0.000001  
 --------------------------------------------------------
 Analytic gradient from two-electron contribution:   CPU 285.65 s  wall 55.04 s

 Total ccman2 time:   CPU 1963.21 s  wall 346.51 s


 --------------------------------------------------------------

                    Orbital Energies (a.u.)
 --------------------------------------------------------------

 Alpha MOs
 -- Occupied --
********-180.8911-169.6976-169.6967-169.6967 -80.0658 -37.9450 -33.1329
-33.1290 -33.1288 -26.3349 -24.3169 -24.3157 -24.3154 -24.3119 -24.3119
-15.7003  -7.6051  -7.2618  -5.4970  -5.4961  -5.4960  -5.4949  -5.4844
 -5.4838  -2.4180  -2.4134  -2.4127  -2.4011  -2.4011  -1.6340  -1.1590
 -0.8977  -0.7834  -0.7037  -0.6991  -0.6391  -0.5150  -0.4693  -0.4360
 -0.3983  -0.3893
 -- Virtual --
 -0.0100   0.0267   0.0627   0.0807   0.0826   0.0891   0.1522   0.1843
  0.2013   0.2145   0.2536   0.2845   0.3102   0.3109   0.3349   0.3593
  0.3596   0.3771   0.3878   0.4013   0.4756   0.5250   0.5409   0.5651
  0.5772   0.5981   0.6337   0.7039   0.7744   0.8518   0.9064   0.9206
  0.9491   1.0387   1.0848   1.1088   1.2491   1.3838   1.5269   1.5526
  1.5603   1.5771   1.6125   1.6497   1.7539   1.8384   1.9162   2.2523
  2.2605   2.3785   2.3877   2.5882   2.8606   4.0116   4.1311   4.1991
  4.2058   4.2326   4.3670   4.4417   4.4694   4.4753   4.4816   4.5403
  4.6296   4.7609   5.2731   6.5162   6.5345   6.5594   6.9062   6.9412
  7.1022   7.4713  14.6933  14.7892  14.8531  28.8578  29.5138  29.5277
 29.5482  29.8617  29.8641  29.8664  29.8867  29.9521  36.6299  68.7445
130.5742 130.5848 130.6069 154.2559 166.07881912.1736
 --------------------------------------------------------------

          Ground-State Mulliken Net Atomic Charges

     Atom                 Charge (a.u.)
  ----------------------------------------
      1 I                    -0.117549
      2 P                     0.359697
      3 N                    -0.190991
      4 F                    -0.051157
  ----------------------------------------
  Sum of atomic charges =    -0.000000

 -----------------------------------------------------------------
                    Cartesian Multipole Moments
 -----------------------------------------------------------------
    Charge (ESU x 10^10)
                -0.0000
    Dipole Moment (Debye)
         X       1.2236      Y       1.9151      Z      -0.0000
       Tot       2.2726
    Quadrupole Moments (Debye-Ang)
        XX     -56.6144     XY      -4.1285     YY     -53.2304
        XZ       0.0000     YZ      -0.0000     ZZ     -51.5942
    Octopole Moments (Debye-Ang^2)
       XXX      56.8747    XXY       1.4665    XYY      11.3474
       YYY      -4.8840    XXZ       0.0000    XYZ       0.0000
       YYZ      -0.0000    XZZ       7.0433    YZZ      -1.3804
       ZZZ      -0.0000
    Hexadecapole Moments (Debye-Ang^3)
      XXXX    -898.7710   XXXY     -17.9389   XXYY    -166.9982
      XYYY       1.9127   YYYY    -140.9852   XXXZ       0.0000
      XXYZ      -0.0000   XYYZ       0.0000   YYYZ      -0.0000
      XXZZ    -150.7128   XYZZ       0.3101   YYZZ     -33.9094
      XZZZ       0.0000   YZZZ      -0.0000   ZZZZ     -67.7864
 -----------------------------------------------------------------
 DrvMan completing analytic gradient of the correlated energy
 Correlated dipole moment
            1
    1   0.4813901
    2   0.7534668
    3  -0.0000000
 Energy read as -7412.100281005
 Full Analytical Gradient: (in a.u., or Hartree/Bohr)
             1             2             3             4
    1   -0.00006681   -0.00005361    0.00054949   -0.00042907
    2    0.00000882   -0.00020078    0.00011228    0.00007967
    3    0.00000001   -0.00000007    0.00000009   -0.00000003
 Gradient time:  CPU 0.79 s  wall 0.81 s
 ----------------------------------------------------------------
             Standard Nuclear Orientation (Angstroms)
    I     Atom           X                Y                Z
 ----------------------------------------------------------------
    1      I       1.1416686850    -0.0824384554    -0.0000000000
    2      P      -1.1593145755     0.7950231236     0.0000000000
    3      N      -1.9174243712    -0.6322141654    -0.0000000000
    4      F      -3.3004167863    -0.3478455066    -0.0000000000
 ----------------------------------------------------------------
 Nuclear Repulsion Energy =   378.1496793481 hartrees
 There are       42 alpha and       42 beta electrons

                       Distance Matrix (Angstroms)
             I (  1)   P (  2)   N (  3)
   P (  2)  2.462613
   N (  3)  3.108103  1.616087
   F (  4)  4.450007  2.427029  1.411925

 Requested basis set is 6-311++G(d,p)
 There are 49 shells and 136 basis functions
 A cutoff of  1.0D-14 yielded   1043 shell pairs
 There are      8385 function pairs (      9410 Cartesian)
 Smallest overlap matrix eigenvalue = 2.32E-03
 Guess MOs from SCF MO coefficient file

 -----------------------------------------------------------------------
  General SCF calculation program by
  Eric Jon Sundstrom, Paul Horn, Yuezhi Mao, Dmitri Zuev, Alec White,
  David Stuck, Shaama M.S., Shane Yost, Joonho Lee, David Small,
  Daniel Levine, Susi Lehtola, Hugh Burton, Evgeny Epifanovsky
 -----------------------------------------------------------------------
 Hartree-Fock
 using 6 threads for integral computing
 -------------------------------------------------------
 OpenMP Integral computing Module                
 Release: version 2.0, May 2017, Q-Chem Inc. Pleasanton 
 -------------------------------------------------------
 A restricted SCF calculation will be
 performed using DIIS
 SCF converges when DIIS error is below 1.0e-08
 ---------------------------------------
  Cycle       Energy         DIIS error
 ---------------------------------------
    1   -7411.3777335254      3.52e-05  
    2   -7411.3777366234      8.96e-06  
    3   -7411.3777368821      4.71e-06  
    4   -7411.3777369330      1.69e-06  
    5   -7411.3777369444      5.23e-07  
    6   -7411.3777369475      3.69e-07  
    7   -7411.3777369483      1.26e-07  
    8   -7411.3777369484      4.18e-08  
    9   -7411.3777369485      1.80e-08  
   10   -7411.3777369485      7.92e-09  Convergence criterion met
 ---------------------------------------
 SCF time:   CPU 7.11s  wall 1.00s 
 SCF   energy in the final basis set =    -7411.3777369485
 Total energy in the final basis set =    -7411.3777369485


 ------------------------------------------------------------------------------

   CCMAN2: suite of methods based on coupled cluster
           and equation of motion theories.

   Components:
   * libvmm-1.3-trunk
     by Evgeny Epifanovsky, Ilya Kaliman.
   * libtensor-2.5-trunk
     by Evgeny Epifanovsky, Michael Wormit, Dmitry Zuev, Sam Manzer, 
        Ilya Kaliman.
   * libcc-2.5-trunk
     by Evgeny Epifanovsky, Arik Landau, Tomasz Kus, Kirill Khistyaev, 
        Dmitry Zuev, Prashant Manohar, Xintian Feng, Anna Krylov, 
        Matthew Goldey, Alec White, Thomas Jagau, Kaushik Nanda, 
        Anastasia Gunina, Alexander Kunitsa, Joonho Lee.

   CCMAN original authors:
   Anna I. Krylov, C. David Sherrill, Steven R. Gwaltney,
   Edward F. C. Byrd (2000)
   Sergey V. Levchenko, Lyudmila V. Slipchenko, Tao Wang,
   Ana-Maria C. Cristian (2003)
   Piotr A. Pieniazek, C. Melania Oana, Evgeny Epifanovsky (2007)
   Prashant Manohar (2009)

 ------------------------------------------------------------------------------


 Allocating and initializing 30808MB of RAM...
 Calculation will run on 6 cores.


 Alpha MOs, Restricted
 -- Occupied --                  
******* -180.89 -169.70 -169.70 -169.70  -80.07  -37.94  -33.13
  1 A     2 A     3 A     4 A     5 A     6 A     7 A     8 A                  
-33.129 -33.129 -26.335 -24.317 -24.316 -24.315 -24.312 -24.312
  9 A    10 A    11 A    12 A    13 A    14 A    15 A    16 A                  
-15.700  -7.605  -7.262  -5.497  -5.496  -5.496  -5.495  -5.484
 17 A    18 A    19 A    20 A    21 A    22 A    23 A    24 A                  
 -5.484  -2.418  -2.413  -2.413  -2.401  -2.401  -1.635  -1.159
 25 A    26 A    27 A    28 A    29 A    30 A    31 A    32 A                  
 -0.898  -0.784  -0.704  -0.700  -0.639  -0.515  -0.469  -0.436
 33 A    34 A    35 A    36 A    37 A    38 A    39 A    40 A                  
 -0.398  -0.389
 41 A    42 A                                                                  
 -- Virtual --                   
 -0.010   0.027   0.063   0.081   0.083   0.089   0.152   0.184
 43 A    44 A    45 A    46 A    47 A    48 A    49 A    50 A                  
  0.201   0.214   0.254   0.285   0.311   0.311   0.335   0.359
 51 A    52 A    53 A    54 A    55 A    56 A    57 A    58 A                  
  0.360   0.377   0.388   0.401   0.475   0.525   0.541   0.565
 59 A    60 A    61 A    62 A    63 A    64 A    65 A    66 A                  
  0.577   0.598   0.634   0.704   0.774   0.852   0.907   0.921
 67 A    68 A    69 A    70 A    71 A    72 A    73 A    74 A                  
  0.949   1.039   1.085   1.109   1.248   1.384   1.527   1.553
 75 A    76 A    77 A    78 A    79 A    80 A    81 A    82 A                  
  1.560   1.577   1.612   1.650   1.754   1.839   1.916   2.252
 83 A    84 A    85 A    86 A    87 A    88 A    89 A    90 A                  
  2.261   2.378   2.387   2.589   2.860   4.012   4.130   4.199
 91 A    92 A    93 A    94 A    95 A    96 A    97 A    98 A                  
  4.205   4.232   4.369   4.443   4.469   4.475   4.482   4.540
 99 A   100 A   101 A   102 A   103 A   104 A   105 A   106 A                  
  4.630   4.761   5.277   6.516   6.535   6.559   6.906   6.941
107 A   108 A   109 A   110 A   111 A   112 A   113 A   114 A                  
  7.104   7.471  14.693  14.789  14.853  28.858  29.514  29.528
115 A   116 A   117 A   118 A   119 A   120 A   121 A   122 A                  
 29.548  29.862  29.864  29.866  29.887  29.952  36.630  68.744
123 A   124 A   125 A   126 A   127 A   128 A   129 A   130 A                  
130.574 130.585 130.607 154.256 166.0781912.174
131 A   132 A   133 A   134 A   135 A   136 A                                  

 Beta MOs, Restricted
 -- Occupied --                  
******* -180.89 -169.70 -169.70 -169.70  -80.07  -37.94  -33.13
  1 A     2 A     3 A     4 A     5 A     6 A     7 A     8 A                  
-33.129 -33.129 -26.335 -24.317 -24.316 -24.315 -24.312 -24.312
  9 A    10 A    11 A    12 A    13 A    14 A    15 A    16 A                  
-15.700  -7.605  -7.262  -5.497  -5.496  -5.496  -5.495  -5.484
 17 A    18 A    19 A    20 A    21 A    22 A    23 A    24 A                  
 -5.484  -2.418  -2.413  -2.413  -2.401  -2.401  -1.635  -1.159
 25 A    26 A    27 A    28 A    29 A    30 A    31 A    32 A                  
 -0.898  -0.784  -0.704  -0.700  -0.639  -0.515  -0.469  -0.436
 33 A    34 A    35 A    36 A    37 A    38 A    39 A    40 A                  
 -0.398  -0.389
 41 A    42 A                                                                  
 -- Virtual --                   
 -0.010   0.027   0.063   0.081   0.083   0.089   0.152   0.184
 43 A    44 A    45 A    46 A    47 A    48 A    49 A    50 A                  
  0.201   0.214   0.254   0.285   0.311   0.311   0.335   0.359
 51 A    52 A    53 A    54 A    55 A    56 A    57 A    58 A                  
  0.360   0.377   0.388   0.401   0.475   0.525   0.541   0.565
 59 A    60 A    61 A    62 A    63 A    64 A    65 A    66 A                  
  0.577   0.598   0.634   0.704   0.774   0.852   0.907   0.921
 67 A    68 A    69 A    70 A    71 A    72 A    73 A    74 A                  
  0.949   1.039   1.085   1.109   1.248   1.384   1.527   1.553
 75 A    76 A    77 A    78 A    79 A    80 A    81 A    82 A                  
  1.560   1.577   1.612   1.650   1.754   1.839   1.916   2.252
 83 A    84 A    85 A    86 A    87 A    88 A    89 A    90 A                  
  2.261   2.378   2.387   2.589   2.860   4.012   4.130   4.199
 91 A    92 A    93 A    94 A    95 A    96 A    97 A    98 A                  
  4.205   4.232   4.369   4.443   4.469   4.475   4.482   4.540
 99 A   100 A   101 A   102 A   103 A   104 A   105 A   106 A                  
  4.630   4.761   5.277   6.516   6.535   6.559   6.906   6.941
107 A   108 A   109 A   110 A   111 A   112 A   113 A   114 A                  
  7.104   7.471  14.693  14.789  14.853  28.858  29.514  29.528
115 A   116 A   117 A   118 A   119 A   120 A   121 A   122 A                  
 29.548  29.862  29.864  29.866  29.887  29.952  36.630  68.744
123 A   124 A   125 A   126 A   127 A   128 A   129 A   130 A                  
130.574 130.585 130.607 154.256 166.0781912.174
131 A   132 A   133 A   134 A   135 A   136 A                                  

 Occupation and symmetry of molecular orbitals

 Point group: C1 (1 irreducible representation).

                           A     All 
 -------------------------------------
 All molecular orbitals:
  - Alpha                  136   136 
  - Beta                   136   136 
 -------------------------------------
 Alpha orbitals:
  - Frozen occupied        25    25  
  - Active occupied        17    17  
  - Active virtual         94    94  
  - Frozen virtual         0     0   
 -------------------------------------
 Beta orbitals:
  - Frozen occupied        25    25  
  - Active occupied        17    17  
  - Active virtual         94    94  
  - Frozen virtual         0     0   
 -------------------------------------

 Import integrals:   CPU 0.00 s  wall 0.00 s

 Import integrals:   CPU 56.42 s  wall 9.87 s

 MP2 amplitudes:   CPU 0.20 s  wall 0.15 s

Running a double precision version
           CCSD T amplitudes will be solved using DIIS.

           Start     Size      MaxIter   EConv     TConv     
           3         7         100       1.00e-07  1.00e-05  
 ------------------------------------------------------------------------------
           Energy (a.u.)   Ediff      Tdiff       Comment
 ------------------------------------------------------------------------------
         -7412.08915777                           
     1   -7412.07249720   1.67e-02   7.85e-01     
     2   -7412.09805548   2.56e-02   1.04e-01     
     3   -7412.09624058   1.81e-03   4.94e-02     
     4   -7412.09914492   2.90e-03   1.91e-02     Switched to DIIS steps.
     5   -7412.10017808   1.03e-03   1.36e-02     
     6   -7412.10027718   9.91e-05   3.93e-03     
     7   -7412.10027791   7.30e-07   1.51e-03     
     8   -7412.10027891   1.00e-06   4.25e-04     
     9   -7412.10028061   1.70e-06   2.55e-04     
    10   -7412.10028043   1.81e-07   9.55e-05     
    11   -7412.10028078   3.49e-07   3.75e-05     
    12   -7412.10028083   5.61e-08   2.18e-05     
    13   -7412.10028084   1.03e-08   6.86e-06     
 ------------------------------------------------------------------------------
         -7412.10028084                           CCSD T converged.

End of double precision
 SCF energy                 = -7411.37773695
 MP2 energy                 = -7412.08915777
 CCSD correlation energy     =    -0.72254390
 CCSD total energy           = -7412.10028084

 CCSD  T1^2 = 0.0161  T2^2 = 0.2740  Leading amplitudes:

 Amplitude    Orbitals with energies
 -0.0452       39 (A) A                  ->    43 (A) A                   
              -0.4690                         -0.0100                     
 -0.0452       39 (A) B                  ->    43 (A) B                   
              -0.4690                         -0.0100                     
 -0.0179       35 (A) A                  ->    43 (A) A                   
              -0.7044                         -0.0100                     
 -0.0179       35 (A) B                  ->    43 (A) B                   
              -0.7044                         -0.0100                     

 Amplitude    Orbitals with energies
 -0.0990       39 (A) A      39 (A) B    ->    43 (A) A      43 (A) B     
              -0.4690       -0.4690           -0.0100       -0.0100       
  0.0990       39 (A) A      39 (A) B    ->    43 (A) B      43 (A) A     
              -0.4690       -0.4690           -0.0100       -0.0100       
  0.0990       39 (A) B      39 (A) A    ->    43 (A) A      43 (A) B     
              -0.4690       -0.4690           -0.0100       -0.0100       
 -0.0990       39 (A) B      39 (A) A    ->    43 (A) B      43 (A) A     
              -0.4690       -0.4690           -0.0100       -0.0100       

 Computing CCSD intemediates for later calculations in double precision
 Finished.

Running a double precision version
           CCSD Lambda amplitudes will be solved using DIIS.
           Start     Size      MaxIter   EConv     LConv     
           3         7         100       1.00e-07  1.00e-05  
 ------------------------------------------------------------------------------
            Enorm      Ldiff       Comment
 ------------------------------------------------------------------------------
     1     6.59e-02   4.50e-02     
     2     2.00e-02   7.90e-03     
     3     9.37e-03   1.81e-03     
     4     5.14e-03   1.56e-03     Switched to DIIS steps.
     5     1.66e-03   1.03e-03     
     6     8.13e-04   2.69e-04     
     7     2.78e-04   8.72e-05     
     8     1.24e-04   7.49e-06     
     9     4.73e-05   6.34e-06     
    10     2.00e-05   2.49e-06     
    11     9.72e-06   3.84e-07     
    12     4.02e-06   4.79e-08     
    13     2.22e-06   2.13e-07     
    14     9.89e-07   5.86e-08     
    15     4.37e-07   2.80e-08     
    16     2.29e-07   2.01e-09     
    17     9.84e-08   1.22e-08     
 ------------------------------------------------------------------------------
                                   CCSD Lambda converged.

 Computing density matrices in double precision...
           Orbital response amplitudes will be solved using DIIS.
           Start     Size      MaxIter   EConv     LConv     
           3         7         100       1.00e-06  1.00e-06  
 ------------------------------------------------------------------------------
            Enorm      Ldiff       Comment
 ------------------------------------------------------------------------------
     1     9.90e-02   2.31e-03     
     2     7.70e-02   1.57e-02     
     3     9.42e-02   2.49e-02     
     4     1.72e-02   3.27e-02     Switched to DIIS steps.
     5     4.88e-03   6.31e-03     
     6     1.19e-03   8.82e-04     
     7     6.33e-04   1.35e-04     
     8     1.97e-04   1.04e-04     
     9     5.76e-05   2.31e-05     
    10     2.37e-05   2.52e-06     
    11     6.47e-06   2.51e-06     
    12     2.07e-06   7.61e-07     
    13     6.94e-07   6.42e-07     
 ------------------------------------------------------------------------------
                                   Orbital response converged.

 Computing density matrices... Done.
 CCSD calculation:   CPU 1614.94 s  wall 279.94 s

 Transferring MO TPDM to AO TPDM
 Transferring g2_o1o1o1o1
 Transferring g2_o1o1o1v1
 Transferring g2_o1o1v1v1
 Transferring g2_o1v1o1v1
 Transferring g2_o1v1v1v1
 Transferring g2_v1v1v1v1
 Adding separable TPDM
 Computing TPDM gradient
 --------------------------------------------------------
 2e gradient
  Atom          X               Y               Z
 --------------------------------------------------------
    1        -53.284321       11.063977       -0.000000  
    2         25.320741      -28.867478       -0.000000  
    3          9.973219       16.086661        0.000000  
    4         17.990361        1.716840        0.000000  
 --------------------------------------------------------
 --------------------------------------------------------
 Final gradient
  Atom          X               Y               Z
 --------------------------------------------------------
    1        -53.284321       11.063977       -0.000000  
    2         25.320741      -28.867478       -0.000000  
    3          9.973219       16.086661        0.000000  
    4         17.990361        1.716840        0.000000  
 --------------------------------------------------------
 Analytic gradient from two-electron contribution:   CPU 286.87 s  wall 55.12 s

 Total ccman2 time:   CPU 1967.74 s  wall 347.49 s


 --------------------------------------------------------------

                    Orbital Energies (a.u.)
 --------------------------------------------------------------

 Alpha MOs
 -- Occupied --
********-180.8910-169.6975-169.6967-169.6966 -80.0657 -37.9449 -33.1328
-33.1289 -33.1287 -26.3353 -24.3168 -24.3156 -24.3154 -24.3119 -24.3119
-15.7003  -7.6049  -7.2618  -5.4968  -5.4959  -5.4959  -5.4949  -5.4844
 -5.4838  -2.4179  -2.4133  -2.4127  -2.4011  -2.4011  -1.6350  -1.1586
 -0.8978  -0.7839  -0.7044  -0.6997  -0.6393  -0.5148  -0.4690  -0.4360
 -0.3982  -0.3892
 -- Virtual --
 -0.0100   0.0268   0.0628   0.0807   0.0826   0.0891   0.1523   0.1845
  0.2012   0.2144   0.2538   0.2845   0.3107   0.3109   0.3349   0.3593
  0.3595   0.3773   0.3879   0.4014   0.4755   0.5250   0.5410   0.5651
  0.5772   0.5980   0.6337   0.7039   0.7742   0.8517   0.9065   0.9206
  0.9493   1.0389   1.0848   1.1089   1.2482   1.3839   1.5269   1.5525
  1.5603   1.5770   1.6117   1.6495   1.7540   1.8386   1.9163   2.2520
  2.2613   2.3779   2.3871   2.5889   2.8597   4.0123   4.1303   4.1986
  4.2053   4.2317   4.3687   4.4425   4.4694   4.4754   4.4817   4.5403
  4.6296   4.7609   5.2768   6.5163   6.5346   6.5594   6.9058   6.9408
  7.1044   7.4709  14.6934  14.7893  14.8527  28.8578  29.5138  29.5277
 29.5483  29.8618  29.8641  29.8665  29.8867  29.9521  36.6300  68.7441
130.5742 130.5848 130.6069 154.2559 166.07821912.1736
 --------------------------------------------------------------

          Ground-State Mulliken Net Atomic Charges

     Atom                 Charge (a.u.)
  ----------------------------------------
      1 I                    -0.117554
      2 P                     0.359142
      3 N                    -0.191548
      4 F                    -0.050040
  ----------------------------------------
  Sum of atomic charges =     0.000000

 -----------------------------------------------------------------
                    Cartesian Multipole Moments
 -----------------------------------------------------------------
    Charge (ESU x 10^10)
                 0.0000
    Dipole Moment (Debye)
         X       1.2153      Y       1.9112      Z      -0.0000
       Tot       2.2648
    Quadrupole Moments (Debye-Ang)
        XX     -56.5790     XY      -4.1191     YY     -53.2374
        XZ       0.0000     YZ      -0.0000     ZZ     -51.5979
    Octopole Moments (Debye-Ang^2)
       XXX      56.7688    XXY       1.4459    XYY      11.3607
       YYY      -4.8940    XXZ       0.0000    XYZ       0.0000
       YYZ      -0.0000    XZZ       7.0519    YZZ      -1.3861
       ZZZ      -0.0000
    Hexadecapole Moments (Debye-Ang^3)
      XXXX    -898.5146   XXXY     -17.8790   XXYY    -167.0319
      XYYY       1.9106   YYYY    -141.0217   XXXZ       0.0000
      XXYZ      -0.0000   XYYZ       0.0000   YYYZ      -0.0000
      XXZZ    -150.7349   XYZZ       0.3139   YYZZ     -33.9193
      XZZZ       0.0000   YZZZ      -0.0000   ZZZZ     -67.8039
 -----------------------------------------------------------------
 DrvMan completing analytic gradient of the correlated energy
 Correlated dipole moment
            1
    1   0.4781205
    2   0.7519114
    3  -0.0000000
 Energy read as -7412.100280844
 Full Analytical Gradient: (in a.u., or Hartree/Bohr)
             1             2             3             4
    1   -0.00001227    0.00022916   -0.00063209    0.00041520
    2    0.00004576    0.00026386   -0.00023843   -0.00007119
    3    0.00000000   -0.00000000    0.00000000   -0.00000000
 Gradient time:  CPU 0.78 s  wall 0.80 s
 ----------------------------------------------------------------
             Standard Nuclear Orientation (Angstroms)
    I     Atom           X                Y                Z
 ----------------------------------------------------------------
    1      I       1.1416686850    -0.0824384554    -0.0000000000
    2      P      -1.1593145755     0.7950231236     0.0000000000
    3      N      -1.9164243712    -0.6312141654    -0.0000000000
    4      F      -3.3004167863    -0.3478455066    -0.0000000000
 ----------------------------------------------------------------
 Nuclear Repulsion Energy =   378.1890612196 hartrees
 There are       42 alpha and       42 beta electrons

                       Distance Matrix (Angstroms)
             I (  1)   P (  2)   N (  3)
   P (  2)  2.462613
   N (  3)  3.106942  1.614735
   F (  4)  4.450007  2.427029  1.412704

 Requested basis set is 6-311++G(d,p)
 There are 49 shells and 136 basis functions
 A cutoff of  1.0D-14 yielded   1043 shell pairs
 There are      8385 function pairs (      9410 Cartesian)
 Smallest overlap matrix eigenvalue = 2.32E-03
 Guess MOs from SCF MO coefficient file

 -----------------------------------------------------------------------
  General SCF calculation program by
  Eric Jon Sundstrom, Paul Horn, Yuezhi Mao, Dmitri Zuev, Alec White,
  David Stuck, Shaama M.S., Shane Yost, Joonho Lee, David Small,
  Daniel Levine, Susi Lehtola, Hugh Burton, Evgeny Epifanovsky
 -----------------------------------------------------------------------
 Hartree-Fock
 using 6 threads for integral computing
 -------------------------------------------------------
 OpenMP Integral computing Module                
 Release: version 2.0, May 2017, Q-Chem Inc. Pleasanton 
 -------------------------------------------------------
 A restricted SCF calculation will be
 performed using DIIS
 SCF converges when DIIS error is below 1.0e-08
 ---------------------------------------
  Cycle       Energy         DIIS error
 ---------------------------------------
    1   -7411.3778031151      2.24e-05  
    2   -7411.3778044096      8.34e-06  
    3   -7411.3778045436      5.29e-06  
    4   -7411.3778046109      1.12e-06  
    5   -7411.3778046171      3.81e-07  
    6   -7411.3778046181      2.05e-07  
    7   -7411.3778046184      8.29e-08  
    8   -7411.3778046185      4.20e-08  
    9   -7411.3778046185      1.46e-08  
   10   -7411.3778046184      7.01e-09  Convergence criterion met
 ---------------------------------------
 SCF time:   CPU 7.05s  wall 2.00s 
 SCF   energy in the final basis set =    -7411.3778046184
 Total energy in the final basis set =    -7411.3778046184


 ------------------------------------------------------------------------------

   CCMAN2: suite of methods based on coupled cluster
           and equation of motion theories.

   Components:
   * libvmm-1.3-trunk
     by Evgeny Epifanovsky, Ilya Kaliman.
   * libtensor-2.5-trunk
     by Evgeny Epifanovsky, Michael Wormit, Dmitry Zuev, Sam Manzer, 
        Ilya Kaliman.
   * libcc-2.5-trunk
     by Evgeny Epifanovsky, Arik Landau, Tomasz Kus, Kirill Khistyaev, 
        Dmitry Zuev, Prashant Manohar, Xintian Feng, Anna Krylov, 
        Matthew Goldey, Alec White, Thomas Jagau, Kaushik Nanda, 
        Anastasia Gunina, Alexander Kunitsa, Joonho Lee.

   CCMAN original authors:
   Anna I. Krylov, C. David Sherrill, Steven R. Gwaltney,
   Edward F. C. Byrd (2000)
   Sergey V. Levchenko, Lyudmila V. Slipchenko, Tao Wang,
   Ana-Maria C. Cristian (2003)
   Piotr A. Pieniazek, C. Melania Oana, Evgeny Epifanovsky (2007)
   Prashant Manohar (2009)

 ------------------------------------------------------------------------------


 Allocating and initializing 30808MB of RAM...
 Calculation will run on 6 cores.


 Alpha MOs, Restricted
 -- Occupied --                  
******* -180.89 -169.70 -169.70 -169.70  -80.07  -37.94  -33.13
  1 A     2 A     3 A     4 A     5 A     6 A     7 A     8 A                  
-33.129 -33.129 -26.335 -24.317 -24.316 -24.315 -24.312 -24.312
  9 A    10 A    11 A    12 A    13 A    14 A    15 A    16 A                  
-15.700  -7.605  -7.262  -5.497  -5.496  -5.496  -5.495  -5.484
 17 A    18 A    19 A    20 A    21 A    22 A    23 A    24 A                  
 -5.484  -2.418  -2.413  -2.413  -2.401  -2.401  -1.635  -1.159
 25 A    26 A    27 A    28 A    29 A    30 A    31 A    32 A                  
 -0.898  -0.784  -0.704  -0.700  -0.639  -0.515  -0.469  -0.436
 33 A    34 A    35 A    36 A    37 A    38 A    39 A    40 A                  
 -0.398  -0.389
 41 A    42 A                                                                  
 -- Virtual --                   
 -0.010   0.027   0.063   0.081   0.083   0.089   0.152   0.184
 43 A    44 A    45 A    46 A    47 A    48 A    49 A    50 A                  
  0.201   0.214   0.254   0.285   0.310   0.311   0.335   0.359
 51 A    52 A    53 A    54 A    55 A    56 A    57 A    58 A                  
  0.360   0.377   0.388   0.401   0.476   0.525   0.541   0.565
 59 A    60 A    61 A    62 A    63 A    64 A    65 A    66 A                  
  0.577   0.598   0.634   0.704   0.775   0.852   0.906   0.921
 67 A    68 A    69 A    70 A    71 A    72 A    73 A    74 A                  
  0.949   1.039   1.085   1.109   1.250   1.384   1.527   1.553
 75 A    76 A    77 A    78 A    79 A    80 A    81 A    82 A                  
  1.560   1.577   1.612   1.650   1.754   1.838   1.916   2.252
 83 A    84 A    85 A    86 A    87 A    88 A    89 A    90 A                  
  2.261   2.379   2.388   2.589   2.861   4.012   4.131   4.199
 91 A    92 A    93 A    94 A    95 A    96 A    97 A    98 A                  
  4.205   4.232   4.368   4.443   4.469   4.475   4.482   4.540
 99 A   100 A   101 A   102 A   103 A   104 A   105 A   106 A                  
  4.630   4.761   5.275   6.516   6.535   6.559   6.906   6.941
107 A   108 A   109 A   110 A   111 A   112 A   113 A   114 A                  
  7.104   7.472  14.693  14.789  14.854  28.858  29.514  29.528
115 A   116 A   117 A   118 A   119 A   120 A   121 A   122 A                  
 29.548  29.862  29.864  29.866  29.887  29.952  36.630  68.744
123 A   124 A   125 A   126 A   127 A   128 A   129 A   130 A                  
130.574 130.585 130.607 154.256 166.0791912.174
131 A   132 A   133 A   134 A   135 A   136 A                                  

 Beta MOs, Restricted
 -- Occupied --                  
******* -180.89 -169.70 -169.70 -169.70  -80.07  -37.94  -33.13
  1 A     2 A     3 A     4 A     5 A     6 A     7 A     8 A                  
-33.129 -33.129 -26.335 -24.317 -24.316 -24.315 -24.312 -24.312
  9 A    10 A    11 A    12 A    13 A    14 A    15 A    16 A                  
-15.700  -7.605  -7.262  -5.497  -5.496  -5.496  -5.495  -5.484
 17 A    18 A    19 A    20 A    21 A    22 A    23 A    24 A                  
 -5.484  -2.418  -2.413  -2.413  -2.401  -2.401  -1.635  -1.159
 25 A    26 A    27 A    28 A    29 A    30 A    31 A    32 A                  
 -0.898  -0.784  -0.704  -0.700  -0.639  -0.515  -0.469  -0.436
 33 A    34 A    35 A    36 A    37 A    38 A    39 A    40 A                  
 -0.398  -0.389
 41 A    42 A                                                                  
 -- Virtual --                   
 -0.010   0.027   0.063   0.081   0.083   0.089   0.152   0.184
 43 A    44 A    45 A    46 A    47 A    48 A    49 A    50 A                  
  0.201   0.214   0.254   0.285   0.310   0.311   0.335   0.359
 51 A    52 A    53 A    54 A    55 A    56 A    57 A    58 A                  
  0.360   0.377   0.388   0.401   0.476   0.525   0.541   0.565
 59 A    60 A    61 A    62 A    63 A    64 A    65 A    66 A                  
  0.577   0.598   0.634   0.704   0.775   0.852   0.906   0.921
 67 A    68 A    69 A    70 A    71 A    72 A    73 A    74 A                  
  0.949   1.039   1.085   1.109   1.250   1.384   1.527   1.553
 75 A    76 A    77 A    78 A    79 A    80 A    81 A    82 A                  
  1.560   1.577   1.612   1.650   1.754   1.838   1.916   2.252
 83 A    84 A    85 A    86 A    87 A    88 A    89 A    90 A                  
  2.261   2.379   2.388   2.589   2.861   4.012   4.131   4.199
 91 A    92 A    93 A    94 A    95 A    96 A    97 A    98 A                  
  4.205   4.232   4.368   4.443   4.469   4.475   4.482   4.540
 99 A   100 A   101 A   102 A   103 A   104 A   105 A   106 A                  
  4.630   4.761   5.275   6.516   6.535   6.559   6.906   6.941
107 A   108 A   109 A   110 A   111 A   112 A   113 A   114 A                  
  7.104   7.472  14.693  14.789  14.854  28.858  29.514  29.528
115 A   116 A   117 A   118 A   119 A   120 A   121 A   122 A                  
 29.548  29.862  29.864  29.866  29.887  29.952  36.630  68.744
123 A   124 A   125 A   126 A   127 A   128 A   129 A   130 A                  
130.574 130.585 130.607 154.256 166.0791912.174
131 A   132 A   133 A   134 A   135 A   136 A                                  

 Occupation and symmetry of molecular orbitals

 Point group: C1 (1 irreducible representation).

                           A     All 
 -------------------------------------
 All molecular orbitals:
  - Alpha                  136   136 
  - Beta                   136   136 
 -------------------------------------
 Alpha orbitals:
  - Frozen occupied        25    25  
  - Active occupied        17    17  
  - Active virtual         94    94  
  - Frozen virtual         0     0   
 -------------------------------------
 Beta orbitals:
  - Frozen occupied        25    25  
  - Active occupied        17    17  
  - Active virtual         94    94  
  - Frozen virtual         0     0   
 -------------------------------------

 Import integrals:   CPU 0.00 s  wall 0.00 s

 Import integrals:   CPU 56.01 s  wall 9.77 s

 MP2 amplitudes:   CPU 0.13 s  wall 0.09 s

Running a double precision version
           CCSD T amplitudes will be solved using DIIS.

           Start     Size      MaxIter   EConv     TConv     
           3         7         100       1.00e-07  1.00e-05  
 ------------------------------------------------------------------------------
           Energy (a.u.)   Ediff      Tdiff       Comment
 ------------------------------------------------------------------------------
         -7412.08913093                           
     1   -7412.07251385   1.66e-02   7.85e-01     
     2   -7412.09805208   2.55e-02   1.04e-01     
     3   -7412.09624487   1.81e-03   4.94e-02     
     4   -7412.09914593   2.90e-03   1.91e-02     Switched to DIIS steps.
     5   -7412.10017818   1.03e-03   1.36e-02     
     6   -7412.10027714   9.90e-05   3.92e-03     
     7   -7412.10027802   8.81e-07   1.51e-03     
     8   -7412.10027904   1.02e-06   4.25e-04     
     9   -7412.10028076   1.71e-06   2.55e-04     
    10   -7412.10028058   1.74e-07   9.54e-05     
    11   -7412.10028093   3.49e-07   3.75e-05     
    12   -7412.10028099   5.67e-08   2.18e-05     
    13   -7412.10028100   1.01e-08   6.88e-06     
 ------------------------------------------------------------------------------
         -7412.10028100                           CCSD T converged.

End of double precision
 SCF energy                 = -7411.37780462
 MP2 energy                 = -7412.08913093
 CCSD correlation energy     =    -0.72247638
 CCSD total energy           = -7412.10028100

 CCSD  T1^2 = 0.0161  T2^2 = 0.2738  Leading amplitudes:

 Amplitude    Orbitals with energies
  0.0452       39 (A) A                  ->    43 (A) A                   
              -0.4693                         -0.0099                     
  0.0452       39 (A) B                  ->    43 (A) B                   
              -0.4693                         -0.0099                     
  0.0179       35 (A) A                  ->    43 (A) A                   
              -0.7042                         -0.0099                     
  0.0179       35 (A) B                  ->    43 (A) B                   
              -0.7042                         -0.0099                     

 Amplitude    Orbitals with energies
 -0.0990       39 (A) A      39 (A) B    ->    43 (A) A      43 (A) B     
              -0.4693       -0.4693           -0.0099       -0.0099       
  0.0990       39 (A) A      39 (A) B    ->    43 (A) B      43 (A) A     
              -0.4693       -0.4693           -0.0099       -0.0099       
  0.0990       39 (A) B      39 (A) A    ->    43 (A) A      43 (A) B     
              -0.4693       -0.4693           -0.0099       -0.0099       
 -0.0990       39 (A) B      39 (A) A    ->    43 (A) B      43 (A) A     
              -0.4693       -0.4693           -0.0099       -0.0099       

 Computing CCSD intemediates for later calculations in double precision
 Finished.

Running a double precision version
           CCSD Lambda amplitudes will be solved using DIIS.
           Start     Size      MaxIter   EConv     LConv     
           3         7         100       1.00e-07  1.00e-05  
 ------------------------------------------------------------------------------
            Enorm      Ldiff       Comment
 ------------------------------------------------------------------------------
     1     6.58e-02   4.49e-02     
     2     2.00e-02   7.91e-03     
     3     9.36e-03   1.80e-03     
     4     5.13e-03   1.56e-03     Switched to DIIS steps.
     5     1.66e-03   1.03e-03     
     6     8.12e-04   2.68e-04     
     7     2.77e-04   8.70e-05     
     8     1.23e-04   7.51e-06     
     9     4.72e-05   6.31e-06     
    10     1.99e-05   2.47e-06     
    11     9.69e-06   3.78e-07     
    12     4.01e-06   4.67e-08     
    13     2.21e-06   2.12e-07     
    14     9.86e-07   5.83e-08     
    15     4.36e-07   2.77e-08     
    16     2.29e-07   2.07e-09     
    17     9.82e-08   1.22e-08     
 ------------------------------------------------------------------------------
                                   CCSD Lambda converged.

 Computing density matrices in double precision...
           Orbital response amplitudes will be solved using DIIS.
           Start     Size      MaxIter   EConv     LConv     
           3         7         100       1.00e-06  1.00e-06  
 ------------------------------------------------------------------------------
            Enorm      Ldiff       Comment
 ------------------------------------------------------------------------------
     1     9.90e-02   2.34e-03     
     2     7.70e-02   1.57e-02     
     3     9.41e-02   2.49e-02     
     4     1.71e-02   3.27e-02     Switched to DIIS steps.
     5     4.85e-03   6.28e-03     
     6     1.18e-03   8.80e-04     
     7     6.29e-04   1.36e-04     
     8     1.95e-04   1.04e-04     
     9     5.71e-05   2.26e-05     
    10     2.35e-05   2.47e-06     
    11     6.43e-06   2.48e-06     
    12     2.05e-06   7.54e-07     
    13     6.87e-07   6.33e-07     
 ------------------------------------------------------------------------------
                                   Orbital response converged.

 Computing density matrices... Done.
 CCSD calculation:   CPU 1614.58 s  wall 279.81 s

 Transferring MO TPDM to AO TPDM
 Transferring g2_o1o1o1o1
 Transferring g2_o1o1o1v1
 Transferring g2_o1o1v1v1
 Transferring g2_o1v1o1v1
 Transferring g2_o1v1v1v1
 Transferring g2_v1v1v1v1
 Adding separable TPDM
 Computing TPDM gradient
 --------------------------------------------------------
 2e gradient
  Atom          X               Y               Z
 --------------------------------------------------------
    1        -53.291073       11.066862       -0.000000  
    2         25.317726      -28.884496       -0.000000  
    3          9.980962       16.091735        0.000000  
    4         17.992385        1.725899        0.000000  
 --------------------------------------------------------
 --------------------------------------------------------
 Final gradient
  Atom          X               Y               Z
 --------------------------------------------------------
    1        -53.291073       11.066862       -0.000000  
    2         25.317726      -28.884496       -0.000000  
    3          9.980962       16.091735        0.000000  
    4         17.992385        1.725899        0.000000  
 --------------------------------------------------------
 Analytic gradient from two-electron contribution:   CPU 287.25 s  wall 55.56 s

 Total ccman2 time:   CPU 1964.55 s  wall 346.83 s


 --------------------------------------------------------------

                    Orbital Energies (a.u.)
 --------------------------------------------------------------

 Alpha MOs
 -- Occupied --
********-180.8910-169.6975-169.6967-169.6966 -80.0656 -37.9449 -33.1328
-33.1289 -33.1287 -26.3352 -24.3168 -24.3156 -24.3154 -24.3119 -24.3119
-15.7002  -7.6049  -7.2618  -5.4968  -5.4959  -5.4959  -5.4949  -5.4844
 -5.4838  -2.4179  -2.4133  -2.4127  -2.4011  -2.4011  -1.6346  -1.1591
 -0.8977  -0.7838  -0.7042  -0.6995  -0.6392  -0.5150  -0.4693  -0.4359
 -0.3982  -0.3893
 -- Virtual --
 -0.0099   0.0267   0.0627   0.0807   0.0826   0.0891   0.1523   0.1844
  0.2013   0.2144   0.2537   0.2845   0.3104   0.3109   0.3350   0.3594
  0.3596   0.3773   0.3879   0.4014   0.4758   0.5250   0.5410   0.5652
  0.5772   0.5980   0.6338   0.7039   0.7746   0.8520   0.9065   0.9207
  0.9491   1.0387   1.0849   1.1089   1.2496   1.3837   1.5269   1.5526
  1.5603   1.5770   1.6120   1.6496   1.7540   1.8384   1.9163   2.2521
  2.2610   2.3786   2.3876   2.5885   2.8610   4.0121   4.1307   4.1988
  4.2054   4.2325   4.3680   4.4426   4.4694   4.4753   4.4817   4.5404
  4.6296   4.7610   5.2755   6.5163   6.5346   6.5594   6.9060   6.9409
  7.1036   7.4718  14.6934  14.7894  14.8536  28.8579  29.5138  29.5277
 29.5483  29.8618  29.8641  29.8665  29.8867  29.9522  36.6301  68.7443
130.5742 130.5848 130.6069 154.2559 166.07941912.1736
 --------------------------------------------------------------

          Ground-State Mulliken Net Atomic Charges

     Atom                 Charge (a.u.)
  ----------------------------------------
      1 I                    -0.117544
      2 P                     0.359413
      3 N                    -0.191471
      4 F                    -0.050398
  ----------------------------------------
  Sum of atomic charges =     0.000000

 -----------------------------------------------------------------
                    Cartesian Multipole Moments
 -----------------------------------------------------------------
    Charge (ESU x 10^10)
                -0.0000
    Dipole Moment (Debye)
         X       1.2181      Y       1.9126      Z      -0.0000
       Tot       2.2676
    Quadrupole Moments (Debye-Ang)
        XX     -56.5889     XY      -4.1228     YY     -53.2344
        XZ       0.0000     YZ      -0.0000     ZZ     -51.5936
    Octopole Moments (Debye-Ang^2)
       XXX      56.7903    XXY       1.4482    XYY      11.3520
       YYY      -4.9140    XXZ       0.0000    XYZ       0.0000
       YYZ      -0.0000    XZZ       7.0432    YZZ      -1.3887
       ZZZ      -0.0000
    Hexadecapole Moments (Debye-Ang^3)
      XXXX    -898.5161   XXXY     -17.8612   XXYY    -167.0025
      XYYY       1.9556   YYYY    -140.9671   XXXZ       0.0000
      XXYZ      -0.0000   XYYZ       0.0000   YYYZ      -0.0000
      XXZZ    -150.7140   XYZZ       0.3231   YYZZ     -33.9061
      XZZZ       0.0000   YZZZ      -0.0000   ZZZZ     -67.7889
 -----------------------------------------------------------------
 DrvMan completing analytic gradient of the correlated energy
 Correlated dipole moment
            1
    1   0.4792279
    2   0.7524861
    3  -0.0000000
 Energy read as -7412.100280998
 Full Analytical Gradient: (in a.u., or Hartree/Bohr)
             1             2             3             4
    1   -0.00004171   -0.00013030    0.00013638    0.00003563
    2    0.00004058   -0.00055090    0.00057854   -0.00006822
    3    0.00000000   -0.00000000    0.00000000   -0.00000000
 Gradient time:  CPU 0.77 s  wall 0.79 s
 ----------------------------------------------------------------
             Standard Nuclear Orientation (Angstroms)
    I     Atom           X                Y                Z
 ----------------------------------------------------------------
    1      I       1.1416686850    -0.0824384554    -0.0000000000
    2      P      -1.1593145755     0.7950231236     0.0000000000
    3      N      -1.9164243712    -0.6332141654    -0.0000000000
    4      F      -3.3004167863    -0.3478455066    -0.0000000000
 ----------------------------------------------------------------
 Nuclear Repulsion Energy =   378.1375327818 hartrees
 There are       42 alpha and       42 beta electrons

                       Distance Matrix (Angstroms)
             I (  1)   P (  2)   N (  3)
   P (  2)  2.462613
   N (  3)  3.107296  1.616501
   F (  4)  4.450007  2.427029  1.413107

 Requested basis set is 6-311++G(d,p)
 There are 49 shells and 136 basis functions
 A cutoff of  1.0D-14 yielded   1043 shell pairs
 There are      8385 function pairs (      9410 Cartesian)
 Smallest overlap matrix eigenvalue = 2.32E-03
 Guess MOs from SCF MO coefficient file

 -----------------------------------------------------------------------
  General SCF calculation program by
  Eric Jon Sundstrom, Paul Horn, Yuezhi Mao, Dmitri Zuev, Alec White,
  David Stuck, Shaama M.S., Shane Yost, Joonho Lee, David Small,
  Daniel Levine, Susi Lehtola, Hugh Burton, Evgeny Epifanovsky
 -----------------------------------------------------------------------
 Hartree-Fock
 using 6 threads for integral computing
 -------------------------------------------------------
 OpenMP Integral computing Module                
 Release: version 2.0, May 2017, Q-Chem Inc. Pleasanton 
 -------------------------------------------------------
 A restricted SCF calculation will be
 performed using DIIS
 SCF converges when DIIS error is below 1.0e-08
 ---------------------------------------
  Cycle       Energy         DIIS error
 ---------------------------------------
    1   -7411.3776342283      2.74e-05  
    2   -7411.3776363320      1.12e-05  
    3   -7411.3776366343      7.03e-06  
    4   -7411.3776367711      1.57e-06  
    5   -7411.3776367869      4.97e-07  
    6   -7411.3776367884      1.58e-07  
    7   -7411.3776367885      6.05e-08  
    8   -7411.3776367885      2.52e-08  
    9   -7411.3776367886      9.86e-09  Convergence criterion met
 ---------------------------------------
 SCF time:   CPU 6.39s  wall 1.00s 
 SCF   energy in the final basis set =    -7411.3776367886
 Total energy in the final basis set =    -7411.3776367886


 ------------------------------------------------------------------------------

   CCMAN2: suite of methods based on coupled cluster
           and equation of motion theories.

   Components:
   * libvmm-1.3-trunk
     by Evgeny Epifanovsky, Ilya Kaliman.
   * libtensor-2.5-trunk
     by Evgeny Epifanovsky, Michael Wormit, Dmitry Zuev, Sam Manzer, 
        Ilya Kaliman.
   * libcc-2.5-trunk
     by Evgeny Epifanovsky, Arik Landau, Tomasz Kus, Kirill Khistyaev, 
        Dmitry Zuev, Prashant Manohar, Xintian Feng, Anna Krylov, 
        Matthew Goldey, Alec White, Thomas Jagau, Kaushik Nanda, 
        Anastasia Gunina, Alexander Kunitsa, Joonho Lee.

   CCMAN original authors:
   Anna I. Krylov, C. David Sherrill, Steven R. Gwaltney,
   Edward F. C. Byrd (2000)
   Sergey V. Levchenko, Lyudmila V. Slipchenko, Tao Wang,
   Ana-Maria C. Cristian (2003)
   Piotr A. Pieniazek, C. Melania Oana, Evgeny Epifanovsky (2007)
   Prashant Manohar (2009)

 ------------------------------------------------------------------------------


 Allocating and initializing 30808MB of RAM...
 Calculation will run on 6 cores.


 Alpha MOs, Restricted
 -- Occupied --                  
******* -180.89 -169.70 -169.70 -169.70  -80.07  -37.94  -33.13
  1 A     2 A     3 A     4 A     5 A     6 A     7 A     8 A                  
-33.129 -33.129 -26.335 -24.317 -24.316 -24.315 -24.312 -24.312
  9 A    10 A    11 A    12 A    13 A    14 A    15 A    16 A                  
-15.700  -7.605  -7.262  -5.497  -5.496  -5.496  -5.495  -5.484
 17 A    18 A    19 A    20 A    21 A    22 A    23 A    24 A                  
 -5.484  -2.418  -2.413  -2.413  -2.401  -2.401  -1.634  -1.159
 25 A    26 A    27 A    28 A    29 A    30 A    31 A    32 A                  
 -0.898  -0.784  -0.704  -0.699  -0.639  -0.515  -0.469  -0.436
 33 A    34 A    35 A    36 A    37 A    38 A    39 A    40 A                  
 -0.398  -0.389
 41 A    42 A                                                                  
 -- Virtual --                   
 -0.010   0.027   0.063   0.081   0.083   0.089   0.152   0.184
 43 A    44 A    45 A    46 A    47 A    48 A    49 A    50 A                  
  0.201   0.214   0.254   0.284   0.310   0.311   0.335   0.359
 51 A    52 A    53 A    54 A    55 A    56 A    57 A    58 A                  
  0.360   0.377   0.388   0.401   0.475   0.525   0.541   0.565
 59 A    60 A    61 A    62 A    63 A    64 A    65 A    66 A                  
  0.577   0.598   0.634   0.704   0.774   0.852   0.906   0.921
 67 A    68 A    69 A    70 A    71 A    72 A    73 A    74 A                  
  0.949   1.039   1.085   1.109   1.248   1.384   1.527   1.553
 75 A    76 A    77 A    78 A    79 A    80 A    81 A    82 A                  
  1.560   1.577   1.612   1.650   1.754   1.839   1.916   2.252
 83 A    84 A    85 A    86 A    87 A    88 A    89 A    90 A                  
  2.261   2.378   2.387   2.588   2.859   4.012   4.131   4.199
 91 A    92 A    93 A    94 A    95 A    96 A    97 A    98 A                  
  4.206   4.232   4.368   4.442   4.469   4.475   4.482   4.540
 99 A   100 A   101 A   102 A   103 A   104 A   105 A   106 A                  
  4.630   4.761   5.274   6.516   6.535   6.559   6.906   6.941
107 A   108 A   109 A   110 A   111 A   112 A   113 A   114 A                  
  7.103   7.470  14.693  14.789  14.852  28.858  29.514  29.528
115 A   116 A   117 A   118 A   119 A   120 A   121 A   122 A                  
 29.548  29.862  29.864  29.866  29.887  29.952  36.630  68.744
123 A   124 A   125 A   126 A   127 A   128 A   129 A   130 A                  
130.574 130.585 130.607 154.256 166.0781912.174
131 A   132 A   133 A   134 A   135 A   136 A                                  

 Beta MOs, Restricted
 -- Occupied --                  
******* -180.89 -169.70 -169.70 -169.70  -80.07  -37.94  -33.13
  1 A     2 A     3 A     4 A     5 A     6 A     7 A     8 A                  
-33.129 -33.129 -26.335 -24.317 -24.316 -24.315 -24.312 -24.312
  9 A    10 A    11 A    12 A    13 A    14 A    15 A    16 A                  
-15.700  -7.605  -7.262  -5.497  -5.496  -5.496  -5.495  -5.484
 17 A    18 A    19 A    20 A    21 A    22 A    23 A    24 A                  
 -5.484  -2.418  -2.413  -2.413  -2.401  -2.401  -1.634  -1.159
 25 A    26 A    27 A    28 A    29 A    30 A    31 A    32 A                  
 -0.898  -0.784  -0.704  -0.699  -0.639  -0.515  -0.469  -0.436
 33 A    34 A    35 A    36 A    37 A    38 A    39 A    40 A                  
 -0.398  -0.389
 41 A    42 A                                                                  
 -- Virtual --                   
 -0.010   0.027   0.063   0.081   0.083   0.089   0.152   0.184
 43 A    44 A    45 A    46 A    47 A    48 A    49 A    50 A                  
  0.201   0.214   0.254   0.284   0.310   0.311   0.335   0.359
 51 A    52 A    53 A    54 A    55 A    56 A    57 A    58 A                  
  0.360   0.377   0.388   0.401   0.475   0.525   0.541   0.565
 59 A    60 A    61 A    62 A    63 A    64 A    65 A    66 A                  
  0.577   0.598   0.634   0.704   0.774   0.852   0.906   0.921
 67 A    68 A    69 A    70 A    71 A    72 A    73 A    74 A                  
  0.949   1.039   1.085   1.109   1.248   1.384   1.527   1.553
 75 A    76 A    77 A    78 A    79 A    80 A    81 A    82 A                  
  1.560   1.577   1.612   1.650   1.754   1.839   1.916   2.252
 83 A    84 A    85 A    86 A    87 A    88 A    89 A    90 A                  
  2.261   2.378   2.387   2.588   2.859   4.012   4.131   4.199
 91 A    92 A    93 A    94 A    95 A    96 A    97 A    98 A                  
  4.206   4.232   4.368   4.442   4.469   4.475   4.482   4.540
 99 A   100 A   101 A   102 A   103 A   104 A   105 A   106 A                  
  4.630   4.761   5.274   6.516   6.535   6.559   6.906   6.941
107 A   108 A   109 A   110 A   111 A   112 A   113 A   114 A                  
  7.103   7.470  14.693  14.789  14.852  28.858  29.514  29.528
115 A   116 A   117 A   118 A   119 A   120 A   121 A   122 A                  
 29.548  29.862  29.864  29.866  29.887  29.952  36.630  68.744
123 A   124 A   125 A   126 A   127 A   128 A   129 A   130 A                  
130.574 130.585 130.607 154.256 166.0781912.174
131 A   132 A   133 A   134 A   135 A   136 A                                  

 Occupation and symmetry of molecular orbitals

 Point group: C1 (1 irreducible representation).

                           A     All 
 -------------------------------------
 All molecular orbitals:
  - Alpha                  136   136 
  - Beta                   136   136 
 -------------------------------------
 Alpha orbitals:
  - Frozen occupied        25    25  
  - Active occupied        17    17  
  - Active virtual         94    94  
  - Frozen virtual         0     0   
 -------------------------------------
 Beta orbitals:
  - Frozen occupied        25    25  
  - Active occupied        17    17  
  - Active virtual         94    94  
  - Frozen virtual         0     0   
 -------------------------------------

 Import integrals:   CPU 0.00 s  wall 0.00 s

 Import integrals:   CPU 56.29 s  wall 9.87 s

 MP2 amplitudes:   CPU 0.19 s  wall 0.14 s

Running a double precision version
           CCSD T amplitudes will be solved using DIIS.

           Start     Size      MaxIter   EConv     TConv     
           3         7         100       1.00e-07  1.00e-05  
 ------------------------------------------------------------------------------
           Energy (a.u.)   Ediff      Tdiff       Comment
 ------------------------------------------------------------------------------
         -7412.08917901                           
     1   -7412.07245992   1.67e-02   7.86e-01     
     2   -7412.09805922   2.56e-02   1.04e-01     
     3   -7412.09623065   1.83e-03   4.95e-02     
     4   -7412.09914204   2.91e-03   1.92e-02     Switched to DIIS steps.
     5   -7412.10017727   1.04e-03   1.36e-02     
     6   -7412.10027697   9.97e-05   3.95e-03     
     7   -7412.10027778   8.14e-07   1.51e-03     
     8   -7412.10027880   1.01e-06   4.27e-04     
     9   -7412.10028052   1.72e-06   2.56e-04     
    10   -7412.10028034   1.81e-07   9.61e-05     
    11   -7412.10028069   3.52e-07   3.77e-05     
    12   -7412.10028075   5.77e-08   2.20e-05     
    13   -7412.10028076   1.00e-08   6.91e-06     
 ------------------------------------------------------------------------------
         -7412.10028076                           CCSD T converged.

End of double precision
 SCF energy                 = -7411.37763679
 MP2 energy                 = -7412.08917901
 CCSD correlation energy     =    -0.72264397
 CCSD total energy           = -7412.10028076

 CCSD  T1^2 = 0.0161  T2^2 = 0.2741  Leading amplitudes:

 Amplitude    Orbitals with energies
 -0.0453       39 (A) A                  ->    43 (A) A                   
              -0.4690                         -0.0101                     
 -0.0453       39 (A) B                  ->    43 (A) B                   
              -0.4690                         -0.0101                     
 -0.0179       35 (A) A                  ->    43 (A) A                   
              -0.7039                         -0.0101                     
 -0.0179       35 (A) B                  ->    43 (A) B                   
              -0.7039                         -0.0101                     

 Amplitude    Orbitals with energies
 -0.0990       39 (A) A      39 (A) B    ->    43 (A) A      43 (A) B     
              -0.4690       -0.4690           -0.0101       -0.0101       
  0.0990       39 (A) A      39 (A) B    ->    43 (A) B      43 (A) A     
              -0.4690       -0.4690           -0.0101       -0.0101       
  0.0990       39 (A) B      39 (A) A    ->    43 (A) A      43 (A) B     
              -0.4690       -0.4690           -0.0101       -0.0101       
 -0.0990       39 (A) B      39 (A) A    ->    43 (A) B      43 (A) A     
              -0.4690       -0.4690           -0.0101       -0.0101       

 Computing CCSD intemediates for later calculations in double precision
 Finished.

Running a double precision version
           CCSD Lambda amplitudes will be solved using DIIS.
           Start     Size      MaxIter   EConv     LConv     
           3         7         100       1.00e-07  1.00e-05  
 ------------------------------------------------------------------------------
            Enorm      Ldiff       Comment
 ------------------------------------------------------------------------------
     1     6.60e-02   4.50e-02     
     2     2.01e-02   7.92e-03     
     3     9.40e-03   1.81e-03     
     4     5.15e-03   1.56e-03     Switched to DIIS steps.
     5     1.67e-03   1.03e-03     
     6     8.16e-04   2.70e-04     
     7     2.79e-04   8.78e-05     
     8     1.24e-04   7.63e-06     
     9     4.76e-05   6.33e-06     
    10     2.01e-05   2.49e-06     
    11     9.79e-06   3.82e-07     
    12     4.05e-06   4.52e-08     
    13     2.23e-06   2.15e-07     
    14     9.97e-07   5.96e-08     
    15     4.40e-07   2.83e-08     
    16     2.31e-07   2.01e-09     
    17     9.93e-08   1.24e-08     
 ------------------------------------------------------------------------------
                                   CCSD Lambda converged.

 Computing density matrices in double precision...
           Orbital response amplitudes will be solved using DIIS.
           Start     Size      MaxIter   EConv     LConv     
           3         7         100       1.00e-06  1.00e-06  
 ------------------------------------------------------------------------------
            Enorm      Ldiff       Comment
 ------------------------------------------------------------------------------
     1     9.91e-02   2.25e-03     
     2     7.72e-02   1.57e-02     
     3     9.46e-02   2.51e-02     
     4     1.73e-02   3.28e-02     Switched to DIIS steps.
     5     4.88e-03   6.37e-03     
     6     1.19e-03   8.83e-04     
     7     6.34e-04   1.35e-04     
     8     1.97e-04   1.04e-04     
     9     5.77e-05   2.30e-05     
    10     2.38e-05   2.50e-06     
    11     6.51e-06   2.52e-06     
    12     2.09e-06   7.68e-07     
    13     6.97e-07   6.49e-07     
 ------------------------------------------------------------------------------
                                   Orbital response converged.

 Computing density matrices... Done.
 CCSD calculation:   CPU 1613.71 s  wall 279.78 s

 Transferring MO TPDM to AO TPDM
 Transferring g2_o1o1o1o1
 Transferring g2_o1o1o1v1
 Transferring g2_o1o1v1v1
 Transferring g2_o1v1o1v1
 Transferring g2_o1v1v1v1
 Transferring g2_v1v1v1v1
 Adding separable TPDM
 Computing TPDM gradient
 --------------------------------------------------------
 2e gradient
  Atom          X               Y               Z
 --------------------------------------------------------
    1        -53.287275       11.061157        0.000000  
    2         25.337516      -28.875454       -0.000000  
    3          9.968056       16.099135        0.000000  
    4         17.981703        1.715161        0.000000  
 --------------------------------------------------------
 --------------------------------------------------------
 Final gradient
  Atom          X               Y               Z
 --------------------------------------------------------
    1        -53.287275       11.061157        0.000000  
    2         25.337516      -28.875454       -0.000000  
    3          9.968056       16.099135        0.000000  
    4         17.981703        1.715161        0.000000  
 --------------------------------------------------------
 Analytic gradient from two-electron contribution:   CPU 287.78 s  wall 56.10 s

 Total ccman2 time:   CPU 1967.25 s  wall 348.33 s


 --------------------------------------------------------------

                    Orbital Energies (a.u.)
 --------------------------------------------------------------

 Alpha MOs
 -- Occupied --
********-180.8911-169.6976-169.6967-169.6967 -80.0659 -37.9449 -33.1329
-33.1290 -33.1288 -26.3350 -24.3169 -24.3157 -24.3154 -24.3119 -24.3119
-15.7005  -7.6051  -7.2618  -5.4970  -5.4961  -5.4960  -5.4949  -5.4844
 -5.4838  -2.4180  -2.4134  -2.4127  -2.4011  -2.4011  -1.6344  -1.1585
 -0.8978  -0.7836  -0.7039  -0.6993  -0.6392  -0.5148  -0.4690  -0.4361
 -0.3983  -0.3892
 -- Virtual --
 -0.0101   0.0268   0.0627   0.0807   0.0826   0.0891   0.1522   0.1843
  0.2012   0.2144   0.2536   0.2845   0.3104   0.3109   0.3349   0.3593
  0.3596   0.3771   0.3879   0.4014   0.4753   0.5250   0.5409   0.5650
  0.5772   0.5981   0.6336   0.7039   0.7740   0.8515   0.9064   0.9205
  0.9493   1.0389   1.0847   1.1088   1.2477   1.3840   1.5269   1.5526
  1.5603   1.5770   1.6122   1.6496   1.7538   1.8386   1.9163   2.2522
  2.2608   2.3778   2.3871   2.5885   2.8593   4.0118   4.1308   4.1989
  4.2056   4.2318   4.3677   4.4415   4.4694   4.4753   4.4817   4.5402
  4.6295   4.7609   5.2745   6.5162   6.5346   6.5594   6.9061   6.9411
  7.1031   7.4704  14.6933  14.7892  14.8522  28.8578  29.5138  29.5277
 29.5482  29.8617  29.8641  29.8664  29.8866  29.9521  36.6298  68.7444
130.5742 130.5848 130.6069 154.2558 166.07771912.1735
 --------------------------------------------------------------

          Ground-State Mulliken Net Atomic Charges

     Atom                 Charge (a.u.)
  ----------------------------------------
      1 I                    -0.117559
      2 P                     0.359426
      3 N                    -0.191067
      4 F                    -0.050800
  ----------------------------------------
  Sum of atomic charges =    -0.000000

 -----------------------------------------------------------------
                    Cartesian Multipole Moments
 -----------------------------------------------------------------
    Charge (ESU x 10^10)
                -0.0000
    Dipole Moment (Debye)
         X       1.2208      Y       1.9137      Z      -0.0000
       Tot       2.2699
    Quadrupole Moments (Debye-Ang)
        XX     -56.6045     XY      -4.1248     YY     -53.2333
        XZ       0.0000     YZ      -0.0000     ZZ     -51.5985
    Octopole Moments (Debye-Ang^2)
       XXX      56.8533    XXY       1.4643    XYY      11.3561
       YYY      -4.8640    XXZ       0.0000    XYZ       0.0000
       YYZ      -0.0000    XZZ       7.0519    YZZ      -1.3778
       ZZZ      -0.0000
    Hexadecapole Moments (Debye-Ang^3)
      XXXX    -898.7700   XXXY     -17.9568   XXYY    -167.0276
      XYYY       1.8678   YYYY    -141.0399   XXXZ       0.0000
      XXYZ      -0.0000   XYYZ       0.0000   YYYZ      -0.0000
      XXZZ    -150.7336   XYZZ       0.3010   YYZZ     -33.9226
      XZZZ       0.0000   YZZZ      -0.0000   ZZZZ     -67.8014
 -----------------------------------------------------------------
 DrvMan completing analytic gradient of the correlated energy
 Correlated dipole moment
            1
    1   0.4802826
    2   0.7528918
    3  -0.0000000
 Energy read as -7412.100280756
 Full Analytical Gradient: (in a.u., or Hartree/Bohr)
             1             2             3             4
    1   -0.00003741    0.00030427   -0.00021431   -0.00005255
    2    0.00001399    0.00061248   -0.00070406    0.00007759
    3    0.00000000   -0.00000000    0.00000000   -0.00000000
 Gradient time:  CPU 0.77 s  wall 0.79 s
 ----------------------------------------------------------------
             Standard Nuclear Orientation (Angstroms)
    I     Atom           X                Y                Z
 ----------------------------------------------------------------
    1      I       1.1416686850    -0.0824384554    -0.0000000000
    2      P      -1.1593145755     0.7950231236     0.0000000000
    3      N      -1.9164243712    -0.6322141654     0.0010000000
    4      F      -3.3004167863    -0.3478455066    -0.0000000000
 ----------------------------------------------------------------
 Nuclear Repulsion Energy =   378.1632805518 hartrees
 There are       42 alpha and       42 beta electrons

                       Distance Matrix (Angstroms)
             I (  1)   P (  2)   N (  3)
   P (  2)  2.462613
   N (  3)  3.107119  1.615618
   F (  4)  4.450007  2.427029  1.412905

 Requested basis set is 6-311++G(d,p)
 There are 49 shells and 136 basis functions
 A cutoff of  1.0D-14 yielded   1043 shell pairs
 There are      8385 function pairs (      9410 Cartesian)
 Smallest overlap matrix eigenvalue = 2.32E-03
 Guess MOs from SCF MO coefficient file

 -----------------------------------------------------------------------
  General SCF calculation program by
  Eric Jon Sundstrom, Paul Horn, Yuezhi Mao, Dmitri Zuev, Alec White,
  David Stuck, Shaama M.S., Shane Yost, Joonho Lee, David Small,
  Daniel Levine, Susi Lehtola, Hugh Burton, Evgeny Epifanovsky
 -----------------------------------------------------------------------
 Hartree-Fock
 using 6 threads for integral computing
 -------------------------------------------------------
 OpenMP Integral computing Module                
 Release: version 2.0, May 2017, Q-Chem Inc. Pleasanton 
 -------------------------------------------------------
 A restricted SCF calculation will be
 performed using DIIS
 SCF converges when DIIS error is below 1.0e-08
 ---------------------------------------
  Cycle       Energy         DIIS error
 ---------------------------------------
    1   -7411.3777200945      1.77e-05  
    2   -7411.3777210835      6.49e-06  
    3   -7411.3777212251      4.50e-06  
    4   -7411.3777212848      1.16e-06  
    5   -7411.3777212967      4.52e-07  
    6   -7411.3777212993      2.40e-07  
    7   -7411.3777213003      1.25e-07  
    8   -7411.3777213006      6.07e-08  
    9   -7411.3777213006      1.78e-08  
   10   -7411.3777213006      4.88e-09  Convergence criterion met
 ---------------------------------------
 SCF time:   CPU 7.09s  wall 2.00s 
 SCF   energy in the final basis set =    -7411.3777213006
 Total energy in the final basis set =    -7411.3777213006


 ------------------------------------------------------------------------------

   CCMAN2: suite of methods based on coupled cluster
           and equation of motion theories.

   Components:
   * libvmm-1.3-trunk
     by Evgeny Epifanovsky, Ilya Kaliman.
   * libtensor-2.5-trunk
     by Evgeny Epifanovsky, Michael Wormit, Dmitry Zuev, Sam Manzer, 
        Ilya Kaliman.
   * libcc-2.5-trunk
     by Evgeny Epifanovsky, Arik Landau, Tomasz Kus, Kirill Khistyaev, 
        Dmitry Zuev, Prashant Manohar, Xintian Feng, Anna Krylov, 
        Matthew Goldey, Alec White, Thomas Jagau, Kaushik Nanda, 
        Anastasia Gunina, Alexander Kunitsa, Joonho Lee.

   CCMAN original authors:
   Anna I. Krylov, C. David Sherrill, Steven R. Gwaltney,
   Edward F. C. Byrd (2000)
   Sergey V. Levchenko, Lyudmila V. Slipchenko, Tao Wang,
   Ana-Maria C. Cristian (2003)
   Piotr A. Pieniazek, C. Melania Oana, Evgeny Epifanovsky (2007)
   Prashant Manohar (2009)

 ------------------------------------------------------------------------------


 Allocating and initializing 30808MB of RAM...
 Calculation will run on 6 cores.


 Alpha MOs, Restricted
 -- Occupied --                  
******* -180.89 -169.70 -169.70 -169.70  -80.07  -37.94  -33.13
  1 A     2 A     3 A     4 A     5 A     6 A     7 A     8 A                  
-33.129 -33.129 -26.335 -24.317 -24.316 -24.315 -24.312 -24.312
  9 A    10 A    11 A    12 A    13 A    14 A    15 A    16 A                  
-15.700  -7.605  -7.262  -5.497  -5.496  -5.496  -5.495  -5.484
 17 A    18 A    19 A    20 A    21 A    22 A    23 A    24 A                  
 -5.484  -2.418  -2.413  -2.413  -2.401  -2.401  -1.635  -1.159
 25 A    26 A    27 A    28 A    29 A    30 A    31 A    32 A                  
 -0.898  -0.784  -0.704  -0.699  -0.639  -0.515  -0.469  -0.436
 33 A    34 A    35 A    36 A    37 A    38 A    39 A    40 A                  
 -0.398  -0.389
 41 A    42 A                                                                  
 -- Virtual --                   
 -0.010   0.027   0.063   0.081   0.083   0.089   0.152   0.184
 43 A    44 A    45 A    46 A    47 A    48 A    49 A    50 A                  
  0.201   0.214   0.254   0.284   0.310   0.311   0.335   0.359
 51 A    52 A    53 A    54 A    55 A    56 A    57 A    58 A                  
  0.360   0.377   0.388   0.401   0.476   0.525   0.541   0.565
 59 A    60 A    61 A    62 A    63 A    64 A    65 A    66 A                  
  0.577   0.598   0.634   0.704   0.774   0.852   0.906   0.921
 67 A    68 A    69 A    70 A    71 A    72 A    73 A    74 A                  
  0.949   1.039   1.085   1.109   1.249   1.384   1.527   1.553
 75 A    76 A    77 A    78 A    79 A    80 A    81 A    82 A                  
  1.560   1.577   1.612   1.650   1.754   1.839   1.916   2.252
 83 A    84 A    85 A    86 A    87 A    88 A    89 A    90 A                  
  2.261   2.378   2.387   2.588   2.860   4.012   4.131   4.199
 91 A    92 A    93 A    94 A    95 A    96 A    97 A    98 A                  
  4.206   4.232   4.368   4.442   4.469   4.475   4.482   4.540
 99 A   100 A   101 A   102 A   103 A   104 A   105 A   106 A                  
  4.630   4.761   5.275   6.516   6.535   6.559   6.906   6.941
107 A   108 A   109 A   110 A   111 A   112 A   113 A   114 A                  
  7.103   7.471  14.693  14.789  14.853  28.858  29.514  29.528
115 A   116 A   117 A   118 A   119 A   120 A   121 A   122 A                  
 29.548  29.862  29.864  29.866  29.887  29.952  36.630  68.744
123 A   124 A   125 A   126 A   127 A   128 A   129 A   130 A                  
130.574 130.585 130.607 154.256 166.0791912.174
131 A   132 A   133 A   134 A   135 A   136 A                                  

 Beta MOs, Restricted
 -- Occupied --                  
******* -180.89 -169.70 -169.70 -169.70  -80.07  -37.94  -33.13
  1 A     2 A     3 A     4 A     5 A     6 A     7 A     8 A                  
-33.129 -33.129 -26.335 -24.317 -24.316 -24.315 -24.312 -24.312
  9 A    10 A    11 A    12 A    13 A    14 A    15 A    16 A                  
-15.700  -7.605  -7.262  -5.497  -5.496  -5.496  -5.495  -5.484
 17 A    18 A    19 A    20 A    21 A    22 A    23 A    24 A                  
 -5.484  -2.418  -2.413  -2.413  -2.401  -2.401  -1.635  -1.159
 25 A    26 A    27 A    28 A    29 A    30 A    31 A    32 A                  
 -0.898  -0.784  -0.704  -0.699  -0.639  -0.515  -0.469  -0.436
 33 A    34 A    35 A    36 A    37 A    38 A    39 A    40 A                  
 -0.398  -0.389
 41 A    42 A                                                                  
 -- Virtual --                   
 -0.010   0.027   0.063   0.081   0.083   0.089   0.152   0.184
 43 A    44 A    45 A    46 A    47 A    48 A    49 A    50 A                  
  0.201   0.214   0.254   0.284   0.310   0.311   0.335   0.359
 51 A    52 A    53 A    54 A    55 A    56 A    57 A    58 A                  
  0.360   0.377   0.388   0.401   0.476   0.525   0.541   0.565
 59 A    60 A    61 A    62 A    63 A    64 A    65 A    66 A                  
  0.577   0.598   0.634   0.704   0.774   0.852   0.906   0.921
 67 A    68 A    69 A    70 A    71 A    72 A    73 A    74 A                  
  0.949   1.039   1.085   1.109   1.249   1.384   1.527   1.553
 75 A    76 A    77 A    78 A    79 A    80 A    81 A    82 A                  
  1.560   1.577   1.612   1.650   1.754   1.839   1.916   2.252
 83 A    84 A    85 A    86 A    87 A    88 A    89 A    90 A                  
  2.261   2.378   2.387   2.588   2.860   4.012   4.131   4.199
 91 A    92 A    93 A    94 A    95 A    96 A    97 A    98 A                  
  4.206   4.232   4.368   4.442   4.469   4.475   4.482   4.540
 99 A   100 A   101 A   102 A   103 A   104 A   105 A   106 A                  
  4.630   4.761   5.275   6.516   6.535   6.559   6.906   6.941
107 A   108 A   109 A   110 A   111 A   112 A   113 A   114 A                  
  7.103   7.471  14.693  14.789  14.853  28.858  29.514  29.528
115 A   116 A   117 A   118 A   119 A   120 A   121 A   122 A                  
 29.548  29.862  29.864  29.866  29.887  29.952  36.630  68.744
123 A   124 A   125 A   126 A   127 A   128 A   129 A   130 A                  
130.574 130.585 130.607 154.256 166.0791912.174
131 A   132 A   133 A   134 A   135 A   136 A                                  

 Occupation and symmetry of molecular orbitals

 Point group: C1 (1 irreducible representation).

                           A     All 
 -------------------------------------
 All molecular orbitals:
  - Alpha                  136   136 
  - Beta                   136   136 
 -------------------------------------
 Alpha orbitals:
  - Frozen occupied        25    25  
  - Active occupied        17    17  
  - Active virtual         94    94  
  - Frozen virtual         0     0   
 -------------------------------------
 Beta orbitals:
  - Frozen occupied        25    25  
  - Active occupied        17    17  
  - Active virtual         94    94  
  - Frozen virtual         0     0   
 -------------------------------------

 Import integrals:   CPU 0.00 s  wall 0.00 s

 Import integrals:   CPU 55.58 s  wall 9.62 s

 MP2 amplitudes:   CPU 0.14 s  wall 0.09 s

Running a double precision version
           CCSD T amplitudes will be solved using DIIS.

           Start     Size      MaxIter   EConv     TConv     
           3         7         100       1.00e-07  1.00e-05  
 ------------------------------------------------------------------------------
           Energy (a.u.)   Ediff      Tdiff       Comment
 ------------------------------------------------------------------------------
         -7412.08915551                           
     1   -7412.07248749   1.67e-02   7.85e-01     
     2   -7412.09805622   2.56e-02   1.04e-01     
     3   -7412.09623834   1.82e-03   4.94e-02     
     4   -7412.09914456   2.91e-03   1.91e-02     Switched to DIIS steps.
     5   -7412.10017830   1.03e-03   1.36e-02     
     6   -7412.10027763   9.93e-05   3.94e-03     
     7   -7412.10027848   8.48e-07   1.51e-03     
     8   -7412.10027950   1.02e-06   4.26e-04     
     9   -7412.10028121   1.72e-06   2.55e-04     
    10   -7412.10028104   1.78e-07   9.58e-05     
    11   -7412.10028139   3.51e-07   3.76e-05     
    12   -7412.10028144   5.72e-08   2.19e-05     
    13   -7412.10028145   1.00e-08   6.90e-06     
 ------------------------------------------------------------------------------
         -7412.10028145                           CCSD T converged.

End of double precision
 SCF energy                 = -7411.37772130
 MP2 energy                 = -7412.08915551
 CCSD correlation energy     =    -0.72256015
 CCSD total energy           = -7412.10028145

 CCSD  T1^2 = 0.0161  T2^2 = 0.2740  Leading amplitudes:

 Amplitude    Orbitals with energies
 -0.0453       39 (A) A                  ->    43 (A) A                   
              -0.4691                         -0.0100                     
 -0.0453       39 (A) B                  ->    43 (A) B                   
              -0.4691                         -0.0100                     
  0.0179       35 (A) A                  ->    43 (A) A                   
              -0.7040                         -0.0100                     
  0.0179       35 (A) B                  ->    43 (A) B                   
              -0.7040                         -0.0100                     

 Amplitude    Orbitals with energies
 -0.0990       39 (A) A      39 (A) B    ->    43 (A) A      43 (A) B     
              -0.4691       -0.4691           -0.0100       -0.0100       
  0.0990       39 (A) A      39 (A) B    ->    43 (A) B      43 (A) A     
              -0.4691       -0.4691           -0.0100       -0.0100       
  0.0990       39 (A) B      39 (A) A    ->    43 (A) A      43 (A) B     
              -0.4691       -0.4691           -0.0100       -0.0100       
 -0.0990       39 (A) B      39 (A) A    ->    43 (A) B      43 (A) A     
              -0.4691       -0.4691           -0.0100       -0.0100       

 Computing CCSD intemediates for later calculations in double precision
 Finished.

Running a double precision version
           CCSD Lambda amplitudes will be solved using DIIS.
           Start     Size      MaxIter   EConv     LConv     
           3         7         100       1.00e-07  1.00e-05  
 ------------------------------------------------------------------------------
            Enorm      Ldiff       Comment
 ------------------------------------------------------------------------------
     1     6.59e-02   4.50e-02     
     2     2.01e-02   7.91e-03     
     3     9.38e-03   1.81e-03     
     4     5.14e-03   1.56e-03     Switched to DIIS steps.
     5     1.66e-03   1.03e-03     
     6     8.14e-04   2.69e-04     
     7     2.78e-04   8.74e-05     
     8     1.24e-04   7.57e-06     
     9     4.74e-05   6.32e-06     
    10     2.00e-05   2.48e-06     
    11     9.74e-06   3.80e-07     
    12     4.03e-06   4.59e-08     
    13     2.22e-06   2.14e-07     
    14     9.92e-07   5.90e-08     
    15     4.38e-07   2.80e-08     
    16     2.30e-07   2.04e-09     
    17     9.88e-08   1.23e-08     
 ------------------------------------------------------------------------------
                                   CCSD Lambda converged.

 Computing density matrices in double precision...
           Orbital response amplitudes will be solved using DIIS.
           Start     Size      MaxIter   EConv     LConv     
           3         7         100       1.00e-06  1.00e-06  
 ------------------------------------------------------------------------------
            Enorm      Ldiff       Comment
 ------------------------------------------------------------------------------
     1     9.90e-02   2.30e-03     
     2     7.71e-02   1.57e-02     
     3     9.43e-02   2.50e-02     
     4     1.72e-02   3.28e-02     Switched to DIIS steps.
     5     4.87e-03   6.32e-03     
     6     1.18e-03   8.81e-04     
     7     6.32e-04   1.35e-04     
     8     1.96e-04   1.04e-04     
     9     5.74e-05   2.28e-05     
    10     2.36e-05   2.49e-06     
    11     6.47e-06   2.50e-06     
    12     2.07e-06   7.61e-07     
    13     6.92e-07   6.41e-07     
 ------------------------------------------------------------------------------
                                   Orbital response converged.

 Computing density matrices... Done.
 CCSD calculation:   CPU 1616.35 s  wall 280.15 s

 Transferring MO TPDM to AO TPDM
 Transferring g2_o1o1o1o1
 Transferring g2_o1o1o1v1
 Transferring g2_o1o1v1v1
 Transferring g2_o1v1o1v1
 Transferring g2_o1v1v1v1
 Transferring g2_v1v1v1v1
 Adding separable TPDM
 Computing TPDM gradient
 --------------------------------------------------------
 2e gradient
  Atom          X               Y               Z
 --------------------------------------------------------
    1        -53.289181       11.064011        0.004382  
    2         25.327632      -28.879973        0.008704  
    3          9.974509       16.095433       -0.018705  
    4         17.987040        1.720530        0.005618  
 --------------------------------------------------------
 --------------------------------------------------------
 Final gradient
  Atom          X               Y               Z
 --------------------------------------------------------
    1        -53.289181       11.064011        0.004382  
    2         25.327632      -28.879973        0.008704  
    3          9.974509       16.095433       -0.018705  
    4         17.987040        1.720530        0.005618  
 --------------------------------------------------------
 Analytic gradient from two-electron contribution:   CPU 286.46 s  wall 55.15 s

 Total ccman2 time:   CPU 1964.64 s  wall 346.53 s


 --------------------------------------------------------------

                    Orbital Energies (a.u.)
 --------------------------------------------------------------

 Alpha MOs
 -- Occupied --
********-180.8910-169.6975-169.6967-169.6967 -80.0657 -37.9449 -33.1329
-33.1290 -33.1287 -26.3351 -24.3169 -24.3156 -24.3154 -24.3119 -24.3119
-15.7003  -7.6050  -7.2618  -5.4969  -5.4960  -5.4959  -5.4949  -5.4844
 -5.4838  -2.4179  -2.4133  -2.4127  -2.4011  -2.4011  -1.6345  -1.1588
 -0.8978  -0.7837  -0.7040  -0.6994  -0.6392  -0.5149  -0.4691  -0.4360
 -0.3983  -0.3892
 -- Virtual --
 -0.0100   0.0267   0.0627   0.0807   0.0826   0.0891   0.1522   0.1844
  0.2012   0.2144   0.2537   0.2845   0.3104   0.3109   0.3349   0.3593
  0.3596   0.3772   0.3879   0.4014   0.4755   0.5250   0.5409   0.5651
  0.5772   0.5980   0.6337   0.7039   0.7743   0.8517   0.9064   0.9206
  0.9492   1.0388   1.0848   1.1089   1.2486   1.3838   1.5269   1.5526
  1.5603   1.5770   1.6121   1.6496   1.7539   1.8385   1.9163   2.2522
  2.2609   2.3782   2.3874   2.5885   2.8602   4.0119   4.1307   4.1988
  4.2055   4.2322   4.3679   4.4421   4.4694   4.4753   4.4817   4.5403
  4.6296   4.7609   5.2750   6.5162   6.5346   6.5594   6.9060   6.9410
  7.1033   7.4711  14.6933  14.7893  14.8529  28.8578  29.5138  29.5277
 29.5483  29.8618  29.8641  29.8664  29.8867  29.9521  36.6299  68.7443
130.5742 130.5848 130.6069 154.2559 166.07851912.1736
 --------------------------------------------------------------

          Ground-State Mulliken Net Atomic Charges

     Atom                 Charge (a.u.)
  ----------------------------------------
      1 I                    -0.117552
      2 P                     0.359420
      3 N                    -0.191269
      4 F                    -0.050599
  ----------------------------------------
  Sum of atomic charges =    -0.000000

 -----------------------------------------------------------------
                    Cartesian Multipole Moments
 -----------------------------------------------------------------
    Charge (ESU x 10^10)
                 0.0000
    Dipole Moment (Debye)
         X       1.2194      Y       1.9131      Z      -0.0008
       Tot       2.2687
    Quadrupole Moments (Debye-Ang)
        XX     -56.5967     XY      -4.1238     YY     -53.2339
        XZ       0.0007     YZ       0.0029     ZZ     -51.5961
    Octopole Moments (Debye-Ang^2)
       XXX      56.8219    XXY       1.4562    XYY      11.3541
       YYY      -4.8890    XXZ      -0.0088    XYZ      -0.0043
       YYZ      -0.0063    XZZ       7.0476    YZZ      -1.3832
       ZZZ      -0.0177
    Hexadecapole Moments (Debye-Ang^3)
      XXXX    -898.6431   XXXY     -17.9090   XXYY    -167.0151
      XYYY       1.9116   YYYY    -141.0034   XXXZ       0.0329
      XXYZ       0.0110   XYYZ       0.0117   YYYZ       0.0182
      XXZZ    -150.7238   XYZZ       0.3120   YYZZ     -33.9144
      XZZZ       0.0325   YZZZ       0.0142   ZZZZ     -67.7952
 -----------------------------------------------------------------
 DrvMan completing analytic gradient of the correlated energy
 Correlated dipole moment
            1
    1   0.4797572
    2   0.7526897
    3  -0.0003087
 Energy read as -7412.100281455
 Full Analytical Gradient: (in a.u., or Hartree/Bohr)
             1             2             3             4
    1   -0.00003950    0.00008787   -0.00003987   -0.00000851
    2    0.00002727    0.00003214   -0.00006401    0.00000460
    3   -0.00001490    0.00001102    0.00003076   -0.00002688
 Gradient time:  CPU 0.81 s  wall 0.82 s
 ----------------------------------------------------------------
             Standard Nuclear Orientation (Angstroms)
    I     Atom           X                Y                Z
 ----------------------------------------------------------------
    1      I       1.1416686850    -0.0824384554    -0.0000000000
    2      P      -1.1593145755     0.7950231236     0.0000000000
    3      N      -1.9164243712    -0.6322141654    -0.0000000000
    4      F      -3.2994167863    -0.3478455066    -0.0000000000
 ----------------------------------------------------------------
 Nuclear Repulsion Energy =   378.2030949820 hartrees
 There are       42 alpha and       42 beta electrons

                       Distance Matrix (Angstroms)
             I (  1)   P (  2)   N (  3)
   P (  2)  2.462613
   N (  3)  3.107119  1.615618
   F (  4)  4.449009  2.426146  1.411925

 Requested basis set is 6-311++G(d,p)
 There are 49 shells and 136 basis functions
 A cutoff of  1.0D-14 yielded   1043 shell pairs
 There are      8385 function pairs (      9410 Cartesian)
 Smallest overlap matrix eigenvalue = 2.31E-03
 Guess MOs from SCF MO coefficient file

 -----------------------------------------------------------------------
  General SCF calculation program by
  Eric Jon Sundstrom, Paul Horn, Yuezhi Mao, Dmitri Zuev, Alec White,
  David Stuck, Shaama M.S., Shane Yost, Joonho Lee, David Small,
  Daniel Levine, Susi Lehtola, Hugh Burton, Evgeny Epifanovsky
 -----------------------------------------------------------------------
 Hartree-Fock
 using 6 threads for integral computing
 -------------------------------------------------------
 OpenMP Integral computing Module                
 Release: version 2.0, May 2017, Q-Chem Inc. Pleasanton 
 -------------------------------------------------------
 A restricted SCF calculation will be
 performed using DIIS
 SCF converges when DIIS error is below 1.0e-08
 ---------------------------------------
  Cycle       Energy         DIIS error
 ---------------------------------------
    1   -7411.3777704393      1.92e-05  
    2   -7411.3777714338      4.71e-06  
    3   -7411.3777715602      2.10e-06  
    4   -7411.3777715798      1.03e-06  
    5   -7411.3777715883      5.20e-07  
    6   -7411.3777715912      2.75e-07  
    7   -7411.3777715921      1.32e-07  
    8   -7411.3777715925      4.60e-08  
    9   -7411.3777715925      1.82e-08  
   10   -7411.3777715924      7.11e-09  Convergence criterion met
 ---------------------------------------
 SCF time:   CPU 7.05s  wall 1.00s 
 SCF   energy in the final basis set =    -7411.3777715924
 Total energy in the final basis set =    -7411.3777715924


 ------------------------------------------------------------------------------

   CCMAN2: suite of methods based on coupled cluster
           and equation of motion theories.

   Components:
   * libvmm-1.3-trunk
     by Evgeny Epifanovsky, Ilya Kaliman.
   * libtensor-2.5-trunk
     by Evgeny Epifanovsky, Michael Wormit, Dmitry Zuev, Sam Manzer, 
        Ilya Kaliman.
   * libcc-2.5-trunk
     by Evgeny Epifanovsky, Arik Landau, Tomasz Kus, Kirill Khistyaev, 
        Dmitry Zuev, Prashant Manohar, Xintian Feng, Anna Krylov, 
        Matthew Goldey, Alec White, Thomas Jagau, Kaushik Nanda, 
        Anastasia Gunina, Alexander Kunitsa, Joonho Lee.

   CCMAN original authors:
   Anna I. Krylov, C. David Sherrill, Steven R. Gwaltney,
   Edward F. C. Byrd (2000)
   Sergey V. Levchenko, Lyudmila V. Slipchenko, Tao Wang,
   Ana-Maria C. Cristian (2003)
   Piotr A. Pieniazek, C. Melania Oana, Evgeny Epifanovsky (2007)
   Prashant Manohar (2009)

 ------------------------------------------------------------------------------


 Allocating and initializing 30808MB of RAM...
 Calculation will run on 6 cores.


 Alpha MOs, Restricted
 -- Occupied --                  
******* -180.89 -169.70 -169.70 -169.70  -80.07  -37.94  -33.13
  1 A     2 A     3 A     4 A     5 A     6 A     7 A     8 A                  
-33.129 -33.129 -26.335 -24.317 -24.316 -24.315 -24.312 -24.312
  9 A    10 A    11 A    12 A    13 A    14 A    15 A    16 A                  
-15.700  -7.605  -7.262  -5.497  -5.496  -5.496  -5.495  -5.484
 17 A    18 A    19 A    20 A    21 A    22 A    23 A    24 A                  
 -5.484  -2.418  -2.413  -2.413  -2.401  -2.401  -1.635  -1.159
 25 A    26 A    27 A    28 A    29 A    30 A    31 A    32 A                  
 -0.898  -0.784  -0.704  -0.700  -0.639  -0.515  -0.469  -0.436
 33 A    34 A    35 A    36 A    37 A    38 A    39 A    40 A                  
 -0.398  -0.389
 41 A    42 A                                                                  
 -- Virtual --                   
 -0.010   0.027   0.063   0.081   0.083   0.089   0.152   0.184
 43 A    44 A    45 A    46 A    47 A    48 A    49 A    50 A                  
  0.201   0.214   0.254   0.284   0.311   0.311   0.335   0.359
 51 A    52 A    53 A    54 A    55 A    56 A    57 A    58 A                  
  0.360   0.377   0.388   0.401   0.476   0.525   0.541   0.565
 59 A    60 A    61 A    62 A    63 A    64 A    65 A    66 A                  
  0.577   0.598   0.634   0.704   0.774   0.852   0.907   0.921
 67 A    68 A    69 A    70 A    71 A    72 A    73 A    74 A                  
  0.949   1.039   1.085   1.109   1.249   1.384   1.527   1.553
 75 A    76 A    77 A    78 A    79 A    80 A    81 A    82 A                  
  1.560   1.577   1.612   1.650   1.754   1.839   1.916   2.252
 83 A    84 A    85 A    86 A    87 A    88 A    89 A    90 A                  
  2.261   2.378   2.387   2.589   2.860   4.012   4.130   4.199
 91 A    92 A    93 A    94 A    95 A    96 A    97 A    98 A                  
  4.205   4.232   4.369   4.443   4.469   4.475   4.482   4.540
 99 A   100 A   101 A   102 A   103 A   104 A   105 A   106 A                  
  4.630   4.761   5.277   6.516   6.535   6.559   6.906   6.941
107 A   108 A   109 A   110 A   111 A   112 A   113 A   114 A                  
  7.105   7.471  14.693  14.789  14.853  28.858  29.514  29.528
115 A   116 A   117 A   118 A   119 A   120 A   121 A   122 A                  
 29.548  29.862  29.864  29.867  29.887  29.952  36.630  68.744
123 A   124 A   125 A   126 A   127 A   128 A   129 A   130 A                  
130.574 130.585 130.607 154.256 166.0791912.174
131 A   132 A   133 A   134 A   135 A   136 A                                  

 Beta MOs, Restricted
 -- Occupied --                  
******* -180.89 -169.70 -169.70 -169.70  -80.07  -37.94  -33.13
  1 A     2 A     3 A     4 A     5 A     6 A     7 A     8 A                  
-33.129 -33.129 -26.335 -24.317 -24.316 -24.315 -24.312 -24.312
  9 A    10 A    11 A    12 A    13 A    14 A    15 A    16 A                  
-15.700  -7.605  -7.262  -5.497  -5.496  -5.496  -5.495  -5.484
 17 A    18 A    19 A    20 A    21 A    22 A    23 A    24 A                  
 -5.484  -2.418  -2.413  -2.413  -2.401  -2.401  -1.635  -1.159
 25 A    26 A    27 A    28 A    29 A    30 A    31 A    32 A                  
 -0.898  -0.784  -0.704  -0.700  -0.639  -0.515  -0.469  -0.436
 33 A    34 A    35 A    36 A    37 A    38 A    39 A    40 A                  
 -0.398  -0.389
 41 A    42 A                                                                  
 -- Virtual --                   
 -0.010   0.027   0.063   0.081   0.083   0.089   0.152   0.184
 43 A    44 A    45 A    46 A    47 A    48 A    49 A    50 A                  
  0.201   0.214   0.254   0.284   0.311   0.311   0.335   0.359
 51 A    52 A    53 A    54 A    55 A    56 A    57 A    58 A                  
  0.360   0.377   0.388   0.401   0.476   0.525   0.541   0.565
 59 A    60 A    61 A    62 A    63 A    64 A    65 A    66 A                  
  0.577   0.598   0.634   0.704   0.774   0.852   0.907   0.921
 67 A    68 A    69 A    70 A    71 A    72 A    73 A    74 A                  
  0.949   1.039   1.085   1.109   1.249   1.384   1.527   1.553
 75 A    76 A    77 A    78 A    79 A    80 A    81 A    82 A                  
  1.560   1.577   1.612   1.650   1.754   1.839   1.916   2.252
 83 A    84 A    85 A    86 A    87 A    88 A    89 A    90 A                  
  2.261   2.378   2.387   2.589   2.860   4.012   4.130   4.199
 91 A    92 A    93 A    94 A    95 A    96 A    97 A    98 A                  
  4.205   4.232   4.369   4.443   4.469   4.475   4.482   4.540
 99 A   100 A   101 A   102 A   103 A   104 A   105 A   106 A                  
  4.630   4.761   5.277   6.516   6.535   6.559   6.906   6.941
107 A   108 A   109 A   110 A   111 A   112 A   113 A   114 A                  
  7.105   7.471  14.693  14.789  14.853  28.858  29.514  29.528
115 A   116 A   117 A   118 A   119 A   120 A   121 A   122 A                  
 29.548  29.862  29.864  29.867  29.887  29.952  36.630  68.744
123 A   124 A   125 A   126 A   127 A   128 A   129 A   130 A                  
130.574 130.585 130.607 154.256 166.0791912.174
131 A   132 A   133 A   134 A   135 A   136 A                                  

 Occupation and symmetry of molecular orbitals

 Point group: C1 (1 irreducible representation).

                           A     All 
 -------------------------------------
 All molecular orbitals:
  - Alpha                  136   136 
  - Beta                   136   136 
 -------------------------------------
 Alpha orbitals:
  - Frozen occupied        25    25  
  - Active occupied        17    17  
  - Active virtual         94    94  
  - Frozen virtual         0     0   
 -------------------------------------
 Beta orbitals:
  - Frozen occupied        25    25  
  - Active occupied        17    17  
  - Active virtual         94    94  
  - Frozen virtual         0     0   
 -------------------------------------

 Import integrals:   CPU 0.00 s  wall 0.00 s

 Import integrals:   CPU 55.61 s  wall 9.65 s

 MP2 amplitudes:   CPU 0.13 s  wall 0.09 s

Running a double precision version
           CCSD T amplitudes will be solved using DIIS.

           Start     Size      MaxIter   EConv     TConv     
           3         7         100       1.00e-07  1.00e-05  
 ------------------------------------------------------------------------------
           Energy (a.u.)   Ediff      Tdiff       Comment
 ------------------------------------------------------------------------------
         -7412.08914809                           
     1   -7412.07250848   1.66e-02   7.85e-01     
     2   -7412.09805408   2.55e-02   1.04e-01     
     3   -7412.09624354   1.81e-03   4.94e-02     
     4   -7412.09914578   2.90e-03   1.91e-02     Switched to DIIS steps.
     5   -7412.10017831   1.03e-03   1.36e-02     
     6   -7412.10027729   9.90e-05   3.93e-03     
     7   -7412.10027805   7.59e-07   1.51e-03     
     8   -7412.10027906   1.01e-06   4.25e-04     
     9   -7412.10028076   1.70e-06   2.55e-04     
    10   -7412.10028058   1.79e-07   9.55e-05     
    11   -7412.10028093   3.49e-07   3.75e-05     
    12   -7412.10028098   5.62e-08   2.18e-05     
    13   -7412.10028099   1.02e-08   6.86e-06     
 ------------------------------------------------------------------------------
         -7412.10028099                           CCSD T converged.

End of double precision
 SCF energy                 = -7411.37777159
 MP2 energy                 = -7412.08914809
 CCSD correlation energy     =    -0.72250940
 CCSD total energy           = -7412.10028099

 CCSD  T1^2 = 0.0161  T2^2 = 0.2739  Leading amplitudes:

 Amplitude    Orbitals with energies
  0.0452       39 (A) A                  ->    43 (A) A                   
              -0.4690                         -0.0099                     
  0.0452       39 (A) B                  ->    43 (A) B                   
              -0.4690                         -0.0099                     
 -0.0179       35 (A) A                  ->    43 (A) A                   
              -0.7044                         -0.0099                     
 -0.0179       35 (A) B                  ->    43 (A) B                   
              -0.7044                         -0.0099                     

 Amplitude    Orbitals with energies
 -0.0990       39 (A) A      39 (A) B    ->    43 (A) A      43 (A) B     
              -0.4690       -0.4690           -0.0099       -0.0099       
  0.0990       39 (A) A      39 (A) B    ->    43 (A) B      43 (A) A     
              -0.4690       -0.4690           -0.0099       -0.0099       
  0.0990       39 (A) B      39 (A) A    ->    43 (A) A      43 (A) B     
              -0.4690       -0.4690           -0.0099       -0.0099       
 -0.0990       39 (A) B      39 (A) A    ->    43 (A) B      43 (A) A     
              -0.4690       -0.4690           -0.0099       -0.0099       

 Computing CCSD intemediates for later calculations in double precision
 Finished.

Running a double precision version
           CCSD Lambda amplitudes will be solved using DIIS.
           Start     Size      MaxIter   EConv     LConv     
           3         7         100       1.00e-07  1.00e-05  
 ------------------------------------------------------------------------------
            Enorm      Ldiff       Comment
 ------------------------------------------------------------------------------
     1     6.58e-02   4.49e-02     
     2     2.00e-02   7.90e-03     
     3     9.37e-03   1.81e-03     
     4     5.13e-03   1.56e-03     Switched to DIIS steps.
     5     1.66e-03   1.03e-03     
     6     8.13e-04   2.69e-04     
     7     2.77e-04   8.72e-05     
     8     1.24e-04   7.49e-06     
     9     4.73e-05   6.33e-06     
    10     1.99e-05   2.48e-06     
    11     9.71e-06   3.81e-07     
    12     4.02e-06   4.67e-08     
    13     2.22e-06   2.13e-07     
    14     9.89e-07   5.86e-08     
    15     4.37e-07   2.79e-08     
    16     2.29e-07   2.10e-09     
    17     9.83e-08   1.23e-08     
 ------------------------------------------------------------------------------
                                   CCSD Lambda converged.

 Computing density matrices in double precision...
           Orbital response amplitudes will be solved using DIIS.
           Start     Size      MaxIter   EConv     LConv     
           3         7         100       1.00e-06  1.00e-06  
 ------------------------------------------------------------------------------
            Enorm      Ldiff       Comment
 ------------------------------------------------------------------------------
     1     9.90e-02   2.33e-03     
     2     7.70e-02   1.58e-02     
     3     9.40e-02   2.49e-02     
     4     1.71e-02   3.26e-02     Switched to DIIS steps.
     5     4.87e-03   6.29e-03     
     6     1.18e-03   8.81e-04     
     7     6.32e-04   1.35e-04     
     8     1.96e-04   1.04e-04     
     9     5.74e-05   2.29e-05     
    10     2.36e-05   2.49e-06     
    11     6.45e-06   2.50e-06     
    12     2.06e-06   7.58e-07     
    13     6.91e-07   6.38e-07     
 ------------------------------------------------------------------------------
                                   Orbital response converged.

 Computing density matrices... Done.
 CCSD calculation:   CPU 1613.84 s  wall 279.81 s

 Transferring MO TPDM to AO TPDM
 Transferring g2_o1o1o1o1
 Transferring g2_o1o1o1v1
 Transferring g2_o1o1v1v1
 Transferring g2_o1v1o1v1
 Transferring g2_o1v1v1v1
 Transferring g2_v1v1v1v1
 Adding separable TPDM
 Computing TPDM gradient
 --------------------------------------------------------
 2e gradient
  Atom          X               Y               Z
 --------------------------------------------------------
    1        -53.291761       11.064180        0.000001  
    2         25.327900      -28.881818       -0.000001  
    3          9.971642       16.098610        0.000001  
    4         17.992220        1.719028       -0.000001  
 --------------------------------------------------------
 --------------------------------------------------------
 Final gradient
  Atom          X               Y               Z
 --------------------------------------------------------
    1        -53.291761       11.064180        0.000001  
    2         25.327900      -28.881818       -0.000001  
    3          9.971642       16.098610        0.000001  
    4         17.992220        1.719028       -0.000001  
 --------------------------------------------------------
 Analytic gradient from two-electron contribution:   CPU 289.72 s  wall 55.36 s

 Total ccman2 time:   CPU 1965.04 s  wall 346.29 s


 --------------------------------------------------------------

                    Orbital Energies (a.u.)
 --------------------------------------------------------------

 Alpha MOs
 -- Occupied --
********-180.8910-169.6975-169.6966-169.6966 -80.0656 -37.9449 -33.1328
-33.1289 -33.1287 -26.3353 -24.3168 -24.3156 -24.3154 -24.3118 -24.3118
-15.7003  -7.6049  -7.2618  -5.4968  -5.4959  -5.4958  -5.4948  -5.4843
 -5.4838  -2.4179  -2.4133  -2.4126  -2.4010  -2.4010  -1.6351  -1.1588
 -0.8978  -0.7839  -0.7044  -0.6997  -0.6393  -0.5148  -0.4690  -0.4360
 -0.3982  -0.3891
 -- Virtual --
 -0.0099   0.0268   0.0628   0.0807   0.0826   0.0891   0.1523   0.1845
  0.2012   0.2144   0.2538   0.2845   0.3106   0.3109   0.3349   0.3593
  0.3596   0.3773   0.3879   0.4014   0.4756   0.5250   0.5410   0.5651
  0.5773   0.5981   0.6337   0.7039   0.7744   0.8518   0.9065   0.9207
  0.9492   1.0388   1.0847   1.1089   1.2487   1.3838   1.5270   1.5526
  1.5602   1.5770   1.6118   1.6496   1.7540   1.8386   1.9163   2.2520
  2.2613   2.3781   2.3872   2.5888   2.8602   4.0123   4.1303   4.1986
  4.2053   4.2319   4.3687   4.4428   4.4695   4.4754   4.4817   4.5404
  4.6296   4.7610   5.2768   6.5163   6.5346   6.5595   6.9058   6.9409
  7.1045   7.4712  14.6934  14.7894  14.8530  28.8579  29.5139  29.5277
 29.5483  29.8618  29.8641  29.8665  29.8867  29.9522  36.6301  68.7442
130.5742 130.5848 130.6070 154.2559 166.07871912.1736
 --------------------------------------------------------------

          Ground-State Mulliken Net Atomic Charges

     Atom                 Charge (a.u.)
  ----------------------------------------
      1 I                    -0.117676
      2 P                     0.359214
      3 N                    -0.191470
      4 F                    -0.050068
  ----------------------------------------
  Sum of atomic charges =     0.000000

 -----------------------------------------------------------------
                    Cartesian Multipole Moments
 -----------------------------------------------------------------
    Charge (ESU x 10^10)
                -0.0000
    Dipole Moment (Debye)
         X       1.2130      Y       1.9119      Z      -0.0000
       Tot       2.2642
    Quadrupole Moments (Debye-Ang)
        XX     -56.5760     XY      -4.1197     YY     -53.2347
        XZ       0.0000     YZ       0.0000     ZZ     -51.5964
    Octopole Moments (Debye-Ang^2)
       XXX      56.7114    XXY       1.4418    XYY      11.3455
       YYY      -4.8920    XXZ       0.0000    XYZ      -0.0000
       YYZ       0.0000    XZZ       7.0373    YZZ      -1.3851
       ZZZ       0.0000
    Hexadecapole Moments (Debye-Ang^3)
      XXXX    -898.1233   XXXY     -17.8584   XXYY    -166.9691
      XYYY       1.9265   YYYY    -141.0094   XXXZ       0.0000
      XXYZ       0.0000   XYYZ      -0.0000   YYYZ       0.0000
      XXZZ    -150.6771   XYZZ       0.3179   YYZZ     -33.9165
      XZZZ      -0.0000   YZZZ       0.0000   ZZZZ     -67.7994
 -----------------------------------------------------------------
 DrvMan completing analytic gradient of the correlated energy
 Correlated dipole moment
            1
    1   0.4772461
    2   0.7521872
    3  -0.0000000
 Energy read as -7412.100280992
 Full Analytical Gradient: (in a.u., or Hartree/Bohr)
             1             2             3             4
    1   -0.00004864   -0.00001541   -0.00046351    0.00052756
    2    0.00001793    0.00002273   -0.00001942   -0.00002124
    3   -0.00000001    0.00000005   -0.00000007    0.00000003
 Gradient time:  CPU 0.78 s  wall 0.79 s
 ----------------------------------------------------------------
             Standard Nuclear Orientation (Angstroms)
    I     Atom           X                Y                Z
 ----------------------------------------------------------------
    1      I       1.1416686850    -0.0824384554    -0.0000000000
    2      P      -1.1593145755     0.7950231236     0.0000000000
    3      N      -1.9164243712    -0.6322141654    -0.0000000000
    4      F      -3.3014167863    -0.3478455066    -0.0000000000
 ----------------------------------------------------------------
 Nuclear Repulsion Energy =   378.1235322328 hartrees
 There are       42 alpha and       42 beta electrons

                       Distance Matrix (Angstroms)
             I (  1)   P (  2)   N (  3)
   P (  2)  2.462613
   N (  3)  3.107119  1.615618
   F (  4)  4.451005  2.427911  1.413885

 Requested basis set is 6-311++G(d,p)
 There are 49 shells and 136 basis functions
 A cutoff of  1.0D-14 yielded   1043 shell pairs
 There are      8385 function pairs (      9410 Cartesian)
 Smallest overlap matrix eigenvalue = 2.32E-03
 Guess MOs from SCF MO coefficient file

 -----------------------------------------------------------------------
  General SCF calculation program by
  Eric Jon Sundstrom, Paul Horn, Yuezhi Mao, Dmitri Zuev, Alec White,
  David Stuck, Shaama M.S., Shane Yost, Joonho Lee, David Small,
  Daniel Levine, Susi Lehtola, Hugh Burton, Evgeny Epifanovsky
 -----------------------------------------------------------------------
 Hartree-Fock
 using 6 threads for integral computing
 -------------------------------------------------------
 OpenMP Integral computing Module                
 Release: version 2.0, May 2017, Q-Chem Inc. Pleasanton 
 -------------------------------------------------------
 A restricted SCF calculation will be
 performed using DIIS
 SCF converges when DIIS error is below 1.0e-08
 ---------------------------------------
  Cycle       Energy         DIIS error
 ---------------------------------------
    1   -7411.3776677875      3.12e-05  
    2   -7411.3776699052      6.70e-06  
    3   -7411.3776700868      3.31e-06  
    4   -7411.3776701146      1.15e-06  
    5   -7411.3776701232      6.56e-07  
    6   -7411.3776701259      3.25e-07  
    7   -7411.3776701267      1.22e-07  
    8   -7411.3776701267      3.91e-08  
    9   -7411.3776701268      1.57e-08  
   10   -7411.3776701270      6.14e-09  Convergence criterion met
 ---------------------------------------
 SCF time:   CPU 7.16s  wall 2.00s 
 SCF   energy in the final basis set =    -7411.3776701270
 Total energy in the final basis set =    -7411.3776701270


 ------------------------------------------------------------------------------

   CCMAN2: suite of methods based on coupled cluster
           and equation of motion theories.

   Components:
   * libvmm-1.3-trunk
     by Evgeny Epifanovsky, Ilya Kaliman.
   * libtensor-2.5-trunk
     by Evgeny Epifanovsky, Michael Wormit, Dmitry Zuev, Sam Manzer, 
        Ilya Kaliman.
   * libcc-2.5-trunk
     by Evgeny Epifanovsky, Arik Landau, Tomasz Kus, Kirill Khistyaev, 
        Dmitry Zuev, Prashant Manohar, Xintian Feng, Anna Krylov, 
        Matthew Goldey, Alec White, Thomas Jagau, Kaushik Nanda, 
        Anastasia Gunina, Alexander Kunitsa, Joonho Lee.

   CCMAN original authors:
   Anna I. Krylov, C. David Sherrill, Steven R. Gwaltney,
   Edward F. C. Byrd (2000)
   Sergey V. Levchenko, Lyudmila V. Slipchenko, Tao Wang,
   Ana-Maria C. Cristian (2003)
   Piotr A. Pieniazek, C. Melania Oana, Evgeny Epifanovsky (2007)
   Prashant Manohar (2009)

 ------------------------------------------------------------------------------


 Allocating and initializing 30808MB of RAM...
 Calculation will run on 6 cores.


 Alpha MOs, Restricted
 -- Occupied --                  
******* -180.89 -169.70 -169.70 -169.70  -80.07  -37.94  -33.13
  1 A     2 A     3 A     4 A     5 A     6 A     7 A     8 A                  
-33.129 -33.129 -26.335 -24.317 -24.316 -24.315 -24.312 -24.312
  9 A    10 A    11 A    12 A    13 A    14 A    15 A    16 A                  
-15.700  -7.605  -7.262  -5.497  -5.496  -5.496  -5.495  -5.484
 17 A    18 A    19 A    20 A    21 A    22 A    23 A    24 A                  
 -5.484  -2.418  -2.413  -2.413  -2.401  -2.401  -1.634  -1.159
 25 A    26 A    27 A    28 A    29 A    30 A    31 A    32 A                  
 -0.898  -0.783  -0.704  -0.699  -0.639  -0.515  -0.469  -0.436
 33 A    34 A    35 A    36 A    37 A    38 A    39 A    40 A                  
 -0.398  -0.389
 41 A    42 A                                                                  
 -- Virtual --                   
 -0.010   0.027   0.063   0.081   0.083   0.089   0.152   0.184
 43 A    44 A    45 A    46 A    47 A    48 A    49 A    50 A                  
  0.201   0.214   0.254   0.284   0.310   0.311   0.335   0.359
 51 A    52 A    53 A    54 A    55 A    56 A    57 A    58 A                  
  0.360   0.377   0.388   0.401   0.476   0.525   0.541   0.565
 59 A    60 A    61 A    62 A    63 A    64 A    65 A    66 A                  
  0.577   0.598   0.634   0.704   0.774   0.852   0.906   0.921
 67 A    68 A    69 A    70 A    71 A    72 A    73 A    74 A                  
  0.949   1.039   1.085   1.109   1.249   1.384   1.527   1.553
 75 A    76 A    77 A    78 A    79 A    80 A    81 A    82 A                  
  1.560   1.577   1.612   1.650   1.754   1.838   1.916   2.252
 83 A    84 A    85 A    86 A    87 A    88 A    89 A    90 A                  
  2.261   2.378   2.388   2.588   2.860   4.012   4.131   4.199
 91 A    92 A    93 A    94 A    95 A    96 A    97 A    98 A                  
  4.206   4.232   4.367   4.441   4.469   4.475   4.482   4.540
 99 A   100 A   101 A   102 A   103 A   104 A   105 A   106 A                  
  4.630   4.761   5.273   6.516   6.535   6.559   6.906   6.941
107 A   108 A   109 A   110 A   111 A   112 A   113 A   114 A                  
  7.102   7.471  14.693  14.789  14.853  28.858  29.514  29.528
115 A   116 A   117 A   118 A   119 A   120 A   121 A   122 A                  
 29.548  29.862  29.864  29.866  29.887  29.952  36.630  68.745
123 A   124 A   125 A   126 A   127 A   128 A   129 A   130 A                  
130.574 130.585 130.607 154.256 166.0781912.173
131 A   132 A   133 A   134 A   135 A   136 A                                  

 Beta MOs, Restricted
 -- Occupied --                  
******* -180.89 -169.70 -169.70 -169.70  -80.07  -37.94  -33.13
  1 A     2 A     3 A     4 A     5 A     6 A     7 A     8 A                  
-33.129 -33.129 -26.335 -24.317 -24.316 -24.315 -24.312 -24.312
  9 A    10 A    11 A    12 A    13 A    14 A    15 A    16 A                  
-15.700  -7.605  -7.262  -5.497  -5.496  -5.496  -5.495  -5.484
 17 A    18 A    19 A    20 A    21 A    22 A    23 A    24 A                  
 -5.484  -2.418  -2.413  -2.413  -2.401  -2.401  -1.634  -1.159
 25 A    26 A    27 A    28 A    29 A    30 A    31 A    32 A                  
 -0.898  -0.783  -0.704  -0.699  -0.639  -0.515  -0.469  -0.436
 33 A    34 A    35 A    36 A    37 A    38 A    39 A    40 A                  
 -0.398  -0.389
 41 A    42 A                                                                  
 -- Virtual --                   
 -0.010   0.027   0.063   0.081   0.083   0.089   0.152   0.184
 43 A    44 A    45 A    46 A    47 A    48 A    49 A    50 A                  
  0.201   0.214   0.254   0.284   0.310   0.311   0.335   0.359
 51 A    52 A    53 A    54 A    55 A    56 A    57 A    58 A                  
  0.360   0.377   0.388   0.401   0.476   0.525   0.541   0.565
 59 A    60 A    61 A    62 A    63 A    64 A    65 A    66 A                  
  0.577   0.598   0.634   0.704   0.774   0.852   0.906   0.921
 67 A    68 A    69 A    70 A    71 A    72 A    73 A    74 A                  
  0.949   1.039   1.085   1.109   1.249   1.384   1.527   1.553
 75 A    76 A    77 A    78 A    79 A    80 A    81 A    82 A                  
  1.560   1.577   1.612   1.650   1.754   1.838   1.916   2.252
 83 A    84 A    85 A    86 A    87 A    88 A    89 A    90 A                  
  2.261   2.378   2.388   2.588   2.860   4.012   4.131   4.199
 91 A    92 A    93 A    94 A    95 A    96 A    97 A    98 A                  
  4.206   4.232   4.367   4.441   4.469   4.475   4.482   4.540
 99 A   100 A   101 A   102 A   103 A   104 A   105 A   106 A                  
  4.630   4.761   5.273   6.516   6.535   6.559   6.906   6.941
107 A   108 A   109 A   110 A   111 A   112 A   113 A   114 A                  
  7.102   7.471  14.693  14.789  14.853  28.858  29.514  29.528
115 A   116 A   117 A   118 A   119 A   120 A   121 A   122 A                  
 29.548  29.862  29.864  29.866  29.887  29.952  36.630  68.745
123 A   124 A   125 A   126 A   127 A   128 A   129 A   130 A                  
130.574 130.585 130.607 154.256 166.0781912.173
131 A   132 A   133 A   134 A   135 A   136 A                                  

 Occupation and symmetry of molecular orbitals

 Point group: C1 (1 irreducible representation).

                           A     All 
 -------------------------------------
 All molecular orbitals:
  - Alpha                  136   136 
  - Beta                   136   136 
 -------------------------------------
 Alpha orbitals:
  - Frozen occupied        25    25  
  - Active occupied        17    17  
  - Active virtual         94    94  
  - Frozen virtual         0     0   
 -------------------------------------
 Beta orbitals:
  - Frozen occupied        25    25  
  - Active occupied        17    17  
  - Active virtual         94    94  
  - Frozen virtual         0     0   
 -------------------------------------

 Import integrals:   CPU 0.00 s  wall 0.00 s

 Import integrals:   CPU 55.48 s  wall 9.63 s

 MP2 amplitudes:   CPU 0.14 s  wall 0.09 s

Running a double precision version
           CCSD T amplitudes will be solved using DIIS.

           Start     Size      MaxIter   EConv     TConv     
           3         7         100       1.00e-07  1.00e-05  
 ------------------------------------------------------------------------------
           Energy (a.u.)   Ediff      Tdiff       Comment
 ------------------------------------------------------------------------------
         -7412.08916197                           
     1   -7412.07246553   1.67e-02   7.85e-01     
     2   -7412.09805741   2.56e-02   1.04e-01     
     3   -7412.09623219   1.83e-03   4.94e-02     
     4   -7412.09914240   2.91e-03   1.92e-02     Switched to DIIS steps.
     5   -7412.10017734   1.03e-03   1.36e-02     
     6   -7412.10027703   9.97e-05   3.94e-03     
     7   -7412.10027796   9.37e-07   1.51e-03     
     8   -7412.10027899   1.03e-06   4.27e-04     
     9   -7412.10028072   1.73e-06   2.56e-04     
    10   -7412.10028055   1.76e-07   9.60e-05     
    11   -7412.10028090   3.52e-07   3.77e-05     
    12   -7412.10028096   5.82e-08   2.20e-05     
    13   -7412.10028097   9.93e-09   6.93e-06     
 ------------------------------------------------------------------------------
         -7412.10028097                           CCSD T converged.

End of double precision
 SCF energy                 = -7411.37767013
 MP2 energy                 = -7412.08916197
 CCSD correlation energy     =    -0.72261084
 CCSD total energy           = -7412.10028097

 CCSD  T1^2 = 0.0162  T2^2 = 0.2740  Leading amplitudes:

 Amplitude    Orbitals with energies
 -0.0453       39 (A) A                  ->    43 (A) A                   
              -0.4692                         -0.0101                     
 -0.0453       39 (A) B                  ->    43 (A) B                   
              -0.4692                         -0.0101                     
 -0.0178       35 (A) A                  ->    43 (A) A                   
              -0.7037                         -0.0101                     
 -0.0178       35 (A) B                  ->    43 (A) B                   
              -0.7037                         -0.0101                     

 Amplitude    Orbitals with energies
 -0.0990       39 (A) A      39 (A) B    ->    43 (A) A      43 (A) B     
              -0.4692       -0.4692           -0.0101       -0.0101       
  0.0990       39 (A) A      39 (A) B    ->    43 (A) B      43 (A) A     
              -0.4692       -0.4692           -0.0101       -0.0101       
  0.0990       39 (A) B      39 (A) A    ->    43 (A) A      43 (A) B     
              -0.4692       -0.4692           -0.0101       -0.0101       
 -0.0990       39 (A) B      39 (A) A    ->    43 (A) B      43 (A) A     
              -0.4692       -0.4692           -0.0101       -0.0101       

 Computing CCSD intemediates for later calculations in double precision
 Finished.

Running a double precision version
           CCSD Lambda amplitudes will be solved using DIIS.
           Start     Size      MaxIter   EConv     LConv     
           3         7         100       1.00e-07  1.00e-05  
 ------------------------------------------------------------------------------
            Enorm      Ldiff       Comment
 ------------------------------------------------------------------------------
     1     6.59e-02   4.50e-02     
     2     2.01e-02   7.92e-03     
     3     9.39e-03   1.81e-03     
     4     5.15e-03   1.56e-03     Switched to DIIS steps.
     5     1.66e-03   1.03e-03     
     6     8.15e-04   2.70e-04     
     7     2.79e-04   8.76e-05     
     8     1.24e-04   7.65e-06     
     9     4.75e-05   6.31e-06     
    10     2.00e-05   2.48e-06     
    11     9.76e-06   3.79e-07     
    12     4.04e-06   4.52e-08     
    13     2.23e-06   2.14e-07     
    14     9.95e-07   5.93e-08     
    15     4.40e-07   2.81e-08     
    16     2.31e-07   1.98e-09     
    17     9.91e-08   1.23e-08     
 ------------------------------------------------------------------------------
                                   CCSD Lambda converged.

 Computing density matrices in double precision...
           Orbital response amplitudes will be solved using DIIS.
           Start     Size      MaxIter   EConv     LConv     
           3         7         100       1.00e-06  1.00e-06  
 ------------------------------------------------------------------------------
            Enorm      Ldiff       Comment
 ------------------------------------------------------------------------------
     1     9.91e-02   2.27e-03     
     2     7.72e-02   1.57e-02     
     3     9.46e-02   2.51e-02     
     4     1.73e-02   3.29e-02     Switched to DIIS steps.
     5     4.86e-03   6.36e-03     
     6     1.18e-03   8.82e-04     
     7     6.32e-04   1.35e-04     
     8     1.95e-04   1.04e-04     
     9     5.74e-05   2.27e-05     
    10     2.36e-05   2.48e-06     
    11     6.49e-06   2.50e-06     
    12     2.08e-06   7.64e-07     
    13     6.93e-07   6.44e-07     
 ------------------------------------------------------------------------------
                                   Orbital response converged.

 Computing density matrices... Done.
 CCSD calculation:   CPU 1612.31 s  wall 279.57 s

 Transferring MO TPDM to AO TPDM
 Transferring g2_o1o1o1o1
 Transferring g2_o1o1o1v1
 Transferring g2_o1o1v1v1
 Transferring g2_o1v1o1v1
 Transferring g2_o1v1v1v1
 Transferring g2_v1v1v1v1
 Adding separable TPDM
 Computing TPDM gradient
 --------------------------------------------------------
 2e gradient
  Atom          X               Y               Z
 --------------------------------------------------------
    1        -53.286604       11.063838        0.000000  
    2         25.327362      -28.878138        0.000000  
    3          9.977378       16.092283       -0.000000  
    4         17.981864        1.722017       -0.000000  
 --------------------------------------------------------
 --------------------------------------------------------
 Final gradient
  Atom          X               Y               Z
 --------------------------------------------------------
    1        -53.286604       11.063838        0.000000  
    2         25.327362      -28.878138        0.000000  
    3          9.977378       16.092283       -0.000000  
    4         17.981864        1.722017       -0.000000  
 --------------------------------------------------------
 Analytic gradient from two-electron contribution:   CPU 289.57 s  wall 58.14 s

 Total ccman2 time:   CPU 1963.90 s  wall 348.99 s


 --------------------------------------------------------------

                    Orbital Energies (a.u.)
 --------------------------------------------------------------

 Alpha MOs
 -- Occupied --
********-180.8911-169.6976-169.6968-169.6967 -80.0658 -37.9450 -33.1329
-33.1290 -33.1288 -26.3349 -24.3169 -24.3157 -24.3155 -24.3120 -24.3120
-15.7004  -7.6051  -7.2619  -5.4970  -5.4961  -5.4960  -5.4950  -5.4844
 -5.4839  -2.4180  -2.4134  -2.4127  -2.4012  -2.4011  -1.6340  -1.1589
 -0.8978  -0.7834  -0.7037  -0.6991  -0.6391  -0.5150  -0.4692  -0.4360
 -0.3983  -0.3893
 -- Virtual --
 -0.0101   0.0267   0.0627   0.0807   0.0826   0.0891   0.1521   0.1843
  0.2013   0.2145   0.2535   0.2845   0.3102   0.3109   0.3349   0.3594
  0.3596   0.3771   0.3878   0.4013   0.4755   0.5250   0.5409   0.5651
  0.5772   0.5980   0.6336   0.7038   0.7742   0.8517   0.9064   0.9205
  0.9492   1.0388   1.0849   1.1088   1.2486   1.3839   1.5269   1.5525
  1.5604   1.5770   1.6124   1.6496   1.7539   1.8384   1.9162   2.2523
  2.2605   2.3782   2.3875   2.5882   2.8602   4.0115   4.1311   4.1991
  4.2057   4.2324   4.3670   4.4413   4.4694   4.4753   4.4816   4.5402
  4.6295   4.7609   5.2731   6.5162   6.5345   6.5593   6.9062   6.9411
  7.1021   7.4710  14.6933  14.7892  14.8528  28.8578  29.5137  29.5276
 29.5482  29.8617  29.8640  29.8664  29.8866  29.9521  36.6298  68.7445
130.5741 130.5847 130.6069 154.2558 166.07841912.1735
 --------------------------------------------------------------

          Ground-State Mulliken Net Atomic Charges

     Atom                 Charge (a.u.)
  ----------------------------------------
      1 I                    -0.117427
      2 P                     0.359624
      3 N                    -0.191069
      4 F                    -0.051128
  ----------------------------------------
  Sum of atomic charges =     0.000000

 -----------------------------------------------------------------
                    Cartesian Multipole Moments
 -----------------------------------------------------------------
    Charge (ESU x 10^10)
                -0.0000
    Dipole Moment (Debye)
         X       1.2258      Y       1.9144      Z       0.0000
       Tot       2.2732
    Quadrupole Moments (Debye-Ang)
        XX     -56.6174     XY      -4.1279     YY     -53.2331
        XZ      -0.0000     YZ       0.0000     ZZ     -51.5957
    Octopole Moments (Debye-Ang^2)
       XXX      56.9322    XXY       1.4707    XYY      11.3627
       YYY      -4.8860    XXZ      -0.0000    XYZ      -0.0000
       YYZ       0.0000    XZZ       7.0578    YZZ      -1.3814
       ZZZ       0.0000
    Hexadecapole Moments (Debye-Ang^3)
      XXXX    -899.1627   XXXY     -17.9595   XXYY    -167.0610
      XYYY       1.8968   YYYY    -140.9974   XXXZ      -0.0000
      XXYZ       0.0000   XYYZ      -0.0000   YYYZ       0.0000
      XXZZ    -150.7705   XYZZ       0.3061   YYZZ     -33.9122
      XZZZ      -0.0000   YZZZ       0.0000   ZZZZ     -67.7909
 -----------------------------------------------------------------
 DrvMan completing analytic gradient of the correlated energy
 Correlated dipole moment
            1
    1   0.4822646
    2   0.7531909
    3   0.0000000
 Energy read as -7412.100280968
 Full Analytical Gradient: (in a.u., or Hartree/Bohr)
             1             2             3             4
    1   -0.00003038    0.00019065    0.00038077   -0.00054105
    2    0.00003664    0.00004098   -0.00010758    0.00002995
    3   -0.00000000    0.00000000   -0.00000000    0.00000000
 Gradient time:  CPU 0.80 s  wall 0.81 s
 ----------------------------------------------------------------
             Standard Nuclear Orientation (Angstroms)
    I     Atom           X                Y                Z
 ----------------------------------------------------------------
    1      I       1.1416686850    -0.0824384554    -0.0000000000
    2      P      -1.1593145755     0.7950231236     0.0000000000
    3      N      -1.9164243712    -0.6322141654    -0.0000000000
    4      F      -3.3004167863    -0.3468455066    -0.0000000000
 ----------------------------------------------------------------
 Nuclear Repulsion Energy =   378.1663989194 hartrees
 There are       42 alpha and       42 beta electrons

                       Distance Matrix (Angstroms)
             I (  1)   P (  2)   N (  3)
   P (  2)  2.462613
   N (  3)  3.107119  1.615618
   F (  4)  4.449948  2.426558  1.413107

 Requested basis set is 6-311++G(d,p)
 There are 49 shells and 136 basis functions
 A cutoff of  1.0D-14 yielded   1043 shell pairs
 There are      8385 function pairs (      9410 Cartesian)
 Smallest overlap matrix eigenvalue = 2.32E-03
 Guess MOs from SCF MO coefficient file

 -----------------------------------------------------------------------
  General SCF calculation program by
  Eric Jon Sundstrom, Paul Horn, Yuezhi Mao, Dmitri Zuev, Alec White,
  David Stuck, Shaama M.S., Shane Yost, Joonho Lee, David Small,
  Daniel Levine, Susi Lehtola, Hugh Burton, Evgeny Epifanovsky
 -----------------------------------------------------------------------
 Hartree-Fock
 using 6 threads for integral computing
 -------------------------------------------------------
 OpenMP Integral computing Module                
 Release: version 2.0, May 2017, Q-Chem Inc. Pleasanton 
 -------------------------------------------------------
 A restricted SCF calculation will be
 performed using DIIS
 SCF converges when DIIS error is below 1.0e-08
 ---------------------------------------
  Cycle       Energy         DIIS error
 ---------------------------------------
    1   -7411.3777107511      1.56e-05  
    2   -7411.3777113511      3.86e-06  
    3   -7411.3777114180      1.87e-06  
    4   -7411.3777114289      7.49e-07  
    5   -7411.3777114322      3.39e-07  
    6   -7411.3777114326      1.48e-07  
    7   -7411.3777114328      5.85e-08  
    8   -7411.3777114327      2.56e-08  
    9   -7411.3777114328      1.07e-08  
   10   -7411.3777114329      2.80e-09  Convergence criterion met
 ---------------------------------------
 SCF time:   CPU 7.08s  wall 2.00s 
 SCF   energy in the final basis set =    -7411.3777114329
 Total energy in the final basis set =    -7411.3777114329


 ------------------------------------------------------------------------------

   CCMAN2: suite of methods based on coupled cluster
           and equation of motion theories.

   Components:
   * libvmm-1.3-trunk
     by Evgeny Epifanovsky, Ilya Kaliman.
   * libtensor-2.5-trunk
     by Evgeny Epifanovsky, Michael Wormit, Dmitry Zuev, Sam Manzer, 
        Ilya Kaliman.
   * libcc-2.5-trunk
     by Evgeny Epifanovsky, Arik Landau, Tomasz Kus, Kirill Khistyaev, 
        Dmitry Zuev, Prashant Manohar, Xintian Feng, Anna Krylov, 
        Matthew Goldey, Alec White, Thomas Jagau, Kaushik Nanda, 
        Anastasia Gunina, Alexander Kunitsa, Joonho Lee.

   CCMAN original authors:
   Anna I. Krylov, C. David Sherrill, Steven R. Gwaltney,
   Edward F. C. Byrd (2000)
   Sergey V. Levchenko, Lyudmila V. Slipchenko, Tao Wang,
   Ana-Maria C. Cristian (2003)
   Piotr A. Pieniazek, C. Melania Oana, Evgeny Epifanovsky (2007)
   Prashant Manohar (2009)

 ------------------------------------------------------------------------------


 Allocating and initializing 30808MB of RAM...
 Calculation will run on 6 cores.


 Alpha MOs, Restricted
 -- Occupied --                  
******* -180.89 -169.70 -169.70 -169.70  -80.07  -37.94  -33.13
  1 A     2 A     3 A     4 A     5 A     6 A     7 A     8 A                  
-33.129 -33.129 -26.335 -24.317 -24.316 -24.315 -24.312 -24.312
  9 A    10 A    11 A    12 A    13 A    14 A    15 A    16 A                  
-15.700  -7.605  -7.262  -5.497  -5.496  -5.496  -5.495  -5.484
 17 A    18 A    19 A    20 A    21 A    22 A    23 A    24 A                  
 -5.484  -2.418  -2.413  -2.413  -2.401  -2.401  -1.634  -1.159
 25 A    26 A    27 A    28 A    29 A    30 A    31 A    32 A                  
 -0.898  -0.784  -0.704  -0.699  -0.639  -0.515  -0.469  -0.436
 33 A    34 A    35 A    36 A    37 A    38 A    39 A    40 A                  
 -0.398  -0.389
 41 A    42 A                                                                  
 -- Virtual --                   
 -0.010   0.027   0.063   0.081   0.083   0.089   0.152   0.184
 43 A    44 A    45 A    46 A    47 A    48 A    49 A    50 A                  
  0.201   0.214   0.254   0.284   0.310   0.311   0.335   0.359
 51 A    52 A    53 A    54 A    55 A    56 A    57 A    58 A                  
  0.360   0.377   0.388   0.401   0.475   0.525   0.541   0.565
 59 A    60 A    61 A    62 A    63 A    64 A    65 A    66 A                  
  0.577   0.598   0.634   0.704   0.774   0.852   0.906   0.921
 67 A    68 A    69 A    70 A    71 A    72 A    73 A    74 A                  
  0.949   1.039   1.085   1.109   1.249   1.384   1.527   1.553
 75 A    76 A    77 A    78 A    79 A    80 A    81 A    82 A                  
  1.560   1.577   1.612   1.650   1.754   1.838   1.916   2.252
 83 A    84 A    85 A    86 A    87 A    88 A    89 A    90 A                  
  2.261   2.378   2.387   2.588   2.860   4.012   4.131   4.199
 91 A    92 A    93 A    94 A    95 A    96 A    97 A    98 A                  
  4.206   4.232   4.368   4.442   4.469   4.475   4.482   4.540
 99 A   100 A   101 A   102 A   103 A   104 A   105 A   106 A                  
  4.630   4.761   5.275   6.516   6.535   6.559   6.906   6.941
107 A   108 A   109 A   110 A   111 A   112 A   113 A   114 A                  
  7.103   7.471  14.693  14.789  14.853  28.858  29.514  29.528
115 A   116 A   117 A   118 A   119 A   120 A   121 A   122 A                  
 29.548  29.862  29.864  29.866  29.887  29.952  36.630  68.744
123 A   124 A   125 A   126 A   127 A   128 A   129 A   130 A                  
130.574 130.585 130.607 154.256 166.0791912.174
131 A   132 A   133 A   134 A   135 A   136 A                                  

 Beta MOs, Restricted
 -- Occupied --                  
******* -180.89 -169.70 -169.70 -169.70  -80.07  -37.94  -33.13
  1 A     2 A     3 A     4 A     5 A     6 A     7 A     8 A                  
-33.129 -33.129 -26.335 -24.317 -24.316 -24.315 -24.312 -24.312
  9 A    10 A    11 A    12 A    13 A    14 A    15 A    16 A                  
-15.700  -7.605  -7.262  -5.497  -5.496  -5.496  -5.495  -5.484
 17 A    18 A    19 A    20 A    21 A    22 A    23 A    24 A                  
 -5.484  -2.418  -2.413  -2.413  -2.401  -2.401  -1.634  -1.159
 25 A    26 A    27 A    28 A    29 A    30 A    31 A    32 A                  
 -0.898  -0.784  -0.704  -0.699  -0.639  -0.515  -0.469  -0.436
 33 A    34 A    35 A    36 A    37 A    38 A    39 A    40 A                  
 -0.398  -0.389
 41 A    42 A                                                                  
 -- Virtual --                   
 -0.010   0.027   0.063   0.081   0.083   0.089   0.152   0.184
 43 A    44 A    45 A    46 A    47 A    48 A    49 A    50 A                  
  0.201   0.214   0.254   0.284   0.310   0.311   0.335   0.359
 51 A    52 A    53 A    54 A    55 A    56 A    57 A    58 A                  
  0.360   0.377   0.388   0.401   0.475   0.525   0.541   0.565
 59 A    60 A    61 A    62 A    63 A    64 A    65 A    66 A                  
  0.577   0.598   0.634   0.704   0.774   0.852   0.906   0.921
 67 A    68 A    69 A    70 A    71 A    72 A    73 A    74 A                  
  0.949   1.039   1.085   1.109   1.249   1.384   1.527   1.553
 75 A    76 A    77 A    78 A    79 A    80 A    81 A    82 A                  
  1.560   1.577   1.612   1.650   1.754   1.838   1.916   2.252
 83 A    84 A    85 A    86 A    87 A    88 A    89 A    90 A                  
  2.261   2.378   2.387   2.588   2.860   4.012   4.131   4.199
 91 A    92 A    93 A    94 A    95 A    96 A    97 A    98 A                  
  4.206   4.232   4.368   4.442   4.469   4.475   4.482   4.540
 99 A   100 A   101 A   102 A   103 A   104 A   105 A   106 A                  
  4.630   4.761   5.275   6.516   6.535   6.559   6.906   6.941
107 A   108 A   109 A   110 A   111 A   112 A   113 A   114 A                  
  7.103   7.471  14.693  14.789  14.853  28.858  29.514  29.528
115 A   116 A   117 A   118 A   119 A   120 A   121 A   122 A                  
 29.548  29.862  29.864  29.866  29.887  29.952  36.630  68.744
123 A   124 A   125 A   126 A   127 A   128 A   129 A   130 A                  
130.574 130.585 130.607 154.256 166.0791912.174
131 A   132 A   133 A   134 A   135 A   136 A                                  

 Occupation and symmetry of molecular orbitals

 Point group: C1 (1 irreducible representation).

                           A     All 
 -------------------------------------
 All molecular orbitals:
  - Alpha                  136   136 
  - Beta                   136   136 
 -------------------------------------
 Alpha orbitals:
  - Frozen occupied        25    25  
  - Active occupied        17    17  
  - Active virtual         94    94  
  - Frozen virtual         0     0   
 -------------------------------------
 Beta orbitals:
  - Frozen occupied        25    25  
  - Active occupied        17    17  
  - Active virtual         94    94  
  - Frozen virtual         0     0   
 -------------------------------------

 Import integrals:   CPU 0.00 s  wall 0.00 s

 Import integrals:   CPU 55.56 s  wall 9.64 s

 MP2 amplitudes:   CPU 0.14 s  wall 0.09 s

Running a double precision version
           CCSD T amplitudes will be solved using DIIS.

           Start     Size      MaxIter   EConv     TConv     
           3         7         100       1.00e-07  1.00e-05  
 ------------------------------------------------------------------------------
           Energy (a.u.)   Ediff      Tdiff       Comment
 ------------------------------------------------------------------------------
         -7412.08915706                           
     1   -7412.07248327   1.67e-02   7.85e-01     
     2   -7412.09805652   2.56e-02   1.04e-01     
     3   -7412.09623713   1.82e-03   4.94e-02     
     4   -7412.09914417   2.91e-03   1.91e-02     Switched to DIIS steps.
     5   -7412.10017815   1.03e-03   1.36e-02     
     6   -7412.10027757   9.94e-05   3.94e-03     
     7   -7412.10027843   8.67e-07   1.51e-03     
     8   -7412.10027945   1.02e-06   4.26e-04     
     9   -7412.10028118   1.72e-06   2.56e-04     
    10   -7412.10028100   1.77e-07   9.59e-05     
    11   -7412.10028135   3.51e-07   3.76e-05     
    12   -7412.10028141   5.76e-08   2.19e-05     
    13   -7412.10028142   9.95e-09   6.91e-06     
 ------------------------------------------------------------------------------
         -7412.10028142                           CCSD T converged.

End of double precision
 SCF energy                 = -7411.37771143
 MP2 energy                 = -7412.08915706
 CCSD correlation energy     =    -0.72256998
 CCSD total energy           = -7412.10028142

 CCSD  T1^2 = 0.0161  T2^2 = 0.2740  Leading amplitudes:

 Amplitude    Orbitals with energies
 -0.0453       39 (A) A                  ->    43 (A) A                   
              -0.4692                         -0.0100                     
 -0.0453       39 (A) B                  ->    43 (A) B                   
              -0.4692                         -0.0100                     
  0.0178       35 (A) A                  ->    43 (A) A                   
              -0.7040                         -0.0100                     
  0.0178       35 (A) B                  ->    43 (A) B                   
              -0.7040                         -0.0100                     

 Amplitude    Orbitals with energies
 -0.0990       39 (A) A      39 (A) B    ->    43 (A) A      43 (A) B     
              -0.4692       -0.4692           -0.0100       -0.0100       
  0.0990       39 (A) A      39 (A) B    ->    43 (A) B      43 (A) A     
              -0.4692       -0.4692           -0.0100       -0.0100       
  0.0990       39 (A) B      39 (A) A    ->    43 (A) A      43 (A) B     
              -0.4692       -0.4692           -0.0100       -0.0100       
 -0.0990       39 (A) B      39 (A) A    ->    43 (A) B      43 (A) A     
              -0.4692       -0.4692           -0.0100       -0.0100       

 Computing CCSD intemediates for later calculations in double precision
 Finished.

Running a double precision version
           CCSD Lambda amplitudes will be solved using DIIS.
           Start     Size      MaxIter   EConv     LConv     
           3         7         100       1.00e-07  1.00e-05  
 ------------------------------------------------------------------------------
            Enorm      Ldiff       Comment
 ------------------------------------------------------------------------------
     1     6.59e-02   4.50e-02     
     2     2.01e-02   7.91e-03     
     3     9.38e-03   1.81e-03     
     4     5.14e-03   1.56e-03     Switched to DIIS steps.
     5     1.66e-03   1.03e-03     
     6     8.14e-04   2.69e-04     
     7     2.78e-04   8.75e-05     
     8     1.24e-04   7.60e-06     
     9     4.74e-05   6.31e-06     
    10     2.00e-05   2.48e-06     
    11     9.75e-06   3.78e-07     
    12     4.04e-06   4.48e-08     
    13     2.23e-06   2.14e-07     
    14     9.94e-07   5.93e-08     
    15     4.39e-07   2.80e-08     
    16     2.31e-07   2.07e-09     
    17     9.89e-08   1.23e-08     
 ------------------------------------------------------------------------------
                                   CCSD Lambda converged.

 Computing density matrices in double precision...
           Orbital response amplitudes will be solved using DIIS.
           Start     Size      MaxIter   EConv     LConv     
           3         7         100       1.00e-06  1.00e-06  
 ------------------------------------------------------------------------------
            Enorm      Ldiff       Comment
 ------------------------------------------------------------------------------
     1     9.91e-02   2.29e-03     
     2     7.71e-02   1.57e-02     
     3     9.44e-02   2.50e-02     
     4     1.72e-02   3.28e-02     Switched to DIIS steps.
     5     4.87e-03   6.33e-03     
     6     1.18e-03   8.82e-04     
     7     6.32e-04   1.35e-04     
     8     1.96e-04   1.04e-04     
     9     5.74e-05   2.28e-05     
    10     2.36e-05   2.48e-06     
    11     6.47e-06   2.50e-06     
    12     2.07e-06   7.61e-07     
    13     6.92e-07   6.42e-07     
 ------------------------------------------------------------------------------
                                   Orbital response converged.

 Computing density matrices... Done.
 CCSD calculation:   CPU 1613.63 s  wall 279.71 s

 Transferring MO TPDM to AO TPDM
 Transferring g2_o1o1o1o1
 Transferring g2_o1o1o1v1
 Transferring g2_o1o1v1v1
 Transferring g2_o1v1o1v1
 Transferring g2_o1v1v1v1
 Transferring g2_v1v1v1v1
 Adding separable TPDM
 Computing TPDM gradient
 --------------------------------------------------------
 2e gradient
  Atom          X               Y               Z
 --------------------------------------------------------
    1        -53.289695       11.065084       -0.000000  
    2         25.327311      -28.880437        0.000000  
    3          9.976899       16.101986       -0.000000  
    4         17.985485        1.713367       -0.000000  
 --------------------------------------------------------
 --------------------------------------------------------
 Final gradient
  Atom          X               Y               Z
 --------------------------------------------------------
    1        -53.289695       11.065084       -0.000000  
    2         25.327311      -28.880437        0.000000  
    3          9.976899       16.101986       -0.000000  
    4         17.985485        1.713367       -0.000000  
 --------------------------------------------------------
 Analytic gradient from two-electron contribution:   CPU 289.53 s  wall 57.55 s

 Total ccman2 time:   CPU 1965.05 s  wall 348.51 s


 --------------------------------------------------------------

                    Orbital Energies (a.u.)
 --------------------------------------------------------------

 Alpha MOs
 -- Occupied --
********-180.8910-169.6975-169.6967-169.6967 -80.0658 -37.9449 -33.1329
-33.1290 -33.1287 -26.3351 -24.3169 -24.3156 -24.3154 -24.3119 -24.3119
-15.7003  -7.6050  -7.2618  -5.4969  -5.4960  -5.4960  -5.4949  -5.4844
 -5.4838  -2.4179  -2.4134  -2.4127  -2.4011  -2.4011  -1.6344  -1.1588
 -0.8978  -0.7836  -0.7040  -0.6994  -0.6392  -0.5149  -0.4692  -0.4361
 -0.3983  -0.3892
 -- Virtual --
 -0.0100   0.0268   0.0627   0.0807   0.0826   0.0891   0.1522   0.1843
  0.2012   0.2144   0.2536   0.2845   0.3104   0.3109   0.3349   0.3593
  0.3596   0.3772   0.3879   0.4014   0.4755   0.5250   0.5409   0.5651
  0.5772   0.5981   0.6336   0.7039   0.7743   0.8517   0.9064   0.9206
  0.9491   1.0388   1.0847   1.1089   1.2486   1.3838   1.5269   1.5526
  1.5603   1.5771   1.6122   1.6496   1.7539   1.8385   1.9163   2.2522
  2.2608   2.3782   2.3874   2.5884   2.8602   4.0118   4.1308   4.1989
  4.2056   4.2322   4.3677   4.4420   4.4694   4.4753   4.4817   4.5403
  4.6296   4.7609   5.2746   6.5162   6.5346   6.5594   6.9061   6.9411
  7.1031   7.4710  14.6933  14.7893  14.8529  28.8578  29.5138  29.5277
 29.5483  29.8618  29.8641  29.8664  29.8867  29.9521  36.6299  68.7444
130.5742 130.5848 130.6069 154.2559 166.07851912.1736
 --------------------------------------------------------------

          Ground-State Mulliken Net Atomic Charges

     Atom                 Charge (a.u.)
  ----------------------------------------
      1 I                    -0.117600
      2 P                     0.359511
      3 N                    -0.191178
      4 F                    -0.050733
  ----------------------------------------
  Sum of atomic charges =     0.000000

 -----------------------------------------------------------------
                    Cartesian Multipole Moments
 -----------------------------------------------------------------
    Charge (ESU x 10^10)
                -0.0000
    Dipole Moment (Debye)
         X       1.2207      Y       1.9130      Z      -0.0000
       Tot       2.2693
    Quadrupole Moments (Debye-Ang)
        XX     -56.6030     XY      -4.1229     YY     -53.2324
        XZ       0.0000     YZ       0.0000     ZZ     -51.5959
    Octopole Moments (Debye-Ang^2)
       XXX      56.8444    XXY       1.4480    XYY      11.3525
       YYY      -4.9019    XXZ      -0.0000    XYZ      -0.0000
       YYZ       0.0000    XZZ       7.0482    YZZ      -1.3874
       ZZZ       0.0000
    Hexadecapole Moments (Debye-Ang^3)
      XXXX    -898.7295   XXXY     -17.8489   XXYY    -167.0086
      XYYY       1.9577   YYYY    -140.9771   XXXZ       0.0000
      XXYZ       0.0000   XYYZ      -0.0000   YYYZ       0.0000
      XXZZ    -150.7266   XYZZ       0.3271   YYZZ     -33.9099
      XZZZ      -0.0000   YZZZ       0.0000   ZZZZ     -67.7938
 -----------------------------------------------------------------
 DrvMan completing analytic gradient of the correlated energy
 Correlated dipole moment
            1
    1   0.4802453
    2   0.7526291
    3  -0.0000000
 Energy read as -7412.100281418
 Full Analytical Gradient: (in a.u., or Hartree/Bohr)
             1             2             3             4
    1   -0.00004242    0.00004091    0.00003555   -0.00003403
    2    0.00002555    0.00004728   -0.00013676    0.00006393
    3    0.00000000    0.00000000   -0.00000000    0.00000000
 Gradient time:  CPU 0.79 s  wall 0.79 s
 ----------------------------------------------------------------
             Standard Nuclear Orientation (Angstroms)
    I     Atom           X                Y                Z
 ----------------------------------------------------------------
    1      I       1.1416686850    -0.0824384554    -0.0000000000
    2      P      -1.1593145755     0.7950231236     0.0000000000
    3      N      -1.9164243712    -0.6322141654    -0.0000000000
    4      F      -3.3004167863    -0.3488455066    -0.0000000000
 ----------------------------------------------------------------
 Nuclear Repulsion Energy =   378.1601788343 hartrees
 There are       42 alpha and       42 beta electrons

                       Distance Matrix (Angstroms)
             I (  1)   P (  2)   N (  3)
   P (  2)  2.462613
   N (  3)  3.107119  1.615618
   F (  4)  4.450067  2.427500  1.412704

 Requested basis set is 6-311++G(d,p)
 There are 49 shells and 136 basis functions
 A cutoff of  1.0D-14 yielded   1043 shell pairs
 There are      8385 function pairs (      9410 Cartesian)
 Smallest overlap matrix eigenvalue = 2.32E-03
 Guess MOs from SCF MO coefficient file

 -----------------------------------------------------------------------
  General SCF calculation program by
  Eric Jon Sundstrom, Paul Horn, Yuezhi Mao, Dmitri Zuev, Alec White,
  David Stuck, Shaama M.S., Shane Yost, Joonho Lee, David Small,
  Daniel Levine, Susi Lehtola, Hugh Burton, Evgeny Epifanovsky
 -----------------------------------------------------------------------
 Hartree-Fock
 using 6 threads for integral computing
 -------------------------------------------------------
 OpenMP Integral computing Module                
 Release: version 2.0, May 2017, Q-Chem Inc. Pleasanton 
 -------------------------------------------------------
 A restricted SCF calculation will be
 performed using DIIS
 SCF converges when DIIS error is below 1.0e-08
 ---------------------------------------
  Cycle       Energy         DIIS error
 ---------------------------------------
    1   -7411.3777299987      1.76e-05  
    2   -7411.3777309854      5.24e-06  
    3   -7411.3777311506      1.88e-06  
    4   -7411.3777311699      1.08e-06  
    5   -7411.3777311739      2.01e-07  
    6   -7411.3777311742      9.86e-08  
    7   -7411.3777311743      3.77e-08  
    8   -7411.3777311742      1.35e-08  
    9   -7411.3777311743      6.97e-09  Convergence criterion met
 ---------------------------------------
 SCF time:   CPU 6.80s  wall 1.00s 
 SCF   energy in the final basis set =    -7411.3777311743
 Total energy in the final basis set =    -7411.3777311743


 ------------------------------------------------------------------------------

   CCMAN2: suite of methods based on coupled cluster
           and equation of motion theories.

   Components:
   * libvmm-1.3-trunk
     by Evgeny Epifanovsky, Ilya Kaliman.
   * libtensor-2.5-trunk
     by Evgeny Epifanovsky, Michael Wormit, Dmitry Zuev, Sam Manzer, 
        Ilya Kaliman.
   * libcc-2.5-trunk
     by Evgeny Epifanovsky, Arik Landau, Tomasz Kus, Kirill Khistyaev, 
        Dmitry Zuev, Prashant Manohar, Xintian Feng, Anna Krylov, 
        Matthew Goldey, Alec White, Thomas Jagau, Kaushik Nanda, 
        Anastasia Gunina, Alexander Kunitsa, Joonho Lee.

   CCMAN original authors:
   Anna I. Krylov, C. David Sherrill, Steven R. Gwaltney,
   Edward F. C. Byrd (2000)
   Sergey V. Levchenko, Lyudmila V. Slipchenko, Tao Wang,
   Ana-Maria C. Cristian (2003)
   Piotr A. Pieniazek, C. Melania Oana, Evgeny Epifanovsky (2007)
   Prashant Manohar (2009)

 ------------------------------------------------------------------------------


 Allocating and initializing 30808MB of RAM...
 Calculation will run on 6 cores.


 Alpha MOs, Restricted
 -- Occupied --                  
******* -180.89 -169.70 -169.70 -169.70  -80.07  -37.94  -33.13
  1 A     2 A     3 A     4 A     5 A     6 A     7 A     8 A                  
-33.129 -33.129 -26.335 -24.317 -24.316 -24.315 -24.312 -24.312
  9 A    10 A    11 A    12 A    13 A    14 A    15 A    16 A                  
-15.700  -7.605  -7.262  -5.497  -5.496  -5.496  -5.495  -5.484
 17 A    18 A    19 A    20 A    21 A    22 A    23 A    24 A                  
 -5.484  -2.418  -2.413  -2.413  -2.401  -2.401  -1.635  -1.159
 25 A    26 A    27 A    28 A    29 A    30 A    31 A    32 A                  
 -0.898  -0.784  -0.704  -0.699  -0.639  -0.515  -0.469  -0.436
 33 A    34 A    35 A    36 A    37 A    38 A    39 A    40 A                  
 -0.398  -0.389
 41 A    42 A                                                                  
 -- Virtual --                   
 -0.010   0.027   0.063   0.081   0.083   0.089   0.152   0.184
 43 A    44 A    45 A    46 A    47 A    48 A    49 A    50 A                  
  0.201   0.214   0.254   0.284   0.310   0.311   0.335   0.359
 51 A    52 A    53 A    54 A    55 A    56 A    57 A    58 A                  
  0.360   0.377   0.388   0.401   0.476   0.525   0.541   0.565
 59 A    60 A    61 A    62 A    63 A    64 A    65 A    66 A                  
  0.577   0.598   0.634   0.704   0.774   0.852   0.906   0.921
 67 A    68 A    69 A    70 A    71 A    72 A    73 A    74 A                  
  0.949   1.039   1.085   1.109   1.249   1.384   1.527   1.553
 75 A    76 A    77 A    78 A    79 A    80 A    81 A    82 A                  
  1.560   1.577   1.612   1.650   1.754   1.839   1.916   2.252
 83 A    84 A    85 A    86 A    87 A    88 A    89 A    90 A                  
  2.261   2.378   2.387   2.589   2.860   4.012   4.131   4.199
 91 A    92 A    93 A    94 A    95 A    96 A    97 A    98 A                  
  4.205   4.232   4.368   4.442   4.469   4.475   4.482   4.540
 99 A   100 A   101 A   102 A   103 A   104 A   105 A   106 A                  
  4.630   4.761   5.275   6.516   6.535   6.559   6.906   6.941
107 A   108 A   109 A   110 A   111 A   112 A   113 A   114 A                  
  7.104   7.471  14.693  14.789  14.853  28.858  29.514  29.528
115 A   116 A   117 A   118 A   119 A   120 A   121 A   122 A                  
 29.548  29.862  29.864  29.866  29.887  29.952  36.630  68.744
123 A   124 A   125 A   126 A   127 A   128 A   129 A   130 A                  
130.574 130.585 130.607 154.256 166.0791912.174
[truncated: 47,308 more chars]
