# Supplementary material for: Geometric and energetic data from ab initio calculations of haloethene, haloimine, halomethylenephosphine, haloiminophosphine, halodiazene, halodiphosphene and halocyclopropane
Source: Data Brief. 2019 Nov 2;27:104738. doi: 10.1016/j.dib.2019.104738 (PMC6861602; doi:10.1016/j.dib.2019.104738)
Supplement: Multimedia component 7 [file mmc7.zip › NP/CCSD/freq/FENPIE.out]

Q-Chem Developer Version!
                  Welcome to Q-Chem
     A Quantum Leap Into The Future Of Chemistry


 Q-Chem 5.1, Q-Chem, Inc., Pleasanton, CA (2018)

 Yihan Shao,  Zhengting Gan,  E. Epifanovsky,  A. T. B. Gilbert,  M. Wormit,  
 J. Kussmann,  A. W. Lange,  A. Behn,  Jia Deng,  Xintian Feng,  D. Ghosh,  
 M. Goldey,  P. R. Horn,  L. D. Jacobson,  I. Kaliman,  T. Kus,  A. Landau,  
 Jie Liu,  E. I. Proynov,  R. M. Richard,  R. P. Steele,  E. J. Sundstrom,  
 H. L. Woodcock III,  P. M. Zimmerman,  D. Zuev,  B. Albrecht,  E. Alguire,  
 S. A. Baeppler,  D. Barton,  Z. Benda,  Y. A. Bernard,  E. J. Berquist,  
 K. B. Bravaya,  H. Burton,  D. Casanova,  Chun-Min Chang,  Yunqing Chen,  
 A. Chien,  K. D. Closser,  M. P. Coons,  S. Coriani,  S. Dasgupta,  
 A. L. Dempwolff,  M. Diedenhofen,  Hainam Do,  R. G. Edgar,  Po-Tung Fang,  
 S. Faraji,  S. Fatehi,  Qingguo Feng,  K. D. Fenk,  J. Fosso-Tande,  
 J. Gayvert,  Qinghui Ge,  A. Ghysels,  G. Gidofalvi,  J. Gomes,  
 J. Gonthier,  A. Gunina,  D. Hait,  M. W. D. Hanson-Heine,  
 P. H. P. Harbach,  A. W. Hauser,  J. E. Herr,  E. G. Hohenstein,  
 Z. C. Holden,  Kerwin Hui,  B. C. Huynh,  T.-C. Jagau,  Hyunjun Ji,  
 B. Kaduk,  K. Khistyaev,  Jaehoon Kim,  P. Klunzinger,  K. Koh,  
 D. Kosenkov,  L. Koulias,  T. Kowalczyk,  C. M. Krauter,  A. Kunitsa,  
 Ka Un Lao,  A. Laurent,  K. V. Lawler,  Joonho Lee,  D. Lefrancois,  
 S. Lehtola,  D. S. Levine,  Yi-Pei Li,  You-Sheng Lin,  Fenglai Liu,  
 E. Livshits,  A. Luenser,  P. Manohar,  E. Mansoor,  S. F. Manzer,  
 Shan-Ping Mao,  Yuezhi Mao,  N. Mardirossian,  A. V. Marenich,  
 T. Markovich,  L. A. Martinez-Martinez,  S. A. Maurer,  N. J. Mayhall,  
 S. C. McKenzie,  J.-M. Mewes,  A. F. Morrison,  J. W. Mullinax,  K. Nanda,  
 T. S. Nguyen-Beck,  R. Olivares-Amaya,  J. A. Parkhill,  T. M. Perrine,  
 F. Plasser,  P. Pokhilko,  S. Prager,  A. Prociuk,  E. Ramos,  D. R. Rehn,  
 F. Rob,  M. Schneider,  N. Sergueev,  S. M. Sharada,  S. Sharma,  
 D. W. Small,  T. Stauch,  T. Stein,  Yu-Chuan Su,  A. J. W. Thom,  
 A. Tkatchenko,  T. Tsuchimochi,  N. M. Tubman,  L. Vogt,  M. L. Vidal,  
 O. Vydrov,  M. A. Watson,  J. Wenzel,  M. de Wergifosse,  T. A. Wesolowski,  
 A. White,  J. Witte,  A. Yamada,  Jun Yang,  K. Yao,  S. Yeganeh,  
 S. R. Yost,  Zhi-Qiang You,  A. Zech,  Igor Ying Zhang,  Xing Zhang,  
 Yan Zhao,  Ying Zhu,  B. R. Brooks,  G. K. L. Chan,  C. J. Cramer,  
 M. S. Gordon,  W. J. Hehre,  A. Klamt,  M. W. Schmidt,  C. D. Sherrill,  
 D. G. Truhlar,  A. Aspuru-Guzik,  R. Baer,  A. T. Bell,  N. A. Besley,  
 Jeng-Da Chai,  A. E. DePrince, III,  R. A. DiStasio Jr.,  A. Dreuw,  
 B. D. Dunietz,  T. R. Furlani,  Chao-Ping Hsu,  Yousung Jung,  Jing Kong,  
 D. S. Lambrecht,  WanZhen Liang,  C. Ochsenfeld,  V. A. Rassolov,  
 L. V. Slipchenko,  J. E. Subotnik,  T. Van Voorhis,  J. M. Herbert,  
 A. I. Krylov,  P. M. W. Gill,  M. Head-Gordon

 Contributors to earlier versions of Q-Chem not listed above: 
 R. D. Adamson,  B. Austin,  J. Baker,  G. J. O. Beran,  K. Brandhorst,  
 S. T. Brown,  E. F. C. Byrd,  A. K. Chakraborty,  C.-L. Cheng,  
 Siu Hung Chien,  D. M. Chipman,  D. L. Crittenden,  H. Dachsel,  
 R. J. Doerksen,  A. D. Dutoi,  L. Fusti-Molnar,  W. A. Goddard III,  
 A. Golubeva-Zadorozhnaya,  S. R. Gwaltney,  G. Hawkins,  A. Heyden,  
 S. Hirata,  G. Kedziora,  F. J. Keil,  C. Kelley,  Jihan Kim,  R. A. King,  
 R. Z. Khaliullin,  P. P. Korambath,  W. Kurlancheek,  A. M. Lee,  M. S. Lee,  
 S. V. Levchenko,  Ching Yeh Lin,  D. Liotard,  R. C. Lochan,  I. Lotan,  
 P. E. Maslen,  N. Nair,  D. P. O'Neill,  D. Neuhauser,  E. Neuscamman,  
 C. M. Oana,  R. Olson,  B. Peters,  R. Peverati,  P. A. Pieniazek,  
 Y. M. Rhee,  J. Ritchie,  M. A. Rohrdanz,  E. Rosta,  N. J. Russ,  
 H. F. Schaefer III,  N. E. Schultz,  N. Shenvi,  A. C. Simmonett,  A. Sodt,  
 D. Stuck,  K. S. Thanthiriwatte,  V. Vanovschi,  Tao Wang,  A. Warshel,  
 C. F. Williams,  Q. Wu,  X. Xu,  W. Zhang

 Please cite Q-Chem as follows:
 Y. Shao et al., Mol. Phys. 113, 184-215 (2015)
 DOI: 10.1080/00268976.2014.952696

 Q-Chem 5.1.2 for Intel X86 EM64T Linux

 Parts of Q-Chem use Armadillo 8.300.2 (Tropical Shenanigans).
 http://arma.sourceforge.net/

 Q-Chem begins on Tue May  7 20:04:33 2019  

Host: 
0

     Scratch files written to /scratch/taweetham/qchem16105//
Input Ideriv = 1
Curr. Ideriv = -1
Max.  Ideriv = 1


!!********************************************.
!!******************Warning*******************.
!!Desired Analytical derivatives not available.
!!Finite difference job might take a long time.
!!********************************************.
!!********************************************.


 2-order derivative to be evaluated numerically with 1-order analytical derivatives

Checking the input file for inconsistencies... 	...done.

--------------------------------------------------------------
User input:
--------------------------------------------------------------
F=I_Z.out
$molecule
0 1
I 
P  1 2.480034
N  2 1.592489 1 108.408763
F  3 1.376517 2 119.852221 1 -0.000000 0
$end

$rem
   JOB_TYPE 	FREQUENCY
   BASIS 		6-311++G**
   METHOD	ccsd
   MEM_TOTAL	31000
   N_FROZEN_CORE      FC
$end

--------------------------------------------------------------
 ----------------------------------------------------------------
             Standard Nuclear Orientation (Angstroms)
    I     Atom           X                Y                Z
 ----------------------------------------------------------------
    1      I       0.9919643251    -0.0871970734     0.0000000000
    2      P      -1.1860201122     1.0989531835    -0.0000000000
    3      N      -2.3503492771     0.0125099908     0.0000000000
    4      F      -2.0368180673    -1.3278247553     0.0000000000
 ----------------------------------------------------------------
 Molecular Point Group                 Cs    NOp =  2
 Largest Abelian Subgroup              Cs    NOp =  2
 Nuclear Repulsion Energy =   392.3570289030 hartrees
 There are       42 alpha and       42 beta electrons
 Requested basis set is 6-311++G(d,p)
 There are 49 shells and 136 basis functions
 Total memory of 31000 MB is distributed as follows: 
   MEM_STATIC is set to 192 MB
   QALLOC/CCMAN JOB total memory use is  30808 MB
 Warning: actual memory use might exceed 31000 MB

 Total QAlloc Memory Limit  31000 MB
 Mega-Array Size       188 MB
 MEM_STATIC part       192 MB

                       Distance Matrix (Angstroms)
             I (  1)   P (  2)   N (  3)
   P (  2)  2.480034
   N (  3)  3.343800  1.592489
   F (  4)  3.273023  2.571596  1.376517

 A cutoff of  1.0D-14 yielded   1045 shell pairs
 There are      8484 function pairs (      9531 Cartesian)

 -------------------------------------------------------
 OpenMP Integral Computing Module                       
 Release: version 1.0, May 2013, Q-Chem Inc. Pittsburgh 
 -------------------------------------------------------
 Integral Job Info:
 Integral job number is                      11
 Integral operator is                         1
 short-range coefficients                     0
 long-range coefficients              100000000
 Omega coefficients                           0
 if combine SR and LR in K                    0
 Integral screening is                        0
 Integral computing path is                   2
 max size of driver memory is            800000
 size of driver memory is                593474
 size of scratch memory is             11861008
 max col of scratch BK array               1296
 max len of scratch array in speh3          155
 max len of scratch index in speh4           18
 max int batch size is                      520
 min int batch size is                       52
 fixed nKL is                                52
 max L of basis functions is                  2
 order of int derivative is                   0
 number of shells is                         49
 number of basis is                         144
 number of cartesian basis is               144
 number of contracted shell pairs          1045
 number of primitive shell pairs           2383
 maxK2 (contraction) of shell pair           36
 max number of K2 of shell pair               1
 max number of CS2 of shell pair            130
 max number of PS2 of shell pair            132
 mem total for path MDJ                  521106
 -------------------------------------------------------
 Smallest overlap matrix eigenvalue = 2.28E-03
 Guess from superposition of atomic densities
 Warning:  Energy on first SCF cycle will be non-variational
 SAD guess density has 84.000000 electrons

 -----------------------------------------------------------------------
  General SCF calculation program by
  Eric Jon Sundstrom, Paul Horn, Yuezhi Mao, Dmitri Zuev, Alec White,
  David Stuck, Shaama M.S., Shane Yost, Joonho Lee, David Small,
  Daniel Levine, Susi Lehtola, Hugh Burton, Evgeny Epifanovsky
 -----------------------------------------------------------------------
 Hartree-Fock
 using 6 threads for integral computing
 -------------------------------------------------------
 OpenMP Integral computing Module                
 Release: version 2.0, May 2017, Q-Chem Inc. Pleasanton 
 -------------------------------------------------------
 A restricted SCF calculation will be
 performed using DIIS
 SCF converges when DIIS error is below 1.0e-08
 ---------------------------------------
  Cycle       Energy         DIIS error
 ---------------------------------------
    1   -7411.6489916421      3.94e-02  
    2   -7411.3127337533      5.11e-03  
    3   -7411.3630184482      3.00e-03  
    4   -7411.3803530853      7.12e-04  
    5   -7411.3818925276      3.06e-04  
    6   -7411.3822684907      1.09e-04  
    7   -7411.3823428488      4.59e-05  
    8   -7411.3823610647      2.77e-05  
    9   -7411.3823661018      9.48e-06  
   10   -7411.3823671402      3.75e-06  
   11   -7411.3823672687      1.69e-06  
   12   -7411.3823672917      4.94e-07  
   13   -7411.3823672940      8.34e-08  
   14   -7411.3823672941      2.16e-08  
   15   -7411.3823672941      6.90e-09  Convergence criterion met
 ---------------------------------------
 SCF time:   CPU 10.88s  wall 3.00s 
 SCF   energy in the final basis set =    -7411.3823672941
 Total energy in the final basis set =    -7411.3823672941


 ------------------------------------------------------------------------------

   CCMAN2: suite of methods based on coupled cluster
           and equation of motion theories.

   Components:
   * libvmm-1.3-trunk
     by Evgeny Epifanovsky, Ilya Kaliman.
   * libtensor-2.5-trunk
     by Evgeny Epifanovsky, Michael Wormit, Dmitry Zuev, Sam Manzer, 
        Ilya Kaliman.
   * libcc-2.5-trunk
     by Evgeny Epifanovsky, Arik Landau, Tomasz Kus, Kirill Khistyaev, 
        Dmitry Zuev, Prashant Manohar, Xintian Feng, Anna Krylov, 
        Matthew Goldey, Alec White, Thomas Jagau, Kaushik Nanda, 
        Anastasia Gunina, Alexander Kunitsa, Joonho Lee.

   CCMAN original authors:
   Anna I. Krylov, C. David Sherrill, Steven R. Gwaltney,
   Edward F. C. Byrd (2000)
   Sergey V. Levchenko, Lyudmila V. Slipchenko, Tao Wang,
   Ana-Maria C. Cristian (2003)
   Piotr A. Pieniazek, C. Melania Oana, Evgeny Epifanovsky (2007)
   Prashant Manohar (2009)

 ------------------------------------------------------------------------------


 Allocating and initializing 30808MB of RAM...
 Calculation will run on 6 cores.


 Alpha MOs, Restricted
 -- Occupied --                  
******* -180.89 -169.69 -169.69 -169.69  -80.06  -37.94  -33.13
  1 A'    2 A'    3 A'    1 A"    4 A'    5 A'    6 A'    7 A'                 
-33.126 -33.125 -26.350 -24.313 -24.312 -24.312 -24.309 -24.309
  2 A"    8 A'    9 A'   10 A'    3 A"   11 A'    4 A"   12 A'                 
-15.699  -7.603  -7.258  -5.495  -5.493  -5.493  -5.491  -5.481
 13 A'   14 A'   15 A'   16 A'    5 A"   17 A'   18 A'    6 A"                 
 -5.480  -2.414  -2.410  -2.409  -2.398  -2.398  -1.654  -1.162
 19 A'   20 A'    7 A"   21 A'    8 A"   22 A'   23 A'   24 A'                 
 -0.898  -0.795  -0.722  -0.718  -0.639  -0.499  -0.467  -0.435
 25 A'   26 A'   27 A'    9 A"   28 A'   29 A'   10 A"   30 A'                 
 -0.395  -0.393
 31 A'   11 A"                                                                 
 -- Virtual --                   
 -0.002   0.029   0.060   0.077   0.083   0.091   0.151   0.188
 12 A"   32 A'   33 A'   34 A'   13 A"   35 A'   36 A'   37 A'                 
  0.210   0.218   0.263   0.281   0.310   0.314   0.334   0.363
 38 A'   14 A"   39 A'   40 A'   41 A'   15 A"   42 A'   43 A'                 
  0.368   0.380   0.380   0.387   0.477   0.515   0.550   0.570
 16 A"   44 A'   45 A'   17 A"   46 A'   47 A'   18 A"   48 A'                 
  0.574   0.585   0.678   0.734   0.802   0.858   0.904   0.909
 19 A"   49 A'   50 A'   51 A'   52 A'   20 A"   21 A"   53 A'                 
  0.949   1.039   1.083   1.147   1.269   1.369   1.530   1.547
 54 A'   22 A"   55 A'   56 A'   57 A'   58 A'   23 A"   59 A'                 
  1.568   1.583   1.617   1.628   1.760   1.856   1.912   2.239
 24 A"   60 A'   61 A'   62 A'   25 A"   63 A'   64 A'   26 A"                 
  2.263   2.376   2.378   2.604   2.866   4.039   4.113   4.188
 65 A'   27 A"   66 A'   67 A'   68 A'   69 A'   28 A"   29 A"                 
  4.191   4.250   4.401   4.445   4.470   4.482   4.486   4.545
 70 A'   71 A'   30 A"   72 A'   31 A"   73 A'   32 A"   74 A'                 
  4.627   4.758   5.346   6.519   6.532   6.564   6.899   6.931
 75 A'   76 A'   77 A'   33 A"   78 A'   79 A'   34 A"   80 A'                 
  7.141   7.501  14.696  14.795  14.879  28.859  29.517  29.528
 81 A'   82 A'   35 A"   83 A'   84 A'   85 A'   36 A"   86 A'                 
 29.553  29.864  29.869  29.870  29.891  29.954  36.630  68.727
 87 A'   37 A"   88 A'   38 A"   89 A'   90 A'   91 A'   92 A'                 
130.578 130.585 130.611 154.257 166.0961912.175
 39 A"   93 A'   94 A'   95 A'   96 A'   97 A'                                 

 Beta MOs, Restricted
 -- Occupied --                  
******* -180.89 -169.69 -169.69 -169.69  -80.06  -37.94  -33.13
  1 A'    2 A'    3 A'    1 A"    4 A'    5 A'    6 A'    7 A'                 
-33.126 -33.125 -26.350 -24.313 -24.312 -24.312 -24.309 -24.309
  2 A"    8 A'    9 A'   10 A'    3 A"   11 A'    4 A"   12 A'                 
-15.699  -7.603  -7.258  -5.495  -5.493  -5.493  -5.491  -5.481
 13 A'   14 A'   15 A'   16 A'    5 A"   17 A'   18 A'    6 A"                 
 -5.480  -2.414  -2.410  -2.409  -2.398  -2.398  -1.654  -1.162
 19 A'   20 A'    7 A"   21 A'    8 A"   22 A'   23 A'   24 A'                 
 -0.898  -0.795  -0.722  -0.718  -0.639  -0.499  -0.467  -0.435
 25 A'   26 A'   27 A'    9 A"   28 A'   29 A'   10 A"   30 A'                 
 -0.395  -0.393
 31 A'   11 A"                                                                 
 -- Virtual --                   
 -0.002   0.029   0.060   0.077   0.083   0.091   0.151   0.188
 12 A"   32 A'   33 A'   34 A'   13 A"   35 A'   36 A'   37 A'                 
  0.210   0.218   0.263   0.281   0.310   0.314   0.334   0.363
 38 A'   14 A"   39 A'   40 A'   41 A'   15 A"   42 A'   43 A'                 
  0.368   0.380   0.380   0.387   0.477   0.515   0.550   0.570
 16 A"   44 A'   45 A'   17 A"   46 A'   47 A'   18 A"   48 A'                 
  0.574   0.585   0.678   0.734   0.802   0.858   0.904   0.909
 19 A"   49 A'   50 A'   51 A'   52 A'   20 A"   21 A"   53 A'                 
  0.949   1.039   1.083   1.147   1.269   1.369   1.530   1.547
 54 A'   22 A"   55 A'   56 A'   57 A'   58 A'   23 A"   59 A'                 
  1.568   1.583   1.617   1.628   1.760   1.856   1.912   2.239
 24 A"   60 A'   61 A'   62 A'   25 A"   63 A'   64 A'   26 A"                 
  2.263   2.376   2.378   2.604   2.866   4.039   4.113   4.188
 65 A'   27 A"   66 A'   67 A'   68 A'   69 A'   28 A"   29 A"                 
  4.191   4.250   4.401   4.445   4.470   4.482   4.486   4.545
 70 A'   71 A'   30 A"   72 A'   31 A"   73 A'   32 A"   74 A'                 
  4.627   4.758   5.346   6.519   6.532   6.564   6.899   6.931
 75 A'   76 A'   77 A'   33 A"   78 A'   79 A'   34 A"   80 A'                 
  7.141   7.501  14.696  14.795  14.879  28.859  29.517  29.528
 81 A'   82 A'   35 A"   83 A'   84 A'   85 A'   36 A"   86 A'                 
 29.553  29.864  29.869  29.870  29.891  29.954  36.630  68.727
 87 A'   37 A"   88 A'   38 A"   89 A'   90 A'   91 A'   92 A'                 
130.578 130.585 130.611 154.257 166.0961912.175
 39 A"   93 A'   94 A'   95 A'   96 A'   97 A'                                 

 Occupation and symmetry of molecular orbitals

 Point group: Cs (2 irreducible representations).

                           A'   A"    All 
 ------------------------------------------
 All molecular orbitals:
  - Alpha                  97   39    136 
  - Beta                   97   39    136 
 ------------------------------------------
 Alpha orbitals:
  - Frozen occupied        19   6     25  
  - Active occupied        12   5     17  
  - Active virtual         66   28    94  
  - Frozen virtual         0    0     0   
 ------------------------------------------
 Beta orbitals:
  - Frozen occupied        19   6     25  
  - Active occupied        12   5     17  
  - Active virtual         66   28    94  
  - Frozen virtual         0    0     0   
 ------------------------------------------

 Import integrals:   CPU 0.00 s  wall 0.00 s

 Import integrals:   CPU 52.07 s  wall 9.25 s

 MP2 amplitudes:   CPU 0.15 s  wall 0.12 s

Running a double precision version
           CCSD T amplitudes will be solved using DIIS.

           Start     Size      MaxIter   EConv     TConv     
           3         7         100       1.00e-07  1.00e-05  
 ------------------------------------------------------------------------------
           Energy (a.u.)   Ediff      Tdiff       Comment
 ------------------------------------------------------------------------------
         -7412.09362218                           
     1   -7412.07639235   1.72e-02   7.81e-01     
     2   -7412.10201845   2.56e-02   1.03e-01     
     3   -7412.09984673   2.17e-03   4.94e-02     
     4   -7412.10276950   2.92e-03   2.25e-02     Switched to DIIS steps.
     5   -7412.10387703   1.11e-03   1.36e-02     
     6   -7412.10398326   1.06e-04   3.67e-03     
     7   -7412.10399169   8.43e-06   1.60e-03     
     8   -7412.10399715   5.46e-06   5.00e-04     
     9   -7412.10400069   3.54e-06   3.02e-04     
    10   -7412.10400091   2.11e-07   9.26e-05     
    11   -7412.10400124   3.38e-07   3.62e-05     
    12   -7412.10400135   1.07e-07   2.25e-05     
    13   -7412.10400131   4.34e-08   8.10e-06     
 ------------------------------------------------------------------------------
         -7412.10400131                           CCSD T converged.

End of double precision
 SCF energy                 = -7411.38236729
 MP2 energy                 = -7412.09362218
 CCSD correlation energy     =    -0.72163401
 CCSD total energy           = -7412.10400131

 CCSD  T1^2 = 0.0187  T2^2 = 0.2700  Leading amplitudes:

 Amplitude    Orbitals with energies
 -0.0452       10 (A") A                 ->    12 (A") A                  
              -0.4669                         -0.0020                     
 -0.0452       10 (A") B                 ->    12 (A") B                  
              -0.4669                         -0.0020                     
 -0.0304       29 (A') A                 ->    32 (A') A                  
              -0.4991                          0.0292                     
 -0.0304       29 (A') B                 ->    32 (A') B                  
              -0.4991                          0.0292                     

 Amplitude    Orbitals with energies
 -0.1023       10 (A") A     10 (A") B   ->    12 (A") A     12 (A") B    
              -0.4669       -0.4669           -0.0020       -0.0020       
  0.1023       10 (A") A     10 (A") B   ->    12 (A") B     12 (A") A    
              -0.4669       -0.4669           -0.0020       -0.0020       
  0.1023       10 (A") B     10 (A") A   ->    12 (A") A     12 (A") B    
              -0.4669       -0.4669           -0.0020       -0.0020       
 -0.1023       10 (A") B     10 (A") A   ->    12 (A") B     12 (A") A    
              -0.4669       -0.4669           -0.0020       -0.0020       

 Computing CCSD intemediates for later calculations in double precision
 Finished.

Running a double precision version
           CCSD Lambda amplitudes will be solved using DIIS.
           Start     Size      MaxIter   EConv     LConv     
           3         7         100       1.00e-07  1.00e-05  
 ------------------------------------------------------------------------------
            Enorm      Ldiff       Comment
 ------------------------------------------------------------------------------
     1     6.63e-02   4.46e-02     
     2     2.12e-02   8.33e-03     
     3     1.02e-02   1.56e-03     
     4     5.47e-03   1.69e-03     Switched to DIIS steps.
     5     1.77e-03   1.10e-03     
     6     8.89e-04   2.83e-04     
     7     2.93e-04   9.17e-05     
     8     1.37e-04   7.03e-06     
     9     5.17e-05   6.22e-06     
    10     2.43e-05   2.15e-06     
    11     1.27e-05   2.01e-07     
    12     5.33e-06   9.63e-08     
    13     2.62e-06   2.28e-07     
    14     1.12e-06   3.97e-08     
    15     4.87e-07   1.33e-08     
    16     2.59e-07   3.68e-08     
    17     1.17e-07   2.48e-08     
    18     5.46e-08   6.90e-09     
 ------------------------------------------------------------------------------
                                   CCSD Lambda converged.

 Computing density matrices in double precision...
           Orbital response amplitudes will be solved using DIIS.
           Start     Size      MaxIter   EConv     LConv     
           3         7         100       1.00e-06  1.00e-06  
 ------------------------------------------------------------------------------
            Enorm      Ldiff       Comment
 ------------------------------------------------------------------------------
     1     1.01e-01   3.67e-04     
     2     8.02e-02   1.80e-02     
     3     9.51e-02   2.82e-02     
     4     7.44e-03   3.81e-02     Switched to DIIS steps.
     5     4.07e-03   1.50e-03     
     6     9.81e-04   7.56e-04     
     7     7.85e-04   2.90e-04     
     8     1.97e-04   1.32e-04     
     9     6.91e-05   4.58e-05     
    10     2.70e-05   4.51e-06     
    11     7.91e-06   2.64e-06     
    12     2.25e-06   1.72e-06     
    13     1.18e-06   7.66e-07     
    14     1.77e-07   2.32e-07     
 ------------------------------------------------------------------------------
                                   Orbital response converged.

 Computing density matrices... Done.
 CCSD calculation:   CPU 497.77 s  wall 90.37 s

 Transferring MO TPDM to AO TPDM
 Transferring g2_o1o1o1o1
 Transferring g2_o1o1o1v1
 Transferring g2_o1o1v1v1
 Transferring g2_o1v1o1v1
 Transferring g2_o1v1v1v1
 Transferring g2_v1v1v1v1
 Adding separable TPDM
 Computing TPDM gradient
 --------------------------------------------------------
 2e gradient
  Atom          X               Y               Z
 --------------------------------------------------------
    1        -54.372639       13.143393        0.000000  
    2         22.241500      -33.861743       -0.000000  
    3         20.756512        3.903422        0.000000  
    4         11.374627       16.814929        0.000000  
 --------------------------------------------------------
 --------------------------------------------------------
 Final gradient
  Atom          X               Y               Z
 --------------------------------------------------------
    1        -54.372639       13.143393        0.000000  
    2         22.241500      -33.861743       -0.000000  
    3         20.756512        3.903422        0.000000  
    4         11.374627       16.814929        0.000000  
 --------------------------------------------------------
 Analytic gradient from two-electron contribution:   CPU 283.50 s  wall 55.70 s

 Total ccman2 time:   CPU 840.15 s  wall 156.97 s


 --------------------------------------------------------------
             Orbital Energies (a.u.) and Symmetries
 --------------------------------------------------------------

 Alpha MOs, Restricted
 -- Occupied --                  
******* -180.89 -169.69 -169.69  -80.06  -37.94  -33.13  -33.13
  1 A'    2 A'    3 A'    4 A'    5 A'    6 A'    7 A'    8 A'                 
-26.350 -24.313 -24.312 -24.309 -15.699  -7.603  -7.258  -5.495
  9 A'   10 A'   11 A'   12 A'   13 A'   14 A'   15 A'   16 A'                 
 -5.493  -5.491  -5.480-169.693 -33.126 -24.312 -24.309  -5.493
 17 A'   18 A'   19 A'    1 A"    2 A"    3 A"    4 A"    5 A"                 
 -5.481  -2.414  -2.409  -2.398  -1.654  -1.162  -0.898  -0.795
  6 A"   20 A'   21 A'   22 A'   23 A'   24 A'   25 A'   26 A'                 
 -0.722  -0.639  -0.499  -0.435  -0.395  -2.410  -2.398  -0.718
 27 A'   28 A'   29 A'   30 A'   31 A'    7 A"    8 A"    9 A"                 
 -0.467  -0.393
 10 A"   11 A"                                                                 
 -- Virtual --                   
  0.029   0.060   0.077   0.091   0.151   0.188   0.210   0.263
 32 A'   33 A'   34 A'   35 A'   36 A'   37 A'   38 A'   39 A'                 
  0.281   0.310   0.334   0.363   0.380   0.380   0.477   0.515
 40 A'   41 A'   42 A'   43 A'   44 A'   45 A'   46 A'   47 A'                 
  0.570   0.585   0.678   0.734   0.802   0.909   0.949   1.083
 48 A'   49 A'   50 A'   51 A'   52 A'   53 A'   54 A'   55 A'                 
  1.147   1.269   1.369   1.547   1.583   1.617   1.628   1.856
 56 A'   57 A'   58 A'   59 A'   60 A'   61 A'   62 A'   63 A'                 
  1.912   2.263   2.378   2.604   2.866   4.039   4.191   4.250
 64 A'   65 A'   66 A'   67 A'   68 A'   69 A'   70 A'   71 A'                 
  4.445   4.482   4.545   4.627   4.758   5.346   6.532   6.564
 72 A'   73 A'   74 A'   75 A'   76 A'   77 A'   78 A'   79 A'                 
  6.931   7.141   7.501  14.795  14.879  28.859  29.528  29.553
 80 A'   81 A'   82 A'   83 A'   84 A'   85 A'   86 A'   87 A'                 
 29.869  29.891  29.954  36.630  68.727 130.585 130.611 154.257
 88 A'   89 A'   90 A'   91 A'   92 A'   93 A'   94 A'   95 A'                 
166.0961912.175  -0.002   0.083   0.218   0.314   0.368   0.387
 96 A'   97 A'   12 A"   13 A"   14 A"   15 A"   16 A"   17 A"                 
  0.550   0.574   0.858   0.904   1.039   1.530   1.568   1.760
 18 A"   19 A"   20 A"   21 A"   22 A"   23 A"   24 A"   25 A"                 
  2.239   2.376   4.113   4.188   4.401   4.470   4.486   6.519
 26 A"   27 A"   28 A"   29 A"   30 A"   31 A"   32 A"   33 A"                 
  6.899  14.696  29.517  29.864  29.870 130.578
 34 A"   35 A"   36 A"   37 A"   38 A"   39 A"                                 

 Beta MOs, Restricted
 -- Occupied --                  
******* -180.89 -169.69 -169.69  -80.06  -37.94  -33.13  -33.13
  1 A'    2 A'    3 A'    4 A'    5 A'    6 A'    7 A'    8 A'                 
-26.350 -24.313 -24.312 -24.309 -15.699  -7.603  -7.258  -5.495
  9 A'   10 A'   11 A'   12 A'   13 A'   14 A'   15 A'   16 A'                 
 -5.493  -5.491  -5.480-169.693 -33.126 -24.312 -24.309  -5.493
 17 A'   18 A'   19 A'    1 A"    2 A"    3 A"    4 A"    5 A"                 
 -5.481  -2.414  -2.409  -2.398  -1.654  -1.162  -0.898  -0.795
  6 A"   20 A'   21 A'   22 A'   23 A'   24 A'   25 A'   26 A'                 
 -0.722  -0.639  -0.499  -0.435  -0.395  -2.410  -2.398  -0.718
 27 A'   28 A'   29 A'   30 A'   31 A'    7 A"    8 A"    9 A"                 
 -0.467  -0.393
 10 A"   11 A"                                                                 
 -- Virtual --                   
  0.029   0.060   0.077   0.091   0.151   0.188   0.210   0.263
 32 A'   33 A'   34 A'   35 A'   36 A'   37 A'   38 A'   39 A'                 
  0.281   0.310   0.334   0.363   0.380   0.380   0.477   0.515
 40 A'   41 A'   42 A'   43 A'   44 A'   45 A'   46 A'   47 A'                 
  0.570   0.585   0.678   0.734   0.802   0.909   0.949   1.083
 48 A'   49 A'   50 A'   51 A'   52 A'   53 A'   54 A'   55 A'                 
  1.147   1.269   1.369   1.547   1.583   1.617   1.628   1.856
 56 A'   57 A'   58 A'   59 A'   60 A'   61 A'   62 A'   63 A'                 
  1.912   2.263   2.378   2.604   2.866   4.039   4.191   4.250
 64 A'   65 A'   66 A'   67 A'   68 A'   69 A'   70 A'   71 A'                 
  4.445   4.482   4.545   4.627   4.758   5.346   6.532   6.564
 72 A'   73 A'   74 A'   75 A'   76 A'   77 A'   78 A'   79 A'                 
  6.931   7.141   7.501  14.795  14.879  28.859  29.528  29.553
 80 A'   81 A'   82 A'   83 A'   84 A'   85 A'   86 A'   87 A'                 
 29.869  29.891  29.954  36.630  68.727 130.585 130.611 154.257
 88 A'   89 A'   90 A'   91 A'   92 A'   93 A'   94 A'   95 A'                 
166.0961912.175  -0.002   0.083   0.218   0.314   0.368   0.387
 96 A'   97 A'   12 A"   13 A"   14 A"   15 A"   16 A"   17 A"                 
  0.550   0.574   0.858   0.904   1.039   1.530   1.568   1.760
 18 A"   19 A"   20 A"   21 A"   22 A"   23 A"   24 A"   25 A"                 
  2.239   2.376   4.113   4.188   4.401   4.470   4.486   6.519
 26 A"   27 A"   28 A"   29 A"   30 A"   31 A"   32 A"   33 A"                 
  6.899  14.696  29.517  29.864  29.870 130.578
 34 A"   35 A"   36 A"   37 A"   38 A"   39 A"                                 
 --------------------------------------------------------------

          Ground-State Mulliken Net Atomic Charges

     Atom                 Charge (a.u.)
  ----------------------------------------
      1 I                    -0.158453
      2 P                     0.352701
      3 N                    -0.151741
      4 F                    -0.042508
  ----------------------------------------
  Sum of atomic charges =    -0.000000

 -----------------------------------------------------------------
                    Cartesian Multipole Moments
 -----------------------------------------------------------------
    Charge (ESU x 10^10)
                -0.0000
    Dipole Moment (Debye)
         X       1.0499      Y       1.5814      Z       0.0000
       Tot       1.8982
    Quadrupole Moments (Debye-Ang)
        XX     -56.8639     XY      -3.0902     YY     -52.0360
        XZ       0.0000     YZ       0.0000     ZZ     -51.5870
    Octopole Moments (Debye-Ang^2)
       XXX      54.7368    XXY      -4.9364    XYY      11.1186
       YYY     -12.9521    XXZ       0.0000    XYZ      -0.0000
       YYZ       0.0000    XZZ       8.2514    YZZ      -4.1349
       ZZZ       0.0000
    Hexadecapole Moments (Debye-Ang^3)
      XXXX    -709.4879   XXXY       7.9837   XXYY    -146.3940
      XYYY      13.4912   YYYY    -215.2576   XXXZ      -0.0000
      XXYZ       0.0000   XYYZ       0.0000   YYYZ       0.0000
      XXZZ    -120.8370   XYZZ       4.9699   YYZZ     -46.2621
      XZZZ      -0.0000   YZZZ       0.0000   ZZZZ     -67.8947
 -----------------------------------------------------------------
 DrvMan completing analytic gradient of the correlated energy
 Correlated dipole moment
            1
    1   0.4130747
    2   0.6221750
    3   0.0000000
 Energy read as -7412.104001307
 Full Analytical Gradient: (in a.u., or Hartree/Bohr)
             1             2             3             4
    1   -0.00000291    0.00003073   -0.00004674    0.00001892
    2    0.00000133    0.00001133    0.00001730   -0.00002996
    3    0.00000000    0.00000000   -0.00000000    0.00000000
 Gradient time:  CPU 0.94 s  wall 1.42 s
 ######################################################
 ######################################################
 # Starting finite difference calculation for IDERIV  #
 Finite diff step size:  1.88973e-03 a.u.
 ----------------------------------------------------------------
             Standard Nuclear Orientation (Angstroms)
    I     Atom           X                Y                Z
 ----------------------------------------------------------------
    1      I       0.9929643251    -0.0871970734     0.0000000000
    2      P      -1.1860201122     1.0989531835    -0.0000000000
    3      N      -2.3503492771     0.0125099908     0.0000000000
    4      F      -2.0368180673    -1.3278247553     0.0000000000
 ----------------------------------------------------------------
 Nuclear Repulsion Energy =   392.2576337581 hartrees
 There are       42 alpha and       42 beta electrons

                       Distance Matrix (Angstroms)
             I (  1)   P (  2)   N (  3)
   P (  2)  2.480912
   N (  3)  3.344800  1.592489
   F (  4)  3.273948  2.571596  1.376517

 Requested basis set is 6-311++G(d,p)
 There are 49 shells and 136 basis functions
 A cutoff of  1.0D-14 yielded   1045 shell pairs
 There are      8484 function pairs (      9531 Cartesian)
 Smallest overlap matrix eigenvalue = 2.29E-03
 Guess MOs from SCF MO coefficient file

 -----------------------------------------------------------------------
  General SCF calculation program by
  Eric Jon Sundstrom, Paul Horn, Yuezhi Mao, Dmitri Zuev, Alec White,
  David Stuck, Shaama M.S., Shane Yost, Joonho Lee, David Small,
  Daniel Levine, Susi Lehtola, Hugh Burton, Evgeny Epifanovsky
 -----------------------------------------------------------------------
 Hartree-Fock
 using 6 threads for integral computing
 -------------------------------------------------------
 OpenMP Integral computing Module                
 Release: version 2.0, May 2017, Q-Chem Inc. Pleasanton 
 -------------------------------------------------------
 A restricted SCF calculation will be
 performed using DIIS
 SCF converges when DIIS error is below 1.0e-08
 ---------------------------------------
  Cycle       Energy         DIIS error
 ---------------------------------------
    1   -7411.3823591315      5.11e-06  
    2   -7411.3823592210      1.43e-06  
    3   -7411.3823592298      8.47e-07  
    4   -7411.3823592321      2.64e-07  
    5   -7411.3823592325      1.00e-07  
    6   -7411.3823592326      4.12e-08  
    7   -7411.3823592326      1.79e-08  
    8   -7411.3823592325      7.61e-09  Convergence criterion met
 ---------------------------------------
 SCF time:   CPU 5.83s  wall 2.00s 
 SCF   energy in the final basis set =    -7411.3823592325
 Total energy in the final basis set =    -7411.3823592325


 ------------------------------------------------------------------------------

   CCMAN2: suite of methods based on coupled cluster
           and equation of motion theories.

   Components:
   * libvmm-1.3-trunk
     by Evgeny Epifanovsky, Ilya Kaliman.
   * libtensor-2.5-trunk
     by Evgeny Epifanovsky, Michael Wormit, Dmitry Zuev, Sam Manzer, 
        Ilya Kaliman.
   * libcc-2.5-trunk
     by Evgeny Epifanovsky, Arik Landau, Tomasz Kus, Kirill Khistyaev, 
        Dmitry Zuev, Prashant Manohar, Xintian Feng, Anna Krylov, 
        Matthew Goldey, Alec White, Thomas Jagau, Kaushik Nanda, 
        Anastasia Gunina, Alexander Kunitsa, Joonho Lee.

   CCMAN original authors:
   Anna I. Krylov, C. David Sherrill, Steven R. Gwaltney,
   Edward F. C. Byrd (2000)
   Sergey V. Levchenko, Lyudmila V. Slipchenko, Tao Wang,
   Ana-Maria C. Cristian (2003)
   Piotr A. Pieniazek, C. Melania Oana, Evgeny Epifanovsky (2007)
   Prashant Manohar (2009)

 ------------------------------------------------------------------------------


 Allocating and initializing 30808MB of RAM...
 Calculation will run on 6 cores.


 Alpha MOs, Restricted
 -- Occupied --                  
******* -180.89 -169.69 -169.69 -169.69  -80.06  -37.94  -33.13
  1 A     2 A     3 A     4 A     5 A     6 A     7 A     8 A                  
-33.126 -33.125 -26.350 -24.313 -24.312 -24.312 -24.309 -24.309
  9 A    10 A    11 A    12 A    13 A    14 A    15 A    16 A                  
-15.699  -7.603  -7.258  -5.495  -5.493  -5.493  -5.491  -5.481
 17 A    18 A    19 A    20 A    21 A    22 A    23 A    24 A                  
 -5.480  -2.414  -2.410  -2.409  -2.398  -2.398  -1.654  -1.162
 25 A    26 A    27 A    28 A    29 A    30 A    31 A    32 A                  
 -0.898  -0.796  -0.722  -0.718  -0.639  -0.499  -0.467  -0.435
 33 A    34 A    35 A    36 A    37 A    38 A    39 A    40 A                  
 -0.395  -0.393
 41 A    42 A                                                                  
 -- Virtual --                   
 -0.002   0.029   0.060   0.077   0.083   0.091   0.151   0.188
 43 A    44 A    45 A    46 A    47 A    48 A    49 A    50 A                  
  0.210   0.218   0.263   0.281   0.310   0.314   0.334   0.363
 51 A    52 A    53 A    54 A    55 A    56 A    57 A    58 A                  
  0.368   0.380   0.380   0.387   0.477   0.515   0.550   0.570
 59 A    60 A    61 A    62 A    63 A    64 A    65 A    66 A                  
  0.574   0.585   0.677   0.734   0.802   0.858   0.904   0.909
 67 A    68 A    69 A    70 A    71 A    72 A    73 A    74 A                  
  0.949   1.039   1.083   1.147   1.269   1.369   1.530   1.547
 75 A    76 A    77 A    78 A    79 A    80 A    81 A    82 A                  
  1.568   1.583   1.617   1.628   1.760   1.856   1.911   2.239
 83 A    84 A    85 A    86 A    87 A    88 A    89 A    90 A                  
  2.263   2.376   2.378   2.604   2.866   4.039   4.112   4.188
 91 A    92 A    93 A    94 A    95 A    96 A    97 A    98 A                  
  4.191   4.250   4.401   4.445   4.470   4.482   4.486   4.545
 99 A   100 A   101 A   102 A   103 A   104 A   105 A   106 A                  
  4.627   4.758   5.346   6.519   6.532   6.564   6.899   6.931
107 A   108 A   109 A   110 A   111 A   112 A   113 A   114 A                  
  7.141   7.501  14.696  14.795  14.879  28.859  29.517  29.528
115 A   116 A   117 A   118 A   119 A   120 A   121 A   122 A                  
 29.553  29.864  29.869  29.870  29.891  29.954  36.630  68.727
123 A   124 A   125 A   126 A   127 A   128 A   129 A   130 A                  
130.578 130.585 130.611 154.257 166.0961912.175
131 A   132 A   133 A   134 A   135 A   136 A                                  

 Beta MOs, Restricted
 -- Occupied --                  
******* -180.89 -169.69 -169.69 -169.69  -80.06  -37.94  -33.13
  1 A     2 A     3 A     4 A     5 A     6 A     7 A     8 A                  
-33.126 -33.125 -26.350 -24.313 -24.312 -24.312 -24.309 -24.309
  9 A    10 A    11 A    12 A    13 A    14 A    15 A    16 A                  
-15.699  -7.603  -7.258  -5.495  -5.493  -5.493  -5.491  -5.481
 17 A    18 A    19 A    20 A    21 A    22 A    23 A    24 A                  
 -5.480  -2.414  -2.410  -2.409  -2.398  -2.398  -1.654  -1.162
 25 A    26 A    27 A    28 A    29 A    30 A    31 A    32 A                  
 -0.898  -0.796  -0.722  -0.718  -0.639  -0.499  -0.467  -0.435
 33 A    34 A    35 A    36 A    37 A    38 A    39 A    40 A                  
 -0.395  -0.393
 41 A    42 A                                                                  
 -- Virtual --                   
 -0.002   0.029   0.060   0.077   0.083   0.091   0.151   0.188
 43 A    44 A    45 A    46 A    47 A    48 A    49 A    50 A                  
  0.210   0.218   0.263   0.281   0.310   0.314   0.334   0.363
 51 A    52 A    53 A    54 A    55 A    56 A    57 A    58 A                  
  0.368   0.380   0.380   0.387   0.477   0.515   0.550   0.570
 59 A    60 A    61 A    62 A    63 A    64 A    65 A    66 A                  
  0.574   0.585   0.677   0.734   0.802   0.858   0.904   0.909
 67 A    68 A    69 A    70 A    71 A    72 A    73 A    74 A                  
  0.949   1.039   1.083   1.147   1.269   1.369   1.530   1.547
 75 A    76 A    77 A    78 A    79 A    80 A    81 A    82 A                  
  1.568   1.583   1.617   1.628   1.760   1.856   1.911   2.239
 83 A    84 A    85 A    86 A    87 A    88 A    89 A    90 A                  
  2.263   2.376   2.378   2.604   2.866   4.039   4.112   4.188
 91 A    92 A    93 A    94 A    95 A    96 A    97 A    98 A                  
  4.191   4.250   4.401   4.445   4.470   4.482   4.486   4.545
 99 A   100 A   101 A   102 A   103 A   104 A   105 A   106 A                  
  4.627   4.758   5.346   6.519   6.532   6.564   6.899   6.931
107 A   108 A   109 A   110 A   111 A   112 A   113 A   114 A                  
  7.141   7.501  14.696  14.795  14.879  28.859  29.517  29.528
115 A   116 A   117 A   118 A   119 A   120 A   121 A   122 A                  
 29.553  29.864  29.869  29.870  29.891  29.954  36.630  68.727
123 A   124 A   125 A   126 A   127 A   128 A   129 A   130 A                  
130.578 130.585 130.611 154.257 166.0961912.175
131 A   132 A   133 A   134 A   135 A   136 A                                  

 Occupation and symmetry of molecular orbitals

 Point group: C1 (1 irreducible representation).

                           A     All 
 -------------------------------------
 All molecular orbitals:
  - Alpha                  136   136 
  - Beta                   136   136 
 -------------------------------------
 Alpha orbitals:
  - Frozen occupied        25    25  
  - Active occupied        17    17  
  - Active virtual         94    94  
  - Frozen virtual         0     0   
 -------------------------------------
 Beta orbitals:
  - Frozen occupied        25    25  
  - Active occupied        17    17  
  - Active virtual         94    94  
  - Frozen virtual         0     0   
 -------------------------------------

 Import integrals:   CPU 0.00 s  wall 0.00 s

 Import integrals:   CPU 56.78 s  wall 9.94 s

 MP2 amplitudes:   CPU 0.13 s  wall 0.09 s

Running a double precision version
           CCSD T amplitudes will be solved using DIIS.

           Start     Size      MaxIter   EConv     TConv     
           3         7         100       1.00e-07  1.00e-05  
 ------------------------------------------------------------------------------
           Energy (a.u.)   Ediff      Tdiff       Comment
 ------------------------------------------------------------------------------
         -7412.09361792                           
     1   -7412.07638845   1.72e-02   7.81e-01     
     2   -7412.10201768   2.56e-02   1.03e-01     
     3   -7412.09984546   2.17e-03   4.95e-02     
     4   -7412.10276890   2.92e-03   2.25e-02     Switched to DIIS steps.
     5   -7412.10387685   1.11e-03   1.36e-02     
     6   -7412.10398309   1.06e-04   3.67e-03     
     7   -7412.10399153   8.44e-06   1.60e-03     
     8   -7412.10399700   5.47e-06   5.00e-04     
     9   -7412.10400055   3.55e-06   3.02e-04     
    10   -7412.10400076   2.12e-07   9.27e-05     
    11   -7412.10400110   3.39e-07   3.63e-05     
    12   -7412.10400121   1.07e-07   2.25e-05     
    13   -7412.10400116   4.33e-08   8.13e-06     
 ------------------------------------------------------------------------------
         -7412.10400116                           CCSD T converged.

End of double precision
 SCF energy                 = -7411.38235923
 MP2 energy                 = -7412.09361792
 CCSD correlation energy     =    -0.72164193
 CCSD total energy           = -7412.10400116

 CCSD  T1^2 = 0.0187  T2^2 = 0.2700  Leading amplitudes:

 Amplitude    Orbitals with energies
  0.0451       39 (A) A                  ->    43 (A) A                   
              -0.4669                         -0.0020                     
  0.0451       39 (A) B                  ->    43 (A) B                   
              -0.4669                         -0.0020                     
 -0.0304       38 (A) A                  ->    44 (A) A                   
              -0.4991                          0.0290                     
 -0.0304       38 (A) B                  ->    44 (A) B                   
              -0.4991                          0.0290                     

 Amplitude    Orbitals with energies
 -0.1024       39 (A) A      39 (A) B    ->    43 (A) A      43 (A) B     
              -0.4669       -0.4669           -0.0020       -0.0020       
  0.1024       39 (A) A      39 (A) B    ->    43 (A) B      43 (A) A     
              -0.4669       -0.4669           -0.0020       -0.0020       
  0.1024       39 (A) B      39 (A) A    ->    43 (A) A      43 (A) B     
              -0.4669       -0.4669           -0.0020       -0.0020       
 -0.1024       39 (A) B      39 (A) A    ->    43 (A) B      43 (A) A     
              -0.4669       -0.4669           -0.0020       -0.0020       

 Computing CCSD intemediates for later calculations in double precision
 Finished.

Running a double precision version
           CCSD Lambda amplitudes will be solved using DIIS.
           Start     Size      MaxIter   EConv     LConv     
           3         7         100       1.00e-07  1.00e-05  
 ------------------------------------------------------------------------------
            Enorm      Ldiff       Comment
 ------------------------------------------------------------------------------
     1     6.63e-02   4.46e-02     
     2     2.12e-02   8.33e-03     
     3     1.02e-02   1.56e-03     
     4     5.47e-03   1.69e-03     Switched to DIIS steps.
     5     1.77e-03   1.10e-03     
     6     8.89e-04   2.83e-04     
     7     2.93e-04   9.18e-05     
     8     1.37e-04   7.02e-06     
     9     5.18e-05   6.24e-06     
    10     2.44e-05   2.15e-06     
    11     1.27e-05   2.01e-07     
    12     5.34e-06   9.70e-08     
    13     2.63e-06   2.29e-07     
    14     1.12e-06   3.99e-08     
    15     4.88e-07   1.33e-08     
    16     2.59e-07   3.69e-08     
    17     1.17e-07   2.48e-08     
    18     5.47e-08   6.92e-09     
 ------------------------------------------------------------------------------
                                   CCSD Lambda converged.

 Computing density matrices in double precision...
           Orbital response amplitudes will be solved using DIIS.
           Start     Size      MaxIter   EConv     LConv     
           3         7         100       1.00e-06  1.00e-06  
 ------------------------------------------------------------------------------
            Enorm      Ldiff       Comment
 ------------------------------------------------------------------------------
     1     1.01e-01   3.88e-04     
     2     8.02e-02   1.80e-02     
     3     9.51e-02   2.83e-02     
     4     7.38e-03   3.81e-02     Switched to DIIS steps.
     5     4.02e-03   1.46e-03     
     6     9.77e-04   7.50e-04     
     7     7.86e-04   2.95e-04     
     8     1.97e-04   1.33e-04     
     9     6.92e-05   4.58e-05     
    10     2.70e-05   4.49e-06     
    11     7.88e-06   2.64e-06     
    12     2.23e-06   1.71e-06     
    13     1.19e-06   7.61e-07     
    14     1.79e-07   2.32e-07     
 ------------------------------------------------------------------------------
                                   Orbital response converged.

 Computing density matrices... Done.
 CCSD calculation:   CPU 1642.16 s  wall 284.43 s

 Transferring MO TPDM to AO TPDM
 Transferring g2_o1o1o1o1
 Transferring g2_o1o1o1v1
 Transferring g2_o1o1v1v1
 Transferring g2_o1v1o1v1
 Transferring g2_o1v1v1v1
 Transferring g2_v1v1v1v1
 Adding separable TPDM
 Computing TPDM gradient
 --------------------------------------------------------
 2e gradient
  Atom          X               Y               Z
 --------------------------------------------------------
    1        -54.346464       13.129282       -0.000000  
    2         22.224341      -33.843391        0.000000  
    3         20.753420        3.902518       -0.000000  
    4         11.368704       16.811591        0.000000  
 --------------------------------------------------------
 --------------------------------------------------------
 Final gradient
  Atom          X               Y               Z
 --------------------------------------------------------
    1        -54.346464       13.129282       -0.000000  
    2         22.224341      -33.843391        0.000000  
    3         20.753420        3.902518       -0.000000  
    4         11.368704       16.811591        0.000000  
 --------------------------------------------------------
 Analytic gradient from two-electron contribution:   CPU 289.43 s  wall 57.56 s

 Total ccman2 time:   CPU 1994.75 s  wall 353.51 s


 --------------------------------------------------------------

                    Orbital Energies (a.u.)
 --------------------------------------------------------------

 Alpha MOs
 -- Occupied --
********-180.8877-169.6942-169.6934-169.6933 -80.0636 -37.9416 -33.1293
-33.1258 -33.1254 -26.3499 -24.3134 -24.3123 -24.3119 -24.3087 -24.3087
-15.6988  -7.6027  -7.2584  -5.4951  -5.4935  -5.4930  -5.4911  -5.4814
 -5.4804  -2.4141  -2.4100  -2.4089  -2.3981  -2.3981  -1.6542  -1.1619
 -0.8981  -0.7955  -0.7223  -0.7175  -0.6387  -0.4991  -0.4669  -0.4349
 -0.3949  -0.3927
 -- Virtual --
 -0.0020   0.0290   0.0600   0.0767   0.0827   0.0908   0.1513   0.1877
  0.2101   0.2185   0.2626   0.2813   0.3095   0.3136   0.3336   0.3632
  0.3682   0.3802   0.3804   0.3868   0.4766   0.5149   0.5496   0.5703
  0.5740   0.5849   0.6775   0.7340   0.8016   0.8584   0.9038   0.9093
  0.9490   1.0388   1.0829   1.1468   1.2691   1.3689   1.5303   1.5474
  1.5675   1.5833   1.6174   1.6279   1.7604   1.8556   1.9115   2.2391
  2.2634   2.3756   2.3781   2.6037   2.8658   4.0386   4.1125   4.1883
  4.1910   4.2498   4.4005   4.4445   4.4705   4.4823   4.4856   4.5446
  4.6269   4.7580   5.3463   6.5192   6.5325   6.5640   6.8994   6.9306
  7.1406   7.5007  14.6964  14.7949  14.8785  28.8588  29.5170  29.5275
 29.5527  29.8641  29.8690  29.8699  29.8913  29.9536  36.6302  68.7266
130.5775 130.5854 130.6112 154.2571 166.09611912.1747
 --------------------------------------------------------------

          Ground-State Mulliken Net Atomic Charges

     Atom                 Charge (a.u.)
  ----------------------------------------
      1 I                    -0.158625
      2 P                     0.352750
      3 N                    -0.151628
      4 F                    -0.042497
  ----------------------------------------
  Sum of atomic charges =     0.000000

 -----------------------------------------------------------------
                    Cartesian Multipole Moments
 -----------------------------------------------------------------
    Charge (ESU x 10^10)
                -0.0000
    Dipole Moment (Debye)
         X       1.0466      Y       1.5824      Z       0.0000
       Tot       1.8972
    Quadrupole Moments (Debye-Ang)
        XX     -56.8600     XY      -3.0912     YY     -52.0359
        XZ      -0.0000     YZ      -0.0000     ZZ     -51.5888
    Octopole Moments (Debye-Ang^2)
       XXX      54.6386    XXY      -4.9372    XYY      11.0839
       YYY     -12.9483    XXZ       0.0000    XYZ       0.0000
       YYZ       0.0000    XZZ       8.2191    YZZ      -4.1344
       ZZZ       0.0000
    Hexadecapole Moments (Debye-Ang^3)
      XXXX    -709.7699   XXXY       7.9838   XXYY    -146.4478
      XYYY      13.4944   YYYY    -215.2535   XXXZ      -0.0000
      XXYZ      -0.0000   XYYZ      -0.0000   YYYZ      -0.0000
      XXZZ    -120.8954   XYZZ       4.9717   YYZZ     -46.2633
      XZZZ      -0.0000   YZZZ      -0.0000   ZZZZ     -67.9018
 -----------------------------------------------------------------
 DrvMan completing analytic gradient of the correlated energy
 Correlated dipole moment
            1
    1   0.4117579
    2   0.6225531
    3   0.0000000
 Energy read as -7412.104001163
 Full Analytical Gradient: (in a.u., or Hartree/Bohr)
             1             2             3             4
    1    0.00016308   -0.00008910   -0.00009961    0.00002563
    2   -0.00006963    0.00008228    0.00002066   -0.00003331
    3    0.00000000   -0.00000000    0.00000000   -0.00000000
 Gradient time:  CPU 0.79 s  wall 0.80 s
 ----------------------------------------------------------------
             Standard Nuclear Orientation (Angstroms)
    I     Atom           X                Y                Z
 ----------------------------------------------------------------
    1      I       0.9909643251    -0.0871970734     0.0000000000
    2      P      -1.1860201122     1.0989531835    -0.0000000000
    3      N      -2.3503492771     0.0125099908     0.0000000000
    4      F      -2.0368180673    -1.3278247553     0.0000000000
 ----------------------------------------------------------------
 Nuclear Repulsion Energy =   392.4564820643 hartrees
 There are       42 alpha and       42 beta electrons

                       Distance Matrix (Angstroms)
             I (  1)   P (  2)   N (  3)
   P (  2)  2.479156
   N (  3)  3.342801  1.592489
   F (  4)  3.272098  2.571596  1.376517

 Requested basis set is 6-311++G(d,p)
 There are 49 shells and 136 basis functions
 A cutoff of  1.0D-14 yielded   1046 shell pairs
 There are      8489 function pairs (      9537 Cartesian)
 Smallest overlap matrix eigenvalue = 2.28E-03
 Guess MOs from SCF MO coefficient file

 -----------------------------------------------------------------------
  General SCF calculation program by
  Eric Jon Sundstrom, Paul Horn, Yuezhi Mao, Dmitri Zuev, Alec White,
  David Stuck, Shaama M.S., Shane Yost, Joonho Lee, David Small,
  Daniel Levine, Susi Lehtola, Hugh Burton, Evgeny Epifanovsky
 -----------------------------------------------------------------------
 Hartree-Fock
 using 6 threads for integral computing
 -------------------------------------------------------
 OpenMP Integral computing Module                
 Release: version 2.0, May 2017, Q-Chem Inc. Pleasanton 
 -------------------------------------------------------
 A restricted SCF calculation will be
 performed using DIIS
 SCF converges when DIIS error is below 1.0e-08
 ---------------------------------------
  Cycle       Energy         DIIS error
 ---------------------------------------
    1   -7411.3823746157      1.02e-05  
    2   -7411.3823749745      2.86e-06  
    3   -7411.3823750101      1.69e-06  
    4   -7411.3823750189      5.29e-07  
    5   -7411.3823750206      2.00e-07  
    6   -7411.3823750208      8.22e-08  
    7   -7411.3823750208      3.57e-08  
    8   -7411.3823750209      1.52e-08  
    9   -7411.3823750209      5.33e-09  Convergence criterion met
 ---------------------------------------
 SCF time:   CPU 6.50s  wall 1.00s 
 SCF   energy in the final basis set =    -7411.3823750209
 Total energy in the final basis set =    -7411.3823750209


 ------------------------------------------------------------------------------

   CCMAN2: suite of methods based on coupled cluster
           and equation of motion theories.

   Components:
   * libvmm-1.3-trunk
     by Evgeny Epifanovsky, Ilya Kaliman.
   * libtensor-2.5-trunk
     by Evgeny Epifanovsky, Michael Wormit, Dmitry Zuev, Sam Manzer, 
        Ilya Kaliman.
   * libcc-2.5-trunk
     by Evgeny Epifanovsky, Arik Landau, Tomasz Kus, Kirill Khistyaev, 
        Dmitry Zuev, Prashant Manohar, Xintian Feng, Anna Krylov, 
        Matthew Goldey, Alec White, Thomas Jagau, Kaushik Nanda, 
        Anastasia Gunina, Alexander Kunitsa, Joonho Lee.

   CCMAN original authors:
   Anna I. Krylov, C. David Sherrill, Steven R. Gwaltney,
   Edward F. C. Byrd (2000)
   Sergey V. Levchenko, Lyudmila V. Slipchenko, Tao Wang,
   Ana-Maria C. Cristian (2003)
   Piotr A. Pieniazek, C. Melania Oana, Evgeny Epifanovsky (2007)
   Prashant Manohar (2009)

 ------------------------------------------------------------------------------


 Allocating and initializing 30808MB of RAM...
 Calculation will run on 6 cores.


 Alpha MOs, Restricted
 -- Occupied --                  
******* -180.89 -169.69 -169.69 -169.69  -80.06  -37.94  -33.13
  1 A     2 A     3 A     4 A     5 A     6 A     7 A     8 A                  
-33.126 -33.125 -26.350 -24.313 -24.312 -24.312 -24.309 -24.309
  9 A    10 A    11 A    12 A    13 A    14 A    15 A    16 A                  
-15.699  -7.603  -7.259  -5.495  -5.493  -5.493  -5.491  -5.481
 17 A    18 A    19 A    20 A    21 A    22 A    23 A    24 A                  
 -5.481  -2.414  -2.410  -2.409  -2.398  -2.398  -1.654  -1.162
 25 A    26 A    27 A    28 A    29 A    30 A    31 A    32 A                  
 -0.898  -0.795  -0.722  -0.717  -0.639  -0.499  -0.467  -0.435
 33 A    34 A    35 A    36 A    37 A    38 A    39 A    40 A                  
 -0.395  -0.393
 41 A    42 A                                                                  
 -- Virtual --                   
 -0.002   0.029   0.060   0.077   0.083   0.091   0.151   0.188
 43 A    44 A    45 A    46 A    47 A    48 A    49 A    50 A                  
  0.210   0.218   0.263   0.281   0.310   0.314   0.334   0.363
 51 A    52 A    53 A    54 A    55 A    56 A    57 A    58 A                  
  0.368   0.380   0.381   0.387   0.477   0.515   0.549   0.570
 59 A    60 A    61 A    62 A    63 A    64 A    65 A    66 A                  
  0.574   0.585   0.678   0.734   0.802   0.858   0.904   0.909
 67 A    68 A    69 A    70 A    71 A    72 A    73 A    74 A                  
  0.949   1.039   1.083   1.147   1.269   1.369   1.530   1.547
 75 A    76 A    77 A    78 A    79 A    80 A    81 A    82 A                  
  1.568   1.583   1.618   1.628   1.761   1.856   1.912   2.239
 83 A    84 A    85 A    86 A    87 A    88 A    89 A    90 A                  
  2.263   2.376   2.378   2.604   2.866   4.039   4.113   4.188
 91 A    92 A    93 A    94 A    95 A    96 A    97 A    98 A                  
  4.191   4.250   4.401   4.445   4.470   4.482   4.486   4.545
 99 A   100 A   101 A   102 A   103 A   104 A   105 A   106 A                  
  4.627   4.758   5.346   6.519   6.532   6.564   6.900   6.931
107 A   108 A   109 A   110 A   111 A   112 A   113 A   114 A                  
  7.141   7.501  14.697  14.795  14.879  28.859  29.517  29.527
115 A   116 A   117 A   118 A   119 A   120 A   121 A   122 A                  
 29.553  29.864  29.869  29.870  29.891  29.954  36.630  68.727
123 A   124 A   125 A   126 A   127 A   128 A   129 A   130 A                  
130.577 130.585 130.611 154.257 166.0961912.175
131 A   132 A   133 A   134 A   135 A   136 A                                  

 Beta MOs, Restricted
 -- Occupied --                  
******* -180.89 -169.69 -169.69 -169.69  -80.06  -37.94  -33.13
  1 A     2 A     3 A     4 A     5 A     6 A     7 A     8 A                  
-33.126 -33.125 -26.350 -24.313 -24.312 -24.312 -24.309 -24.309
  9 A    10 A    11 A    12 A    13 A    14 A    15 A    16 A                  
-15.699  -7.603  -7.259  -5.495  -5.493  -5.493  -5.491  -5.481
 17 A    18 A    19 A    20 A    21 A    22 A    23 A    24 A                  
 -5.481  -2.414  -2.410  -2.409  -2.398  -2.398  -1.654  -1.162
 25 A    26 A    27 A    28 A    29 A    30 A    31 A    32 A                  
 -0.898  -0.795  -0.722  -0.717  -0.639  -0.499  -0.467  -0.435
 33 A    34 A    35 A    36 A    37 A    38 A    39 A    40 A                  
 -0.395  -0.393
 41 A    42 A                                                                  
 -- Virtual --                   
 -0.002   0.029   0.060   0.077   0.083   0.091   0.151   0.188
 43 A    44 A    45 A    46 A    47 A    48 A    49 A    50 A                  
  0.210   0.218   0.263   0.281   0.310   0.314   0.334   0.363
 51 A    52 A    53 A    54 A    55 A    56 A    57 A    58 A                  
  0.368   0.380   0.381   0.387   0.477   0.515   0.549   0.570
 59 A    60 A    61 A    62 A    63 A    64 A    65 A    66 A                  
  0.574   0.585   0.678   0.734   0.802   0.858   0.904   0.909
 67 A    68 A    69 A    70 A    71 A    72 A    73 A    74 A                  
  0.949   1.039   1.083   1.147   1.269   1.369   1.530   1.547
 75 A    76 A    77 A    78 A    79 A    80 A    81 A    82 A                  
  1.568   1.583   1.618   1.628   1.761   1.856   1.912   2.239
 83 A    84 A    85 A    86 A    87 A    88 A    89 A    90 A                  
  2.263   2.376   2.378   2.604   2.866   4.039   4.113   4.188
 91 A    92 A    93 A    94 A    95 A    96 A    97 A    98 A                  
  4.191   4.250   4.401   4.445   4.470   4.482   4.486   4.545
 99 A   100 A   101 A   102 A   103 A   104 A   105 A   106 A                  
  4.627   4.758   5.346   6.519   6.532   6.564   6.900   6.931
107 A   108 A   109 A   110 A   111 A   112 A   113 A   114 A                  
  7.141   7.501  14.697  14.795  14.879  28.859  29.517  29.527
115 A   116 A   117 A   118 A   119 A   120 A   121 A   122 A                  
 29.553  29.864  29.869  29.870  29.891  29.954  36.630  68.727
123 A   124 A   125 A   126 A   127 A   128 A   129 A   130 A                  
130.577 130.585 130.611 154.257 166.0961912.175
131 A   132 A   133 A   134 A   135 A   136 A                                  

 Occupation and symmetry of molecular orbitals

 Point group: C1 (1 irreducible representation).

                           A     All 
 -------------------------------------
 All molecular orbitals:
  - Alpha                  136   136 
  - Beta                   136   136 
 -------------------------------------
 Alpha orbitals:
  - Frozen occupied        25    25  
  - Active occupied        17    17  
  - Active virtual         94    94  
  - Frozen virtual         0     0   
 -------------------------------------
 Beta orbitals:
  - Frozen occupied        25    25  
  - Active occupied        17    17  
  - Active virtual         94    94  
  - Frozen virtual         0     0   
 -------------------------------------

 Import integrals:   CPU 0.00 s  wall 0.00 s

 Import integrals:   CPU 56.93 s  wall 9.98 s

 MP2 amplitudes:   CPU 0.13 s  wall 0.09 s

Running a double precision version
           CCSD T amplitudes will be solved using DIIS.

           Start     Size      MaxIter   EConv     TConv     
           3         7         100       1.00e-07  1.00e-05  
 ------------------------------------------------------------------------------
           Energy (a.u.)   Ediff      Tdiff       Comment
 ------------------------------------------------------------------------------
         -7412.09362615                           
     1   -7412.07639595   1.72e-02   7.81e-01     
     2   -7412.10201891   2.56e-02   1.03e-01     
     3   -7412.09984770   2.17e-03   4.94e-02     
     4   -7412.10276980   2.92e-03   2.24e-02     Switched to DIIS steps.
     5   -7412.10387690   1.11e-03   1.36e-02     
     6   -7412.10398313   1.06e-04   3.67e-03     
     7   -7412.10399155   8.42e-06   1.60e-03     
     8   -7412.10399700   5.45e-06   5.00e-04     
     9   -7412.10400054   3.54e-06   3.02e-04     
    10   -7412.10400075   2.10e-07   9.25e-05     
    11   -7412.10400108   3.37e-07   3.61e-05     
    12   -7412.10400119   1.07e-07   2.24e-05     
    13   -7412.10400115   4.35e-08   8.08e-06     
 ------------------------------------------------------------------------------
         -7412.10400115                           CCSD T converged.

End of double precision
 SCF energy                 = -7411.38237502
 MP2 energy                 = -7412.09362615
 CCSD correlation energy     =    -0.72162612
 CCSD total energy           = -7412.10400115

 CCSD  T1^2 = 0.0187  T2^2 = 0.2700  Leading amplitudes:

 Amplitude    Orbitals with energies
 -0.0452       39 (A) A                  ->    43 (A) A                   
              -0.4669                         -0.0020                     
 -0.0452       39 (A) B                  ->    43 (A) B                   
              -0.4669                         -0.0020                     
 -0.0304       38 (A) A                  ->    44 (A) A                   
              -0.4990                          0.0293                     
 -0.0304       38 (A) B                  ->    44 (A) B                   
              -0.4990                          0.0293                     

 Amplitude    Orbitals with energies
 -0.1022       39 (A) A      39 (A) B    ->    43 (A) A      43 (A) B     
              -0.4669       -0.4669           -0.0020       -0.0020       
  0.1022       39 (A) A      39 (A) B    ->    43 (A) B      43 (A) A     
              -0.4669       -0.4669           -0.0020       -0.0020       
  0.1022       39 (A) B      39 (A) A    ->    43 (A) A      43 (A) B     
              -0.4669       -0.4669           -0.0020       -0.0020       
 -0.1022       39 (A) B      39 (A) A    ->    43 (A) B      43 (A) A     
              -0.4669       -0.4669           -0.0020       -0.0020       

 Computing CCSD intemediates for later calculations in double precision
 Finished.

Running a double precision version
           CCSD Lambda amplitudes will be solved using DIIS.
           Start     Size      MaxIter   EConv     LConv     
           3         7         100       1.00e-07  1.00e-05  
 ------------------------------------------------------------------------------
            Enorm      Ldiff       Comment
 ------------------------------------------------------------------------------
     1     6.63e-02   4.46e-02     
     2     2.12e-02   8.33e-03     
     3     1.02e-02   1.56e-03     
     4     5.47e-03   1.69e-03     Switched to DIIS steps.
     5     1.77e-03   1.10e-03     
     6     8.88e-04   2.82e-04     
     7     2.92e-04   9.17e-05     
     8     1.37e-04   7.03e-06     
     9     5.16e-05   6.21e-06     
    10     2.43e-05   2.14e-06     
    11     1.26e-05   2.00e-07     
    12     5.32e-06   9.56e-08     
    13     2.62e-06   2.28e-07     
    14     1.12e-06   3.95e-08     
    15     4.87e-07   1.33e-08     
    16     2.58e-07   3.67e-08     
    17     1.16e-07   2.47e-08     
    18     5.45e-08   6.88e-09     
 ------------------------------------------------------------------------------
                                   CCSD Lambda converged.

 Computing density matrices in double precision...
           Orbital response amplitudes will be solved using DIIS.
           Start     Size      MaxIter   EConv     LConv     
           3         7         100       1.00e-06  1.00e-06  
 ------------------------------------------------------------------------------
            Enorm      Ldiff       Comment
 ------------------------------------------------------------------------------
     1     1.01e-01   3.52e-04     
     2     8.02e-02   1.79e-02     
     3     9.51e-02   2.82e-02     
     4     7.52e-03   3.80e-02     Switched to DIIS steps.
     5     4.13e-03   1.55e-03     
     6     9.86e-04   7.65e-04     
     7     7.81e-04   2.84e-04     
     8     1.97e-04   1.31e-04     
     9     6.90e-05   4.58e-05     
    10     2.70e-05   4.50e-06     
    11     7.92e-06   2.65e-06     
    12     2.26e-06   1.72e-06     
    13     1.17e-06   7.69e-07     
    14     1.72e-07   2.31e-07     
 ------------------------------------------------------------------------------
                                   Orbital response converged.

 Computing density matrices... Done.
 CCSD calculation:   CPU 1643.44 s  wall 284.68 s

 Transferring MO TPDM to AO TPDM
 Transferring g2_o1o1o1o1
 Transferring g2_o1o1o1v1
 Transferring g2_o1o1v1v1
 Transferring g2_o1v1o1v1
 Transferring g2_o1v1v1v1
 Transferring g2_v1v1v1v1
 Adding separable TPDM
 Computing TPDM gradient
 --------------------------------------------------------
 2e gradient
  Atom          X               Y               Z
 --------------------------------------------------------
    1        -54.398813       13.157513        0.000000  
    2         22.258649      -33.880106       -0.000000  
    3         20.759615        3.904323       -0.000000  
    4         11.380549       16.818270        0.000000  
 --------------------------------------------------------
 --------------------------------------------------------
 Final gradient
  Atom          X               Y               Z
 --------------------------------------------------------
    1        -54.398813       13.157513        0.000000  
    2         22.258649      -33.880106       -0.000000  
    3         20.759615        3.904323       -0.000000  
    4         11.380549       16.818270        0.000000  
 --------------------------------------------------------
 Analytic gradient from two-electron contribution:   CPU 305.97 s  wall 59.85 s

 Total ccman2 time:   CPU 2012.34 s  wall 356.00 s


 --------------------------------------------------------------

                    Orbital Energies (a.u.)
 --------------------------------------------------------------

 Alpha MOs
 -- Occupied --
********-180.8878-169.6942-169.6935-169.6934 -80.0635 -37.9416 -33.1294
-33.1258 -33.1254 -26.3498 -24.3134 -24.3124 -24.3120 -24.3088 -24.3088
-15.6987  -7.6025  -7.2585  -5.4949  -5.4933  -5.4929  -5.4912  -5.4815
 -5.4805  -2.4141  -2.4100  -2.4089  -2.3982  -2.3982  -1.6542  -1.1618
 -0.8984  -0.7955  -0.7223  -0.7175  -0.6387  -0.4990  -0.4669  -0.4350
 -0.3949  -0.3927
 -- Virtual --
 -0.0020   0.0293   0.0600   0.0767   0.0827   0.0908   0.1513   0.1878
  0.2101   0.2185   0.2626   0.2813   0.3096   0.3136   0.3336   0.3632
  0.3682   0.3803   0.3805   0.3868   0.4766   0.5149   0.5494   0.5703
  0.5740   0.5849   0.6777   0.7343   0.8016   0.8585   0.9042   0.9095
  0.9491   1.0389   1.0832   1.1471   1.2692   1.3690   1.5302   1.5473
  1.5676   1.5833   1.6176   1.6281   1.7605   1.8558   1.9116   2.2392
  2.2635   2.3757   2.3782   2.6038   2.8660   4.0387   4.1125   4.1884
  4.1911   4.2499   4.4006   4.4446   4.4704   4.4822   4.4856   4.5448
  4.6273   4.7580   5.3464   6.5192   6.5324   6.5639   6.8995   6.9308
  7.1407   7.5008  14.6965  14.7952  14.8786  28.8589  29.5170  29.5275
 29.5527  29.8640  29.8690  29.8699  29.8913  29.9538  36.6303  68.7267
130.5775 130.5853 130.6112 154.2572 166.09621912.1749
 --------------------------------------------------------------

          Ground-State Mulliken Net Atomic Charges

     Atom                 Charge (a.u.)
  ----------------------------------------
      1 I                    -0.158280
      2 P                     0.352652
      3 N                    -0.151853
      4 F                    -0.042520
  ----------------------------------------
  Sum of atomic charges =    -0.000000

 -----------------------------------------------------------------
                    Cartesian Multipole Moments
 -----------------------------------------------------------------
    Charge (ESU x 10^10)
                 0.0000
    Dipole Moment (Debye)
         X       1.0533      Y       1.5804      Z       0.0000
       Tot       1.8993
    Quadrupole Moments (Debye-Ang)
        XX     -56.8678     XY      -3.0892     YY     -52.0360
        XZ      -0.0000     YZ      -0.0000     ZZ     -51.5851
    Octopole Moments (Debye-Ang^2)
       XXX      54.8350    XXY      -4.9357    XYY      11.1534
       YYY     -12.9559    XXZ       0.0000    XYZ      -0.0000
       YYZ      -0.0000    XZZ       8.2838    YZZ      -4.1354
       ZZZ       0.0000
    Hexadecapole Moments (Debye-Ang^3)
      XXXX    -709.2063   XXXY       7.9836   XXYY    -146.3403
      XYYY      13.4879   YYYY    -215.2618   XXXZ      -0.0000
      XXYZ       0.0000   XYYZ       0.0000   YYYZ       0.0000
      XXZZ    -120.7786   XYZZ       4.9682   YYZZ     -46.2608
      XZZZ      -0.0000   YZZZ       0.0000   ZZZZ     -67.8876
 -----------------------------------------------------------------
 DrvMan completing analytic gradient of the correlated energy
 Correlated dipole moment
            1
    1   0.4143915
    2   0.6217966
    3   0.0000000
 Energy read as -7412.104001146
 Full Analytical Gradient: (in a.u., or Hartree/Bohr)
             1             2             3             4
    1   -0.00016946    0.00015106    0.00000614    0.00001225
    2    0.00007264   -0.00005995    0.00001392   -0.00002661
    3    0.00000000   -0.00000000    0.00000000   -0.00000000
 Gradient time:  CPU 0.80 s  wall 0.79 s
 ----------------------------------------------------------------
             Standard Nuclear Orientation (Angstroms)
    I     Atom           X                Y                Z
 ----------------------------------------------------------------
    1      I       0.9919643251    -0.0861970734     0.0000000000
    2      P      -1.1860201122     1.0989531835    -0.0000000000
    3      N      -2.3503492771     0.0125099908     0.0000000000
    4      F      -2.0368180673    -1.3278247553     0.0000000000
 ----------------------------------------------------------------
 Nuclear Repulsion Energy =   392.3813263068 hartrees
 There are       42 alpha and       42 beta electrons

                       Distance Matrix (Angstroms)
             I (  1)   P (  2)   N (  3)
   P (  2)  2.479556
   N (  3)  3.343771  1.592489
   F (  4)  3.273402  2.571596  1.376517

 Requested basis set is 6-311++G(d,p)
 There are 49 shells and 136 basis functions
 A cutoff of  1.0D-14 yielded   1045 shell pairs
 There are      8484 function pairs (      9531 Cartesian)
 Smallest overlap matrix eigenvalue = 2.28E-03
 Guess MOs from SCF MO coefficient file

 -----------------------------------------------------------------------
  General SCF calculation program by
  Eric Jon Sundstrom, Paul Horn, Yuezhi Mao, Dmitri Zuev, Alec White,
  David Stuck, Shaama M.S., Shane Yost, Joonho Lee, David Small,
  Daniel Levine, Susi Lehtola, Hugh Burton, Evgeny Epifanovsky
 -----------------------------------------------------------------------
 Hartree-Fock
 using 6 threads for integral computing
 -------------------------------------------------------
 OpenMP Integral computing Module                
 Release: version 2.0, May 2017, Q-Chem Inc. Pleasanton 
 -------------------------------------------------------
 A restricted SCF calculation will be
 performed using DIIS
 SCF converges when DIIS error is below 1.0e-08
 ---------------------------------------
  Cycle       Energy         DIIS error
 ---------------------------------------
    1   -7411.3823713081      4.40e-06  
    2   -7411.3823713919      1.27e-06  
    3   -7411.3823714047      7.20e-07  
    4   -7411.3823714074      3.24e-07  
    5   -7411.3823714081      1.07e-07  
    6   -7411.3823714083      4.35e-08  
    7   -7411.3823714083      1.62e-08  
    8   -7411.3823714084      5.18e-09  Convergence criterion met
 ---------------------------------------
 SCF time:   CPU 5.81s  wall 1.00s 
 SCF   energy in the final basis set =    -7411.3823714084
 Total energy in the final basis set =    -7411.3823714084


 ------------------------------------------------------------------------------

   CCMAN2: suite of methods based on coupled cluster
           and equation of motion theories.

   Components:
   * libvmm-1.3-trunk
     by Evgeny Epifanovsky, Ilya Kaliman.
   * libtensor-2.5-trunk
     by Evgeny Epifanovsky, Michael Wormit, Dmitry Zuev, Sam Manzer, 
        Ilya Kaliman.
   * libcc-2.5-trunk
     by Evgeny Epifanovsky, Arik Landau, Tomasz Kus, Kirill Khistyaev, 
        Dmitry Zuev, Prashant Manohar, Xintian Feng, Anna Krylov, 
        Matthew Goldey, Alec White, Thomas Jagau, Kaushik Nanda, 
        Anastasia Gunina, Alexander Kunitsa, Joonho Lee.

   CCMAN original authors:
   Anna I. Krylov, C. David Sherrill, Steven R. Gwaltney,
   Edward F. C. Byrd (2000)
   Sergey V. Levchenko, Lyudmila V. Slipchenko, Tao Wang,
   Ana-Maria C. Cristian (2003)
   Piotr A. Pieniazek, C. Melania Oana, Evgeny Epifanovsky (2007)
   Prashant Manohar (2009)

 ------------------------------------------------------------------------------


 Allocating and initializing 30808MB of RAM...
 Calculation will run on 6 cores.


 Alpha MOs, Restricted
 -- Occupied --                  
******* -180.89 -169.69 -169.69 -169.69  -80.06  -37.94  -33.13
  1 A     2 A     3 A     4 A     5 A     6 A     7 A     8 A                  
-33.126 -33.125 -26.350 -24.313 -24.312 -24.312 -24.309 -24.309
  9 A    10 A    11 A    12 A    13 A    14 A    15 A    16 A                  
-15.699  -7.603  -7.258  -5.495  -5.493  -5.493  -5.491  -5.481
 17 A    18 A    19 A    20 A    21 A    22 A    23 A    24 A                  
 -5.481  -2.414  -2.410  -2.409  -2.398  -2.398  -1.654  -1.162
 25 A    26 A    27 A    28 A    29 A    30 A    31 A    32 A                  
 -0.898  -0.795  -0.722  -0.717  -0.639  -0.499  -0.467  -0.435
 33 A    34 A    35 A    36 A    37 A    38 A    39 A    40 A                  
 -0.395  -0.393
 41 A    42 A                                                                  
 -- Virtual --                   
 -0.002   0.029   0.060   0.077   0.083   0.091   0.151   0.188
 43 A    44 A    45 A    46 A    47 A    48 A    49 A    50 A                  
  0.210   0.218   0.263   0.281   0.310   0.314   0.334   0.363
 51 A    52 A    53 A    54 A    55 A    56 A    57 A    58 A                  
  0.368   0.380   0.380   0.387   0.477   0.515   0.549   0.570
 59 A    60 A    61 A    62 A    63 A    64 A    65 A    66 A                  
  0.574   0.585   0.678   0.734   0.802   0.858   0.904   0.909
 67 A    68 A    69 A    70 A    71 A    72 A    73 A    74 A                  
  0.949   1.039   1.083   1.147   1.269   1.369   1.530   1.547
 75 A    76 A    77 A    78 A    79 A    80 A    81 A    82 A                  
  1.568   1.583   1.617   1.628   1.761   1.856   1.912   2.239
 83 A    84 A    85 A    86 A    87 A    88 A    89 A    90 A                  
  2.263   2.376   2.378   2.604   2.866   4.039   4.113   4.188
 91 A    92 A    93 A    94 A    95 A    96 A    97 A    98 A                  
  4.191   4.250   4.401   4.445   4.470   4.482   4.486   4.545
 99 A   100 A   101 A   102 A   103 A   104 A   105 A   106 A                  
  4.627   4.758   5.346   6.519   6.532   6.564   6.900   6.931
107 A   108 A   109 A   110 A   111 A   112 A   113 A   114 A                  
  7.141   7.501  14.697  14.795  14.879  28.859  29.517  29.527
115 A   116 A   117 A   118 A   119 A   120 A   121 A   122 A                  
 29.553  29.864  29.869  29.870  29.891  29.954  36.630  68.727
123 A   124 A   125 A   126 A   127 A   128 A   129 A   130 A                  
130.577 130.585 130.611 154.257 166.0961912.175
131 A   132 A   133 A   134 A   135 A   136 A                                  

 Beta MOs, Restricted
 -- Occupied --                  
******* -180.89 -169.69 -169.69 -169.69  -80.06  -37.94  -33.13
  1 A     2 A     3 A     4 A     5 A     6 A     7 A     8 A                  
-33.126 -33.125 -26.350 -24.313 -24.312 -24.312 -24.309 -24.309
  9 A    10 A    11 A    12 A    13 A    14 A    15 A    16 A                  
-15.699  -7.603  -7.258  -5.495  -5.493  -5.493  -5.491  -5.481
 17 A    18 A    19 A    20 A    21 A    22 A    23 A    24 A                  
 -5.481  -2.414  -2.410  -2.409  -2.398  -2.398  -1.654  -1.162
 25 A    26 A    27 A    28 A    29 A    30 A    31 A    32 A                  
 -0.898  -0.795  -0.722  -0.717  -0.639  -0.499  -0.467  -0.435
 33 A    34 A    35 A    36 A    37 A    38 A    39 A    40 A                  
 -0.395  -0.393
 41 A    42 A                                                                  
 -- Virtual --                   
 -0.002   0.029   0.060   0.077   0.083   0.091   0.151   0.188
 43 A    44 A    45 A    46 A    47 A    48 A    49 A    50 A                  
  0.210   0.218   0.263   0.281   0.310   0.314   0.334   0.363
 51 A    52 A    53 A    54 A    55 A    56 A    57 A    58 A                  
  0.368   0.380   0.380   0.387   0.477   0.515   0.549   0.570
 59 A    60 A    61 A    62 A    63 A    64 A    65 A    66 A                  
  0.574   0.585   0.678   0.734   0.802   0.858   0.904   0.909
 67 A    68 A    69 A    70 A    71 A    72 A    73 A    74 A                  
  0.949   1.039   1.083   1.147   1.269   1.369   1.530   1.547
 75 A    76 A    77 A    78 A    79 A    80 A    81 A    82 A                  
  1.568   1.583   1.617   1.628   1.761   1.856   1.912   2.239
 83 A    84 A    85 A    86 A    87 A    88 A    89 A    90 A                  
  2.263   2.376   2.378   2.604   2.866   4.039   4.113   4.188
 91 A    92 A    93 A    94 A    95 A    96 A    97 A    98 A                  
  4.191   4.250   4.401   4.445   4.470   4.482   4.486   4.545
 99 A   100 A   101 A   102 A   103 A   104 A   105 A   106 A                  
  4.627   4.758   5.346   6.519   6.532   6.564   6.900   6.931
107 A   108 A   109 A   110 A   111 A   112 A   113 A   114 A                  
  7.141   7.501  14.697  14.795  14.879  28.859  29.517  29.527
115 A   116 A   117 A   118 A   119 A   120 A   121 A   122 A                  
 29.553  29.864  29.869  29.870  29.891  29.954  36.630  68.727
123 A   124 A   125 A   126 A   127 A   128 A   129 A   130 A                  
130.577 130.585 130.611 154.257 166.0961912.175
131 A   132 A   133 A   134 A   135 A   136 A                                  

 Occupation and symmetry of molecular orbitals

 Point group: C1 (1 irreducible representation).

                           A     All 
 -------------------------------------
 All molecular orbitals:
  - Alpha                  136   136 
  - Beta                   136   136 
 -------------------------------------
 Alpha orbitals:
  - Frozen occupied        25    25  
  - Active occupied        17    17  
  - Active virtual         94    94  
  - Frozen virtual         0     0   
 -------------------------------------
 Beta orbitals:
  - Frozen occupied        25    25  
  - Active occupied        17    17  
  - Active virtual         94    94  
  - Frozen virtual         0     0   
 -------------------------------------

 Import integrals:   CPU 0.00 s  wall 0.00 s

 Import integrals:   CPU 56.01 s  wall 9.68 s

 MP2 amplitudes:   CPU 0.14 s  wall 0.09 s

Running a double precision version
           CCSD T amplitudes will be solved using DIIS.

           Start     Size      MaxIter   EConv     TConv     
           3         7         100       1.00e-07  1.00e-05  
 ------------------------------------------------------------------------------
           Energy (a.u.)   Ediff      Tdiff       Comment
 ------------------------------------------------------------------------------
         -7412.09362500                           
     1   -7412.07639374   1.72e-02   7.81e-01     
     2   -7412.10201887   2.56e-02   1.03e-01     
     3   -7412.09984708   2.17e-03   4.94e-02     
     4   -7412.10276962   2.92e-03   2.24e-02     Switched to DIIS steps.
     5   -7412.10387698   1.11e-03   1.36e-02     
     6   -7412.10398322   1.06e-04   3.67e-03     
     7   -7412.10399165   8.43e-06   1.60e-03     
     8   -7412.10399710   5.46e-06   5.00e-04     
     9   -7412.10400064   3.54e-06   3.02e-04     
    10   -7412.10400085   2.10e-07   9.25e-05     
    11   -7412.10400119   3.38e-07   3.62e-05     
    12   -7412.10400130   1.07e-07   2.25e-05     
    13   -7412.10400125   4.34e-08   8.09e-06     
 ------------------------------------------------------------------------------
         -7412.10400125                           CCSD T converged.

End of double precision
 SCF energy                 = -7411.38237141
 MP2 energy                 = -7412.09362500
 CCSD correlation energy     =    -0.72162985
 CCSD total energy           = -7412.10400125

 CCSD  T1^2 = 0.0187  T2^2 = 0.2700  Leading amplitudes:

 Amplitude    Orbitals with energies
 -0.0452       39 (A) A                  ->    43 (A) A                   
              -0.4669                         -0.0020                     
 -0.0452       39 (A) B                  ->    43 (A) B                   
              -0.4669                         -0.0020                     
 -0.0304       38 (A) A                  ->    44 (A) A                   
              -0.4991                          0.0292                     
 -0.0304       38 (A) B                  ->    44 (A) B                   
              -0.4991                          0.0292                     

 Amplitude    Orbitals with energies
 -0.1022       39 (A) A      39 (A) B    ->    43 (A) A      43 (A) B     
              -0.4669       -0.4669           -0.0020       -0.0020       
  0.1022       39 (A) A      39 (A) B    ->    43 (A) B      43 (A) A     
              -0.4669       -0.4669           -0.0020       -0.0020       
  0.1022       39 (A) B      39 (A) A    ->    43 (A) A      43 (A) B     
              -0.4669       -0.4669           -0.0020       -0.0020       
 -0.1022       39 (A) B      39 (A) A    ->    43 (A) B      43 (A) A     
              -0.4669       -0.4669           -0.0020       -0.0020       

 Computing CCSD intemediates for later calculations in double precision
 Finished.

Running a double precision version
           CCSD Lambda amplitudes will be solved using DIIS.
           Start     Size      MaxIter   EConv     LConv     
           3         7         100       1.00e-07  1.00e-05  
 ------------------------------------------------------------------------------
            Enorm      Ldiff       Comment
 ------------------------------------------------------------------------------
     1     6.63e-02   4.46e-02     
     2     2.12e-02   8.33e-03     
     3     1.02e-02   1.56e-03     
     4     5.47e-03   1.69e-03     Switched to DIIS steps.
     5     1.77e-03   1.10e-03     
     6     8.88e-04   2.82e-04     
     7     2.93e-04   9.17e-05     
     8     1.37e-04   7.03e-06     
     9     5.16e-05   6.21e-06     
    10     2.43e-05   2.15e-06     
    11     1.26e-05   2.00e-07     
    12     5.32e-06   9.62e-08     
    13     2.62e-06   2.28e-07     
    14     1.12e-06   3.96e-08     
    15     4.87e-07   1.33e-08     
    16     2.59e-07   3.68e-08     
    17     1.17e-07   2.48e-08     
    18     5.46e-08   6.89e-09     
 ------------------------------------------------------------------------------
                                   CCSD Lambda converged.

 Computing density matrices in double precision...
           Orbital response amplitudes will be solved using DIIS.
           Start     Size      MaxIter   EConv     LConv     
           3         7         100       1.00e-06  1.00e-06  
 ------------------------------------------------------------------------------
            Enorm      Ldiff       Comment
 ------------------------------------------------------------------------------
     1     1.01e-01   3.56e-04     
     2     8.02e-02   1.80e-02     
     3     9.51e-02   2.82e-02     
     4     7.43e-03   3.80e-02     Switched to DIIS steps.
     5     4.06e-03   1.49e-03     
     6     9.80e-04   7.55e-04     
     7     7.84e-04   2.90e-04     
     8     1.97e-04   1.33e-04     
     9     6.91e-05   4.57e-05     
    10     2.70e-05   4.50e-06     
    11     7.90e-06   2.64e-06     
    12     2.25e-06   1.71e-06     
    13     1.18e-06   7.65e-07     
    14     1.77e-07   2.32e-07     
 ------------------------------------------------------------------------------
                                   Orbital response converged.

 Computing density matrices... Done.
 CCSD calculation:   CPU 1641.15 s  wall 284.32 s

 Transferring MO TPDM to AO TPDM
 Transferring g2_o1o1o1o1
 Transferring g2_o1o1o1v1
 Transferring g2_o1o1v1v1
 Transferring g2_o1v1o1v1
 Transferring g2_o1v1v1v1
 Transferring g2_v1v1v1v1
 Adding separable TPDM
 Computing TPDM gradient
 --------------------------------------------------------
 2e gradient
  Atom          X               Y               Z
 --------------------------------------------------------
    1        -54.386794       13.131136        0.000000  
    2         22.258734      -33.854150        0.000000  
    3         20.756571        3.906271       -0.000000  
    4         11.371488       16.816743       -0.000000  
 --------------------------------------------------------
 --------------------------------------------------------
 Final gradient
  Atom          X               Y               Z
 --------------------------------------------------------
    1        -54.386794       13.131136        0.000000  
    2         22.258734      -33.854150        0.000000  
    3         20.756571        3.906271       -0.000000  
    4         11.371488       16.816743       -0.000000  
 --------------------------------------------------------
 Analytic gradient from two-electron contribution:   CPU 304.29 s  wall 67.22 s

 Total ccman2 time:   CPU 2007.29 s  wall 362.65 s


 --------------------------------------------------------------

                    Orbital Energies (a.u.)
 --------------------------------------------------------------

 Alpha MOs
 -- Occupied --
********-180.8878-169.6942-169.6935-169.6934 -80.0635 -37.9416 -33.1294
-33.1258 -33.1254 -26.3498 -24.3134 -24.3124 -24.3120 -24.3088 -24.3088
-15.6987  -7.6026  -7.2585  -5.4950  -5.4934  -5.4929  -5.4912  -5.4815
 -5.4805  -2.4141  -2.4100  -2.4089  -2.3982  -2.3982  -1.6542  -1.1618
 -0.8983  -0.7955  -0.7223  -0.7175  -0.6387  -0.4991  -0.4669  -0.4350
 -0.3949  -0.3927
 -- Virtual --
 -0.0020   0.0292   0.0600   0.0767   0.0827   0.0908   0.1513   0.1878
  0.2101   0.2185   0.2626   0.2813   0.3096   0.3136   0.3336   0.3632
  0.3682   0.3802   0.3805   0.3868   0.4766   0.5149   0.5495   0.5703
  0.5740   0.5849   0.6776   0.7342   0.8015   0.8584   0.9041   0.9094
  0.9491   1.0389   1.0831   1.1471   1.2692   1.3690   1.5302   1.5474
  1.5676   1.5833   1.6175   1.6280   1.7605   1.8557   1.9116   2.2391
  2.2634   2.3756   2.3782   2.6038   2.8659   4.0387   4.1125   4.1884
  4.1911   4.2499   4.4006   4.4446   4.4704   4.4822   4.4856   4.5446
  4.6272   4.7580   5.3464   6.5192   6.5324   6.5639   6.8995   6.9307
  7.1407   7.5008  14.6965  14.7951  14.8786  28.8589  29.5170  29.5275
 29.5527  29.8640  29.8690  29.8699  29.8913  29.9537  36.6303  68.7266
130.5775 130.5853 130.6112 154.2571 166.09621912.1748
 --------------------------------------------------------------

          Ground-State Mulliken Net Atomic Charges

     Atom                 Charge (a.u.)
  ----------------------------------------
      1 I                    -0.158349
      2 P                     0.352671
      3 N                    -0.151766
      4 F                    -0.042556
  ----------------------------------------
  Sum of atomic charges =     0.000000

 -----------------------------------------------------------------
                    Cartesian Multipole Moments
 -----------------------------------------------------------------
    Charge (ESU x 10^10)
                 0.0000
    Dipole Moment (Debye)
         X       1.0521      Y       1.5803      Z       0.0000
       Tot       1.8985
    Quadrupole Moments (Debye-Ang)
        XX     -56.8642     XY      -3.0880     YY     -52.0389
        XZ      -0.0000     YZ       0.0000     ZZ     -51.5858
    Octopole Moments (Debye-Ang^2)
       XXX      54.7490    XXY      -4.9644    XYY      11.1206
       YYY     -13.0425    XXZ       0.0000    XYZ       0.0000
       YYZ      -0.0000    XZZ       8.2536    YZZ      -4.1648
       ZZZ       0.0000
    Hexadecapole Moments (Debye-Ang^3)
      XXXX    -709.4827   XXXY       7.9130   XXYY    -146.4033
      XYYY      13.4146   YYYY    -215.2417   XXXZ      -0.0000
      XXYZ       0.0000   XYYZ      -0.0000   YYYZ      -0.0000
      XXZZ    -120.8361   XYZZ       4.9421   YYZZ     -46.2575
      XZZZ      -0.0000   YZZZ       0.0000   ZZZZ     -67.8902
 -----------------------------------------------------------------
 DrvMan completing analytic gradient of the correlated energy
 Correlated dipole moment
            1
    1   0.4139339
    2   0.6217443
    3   0.0000000
 Energy read as -7412.104001255
 Full Analytical Gradient: (in a.u., or Hartree/Bohr)
             1             2             3             4
    1   -0.00007411    0.00011489   -0.00005193    0.00001115
    2    0.00006021   -0.00006780    0.00002398   -0.00001639
    3    0.00000000    0.00000000   -0.00000000    0.00000000
 Gradient time:  CPU 0.78 s  wall 0.79 s
 ----------------------------------------------------------------
             Standard Nuclear Orientation (Angstroms)
    I     Atom           X                Y                Z
 ----------------------------------------------------------------
    1      I       0.9919643251    -0.0881970734     0.0000000000
    2      P      -1.1860201122     1.0989531835    -0.0000000000
    3      N      -2.3503492771     0.0125099908     0.0000000000
    4      F      -2.0368180673    -1.3278247553     0.0000000000
 ----------------------------------------------------------------
 Nuclear Repulsion Energy =   392.3327135129 hartrees
 There are       42 alpha and       42 beta electrons

                       Distance Matrix (Angstroms)
             I (  1)   P (  2)   N (  3)
   P (  2)  2.480512
   N (  3)  3.343830  1.592489
   F (  4)  3.272644  2.571596  1.376517

 Requested basis set is 6-311++G(d,p)
 There are 49 shells and 136 basis functions
 A cutoff of  1.0D-14 yielded   1045 shell pairs
 There are      8484 function pairs (      9531 Cartesian)
 Smallest overlap matrix eigenvalue = 2.28E-03
 Guess MOs from SCF MO coefficient file

 -----------------------------------------------------------------------
  General SCF calculation program by
  Eric Jon Sundstrom, Paul Horn, Yuezhi Mao, Dmitri Zuev, Alec White,
  David Stuck, Shaama M.S., Shane Yost, Joonho Lee, David Small,
  Daniel Levine, Susi Lehtola, Hugh Burton, Evgeny Epifanovsky
 -----------------------------------------------------------------------
 Hartree-Fock
 using 6 threads for integral computing
 -------------------------------------------------------
 OpenMP Integral computing Module                
 Release: version 2.0, May 2017, Q-Chem Inc. Pleasanton 
 -------------------------------------------------------
 A restricted SCF calculation will be
 performed using DIIS
 SCF converges when DIIS error is below 1.0e-08
 ---------------------------------------
  Cycle       Energy         DIIS error
 ---------------------------------------
    1   -7411.3823628070      7.13e-06  
    2   -7411.3823630216      1.94e-06  
    3   -7411.3823630504      9.45e-07  
    4   -7411.3823630550      4.16e-07  
    5   -7411.3823630564      1.91e-07  
    6   -7411.3823630566      6.11e-08  
    7   -7411.3823630566      2.53e-08  
    8   -7411.3823630566      1.20e-08  
    9   -7411.3823630566      4.77e-09  Convergence criterion met
 ---------------------------------------
 SCF time:   CPU 6.45s  wall 1.00s 
 SCF   energy in the final basis set =    -7411.3823630566
 Total energy in the final basis set =    -7411.3823630566


 ------------------------------------------------------------------------------

   CCMAN2: suite of methods based on coupled cluster
           and equation of motion theories.

   Components:
   * libvmm-1.3-trunk
     by Evgeny Epifanovsky, Ilya Kaliman.
   * libtensor-2.5-trunk
     by Evgeny Epifanovsky, Michael Wormit, Dmitry Zuev, Sam Manzer, 
        Ilya Kaliman.
   * libcc-2.5-trunk
     by Evgeny Epifanovsky, Arik Landau, Tomasz Kus, Kirill Khistyaev, 
        Dmitry Zuev, Prashant Manohar, Xintian Feng, Anna Krylov, 
        Matthew Goldey, Alec White, Thomas Jagau, Kaushik Nanda, 
        Anastasia Gunina, Alexander Kunitsa, Joonho Lee.

   CCMAN original authors:
   Anna I. Krylov, C. David Sherrill, Steven R. Gwaltney,
   Edward F. C. Byrd (2000)
   Sergey V. Levchenko, Lyudmila V. Slipchenko, Tao Wang,
   Ana-Maria C. Cristian (2003)
   Piotr A. Pieniazek, C. Melania Oana, Evgeny Epifanovsky (2007)
   Prashant Manohar (2009)

 ------------------------------------------------------------------------------


 Allocating and initializing 30808MB of RAM...
 Calculation will run on 6 cores.


 Alpha MOs, Restricted
 -- Occupied --                  
******* -180.89 -169.69 -169.69 -169.69  -80.06  -37.94  -33.13
  1 A     2 A     3 A     4 A     5 A     6 A     7 A     8 A                  
-33.126 -33.125 -26.350 -24.313 -24.312 -24.312 -24.309 -24.309
  9 A    10 A    11 A    12 A    13 A    14 A    15 A    16 A                  
-15.699  -7.603  -7.258  -5.495  -5.493  -5.493  -5.491  -5.481
 17 A    18 A    19 A    20 A    21 A    22 A    23 A    24 A                  
 -5.480  -2.414  -2.410  -2.409  -2.398  -2.398  -1.654  -1.162
 25 A    26 A    27 A    28 A    29 A    30 A    31 A    32 A                  
 -0.898  -0.796  -0.722  -0.718  -0.639  -0.499  -0.467  -0.435
 33 A    34 A    35 A    36 A    37 A    38 A    39 A    40 A                  
 -0.395  -0.393
 41 A    42 A                                                                  
 -- Virtual --                   
 -0.002   0.029   0.060   0.077   0.083   0.091   0.151   0.188
 43 A    44 A    45 A    46 A    47 A    48 A    49 A    50 A                  
  0.210   0.218   0.263   0.281   0.310   0.314   0.334   0.363
 51 A    52 A    53 A    54 A    55 A    56 A    57 A    58 A                  
  0.368   0.380   0.380   0.387   0.477   0.515   0.550   0.570
 59 A    60 A    61 A    62 A    63 A    64 A    65 A    66 A                  
  0.574   0.585   0.678   0.734   0.802   0.858   0.904   0.909
 67 A    68 A    69 A    70 A    71 A    72 A    73 A    74 A                  
  0.949   1.039   1.083   1.147   1.269   1.369   1.530   1.547
 75 A    76 A    77 A    78 A    79 A    80 A    81 A    82 A                  
  1.568   1.583   1.618   1.628   1.760   1.856   1.912   2.239
 83 A    84 A    85 A    86 A    87 A    88 A    89 A    90 A                  
  2.263   2.376   2.378   2.604   2.866   4.039   4.112   4.188
 91 A    92 A    93 A    94 A    95 A    96 A    97 A    98 A                  
  4.191   4.250   4.401   4.445   4.470   4.482   4.486   4.545
 99 A   100 A   101 A   102 A   103 A   104 A   105 A   106 A                  
  4.627   4.758   5.346   6.519   6.532   6.564   6.899   6.931
107 A   108 A   109 A   110 A   111 A   112 A   113 A   114 A                  
  7.141   7.501  14.696  14.795  14.879  28.859  29.517  29.528
115 A   116 A   117 A   118 A   119 A   120 A   121 A   122 A                  
 29.553  29.864  29.869  29.870  29.891  29.954  36.630  68.727
123 A   124 A   125 A   126 A   127 A   128 A   129 A   130 A                  
130.578 130.585 130.611 154.257 166.0961912.175
131 A   132 A   133 A   134 A   135 A   136 A                                  

 Beta MOs, Restricted
 -- Occupied --                  
******* -180.89 -169.69 -169.69 -169.69  -80.06  -37.94  -33.13
  1 A     2 A     3 A     4 A     5 A     6 A     7 A     8 A                  
-33.126 -33.125 -26.350 -24.313 -24.312 -24.312 -24.309 -24.309
  9 A    10 A    11 A    12 A    13 A    14 A    15 A    16 A                  
-15.699  -7.603  -7.258  -5.495  -5.493  -5.493  -5.491  -5.481
 17 A    18 A    19 A    20 A    21 A    22 A    23 A    24 A                  
 -5.480  -2.414  -2.410  -2.409  -2.398  -2.398  -1.654  -1.162
 25 A    26 A    27 A    28 A    29 A    30 A    31 A    32 A                  
 -0.898  -0.796  -0.722  -0.718  -0.639  -0.499  -0.467  -0.435
 33 A    34 A    35 A    36 A    37 A    38 A    39 A    40 A                  
 -0.395  -0.393
 41 A    42 A                                                                  
 -- Virtual --                   
 -0.002   0.029   0.060   0.077   0.083   0.091   0.151   0.188
 43 A    44 A    45 A    46 A    47 A    48 A    49 A    50 A                  
  0.210   0.218   0.263   0.281   0.310   0.314   0.334   0.363
 51 A    52 A    53 A    54 A    55 A    56 A    57 A    58 A                  
  0.368   0.380   0.380   0.387   0.477   0.515   0.550   0.570
 59 A    60 A    61 A    62 A    63 A    64 A    65 A    66 A                  
  0.574   0.585   0.678   0.734   0.802   0.858   0.904   0.909
 67 A    68 A    69 A    70 A    71 A    72 A    73 A    74 A                  
  0.949   1.039   1.083   1.147   1.269   1.369   1.530   1.547
 75 A    76 A    77 A    78 A    79 A    80 A    81 A    82 A                  
  1.568   1.583   1.618   1.628   1.760   1.856   1.912   2.239
 83 A    84 A    85 A    86 A    87 A    88 A    89 A    90 A                  
  2.263   2.376   2.378   2.604   2.866   4.039   4.112   4.188
 91 A    92 A    93 A    94 A    95 A    96 A    97 A    98 A                  
  4.191   4.250   4.401   4.445   4.470   4.482   4.486   4.545
 99 A   100 A   101 A   102 A   103 A   104 A   105 A   106 A                  
  4.627   4.758   5.346   6.519   6.532   6.564   6.899   6.931
107 A   108 A   109 A   110 A   111 A   112 A   113 A   114 A                  
  7.141   7.501  14.696  14.795  14.879  28.859  29.517  29.528
115 A   116 A   117 A   118 A   119 A   120 A   121 A   122 A                  
 29.553  29.864  29.869  29.870  29.891  29.954  36.630  68.727
123 A   124 A   125 A   126 A   127 A   128 A   129 A   130 A                  
130.578 130.585 130.611 154.257 166.0961912.175
131 A   132 A   133 A   134 A   135 A   136 A                                  

 Occupation and symmetry of molecular orbitals

 Point group: C1 (1 irreducible representation).

                           A     All 
 -------------------------------------
 All molecular orbitals:
  - Alpha                  136   136 
  - Beta                   136   136 
 -------------------------------------
 Alpha orbitals:
  - Frozen occupied        25    25  
  - Active occupied        17    17  
  - Active virtual         94    94  
  - Frozen virtual         0     0   
 -------------------------------------
 Beta orbitals:
  - Frozen occupied        25    25  
  - Active occupied        17    17  
  - Active virtual         94    94  
  - Frozen virtual         0     0   
 -------------------------------------

 Import integrals:   CPU 0.00 s  wall 0.00 s

 Import integrals:   CPU 55.95 s  wall 9.68 s

 MP2 amplitudes:   CPU 0.13 s  wall 0.09 s

Running a double precision version
           CCSD T amplitudes will be solved using DIIS.

           Start     Size      MaxIter   EConv     TConv     
           3         7         100       1.00e-07  1.00e-05  
 ------------------------------------------------------------------------------
           Energy (a.u.)   Ediff      Tdiff       Comment
 ------------------------------------------------------------------------------
         -7412.09361927                           
     1   -7412.07639085   1.72e-02   7.81e-01     
     2   -7412.10201792   2.56e-02   1.03e-01     
     3   -7412.09984628   2.17e-03   4.94e-02     
     4   -7412.10276928   2.92e-03   2.25e-02     Switched to DIIS steps.
     5   -7412.10387697   1.11e-03   1.36e-02     
     6   -7412.10398320   1.06e-04   3.67e-03     
     7   -7412.10399164   8.43e-06   1.60e-03     
     8   -7412.10399710   5.46e-06   5.00e-04     
     9   -7412.10400064   3.54e-06   3.02e-04     
    10   -7412.10400085   2.11e-07   9.26e-05     
    11   -7412.10400119   3.38e-07   3.62e-05     
    12   -7412.10400130   1.07e-07   2.25e-05     
    13   -7412.10400125   4.33e-08   8.12e-06     
 ------------------------------------------------------------------------------
         -7412.10400125                           CCSD T converged.

End of double precision
 SCF energy                 = -7411.38236306
 MP2 energy                 = -7412.09361927
 CCSD correlation energy     =    -0.72163820
 CCSD total energy           = -7412.10400125

 CCSD  T1^2 = 0.0187  T2^2 = 0.2700  Leading amplitudes:

 Amplitude    Orbitals with energies
  0.0451       39 (A) A                  ->    43 (A) A                   
              -0.4669                         -0.0020                     
  0.0451       39 (A) B                  ->    43 (A) B                   
              -0.4669                         -0.0020                     
 -0.0304       38 (A) A                  ->    44 (A) A                   
              -0.4991                          0.0291                     
 -0.0304       38 (A) B                  ->    44 (A) B                   
              -0.4991                          0.0291                     

 Amplitude    Orbitals with energies
 -0.1023       39 (A) A      39 (A) B    ->    43 (A) A      43 (A) B     
              -0.4669       -0.4669           -0.0020       -0.0020       
  0.1023       39 (A) A      39 (A) B    ->    43 (A) B      43 (A) A     
              -0.4669       -0.4669           -0.0020       -0.0020       
  0.1023       39 (A) B      39 (A) A    ->    43 (A) A      43 (A) B     
              -0.4669       -0.4669           -0.0020       -0.0020       
 -0.1023       39 (A) B      39 (A) A    ->    43 (A) B      43 (A) A     
              -0.4669       -0.4669           -0.0020       -0.0020       

 Computing CCSD intemediates for later calculations in double precision
 Finished.

Running a double precision version
           CCSD Lambda amplitudes will be solved using DIIS.
           Start     Size      MaxIter   EConv     LConv     
           3         7         100       1.00e-07  1.00e-05  
 ------------------------------------------------------------------------------
            Enorm      Ldiff       Comment
 ------------------------------------------------------------------------------
     1     6.63e-02   4.46e-02     
     2     2.12e-02   8.33e-03     
     3     1.02e-02   1.56e-03     
     4     5.47e-03   1.69e-03     Switched to DIIS steps.
     5     1.77e-03   1.10e-03     
     6     8.89e-04   2.83e-04     
     7     2.93e-04   9.18e-05     
     8     1.37e-04   7.02e-06     
     9     5.18e-05   6.23e-06     
    10     2.44e-05   2.15e-06     
    11     1.27e-05   2.01e-07     
    12     5.34e-06   9.64e-08     
    13     2.63e-06   2.29e-07     
    14     1.12e-06   3.98e-08     
    15     4.88e-07   1.33e-08     
    16     2.59e-07   3.69e-08     
    17     1.17e-07   2.48e-08     
    18     5.47e-08   6.91e-09     
 ------------------------------------------------------------------------------
                                   CCSD Lambda converged.

 Computing density matrices in double precision...
           Orbital response amplitudes will be solved using DIIS.
           Start     Size      MaxIter   EConv     LConv     
           3         7         100       1.00e-06  1.00e-06  
 ------------------------------------------------------------------------------
            Enorm      Ldiff       Comment
 ------------------------------------------------------------------------------
     1     1.01e-01   3.81e-04     
     2     8.03e-02   1.80e-02     
     3     9.53e-02   2.83e-02     
     4     7.48e-03   3.81e-02     Switched to DIIS steps.
     5     4.10e-03   1.52e-03     
     6     9.84e-04   7.61e-04     
     7     7.84e-04   2.87e-04     
     8     1.97e-04   1.32e-04     
     9     6.91e-05   4.59e-05     
    10     2.70e-05   4.51e-06     
    11     7.93e-06   2.64e-06     
    12     2.26e-06   1.72e-06     
    13     1.18e-06   7.68e-07     
    14     1.76e-07   2.32e-07     
 ------------------------------------------------------------------------------
                                   Orbital response converged.

 Computing density matrices... Done.
 CCSD calculation:   CPU 1643.79 s  wall 284.64 s

 Transferring MO TPDM to AO TPDM
 Transferring g2_o1o1o1o1
 Transferring g2_o1o1o1v1
 Transferring g2_o1o1v1v1
 Transferring g2_o1v1o1v1
 Transferring g2_o1v1v1v1
 Transferring g2_v1v1v1v1
 Adding separable TPDM
 Computing TPDM gradient
 --------------------------------------------------------
 2e gradient
  Atom          X               Y               Z
 --------------------------------------------------------
    1        -54.358478       13.155630       -0.000000  
    2         22.224258      -33.869313       -0.000000  
    3         20.756458        3.900572       -0.000000  
    4         11.377761       16.813111        0.000000  
 --------------------------------------------------------
 --------------------------------------------------------
 Final gradient
  Atom          X               Y               Z
 --------------------------------------------------------
    1        -54.358478       13.155630       -0.000000  
    2         22.224258      -33.869313       -0.000000  
    3         20.756458        3.900572       -0.000000  
    4         11.377761       16.813111        0.000000  
 --------------------------------------------------------
 Analytic gradient from two-electron contribution:   CPU 287.50 s  wall 58.50 s

 Total ccman2 time:   CPU 1992.84 s  wall 354.21 s


 --------------------------------------------------------------

                    Orbital Energies (a.u.)
 --------------------------------------------------------------

 Alpha MOs
 -- Occupied --
********-180.8877-169.6942-169.6934-169.6933 -80.0636 -37.9416 -33.1293
-33.1258 -33.1254 -26.3499 -24.3134 -24.3123 -24.3119 -24.3087 -24.3087
-15.6987  -7.6026  -7.2584  -5.4950  -5.4934  -5.4929  -5.4911  -5.4814
 -5.4804  -2.4141  -2.4100  -2.4089  -2.3981  -2.3981  -1.6542  -1.1618
 -0.8982  -0.7955  -0.7223  -0.7175  -0.6387  -0.4991  -0.4669  -0.4349
 -0.3949  -0.3927
 -- Virtual --
 -0.0020   0.0291   0.0600   0.0767   0.0827   0.0908   0.1513   0.1878
  0.2101   0.2185   0.2626   0.2812   0.3095   0.3136   0.3336   0.3632
  0.3682   0.3803   0.3804   0.3868   0.4766   0.5149   0.5496   0.5702
  0.5741   0.5849   0.6776   0.7341   0.8016   0.8584   0.9039   0.9093
  0.9490   1.0388   1.0830   1.1468   1.2691   1.3690   1.5303   1.5473
  1.5676   1.5833   1.6175   1.6280   1.7605   1.8557   1.9115   2.2391
  2.2634   2.3756   2.3781   2.6037   2.8659   4.0387   4.1125   4.1884
  4.1911   4.2499   4.4005   4.4445   4.4705   4.4823   4.4856   4.5447
  4.6270   4.7580   5.3464   6.5192   6.5325   6.5640   6.8995   6.9307
  7.1407   7.5007  14.6964  14.7950  14.8785  28.8589  29.5170  29.5275
 29.5527  29.8641  29.8690  29.8699  29.8914  29.9537  36.6302  68.7266
130.5776 130.5854 130.6112 154.2571 166.09621912.1748
 --------------------------------------------------------------

          Ground-State Mulliken Net Atomic Charges

     Atom                 Charge (a.u.)
  ----------------------------------------
      1 I                    -0.158556
      2 P                     0.352732
      3 N                    -0.151715
      4 F                    -0.042460
  ----------------------------------------
  Sum of atomic charges =    -0.000000

 -----------------------------------------------------------------
                    Cartesian Multipole Moments
 -----------------------------------------------------------------
    Charge (ESU x 10^10)
                 0.0000
    Dipole Moment (Debye)
         X       1.0477      Y       1.5825      Z      -0.0000
       Tot       1.8979
    Quadrupole Moments (Debye-Ang)
        XX     -56.8636     XY      -3.0924     YY     -52.0331
        XZ       0.0000     YZ       0.0000     ZZ     -51.5882
    Octopole Moments (Debye-Ang^2)
       XXX      54.7245    XXY      -4.9084    XYY      11.1167
       YYY     -12.8617    XXZ      -0.0000    XYZ      -0.0000
       YYZ       0.0000    XZZ       8.2493    YZZ      -4.1051
       ZZZ       0.0000
    Hexadecapole Moments (Debye-Ang^3)
      XXXX    -709.4931   XXXY       8.0544   XXYY    -146.3848
      XYYY      13.5678   YYYY    -215.2739   XXXZ       0.0000
      XXYZ      -0.0000   XYYZ       0.0000   YYYZ       0.0000
      XXZZ    -120.8380   XYZZ       4.9978   YYZZ     -46.2667
      XZZZ       0.0000   YZZZ       0.0000   ZZZZ     -67.8992
 -----------------------------------------------------------------
 DrvMan completing analytic gradient of the correlated energy
 Correlated dipole moment
            1
    1   0.4122159
    2   0.6226059
    3  -0.0000000
 Energy read as -7412.104001255
 Full Analytical Gradient: (in a.u., or Hartree/Bohr)
             1             2             3             4
    1    0.00006814   -0.00005321   -0.00004168    0.00002675
    2   -0.00005749    0.00009040    0.00001062   -0.00004352
    3   -0.00000000    0.00000000   -0.00000000    0.00000000
 Gradient time:  CPU 0.78 s  wall 0.80 s
 ----------------------------------------------------------------
             Standard Nuclear Orientation (Angstroms)
    I     Atom           X                Y                Z
 ----------------------------------------------------------------
    1      I       0.9919643251    -0.0871970734     0.0010000000
    2      P      -1.1860201122     1.0989531835    -0.0000000000
    3      N      -2.3503492771     0.0125099908     0.0000000000
    4      F      -2.0368180673    -1.3278247553     0.0000000000
 ----------------------------------------------------------------
 Nuclear Repulsion Energy =   392.3570088879 hartrees
 There are       42 alpha and       42 beta electrons

                       Distance Matrix (Angstroms)
             I (  1)   P (  2)   N (  3)
   P (  2)  2.480034
   N (  3)  3.343801  1.592489
   F (  4)  3.273023  2.571596  1.376517

 Requested basis set is 6-311++G(d,p)
 There are 49 shells and 136 basis functions
 A cutoff of  1.0D-14 yielded   1045 shell pairs
 There are      8484 function pairs (      9531 Cartesian)
 Smallest overlap matrix eigenvalue = 2.28E-03
 Guess MOs from SCF MO coefficient file

 -----------------------------------------------------------------------
  General SCF calculation program by
  Eric Jon Sundstrom, Paul Horn, Yuezhi Mao, Dmitri Zuev, Alec White,
  David Stuck, Shaama M.S., Shane Yost, Joonho Lee, David Small,
  Daniel Levine, Susi Lehtola, Hugh Burton, Evgeny Epifanovsky
 -----------------------------------------------------------------------
 Hartree-Fock
 using 6 threads for integral computing
 -------------------------------------------------------
 OpenMP Integral computing Module                
 Release: version 2.0, May 2017, Q-Chem Inc. Pleasanton 
 -------------------------------------------------------
 A restricted SCF calculation will be
 performed using DIIS
 SCF converges when DIIS error is below 1.0e-08
 ---------------------------------------
  Cycle       Energy         DIIS error
 ---------------------------------------
    1   -7411.3823671723      4.47e-06  
    2   -7411.3823672677      1.28e-06  
    3   -7411.3823672829      5.79e-07  
    4   -7411.3823672851      2.81e-07  
    5   -7411.3823672858      1.18e-07  
    6   -7411.3823672859      3.92e-08  
    7   -7411.3823672859      1.78e-08  
    8   -7411.3823672860      9.05e-09  Convergence criterion met
 ---------------------------------------
 SCF time:   CPU 5.82s  wall 1.00s 
 SCF   energy in the final basis set =    -7411.3823672860
 Total energy in the final basis set =    -7411.3823672860


 ------------------------------------------------------------------------------

   CCMAN2: suite of methods based on coupled cluster
           and equation of motion theories.

   Components:
   * libvmm-1.3-trunk
     by Evgeny Epifanovsky, Ilya Kaliman.
   * libtensor-2.5-trunk
     by Evgeny Epifanovsky, Michael Wormit, Dmitry Zuev, Sam Manzer, 
        Ilya Kaliman.
   * libcc-2.5-trunk
     by Evgeny Epifanovsky, Arik Landau, Tomasz Kus, Kirill Khistyaev, 
        Dmitry Zuev, Prashant Manohar, Xintian Feng, Anna Krylov, 
        Matthew Goldey, Alec White, Thomas Jagau, Kaushik Nanda, 
        Anastasia Gunina, Alexander Kunitsa, Joonho Lee.

   CCMAN original authors:
   Anna I. Krylov, C. David Sherrill, Steven R. Gwaltney,
   Edward F. C. Byrd (2000)
   Sergey V. Levchenko, Lyudmila V. Slipchenko, Tao Wang,
   Ana-Maria C. Cristian (2003)
   Piotr A. Pieniazek, C. Melania Oana, Evgeny Epifanovsky (2007)
   Prashant Manohar (2009)

 ------------------------------------------------------------------------------


 Allocating and initializing 30808MB of RAM...
 Calculation will run on 6 cores.


 Alpha MOs, Restricted
 -- Occupied --                  
******* -180.89 -169.69 -169.69 -169.69  -80.06  -37.94  -33.13
  1 A     2 A     3 A     4 A     5 A     6 A     7 A     8 A                  
-33.126 -33.125 -26.350 -24.313 -24.312 -24.312 -24.309 -24.309
  9 A    10 A    11 A    12 A    13 A    14 A    15 A    16 A                  
-15.699  -7.603  -7.258  -5.495  -5.493  -5.493  -5.491  -5.481
 17 A    18 A    19 A    20 A    21 A    22 A    23 A    24 A                  
 -5.480  -2.414  -2.410  -2.409  -2.398  -2.398  -1.654  -1.162
 25 A    26 A    27 A    28 A    29 A    30 A    31 A    32 A                  
 -0.898  -0.795  -0.722  -0.718  -0.639  -0.499  -0.467  -0.435
 33 A    34 A    35 A    36 A    37 A    38 A    39 A    40 A                  
 -0.395  -0.393
 41 A    42 A                                                                  
 -- Virtual --                   
 -0.002   0.029   0.060   0.077   0.083   0.091   0.151   0.188
 43 A    44 A    45 A    46 A    47 A    48 A    49 A    50 A                  
  0.210   0.218   0.263   0.281   0.310   0.314   0.334   0.363
 51 A    52 A    53 A    54 A    55 A    56 A    57 A    58 A                  
  0.368   0.380   0.380   0.387   0.477   0.515   0.550   0.570
 59 A    60 A    61 A    62 A    63 A    64 A    65 A    66 A                  
  0.574   0.585   0.678   0.734   0.802   0.858   0.904   0.909
 67 A    68 A    69 A    70 A    71 A    72 A    73 A    74 A                  
  0.949   1.039   1.083   1.147   1.269   1.369   1.530   1.547
 75 A    76 A    77 A    78 A    79 A    80 A    81 A    82 A                  
  1.568   1.583   1.617   1.628   1.760   1.856   1.912   2.239
 83 A    84 A    85 A    86 A    87 A    88 A    89 A    90 A                  
  2.263   2.376   2.378   2.604   2.866   4.039   4.113   4.188
 91 A    92 A    93 A    94 A    95 A    96 A    97 A    98 A                  
  4.191   4.250   4.401   4.445   4.470   4.482   4.486   4.545
 99 A   100 A   101 A   102 A   103 A   104 A   105 A   106 A                  
  4.627   4.758   5.346   6.519   6.532   6.564   6.899   6.931
107 A   108 A   109 A   110 A   111 A   112 A   113 A   114 A                  
  7.141   7.501  14.696  14.795  14.879  28.859  29.517  29.528
115 A   116 A   117 A   118 A   119 A   120 A   121 A   122 A                  
 29.553  29.864  29.869  29.870  29.891  29.954  36.630  68.727
123 A   124 A   125 A   126 A   127 A   128 A   129 A   130 A                  
130.578 130.585 130.611 154.257 166.0961912.175
131 A   132 A   133 A   134 A   135 A   136 A                                  

 Beta MOs, Restricted
 -- Occupied --                  
******* -180.89 -169.69 -169.69 -169.69  -80.06  -37.94  -33.13
  1 A     2 A     3 A     4 A     5 A     6 A     7 A     8 A                  
-33.126 -33.125 -26.350 -24.313 -24.312 -24.312 -24.309 -24.309
  9 A    10 A    11 A    12 A    13 A    14 A    15 A    16 A                  
-15.699  -7.603  -7.258  -5.495  -5.493  -5.493  -5.491  -5.481
 17 A    18 A    19 A    20 A    21 A    22 A    23 A    24 A                  
 -5.480  -2.414  -2.410  -2.409  -2.398  -2.398  -1.654  -1.162
 25 A    26 A    27 A    28 A    29 A    30 A    31 A    32 A                  
 -0.898  -0.795  -0.722  -0.718  -0.639  -0.499  -0.467  -0.435
 33 A    34 A    35 A    36 A    37 A    38 A    39 A    40 A                  
 -0.395  -0.393
 41 A    42 A                                                                  
 -- Virtual --                   
 -0.002   0.029   0.060   0.077   0.083   0.091   0.151   0.188
 43 A    44 A    45 A    46 A    47 A    48 A    49 A    50 A                  
  0.210   0.218   0.263   0.281   0.310   0.314   0.334   0.363
 51 A    52 A    53 A    54 A    55 A    56 A    57 A    58 A                  
  0.368   0.380   0.380   0.387   0.477   0.515   0.550   0.570
 59 A    60 A    61 A    62 A    63 A    64 A    65 A    66 A                  
  0.574   0.585   0.678   0.734   0.802   0.858   0.904   0.909
 67 A    68 A    69 A    70 A    71 A    72 A    73 A    74 A                  
  0.949   1.039   1.083   1.147   1.269   1.369   1.530   1.547
 75 A    76 A    77 A    78 A    79 A    80 A    81 A    82 A                  
  1.568   1.583   1.617   1.628   1.760   1.856   1.912   2.239
 83 A    84 A    85 A    86 A    87 A    88 A    89 A    90 A                  
  2.263   2.376   2.378   2.604   2.866   4.039   4.113   4.188
 91 A    92 A    93 A    94 A    95 A    96 A    97 A    98 A                  
  4.191   4.250   4.401   4.445   4.470   4.482   4.486   4.545
 99 A   100 A   101 A   102 A   103 A   104 A   105 A   106 A                  
  4.627   4.758   5.346   6.519   6.532   6.564   6.899   6.931
107 A   108 A   109 A   110 A   111 A   112 A   113 A   114 A                  
  7.141   7.501  14.696  14.795  14.879  28.859  29.517  29.528
115 A   116 A   117 A   118 A   119 A   120 A   121 A   122 A                  
 29.553  29.864  29.869  29.870  29.891  29.954  36.630  68.727
123 A   124 A   125 A   126 A   127 A   128 A   129 A   130 A                  
130.578 130.585 130.611 154.257 166.0961912.175
131 A   132 A   133 A   134 A   135 A   136 A                                  

 Occupation and symmetry of molecular orbitals

 Point group: C1 (1 irreducible representation).

                           A     All 
 -------------------------------------
 All molecular orbitals:
  - Alpha                  136   136 
  - Beta                   136   136 
 -------------------------------------
 Alpha orbitals:
  - Frozen occupied        25    25  
  - Active occupied        17    17  
  - Active virtual         94    94  
  - Frozen virtual         0     0   
 -------------------------------------
 Beta orbitals:
  - Frozen occupied        25    25  
  - Active occupied        17    17  
  - Active virtual         94    94  
  - Frozen virtual         0     0   
 -------------------------------------

 Import integrals:   CPU 0.00 s  wall 0.00 s

 Import integrals:   CPU 56.26 s  wall 9.77 s

 MP2 amplitudes:   CPU 0.14 s  wall 0.09 s

Running a double precision version
           CCSD T amplitudes will be solved using DIIS.

           Start     Size      MaxIter   EConv     TConv     
           3         7         100       1.00e-07  1.00e-05  
 ------------------------------------------------------------------------------
           Energy (a.u.)   Ediff      Tdiff       Comment
 ------------------------------------------------------------------------------
         -7412.09362218                           
     1   -7412.07639235   1.72e-02   7.81e-01     
     2   -7412.10201845   2.56e-02   1.03e-01     
     3   -7412.09984673   2.17e-03   4.94e-02     
     4   -7412.10276950   2.92e-03   2.25e-02     Switched to DIIS steps.
     5   -7412.10387703   1.11e-03   1.36e-02     
     6   -7412.10398326   1.06e-04   3.67e-03     
     7   -7412.10399169   8.43e-06   1.60e-03     
     8   -7412.10399715   5.46e-06   5.00e-04     
     9   -7412.10400069   3.54e-06   3.02e-04     
    10   -7412.10400091   2.11e-07   9.26e-05     
    11   -7412.10400124   3.38e-07   3.62e-05     
    12   -7412.10400135   1.07e-07   2.25e-05     
    13   -7412.10400131   4.34e-08   8.10e-06     
 ------------------------------------------------------------------------------
         -7412.10400131                           CCSD T converged.

End of double precision
 SCF energy                 = -7411.38236729
 MP2 energy                 = -7412.09362218
 CCSD correlation energy     =    -0.72163402
 CCSD total energy           = -7412.10400131

 CCSD  T1^2 = 0.0187  T2^2 = 0.2700  Leading amplitudes:

 Amplitude    Orbitals with energies
 -0.0452       39 (A) A                  ->    43 (A) A                   
              -0.4669                         -0.0020                     
 -0.0452       39 (A) B                  ->    43 (A) B                   
              -0.4669                         -0.0020                     
 -0.0304       38 (A) A                  ->    44 (A) A                   
              -0.4991                          0.0292                     
 -0.0304       38 (A) B                  ->    44 (A) B                   
              -0.4991                          0.0292                     

 Amplitude    Orbitals with energies
 -0.1023       39 (A) A      39 (A) B    ->    43 (A) A      43 (A) B     
              -0.4669       -0.4669           -0.0020       -0.0020       
  0.1023       39 (A) A      39 (A) B    ->    43 (A) B      43 (A) A     
              -0.4669       -0.4669           -0.0020       -0.0020       
  0.1023       39 (A) B      39 (A) A    ->    43 (A) A      43 (A) B     
              -0.4669       -0.4669           -0.0020       -0.0020       
 -0.1023       39 (A) B      39 (A) A    ->    43 (A) B      43 (A) A     
              -0.4669       -0.4669           -0.0020       -0.0020       

 Computing CCSD intemediates for later calculations in double precision
 Finished.

Running a double precision version
           CCSD Lambda amplitudes will be solved using DIIS.
           Start     Size      MaxIter   EConv     LConv     
           3         7         100       1.00e-07  1.00e-05  
 ------------------------------------------------------------------------------
            Enorm      Ldiff       Comment
 ------------------------------------------------------------------------------
     1     6.63e-02   4.46e-02     
     2     2.12e-02   8.33e-03     
     3     1.02e-02   1.56e-03     
     4     5.47e-03   1.69e-03     Switched to DIIS steps.
     5     1.77e-03   1.10e-03     
     6     8.89e-04   2.83e-04     
     7     2.93e-04   9.17e-05     
     8     1.37e-04   7.03e-06     
     9     5.17e-05   6.22e-06     
    10     2.43e-05   2.15e-06     
    11     1.27e-05   2.01e-07     
    12     5.33e-06   9.63e-08     
    13     2.62e-06   2.28e-07     
    14     1.12e-06   3.97e-08     
    15     4.87e-07   1.33e-08     
    16     2.59e-07   3.68e-08     
    17     1.17e-07   2.48e-08     
    18     5.46e-08   6.90e-09     
 ------------------------------------------------------------------------------
                                   CCSD Lambda converged.

 Computing density matrices in double precision...
           Orbital response amplitudes will be solved using DIIS.
           Start     Size      MaxIter   EConv     LConv     
           3         7         100       1.00e-06  1.00e-06  
 ------------------------------------------------------------------------------
            Enorm      Ldiff       Comment
 ------------------------------------------------------------------------------
     1     1.01e-01   3.67e-04     
     2     8.02e-02   1.80e-02     
     3     9.51e-02   2.82e-02     
     4     7.44e-03   3.81e-02     Switched to DIIS steps.
     5     4.07e-03   1.50e-03     
     6     9.81e-04   7.56e-04     
     7     7.85e-04   2.90e-04     
     8     1.97e-04   1.32e-04     
     9     6.91e-05   4.58e-05     
    10     2.70e-05   4.51e-06     
    11     7.91e-06   2.64e-06     
    12     2.25e-06   1.72e-06     
    13     1.18e-06   7.66e-07     
    14     1.77e-07   2.32e-07     
 ------------------------------------------------------------------------------
                                   Orbital response converged.

 Computing density matrices... Done.
 CCSD calculation:   CPU 1642.90 s  wall 284.72 s

 Transferring MO TPDM to AO TPDM
 Transferring g2_o1o1o1o1
 Transferring g2_o1o1o1v1
 Transferring g2_o1o1v1v1
 Transferring g2_o1v1o1v1
 Transferring g2_o1v1v1v1
 Transferring g2_v1v1v1v1
 Adding separable TPDM
 Computing TPDM gradient
 --------------------------------------------------------
 2e gradient
  Atom          X               Y               Z
 --------------------------------------------------------
    1        -54.372627       13.143387       -0.022188  
    2         22.241488      -33.861736        0.015930  
    3         20.756515        3.903420        0.002158  
    4         11.374624       16.814929        0.004099  
 --------------------------------------------------------
 --------------------------------------------------------
 Final gradient
  Atom          X               Y               Z
 --------------------------------------------------------
    1        -54.372627       13.143387       -0.022188  
    2         22.241488      -33.861736        0.015930  
    3         20.756515        3.903420        0.002158  
    4         11.374624       16.814929        0.004099  
 --------------------------------------------------------
 Analytic gradient from two-electron contribution:   CPU 296.01 s  wall 58.14 s

 Total ccman2 time:   CPU 2001.63 s  wall 354.22 s


 --------------------------------------------------------------

                    Orbital Energies (a.u.)
 --------------------------------------------------------------

 Alpha MOs
 -- Occupied --
********-180.8877-169.6942-169.6934-169.6934 -80.0635 -37.9416 -33.1294
-33.1258 -33.1254 -26.3498 -24.3134 -24.3123 -24.3120 -24.3087 -24.3087
-15.6987  -7.6026  -7.2585  -5.4950  -5.4934  -5.4929  -5.4912  -5.4814
 -5.4805  -2.4141  -2.4100  -2.4089  -2.3982  -2.3982  -1.6542  -1.1618
 -0.8982  -0.7955  -0.7223  -0.7175  -0.6387  -0.4991  -0.4669  -0.4350
 -0.3949  -0.3927
 -- Virtual --
 -0.0020   0.0292   0.0600   0.0767   0.0827   0.0908   0.1513   0.1878
  0.2101   0.2185   0.2626   0.2813   0.3096   0.3136   0.3336   0.3632
  0.3682   0.3803   0.3805   0.3868   0.4766   0.5149   0.5495   0.5703
  0.5740   0.5849   0.6776   0.7341   0.8016   0.8584   0.9040   0.9094
  0.9491   1.0389   1.0831   1.1470   1.2691   1.3690   1.5302   1.5473
  1.5676   1.5833   1.6175   1.6280   1.7605   1.8557   1.9116   2.2391
  2.2634   2.3756   2.3781   2.6038   2.8659   4.0387   4.1125   4.1884
  4.1911   4.2499   4.4006   4.4445   4.4704   4.4822   4.4856   4.5447
  4.6271   4.7580   5.3464   6.5192   6.5324   6.5639   6.8995   6.9307
  7.1407   7.5008  14.6965  14.7951  14.8786  28.8589  29.5170  29.5275
 29.5527  29.8640  29.8690  29.8699  29.8913  29.9537  36.6303  68.7266
130.5775 130.5853 130.6112 154.2571 166.09621912.1748
 --------------------------------------------------------------

          Ground-State Mulliken Net Atomic Charges

     Atom                 Charge (a.u.)
  ----------------------------------------
      1 I                    -0.158453
      2 P                     0.352701
      3 N                    -0.151740
      4 F                    -0.042508
  ----------------------------------------
  Sum of atomic charges =    -0.000000

 -----------------------------------------------------------------
                    Cartesian Multipole Moments
 -----------------------------------------------------------------
    Charge (ESU x 10^10)
                 0.0000
    Dipole Moment (Debye)
         X       1.0499      Y       1.5814      Z      -0.0002
       Tot       1.8982
    Quadrupole Moments (Debye-Ang)
        XX     -56.8639     XY      -3.0902     YY     -52.0360
        XZ       0.0004     YZ      -0.0006     ZZ     -51.5870
    Octopole Moments (Debye-Ang^2)
       XXX      54.7368    XXY      -4.9364    XYY      11.1186
       YYY     -12.9521    XXZ      -0.0235    XYZ      -0.0021
       YYZ      -0.0286    XZZ       8.2514    YZZ      -4.1349
       ZZZ      -0.0881
    Hexadecapole Moments (Debye-Ang^3)
      XXXX    -709.4878   XXXY       7.9837   XXYY    -146.3940
      XYYY      13.4912   YYYY    -215.2576   XXXZ      -0.0785
      XXYZ      -0.0018   XYYZ      -0.0279   YYYZ       0.0072
      XXZZ    -120.8370   XYZZ       4.9699   YYZZ     -46.2621
      XZZZ      -0.0867   YZZZ       0.0069   ZZZZ     -67.8949
 -----------------------------------------------------------------
 DrvMan completing analytic gradient of the correlated energy
 Correlated dipole moment
            1
    1   0.4130741
    2   0.6221749
    3  -0.0000812
 Energy read as -7412.104001307
 Full Analytical Gradient: (in a.u., or Hartree/Bohr)
             1             2             3             4
    1   -0.00000289    0.00003073   -0.00004679    0.00001895
    2    0.00000134    0.00001132    0.00001733   -0.00002998
    3    0.00000613   -0.00001428    0.00002025   -0.00001209
 Gradient time:  CPU 0.76 s  wall 0.78 s
 ----------------------------------------------------------------
             Standard Nuclear Orientation (Angstroms)
    I     Atom           X                Y                Z
 ----------------------------------------------------------------
    1      I       0.9919643251    -0.0871970734     0.0000000000
    2      P      -1.1850201122     1.0989531835    -0.0000000000
    3      N      -2.3503492771     0.0125099908     0.0000000000
    4      F      -2.0368180673    -1.3278247553     0.0000000000
 ----------------------------------------------------------------
 Nuclear Repulsion Energy =   392.3975256889 hartrees
 There are       42 alpha and       42 beta electrons

                       Distance Matrix (Angstroms)
             I (  1)   P (  2)   N (  3)
   P (  2)  2.479156
   N (  3)  3.343800  1.593220
   F (  4)  3.273023  2.571927  1.376517

 Requested basis set is 6-311++G(d,p)
 There are 49 shells and 136 basis functions
 A cutoff of  1.0D-14 yielded   1045 shell pairs
 There are      8484 function pairs (      9531 Cartesian)
 Smallest overlap matrix eigenvalue = 2.29E-03
 Guess MOs from SCF MO coefficient file

 -----------------------------------------------------------------------
  General SCF calculation program by
  Eric Jon Sundstrom, Paul Horn, Yuezhi Mao, Dmitri Zuev, Alec White,
  David Stuck, Shaama M.S., Shane Yost, Joonho Lee, David Small,
  Daniel Levine, Susi Lehtola, Hugh Burton, Evgeny Epifanovsky
 -----------------------------------------------------------------------
 Hartree-Fock
 using 6 threads for integral computing
 -------------------------------------------------------
 OpenMP Integral computing Module                
 Release: version 2.0, May 2017, Q-Chem Inc. Pleasanton 
 -------------------------------------------------------
 A restricted SCF calculation will be
 performed using DIIS
 SCF converges when DIIS error is below 1.0e-08
 ---------------------------------------
  Cycle       Energy         DIIS error
 ---------------------------------------
    1   -7411.3823217900      1.19e-05  
    2   -7411.3823222182      4.97e-06  
    3   -7411.3823222744      2.92e-06  
    4   -7411.3823222983      5.59e-07  
    5   -7411.3823223004      1.89e-07  
    6   -7411.3823223006      7.53e-08  
    7   -7411.3823223007      3.55e-08  
    8   -7411.3823223006      1.48e-08  
    9   -7411.3823223008      5.34e-09  Convergence criterion met
 ---------------------------------------
 SCF time:   CPU 6.44s  wall 1.00s 
 SCF   energy in the final basis set =    -7411.3823223008
 Total energy in the final basis set =    -7411.3823223008


 ------------------------------------------------------------------------------

   CCMAN2: suite of methods based on coupled cluster
           and equation of motion theories.

   Components:
   * libvmm-1.3-trunk
     by Evgeny Epifanovsky, Ilya Kaliman.
   * libtensor-2.5-trunk
     by Evgeny Epifanovsky, Michael Wormit, Dmitry Zuev, Sam Manzer, 
        Ilya Kaliman.
   * libcc-2.5-trunk
     by Evgeny Epifanovsky, Arik Landau, Tomasz Kus, Kirill Khistyaev, 
        Dmitry Zuev, Prashant Manohar, Xintian Feng, Anna Krylov, 
        Matthew Goldey, Alec White, Thomas Jagau, Kaushik Nanda, 
        Anastasia Gunina, Alexander Kunitsa, Joonho Lee.

   CCMAN original authors:
   Anna I. Krylov, C. David Sherrill, Steven R. Gwaltney,
   Edward F. C. Byrd (2000)
   Sergey V. Levchenko, Lyudmila V. Slipchenko, Tao Wang,
   Ana-Maria C. Cristian (2003)
   Piotr A. Pieniazek, C. Melania Oana, Evgeny Epifanovsky (2007)
   Prashant Manohar (2009)

 ------------------------------------------------------------------------------


 Allocating and initializing 30808MB of RAM...
 Calculation will run on 6 cores.


 Alpha MOs, Restricted
 -- Occupied --                  
******* -180.89 -169.69 -169.69 -169.69  -80.06  -37.94  -33.13
  1 A     2 A     3 A     4 A     5 A     6 A     7 A     8 A                  
-33.126 -33.125 -26.350 -24.313 -24.312 -24.312 -24.309 -24.309
  9 A    10 A    11 A    12 A    13 A    14 A    15 A    16 A                  
-15.699  -7.603  -7.259  -5.495  -5.493  -5.493  -5.491  -5.482
 17 A    18 A    19 A    20 A    21 A    22 A    23 A    24 A                  
 -5.481  -2.414  -2.410  -2.409  -2.398  -2.398  -1.654  -1.162
 25 A    26 A    27 A    28 A    29 A    30 A    31 A    32 A                  
 -0.898  -0.795  -0.722  -0.717  -0.639  -0.499  -0.467  -0.435
 33 A    34 A    35 A    36 A    37 A    38 A    39 A    40 A                  
 -0.395  -0.393
 41 A    42 A                                                                  
 -- Virtual --                   
 -0.002   0.029   0.060   0.077   0.083   0.091   0.151   0.188
 43 A    44 A    45 A    46 A    47 A    48 A    49 A    50 A                  
  0.210   0.219   0.263   0.281   0.310   0.314   0.334   0.363
 51 A    52 A    53 A    54 A    55 A    56 A    57 A    58 A                  
  0.368   0.380   0.380   0.387   0.476   0.515   0.549   0.570
 59 A    60 A    61 A    62 A    63 A    64 A    65 A    66 A                  
  0.574   0.585   0.678   0.734   0.801   0.858   0.904   0.909
 67 A    68 A    69 A    70 A    71 A    72 A    73 A    74 A                  
  0.949   1.039   1.083   1.147   1.268   1.369   1.530   1.547
 75 A    76 A    77 A    78 A    79 A    80 A    81 A    82 A                  
  1.568   1.583   1.618   1.628   1.760   1.856   1.912   2.239
 83 A    84 A    85 A    86 A    87 A    88 A    89 A    90 A                  
  2.263   2.375   2.378   2.604   2.865   4.039   4.113   4.188
 91 A    92 A    93 A    94 A    95 A    96 A    97 A    98 A                  
  4.191   4.250   4.401   4.444   4.470   4.482   4.486   4.545
 99 A   100 A   101 A   102 A   103 A   104 A   105 A   106 A                  
  4.627   4.758   5.346   6.519   6.532   6.564   6.900   6.931
107 A   108 A   109 A   110 A   111 A   112 A   113 A   114 A                  
  7.141   7.500  14.696  14.795  14.878  28.859  29.517  29.527
115 A   116 A   117 A   118 A   119 A   120 A   121 A   122 A                  
 29.553  29.864  29.869  29.870  29.891  29.954  36.630  68.727
123 A   124 A   125 A   126 A   127 A   128 A   129 A   130 A                  
130.577 130.585 130.611 154.257 166.0961912.175
131 A   132 A   133 A   134 A   135 A   136 A                                  

 Beta MOs, Restricted
 -- Occupied --                  
******* -180.89 -169.69 -169.69 -169.69  -80.06  -37.94  -33.13
  1 A     2 A     3 A     4 A     5 A     6 A     7 A     8 A                  
-33.126 -33.125 -26.350 -24.313 -24.312 -24.312 -24.309 -24.309
  9 A    10 A    11 A    12 A    13 A    14 A    15 A    16 A                  
-15.699  -7.603  -7.259  -5.495  -5.493  -5.493  -5.491  -5.482
 17 A    18 A    19 A    20 A    21 A    22 A    23 A    24 A                  
 -5.481  -2.414  -2.410  -2.409  -2.398  -2.398  -1.654  -1.162
 25 A    26 A    27 A    28 A    29 A    30 A    31 A    32 A                  
 -0.898  -0.795  -0.722  -0.717  -0.639  -0.499  -0.467  -0.435
 33 A    34 A    35 A    36 A    37 A    38 A    39 A    40 A                  
 -0.395  -0.393
 41 A    42 A                                                                  
 -- Virtual --                   
 -0.002   0.029   0.060   0.077   0.083   0.091   0.151   0.188
 43 A    44 A    45 A    46 A    47 A    48 A    49 A    50 A                  
  0.210   0.219   0.263   0.281   0.310   0.314   0.334   0.363
 51 A    52 A    53 A    54 A    55 A    56 A    57 A    58 A                  
  0.368   0.380   0.380   0.387   0.476   0.515   0.549   0.570
 59 A    60 A    61 A    62 A    63 A    64 A    65 A    66 A                  
  0.574   0.585   0.678   0.734   0.801   0.858   0.904   0.909
 67 A    68 A    69 A    70 A    71 A    72 A    73 A    74 A                  
  0.949   1.039   1.083   1.147   1.268   1.369   1.530   1.547
 75 A    76 A    77 A    78 A    79 A    80 A    81 A    82 A                  
  1.568   1.583   1.618   1.628   1.760   1.856   1.912   2.239
 83 A    84 A    85 A    86 A    87 A    88 A    89 A    90 A                  
  2.263   2.375   2.378   2.604   2.865   4.039   4.113   4.188
 91 A    92 A    93 A    94 A    95 A    96 A    97 A    98 A                  
  4.191   4.250   4.401   4.444   4.470   4.482   4.486   4.545
 99 A   100 A   101 A   102 A   103 A   104 A   105 A   106 A                  
  4.627   4.758   5.346   6.519   6.532   6.564   6.900   6.931
107 A   108 A   109 A   110 A   111 A   112 A   113 A   114 A                  
  7.141   7.500  14.696  14.795  14.878  28.859  29.517  29.527
115 A   116 A   117 A   118 A   119 A   120 A   121 A   122 A                  
 29.553  29.864  29.869  29.870  29.891  29.954  36.630  68.727
123 A   124 A   125 A   126 A   127 A   128 A   129 A   130 A                  
130.577 130.585 130.611 154.257 166.0961912.175
131 A   132 A   133 A   134 A   135 A   136 A                                  

 Occupation and symmetry of molecular orbitals

 Point group: C1 (1 irreducible representation).

                           A     All 
 -------------------------------------
 All molecular orbitals:
  - Alpha                  136   136 
  - Beta                   136   136 
 -------------------------------------
 Alpha orbitals:
  - Frozen occupied        25    25  
  - Active occupied        17    17  
  - Active virtual         94    94  
  - Frozen virtual         0     0   
 -------------------------------------
 Beta orbitals:
  - Frozen occupied        25    25  
  - Active occupied        17    17  
  - Active virtual         94    94  
  - Frozen virtual         0     0   
 -------------------------------------

 Import integrals:   CPU 0.00 s  wall 0.00 s

 Import integrals:   CPU 56.25 s  wall 9.73 s

 MP2 amplitudes:   CPU 0.13 s  wall 0.09 s

Running a double precision version
           CCSD T amplitudes will be solved using DIIS.

           Start     Size      MaxIter   EConv     TConv     
           3         7         100       1.00e-07  1.00e-05  
 ------------------------------------------------------------------------------
           Energy (a.u.)   Ediff      Tdiff       Comment
 ------------------------------------------------------------------------------
         -7412.09363978                           
     1   -7412.07637925   1.73e-02   7.81e-01     
     2   -7412.10202112   2.56e-02   1.03e-01     
     3   -7412.09984329   2.18e-03   4.95e-02     
     4   -7412.10276857   2.93e-03   2.25e-02     Switched to DIIS steps.
     5   -7412.10387647   1.11e-03   1.36e-02     
     6   -7412.10398283   1.06e-04   3.67e-03     
     7   -7412.10399120   8.36e-06   1.60e-03     
     8   -7412.10399663   5.43e-06   5.00e-04     
     9   -7412.10400017   3.53e-06   3.02e-04     
    10   -7412.10400038   2.08e-07   9.25e-05     
    11   -7412.10400071   3.38e-07   3.62e-05     
    12   -7412.10400082   1.07e-07   2.24e-05     
    13   -7412.10400078   4.30e-08   8.08e-06     
 ------------------------------------------------------------------------------
         -7412.10400078                           CCSD T converged.

End of double precision
 SCF energy                 = -7411.38232230
 MP2 energy                 = -7412.09363978
 CCSD correlation energy     =    -0.72167848
 CCSD total energy           = -7412.10400078

 CCSD  T1^2 = 0.0187  T2^2 = 0.2701  Leading amplitudes:

 Amplitude    Orbitals with energies
  0.0452       39 (A) A                  ->    43 (A) A                   
              -0.4668                         -0.0021                     
  0.0452       39 (A) B                  ->    43 (A) B                   
              -0.4668                         -0.0021                     
 -0.0303       38 (A) A                  ->    44 (A) A                   
              -0.4990                          0.0293                     
 -0.0303       38 (A) B                  ->    44 (A) B                   
              -0.4990                          0.0293                     

 Amplitude    Orbitals with energies
 -0.1022       39 (A) A      39 (A) B    ->    43 (A) A      43 (A) B     
              -0.4668       -0.4668           -0.0021       -0.0021       
  0.1022       39 (A) A      39 (A) B    ->    43 (A) B      43 (A) A     
              -0.4668       -0.4668           -0.0021       -0.0021       
  0.1022       39 (A) B      39 (A) A    ->    43 (A) A      43 (A) B     
              -0.4668       -0.4668           -0.0021       -0.0021       
 -0.1022       39 (A) B      39 (A) A    ->    43 (A) B      43 (A) A     
              -0.4668       -0.4668           -0.0021       -0.0021       

 Computing CCSD intemediates for later calculations in double precision
 Finished.

Running a double precision version
           CCSD Lambda amplitudes will be solved using DIIS.
           Start     Size      MaxIter   EConv     LConv     
           3         7         100       1.00e-07  1.00e-05  
 ------------------------------------------------------------------------------
            Enorm      Ldiff       Comment
 ------------------------------------------------------------------------------
     1     6.63e-02   4.46e-02     
     2     2.12e-02   8.33e-03     
     3     1.02e-02   1.56e-03     
     4     5.47e-03   1.69e-03     Switched to DIIS steps.
     5     1.77e-03   1.10e-03     
     6     8.89e-04   2.83e-04     
     7     2.93e-04   9.18e-05     
     8     1.37e-04   7.02e-06     
     9     5.16e-05   6.23e-06     
    10     2.43e-05   2.16e-06     
    11     1.26e-05   2.05e-07     
    12     5.32e-06   9.34e-08     
    13     2.62e-06   2.28e-07     
    14     1.12e-06   3.93e-08     
    15     4.87e-07   1.30e-08     
    16     2.59e-07   3.67e-08     
    17     1.17e-07   2.47e-08     
    18     5.45e-08   6.88e-09     
 ------------------------------------------------------------------------------
                                   CCSD Lambda converged.

 Computing density matrices in double precision...
           Orbital response amplitudes will be solved using DIIS.
           Start     Size      MaxIter   EConv     LConv     
           3         7         100       1.00e-06  1.00e-06  
 ------------------------------------------------------------------------------
            Enorm      Ldiff       Comment
 ------------------------------------------------------------------------------
     1     1.01e-01   3.74e-04     
     2     8.03e-02   1.80e-02     
     3     9.52e-02   2.82e-02     
     4     7.49e-03   3.81e-02     Switched to DIIS steps.
     5     4.11e-03   1.54e-03     
     6     9.86e-04   7.63e-04     
     7     7.85e-04   2.86e-04     
     8     1.98e-04   1.32e-04     
     9     6.93e-05   4.60e-05     
    10     2.71e-05   4.52e-06     
    11     7.94e-06   2.65e-06     
    12     2.27e-06   1.72e-06     
    13     1.18e-06   7.72e-07     
    14     1.75e-07   2.33e-07     
 ------------------------------------------------------------------------------
                                   Orbital response converged.

 Computing density matrices... Done.
 CCSD calculation:   CPU 1643.44 s  wall 284.72 s

 Transferring MO TPDM to AO TPDM
 Transferring g2_o1o1o1o1
 Transferring g2_o1o1o1v1
 Transferring g2_o1o1v1v1
 Transferring g2_o1v1o1v1
 Transferring g2_o1v1v1v1
 Transferring g2_v1v1v1v1
 Adding separable TPDM
 Computing TPDM gradient
 --------------------------------------------------------
 2e gradient
  Atom          X               Y               Z
 --------------------------------------------------------
    1        -54.390376       13.160466       -0.000001  
    2         22.258130      -33.864169        0.000000  
    3         20.755109        3.892489        0.000001  
    4         11.377136       16.811214       -0.000000  
 --------------------------------------------------------
 --------------------------------------------------------
 Final gradient
  Atom          X               Y               Z
 --------------------------------------------------------
    1        -54.390376       13.160466       -0.000001  
    2         22.258130      -33.864169        0.000000  
    3         20.755109        3.892489        0.000001  
    4         11.377136       16.811214       -0.000000  
 --------------------------------------------------------
 Analytic gradient from two-electron contribution:   CPU 290.04 s  wall 55.16 s

 Total ccman2 time:   CPU 1996.50 s  wall 351.23 s


 --------------------------------------------------------------

                    Orbital Energies (a.u.)
 --------------------------------------------------------------

 Alpha MOs
 -- Occupied --
********-180.8878-169.6943-169.6935-169.6934 -80.0635 -37.9417 -33.1295
-33.1259 -33.1255 -26.3498 -24.3135 -24.3124 -24.3120 -24.3088 -24.3088
-15.6988  -7.6026  -7.2586  -5.4950  -5.4934  -5.4929  -5.4913  -5.4815
 -5.4806  -2.4142  -2.4101  -2.4090  -2.3983  -2.3982  -1.6541  -1.1615
 -0.8984  -0.7954  -0.7222  -0.7174  -0.6387  -0.4990  -0.4668  -0.4351
 -0.3950  -0.3927
 -- Virtual --
 -0.0021   0.0293   0.0600   0.0767   0.0827   0.0908   0.1513   0.1877
  0.2101   0.2185   0.2626   0.2813   0.3096   0.3136   0.3336   0.3632
  0.3682   0.3802   0.3805   0.3868   0.4764   0.5149   0.5494   0.5703
  0.5739   0.5848   0.6776   0.7342   0.8014   0.8583   0.9042   0.9093
  0.9493   1.0390   1.0832   1.1471   1.2684   1.3691   1.5302   1.5473
  1.5676   1.5833   1.6175   1.6280   1.7605   1.8559   1.9116   2.2392
  2.2635   2.3753   2.3780   2.6038   2.8653   4.0387   4.1125   4.1884
  4.1911   4.2495   4.4006   4.4444   4.4704   4.4822   4.4856   4.5446
  4.6272   4.7580   5.3463   6.5191   6.5324   6.5639   6.8995   6.9308
  7.1407   7.5003  14.6965  14.7951  14.8780  28.8589  29.5169  29.5274
 29.5526  29.8640  29.8689  29.8699  29.8913  29.9537  36.6302  68.7267
130.5775 130.5853 130.6111 154.2571 166.09561912.1748
 --------------------------------------------------------------

          Ground-State Mulliken Net Atomic Charges

     Atom                 Charge (a.u.)
  ----------------------------------------
      1 I                    -0.158084
      2 P                     0.352530
      3 N                    -0.151855
      4 F                    -0.042591
  ----------------------------------------
  Sum of atomic charges =     0.000000

 -----------------------------------------------------------------
                    Cartesian Multipole Moments
 -----------------------------------------------------------------
    Charge (ESU x 10^10)
                 0.0000
    Dipole Moment (Debye)
         X       1.0561      Y       1.5795      Z      -0.0000
       Tot       1.9000
    Quadrupole Moments (Debye-Ang)
        XX     -56.8697     XY      -3.0867     YY     -52.0397
        XZ      -0.0000     YZ      -0.0000     ZZ     -51.5873
    Octopole Moments (Debye-Ang^2)
       XXX      54.7292    XXY      -4.9425    XYY      11.1192
       YYY     -12.9606    XXZ       0.0000    XYZ       0.0000
       YYZ      -0.0000    XZZ       8.2484    YZZ      -4.1381
       ZZZ      -0.0000
    Hexadecapole Moments (Debye-Ang^3)
      XXXX    -709.3545   XXXY       7.9559   XXYY    -146.3773
      XYYY      13.4595   YYYY    -215.2796   XXXZ      -0.0000
      XXYZ      -0.0000   XYYZ       0.0000   YYYZ      -0.0000
      XXZZ    -120.8168   XYZZ       4.9619   YYZZ     -46.2655
      XZZZ      -0.0000   YZZZ      -0.0000   ZZZZ     -67.8938
 -----------------------------------------------------------------
 DrvMan completing analytic gradient of the correlated energy
 Correlated dipole moment
            1
    1   0.4155009
    2   0.6214214
    3  -0.0000000
 Energy read as -7412.104000777
 Full Analytical Gradient: (in a.u., or Hartree/Bohr)
             1             2             3             4
    1   -0.00012326    0.00052998   -0.00040913    0.00000241
    2    0.00008558    0.00026045   -0.00033090   -0.00001513
    3    0.00000001   -0.00000003    0.00000003   -0.00000000
 Gradient time:  CPU 0.84 s  wall 0.85 s
 ----------------------------------------------------------------
             Standard Nuclear Orientation (Angstroms)
    I     Atom           X                Y                Z
 ----------------------------------------------------------------
    1      I       0.9919643251    -0.0871970734     0.0000000000
    2      P      -1.1870201122     1.0989531835    -0.0000000000
    3      N      -2.3503492771     0.0125099908     0.0000000000
    4      F      -2.0368180673    -1.3278247553     0.0000000000
 ----------------------------------------------------------------
 Nuclear Repulsion Energy =   392.3165738346 hartrees
 There are       42 alpha and       42 beta electrons

                       Distance Matrix (Angstroms)
             I (  1)   P (  2)   N (  3)
   P (  2)  2.480912
   N (  3)  3.343800  1.591758
   F (  4)  3.273023  2.571266  1.376517

 Requested basis set is 6-311++G(d,p)
 There are 49 shells and 136 basis functions
 A cutoff of  1.0D-14 yielded   1045 shell pairs
 There are      8484 function pairs (      9531 Cartesian)
 Smallest overlap matrix eigenvalue = 2.28E-03
 Guess MOs from SCF MO coefficient file

 -----------------------------------------------------------------------
  General SCF calculation program by
  Eric Jon Sundstrom, Paul Horn, Yuezhi Mao, Dmitri Zuev, Alec White,
  David Stuck, Shaama M.S., Shane Yost, Joonho Lee, David Small,
  Daniel Levine, Susi Lehtola, Hugh Burton, Evgeny Epifanovsky
 -----------------------------------------------------------------------
 Hartree-Fock
 using 6 threads for integral computing
 -------------------------------------------------------
 OpenMP Integral computing Module                
 Release: version 2.0, May 2017, Q-Chem Inc. Pleasanton 
 -------------------------------------------------------
 A restricted SCF calculation will be
 performed using DIIS
 SCF converges when DIIS error is below 1.0e-08
 ---------------------------------------
  Cycle       Energy         DIIS error
 ---------------------------------------
    1   -7411.3824094174      2.32e-05  
    2   -7411.3824109631      9.80e-06  
    3   -7411.3824111638      5.63e-06  
    4   -7411.3824112475      1.02e-06  
    5   -7411.3824112540      3.45e-07  
    6   -7411.3824112551      1.45e-07  
    7   -7411.3824112553      6.76e-08  
    8   -7411.3824112554      2.63e-08  
    9   -7411.3824112554      9.08e-09  Convergence criterion met
 ---------------------------------------
 SCF time:   CPU 6.62s  wall 2.00s 
 SCF   energy in the final basis set =    -7411.3824112554
 Total energy in the final basis set =    -7411.3824112554


 ------------------------------------------------------------------------------

   CCMAN2: suite of methods based on coupled cluster
           and equation of motion theories.

   Components:
   * libvmm-1.3-trunk
     by Evgeny Epifanovsky, Ilya Kaliman.
   * libtensor-2.5-trunk
     by Evgeny Epifanovsky, Michael Wormit, Dmitry Zuev, Sam Manzer, 
        Ilya Kaliman.
   * libcc-2.5-trunk
     by Evgeny Epifanovsky, Arik Landau, Tomasz Kus, Kirill Khistyaev, 
        Dmitry Zuev, Prashant Manohar, Xintian Feng, Anna Krylov, 
        Matthew Goldey, Alec White, Thomas Jagau, Kaushik Nanda, 
        Anastasia Gunina, Alexander Kunitsa, Joonho Lee.

   CCMAN original authors:
   Anna I. Krylov, C. David Sherrill, Steven R. Gwaltney,
   Edward F. C. Byrd (2000)
   Sergey V. Levchenko, Lyudmila V. Slipchenko, Tao Wang,
   Ana-Maria C. Cristian (2003)
   Piotr A. Pieniazek, C. Melania Oana, Evgeny Epifanovsky (2007)
   Prashant Manohar (2009)

 ------------------------------------------------------------------------------


 Allocating and initializing 30808MB of RAM...
 Calculation will run on 6 cores.


 Alpha MOs, Restricted
 -- Occupied --                  
******* -180.89 -169.69 -169.69 -169.69  -80.06  -37.94  -33.13
  1 A     2 A     3 A     4 A     5 A     6 A     7 A     8 A                  
-33.126 -33.125 -26.350 -24.313 -24.312 -24.312 -24.309 -24.309
  9 A    10 A    11 A    12 A    13 A    14 A    15 A    16 A                  
-15.699  -7.603  -7.258  -5.495  -5.493  -5.493  -5.491  -5.481
 17 A    18 A    19 A    20 A    21 A    22 A    23 A    24 A                  
 -5.480  -2.414  -2.410  -2.409  -2.398  -2.398  -1.654  -1.162
 25 A    26 A    27 A    28 A    29 A    30 A    31 A    32 A                  
 -0.898  -0.796  -0.722  -0.718  -0.639  -0.499  -0.467  -0.435
 33 A    34 A    35 A    36 A    37 A    38 A    39 A    40 A                  
 -0.395  -0.393
 41 A    42 A                                                                  
 -- Virtual --                   
 -0.002   0.029   0.060   0.077   0.083   0.091   0.151   0.188
 43 A    44 A    45 A    46 A    47 A    48 A    49 A    50 A                  
  0.210   0.218   0.263   0.281   0.310   0.314   0.334   0.363
 51 A    52 A    53 A    54 A    55 A    56 A    57 A    58 A                  
  0.368   0.380   0.380   0.387   0.477   0.515   0.550   0.570
 59 A    60 A    61 A    62 A    63 A    64 A    65 A    66 A                  
  0.574   0.585   0.678   0.734   0.802   0.859   0.904   0.909
 67 A    68 A    69 A    70 A    71 A    72 A    73 A    74 A                  
  0.949   1.039   1.083   1.147   1.270   1.369   1.530   1.547
 75 A    76 A    77 A    78 A    79 A    80 A    81 A    82 A                  
  1.568   1.583   1.617   1.628   1.760   1.856   1.912   2.239
 83 A    84 A    85 A    86 A    87 A    88 A    89 A    90 A                  
  2.263   2.376   2.378   2.604   2.867   4.039   4.112   4.188
 91 A    92 A    93 A    94 A    95 A    96 A    97 A    98 A                  
  4.191   4.250   4.401   4.445   4.471   4.482   4.486   4.545
 99 A   100 A   101 A   102 A   103 A   104 A   105 A   106 A                  
  4.627   4.758   5.346   6.519   6.532   6.564   6.899   6.931
107 A   108 A   109 A   110 A   111 A   112 A   113 A   114 A                  
  7.141   7.501  14.696  14.795  14.879  28.859  29.517  29.528
115 A   116 A   117 A   118 A   119 A   120 A   121 A   122 A                  
 29.553  29.864  29.869  29.870  29.891  29.954  36.630  68.727
123 A   124 A   125 A   126 A   127 A   128 A   129 A   130 A                  
130.578 130.585 130.611 154.257 166.0971912.175
131 A   132 A   133 A   134 A   135 A   136 A                                  

 Beta MOs, Restricted
 -- Occupied --                  
******* -180.89 -169.69 -169.69 -169.69  -80.06  -37.94  -33.13
  1 A     2 A     3 A     4 A     5 A     6 A     7 A     8 A                  
-33.126 -33.125 -26.350 -24.313 -24.312 -24.312 -24.309 -24.309
  9 A    10 A    11 A    12 A    13 A    14 A    15 A    16 A                  
-15.699  -7.603  -7.258  -5.495  -5.493  -5.493  -5.491  -5.481
 17 A    18 A    19 A    20 A    21 A    22 A    23 A    24 A                  
 -5.480  -2.414  -2.410  -2.409  -2.398  -2.398  -1.654  -1.162
 25 A    26 A    27 A    28 A    29 A    30 A    31 A    32 A                  
 -0.898  -0.796  -0.722  -0.718  -0.639  -0.499  -0.467  -0.435
 33 A    34 A    35 A    36 A    37 A    38 A    39 A    40 A                  
 -0.395  -0.393
 41 A    42 A                                                                  
 -- Virtual --                   
 -0.002   0.029   0.060   0.077   0.083   0.091   0.151   0.188
 43 A    44 A    45 A    46 A    47 A    48 A    49 A    50 A                  
  0.210   0.218   0.263   0.281   0.310   0.314   0.334   0.363
 51 A    52 A    53 A    54 A    55 A    56 A    57 A    58 A                  
  0.368   0.380   0.380   0.387   0.477   0.515   0.550   0.570
 59 A    60 A    61 A    62 A    63 A    64 A    65 A    66 A                  
  0.574   0.585   0.678   0.734   0.802   0.859   0.904   0.909
 67 A    68 A    69 A    70 A    71 A    72 A    73 A    74 A                  
  0.949   1.039   1.083   1.147   1.270   1.369   1.530   1.547
 75 A    76 A    77 A    78 A    79 A    80 A    81 A    82 A                  
  1.568   1.583   1.617   1.628   1.760   1.856   1.912   2.239
 83 A    84 A    85 A    86 A    87 A    88 A    89 A    90 A                  
  2.263   2.376   2.378   2.604   2.867   4.039   4.112   4.188
 91 A    92 A    93 A    94 A    95 A    96 A    97 A    98 A                  
  4.191   4.250   4.401   4.445   4.471   4.482   4.486   4.545
 99 A   100 A   101 A   102 A   103 A   104 A   105 A   106 A                  
  4.627   4.758   5.346   6.519   6.532   6.564   6.899   6.931
107 A   108 A   109 A   110 A   111 A   112 A   113 A   114 A                  
  7.141   7.501  14.696  14.795  14.879  28.859  29.517  29.528
115 A   116 A   117 A   118 A   119 A   120 A   121 A   122 A                  
 29.553  29.864  29.869  29.870  29.891  29.954  36.630  68.727
123 A   124 A   125 A   126 A   127 A   128 A   129 A   130 A                  
130.578 130.585 130.611 154.257 166.0971912.175
131 A   132 A   133 A   134 A   135 A   136 A                                  

 Occupation and symmetry of molecular orbitals

 Point group: C1 (1 irreducible representation).

                           A     All 
 -------------------------------------
 All molecular orbitals:
  - Alpha                  136   136 
  - Beta                   136   136 
 -------------------------------------
 Alpha orbitals:
  - Frozen occupied        25    25  
  - Active occupied        17    17  
  - Active virtual         94    94  
  - Frozen virtual         0     0   
 -------------------------------------
 Beta orbitals:
  - Frozen occupied        25    25  
  - Active occupied        17    17  
  - Active virtual         94    94  
  - Frozen virtual         0     0   
 -------------------------------------

 Import integrals:   CPU 0.00 s  wall 0.00 s

 Import integrals:   CPU 56.20 s  wall 9.75 s

 MP2 amplitudes:   CPU 0.13 s  wall 0.09 s

Running a double precision version
           CCSD T amplitudes will be solved using DIIS.

           Start     Size      MaxIter   EConv     TConv     
           3         7         100       1.00e-07  1.00e-05  
 ------------------------------------------------------------------------------
           Energy (a.u.)   Ediff      Tdiff       Comment
 ------------------------------------------------------------------------------
         -7412.09360372                           
     1   -7412.07640448   1.72e-02   7.81e-01     
     2   -7412.10201485   2.56e-02   1.03e-01     
     3   -7412.09984922   2.17e-03   4.94e-02     
     4   -7412.10276949   2.92e-03   2.24e-02     Switched to DIIS steps.
     5   -7412.10387664   1.11e-03   1.36e-02     
     6   -7412.10398275   1.06e-04   3.66e-03     
     7   -7412.10399125   8.50e-06   1.60e-03     
     8   -7412.10399673   5.48e-06   5.00e-04     
     9   -7412.10400028   3.55e-06   3.02e-04     
    10   -7412.10400049   2.14e-07   9.26e-05     
    11   -7412.10400083   3.38e-07   3.62e-05     
    12   -7412.10400094   1.07e-07   2.25e-05     
    13   -7412.10400090   4.38e-08   8.13e-06     
 ------------------------------------------------------------------------------
         -7412.10400090                           CCSD T converged.

End of double precision
 SCF energy                 = -7411.38241126
 MP2 energy                 = -7412.09360372
 CCSD correlation energy     =    -0.72158964
 CCSD total energy           = -7412.10400090

 CCSD  T1^2 = 0.0187  T2^2 = 0.2700  Leading amplitudes:

 Amplitude    Orbitals with energies
  0.0451       39 (A) A                  ->    43 (A) A                   
              -0.4670                         -0.0019                     
  0.0451       39 (A) B                  ->    43 (A) B                   
              -0.4670                         -0.0019                     
 -0.0305       38 (A) A                  ->    44 (A) A                   
              -0.4992                          0.0291                     
 -0.0305       38 (A) B                  ->    44 (A) B                   
              -0.4992                          0.0291                     

 Amplitude    Orbitals with energies
 -0.1024       39 (A) A      39 (A) B    ->    43 (A) A      43 (A) B     
              -0.4670       -0.4670           -0.0019       -0.0019       
  0.1024       39 (A) A      39 (A) B    ->    43 (A) B      43 (A) A     
              -0.4670       -0.4670           -0.0019       -0.0019       
  0.1024       39 (A) B      39 (A) A    ->    43 (A) A      43 (A) B     
              -0.4670       -0.4670           -0.0019       -0.0019       
 -0.1024       39 (A) B      39 (A) A    ->    43 (A) B      43 (A) A     
              -0.4670       -0.4670           -0.0019       -0.0019       

 Computing CCSD intemediates for later calculations in double precision
 Finished.

Running a double precision version
           CCSD Lambda amplitudes will be solved using DIIS.
           Start     Size      MaxIter   EConv     LConv     
           3         7         100       1.00e-07  1.00e-05  
 ------------------------------------------------------------------------------
            Enorm      Ldiff       Comment
 ------------------------------------------------------------------------------
     1     6.62e-02   4.46e-02     
     2     2.12e-02   8.33e-03     
     3     1.02e-02   1.56e-03     
     4     5.47e-03   1.69e-03     Switched to DIIS steps.
     5     1.77e-03   1.10e-03     
     6     8.89e-04   2.82e-04     
     7     2.93e-04   9.17e-05     
     8     1.37e-04   7.04e-06     
     9     5.18e-05   6.21e-06     
    10     2.44e-05   2.14e-06     
    11     1.27e-05   1.97e-07     
    12     5.34e-06   9.92e-08     
    13     2.63e-06   2.29e-07     
    14     1.12e-06   4.01e-08     
    15     4.88e-07   1.36e-08     
    16     2.59e-07   3.70e-08     
    17     1.17e-07   2.49e-08     
    18     5.47e-08   6.92e-09     
 ------------------------------------------------------------------------------
                                   CCSD Lambda converged.

 Computing density matrices in double precision...
           Orbital response amplitudes will be solved using DIIS.
           Start     Size      MaxIter   EConv     LConv     
           3         7         100       1.00e-06  1.00e-06  
 ------------------------------------------------------------------------------
            Enorm      Ldiff       Comment
 ------------------------------------------------------------------------------
     1     1.01e-01   3.61e-04     
     2     8.02e-02   1.80e-02     
     3     9.50e-02   2.82e-02     
     4     7.37e-03   3.81e-02     Switched to DIIS steps.
     5     4.01e-03   1.45e-03     
     6     9.75e-04   7.48e-04     
     7     7.84e-04   2.95e-04     
     8     1.96e-04   1.33e-04     
     9     6.89e-05   4.55e-05     
    10     2.69e-05   4.48e-06     
    11     7.87e-06   2.63e-06     
    12     2.23e-06   1.71e-06     
    13     1.18e-06   7.58e-07     
    14     1.79e-07   2.31e-07     
 ------------------------------------------------------------------------------
                                   Orbital response converged.

 Computing density matrices... Done.
 CCSD calculation:   CPU 1643.16 s  wall 284.84 s

 Transferring MO TPDM to AO TPDM
 Transferring g2_o1o1o1o1
 Transferring g2_o1o1o1v1
 Transferring g2_o1o1v1v1
 Transferring g2_o1v1o1v1
 Transferring g2_o1v1v1v1
 Transferring g2_v1v1v1v1
 Adding separable TPDM
 Computing TPDM gradient
 --------------------------------------------------------
 2e gradient
  Atom          X               Y               Z
 --------------------------------------------------------
    1        -54.354896       13.126330        0.000000  
    2         22.224874      -33.859333       -0.000000  
    3         20.757910        3.914356        0.000000  
    4         11.372112       16.818647       -0.000000  
 --------------------------------------------------------
 --------------------------------------------------------
 Final gradient
  Atom          X               Y               Z
 --------------------------------------------------------
    1        -54.354896       13.126330        0.000000  
    2         22.224874      -33.859333       -0.000000  
    3         20.757910        3.914356        0.000000  
    4         11.372112       16.818647       -0.000000  
 --------------------------------------------------------
 Analytic gradient from two-electron contribution:   CPU 292.03 s  wall 58.08 s

 Total ccman2 time:   CPU 1998.13 s  wall 354.34 s


 --------------------------------------------------------------

                    Orbital Energies (a.u.)
 --------------------------------------------------------------

 Alpha MOs
 -- Occupied --
********-180.8876-169.6941-169.6934-169.6933 -80.0635 -37.9415 -33.1293
-33.1257 -33.1253 -26.3499 -24.3133 -24.3122 -24.3119 -24.3086 -24.3086
-15.6987  -7.6026  -7.2584  -5.4950  -5.4934  -5.4929  -5.4911  -5.4813
 -5.4804  -2.4140  -2.4099  -2.4088  -2.3981  -2.3981  -1.6543  -1.1621
 -0.8981  -0.7956  -0.7224  -0.7176  -0.6387  -0.4992  -0.4670  -0.4348
 -0.3949  -0.3927
 -- Virtual --
 -0.0019   0.0291   0.0600   0.0767   0.0827   0.0908   0.1514   0.1878
  0.2101   0.2185   0.2626   0.2812   0.3095   0.3136   0.3336   0.3632
  0.3682   0.3803   0.3804   0.3868   0.4768   0.5149   0.5496   0.5703
  0.5741   0.5850   0.6776   0.7341   0.8018   0.8586   0.9038   0.9094
  0.9488   1.0387   1.0829   1.1468   1.2699   1.3689   1.5303   1.5474
  1.5676   1.5833   1.6175   1.6280   1.7605   1.8555   1.9115   2.2390
  2.2634   2.3759   2.3783   2.6037   2.8665   4.0387   4.1125   4.1883
  4.1910   4.2502   4.4005   4.4447   4.4705   4.4823   4.4856   4.5447
  4.6270   4.7580   5.3465   6.5193   6.5325   6.5640   6.8994   6.9306
  7.1407   7.5012  14.6964  14.7951  14.8791  28.8589  29.5171  29.5276
 29.5528  29.8641  29.8691  29.8700  29.8914  29.9537  36.6303  68.7265
130.5776 130.5854 130.6113 154.2571 166.09681912.1748
 --------------------------------------------------------------

          Ground-State Mulliken Net Atomic Charges

     Atom                 Charge (a.u.)
  ----------------------------------------
      1 I                    -0.158821
      2 P                     0.352871
      3 N                    -0.151626
      4 F                    -0.042425
  ----------------------------------------
  Sum of atomic charges =     0.000000

 -----------------------------------------------------------------
                    Cartesian Multipole Moments
 -----------------------------------------------------------------
    Charge (ESU x 10^10)
                 0.0000
    Dipole Moment (Debye)
         X       1.0438      Y       1.5833      Z       0.0000
       Tot       1.8964
    Quadrupole Moments (Debye-Ang)
        XX     -56.8580     XY      -3.0938     YY     -52.0323
        XZ      -0.0000     YZ      -0.0000     ZZ     -51.5866
    Octopole Moments (Debye-Ang^2)
       XXX      54.7442    XXY      -4.9304    XYY      11.1180
       YYY     -12.9436    XXZ       0.0000    XYZ       0.0000
       YYZ      -0.0000    XZZ       8.2544    YZZ      -4.1317
       ZZZ      -0.0000
    Hexadecapole Moments (Debye-Ang^3)
      XXXX    -709.6210   XXXY       8.0116   XXYY    -146.4107
      XYYY      13.5229   YYYY    -215.2356   XXXZ      -0.0000
      XXYZ      -0.0000   XYYZ       0.0000   YYYZ      -0.0000
      XXZZ    -120.8573   XYZZ       4.9779   YYZZ     -46.2586
      XZZZ      -0.0000   YZZZ      -0.0000   ZZZZ     -67.8956
 -----------------------------------------------------------------
 DrvMan completing analytic gradient of the correlated energy
 Correlated dipole moment
            1
    1   0.4106441
    2   0.6229276
    3   0.0000000
 Energy read as -7412.104000896
 Full Analytical Gradient: (in a.u., or Hartree/Bohr)
             1             2             3             4
    1    0.00011693   -0.00046911    0.00031662    0.00003556
    2   -0.00008254   -0.00023989    0.00036730   -0.00004487
    3   -0.00000000   -0.00000000    0.00000000   -0.00000000
 Gradient time:  CPU 0.78 s  wall 0.80 s
 ----------------------------------------------------------------
             Standard Nuclear Orientation (Angstroms)
    I     Atom           X                Y                Z
 ----------------------------------------------------------------
    1      I       0.9919643251    -0.0871970734     0.0000000000
    2      P      -1.1860201122     1.0999531835    -0.0000000000
    3      N      -2.3503492771     0.0125099908     0.0000000000
    4      F      -2.0368180673    -1.3278247553     0.0000000000
 ----------------------------------------------------------------
 Nuclear Repulsion Energy =   392.2991749495 hartrees
 There are       42 alpha and       42 beta electrons

                       Distance Matrix (Angstroms)
             I (  1)   P (  2)   N (  3)
   P (  2)  2.480512
   N (  3)  3.343800  1.593171
   F (  4)  3.273023  2.572540  1.376517

 Requested basis set is 6-311++G(d,p)
 There are 49 shells and 136 basis functions
 A cutoff of  1.0D-14 yielded   1045 shell pairs
 There are      8484 function pairs (      9531 Cartesian)
 Smallest overlap matrix eigenvalue = 2.29E-03
 Guess MOs from SCF MO coefficient file

 -----------------------------------------------------------------------
  General SCF calculation program by
  Eric Jon Sundstrom, Paul Horn, Yuezhi Mao, Dmitri Zuev, Alec White,
  David Stuck, Shaama M.S., Shane Yost, Joonho Lee, David Small,
  Daniel Levine, Susi Lehtola, Hugh Burton, Evgeny Epifanovsky
 -----------------------------------------------------------------------
 Hartree-Fock
 using 6 threads for integral computing
 -------------------------------------------------------
 OpenMP Integral computing Module                
 Release: version 2.0, May 2017, Q-Chem Inc. Pleasanton 
 -------------------------------------------------------
 A restricted SCF calculation will be
 performed using DIIS
 SCF converges when DIIS error is below 1.0e-08
 ---------------------------------------
  Cycle       Energy         DIIS error
 ---------------------------------------
    1   -7411.3823090791      1.81e-05  
    2   -7411.3823098790      9.05e-06  
    3   -7411.3823100338      3.95e-06  
    4   -7411.3823100830      9.78e-07  
    5   -7411.3823100892      3.82e-07  
    6   -7411.3823100905      1.59e-07  
    7   -7411.3823100908      5.49e-08  
    8   -7411.3823100910      2.48e-08  
    9   -7411.3823100907      1.07e-08  
   10   -7411.3823100908      4.31e-09  Convergence criterion met
 ---------------------------------------
 SCF time:   CPU 7.18s  wall 1.00s 
 SCF   energy in the final basis set =    -7411.3823100908
 Total energy in the final basis set =    -7411.3823100908


 ------------------------------------------------------------------------------

   CCMAN2: suite of methods based on coupled cluster
           and equation of motion theories.

   Components:
   * libvmm-1.3-trunk
     by Evgeny Epifanovsky, Ilya Kaliman.
   * libtensor-2.5-trunk
     by Evgeny Epifanovsky, Michael Wormit, Dmitry Zuev, Sam Manzer, 
        Ilya Kaliman.
   * libcc-2.5-trunk
     by Evgeny Epifanovsky, Arik Landau, Tomasz Kus, Kirill Khistyaev, 
        Dmitry Zuev, Prashant Manohar, Xintian Feng, Anna Krylov, 
        Matthew Goldey, Alec White, Thomas Jagau, Kaushik Nanda, 
        Anastasia Gunina, Alexander Kunitsa, Joonho Lee.

   CCMAN original authors:
   Anna I. Krylov, C. David Sherrill, Steven R. Gwaltney,
   Edward F. C. Byrd (2000)
   Sergey V. Levchenko, Lyudmila V. Slipchenko, Tao Wang,
   Ana-Maria C. Cristian (2003)
   Piotr A. Pieniazek, C. Melania Oana, Evgeny Epifanovsky (2007)
   Prashant Manohar (2009)

 ------------------------------------------------------------------------------


 Allocating and initializing 30808MB of RAM...
 Calculation will run on 6 cores.


 Alpha MOs, Restricted
 -- Occupied --                  
******* -180.89 -169.69 -169.69 -169.69  -80.06  -37.94  -33.13
  1 A     2 A     3 A     4 A     5 A     6 A     7 A     8 A                  
-33.126 -33.125 -26.350 -24.313 -24.312 -24.312 -24.309 -24.309
  9 A    10 A    11 A    12 A    13 A    14 A    15 A    16 A                  
-15.699  -7.603  -7.258  -5.495  -5.493  -5.493  -5.491  -5.481
 17 A    18 A    19 A    20 A    21 A    22 A    23 A    24 A                  
 -5.480  -2.414  -2.410  -2.409  -2.398  -2.398  -1.654  -1.162
 25 A    26 A    27 A    28 A    29 A    30 A    31 A    32 A                  
 -0.898  -0.795  -0.722  -0.717  -0.639  -0.499  -0.467  -0.435
 33 A    34 A    35 A    36 A    37 A    38 A    39 A    40 A                  
 -0.395  -0.393
 41 A    42 A                                                                  
 -- Virtual --                   
 -0.002   0.029   0.060   0.077   0.083   0.091   0.151   0.188
 43 A    44 A    45 A    46 A    47 A    48 A    49 A    50 A                  
  0.210   0.218   0.263   0.281   0.310   0.314   0.334   0.363
 51 A    52 A    53 A    54 A    55 A    56 A    57 A    58 A                  
  0.368   0.380   0.380   0.387   0.477   0.515   0.550   0.570
 59 A    60 A    61 A    62 A    63 A    64 A    65 A    66 A                  
  0.574   0.585   0.677   0.734   0.801   0.858   0.904   0.909
 67 A    68 A    69 A    70 A    71 A    72 A    73 A    74 A                  
  0.949   1.039   1.083   1.147   1.268   1.369   1.530   1.547
 75 A    76 A    77 A    78 A    79 A    80 A    81 A    82 A                  
  1.568   1.583   1.618   1.628   1.760   1.856   1.911   2.239
 83 A    84 A    85 A    86 A    87 A    88 A    89 A    90 A                  
  2.263   2.375   2.378   2.604   2.865   4.039   4.112   4.188
 91 A    92 A    93 A    94 A    95 A    96 A    97 A    98 A                  
  4.191   4.250   4.401   4.444   4.470   4.482   4.486   4.545
 99 A   100 A   101 A   102 A   103 A   104 A   105 A   106 A                  
  4.627   4.758   5.346   6.519   6.532   6.564   6.899   6.931
107 A   108 A   109 A   110 A   111 A   112 A   113 A   114 A                  
  7.141   7.500  14.696  14.795  14.878  28.859  29.517  29.528
115 A   116 A   117 A   118 A   119 A   120 A   121 A   122 A                  
 29.553  29.864  29.869  29.870  29.891  29.954  36.630  68.727
123 A   124 A   125 A   126 A   127 A   128 A   129 A   130 A                  
130.578 130.585 130.611 154.257 166.0961912.175
131 A   132 A   133 A   134 A   135 A   136 A                                  

 Beta MOs, Restricted
 -- Occupied --                  
******* -180.89 -169.69 -169.69 -169.69  -80.06  -37.94  -33.13
  1 A     2 A     3 A     4 A     5 A     6 A     7 A     8 A                  
-33.126 -33.125 -26.350 -24.313 -24.312 -24.312 -24.309 -24.309
  9 A    10 A    11 A    12 A    13 A    14 A    15 A    16 A                  
-15.699  -7.603  -7.258  -5.495  -5.493  -5.493  -5.491  -5.481
 17 A    18 A    19 A    20 A    21 A    22 A    23 A    24 A                  
 -5.480  -2.414  -2.410  -2.409  -2.398  -2.398  -1.654  -1.162
 25 A    26 A    27 A    28 A    29 A    30 A    31 A    32 A                  
 -0.898  -0.795  -0.722  -0.717  -0.639  -0.499  -0.467  -0.435
 33 A    34 A    35 A    36 A    37 A    38 A    39 A    40 A                  
 -0.395  -0.393
 41 A    42 A                                                                  
 -- Virtual --                   
 -0.002   0.029   0.060   0.077   0.083   0.091   0.151   0.188
 43 A    44 A    45 A    46 A    47 A    48 A    49 A    50 A                  
  0.210   0.218   0.263   0.281   0.310   0.314   0.334   0.363
 51 A    52 A    53 A    54 A    55 A    56 A    57 A    58 A                  
  0.368   0.380   0.380   0.387   0.477   0.515   0.550   0.570
 59 A    60 A    61 A    62 A    63 A    64 A    65 A    66 A                  
  0.574   0.585   0.677   0.734   0.801   0.858   0.904   0.909
 67 A    68 A    69 A    70 A    71 A    72 A    73 A    74 A                  
  0.949   1.039   1.083   1.147   1.268   1.369   1.530   1.547
 75 A    76 A    77 A    78 A    79 A    80 A    81 A    82 A                  
  1.568   1.583   1.618   1.628   1.760   1.856   1.911   2.239
 83 A    84 A    85 A    86 A    87 A    88 A    89 A    90 A                  
  2.263   2.375   2.378   2.604   2.865   4.039   4.112   4.188
 91 A    92 A    93 A    94 A    95 A    96 A    97 A    98 A                  
  4.191   4.250   4.401   4.444   4.470   4.482   4.486   4.545
 99 A   100 A   101 A   102 A   103 A   104 A   105 A   106 A                  
  4.627   4.758   5.346   6.519   6.532   6.564   6.899   6.931
107 A   108 A   109 A   110 A   111 A   112 A   113 A   114 A                  
  7.141   7.500  14.696  14.795  14.878  28.859  29.517  29.528
115 A   116 A   117 A   118 A   119 A   120 A   121 A   122 A                  
 29.553  29.864  29.869  29.870  29.891  29.954  36.630  68.727
123 A   124 A   125 A   126 A   127 A   128 A   129 A   130 A                  
130.578 130.585 130.611 154.257 166.0961912.175
131 A   132 A   133 A   134 A   135 A   136 A                                  

 Occupation and symmetry of molecular orbitals

 Point group: C1 (1 irreducible representation).

                           A     All 
 -------------------------------------
 All molecular orbitals:
  - Alpha                  136   136 
  - Beta                   136   136 
 -------------------------------------
 Alpha orbitals:
  - Frozen occupied        25    25  
  - Active occupied        17    17  
  - Active virtual         94    94  
  - Frozen virtual         0     0   
 -------------------------------------
 Beta orbitals:
  - Frozen occupied        25    25  
  - Active occupied        17    17  
  - Active virtual         94    94  
  - Frozen virtual         0     0   
 -------------------------------------

 Import integrals:   CPU 0.00 s  wall 0.00 s

 Import integrals:   CPU 58.00 s  wall 10.32 s

 MP2 amplitudes:   CPU 0.13 s  wall 0.09 s

Running a double precision version
           CCSD T amplitudes will be solved using DIIS.

           Start     Size      MaxIter   EConv     TConv     
           3         7         100       1.00e-07  1.00e-05  
 ------------------------------------------------------------------------------
           Energy (a.u.)   Ediff      Tdiff       Comment
 ------------------------------------------------------------------------------
         -7412.09363345                           
     1   -7412.07637373   1.73e-02   7.81e-01     
     2   -7412.10202013   2.56e-02   1.03e-01     
     3   -7412.09984147   2.18e-03   4.95e-02     
     4   -7412.10276777   2.93e-03   2.25e-02     Switched to DIIS steps.
     5   -7412.10387633   1.11e-03   1.36e-02     
     6   -7412.10398276   1.06e-04   3.68e-03     
     7   -7412.10399115   8.39e-06   1.60e-03     
     8   -7412.10399660   5.45e-06   5.00e-04     
     9   -7412.10400015   3.55e-06   3.02e-04     
    10   -7412.10400036   2.10e-07   9.27e-05     
    11   -7412.10400070   3.40e-07   3.63e-05     
    12   -7412.10400081   1.07e-07   2.25e-05     
    13   -7412.10400076   4.28e-08   8.12e-06     
 ------------------------------------------------------------------------------
         -7412.10400076                           CCSD T converged.

End of double precision
 SCF energy                 = -7411.38231009
 MP2 energy                 = -7412.09363345
 CCSD correlation energy     =    -0.72169067
 CCSD total energy           = -7412.10400076

 CCSD  T1^2 = 0.0187  T2^2 = 0.2701  Leading amplitudes:

 Amplitude    Orbitals with energies
 -0.0451       39 (A) A                  ->    43 (A) A                   
              -0.4667                         -0.0021                     
 -0.0451       39 (A) B                  ->    43 (A) B                   
              -0.4667                         -0.0021                     
  0.0304       38 (A) A                  ->    44 (A) A                   
              -0.4990                          0.0291                     
  0.0304       38 (A) B                  ->    44 (A) B                   
              -0.4990                          0.0291                     

 Amplitude    Orbitals with energies
 -0.1024       39 (A) A      39 (A) B    ->    43 (A) A      43 (A) B     
              -0.4667       -0.4667           -0.0021       -0.0021       
  0.1024       39 (A) A      39 (A) B    ->    43 (A) B      43 (A) A     
              -0.4667       -0.4667           -0.0021       -0.0021       
  0.1024       39 (A) B      39 (A) A    ->    43 (A) A      43 (A) B     
              -0.4667       -0.4667           -0.0021       -0.0021       
 -0.1024       39 (A) B      39 (A) A    ->    43 (A) B      43 (A) A     
              -0.4667       -0.4667           -0.0021       -0.0021       

 Computing CCSD intemediates for later calculations in double precision
 Finished.

Running a double precision version
           CCSD Lambda amplitudes will be solved using DIIS.
           Start     Size      MaxIter   EConv     LConv     
           3         7         100       1.00e-07  1.00e-05  
 ------------------------------------------------------------------------------
            Enorm      Ldiff       Comment
 ------------------------------------------------------------------------------
     1     6.64e-02   4.46e-02     
     2     2.12e-02   8.33e-03     
     3     1.02e-02   1.56e-03     
     4     5.48e-03   1.69e-03     Switched to DIIS steps.
     5     1.77e-03   1.10e-03     
     6     8.90e-04   2.83e-04     
     7     2.93e-04   9.19e-05     
     8     1.37e-04   7.02e-06     
     9     5.18e-05   6.25e-06     
    10     2.44e-05   2.16e-06     
    11     1.27e-05   2.05e-07     
    12     5.34e-06   9.45e-08     
    13     2.63e-06   2.29e-07     
    14     1.12e-06   3.97e-08     
    15     4.88e-07   1.31e-08     
    16     2.59e-07   3.69e-08     
    17     1.17e-07   2.48e-08     
    18     5.47e-08   6.91e-09     
 ------------------------------------------------------------------------------
                                   CCSD Lambda converged.

 Computing density matrices in double precision...
           Orbital response amplitudes will be solved using DIIS.
           Start     Size      MaxIter   EConv     LConv     
           3         7         100       1.00e-06  1.00e-06  
 ------------------------------------------------------------------------------
            Enorm      Ldiff       Comment
 ------------------------------------------------------------------------------
     1     1.01e-01   4.04e-04     
     2     8.04e-02   1.80e-02     
     3     9.54e-02   2.83e-02     
     4     7.48e-03   3.82e-02     Switched to DIIS steps.
     5     4.10e-03   1.52e-03     
     6     9.86e-04   7.61e-04     
     7     7.87e-04   2.87e-04     
     8     1.98e-04   1.32e-04     
     9     6.93e-05   4.62e-05     
    10     2.71e-05   4.52e-06     
    11     7.96e-06   2.65e-06     
    12     2.27e-06   1.73e-06     
    13     1.19e-06   7.73e-07     
    14     1.77e-07   2.34e-07     
 ------------------------------------------------------------------------------
                                   Orbital response converged.

 Computing density matrices... Done.
 CCSD calculation:   CPU 1642.17 s  wall 284.41 s

 Transferring MO TPDM to AO TPDM
 Transferring g2_o1o1o1o1
 Transferring g2_o1o1o1v1
 Transferring g2_o1o1v1v1
 Transferring g2_o1v1o1v1
 Transferring g2_o1v1v1v1
 Transferring g2_v1v1v1v1
 Adding separable TPDM
 Computing TPDM gradient
 --------------------------------------------------------
 2e gradient
  Atom          X               Y               Z
 --------------------------------------------------------
    1        -54.353546       13.152004        0.000000  
    2         22.236250      -33.868816       -0.000000  
    3         20.745251        3.901461        0.000000  
    4         11.372044       16.815351       -0.000000  
 --------------------------------------------------------
 --------------------------------------------------------
 Final gradient
  Atom          X               Y               Z
 --------------------------------------------------------
    1        -54.353546       13.152004        0.000000  
    2         22.236250      -33.868816       -0.000000  
    3         20.745251        3.901461        0.000000  
    4         11.372044       16.815351       -0.000000  
 --------------------------------------------------------
 Analytic gradient from two-electron contribution:   CPU 294.02 s  wall 58.40 s

 Total ccman2 time:   CPU 2000.63 s  wall 354.75 s


 --------------------------------------------------------------

                    Orbital Energies (a.u.)
 --------------------------------------------------------------

 Alpha MOs
 -- Occupied --
********-180.8877-169.6942-169.6934-169.6933 -80.0637 -37.9416 -33.1294
-33.1258 -33.1254 -26.3499 -24.3134 -24.3123 -24.3119 -24.3087 -24.3087
-15.6988  -7.6027  -7.2584  -5.4951  -5.4935  -5.4930  -5.4912  -5.4814
 -5.4804  -2.4141  -2.4100  -2.4089  -2.3982  -2.3981  -1.6542  -1.1616
 -0.8982  -0.7955  -0.7223  -0.7175  -0.6387  -0.4990  -0.4667  -0.4350
 -0.3949  -0.3926
 -- Virtual --
 -0.0021   0.0291   0.0600   0.0767   0.0827   0.0908   0.1513   0.1877
  0.2101   0.2185   0.2626   0.2812   0.3096   0.3136   0.3336   0.3632
  0.3682   0.3803   0.3804   0.3869   0.4765   0.5149   0.5495   0.5702
  0.5741   0.5849   0.6775   0.7340   0.8014   0.8582   0.9039   0.9091
  0.9493   1.0389   1.0831   1.1469   1.2684   1.3690   1.5302   1.5473
  1.5676   1.5834   1.6175   1.6280   1.7604   1.8558   1.9115   2.2391
  2.2634   2.3752   2.3779   2.6038   2.8652   4.0387   4.1125   4.1884
  4.1911   4.2495   4.4005   4.4442   4.4705   4.4823   4.4856   4.5446
  4.6270   4.7579   5.3463   6.5192   6.5325   6.5640   6.8995   6.9306
  7.1406   7.5003  14.6964  14.7950  14.8779  28.8588  29.5170  29.5275
 29.5527  29.8641  29.8690  29.8699  29.8913  29.9537  36.6301  68.7266
130.5775 130.5854 130.6112 154.2571 166.09551912.1747
 --------------------------------------------------------------

          Ground-State Mulliken Net Atomic Charges

     Atom                 Charge (a.u.)
  ----------------------------------------
      1 I                    -0.158498
      2 P                     0.352654
      3 N                    -0.151764
      4 F                    -0.042392
  ----------------------------------------
  Sum of atomic charges =     0.000000

 -----------------------------------------------------------------
                    Cartesian Multipole Moments
 -----------------------------------------------------------------
    Charge (ESU x 10^10)
                 0.0000
    Dipole Moment (Debye)
         X       1.0482      Y       1.5838      Z      -0.0000
       Tot       1.8993
    Quadrupole Moments (Debye-Ang)
        XX     -56.8664     XY      -3.0944     YY     -52.0283
        XZ      -0.0000     YZ      -0.0000     ZZ     -51.5906
    Octopole Moments (Debye-Ang^2)
       XXX      54.7354    XXY      -4.9490    XYY      11.1116
       YYY     -12.9788    XXZ       0.0000    XYZ       0.0000
       YYZ      -0.0000    XZZ       8.2531    YZZ      -4.1477
       ZZZ      -0.0000
    Hexadecapole Moments (Debye-Ang^3)
      XXXX    -709.5454   XXXY       8.0157   XXYY    -146.4075
      XYYY      13.5237   YYYY    -215.3893   XXXZ      -0.0000
      XXYZ      -0.0000   XYYZ       0.0000   YYYZ      -0.0000
      XXZZ    -120.8473   XYZZ       4.9847   YYZZ     -46.2890
      XZZZ      -0.0000   YZZZ      -0.0000   ZZZZ     -67.9068
 -----------------------------------------------------------------
 DrvMan completing analytic gradient of the correlated energy
 Correlated dipole moment
            1
    1   0.4124052
    2   0.6231313
    3  -0.0000000
 Energy read as -7412.104000764
 Full Analytical Gradient: (in a.u., or Hartree/Bohr)
             1             2             3             4
    1    0.00006809    0.00028011   -0.00030488   -0.00004332
    2   -0.00007769    0.00056564   -0.00035060   -0.00013736
    3   -0.00000000   -0.00000000    0.00000000   -0.00000000
 Gradient time:  CPU 0.82 s  wall 0.90 s
 ----------------------------------------------------------------
             Standard Nuclear Orientation (Angstroms)
    I     Atom           X                Y                Z
 ----------------------------------------------------------------
    1      I       0.9919643251    -0.0871970734     0.0000000000
    2      P      -1.1860201122     1.0979531835    -0.0000000000
    3      N      -2.3503492771     0.0125099908     0.0000000000
    4      F      -2.0368180673    -1.3278247553     0.0000000000
 ----------------------------------------------------------------
 Nuclear Repulsion Energy =   392.4148866780 hartrees
 There are       42 alpha and       42 beta electrons

                       Distance Matrix (Angstroms)
             I (  1)   P (  2)   N (  3)
   P (  2)  2.479556
   N (  3)  3.343800  1.591807
   F (  4)  3.273023  2.570653  1.376517

 Requested basis set is 6-311++G(d,p)
 There are 49 shells and 136 basis functions
 A cutoff of  1.0D-14 yielded   1045 shell pairs
 There are      8484 function pairs (      9531 Cartesian)
 Smallest overlap matrix eigenvalue = 2.28E-03
 Guess MOs from SCF MO coefficient file

 -----------------------------------------------------------------------
  General SCF calculation program by
  Eric Jon Sundstrom, Paul Horn, Yuezhi Mao, Dmitri Zuev, Alec White,
  David Stuck, Shaama M.S., Shane Yost, Joonho Lee, David Small,
  Daniel Levine, Susi Lehtola, Hugh Burton, Evgeny Epifanovsky
 -----------------------------------------------------------------------
 Hartree-Fock
 using 6 threads for integral computing
 -------------------------------------------------------
 OpenMP Integral computing Module                
 Release: version 2.0, May 2017, Q-Chem Inc. Pleasanton 
 -------------------------------------------------------
 A restricted SCF calculation will be
 performed using DIIS
 SCF converges when DIIS error is below 1.0e-08
 ---------------------------------------
  Cycle       Energy         DIIS error
 ---------------------------------------
    1   -7411.3824219797      2.03e-05  
    2   -7411.3824230947      9.41e-06  
    3   -7411.3824232730      4.46e-06  
    4   -7411.3824233404      1.31e-06  
    5   -7411.3824233510      5.12e-07  
    6   -7411.3824233535      2.18e-07  
    7   -7411.3824233540      7.19e-08  
    8   -7411.3824233541      3.79e-08  
    9   -7411.3824233540      1.59e-08  
   10   -7411.3824233541      5.42e-09  Convergence criterion met
 ---------------------------------------
 SCF time:   CPU 7.17s  wall 1.00s 
 SCF   energy in the final basis set =    -7411.3824233541
 Total energy in the final basis set =    -7411.3824233541


 ------------------------------------------------------------------------------

   CCMAN2: suite of methods based on coupled cluster
           and equation of motion theories.

   Components:
   * libvmm-1.3-trunk
     by Evgeny Epifanovsky, Ilya Kaliman.
   * libtensor-2.5-trunk
     by Evgeny Epifanovsky, Michael Wormit, Dmitry Zuev, Sam Manzer, 
        Ilya Kaliman.
   * libcc-2.5-trunk
     by Evgeny Epifanovsky, Arik Landau, Tomasz Kus, Kirill Khistyaev, 
        Dmitry Zuev, Prashant Manohar, Xintian Feng, Anna Krylov, 
        Matthew Goldey, Alec White, Thomas Jagau, Kaushik Nanda, 
        Anastasia Gunina, Alexander Kunitsa, Joonho Lee.

   CCMAN original authors:
   Anna I. Krylov, C. David Sherrill, Steven R. Gwaltney,
   Edward F. C. Byrd (2000)
   Sergey V. Levchenko, Lyudmila V. Slipchenko, Tao Wang,
   Ana-Maria C. Cristian (2003)
   Piotr A. Pieniazek, C. Melania Oana, Evgeny Epifanovsky (2007)
   Prashant Manohar (2009)

 ------------------------------------------------------------------------------


 Allocating and initializing 30808MB of RAM...
 Calculation will run on 6 cores.


 Alpha MOs, Restricted
 -- Occupied --                  
******* -180.89 -169.69 -169.69 -169.69  -80.06  -37.94  -33.13
  1 A     2 A     3 A     4 A     5 A     6 A     7 A     8 A                  
-33.126 -33.125 -26.350 -24.313 -24.312 -24.312 -24.309 -24.309
  9 A    10 A    11 A    12 A    13 A    14 A    15 A    16 A                  
-15.699  -7.603  -7.258  -5.495  -5.493  -5.493  -5.491  -5.481
 17 A    18 A    19 A    20 A    21 A    22 A    23 A    24 A                  
 -5.481  -2.414  -2.410  -2.409  -2.398  -2.398  -1.654  -1.162
 25 A    26 A    27 A    28 A    29 A    30 A    31 A    32 A                  
 -0.898  -0.795  -0.722  -0.718  -0.639  -0.499  -0.467  -0.435
 33 A    34 A    35 A    36 A    37 A    38 A    39 A    40 A                  
 -0.395  -0.393
 41 A    42 A                                                                  
 -- Virtual --                   
 -0.002   0.029   0.060   0.077   0.083   0.091   0.151   0.188
 43 A    44 A    45 A    46 A    47 A    48 A    49 A    50 A                  
  0.210   0.218   0.263   0.281   0.310   0.314   0.334   0.363
 51 A    52 A    53 A    54 A    55 A    56 A    57 A    58 A                  
  0.368   0.380   0.381   0.387   0.477   0.515   0.549   0.570
 59 A    60 A    61 A    62 A    63 A    64 A    65 A    66 A                  
  0.574   0.585   0.678   0.734   0.802   0.859   0.904   0.910
 67 A    68 A    69 A    70 A    71 A    72 A    73 A    74 A                  
  0.949   1.039   1.083   1.147   1.270   1.369   1.530   1.547
 75 A    76 A    77 A    78 A    79 A    80 A    81 A    82 A                  
  1.568   1.583   1.617   1.628   1.761   1.856   1.912   2.239
 83 A    84 A    85 A    86 A    87 A    88 A    89 A    90 A                  
  2.263   2.376   2.378   2.604   2.867   4.039   4.113   4.188
 91 A    92 A    93 A    94 A    95 A    96 A    97 A    98 A                  
  4.191   4.250   4.401   4.445   4.470   4.482   4.486   4.545
 99 A   100 A   101 A   102 A   103 A   104 A   105 A   106 A                  
  4.627   4.758   5.347   6.519   6.532   6.564   6.899   6.931
107 A   108 A   109 A   110 A   111 A   112 A   113 A   114 A                  
  7.141   7.501  14.697  14.795  14.879  28.859  29.517  29.527
115 A   116 A   117 A   118 A   119 A   120 A   121 A   122 A                  
 29.553  29.864  29.869  29.870  29.891  29.954  36.630  68.727
123 A   124 A   125 A   126 A   127 A   128 A   129 A   130 A                  
130.578 130.585 130.611 154.257 166.0971912.175
131 A   132 A   133 A   134 A   135 A   136 A                                  

 Beta MOs, Restricted
 -- Occupied --                  
******* -180.89 -169.69 -169.69 -169.69  -80.06  -37.94  -33.13
  1 A     2 A     3 A     4 A     5 A     6 A     7 A     8 A                  
-33.126 -33.125 -26.350 -24.313 -24.312 -24.312 -24.309 -24.309
  9 A    10 A    11 A    12 A    13 A    14 A    15 A    16 A                  
-15.699  -7.603  -7.258  -5.495  -5.493  -5.493  -5.491  -5.481
 17 A    18 A    19 A    20 A    21 A    22 A    23 A    24 A                  
 -5.481  -2.414  -2.410  -2.409  -2.398  -2.398  -1.654  -1.162
 25 A    26 A    27 A    28 A    29 A    30 A    31 A    32 A                  
 -0.898  -0.795  -0.722  -0.718  -0.639  -0.499  -0.467  -0.435
 33 A    34 A    35 A    36 A    37 A    38 A    39 A    40 A                  
 -0.395  -0.393
 41 A    42 A                                                                  
 -- Virtual --                   
 -0.002   0.029   0.060   0.077   0.083   0.091   0.151   0.188
 43 A    44 A    45 A    46 A    47 A    48 A    49 A    50 A                  
  0.210   0.218   0.263   0.281   0.310   0.314   0.334   0.363
 51 A    52 A    53 A    54 A    55 A    56 A    57 A    58 A                  
  0.368   0.380   0.381   0.387   0.477   0.515   0.549   0.570
 59 A    60 A    61 A    62 A    63 A    64 A    65 A    66 A                  
  0.574   0.585   0.678   0.734   0.802   0.859   0.904   0.910
 67 A    68 A    69 A    70 A    71 A    72 A    73 A    74 A                  
  0.949   1.039   1.083   1.147   1.270   1.369   1.530   1.547
 75 A    76 A    77 A    78 A    79 A    80 A    81 A    82 A                  
  1.568   1.583   1.617   1.628   1.761   1.856   1.912   2.239
 83 A    84 A    85 A    86 A    87 A    88 A    89 A    90 A                  
  2.263   2.376   2.378   2.604   2.867   4.039   4.113   4.188
 91 A    92 A    93 A    94 A    95 A    96 A    97 A    98 A                  
  4.191   4.250   4.401   4.445   4.470   4.482   4.486   4.545
 99 A   100 A   101 A   102 A   103 A   104 A   105 A   106 A                  
  4.627   4.758   5.347   6.519   6.532   6.564   6.899   6.931
107 A   108 A   109 A   110 A   111 A   112 A   113 A   114 A                  
  7.141   7.501  14.697  14.795  14.879  28.859  29.517  29.527
115 A   116 A   117 A   118 A   119 A   120 A   121 A   122 A                  
 29.553  29.864  29.869  29.870  29.891  29.954  36.630  68.727
123 A   124 A   125 A   126 A   127 A   128 A   129 A   130 A                  
130.578 130.585 130.611 154.257 166.0971912.175
131 A   132 A   133 A   134 A   135 A   136 A                                  

 Occupation and symmetry of molecular orbitals

 Point group: C1 (1 irreducible representation).

                           A     All 
 -------------------------------------
 All molecular orbitals:
  - Alpha                  136   136 
  - Beta                   136   136 
 -------------------------------------
 Alpha orbitals:
  - Frozen occupied        25    25  
  - Active occupied        17    17  
  - Active virtual         94    94  
  - Frozen virtual         0     0   
 -------------------------------------
 Beta orbitals:
  - Frozen occupied        25    25  
  - Active occupied        17    17  
  - Active virtual         94    94  
  - Frozen virtual         0     0   
 -------------------------------------

 Import integrals:   CPU 0.00 s  wall 0.00 s

 Import integrals:   CPU 56.68 s  wall 9.90 s

 MP2 amplitudes:   CPU 0.14 s  wall 0.09 s

Running a double precision version
           CCSD T amplitudes will be solved using DIIS.

           Start     Size      MaxIter   EConv     TConv     
           3         7         100       1.00e-07  1.00e-05  
 ------------------------------------------------------------------------------
           Energy (a.u.)   Ediff      Tdiff       Comment
 ------------------------------------------------------------------------------
         -7412.09360991                           
     1   -7412.07640990   1.72e-02   7.81e-01     
     2   -7412.10201572   2.56e-02   1.03e-01     
     3   -7412.09985094   2.16e-03   4.94e-02     
     4   -7412.10277018   2.92e-03   2.24e-02     Switched to DIIS steps.
     5   -7412.10387668   1.11e-03   1.36e-02     
     6   -7412.10398272   1.06e-04   3.66e-03     
     7   -7412.10399119   8.47e-06   1.60e-03     
     8   -7412.10399666   5.46e-06   5.00e-04     
     9   -7412.10400019   3.54e-06   3.02e-04     
    10   -7412.10400041   2.12e-07   9.24e-05     
    11   -7412.10400074   3.36e-07   3.61e-05     
    12   -7412.10400085   1.07e-07   2.25e-05     
    13   -7412.10400081   4.40e-08   8.09e-06     
 ------------------------------------------------------------------------------
         -7412.10400081                           CCSD T converged.

End of double precision
 SCF energy                 = -7411.38242335
 MP2 energy                 = -7412.09360991
 CCSD correlation energy     =    -0.72157745
 CCSD total energy           = -7412.10400081

 CCSD  T1^2 = 0.0187  T2^2 = 0.2699  Leading amplitudes:

 Amplitude    Orbitals with energies
 -0.0452       39 (A) A                  ->    43 (A) A                   
              -0.4670                         -0.0019                     
 -0.0452       39 (A) B                  ->    43 (A) B                   
              -0.4670                         -0.0019                     
 -0.0304       38 (A) A                  ->    44 (A) A                   
              -0.4991                          0.0293                     
 -0.0304       38 (A) B                  ->    44 (A) B                   
              -0.4991                          0.0293                     

 Amplitude    Orbitals with energies
 -0.1022       39 (A) A      39 (A) B    ->    43 (A) A      43 (A) B     
              -0.4670       -0.4670           -0.0019       -0.0019       
  0.1022       39 (A) A      39 (A) B    ->    43 (A) B      43 (A) A     
              -0.4670       -0.4670           -0.0019       -0.0019       
  0.1022       39 (A) B      39 (A) A    ->    43 (A) A      43 (A) B     
              -0.4670       -0.4670           -0.0019       -0.0019       
 -0.1022       39 (A) B      39 (A) A    ->    43 (A) B      43 (A) A     
              -0.4670       -0.4670           -0.0019       -0.0019       

 Computing CCSD intemediates for later calculations in double precision
 Finished.

Running a double precision version
           CCSD Lambda amplitudes will be solved using DIIS.
           Start     Size      MaxIter   EConv     LConv     
           3         7         100       1.00e-07  1.00e-05  
 ------------------------------------------------------------------------------
            Enorm      Ldiff       Comment
 ------------------------------------------------------------------------------
     1     6.62e-02   4.46e-02     
     2     2.12e-02   8.32e-03     
     3     1.02e-02   1.56e-03     
     4     5.47e-03   1.69e-03     Switched to DIIS steps.
     5     1.77e-03   1.10e-03     
     6     8.88e-04   2.82e-04     
     7     2.92e-04   9.16e-05     
     8     1.37e-04   7.03e-06     
     9     5.16e-05   6.19e-06     
    10     2.43e-05   2.14e-06     
    11     1.26e-05   1.96e-07     
    12     5.32e-06   9.81e-08     
    13     2.62e-06   2.28e-07     
    14     1.12e-06   3.97e-08     
    15     4.86e-07   1.35e-08     
    16     2.58e-07   3.68e-08     
    17     1.17e-07   2.48e-08     
    18     5.45e-08   6.89e-09     
 ------------------------------------------------------------------------------
                                   CCSD Lambda converged.

 Computing density matrices in double precision...
           Orbital response amplitudes will be solved using DIIS.
           Start     Size      MaxIter   EConv     LConv     
           3         7         100       1.00e-06  1.00e-06  
 ------------------------------------------------------------------------------
            Enorm      Ldiff       Comment
 ------------------------------------------------------------------------------
     1     1.01e-01   3.32e-04     
     2     8.01e-02   1.80e-02     
     3     9.49e-02   2.82e-02     
     4     7.41e-03   3.80e-02     Switched to DIIS steps.
     5     4.05e-03   1.48e-03     
     6     9.77e-04   7.53e-04     
     7     7.82e-04   2.91e-04     
     8     1.96e-04   1.32e-04     
     9     6.89e-05   4.55e-05     
    10     2.69e-05   4.49e-06     
    11     7.87e-06   2.63e-06     
    12     2.24e-06   1.71e-06     
    13     1.18e-06   7.60e-07     
    14     1.76e-07   2.30e-07     
 ------------------------------------------------------------------------------
                                   Orbital response converged.

 Computing density matrices... Done.
 CCSD calculation:   CPU 1644.90 s  wall 285.29 s

 Transferring MO TPDM to AO TPDM
 Transferring g2_o1o1o1o1
 Transferring g2_o1o1o1v1
 Transferring g2_o1o1v1v1
 Transferring g2_o1v1o1v1
 Transferring g2_o1v1v1v1
 Transferring g2_v1v1v1v1
 Adding separable TPDM
 Computing TPDM gradient
 --------------------------------------------------------
 2e gradient
  Atom          X               Y               Z
 --------------------------------------------------------
    1        -54.391725       13.134754       -0.000000  
    2         22.246739      -33.854616        0.000000  
    3         20.767775        3.905359        0.000000  
    4         11.377211       16.814503       -0.000000  
 --------------------------------------------------------
 --------------------------------------------------------
 Final gradient
  Atom          X               Y               Z
 --------------------------------------------------------
    1        -54.391725       13.134754       -0.000000  
    2         22.246739      -33.854616        0.000000  
    3         20.767775        3.905359        0.000000  
    4         11.377211       16.814503       -0.000000  
 --------------------------------------------------------
 Analytic gradient from two-electron contribution:   CPU 293.85 s  wall 57.92 s

 Total ccman2 time:   CPU 2000.60 s  wall 354.48 s


 --------------------------------------------------------------

                    Orbital Energies (a.u.)
 --------------------------------------------------------------

 Alpha MOs
 -- Occupied --
********-180.8878-169.6942-169.6935-169.6934 -80.0634 -37.9416 -33.1294
-33.1258 -33.1254 -26.3498 -24.3134 -24.3123 -24.3120 -24.3088 -24.3087
-15.6986  -7.6025  -7.2585  -5.4949  -5.4933  -5.4928  -5.4912  -5.4815
 -5.4805  -2.4141  -2.4100  -2.4089  -2.3982  -2.3982  -1.6542  -1.1620
 -0.8983  -0.7955  -0.7223  -0.7175  -0.6387  -0.4991  -0.4670  -0.4350
 -0.3949  -0.3928
 -- Virtual --
 -0.0019   0.0293   0.0600   0.0767   0.0827   0.0908   0.1514   0.1878
  0.2101   0.2185   0.2626   0.2813   0.3095   0.3136   0.3337   0.3632
  0.3682   0.3803   0.3805   0.3868   0.4767   0.5150   0.5495   0.5703
  0.5740   0.5849   0.6777   0.7343   0.8017   0.8586   0.9041   0.9096
  0.9489   1.0388   1.0830   1.1471   1.2699   1.3689   1.5302   1.5473
  1.5676   1.5832   1.6175   1.6280   1.7605   1.8556   1.9117   2.2391
  2.2635   2.3760   2.3784   2.6038   2.8666   4.0387   4.1125   4.1884
  4.1911   4.2502   4.4006   4.4449   4.4704   4.4822   4.4856   4.5447
  4.6272   4.7581   5.3465   6.5192   6.5324   6.5639   6.8995   6.9308
  7.1407   7.5013  14.6966  14.7952  14.8793  28.8589  29.5170  29.5275
 29.5527  29.8640  29.8690  29.8699  29.8913  29.9537  36.6304  68.7266
130.5775 130.5853 130.6112 154.2572 166.09691912.1748
 --------------------------------------------------------------

          Ground-State Mulliken Net Atomic Charges

     Atom                 Charge (a.u.)
  ----------------------------------------
      1 I                    -0.158407
      2 P                     0.352748
      3 N                    -0.151717
      4 F                    -0.042624
  ----------------------------------------
  Sum of atomic charges =     0.000000

 -----------------------------------------------------------------
                    Cartesian Multipole Moments
 -----------------------------------------------------------------
    Charge (ESU x 10^10)
                 0.0000
    Dipole Moment (Debye)
         X       1.0516      Y       1.5790      Z      -0.0000
       Tot       1.8971
    Quadrupole Moments (Debye-Ang)
        XX     -56.8614     XY      -3.0861     YY     -52.0436
        XZ      -0.0000     YZ      -0.0000     ZZ     -51.5833
    Octopole Moments (Debye-Ang^2)
       XXX      54.7381    XXY      -4.9239    XYY      11.1257
       YYY     -12.9254    XXZ      -0.0000    XYZ       0.0000
       YYZ      -0.0000    XZZ       8.2497    YZZ      -4.1222
       ZZZ      -0.0000
    Hexadecapole Moments (Debye-Ang^3)
      XXXX    -709.4302   XXXY       7.9517   XXYY    -146.3805
      XYYY      13.4587   YYYY    -215.1260   XXXZ      -0.0000
      XXYZ      -0.0000   XYYZ      -0.0000   YYYZ      -0.0000
      XXZZ    -120.8267   XYZZ       4.9551   YYZZ     -46.2352
      XZZZ      -0.0000   YZZZ      -0.0000   ZZZZ     -67.8827
 -----------------------------------------------------------------
 DrvMan completing analytic gradient of the correlated energy
 Correlated dipole moment
            1
    1   0.4137439
    2   0.6212180
    3  -0.0000000
 Energy read as -7412.104000805
 Full Analytical Gradient: (in a.u., or Hartree/Bohr)
             1             2             3             4
    1   -0.00007410   -0.00022020    0.00021306    0.00008124
    2    0.00008046   -0.00054443    0.00038626    0.00007771
    3    0.00000000   -0.00000000    0.00000000   -0.00000000
 Gradient time:  CPU 0.75 s  wall 0.77 s
 ----------------------------------------------------------------
             Standard Nuclear Orientation (Angstroms)
    I     Atom           X                Y                Z
 ----------------------------------------------------------------
    1      I       0.9919643251    -0.0871970734     0.0000000000
    2      P      -1.1860201122     1.0989531835     0.0010000000
    3      N      -2.3503492771     0.0125099908     0.0000000000
    4      F      -2.0368180673    -1.3278247553     0.0000000000
 ----------------------------------------------------------------
 Nuclear Repulsion Energy =   392.3570061335 hartrees
 There are       42 alpha and       42 beta electrons

                       Distance Matrix (Angstroms)
             I (  1)   P (  2)   N (  3)
   P (  2)  2.480034
   N (  3)  3.343800  1.592489
   F (  4)  3.273023  2.571597  1.376517

 Requested basis set is 6-311++G(d,p)
 There are 49 shells and 136 basis functions
 A cutoff of  1.0D-14 yielded   1045 shell pairs
 There are      8484 function pairs (      9531 Cartesian)
 Smallest overlap matrix eigenvalue = 2.28E-03
 Guess MOs from SCF MO coefficient file

 -----------------------------------------------------------------------
  General SCF calculation program by
  Eric Jon Sundstrom, Paul Horn, Yuezhi Mao, Dmitri Zuev, Alec White,
  David Stuck, Shaama M.S., Shane Yost, Joonho Lee, David Small,
  Daniel Levine, Susi Lehtola, Hugh Burton, Evgeny Epifanovsky
 -----------------------------------------------------------------------
 Hartree-Fock
 using 6 threads for integral computing
 -------------------------------------------------------
 OpenMP Integral computing Module                
 Release: version 2.0, May 2017, Q-Chem Inc. Pleasanton 
 -------------------------------------------------------
 A restricted SCF calculation will be
 performed using DIIS
 SCF converges when DIIS error is below 1.0e-08
 ---------------------------------------
  Cycle       Energy         DIIS error
 ---------------------------------------
    1   -7411.3823665762      1.29e-05  
    2   -7411.3823671217      5.24e-06  
    3   -7411.3823671958      3.09e-06  
    4   -7411.3823672276      8.36e-07  
    5   -7411.3823672328      3.33e-07  
    6   -7411.3823672341      1.69e-07  
    7   -7411.3823672344      7.14e-08  
    8   -7411.3823672344      3.13e-08  
    9   -7411.3823672345      1.47e-08  
   10   -7411.3823672346      5.28e-09  Convergence criterion met
 ---------------------------------------
 SCF time:   CPU 7.29s  wall 1.00s 
 SCF   energy in the final basis set =    -7411.3823672346
 Total energy in the final basis set =    -7411.3823672346


 ------------------------------------------------------------------------------

   CCMAN2: suite of methods based on coupled cluster
           and equation of motion theories.

   Components:
   * libvmm-1.3-trunk
     by Evgeny Epifanovsky, Ilya Kaliman.
   * libtensor-2.5-trunk
     by Evgeny Epifanovsky, Michael Wormit, Dmitry Zuev, Sam Manzer, 
        Ilya Kaliman.
   * libcc-2.5-trunk
     by Evgeny Epifanovsky, Arik Landau, Tomasz Kus, Kirill Khistyaev, 
        Dmitry Zuev, Prashant Manohar, Xintian Feng, Anna Krylov, 
        Matthew Goldey, Alec White, Thomas Jagau, Kaushik Nanda, 
        Anastasia Gunina, Alexander Kunitsa, Joonho Lee.

   CCMAN original authors:
   Anna I. Krylov, C. David Sherrill, Steven R. Gwaltney,
   Edward F. C. Byrd (2000)
   Sergey V. Levchenko, Lyudmila V. Slipchenko, Tao Wang,
   Ana-Maria C. Cristian (2003)
   Piotr A. Pieniazek, C. Melania Oana, Evgeny Epifanovsky (2007)
   Prashant Manohar (2009)

 ------------------------------------------------------------------------------


 Allocating and initializing 30808MB of RAM...
 Calculation will run on 6 cores.


 Alpha MOs, Restricted
 -- Occupied --                  
******* -180.89 -169.69 -169.69 -169.69  -80.06  -37.94  -33.13
  1 A     2 A     3 A     4 A     5 A     6 A     7 A     8 A                  
-33.126 -33.125 -26.350 -24.313 -24.312 -24.312 -24.309 -24.309
  9 A    10 A    11 A    12 A    13 A    14 A    15 A    16 A                  
-15.699  -7.603  -7.258  -5.495  -5.493  -5.493  -5.491  -5.481
 17 A    18 A    19 A    20 A    21 A    22 A    23 A    24 A                  
 -5.480  -2.414  -2.410  -2.409  -2.398  -2.398  -1.654  -1.162
 25 A    26 A    27 A    28 A    29 A    30 A    31 A    32 A                  
 -0.898  -0.795  -0.722  -0.718  -0.639  -0.499  -0.467  -0.435
 33 A    34 A    35 A    36 A    37 A    38 A    39 A    40 A                  
 -0.395  -0.393
 41 A    42 A                                                                  
 -- Virtual --                   
 -0.002   0.029   0.060   0.077   0.083   0.091   0.151   0.188
 43 A    44 A    45 A    46 A    47 A    48 A    49 A    50 A                  
  0.210   0.218   0.263   0.281   0.310   0.314   0.334   0.363
 51 A    52 A    53 A    54 A    55 A    56 A    57 A    58 A                  
  0.368   0.380   0.380   0.387   0.477   0.515   0.550   0.570
 59 A    60 A    61 A    62 A    63 A    64 A    65 A    66 A                  
  0.574   0.585   0.678   0.734   0.802   0.858   0.904   0.909
 67 A    68 A    69 A    70 A    71 A    72 A    73 A    74 A                  
  0.949   1.039   1.083   1.147   1.269   1.369   1.530   1.547
 75 A    76 A    77 A    78 A    79 A    80 A    81 A    82 A                  
  1.568   1.583   1.617   1.628   1.760   1.856   1.912   2.239
 83 A    84 A    85 A    86 A    87 A    88 A    89 A    90 A                  
  2.263   2.376   2.378   2.604   2.866   4.039   4.113   4.188
 91 A    92 A    93 A    94 A    95 A    96 A    97 A    98 A                  
  4.191   4.250   4.401   4.445   4.470   4.482   4.486   4.545
 99 A   100 A   101 A   102 A   103 A   104 A   105 A   106 A                  
  4.627   4.758   5.346   6.519   6.532   6.564   6.899   6.931
107 A   108 A   109 A   110 A   111 A   112 A   113 A   114 A                  
  7.141   7.501  14.696  14.795  14.879  28.859  29.517  29.528
115 A   116 A   117 A   118 A   119 A   120 A   121 A   122 A                  
 29.553  29.864  29.869  29.870  29.891  29.954  36.630  68.727
123 A   124 A   125 A   126 A   127 A   128 A   129 A   130 A                  
130.578 130.585 130.611 154.257 166.0961912.175
131 A   132 A   133 A   134 A   135 A   136 A                                  

 Beta MOs, Restricted
 -- Occupied --                  
******* -180.89 -169.69 -169.69 -169.69  -80.06  -37.94  -33.13
  1 A     2 A     3 A     4 A     5 A     6 A     7 A     8 A                  
-33.126 -33.125 -26.350 -24.313 -24.312 -24.312 -24.309 -24.309
  9 A    10 A    11 A    12 A    13 A    14 A    15 A    16 A                  
-15.699  -7.603  -7.258  -5.495  -5.493  -5.493  -5.491  -5.481
 17 A    18 A    19 A    20 A    21 A    22 A    23 A    24 A                  
 -5.480  -2.414  -2.410  -2.409  -2.398  -2.398  -1.654  -1.162
 25 A    26 A    27 A    28 A    29 A    30 A    31 A    32 A                  
 -0.898  -0.795  -0.722  -0.718  -0.639  -0.499  -0.467  -0.435
 33 A    34 A    35 A    36 A    37 A    38 A    39 A    40 A                  
 -0.395  -0.393
 41 A    42 A                                                                  
 -- Virtual --                   
 -0.002   0.029   0.060   0.077   0.083   0.091   0.151   0.188
 43 A    44 A    45 A    46 A    47 A    48 A    49 A    50 A                  
  0.210   0.218   0.263   0.281   0.310   0.314   0.334   0.363
 51 A    52 A    53 A    54 A    55 A    56 A    57 A    58 A                  
  0.368   0.380   0.380   0.387   0.477   0.515   0.550   0.570
 59 A    60 A    61 A    62 A    63 A    64 A    65 A    66 A                  
  0.574   0.585   0.678   0.734   0.802   0.858   0.904   0.909
 67 A    68 A    69 A    70 A    71 A    72 A    73 A    74 A                  
  0.949   1.039   1.083   1.147   1.269   1.369   1.530   1.547
 75 A    76 A    77 A    78 A    79 A    80 A    81 A    82 A                  
  1.568   1.583   1.617   1.628   1.760   1.856   1.912   2.239
 83 A    84 A    85 A    86 A    87 A    88 A    89 A    90 A                  
  2.263   2.376   2.378   2.604   2.866   4.039   4.113   4.188
 91 A    92 A    93 A    94 A    95 A    96 A    97 A    98 A                  
  4.191   4.250   4.401   4.445   4.470   4.482   4.486   4.545
 99 A   100 A   101 A   102 A   103 A   104 A   105 A   106 A                  
  4.627   4.758   5.346   6.519   6.532   6.564   6.899   6.931
107 A   108 A   109 A   110 A   111 A   112 A   113 A   114 A                  
  7.141   7.501  14.696  14.795  14.879  28.859  29.517  29.528
115 A   116 A   117 A   118 A   119 A   120 A   121 A   122 A                  
 29.553  29.864  29.869  29.870  29.891  29.954  36.630  68.727
123 A   124 A   125 A   126 A   127 A   128 A   129 A   130 A                  
130.578 130.585 130.611 154.257 166.0961912.175
131 A   132 A   133 A   134 A   135 A   136 A                                  

 Occupation and symmetry of molecular orbitals

 Point group: C1 (1 irreducible representation).

                           A     All 
 -------------------------------------
 All molecular orbitals:
  - Alpha                  136   136 
  - Beta                   136   136 
 -------------------------------------
 Alpha orbitals:
  - Frozen occupied        25    25  
  - Active occupied        17    17  
  - Active virtual         94    94  
  - Frozen virtual         0     0   
 -------------------------------------
 Beta orbitals:
  - Frozen occupied        25    25  
  - Active occupied        17    17  
  - Active virtual         94    94  
  - Frozen virtual         0     0   
 -------------------------------------

 Import integrals:   CPU 0.00 s  wall 0.00 s

 Import integrals:   CPU 57.44 s  wall 10.10 s

 MP2 amplitudes:   CPU 0.13 s  wall 0.09 s

Running a double precision version
           CCSD T amplitudes will be solved using DIIS.

           Start     Size      MaxIter   EConv     TConv     
           3         7         100       1.00e-07  1.00e-05  
 ------------------------------------------------------------------------------
           Energy (a.u.)   Ediff      Tdiff       Comment
 ------------------------------------------------------------------------------
         -7412.09362216                           
     1   -7412.07639231   1.72e-02   7.81e-01     
     2   -7412.10201842   2.56e-02   1.03e-01     
     3   -7412.09984670   2.17e-03   4.94e-02     
     4   -7412.10276947   2.92e-03   2.25e-02     Switched to DIIS steps.
     5   -7412.10387700   1.11e-03   1.36e-02     
     6   -7412.10398323   1.06e-04   3.67e-03     
     7   -7412.10399166   8.43e-06   1.60e-03     
     8   -7412.10399712   5.46e-06   5.00e-04     
     9   -7412.10400066   3.54e-06   3.02e-04     
    10   -7412.10400087   2.11e-07   9.26e-05     
    11   -7412.10400121   3.38e-07   3.62e-05     
    12   -7412.10400132   1.07e-07   2.25e-05     
    13   -7412.10400128   4.34e-08   8.10e-06     
 ------------------------------------------------------------------------------
         -7412.10400128                           CCSD T converged.

End of double precision
 SCF energy                 = -7411.38236723
 MP2 energy                 = -7412.09362216
 CCSD correlation energy     =    -0.72163404
 CCSD total energy           = -7412.10400128

 CCSD  T1^2 = 0.0187  T2^2 = 0.2700  Leading amplitudes:

 Amplitude    Orbitals with energies
 -0.0452       39 (A) A                  ->    43 (A) A                   
              -0.4669                         -0.0020                     
 -0.0452       39 (A) B                  ->    43 (A) B                   
              -0.4669                         -0.0020                     
 -0.0304       38 (A) A                  ->    44 (A) A                   
              -0.4991                          0.0292                     
 -0.0304       38 (A) B                  ->    44 (A) B                   
              -0.4991                          0.0292                     

 Amplitude    Orbitals with energies
 -0.1023       39 (A) A      39 (A) B    ->    43 (A) A      43 (A) B     
              -0.4669       -0.4669           -0.0020       -0.0020       
  0.1023       39 (A) A      39 (A) B    ->    43 (A) B      43 (A) A     
              -0.4669       -0.4669           -0.0020       -0.0020       
  0.1023       39 (A) B      39 (A) A    ->    43 (A) A      43 (A) B     
              -0.4669       -0.4669           -0.0020       -0.0020       
 -0.1023       39 (A) B      39 (A) A    ->    43 (A) B      43 (A) A     
              -0.4669       -0.4669           -0.0020       -0.0020       

 Computing CCSD intemediates for later calculations in double precision
 Finished.

Running a double precision version
           CCSD Lambda amplitudes will be solved using DIIS.
           Start     Size      MaxIter   EConv     LConv     
           3         7         100       1.00e-07  1.00e-05  
 ------------------------------------------------------------------------------
            Enorm      Ldiff       Comment
 ------------------------------------------------------------------------------
     1     6.63e-02   4.46e-02     
     2     2.12e-02   8.33e-03     
     3     1.02e-02   1.56e-03     
     4     5.47e-03   1.69e-03     Switched to DIIS steps.
     5     1.77e-03   1.10e-03     
     6     8.89e-04   2.83e-04     
     7     2.93e-04   9.17e-05     
     8     1.37e-04   7.03e-06     
     9     5.17e-05   6.22e-06     
    10     2.43e-05   2.15e-06     
    11     1.27e-05   2.01e-07     
    12     5.33e-06   9.63e-08     
    13     2.62e-06   2.28e-07     
    14     1.12e-06   3.97e-08     
    15     4.87e-07   1.33e-08     
    16     2.59e-07   3.68e-08     
    17     1.17e-07   2.48e-08     
    18     5.46e-08   6.90e-09     
 ------------------------------------------------------------------------------
                                   CCSD Lambda converged.

 Computing density matrices in double precision...
           Orbital response amplitudes will be solved using DIIS.
           Start     Size      MaxIter   EConv     LConv     
           3         7         100       1.00e-06  1.00e-06  
 ------------------------------------------------------------------------------
            Enorm      Ldiff       Comment
 ------------------------------------------------------------------------------
     1     1.01e-01   3.67e-04     
     2     8.02e-02   1.80e-02     
     3     9.51e-02   2.82e-02     
     4     7.44e-03   3.81e-02     Switched to DIIS steps.
     5     4.07e-03   1.50e-03     
     6     9.81e-04   7.56e-04     
     7     7.85e-04   2.90e-04     
     8     1.97e-04   1.32e-04     
     9     6.91e-05   4.58e-05     
    10     2.70e-05   4.51e-06     
    11     7.91e-06   2.64e-06     
    12     2.25e-06   1.72e-06     
    13     1.18e-06   7.66e-07     
    14     1.77e-07   2.32e-07     
 ------------------------------------------------------------------------------
                                   Orbital response converged.

 Computing density matrices... Done.
 CCSD calculation:   CPU 1642.86 s  wall 284.81 s

 Transferring MO TPDM to AO TPDM
 Transferring g2_o1o1o1o1
 Transferring g2_o1o1o1v1
 Transferring g2_o1o1v1v1
 Transferring g2_o1v1o1v1
 Transferring g2_o1v1v1v1
 Transferring g2_v1v1v1v1
 Adding separable TPDM
 Computing TPDM gradient
 --------------------------------------------------------
 2e gradient
  Atom          X               Y               Z
 --------------------------------------------------------
    1        -54.372630       13.143386        0.015757  
    2         22.241494      -33.861730       -0.027183  
    3         20.756510        3.903416        0.010223  
    4         11.374626       16.814928        0.001204  
 --------------------------------------------------------
 --------------------------------------------------------
 Final gradient
  Atom          X               Y               Z
 --------------------------------------------------------
    1        -54.372630       13.143386        0.015757  
    2         22.241494      -33.861730       -0.027183  
    3         20.756510        3.903416        0.010223  
    4         11.374626       16.814928        0.001204  
 --------------------------------------------------------
 Analytic gradient from two-electron contribution:   CPU 289.66 s  wall 56.83 s

 Total ccman2 time:   CPU 1995.71 s  wall 353.23 s


 --------------------------------------------------------------

                    Orbital Energies (a.u.)
 --------------------------------------------------------------

 Alpha MOs
 -- Occupied --
********-180.8877-169.6942-169.6934-169.6934 -80.0635 -37.9416 -33.1294
-33.1258 -33.1254 -26.3498 -24.3134 -24.3123 -24.3120 -24.3087 -24.3087
-15.6987  -7.6026  -7.2585  -5.4950  -5.4934  -5.4929  -5.4912  -5.4814
 -5.4805  -2.4141  -2.4100  -2.4089  -2.3982  -2.3982  -1.6542  -1.1618
 -0.8982  -0.7955  -0.7223  -0.7175  -0.6387  -0.4991  -0.4669  -0.4350
 -0.3949  -0.3927
 -- Virtual --
 -0.0020   0.0292   0.0600   0.0767   0.0827   0.0908   0.1513   0.1878
  0.2101   0.2185   0.2626   0.2813   0.3096   0.3136   0.3336   0.3632
  0.3682   0.3803   0.3805   0.3868   0.4766   0.5149   0.5495   0.5703
  0.5740   0.5849   0.6776   0.7341   0.8016   0.8584   0.9040   0.9094
  0.9491   1.0389   1.0831   1.1470   1.2691   1.3690   1.5302   1.5473
  1.5676   1.5833   1.6175   1.6280   1.7605   1.8557   1.9116   2.2391
  2.2634   2.3756   2.3781   2.6038   2.8659   4.0387   4.1125   4.1884
  4.1911   4.2499   4.4006   4.4445   4.4704   4.4822   4.4856   4.5447
  4.6271   4.7580   5.3464   6.5192   6.5324   6.5639   6.8995   6.9307
  7.1407   7.5008  14.6965  14.7951  14.8786  28.8589  29.5170  29.5275
 29.5527  29.8640  29.8690  29.8699  29.8913  29.9537  36.6303  68.7266
130.5775 130.5853 130.6112 154.2571 166.09621912.1748
 --------------------------------------------------------------

          Ground-State Mulliken Net Atomic Charges

     Atom                 Charge (a.u.)
  ----------------------------------------
      1 I                    -0.158453
      2 P                     0.352701
      3 N                    -0.151740
      4 F                    -0.042508
  ----------------------------------------
  Sum of atomic charges =    -0.000000

 -----------------------------------------------------------------
                    Cartesian Multipole Moments
 -----------------------------------------------------------------
    Charge (ESU x 10^10)
                -0.0000
    Dipole Moment (Debye)
         X       1.0499      Y       1.5814      Z       0.0015
       Tot       1.8982
    Quadrupole Moments (Debye-Ang)
        XX     -56.8639     XY      -3.0902     YY     -52.0360
        XZ      -0.0034     YZ       0.0018     ZZ     -51.5870
    Octopole Moments (Debye-Ang^2)
       XXX      54.7368    XXY      -4.9364    XYY      11.1186
       YYY     -12.9521    XXZ      -0.0129    XYZ      -0.0003
       YYZ      -0.0120    XZZ       8.2514    YZZ      -4.1349
       ZZZ      -0.0346
    Hexadecapole Moments (Debye-Ang^3)
      XXXX    -709.4879   XXXY       7.9837   XXYY    -146.3940
      XYYY      13.4912   YYYY    -215.2576   XXXZ       0.0311
      XXYZ      -0.0096   XYYZ       0.0137   YYYZ      -0.0414
      XXZZ    -120.8370   XYZZ       4.9699   YYZZ     -46.2621
      XZZZ       0.0385   YZZZ      -0.0378   ZZZZ     -67.8948
 -----------------------------------------------------------------
 DrvMan completing analytic gradient of the correlated energy
 Correlated dipole moment
            1
    1   0.4130745
    2   0.6221749
    3   0.0005837
 Energy read as -7412.104001276
 Full Analytical Gradient: (in a.u., or Hartree/Bohr)
             1             2             3             4
    1   -0.00000288    0.00003085   -0.00004689    0.00001891
    2    0.00000134    0.00001148    0.00001717   -0.00002999
    3   -0.00001436    0.00003363   -0.00004758    0.00002830
 Gradient time:  CPU 0.78 s  wall 0.80 s
 ----------------------------------------------------------------
             Standard Nuclear Orientation (Angstroms)
    I     Atom           X                Y                Z
 ----------------------------------------------------------------
    1      I       0.9919643251    -0.0871970734     0.0000000000
    2      P      -1.1860201122     1.0989531835    -0.0000000000
    3      N      -2.3493492771     0.0125099908     0.0000000000
    4      F      -2.0368180673    -1.3278247553     0.0000000000
 ----------------------------------------------------------------
 Nuclear Repulsion Energy =   392.3946104665 hartrees
 There are       42 alpha and       42 beta electrons

                       Distance Matrix (Angstroms)
             I (  1)   P (  2)   N (  3)
   P (  2)  2.480034
   N (  3)  3.342801  1.591758
   F (  4)  3.273023  2.571596  1.376290

 Requested basis set is 6-311++G(d,p)
 There are 49 shells and 136 basis functions
 A cutoff of  1.0D-14 yielded   1046 shell pairs
 There are      8489 function pairs (      9537 Cartesian)
 Smallest overlap matrix eigenvalue = 2.28E-03
 Guess MOs from SCF MO coefficient file

 -----------------------------------------------------------------------
  General SCF calculation program by
  Eric Jon Sundstrom, Paul Horn, Yuezhi Mao, Dmitri Zuev, Alec White,
  David Stuck, Shaama M.S., Shane Yost, Joonho Lee, David Small,
  Daniel Levine, Susi Lehtola, Hugh Burton, Evgeny Epifanovsky
 -----------------------------------------------------------------------
 Hartree-Fock
 using 6 threads for integral computing
 -------------------------------------------------------
 OpenMP Integral computing Module                
 Release: version 2.0, May 2017, Q-Chem Inc. Pleasanton 
 -------------------------------------------------------
 A restricted SCF calculation will be
 performed using DIIS
 SCF converges when DIIS error is below 1.0e-08
 ---------------------------------------
  Cycle       Energy         DIIS error
 ---------------------------------------
    1   -7411.3824280980      1.59e-05  
    2   -7411.3824289185      5.63e-06  
    3   -7411.3824290293      3.88e-06  
    4   -7411.3824290724      9.45e-07  
    5   -7411.3824290795      3.23e-07  
    6   -7411.3824290805      1.56e-07  
    7   -7411.3824290809      8.24e-08  
    8   -7411.3824290810      4.23e-08  
    9   -7411.3824290809      1.55e-08  
   10   -7411.3824290810      5.44e-09  Convergence criterion met
 ---------------------------------------
 SCF time:   CPU 7.37s  wall 2.00s 
 SCF   energy in the final basis set =    -7411.3824290810
 Total energy in the final basis set =    -7411.3824290810


 ------------------------------------------------------------------------------

   CCMAN2: suite of methods based on coupled cluster
           and equation of motion theories.

   Components:
   * libvmm-1.3-trunk
     by Evgeny Epifanovsky, Ilya Kaliman.
   * libtensor-2.5-trunk
     by Evgeny Epifanovsky, Michael Wormit, Dmitry Zuev, Sam Manzer, 
        Ilya Kaliman.
   * libcc-2.5-trunk
     by Evgeny Epifanovsky, Arik Landau, Tomasz Kus, Kirill Khistyaev, 
        Dmitry Zuev, Prashant Manohar, Xintian Feng, Anna Krylov, 
        Matthew Goldey, Alec White, Thomas Jagau, Kaushik Nanda, 
        Anastasia Gunina, Alexander Kunitsa, Joonho Lee.

   CCMAN original authors:
   Anna I. Krylov, C. David Sherrill, Steven R. Gwaltney,
   Edward F. C. Byrd (2000)
   Sergey V. Levchenko, Lyudmila V. Slipchenko, Tao Wang,
   Ana-Maria C. Cristian (2003)
   Piotr A. Pieniazek, C. Melania Oana, Evgeny Epifanovsky (2007)
   Prashant Manohar (2009)

 ------------------------------------------------------------------------------


 Allocating and initializing 30808MB of RAM...
 Calculation will run on 6 cores.


 Alpha MOs, Restricted
 -- Occupied --                  
******* -180.89 -169.69 -169.69 -169.69  -80.06  -37.94  -33.13
  1 A     2 A     3 A     4 A     5 A     6 A     7 A     8 A                  
-33.126 -33.125 -26.350 -24.313 -24.312 -24.312 -24.309 -24.309
  9 A    10 A    11 A    12 A    13 A    14 A    15 A    16 A                  
-15.699  -7.603  -7.258  -5.495  -5.493  -5.493  -5.491  -5.481
 17 A    18 A    19 A    20 A    21 A    22 A    23 A    24 A                  
 -5.480  -2.414  -2.410  -2.409  -2.398  -2.398  -1.654  -1.162
 25 A    26 A    27 A    28 A    29 A    30 A    31 A    32 A                  
 -0.898  -0.796  -0.722  -0.718  -0.639  -0.499  -0.467  -0.435
 33 A    34 A    35 A    36 A    37 A    38 A    39 A    40 A                  
 -0.395  -0.393
 41 A    42 A                                                                  
 -- Virtual --                   
 -0.002   0.029   0.060   0.077   0.083   0.091   0.151   0.188
 43 A    44 A    45 A    46 A    47 A    48 A    49 A    50 A                  
  0.210   0.218   0.263   0.281   0.310   0.314   0.334   0.363
 51 A    52 A    53 A    54 A    55 A    56 A    57 A    58 A                  
  0.368   0.380   0.381   0.387   0.477   0.515   0.550   0.570
 59 A    60 A    61 A    62 A    63 A    64 A    65 A    66 A                  
  0.574   0.585   0.678   0.734   0.802   0.859   0.904   0.909
 67 A    68 A    69 A    70 A    71 A    72 A    73 A    74 A                  
  0.949   1.039   1.083   1.147   1.270   1.369   1.530   1.547
 75 A    76 A    77 A    78 A    79 A    80 A    81 A    82 A                  
  1.568   1.583   1.617   1.628   1.761   1.856   1.912   2.239
 83 A    84 A    85 A    86 A    87 A    88 A    89 A    90 A                  
  2.263   2.376   2.378   2.604   2.866   4.039   4.112   4.188
 91 A    92 A    93 A    94 A    95 A    96 A    97 A    98 A                  
  4.191   4.250   4.401   4.445   4.471   4.482   4.486   4.545
 99 A   100 A   101 A   102 A   103 A   104 A   105 A   106 A                  
  4.627   4.758   5.347   6.519   6.532   6.564   6.899   6.931
107 A   108 A   109 A   110 A   111 A   112 A   113 A   114 A                  
  7.141   7.501  14.697  14.795  14.879  28.859  29.517  29.528
115 A   116 A   117 A   118 A   119 A   120 A   121 A   122 A                  
 29.553  29.864  29.869  29.870  29.891  29.954  36.630  68.727
123 A   124 A   125 A   126 A   127 A   128 A   129 A   130 A                  
130.578 130.585 130.611 154.257 166.0971912.175
131 A   132 A   133 A   134 A   135 A   136 A                                  

 Beta MOs, Restricted
 -- Occupied --                  
******* -180.89 -169.69 -169.69 -169.69  -80.06  -37.94  -33.13
  1 A     2 A     3 A     4 A     5 A     6 A     7 A     8 A                  
-33.126 -33.125 -26.350 -24.313 -24.312 -24.312 -24.309 -24.309
  9 A    10 A    11 A    12 A    13 A    14 A    15 A    16 A                  
-15.699  -7.603  -7.258  -5.495  -5.493  -5.493  -5.491  -5.481
 17 A    18 A    19 A    20 A    21 A    22 A    23 A    24 A                  
 -5.480  -2.414  -2.410  -2.409  -2.398  -2.398  -1.654  -1.162
 25 A    26 A    27 A    28 A    29 A    30 A    31 A    32 A                  
 -0.898  -0.796  -0.722  -0.718  -0.639  -0.499  -0.467  -0.435
 33 A    34 A    35 A    36 A    37 A    38 A    39 A    40 A                  
 -0.395  -0.393
 41 A    42 A                                                                  
 -- Virtual --                   
 -0.002   0.029   0.060   0.077   0.083   0.091   0.151   0.188
 43 A    44 A    45 A    46 A    47 A    48 A    49 A    50 A                  
  0.210   0.218   0.263   0.281   0.310   0.314   0.334   0.363
 51 A    52 A    53 A    54 A    55 A    56 A    57 A    58 A                  
  0.368   0.380   0.381   0.387   0.477   0.515   0.550   0.570
 59 A    60 A    61 A    62 A    63 A    64 A    65 A    66 A                  
  0.574   0.585   0.678   0.734   0.802   0.859   0.904   0.909
 67 A    68 A    69 A    70 A    71 A    72 A    73 A    74 A                  
  0.949   1.039   1.083   1.147   1.270   1.369   1.530   1.547
 75 A    76 A    77 A    78 A    79 A    80 A    81 A    82 A                  
  1.568   1.583   1.617   1.628   1.761   1.856   1.912   2.239
 83 A    84 A    85 A    86 A    87 A    88 A    89 A    90 A                  
  2.263   2.376   2.378   2.604   2.866   4.039   4.112   4.188
 91 A    92 A    93 A    94 A    95 A    96 A    97 A    98 A                  
  4.191   4.250   4.401   4.445   4.471   4.482   4.486   4.545
 99 A   100 A   101 A   102 A   103 A   104 A   105 A   106 A                  
  4.627   4.758   5.347   6.519   6.532   6.564   6.899   6.931
107 A   108 A   109 A   110 A   111 A   112 A   113 A   114 A                  
  7.141   7.501  14.697  14.795  14.879  28.859  29.517  29.528
115 A   116 A   117 A   118 A   119 A   120 A   121 A   122 A                  
 29.553  29.864  29.869  29.870  29.891  29.954  36.630  68.727
123 A   124 A   125 A   126 A   127 A   128 A   129 A   130 A                  
130.578 130.585 130.611 154.257 166.0971912.175
131 A   132 A   133 A   134 A   135 A   136 A                                  

 Occupation and symmetry of molecular orbitals

 Point group: C1 (1 irreducible representation).

                           A     All 
 -------------------------------------
 All molecular orbitals:
  - Alpha                  136   136 
  - Beta                   136   136 
 -------------------------------------
 Alpha orbitals:
  - Frozen occupied        25    25  
  - Active occupied        17    17  
  - Active virtual         94    94  
  - Frozen virtual         0     0   
 -------------------------------------
 Beta orbitals:
  - Frozen occupied        25    25  
  - Active occupied        17    17  
  - Active virtual         94    94  
  - Frozen virtual         0     0   
 -------------------------------------

 Import integrals:   CPU 0.00 s  wall 0.00 s

 Import integrals:   CPU 56.83 s  wall 9.93 s

 MP2 amplitudes:   CPU 0.13 s  wall 0.09 s

Running a double precision version
           CCSD T amplitudes will be solved using DIIS.

           Start     Size      MaxIter   EConv     TConv     
           3         7         100       1.00e-07  1.00e-05  
 ------------------------------------------------------------------------------
           Energy (a.u.)   Ediff      Tdiff       Comment
 ------------------------------------------------------------------------------
         -7412.09360857                           
     1   -7412.07641079   1.72e-02   7.81e-01     
     2   -7412.10201576   2.56e-02   1.03e-01     
     3   -7412.09985072   2.17e-03   4.94e-02     
     4   -7412.10277003   2.92e-03   2.24e-02     Switched to DIIS steps.
     5   -7412.10387671   1.11e-03   1.36e-02     
     6   -7412.10398281   1.06e-04   3.66e-03     
     7   -7412.10399131   8.49e-06   1.60e-03     
     8   -7412.10399678   5.48e-06   5.00e-04     
     9   -7412.10400033   3.55e-06   3.02e-04     
    10   -7412.10400054   2.13e-07   9.25e-05     
    11   -7412.10400088   3.37e-07   3.62e-05     
    12   -7412.10400099   1.06e-07   2.25e-05     
    13   -7412.10400094   4.38e-08   8.11e-06     
 ------------------------------------------------------------------------------
         -7412.10400094                           CCSD T converged.

End of double precision
 SCF energy                 = -7411.38242908
 MP2 energy                 = -7412.09360857
 CCSD correlation energy     =    -0.72157186
 CCSD total energy           = -7412.10400094

 CCSD  T1^2 = 0.0187  T2^2 = 0.2699  Leading amplitudes:

 Amplitude    Orbitals with energies
  0.0451       39 (A) A                  ->    43 (A) A                   
              -0.4670                         -0.0019                     
  0.0451       39 (A) B                  ->    43 (A) B                   
              -0.4670                         -0.0019                     
 -0.0304       38 (A) A                  ->    44 (A) A                   
              -0.4991                          0.0292                     
 -0.0304       38 (A) B                  ->    44 (A) B                   
              -0.4991                          0.0292                     

 Amplitude    Orbitals with energies
 -0.1022       39 (A) A      39 (A) B    ->    43 (A) A      43 (A) B     
              -0.4670       -0.4670           -0.0019       -0.0019       
  0.1022       39 (A) A      39 (A) B    ->    43 (A) B      43 (A) A     
              -0.4670       -0.4670           -0.0019       -0.0019       
  0.1022       39 (A) B      39 (A) A    ->    43 (A) A      43 (A) B     
              -0.4670       -0.4670           -0.0019       -0.0019       
 -0.1022       39 (A) B      39 (A) A    ->    43 (A) B      43 (A) A     
              -0.4670       -0.4670           -0.0019       -0.0019       

 Computing CCSD intemediates for later calculations in double precision
 Finished.

Running a double precision version
           CCSD Lambda amplitudes will be solved using DIIS.
           Start     Size      MaxIter   EConv     LConv     
           3         7         100       1.00e-07  1.00e-05  
 ------------------------------------------------------------------------------
            Enorm      Ldiff       Comment
 ------------------------------------------------------------------------------
     1     6.62e-02   4.46e-02     
     2     2.12e-02   8.32e-03     
     3     1.02e-02   1.56e-03     
     4     5.47e-03   1.69e-03     Switched to DIIS steps.
     5     1.77e-03   1.10e-03     
     6     8.88e-04   2.82e-04     
     7     2.93e-04   9.16e-05     
     8     1.37e-04   7.04e-06     
     9     5.17e-05   6.20e-06     
    10     2.43e-05   2.14e-06     
    11     1.27e-05   1.95e-07     
    12     5.33e-06   9.89e-08     
    13     2.62e-06   2.28e-07     
    14     1.12e-06   3.99e-08     
    15     4.87e-07   1.36e-08     
    16     2.58e-07   3.68e-08     
    17     1.17e-07   2.48e-08     
    18     5.46e-08   6.90e-09     
 ------------------------------------------------------------------------------
                                   CCSD Lambda converged.

 Computing density matrices in double precision...
           Orbital response amplitudes will be solved using DIIS.
           Start     Size      MaxIter   EConv     LConv     
           3         7         100       1.00e-06  1.00e-06  
 ------------------------------------------------------------------------------
            Enorm      Ldiff       Comment
 ------------------------------------------------------------------------------
     1     1.01e-01   3.37e-04     
     2     8.01e-02   1.80e-02     
     3     9.49e-02   2.82e-02     
     4     7.39e-03   3.80e-02     Switched to DIIS steps.
     5     4.03e-03   1.47e-03     
     6     9.76e-04   7.51e-04     
     7     7.84e-04   2.93e-04     
     8     1.96e-04   1.33e-04     
     9     6.88e-05   4.54e-05     
    10     2.69e-05   4.48e-06     
    11     7.88e-06   2.64e-06     
    12     2.24e-06   1.71e-06     
    13     1.18e-06   7.61e-07     
    14     1.79e-07   2.31e-07     
 ------------------------------------------------------------------------------
                                   Orbital response converged.

 Computing density matrices... Done.
 CCSD calculation:   CPU 1643.54 s  wall 284.85 s

 Transferring MO TPDM to AO TPDM
 Transferring g2_o1o1o1o1
 Transferring g2_o1o1o1v1
 Transferring g2_o1o1v1v1
 Transferring g2_o1v1o1v1
 Transferring g2_o1v1v1v1
 Transferring g2_v1v1v1v1
 Adding separable TPDM
 Computing TPDM gradient
 --------------------------------------------------------
 2e gradient
  Atom          X               Y               Z
 --------------------------------------------------------
    1        -54.374551       13.143260       -0.000000  
    2         22.240098      -33.878189        0.000001  
    3         20.756031        3.913282       -0.000000  
    4         11.378422       16.821647       -0.000000  
 --------------------------------------------------------
 --------------------------------------------------------
 Final gradient
  Atom          X               Y               Z
 --------------------------------------------------------
    1        -54.374551       13.143260       -0.000000  
    2         22.240098      -33.878189        0.000001  
    3         20.756031        3.913282       -0.000000  
    4         11.378422       16.821647       -0.000000  
 --------------------------------------------------------
 Analytic gradient from two-electron contribution:   CPU 295.06 s  wall 57.50 s

 Total ccman2 time:   CPU 2001.00 s  wall 353.72 s


 --------------------------------------------------------------

                    Orbital Energies (a.u.)
 --------------------------------------------------------------

 Alpha MOs
 -- Occupied --
********-180.8877-169.6941-169.6934-169.6933 -80.0635 -37.9415 -33.1293
-33.1257 -33.1253 -26.3499 -24.3133 -24.3123 -24.3119 -24.3087 -24.3087
-15.6986  -7.6026  -7.2584  -5.4950  -5.4933  -5.4929  -5.4911  -5.4814
 -5.4804  -2.4140  -2.4099  -2.4088  -2.3981  -2.3981  -1.6544  -1.1621
 -0.8982  -0.7956  -0.7224  -0.7176  -0.6387  -0.4991  -0.4670  -0.4349
 -0.3949  -0.3927
 -- Virtual --
 -0.0019   0.0292   0.0600   0.0767   0.0827   0.0908   0.1514   0.1878
  0.2101   0.2185   0.2626   0.2812   0.3096   0.3136   0.3336   0.3632
  0.3682   0.3803   0.3805   0.3868   0.4768   0.5149   0.5495   0.5703
  0.5741   0.5850   0.6776   0.7342   0.8017   0.8586   0.9040   0.9094
  0.9490   1.0388   1.0831   1.1470   1.2699   1.3689   1.5303   1.5474
  1.5676   1.5834   1.6175   1.6280   1.7605   1.8556   1.9116   2.2390
  2.2634   2.3759   2.3782   2.6040   2.8664   4.0389   4.1124   4.1883
  4.1910   4.2503   4.4008   4.4448   4.4705   4.4823   4.4857   4.5448
  4.6272   4.7580   5.3469   6.5193   6.5325   6.5640   6.8994   6.9306
  7.1410   7.5013  14.6965  14.7952  14.8792  28.8589  29.5171  29.5276
 29.5528  29.8641  29.8691  29.8700  29.8914  29.9538  36.6304  68.7265
130.5776 130.5854 130.6113 154.2572 166.09681912.1748
 --------------------------------------------------------------

          Ground-State Mulliken Net Atomic Charges

     Atom                 Charge (a.u.)
  ----------------------------------------
      1 I                    -0.158777
      2 P                     0.352824
      3 N                    -0.151766
      4 F                    -0.042281
  ----------------------------------------
  Sum of atomic charges =    -0.000000

 -----------------------------------------------------------------
                    Cartesian Multipole Moments
 -----------------------------------------------------------------
    Charge (ESU x 10^10)
                -0.0000
    Dipole Moment (Debye)
         X       1.0463      Y       1.5816      Z       0.0000
       Tot       1.8963
    Quadrupole Moments (Debye-Ang)
        XX     -56.8612     XY      -3.0882     YY     -52.0307
        XZ      -0.0000     YZ      -0.0000     ZZ     -51.5849
    Octopole Moments (Debye-Ang^2)
       XXX      54.6856    XXY      -4.9421    XYY      11.1035
       YYY     -12.9468    XXZ       0.0000    XYZ       0.0000
       YYZ      -0.0000    XZZ       8.2389    YZZ      -4.1328
       ZZZ      -0.0000
    Hexadecapole Moments (Debye-Ang^3)
      XXXX    -709.2537   XXXY       7.9976   XXYY    -146.3545
      XYYY      13.4922   YYYY    -215.2288   XXXZ      -0.0000
      XXYZ      -0.0000   XYYZ       0.0000   YYYZ      -0.0000
      XXZZ    -120.8014   XYZZ       4.9675   YYZZ     -46.2568
      XZZZ       0.0000   YZZZ      -0.0000   ZZZZ     -67.8899
 -----------------------------------------------------------------
 DrvMan completing analytic gradient of the correlated energy
 Correlated dipole moment
            1
    1   0.4116484
    2   0.6222304
    3   0.0000000
 Energy read as -7412.104000942
 Full Analytical Gradient: (in a.u., or Hartree/Bohr)
             1             2             3             4
    1   -0.00005586   -0.00033256    0.00043507   -0.00004665
    2   -0.00000375   -0.00024841    0.00022567    0.00002648
    3   -0.00000000   -0.00000002    0.00000003   -0.00000001
 Gradient time:  CPU 0.79 s  wall 0.80 s
 ----------------------------------------------------------------
             Standard Nuclear Orientation (Angstroms)
    I     Atom           X                Y                Z
 ----------------------------------------------------------------
    1      I       0.9919643251    -0.0871970734     0.0000000000
    2      P      -1.1860201122     1.0989531835    -0.0000000000
    3      N      -2.3513492771     0.0125099908     0.0000000000
    4      F      -2.0368180673    -1.3278247553     0.0000000000
 ----------------------------------------------------------------
 Nuclear Repulsion Energy =   392.3194553409 hartrees
 There are       42 alpha and       42 beta electrons

                       Distance Matrix (Angstroms)
             I (  1)   P (  2)   N (  3)
   P (  2)  2.480034
   N (  3)  3.344800  1.593220
   F (  4)  3.273023  2.571596  1.376745

 Requested basis set is 6-311++G(d,p)
 There are 49 shells and 136 basis functions
 A cutoff of  1.0D-14 yielded   1045 shell pairs
 There are      8484 function pairs (      9531 Cartesian)
 Smallest overlap matrix eigenvalue = 2.29E-03
 Guess MOs from SCF MO coefficient file

 -----------------------------------------------------------------------
  General SCF calculation program by
  Eric Jon Sundstrom, Paul Horn, Yuezhi Mao, Dmitri Zuev, Alec White,
  David Stuck, Shaama M.S., Shane Yost, Joonho Lee, David Small,
  Daniel Levine, Susi Lehtola, Hugh Burton, Evgeny Epifanovsky
 -----------------------------------------------------------------------
 Hartree-Fock
 using 6 threads for integral computing
 -------------------------------------------------------
 OpenMP Integral computing Module                
 Release: version 2.0, May 2017, Q-Chem Inc. Pleasanton 
 -------------------------------------------------------
 A restricted SCF calculation will be
 performed using DIIS
 SCF converges when DIIS error is below 1.0e-08
 ---------------------------------------
  Cycle       Energy         DIIS error
 ---------------------------------------
    1   -7411.3823017932      2.74e-05  
    2   -7411.3823040070      1.03e-05  
    3   -7411.3823043124      6.92e-06  
    4   -7411.3823044457      1.62e-06  
    5   -7411.3823044644      5.03e-07  
    6   -7411.3823044664      1.92e-07  
    7   -7411.3823044666      8.66e-08  
    8   -7411.3823044668      4.37e-08  
    9   -7411.3823044667      1.55e-08  
   10   -7411.3823044667      5.51e-09  Convergence criterion met
 ---------------------------------------
 SCF time:   CPU 7.17s  wall 1.00s 
 SCF   energy in the final basis set =    -7411.3823044667
 Total energy in the final basis set =    -7411.3823044667


 ------------------------------------------------------------------------------

   CCMAN2: suite of methods based on coupled cluster
           and equation of motion theories.

   Components:
   * libvmm-1.3-trunk
     by Evgeny Epifanovsky, Ilya Kaliman.
   * libtensor-2.5-trunk
     by Evgeny Epifanovsky, Michael Wormit, Dmitry Zuev, Sam Manzer, 
        Ilya Kaliman.
   * libcc-2.5-trunk
     by Evgeny Epifanovsky, Arik Landau, Tomasz Kus, Kirill Khistyaev, 
        Dmitry Zuev, Prashant Manohar, Xintian Feng, Anna Krylov, 
        Matthew Goldey, Alec White, Thomas Jagau, Kaushik Nanda, 
        Anastasia Gunina, Alexander Kunitsa, Joonho Lee.

   CCMAN original authors:
   Anna I. Krylov, C. David Sherrill, Steven R. Gwaltney,
   Edward F. C. Byrd (2000)
   Sergey V. Levchenko, Lyudmila V. Slipchenko, Tao Wang,
   Ana-Maria C. Cristian (2003)
   Piotr A. Pieniazek, C. Melania Oana, Evgeny Epifanovsky (2007)
   Prashant Manohar (2009)

 ------------------------------------------------------------------------------


 Allocating and initializing 30808MB of RAM...
 Calculation will run on 6 cores.


 Alpha MOs, Restricted
 -- Occupied --                  
******* -180.89 -169.69 -169.69 -169.69  -80.06  -37.94  -33.13
  1 A     2 A     3 A     4 A     5 A     6 A     7 A     8 A                  
-33.126 -33.125 -26.350 -24.313 -24.312 -24.312 -24.309 -24.309
  9 A    10 A    11 A    12 A    13 A    14 A    15 A    16 A                  
-15.699  -7.603  -7.259  -5.495  -5.493  -5.493  -5.491  -5.481
 17 A    18 A    19 A    20 A    21 A    22 A    23 A    24 A                  
 -5.481  -2.414  -2.410  -2.409  -2.398  -2.398  -1.654  -1.162
 25 A    26 A    27 A    28 A    29 A    30 A    31 A    32 A                  
 -0.898  -0.795  -0.722  -0.717  -0.639  -0.499  -0.467  -0.435
 33 A    34 A    35 A    36 A    37 A    38 A    39 A    40 A                  
 -0.395  -0.393
 41 A    42 A                                                                  
 -- Virtual --                   
 -0.002   0.029   0.060   0.077   0.083   0.091   0.151   0.188
 43 A    44 A    45 A    46 A    47 A    48 A    49 A    50 A                  
  0.210   0.219   0.263   0.281   0.309   0.314   0.334   0.363
 51 A    52 A    53 A    54 A    55 A    56 A    57 A    58 A                  
  0.368   0.380   0.380   0.387   0.476   0.515   0.549   0.570
 59 A    60 A    61 A    62 A    63 A    64 A    65 A    66 A                  
  0.574   0.585   0.678   0.734   0.801   0.858   0.904   0.909
 67 A    68 A    69 A    70 A    71 A    72 A    73 A    74 A                  
  0.949   1.039   1.083   1.147   1.268   1.369   1.530   1.547
 75 A    76 A    77 A    78 A    79 A    80 A    81 A    82 A                  
  1.568   1.583   1.618   1.628   1.760   1.856   1.912   2.239
 83 A    84 A    85 A    86 A    87 A    88 A    89 A    90 A                  
  2.263   2.375   2.378   2.604   2.865   4.038   4.113   4.188
 91 A    92 A    93 A    94 A    95 A    96 A    97 A    98 A                  
  4.191   4.249   4.400   4.444   4.470   4.482   4.486   4.545
 99 A   100 A   101 A   102 A   103 A   104 A   105 A   106 A                  
  4.627   4.758   5.346   6.519   6.532   6.564   6.900   6.931
107 A   108 A   109 A   110 A   111 A   112 A   113 A   114 A                  
  7.140   7.500  14.696  14.795  14.878  28.859  29.517  29.527
115 A   116 A   117 A   118 A   119 A   120 A   121 A   122 A                  
 29.553  29.864  29.869  29.870  29.891  29.954  36.630  68.727
123 A   124 A   125 A   126 A   127 A   128 A   129 A   130 A                  
130.577 130.585 130.611 154.257 166.0961912.175
131 A   132 A   133 A   134 A   135 A   136 A                                  

 Beta MOs, Restricted
 -- Occupied --                  
******* -180.89 -169.69 -169.69 -169.69  -80.06  -37.94  -33.13
  1 A     2 A     3 A     4 A     5 A     6 A     7 A     8 A                  
-33.126 -33.125 -26.350 -24.313 -24.312 -24.312 -24.309 -24.309
  9 A    10 A    11 A    12 A    13 A    14 A    15 A    16 A                  
-15.699  -7.603  -7.259  -5.495  -5.493  -5.493  -5.491  -5.481
 17 A    18 A    19 A    20 A    21 A    22 A    23 A    24 A                  
 -5.481  -2.414  -2.410  -2.409  -2.398  -2.398  -1.654  -1.162
 25 A    26 A    27 A    28 A    29 A    30 A    31 A    32 A                  
 -0.898  -0.795  -0.722  -0.717  -0.639  -0.499  -0.467  -0.435
 33 A    34 A    35 A    36 A    37 A    38 A    39 A    40 A                  
 -0.395  -0.393
 41 A    42 A                                                                  
 -- Virtual --                   
 -0.002   0.029   0.060   0.077   0.083   0.091   0.151   0.188
 43 A    44 A    45 A    46 A    47 A    48 A    49 A    50 A                  
  0.210   0.219   0.263   0.281   0.309   0.314   0.334   0.363
 51 A    52 A    53 A    54 A    55 A    56 A    57 A    58 A                  
  0.368   0.380   0.380   0.387   0.476   0.515   0.549   0.570
 59 A    60 A    61 A    62 A    63 A    64 A    65 A    66 A                  
  0.574   0.585   0.678   0.734   0.801   0.858   0.904   0.909
 67 A    68 A    69 A    70 A    71 A    72 A    73 A    74 A                  
  0.949   1.039   1.083   1.147   1.268   1.369   1.530   1.547
 75 A    76 A    77 A    78 A    79 A    80 A    81 A    82 A                  
  1.568   1.583   1.618   1.628   1.760   1.856   1.912   2.239
 83 A    84 A    85 A    86 A    87 A    88 A    89 A    90 A                  
  2.263   2.375   2.378   2.604   2.865   4.038   4.113   4.188
 91 A    92 A    93 A    94 A    95 A    96 A    97 A    98 A                  
  4.191   4.249   4.400   4.444   4.470   4.482   4.486   4.545
 99 A   100 A   101 A   102 A   103 A   104 A   105 A   106 A                  
  4.627   4.758   5.346   6.519   6.532   6.564   6.900   6.931
107 A   108 A   109 A   110 A   111 A   112 A   113 A   114 A                  
  7.140   7.500  14.696  14.795  14.878  28.859  29.517  29.527
115 A   116 A   117 A   118 A   119 A   120 A   121 A   122 A                  
 29.553  29.864  29.869  29.870  29.891  29.954  36.630  68.727
123 A   124 A   125 A   126 A   127 A   128 A   129 A   130 A                  
130.577 130.585 130.611 154.257 166.0961912.175
131 A   132 A   133 A   134 A   135 A   136 A                                  

 Occupation and symmetry of molecular orbitals

 Point group: C1 (1 irreducible representation).

                           A     All 
 -------------------------------------
 All molecular orbitals:
  - Alpha                  136   136 
  - Beta                   136   136 
 -------------------------------------
 Alpha orbitals:
  - Frozen occupied        25    25  
  - Active occupied        17    17  
  - Active virtual         94    94  
  - Frozen virtual         0     0   
 -------------------------------------
 Beta orbitals:
  - Frozen occupied        25    25  
  - Active occupied        17    17  
  - Active virtual         94    94  
  - Frozen virtual         0     0   
 -------------------------------------

 Import integrals:   CPU 0.00 s  wall 0.00 s

 Import integrals:   CPU 56.85 s  wall 9.95 s

 MP2 amplitudes:   CPU 0.15 s  wall 0.10 s

Running a double precision version
           CCSD T amplitudes will be solved using DIIS.

           Start     Size      MaxIter   EConv     TConv     
           3         7         100       1.00e-07  1.00e-05  
 ------------------------------------------------------------------------------
           Energy (a.u.)   Ediff      Tdiff       Comment
 ------------------------------------------------------------------------------
         -7412.09363498                           
     1   -7412.07637296   1.73e-02   7.81e-01     
     2   -7412.10202025   2.56e-02   1.03e-01     
     3   -7412.09984182   2.18e-03   4.95e-02     
     4   -7412.10276807   2.93e-03   2.25e-02     Switched to DIIS steps.
     5   -7412.10387644   1.11e-03   1.36e-02     
     6   -7412.10398281   1.06e-04   3.68e-03     
     7   -7412.10399118   8.37e-06   1.60e-03     
     8   -7412.10399662   5.44e-06   5.00e-04     
     9   -7412.10400016   3.54e-06   3.02e-04     
    10   -7412.10400037   2.09e-07   9.27e-05     
    11   -7412.10400071   3.39e-07   3.62e-05     
    12   -7412.10400081   1.07e-07   2.25e-05     
    13   -7412.10400077   4.30e-08   8.10e-06     
 ------------------------------------------------------------------------------
         -7412.10400077                           CCSD T converged.

End of double precision
 SCF energy                 = -7411.38230447
 MP2 energy                 = -7412.09363498
 CCSD correlation energy     =    -0.72169630
 CCSD total energy           = -7412.10400077

 CCSD  T1^2 = 0.0187  T2^2 = 0.2701  Leading amplitudes:

 Amplitude    Orbitals with energies
  0.0452       39 (A) A                  ->    43 (A) A                   
              -0.4668                         -0.0021                     
  0.0452       39 (A) B                  ->    43 (A) B                   
              -0.4668                         -0.0021                     
 -0.0304       38 (A) A                  ->    44 (A) A                   
              -0.4990                          0.0291                     
 -0.0304       38 (A) B                  ->    44 (A) B                   
              -0.4990                          0.0291                     

 Amplitude    Orbitals with energies
 -0.1023       39 (A) A      39 (A) B    ->    43 (A) A      43 (A) B     
              -0.4668       -0.4668           -0.0021       -0.0021       
  0.1023       39 (A) A      39 (A) B    ->    43 (A) B      43 (A) A     
              -0.4668       -0.4668           -0.0021       -0.0021       
  0.1023       39 (A) B      39 (A) A    ->    43 (A) A      43 (A) B     
              -0.4668       -0.4668           -0.0021       -0.0021       
 -0.1023       39 (A) B      39 (A) A    ->    43 (A) B      43 (A) A     
              -0.4668       -0.4668           -0.0021       -0.0021       

 Computing CCSD intemediates for later calculations in double precision
 Finished.

Running a double precision version
           CCSD Lambda amplitudes will be solved using DIIS.
           Start     Size      MaxIter   EConv     LConv     
           3         7         100       1.00e-07  1.00e-05  
 ------------------------------------------------------------------------------
            Enorm      Ldiff       Comment
 ------------------------------------------------------------------------------
     1     6.64e-02   4.46e-02     
     2     2.12e-02   8.33e-03     
     3     1.02e-02   1.56e-03     
     4     5.48e-03   1.69e-03     Switched to DIIS steps.
     5     1.77e-03   1.10e-03     
     6     8.89e-04   2.83e-04     
     7     2.93e-04   9.19e-05     
     8     1.37e-04   7.02e-06     
     9     5.17e-05   6.25e-06     
    10     2.43e-05   2.16e-06     
    11     1.27e-05   2.06e-07     
    12     5.33e-06   9.37e-08     
    13     2.63e-06   2.28e-07     
    14     1.12e-06   3.95e-08     
    15     4.88e-07   1.30e-08     
    16     2.59e-07   3.68e-08     
    17     1.17e-07   2.48e-08     
    18     5.47e-08   6.90e-09     
 ------------------------------------------------------------------------------
                                   CCSD Lambda converged.

 Computing density matrices in double precision...
           Orbital response amplitudes will be solved using DIIS.
           Start     Size      MaxIter   EConv     LConv     
           3         7         100       1.00e-06  1.00e-06  
 ------------------------------------------------------------------------------
            Enorm      Ldiff       Comment
 ------------------------------------------------------------------------------
     1     1.01e-01   3.98e-04     
     2     8.03e-02   1.80e-02     
     3     9.53e-02   2.83e-02     
     4     7.48e-03   3.82e-02     Switched to DIIS steps.
     5     4.10e-03   1.53e-03     
     6     9.85e-04   7.62e-04     
     7     7.86e-04   2.87e-04     
     8     1.98e-04   1.32e-04     
     9     6.94e-05   4.62e-05     
    10     2.71e-05   4.53e-06     
    11     7.95e-06   2.65e-06     
    12     2.27e-06   1.73e-06     
    13     1.19e-06   7.71e-07     
    14     1.75e-07   2.32e-07     
 ------------------------------------------------------------------------------
                                   Orbital response converged.

 Computing density matrices... Done.
 CCSD calculation:   CPU 1644.28 s  wall 285.02 s

 Transferring MO TPDM to AO TPDM
 Transferring g2_o1o1o1o1
 Transferring g2_o1o1o1v1
 Transferring g2_o1o1v1v1
 Transferring g2_o1v1o1v1
 Transferring g2_o1v1v1v1
 Transferring g2_v1v1v1v1
 Adding separable TPDM
 Computing TPDM gradient
 --------------------------------------------------------
 2e gradient
  Atom          X               Y               Z
 --------------------------------------------------------
    1        -54.370713       13.143515        0.000000  
    2         22.242897      -33.845301       -0.000000  
    3         20.756980        3.893579        0.000000  
    4         11.370835       16.808208       -0.000000  
 --------------------------------------------------------
 --------------------------------------------------------
 Final gradient
  Atom          X               Y               Z
 --------------------------------------------------------
    1        -54.370713       13.143515        0.000000  
    2         22.242897      -33.845301       -0.000000  
    3         20.756980        3.893579        0.000000  
    4         11.370835       16.808208       -0.000000  
 --------------------------------------------------------
 Analytic gradient from two-electron contribution:   CPU 287.03 s  wall 54.44 s

 Total ccman2 time:   CPU 1993.56 s  wall 350.83 s


 --------------------------------------------------------------

                    Orbital Energies (a.u.)
 --------------------------------------------------------------

 Alpha MOs
 -- Occupied --
********-180.8878-169.6943-169.6935-169.6934 -80.0636 -37.9417 -33.1295
-33.1259 -33.1255 -26.3497 -24.3135 -24.3124 -24.3120 -24.3088 -24.3088
-15.6988  -7.6027  -7.2585  -5.4950  -5.4934  -5.4930  -5.4912  -5.4815
 -5.4805  -2.4142  -2.4101  -2.4090  -2.3982  -2.3982  -1.6540  -1.1616
 -0.8983  -0.7954  -0.7221  -0.7174  -0.6387  -0.4990  -0.4668  -0.4351
 -0.3950  -0.3927
 -- Virtual --
 -0.0021   0.0291   0.0600   0.0767   0.0827   0.0908   0.1513   0.1877
  0.2101   0.2185   0.2626   0.2813   0.3095   0.3136   0.3336   0.3632
  0.3682   0.3803   0.3804   0.3868   0.4764   0.5149   0.5495   0.5702
  0.5740   0.5848   0.6775   0.7341   0.8014   0.8583   0.9040   0.9093
  0.9491   1.0389   1.0830   1.1469   1.2683   1.3690   1.5302   1.5473
  1.5675   1.5832   1.6175   1.6280   1.7604   1.8558   1.9115   2.2392
  2.2634   2.3753   2.3781   2.6036   2.8654   4.0385   4.1126   4.1885
  4.1912   4.2495   4.4004   4.4443   4.4704   4.4822   4.4855   4.5445
  4.6270   4.7580   5.3459   6.5191   6.5324   6.5639   6.8995   6.9308
  7.1403   7.5002  14.6964  14.7949  14.8780  28.8588  29.5169  29.5275
 29.5526  29.8640  29.8689  29.8699  29.8913  29.9536  36.6301  68.7267
130.5775 130.5853 130.6111 154.2571 166.09551912.1747
 --------------------------------------------------------------

          Ground-State Mulliken Net Atomic Charges

     Atom                 Charge (a.u.)
  ----------------------------------------
      1 I                    -0.158129
      2 P                     0.352579
      3 N                    -0.151714
      4 F                    -0.042735
  ----------------------------------------
  Sum of atomic charges =     0.000000

 -----------------------------------------------------------------
                    Cartesian Multipole Moments
 -----------------------------------------------------------------
    Charge (ESU x 10^10)
                 0.0000
    Dipole Moment (Debye)
         X       1.0535      Y       1.5813      Z       0.0000
       Tot       1.9001
    Quadrupole Moments (Debye-Ang)
        XX     -56.8666     XY      -3.0922     YY     -52.0412
        XZ      -0.0000     YZ      -0.0000     ZZ     -51.5890
    Octopole Moments (Debye-Ang^2)
       XXX      54.7878    XXY      -4.9308    XYY      11.1337
       YYY     -12.9574    XXZ       0.0000    XYZ       0.0000
       YYZ      -0.0000    XZZ       8.2640    YZZ      -4.1371
       ZZZ      -0.0000
    Hexadecapole Moments (Debye-Ang^3)
      XXXX    -709.7219   XXXY       7.9698   XXYY    -146.4335
      XYYY      13.4901   YYYY    -215.2864   XXXZ      -0.0000
      XXYZ      -0.0000   XYYZ       0.0000   YYYZ      -0.0000
      XXZZ    -120.8726   XYZZ       4.9723   YYZZ     -46.2673
      XZZZ      -0.0000   YZZZ      -0.0000   ZZZZ     -67.8996
 -----------------------------------------------------------------
 DrvMan completing analytic gradient of the correlated energy
 Correlated dipole moment
            1
    1   0.4144947
    2   0.6221211
    3   0.0000000
 Energy read as -7412.104000769
 Full Analytical Gradient: (in a.u., or Hartree/Bohr)
             1             2             3             4
    1    0.00004985    0.00039317   -0.00052779    0.00008477
    2    0.00000648    0.00026952   -0.00018938   -0.00008662
    3   -0.00000000   -0.00000000    0.00000000   -0.00000000
 Gradient time:  CPU 0.78 s  wall 0.80 s
 ----------------------------------------------------------------
             Standard Nuclear Orientation (Angstroms)
    I     Atom           X                Y                Z
 ----------------------------------------------------------------
    1      I       0.9919643251    -0.0871970734     0.0000000000
    2      P      -1.1860201122     1.0989531835    -0.0000000000
    3      N      -2.3503492771     0.0135099908     0.0000000000
    4      F      -2.0368180673    -1.3278247553     0.0000000000
 ----------------------------------------------------------------
 Nuclear Repulsion Energy =   392.3543326121 hartrees
 There are       42 alpha and       42 beta electrons

                       Distance Matrix (Angstroms)
             I (  1)   P (  2)   N (  3)
   P (  2)  2.480034
   N (  3)  3.343830  1.591807
   F (  4)  3.273023  2.571596  1.377491

 Requested basis set is 6-311++G(d,p)
 There are 49 shells and 136 basis functions
 A cutoff of  1.0D-14 yielded   1045 shell pairs
 There are      8484 function pairs (      9531 Cartesian)
 Smallest overlap matrix eigenvalue = 2.29E-03
 Guess MOs from SCF MO coefficient file

 -----------------------------------------------------------------------
  General SCF calculation program by
  Eric Jon Sundstrom, Paul Horn, Yuezhi Mao, Dmitri Zuev, Alec White,
  David Stuck, Shaama M.S., Shane Yost, Joonho Lee, David Small,
  Daniel Levine, Susi Lehtola, Hugh Burton, Evgeny Epifanovsky
 -----------------------------------------------------------------------
 Hartree-Fock
 using 6 threads for integral computing
 -------------------------------------------------------
 OpenMP Integral computing Module                
 Release: version 2.0, May 2017, Q-Chem Inc. Pleasanton 
 -------------------------------------------------------
 A restricted SCF calculation will be
 performed using DIIS
 SCF converges when DIIS error is below 1.0e-08
 ---------------------------------------
  Cycle       Energy         DIIS error
 ---------------------------------------
    1   -7411.3823605046      2.39e-05  
    2   -7411.3823619662      9.09e-06  
    3   -7411.3823621289      5.54e-06  
    4   -7411.3823622075      1.27e-06  
    5   -7411.3823622160      4.39e-07  
    6   -7411.3823622175      2.37e-07  
    7   -7411.3823622181      9.94e-08  
    8   -7411.3823622182      4.97e-08  
    9   -7411.3823622182      1.52e-08  
   10   -7411.3823622181      4.10e-09  Convergence criterion met
 ---------------------------------------
 SCF time:   CPU 7.16s  wall 1.00s 
 SCF   energy in the final basis set =    -7411.3823622181
 Total energy in the final basis set =    -7411.3823622181


 ------------------------------------------------------------------------------

   CCMAN2: suite of methods based on coupled cluster
           and equation of motion theories.

   Components:
   * libvmm-1.3-trunk
     by Evgeny Epifanovsky, Ilya Kaliman.
   * libtensor-2.5-trunk
     by Evgeny Epifanovsky, Michael Wormit, Dmitry Zuev, Sam Manzer, 
        Ilya Kaliman.
   * libcc-2.5-trunk
     by Evgeny Epifanovsky, Arik Landau, Tomasz Kus, Kirill Khistyaev, 
        Dmitry Zuev, Prashant Manohar, Xintian Feng, Anna Krylov, 
        Matthew Goldey, Alec White, Thomas Jagau, Kaushik Nanda, 
        Anastasia Gunina, Alexander Kunitsa, Joonho Lee.

   CCMAN original authors:
   Anna I. Krylov, C. David Sherrill, Steven R. Gwaltney,
   Edward F. C. Byrd (2000)
   Sergey V. Levchenko, Lyudmila V. Slipchenko, Tao Wang,
   Ana-Maria C. Cristian (2003)
   Piotr A. Pieniazek, C. Melania Oana, Evgeny Epifanovsky (2007)
   Prashant Manohar (2009)

 ------------------------------------------------------------------------------


 Allocating and initializing 30808MB of RAM...
 Calculation will run on 6 cores.


 Alpha MOs, Restricted
 -- Occupied --                  
******* -180.89 -169.69 -169.69 -169.69  -80.06  -37.94  -33.13
  1 A     2 A     3 A     4 A     5 A     6 A     7 A     8 A                  
-33.126 -33.125 -26.350 -24.313 -24.312 -24.312 -24.309 -24.309
  9 A    10 A    11 A    12 A    13 A    14 A    15 A    16 A                  
-15.699  -7.603  -7.258  -5.495  -5.493  -5.493  -5.491  -5.481
 17 A    18 A    19 A    20 A    21 A    22 A    23 A    24 A                  
 -5.480  -2.414  -2.410  -2.409  -2.398  -2.398  -1.654  -1.162
 25 A    26 A    27 A    28 A    29 A    30 A    31 A    32 A                  
 -0.898  -0.795  -0.722  -0.717  -0.639  -0.499  -0.467  -0.435
 33 A    34 A    35 A    36 A    37 A    38 A    39 A    40 A                  
 -0.395  -0.393
 41 A    42 A                                                                  
 -- Virtual --                   
 -0.002   0.029   0.060   0.077   0.083   0.091   0.151   0.188
 43 A    44 A    45 A    46 A    47 A    48 A    49 A    50 A                  
  0.210   0.219   0.263   0.281   0.309   0.314   0.334   0.363
 51 A    52 A    53 A    54 A    55 A    56 A    57 A    58 A                  
  0.368   0.380   0.380   0.387   0.477   0.515   0.550   0.570
 59 A    60 A    61 A    62 A    63 A    64 A    65 A    66 A                  
  0.574   0.585   0.678   0.734   0.802   0.859   0.904   0.909
 67 A    68 A    69 A    70 A    71 A    72 A    73 A    74 A                  
  0.949   1.039   1.083   1.147   1.270   1.369   1.530   1.547
 75 A    76 A    77 A    78 A    79 A    80 A    81 A    82 A                  
  1.568   1.583   1.618   1.628   1.760   1.856   1.912   2.239
 83 A    84 A    85 A    86 A    87 A    88 A    89 A    90 A                  
  2.263   2.376   2.378   2.603   2.867   4.038   4.113   4.189
 91 A    92 A    93 A    94 A    95 A    96 A    97 A    98 A                  
  4.191   4.250   4.400   4.444   4.470   4.482   4.486   4.545
 99 A   100 A   101 A   102 A   103 A   104 A   105 A   106 A                  
  4.627   4.758   5.345   6.519   6.532   6.564   6.900   6.931
107 A   108 A   109 A   110 A   111 A   112 A   113 A   114 A                  
  7.139   7.501  14.696  14.795  14.879  28.859  29.517  29.527
115 A   116 A   117 A   118 A   119 A   120 A   121 A   122 A                  
 29.553  29.864  29.869  29.870  29.891  29.954  36.630  68.727
123 A   124 A   125 A   126 A   127 A   128 A   129 A   130 A                  
130.577 130.585 130.611 154.257 166.0971912.175
131 A   132 A   133 A   134 A   135 A   136 A                                  

 Beta MOs, Restricted
 -- Occupied --                  
******* -180.89 -169.69 -169.69 -169.69  -80.06  -37.94  -33.13
  1 A     2 A     3 A     4 A     5 A     6 A     7 A     8 A                  
-33.126 -33.125 -26.350 -24.313 -24.312 -24.312 -24.309 -24.309
  9 A    10 A    11 A    12 A    13 A    14 A    15 A    16 A                  
-15.699  -7.603  -7.258  -5.495  -5.493  -5.493  -5.491  -5.481
 17 A    18 A    19 A    20 A    21 A    22 A    23 A    24 A                  
 -5.480  -2.414  -2.410  -2.409  -2.398  -2.398  -1.654  -1.162
 25 A    26 A    27 A    28 A    29 A    30 A    31 A    32 A                  
 -0.898  -0.795  -0.722  -0.717  -0.639  -0.499  -0.467  -0.435
 33 A    34 A    35 A    36 A    37 A    38 A    39 A    40 A                  
 -0.395  -0.393
 41 A    42 A                                                                  
 -- Virtual --                   
 -0.002   0.029   0.060   0.077   0.083   0.091   0.151   0.188
 43 A    44 A    45 A    46 A    47 A    48 A    49 A    50 A                  
  0.210   0.219   0.263   0.281   0.309   0.314   0.334   0.363
 51 A    52 A    53 A    54 A    55 A    56 A    57 A    58 A                  
  0.368   0.380   0.380   0.387   0.477   0.515   0.550   0.570
 59 A    60 A    61 A    62 A    63 A    64 A    65 A    66 A                  
  0.574   0.585   0.678   0.734   0.802   0.859   0.904   0.909
 67 A    68 A    69 A    70 A    71 A    72 A    73 A    74 A                  
  0.949   1.039   1.083   1.147   1.270   1.369   1.530   1.547
 75 A    76 A    77 A    78 A    79 A    80 A    81 A    82 A                  
  1.568   1.583   1.618   1.628   1.760   1.856   1.912   2.239
 83 A    84 A    85 A    86 A    87 A    88 A    89 A    90 A                  
  2.263   2.376   2.378   2.603   2.867   4.038   4.113   4.189
 91 A    92 A    93 A    94 A    95 A    96 A    97 A    98 A                  
  4.191   4.250   4.400   4.444   4.470   4.482   4.486   4.545
 99 A   100 A   101 A   102 A   103 A   104 A   105 A   106 A                  
  4.627   4.758   5.345   6.519   6.532   6.564   6.900   6.931
107 A   108 A   109 A   110 A   111 A   112 A   113 A   114 A                  
  7.139   7.501  14.696  14.795  14.879  28.859  29.517  29.527
115 A   116 A   117 A   118 A   119 A   120 A   121 A   122 A                  
 29.553  29.864  29.869  29.870  29.891  29.954  36.630  68.727
123 A   124 A   125 A   126 A   127 A   128 A   129 A   130 A                  
130.577 130.585 130.611 154.257 166.0971912.175
131 A   132 A   133 A   134 A   135 A   136 A                                  

 Occupation and symmetry of molecular orbitals

 Point group: C1 (1 irreducible representation).

                           A     All 
 -------------------------------------
 All molecular orbitals:
  - Alpha                  136   136 
  - Beta                   136   136 
 -------------------------------------
 Alpha orbitals:
  - Frozen occupied        25    25  
  - Active occupied        17    17  
  - Active virtual         94    94  
  - Frozen virtual         0     0   
 -------------------------------------
 Beta orbitals:
  - Frozen occupied        25    25  
  - Active occupied        17    17  
  - Active virtual         94    94  
  - Frozen virtual         0     0   
 -------------------------------------

 Import integrals:   CPU 0.00 s  wall 0.00 s

 Import integrals:   CPU 56.29 s  wall 9.76 s

 MP2 amplitudes:   CPU 0.13 s  wall 0.09 s

Running a double precision version
           CCSD T amplitudes will be solved using DIIS.

           Start     Size      MaxIter   EConv     TConv     
           3         7         100       1.00e-07  1.00e-05  
 ------------------------------------------------------------------------------
           Energy (a.u.)   Ediff      Tdiff       Comment
 ------------------------------------------------------------------------------
         -7412.09361422                           
     1   -7412.07638797   1.72e-02   7.81e-01     
     2   -7412.10201599   2.56e-02   1.03e-01     
     3   -7412.09984521   2.17e-03   4.94e-02     
     4   -7412.10276816   2.92e-03   2.24e-02     Switched to DIIS steps.
     5   -7412.10387590   1.11e-03   1.36e-02     
     6   -7412.10398226   1.06e-04   3.67e-03     
     7   -7412.10399080   8.54e-06   1.60e-03     
     8   -7412.10399629   5.49e-06   5.01e-04     
     9   -7412.10399984   3.55e-06   3.02e-04     
    10   -7412.10400005   2.13e-07   9.26e-05     
    11   -7412.10400039   3.38e-07   3.62e-05     
    12   -7412.10400050   1.08e-07   2.25e-05     
    13   -7412.10400046   4.43e-08   8.12e-06     
 ------------------------------------------------------------------------------
         -7412.10400046                           CCSD T converged.

End of double precision
 SCF energy                 = -7411.38236222
 MP2 energy                 = -7412.09361422
 CCSD correlation energy     =    -0.72163824
 CCSD total energy           = -7412.10400046

 CCSD  T1^2 = 0.0187  T2^2 = 0.2700  Leading amplitudes:

 Amplitude    Orbitals with energies
  0.0452       39 (A) A                  ->    43 (A) A                   
              -0.4671                         -0.0020                     
  0.0452       39 (A) B                  ->    43 (A) B                   
              -0.4671                         -0.0020                     
 -0.0304       38 (A) A                  ->    44 (A) A                   
              -0.4992                          0.0291                     
 -0.0304       38 (A) B                  ->    44 (A) B                   
              -0.4992                          0.0291                     

 Amplitude    Orbitals with energies
 -0.1023       39 (A) A      39 (A) B    ->    43 (A) A      43 (A) B     
              -0.4671       -0.4671           -0.0020       -0.0020       
  0.1023       39 (A) A      39 (A) B    ->    43 (A) B      43 (A) A     
              -0.4671       -0.4671           -0.0020       -0.0020       
  0.1023       39 (A) B      39 (A) A    ->    43 (A) A      43 (A) B     
              -0.4671       -0.4671           -0.0020       -0.0020       
 -0.1023       39 (A) B      39 (A) A    ->    43 (A) B      43 (A) A     
              -0.4671       -0.4671           -0.0020       -0.0020       

 Computing CCSD intemediates for later calculations in double precision
 Finished.

Running a double precision version
           CCSD Lambda amplitudes will be solved using DIIS.
           Start     Size      MaxIter   EConv     LConv     
           3         7         100       1.00e-07  1.00e-05  
 ------------------------------------------------------------------------------
            Enorm      Ldiff       Comment
 ------------------------------------------------------------------------------
     1     6.63e-02   4.46e-02     
     2     2.12e-02   8.33e-03     
     3     1.02e-02   1.56e-03     
     4     5.47e-03   1.69e-03     Switched to DIIS steps.
     5     1.77e-03   1.10e-03     
     6     8.89e-04   2.83e-04     
     7     2.93e-04   9.19e-05     
     8     1.37e-04   7.10e-06     
     9     5.18e-05   6.20e-06     
    10     2.44e-05   2.14e-06     
    11     1.27e-05   1.97e-07     
    12     5.34e-06   9.91e-08     
    13     2.63e-06   2.30e-07     
    14     1.12e-06   3.99e-08     
    15     4.89e-07   1.36e-08     
    16     2.60e-07   3.70e-08     
    17     1.17e-07   2.50e-08     
    18     5.48e-08   6.93e-09     
 ------------------------------------------------------------------------------
                                   CCSD Lambda converged.

 Computing density matrices in double precision...
           Orbital response amplitudes will be solved using DIIS.
           Start     Size      MaxIter   EConv     LConv     
           3         7         100       1.00e-06  1.00e-06  
 ------------------------------------------------------------------------------
            Enorm      Ldiff       Comment
 ------------------------------------------------------------------------------
     1     1.01e-01   3.75e-04     
     2     8.02e-02   1.80e-02     
     3     9.52e-02   2.82e-02     
     4     7.57e-03   3.80e-02     Switched to DIIS steps.
     5     4.17e-03   1.59e-03     
     6     9.87e-04   7.73e-04     
     7     7.74e-04   2.81e-04     
     8     1.97e-04   1.30e-04     
     9     6.89e-05   4.58e-05     
    10     2.70e-05   4.46e-06     
    11     7.86e-06   2.65e-06     
    12     2.23e-06   1.71e-06     
    13     1.14e-06   7.57e-07     
    14     1.62e-07   2.24e-07     
 ------------------------------------------------------------------------------
                                   Orbital response converged.

 Computing density matrices... Done.
 CCSD calculation:   CPU 1643.96 s  wall 284.88 s

 Transferring MO TPDM to AO TPDM
 Transferring g2_o1o1o1o1
 Transferring g2_o1o1o1v1
 Transferring g2_o1o1v1v1
 Transferring g2_o1v1o1v1
 Transferring g2_o1v1v1v1
 Transferring g2_v1v1v1v1
 Adding separable TPDM
 Computing TPDM gradient
 --------------------------------------------------------
 2e gradient
  Atom          X               Y               Z
 --------------------------------------------------------
    1        -54.373738       13.146195        0.000000  
    2         22.230948      -33.862326       -0.000000  
    3         20.764070        3.905538        0.000000  
    4         11.378720       16.810594       -0.000000  
 --------------------------------------------------------
 --------------------------------------------------------
 Final gradient
  Atom          X               Y               Z
 --------------------------------------------------------
    1        -54.373738       13.146195        0.000000  
    2         22.230948      -33.862326       -0.000000  
    3         20.764070        3.905538        0.000000  
    4         11.378720       16.810594       -0.000000  
 --------------------------------------------------------
 Analytic gradient from two-electron contribution:   CPU 293.61 s  wall 57.77 s

 Total ccman2 time:   CPU 2000.26 s  wall 353.92 s


 --------------------------------------------------------------

                    Orbital Energies (a.u.)
 --------------------------------------------------------------

 Alpha MOs
 -- Occupied --
********-180.8878-169.6942-169.6935-169.6934 -80.0636 -37.9416 -33.1294
-33.1258 -33.1254 -26.3497 -24.3134 -24.3124 -24.3120 -24.3088 -24.3088
-15.6987  -7.6026  -7.2585  -5.4950  -5.4934  -5.4929  -5.4912  -5.4815
 -5.4805  -2.4141  -2.4100  -2.4089  -2.3982  -2.3982  -1.6536  -1.1621
 -0.8982  -0.7952  -0.7220  -0.7172  -0.6386  -0.4992  -0.4671  -0.4350
 -0.3949  -0.3928
 -- Virtual --
 -0.0020   0.0291   0.0600   0.0767   0.0827   0.0908   0.1513   0.1878
  0.2101   0.2185   0.2626   0.2812   0.3092   0.3136   0.3336   0.3632
  0.3682   0.3802   0.3803   0.3868   0.4767   0.5149   0.5495   0.5703
  0.5740   0.5849   0.6776   0.7342   0.8017   0.8586   0.9039   0.9094
  0.9488   1.0388   1.0830   1.1469   1.2699   1.3690   1.5302   1.5474
  1.5676   1.5835   1.6176   1.6281   1.7604   1.8555   1.9115   2.2393
  2.2634   2.3761   2.3785   2.6030   2.8668   4.0381   4.1129   4.1886
  4.1913   4.2503   4.3996   4.4441   4.4704   4.4822   4.4856   4.5446
  4.6271   4.7580   5.3448   6.5192   6.5324   6.5639   6.8996   6.9309
  7.1393   7.5011  14.6964  14.7950  14.8791  28.8589  29.5170  29.5275
 29.5527  29.8640  29.8690  29.8699  29.8913  29.9537  36.6302  68.7268
130.5775 130.5853 130.6112 154.2571 166.09671912.1748
 --------------------------------------------------------------

          Ground-State Mulliken Net Atomic Charges

     Atom                 Charge (a.u.)
  ----------------------------------------
      1 I                    -0.158358
      2 P                     0.352885
      3 N                    -0.151502
      4 F                    -0.043025
  ----------------------------------------
  Sum of atomic charges =    -0.000000

 -----------------------------------------------------------------
                    Cartesian Multipole Moments
 -----------------------------------------------------------------
    Charge (ESU x 10^10)
                 0.0000
    Dipole Moment (Debye)
         X       1.0524      Y       1.5845      Z       0.0000
       Tot       1.9021
    Quadrupole Moments (Debye-Ang)
        XX     -56.8664     XY      -3.0973     YY     -52.0381
        XZ      -0.0000     YZ      -0.0000     ZZ     -51.5843
    Octopole Moments (Debye-Ang^2)
       XXX      54.7470    XXY      -4.9275    XYY      11.1251
       YYY     -12.9617    XXZ       0.0000    XYZ       0.0000
       YYZ      -0.0000    XZZ       8.2504    YZZ      -4.1353
       ZZZ      -0.0000
    Hexadecapole Moments (Debye-Ang^3)
      XXXX    -709.4821   XXXY       7.9869   XXYY    -146.4117
      XYYY      13.5098   YYYY    -215.2644   XXXZ      -0.0000
      XXYZ      -0.0000   XYYZ       0.0000   YYYZ      -0.0000
      XXZZ    -120.8320   XYZZ       4.9732   YYZZ     -46.2595
      XZZZ       0.0000   YZZZ      -0.0000   ZZZZ     -67.8836
 -----------------------------------------------------------------
 DrvMan completing analytic gradient of the correlated energy
 Correlated dipole moment
            1
    1   0.4140367
    2   0.6233919
    3   0.0000000
 Energy read as -7412.104000456
 Full Analytical Gradient: (in a.u., or Hartree/Bohr)
             1             2             3             4
    1    0.00000047   -0.00031918    0.00016208    0.00015663
    2    0.00000803   -0.00035770    0.00088219   -0.00053253
    3   -0.00000000   -0.00000000    0.00000000   -0.00000000
 Gradient time:  CPU 0.77 s  wall 0.79 s
 ----------------------------------------------------------------
             Standard Nuclear Orientation (Angstroms)
    I     Atom           X                Y                Z
 ----------------------------------------------------------------
    1      I       0.9919643251    -0.0871970734     0.0000000000
    2      P      -1.1860201122     1.0989531835    -0.0000000000
    3      N      -2.3503492771     0.0115099908     0.0000000000
    4      F      -2.0368180673    -1.3278247553     0.0000000000
 ----------------------------------------------------------------
 Nuclear Repulsion Energy =   392.3597489837 hartrees
 There are       42 alpha and       42 beta electrons

                       Distance Matrix (Angstroms)
             I (  1)   P (  2)   N (  3)
   P (  2)  2.480034
   N (  3)  3.343771  1.593171
   F (  4)  3.273023  2.571596  1.375543

 Requested basis set is 6-311++G(d,p)
 There are 49 shells and 136 basis functions
 A cutoff of  1.0D-14 yielded   1045 shell pairs
 There are      8484 function pairs (      9531 Cartesian)
 Smallest overlap matrix eigenvalue = 2.28E-03
 Guess MOs from SCF MO coefficient file

 -----------------------------------------------------------------------
  General SCF calculation program by
  Eric Jon Sundstrom, Paul Horn, Yuezhi Mao, Dmitri Zuev, Alec White,
  David Stuck, Shaama M.S., Shane Yost, Joonho Lee, David Small,
  Daniel Levine, Susi Lehtola, Hugh Burton, Evgeny Epifanovsky
 -----------------------------------------------------------------------
 Hartree-Fock
 using 6 threads for integral computing
 -------------------------------------------------------
 OpenMP Integral computing Module                
 Release: version 2.0, May 2017, Q-Chem Inc. Pleasanton 
 -------------------------------------------------------
 A restricted SCF calculation will be
 performed using DIIS
 SCF converges when DIIS error is below 1.0e-08
 ---------------------------------------
  Cycle       Energy         DIIS error
 ---------------------------------------
    1   -7411.3823666435      3.86e-05  
    2   -7411.3823702155      1.10e-05  
    3   -7411.3823704978      6.67e-06  
    4   -7411.3823706007      1.85e-06  
    5   -7411.3823706144      5.85e-07  
    6   -7411.3823706177      3.76e-07  
    7   -7411.3823706187      1.38e-07  
    8   -7411.3823706189      4.70e-08  
    9   -7411.3823706189      1.50e-08  
   10   -7411.3823706190      5.19e-09  Convergence criterion met
 ---------------------------------------
 SCF time:   CPU 7.26s  wall 1.00s 
 SCF   energy in the final basis set =    -7411.3823706190
 Total energy in the final basis set =    -7411.3823706190


 ------------------------------------------------------------------------------

   CCMAN2: suite of methods based on coupled cluster
           and equation of motion theories.

   Components:
   * libvmm-1.3-trunk
     by Evgeny Epifanovsky, Ilya Kaliman.
   * libtensor-2.5-trunk
     by Evgeny Epifanovsky, Michael Wormit, Dmitry Zuev, Sam Manzer, 
        Ilya Kaliman.
   * libcc-2.5-trunk
     by Evgeny Epifanovsky, Arik Landau, Tomasz Kus, Kirill Khistyaev, 
        Dmitry Zuev, Prashant Manohar, Xintian Feng, Anna Krylov, 
        Matthew Goldey, Alec White, Thomas Jagau, Kaushik Nanda, 
        Anastasia Gunina, Alexander Kunitsa, Joonho Lee.

   CCMAN original authors:
   Anna I. Krylov, C. David Sherrill, Steven R. Gwaltney,
   Edward F. C. Byrd (2000)
   Sergey V. Levchenko, Lyudmila V. Slipchenko, Tao Wang,
   Ana-Maria C. Cristian (2003)
   Piotr A. Pieniazek, C. Melania Oana, Evgeny Epifanovsky (2007)
   Prashant Manohar (2009)

 ------------------------------------------------------------------------------


 Allocating and initializing 30808MB of RAM...
 Calculation will run on 6 cores.


 Alpha MOs, Restricted
 -- Occupied --                  
******* -180.89 -169.69 -169.69 -169.69  -80.06  -37.94  -33.13
  1 A     2 A     3 A     4 A     5 A     6 A     7 A     8 A                  
-33.126 -33.125 -26.350 -24.313 -24.312 -24.312 -24.309 -24.309
  9 A    10 A    11 A    12 A    13 A    14 A    15 A    16 A                  
-15.699  -7.603  -7.258  -5.495  -5.493  -5.493  -5.491  -5.481
 17 A    18 A    19 A    20 A    21 A    22 A    23 A    24 A                  
 -5.480  -2.414  -2.410  -2.409  -2.398  -2.398  -1.655  -1.162
 25 A    26 A    27 A    28 A    29 A    30 A    31 A    32 A                  
 -0.898  -0.796  -0.723  -0.718  -0.639  -0.499  -0.467  -0.435
 33 A    34 A    35 A    36 A    37 A    38 A    39 A    40 A                  
 -0.395  -0.393
 41 A    42 A                                                                  
 -- Virtual --                   
 -0.002   0.029   0.060   0.077   0.083   0.091   0.151   0.188
 43 A    44 A    45 A    46 A    47 A    48 A    49 A    50 A                  
  0.210   0.218   0.263   0.281   0.310   0.314   0.334   0.363
 51 A    52 A    53 A    54 A    55 A    56 A    57 A    58 A                  
  0.368   0.380   0.381   0.387   0.477   0.515   0.550   0.570
 59 A    60 A    61 A    62 A    63 A    64 A    65 A    66 A                  
  0.574   0.585   0.678   0.734   0.801   0.858   0.904   0.909
 67 A    68 A    69 A    70 A    71 A    72 A    73 A    74 A                  
  0.949   1.039   1.083   1.147   1.268   1.369   1.530   1.547
 75 A    76 A    77 A    78 A    79 A    80 A    81 A    82 A                  
  1.568   1.583   1.617   1.628   1.761   1.856   1.912   2.239
 83 A    84 A    85 A    86 A    87 A    88 A    89 A    90 A                  
  2.263   2.375   2.378   2.605   2.865   4.039   4.112   4.188
 91 A    92 A    93 A    94 A    95 A    96 A    97 A    98 A                  
  4.191   4.249   4.402   4.445   4.470   4.482   4.486   4.545
 99 A   100 A   101 A   102 A   103 A   104 A   105 A   106 A                  
  4.627   4.758   5.348   6.519   6.532   6.564   6.899   6.931
107 A   108 A   109 A   110 A   111 A   112 A   113 A   114 A                  
  7.142   7.500  14.696  14.795  14.878  28.859  29.517  29.528
115 A   116 A   117 A   118 A   119 A   120 A   121 A   122 A                  
 29.553  29.864  29.869  29.870  29.891  29.954  36.630  68.726
123 A   124 A   125 A   126 A   127 A   128 A   129 A   130 A                  
130.578 130.585 130.611 154.257 166.0961912.175
131 A   132 A   133 A   134 A   135 A   136 A                                  

 Beta MOs, Restricted
 -- Occupied --                  
******* -180.89 -169.69 -169.69 -169.69  -80.06  -37.94  -33.13
  1 A     2 A     3 A     4 A     5 A     6 A     7 A     8 A                  
-33.126 -33.125 -26.350 -24.313 -24.312 -24.312 -24.309 -24.309
  9 A    10 A    11 A    12 A    13 A    14 A    15 A    16 A                  
-15.699  -7.603  -7.258  -5.495  -5.493  -5.493  -5.491  -5.481
 17 A    18 A    19 A    20 A    21 A    22 A    23 A    24 A                  
 -5.480  -2.414  -2.410  -2.409  -2.398  -2.398  -1.655  -1.162
 25 A    26 A    27 A    28 A    29 A    30 A    31 A    32 A                  
 -0.898  -0.796  -0.723  -0.718  -0.639  -0.499  -0.467  -0.435
 33 A    34 A    35 A    36 A    37 A    38 A    39 A    40 A                  
 -0.395  -0.393
 41 A    42 A                                                                  
 -- Virtual --                   
 -0.002   0.029   0.060   0.077   0.083   0.091   0.151   0.188
 43 A    44 A    45 A    46 A    47 A    48 A    49 A    50 A                  
  0.210   0.218   0.263   0.281   0.310   0.314   0.334   0.363
 51 A    52 A    53 A    54 A    55 A    56 A    57 A    58 A                  
  0.368   0.380   0.381   0.387   0.477   0.515   0.550   0.570
 59 A    60 A    61 A    62 A    63 A    64 A    65 A    66 A                  
  0.574   0.585   0.678   0.734   0.801   0.858   0.904   0.909
 67 A    68 A    69 A    70 A    71 A    72 A    73 A    74 A                  
  0.949   1.039   1.083   1.147   1.268   1.369   1.530   1.547
 75 A    76 A    77 A    78 A    79 A    80 A    81 A    82 A                  
  1.568   1.583   1.617   1.628   1.761   1.856   1.912   2.239
 83 A    84 A    85 A    86 A    87 A    88 A    89 A    90 A                  
  2.263   2.375   2.378   2.605   2.865   4.039   4.112   4.188
 91 A    92 A    93 A    94 A    95 A    96 A    97 A    98 A                  
  4.191   4.249   4.402   4.445   4.470   4.482   4.486   4.545
 99 A   100 A   101 A   102 A   103 A   104 A   105 A   106 A                  
  4.627   4.758   5.348   6.519   6.532   6.564   6.899   6.931
107 A   108 A   109 A   110 A   111 A   112 A   113 A   114 A                  
  7.142   7.500  14.696  14.795  14.878  28.859  29.517  29.528
115 A   116 A   117 A   118 A   119 A   120 A   121 A   122 A                  
 29.553  29.864  29.869  29.870  29.891  29.954  36.630  68.726
123 A   124 A   125 A   126 A   127 A   128 A   129 A   130 A                  
130.578 130.585 130.611 154.257 166.0961912.175
131 A   132 A   133 A   134 A   135 A   136 A                                  

 Occupation and symmetry of molecular orbitals

 Point group: C1 (1 irreducible representation).

                           A     All 
 -------------------------------------
 All molecular orbitals:
  - Alpha                  136   136 
  - Beta                   136   136 
 -------------------------------------
 Alpha orbitals:
  - Frozen occupied        25    25  
  - Active occupied        17    17  
  - Active virtual         94    94  
  - Frozen virtual         0     0   
 -------------------------------------
 Beta orbitals:
  - Frozen occupied        25    25  
  - Active occupied        17    17  
  - Active virtual         94    94  
  - Frozen virtual         0     0   
 -------------------------------------

 Import integrals:   CPU 0.00 s  wall 0.00 s

 Import integrals:   CPU 57.13 s  wall 9.97 s

 MP2 amplitudes:   CPU 0.13 s  wall 0.09 s

Running a double precision version
           CCSD T amplitudes will be solved using DIIS.

           Start     Size      MaxIter   EConv     TConv     
           3         7         100       1.00e-07  1.00e-05  
 ------------------------------------------------------------------------------
           Energy (a.u.)   Ediff      Tdiff       Comment
 ------------------------------------------------------------------------------
         -7412.09362858                           
     1   -7412.07639503   1.72e-02   7.81e-01     
     2   -7412.10201928   2.56e-02   1.03e-01     
     3   -7412.09984660   2.17e-03   4.94e-02     
     4   -7412.10276920   2.92e-03   2.25e-02     Switched to DIIS steps.
     5   -7412.10387652   1.11e-03   1.36e-02     
     6   -7412.10398263   1.06e-04   3.67e-03     
     7   -7412.10399095   8.32e-06   1.60e-03     
     8   -7412.10399638   5.43e-06   4.99e-04     
     9   -7412.10399992   3.53e-06   3.01e-04     
    10   -7412.10400012   2.09e-07   9.25e-05     
    11   -7412.10400046   3.39e-07   3.62e-05     
    12   -7412.10400057   1.06e-07   2.24e-05     
    13   -7412.10400053   4.25e-08   8.09e-06     
 ------------------------------------------------------------------------------
         -7412.10400053                           CCSD T converged.

End of double precision
 SCF energy                 = -7411.38237062
 MP2 energy                 = -7412.09362858
 CCSD correlation energy     =    -0.72162991
 CCSD total energy           = -7412.10400053

 CCSD  T1^2 = 0.0187  T2^2 = 0.2700  Leading amplitudes:

 Amplitude    Orbitals with energies
  0.0451       39 (A) A                  ->    43 (A) A                   
              -0.4667                         -0.0020                     
  0.0451       39 (A) B                  ->    43 (A) B                   
              -0.4667                         -0.0020                     
 -0.0304       38 (A) A                  ->    44 (A) A                   
              -0.4989                          0.0292                     
 -0.0304       38 (A) B                  ->    44 (A) B                   
              -0.4989                          0.0292                     

 Amplitude    Orbitals with energies
 -0.1023       39 (A) A      39 (A) B    ->    43 (A) A      43 (A) B     
              -0.4667       -0.4667           -0.0020       -0.0020       
  0.1023       39 (A) A      39 (A) B    ->    43 (A) B      43 (A) A     
              -0.4667       -0.4667           -0.0020       -0.0020       
  0.1023       39 (A) B      39 (A) A    ->    43 (A) A      43 (A) B     
              -0.4667       -0.4667           -0.0020       -0.0020       
 -0.1023       39 (A) B      39 (A) A    ->    43 (A) B      43 (A) A     
              -0.4667       -0.4667           -0.0020       -0.0020       

 Computing CCSD intemediates for later calculations in double precision
 Finished.

Running a double precision version
           CCSD Lambda amplitudes will be solved using DIIS.
           Start     Size      MaxIter   EConv     LConv     
           3         7         100       1.00e-07  1.00e-05  
 ------------------------------------------------------------------------------
            Enorm      Ldiff       Comment
 ------------------------------------------------------------------------------
     1     6.63e-02   4.46e-02     
     2     2.12e-02   8.32e-03     
     3     1.02e-02   1.56e-03     
     4     5.47e-03   1.69e-03     Switched to DIIS steps.
     5     1.77e-03   1.10e-03     
     6     8.88e-04   2.82e-04     
     7     2.92e-04   9.16e-05     
     8     1.37e-04   6.96e-06     
     9     5.16e-05   6.24e-06     
    10     2.43e-05   2.16e-06     
    11     1.26e-05   2.05e-07     
    12     5.32e-06   9.36e-08     
    13     2.62e-06   2.27e-07     
    14     1.11e-06   3.95e-08     
    15     4.86e-07   1.30e-08     
    16     2.58e-07   3.66e-08     
    17     1.16e-07   2.46e-08     
    18     5.44e-08   6.87e-09     
 ------------------------------------------------------------------------------
                                   CCSD Lambda converged.

 Computing density matrices in double precision...
           Orbital response amplitudes will be solved using DIIS.
           Start     Size      MaxIter   EConv     LConv     
           3         7         100       1.00e-06  1.00e-06  
 ------------------------------------------------------------------------------
            Enorm      Ldiff       Comment
 ------------------------------------------------------------------------------
     1     1.01e-01   3.78e-04     
     2     8.03e-02   1.80e-02     
     3     9.52e-02   2.83e-02     
     4     7.43e-03   3.81e-02     Switched to DIIS steps.
     5     4.07e-03   1.50e-03     
     6     9.82e-04   7.56e-04     
     7     7.88e-04   2.90e-04     
     8     1.97e-04   1.33e-04     
     9     6.92e-05   4.60e-05     
    10     2.70e-05   4.49e-06     
    11     7.94e-06   2.65e-06     
    12     2.26e-06   1.72e-06     
    13     1.20e-06   7.73e-07     
    14     1.81e-07   2.36e-07     
 ------------------------------------------------------------------------------
                                   Orbital response converged.

 Computing density matrices... Done.
 CCSD calculation:   CPU 1643.63 s  wall 284.91 s

 Transferring MO TPDM to AO TPDM
 Transferring g2_o1o1o1o1
 Transferring g2_o1o1o1v1
 Transferring g2_o1o1v1v1
 Transferring g2_o1v1o1v1
 Transferring g2_o1v1v1v1
 Transferring g2_v1v1v1v1
 Adding separable TPDM
 Computing TPDM gradient
 --------------------------------------------------------
 2e gradient
  Atom          X               Y               Z
 --------------------------------------------------------
    1        -54.371531       13.140581       -0.000000  
    2         22.252039      -33.861124        0.000000  
    3         20.748977        3.901278        0.000000  
    4         11.370515       16.819265       -0.000000  
 --------------------------------------------------------
 --------------------------------------------------------
 Final gradient
  Atom          X               Y               Z
 --------------------------------------------------------
    1        -54.371531       13.140581       -0.000000  
    2         22.252039      -33.861124        0.000000  
    3         20.748977        3.901278        0.000000  
    4         11.370515       16.819265       -0.000000  
 --------------------------------------------------------
 Analytic gradient from two-electron contribution:   CPU 294.63 s  wall 59.61 s

 Total ccman2 time:   CPU 2001.27 s  wall 355.93 s


 --------------------------------------------------------------

                    Orbital Energies (a.u.)
 --------------------------------------------------------------

 Alpha MOs
 -- Occupied --
********-180.8877-169.6942-169.6934-169.6933 -80.0635 -37.9416 -33.1294
-33.1258 -33.1254 -26.3500 -24.3134 -24.3123 -24.3119 -24.3087 -24.3087
-15.6988  -7.6026  -7.2584  -5.4950  -5.4934  -5.4929  -5.4912  -5.4814
 -5.4804  -2.4141  -2.4100  -2.4089  -2.3982  -2.3981  -1.6547  -1.1616
 -0.8983  -0.7958  -0.7226  -0.7178  -0.6387  -0.4989  -0.4667  -0.4350
 -0.3949  -0.3926
 -- Virtual --
 -0.0020   0.0292   0.0600   0.0767   0.0827   0.0908   0.1513   0.1877
  0.2101   0.2185   0.2626   0.2813   0.3099   0.3136   0.3336   0.3632
  0.3682   0.3803   0.3806   0.3869   0.4765   0.5149   0.5495   0.5702
  0.5740   0.5849   0.6776   0.7341   0.8015   0.8583   0.9041   0.9093
  0.9493   1.0390   1.0831   1.1470   1.2684   1.3690   1.5303   1.5473
  1.5676   1.5831   1.6174   1.6279   1.7605   1.8559   1.9116   2.2390
  2.2635   2.3751   2.3778   2.6046   2.8650   4.0393   4.1121   4.1882
  4.1909   4.2494   4.4015   4.4450   4.4705   4.4823   4.4856   4.5447
  4.6271   4.7580   5.3479   6.5192   6.5325   6.5640   6.8993   6.9305
  7.1420   7.5004  14.6965  14.7951  14.8781  28.8589  29.5170  29.5275
 29.5527  29.8641  29.8690  29.8699  29.8914  29.9537  36.6303  68.7264
130.5775 130.5854 130.6112 154.2571 166.09571912.1748
 --------------------------------------------------------------

          Ground-State Mulliken Net Atomic Charges

     Atom                 Charge (a.u.)
  ----------------------------------------
      1 I                    -0.158547
      2 P                     0.352517
      3 N                    -0.151980
      4 F                    -0.041989
  ----------------------------------------
  Sum of atomic charges =     0.000000

 -----------------------------------------------------------------
                    Cartesian Multipole Moments
 -----------------------------------------------------------------
    Charge (ESU x 10^10)
                 0.0000
    Dipole Moment (Debye)
         X       1.0475      Y       1.5783      Z      -0.0000
       Tot       1.8943
    Quadrupole Moments (Debye-Ang)
        XX     -56.8614     XY      -3.0831     YY     -52.0339
        XZ      -0.0000     YZ      -0.0000     ZZ     -51.5897
    Octopole Moments (Debye-Ang^2)
       XXX      54.7265    XXY      -4.9454    XYY      11.1122
       YYY     -12.9425    XXZ      -0.0000    XYZ      -0.0000
       YYZ      -0.0000    XZZ       8.2525    YZZ      -4.1346
       ZZZ      -0.0000
    Hexadecapole Moments (Debye-Ang^3)
      XXXX    -709.4935   XXXY       7.9806   XXYY    -146.3762
      XYYY      13.4726   YYYY    -215.2509   XXXZ      -0.0000
      XXYZ      -0.0000   XYYZ       0.0000   YYYZ      -0.0000
      XXZZ    -120.8420   XYZZ       4.9667   YYZZ     -46.2647
      XZZZ       0.0000   YZZZ      -0.0000   ZZZZ     -67.9059
 -----------------------------------------------------------------
 DrvMan completing analytic gradient of the correlated energy
 Correlated dipole moment
            1
    1   0.4121103
    2   0.6209533
    3  -0.0000000
 Energy read as -7412.104000526
 Full Analytical Gradient: (in a.u., or Hartree/Bohr)
             1             2             3             4
    1   -0.00000633    0.00037899   -0.00025298   -0.00011968
    2   -0.00000528    0.00037914   -0.00084986    0.00047600
    3    0.00000000   -0.00000000    0.00000000   -0.00000000
 Gradient time:  CPU 0.77 s  wall 0.79 s
 ----------------------------------------------------------------
             Standard Nuclear Orientation (Angstroms)
    I     Atom           X                Y                Z
 ----------------------------------------------------------------
    1      I       0.9919643251    -0.0871970734     0.0000000000
    2      P      -1.1860201122     1.0989531835    -0.0000000000
    3      N      -2.3503492771     0.0125099908     0.0010000000
    4      F      -2.0368180673    -1.3278247553     0.0000000000
 ----------------------------------------------------------------
 Nuclear Repulsion Energy =   392.3570130074 hartrees
 There are       42 alpha and       42 beta electrons

                       Distance Matrix (Angstroms)
             I (  1)   P (  2)   N (  3)
   P (  2)  2.480034
   N (  3)  3.343801  1.592489
   F (  4)  3.273023  2.571596  1.376517

 Requested basis set is 6-311++G(d,p)
 There are 49 shells and 136 basis functions
 A cutoff of  1.0D-14 yielded   1045 shell pairs
 There are      8484 function pairs (      9531 Cartesian)
 Smallest overlap matrix eigenvalue = 2.28E-03
 Guess MOs from SCF MO coefficient file

 -----------------------------------------------------------------------
  General SCF calculation program by
  Eric Jon Sundstrom, Paul Horn, Yuezhi Mao, Dmitri Zuev, Alec White,
  David Stuck, Shaama M.S., Shane Yost, Joonho Lee, David Small,
  Daniel Levine, Susi Lehtola, Hugh Burton, Evgeny Epifanovsky
 -----------------------------------------------------------------------
 Hartree-Fock
 using 6 threads for integral computing
 -------------------------------------------------------
 OpenMP Integral computing Module                
 Release: version 2.0, May 2017, Q-Chem Inc. Pleasanton 
 -------------------------------------------------------
 A restricted SCF calculation will be
 performed using DIIS
 SCF converges when DIIS error is below 1.0e-08
 ---------------------------------------
  Cycle       Energy         DIIS error
 ---------------------------------------
    1   -7411.3823656054      2.26e-05  
    2   -7411.3823669869      6.43e-06  
    3   -7411.3823671322      3.76e-06  
    4   -7411.3823671702      1.29e-06  
    5   -7411.3823671801      4.37e-07  
    6   -7411.3823671825      2.56e-07  
    7   -7411.3823671832      1.17e-07  
    8   -7411.3823671832      4.44e-08  
    9   -7411.3823671834      1.71e-08  
   10   -7411.3823671833      6.17e-09  Convergence criterion met
 ---------------------------------------
 SCF time:   CPU 7.16s  wall 1.00s 
 SCF   energy in the final basis set =    -7411.3823671833
 Total energy in the final basis set =    -7411.3823671833


 ------------------------------------------------------------------------------

   CCMAN2: suite of methods based on coupled cluster
           and equation of motion theories.

   Components:
   * libvmm-1.3-trunk
     by Evgeny Epifanovsky, Ilya Kaliman.
   * libtensor-2.5-trunk
     by Evgeny Epifanovsky, Michael Wormit, Dmitry Zuev, Sam Manzer, 
        Ilya Kaliman.
   * libcc-2.5-trunk
     by Evgeny Epifanovsky, Arik Landau, Tomasz Kus, Kirill Khistyaev, 
        Dmitry Zuev, Prashant Manohar, Xintian Feng, Anna Krylov, 
        Matthew Goldey, Alec White, Thomas Jagau, Kaushik Nanda, 
        Anastasia Gunina, Alexander Kunitsa, Joonho Lee.

   CCMAN original authors:
   Anna I. Krylov, C. David Sherrill, Steven R. Gwaltney,
   Edward F. C. Byrd (2000)
   Sergey V. Levchenko, Lyudmila V. Slipchenko, Tao Wang,
   Ana-Maria C. Cristian (2003)
   Piotr A. Pieniazek, C. Melania Oana, Evgeny Epifanovsky (2007)
   Prashant Manohar (2009)

 ------------------------------------------------------------------------------


 Allocating and initializing 30808MB of RAM...
 Calculation will run on 6 cores.


 Alpha MOs, Restricted
 -- Occupied --                  
******* -180.89 -169.69 -169.69 -169.69  -80.06  -37.94  -33.13
  1 A     2 A     3 A     4 A     5 A     6 A     7 A     8 A                  
-33.126 -33.125 -26.350 -24.313 -24.312 -24.312 -24.309 -24.309
  9 A    10 A    11 A    12 A    13 A    14 A    15 A    16 A                  
-15.699  -7.603  -7.258  -5.495  -5.493  -5.493  -5.491  -5.481
 17 A    18 A    19 A    20 A    21 A    22 A    23 A    24 A                  
 -5.480  -2.414  -2.410  -2.409  -2.398  -2.398  -1.654  -1.162
 25 A    26 A    27 A    28 A    29 A    30 A    31 A    32 A                  
 -0.898  -0.795  -0.722  -0.718  -0.639  -0.499  -0.467  -0.435
 33 A    34 A    35 A    36 A    37 A    38 A    39 A    40 A                  
 -0.395  -0.393
 41 A    42 A                                                                  
 -- Virtual --                   
 -0.002   0.029   0.060   0.077   0.083   0.091   0.151   0.188
 43 A    44 A    45 A    46 A    47 A    48 A    49 A    50 A                  
  0.210   0.218   0.263   0.281   0.310   0.314   0.334   0.363
 51 A    52 A    53 A    54 A    55 A    56 A    57 A    58 A                  
  0.368   0.380   0.380   0.387   0.477   0.515   0.550   0.570
 59 A    60 A    61 A    62 A    63 A    64 A    65 A    66 A                  
  0.574   0.585   0.678   0.734   0.802   0.858   0.904   0.909
 67 A    68 A    69 A    70 A    71 A    72 A    73 A    74 A                  
  0.949   1.039   1.083   1.147   1.269   1.369   1.530   1.547
 75 A    76 A    77 A    78 A    79 A    80 A    81 A    82 A                  
  1.568   1.583   1.617   1.628   1.760   1.856   1.912   2.239
 83 A    84 A    85 A    86 A    87 A    88 A    89 A    90 A                  
  2.263   2.376   2.378   2.604   2.866   4.039   4.113   4.188
 91 A    92 A    93 A    94 A    95 A    96 A    97 A    98 A                  
  4.191   4.250   4.401   4.445   4.470   4.482   4.486   4.545
 99 A   100 A   101 A   102 A   103 A   104 A   105 A   106 A                  
  4.627   4.758   5.346   6.519   6.532   6.564   6.899   6.931
107 A   108 A   109 A   110 A   111 A   112 A   113 A   114 A                  
  7.141   7.501  14.696  14.795  14.879  28.859  29.517  29.528
115 A   116 A   117 A   118 A   119 A   120 A   121 A   122 A                  
 29.553  29.864  29.869  29.870  29.891  29.954  36.630  68.727
123 A   124 A   125 A   126 A   127 A   128 A   129 A   130 A                  
130.578 130.585 130.611 154.257 166.0961912.175
131 A   132 A   133 A   134 A   135 A   136 A                                  

 Beta MOs, Restricted
 -- Occupied --                  
******* -180.89 -169.69 -169.69 -169.69  -80.06  -37.94  -33.13
  1 A     2 A     3 A     4 A     5 A     6 A     7 A     8 A                  
-33.126 -33.125 -26.350 -24.313 -24.312 -24.312 -24.309 -24.309
  9 A    10 A    11 A    12 A    13 A    14 A    15 A    16 A                  
-15.699  -7.603  -7.258  -5.495  -5.493  -5.493  -5.491  -5.481
 17 A    18 A    19 A    20 A    21 A    22 A    23 A    24 A                  
 -5.480  -2.414  -2.410  -2.409  -2.398  -2.398  -1.654  -1.162
 25 A    26 A    27 A    28 A    29 A    30 A    31 A    32 A                  
 -0.898  -0.795  -0.722  -0.718  -0.639  -0.499  -0.467  -0.435
 33 A    34 A    35 A    36 A    37 A    38 A    39 A    40 A                  
 -0.395  -0.393
 41 A    42 A                                                                  
 -- Virtual --                   
 -0.002   0.029   0.060   0.077   0.083   0.091   0.151   0.188
 43 A    44 A    45 A    46 A    47 A    48 A    49 A    50 A                  
  0.210   0.218   0.263   0.281   0.310   0.314   0.334   0.363
 51 A    52 A    53 A    54 A    55 A    56 A    57 A    58 A                  
  0.368   0.380   0.380   0.387   0.477   0.515   0.550   0.570
 59 A    60 A    61 A    62 A    63 A    64 A    65 A    66 A                  
  0.574   0.585   0.678   0.734   0.802   0.858   0.904   0.909
 67 A    68 A    69 A    70 A    71 A    72 A    73 A    74 A                  
  0.949   1.039   1.083   1.147   1.269   1.369   1.530   1.547
 75 A    76 A    77 A    78 A    79 A    80 A    81 A    82 A                  
  1.568   1.583   1.617   1.628   1.760   1.856   1.912   2.239
 83 A    84 A    85 A    86 A    87 A    88 A    89 A    90 A                  
  2.263   2.376   2.378   2.604   2.866   4.039   4.113   4.188
 91 A    92 A    93 A    94 A    95 A    96 A    97 A    98 A                  
  4.191   4.250   4.401   4.445   4.470   4.482   4.486   4.545
 99 A   100 A   101 A   102 A   103 A   104 A   105 A   106 A                  
  4.627   4.758   5.346   6.519   6.532   6.564   6.899   6.931
107 A   108 A   109 A   110 A   111 A   112 A   113 A   114 A                  
  7.141   7.501  14.696  14.795  14.879  28.859  29.517  29.528
115 A   116 A   117 A   118 A   119 A   120 A   121 A   122 A                  
 29.553  29.864  29.869  29.870  29.891  29.954  36.630  68.727
123 A   124 A   125 A   126 A   127 A   128 A   129 A   130 A                  
130.578 130.585 130.611 154.257 166.0961912.175
131 A   132 A   133 A   134 A   135 A   136 A                                  

 Occupation and symmetry of molecular orbitals

 Point group: C1 (1 irreducible representation).

                           A     All 
 -------------------------------------
 All molecular orbitals:
  - Alpha                  136   136 
  - Beta                   136   136 
 -------------------------------------
 Alpha orbitals:
  - Frozen occupied        25    25  
  - Active occupied        17    17  
  - Active virtual         94    94  
  - Frozen virtual         0     0   
 -------------------------------------
 Beta orbitals:
  - Frozen occupied        25    25  
  - Active occupied        17    17  
  - Active virtual         94    94  
  - Frozen virtual         0     0   
 -------------------------------------

 Import integrals:   CPU 0.00 s  wall 0.00 s

 Import integrals:   CPU 57.04 s  wall 10.00 s

 MP2 amplitudes:   CPU 0.14 s  wall 0.09 s

Running a double precision version
           CCSD T amplitudes will be solved using DIIS.

           Start     Size      MaxIter   EConv     TConv     
           3         7         100       1.00e-07  1.00e-05  
 ------------------------------------------------------------------------------
           Energy (a.u.)   Ediff      Tdiff       Comment
 ------------------------------------------------------------------------------
         -7412.09362213                           
     1   -7412.07639228   1.72e-02   7.81e-01     
     2   -7412.10201839   2.56e-02   1.03e-01     
     3   -7412.09984667   2.17e-03   4.94e-02     
     4   -7412.10276944   2.92e-03   2.25e-02     Switched to DIIS steps.
     5   -7412.10387697   1.11e-03   1.36e-02     
     6   -7412.10398320   1.06e-04   3.67e-03     
     7   -7412.10399163   8.43e-06   1.60e-03     
     8   -7412.10399709   5.46e-06   5.00e-04     
     9   -7412.10400063   3.54e-06   3.02e-04     
    10   -7412.10400084   2.11e-07   9.26e-05     
    11   -7412.10400118   3.38e-07   3.62e-05     
    12   -7412.10400129   1.07e-07   2.25e-05     
    13   -7412.10400125   4.34e-08   8.10e-06     
 ------------------------------------------------------------------------------
         -7412.10400125                           CCSD T converged.

End of double precision
 SCF energy                 = -7411.38236718
 MP2 energy                 = -7412.09362213
 CCSD correlation energy     =    -0.72163406
 CCSD total energy           = -7412.10400125

 CCSD  T1^2 = 0.0187  T2^2 = 0.2700  Leading amplitudes:

 Amplitude    Orbitals with energies
 -0.0452       39 (A) A                  ->    43 (A) A                   
              -0.4669                         -0.0020                     
 -0.0452       39 (A) B                  ->    43 (A) B                   
              -0.4669                         -0.0020                     
 -0.0304       38 (A) A                  ->    44 (A) A                   
              -0.4991                          0.0292                     
 -0.0304       38 (A) B                  ->    44 (A) B                   
              -0.4991                          0.0292                     

 Amplitude    Orbitals with energies
 -0.1023       39 (A) A      39 (A) B    ->    43 (A) A      43 (A) B     
              -0.4669       -0.4669           -0.0020       -0.0020       
  0.1023       39 (A) A      39 (A) B    ->    43 (A) B      43 (A) A     
              -0.4669       -0.4669           -0.0020       -0.0020       
  0.1023       39 (A) B      39 (A) A    ->    43 (A) A      43 (A) B     
              -0.4669       -0.4669           -0.0020       -0.0020       
 -0.1023       39 (A) B      39 (A) A    ->    43 (A) B      43 (A) A     
              -0.4669       -0.4669           -0.0020       -0.0020       

 Computing CCSD intemediates for later calculations in double precision
 Finished.

Running a double precision version
           CCSD Lambda amplitudes will be solved using DIIS.
           Start     Size      MaxIter   EConv     LConv     
           3         7         100       1.00e-07  1.00e-05  
 ------------------------------------------------------------------------------
            Enorm      Ldiff       Comment
 ------------------------------------------------------------------------------
     1     6.63e-02   4.46e-02     
     2     2.12e-02   8.33e-03     
     3     1.02e-02   1.56e-03     
     4     5.47e-03   1.69e-03     Switched to DIIS steps.
     5     1.77e-03   1.10e-03     
     6     8.89e-04   2.83e-04     
     7     2.93e-04   9.17e-05     
     8     1.37e-04   7.03e-06     
     9     5.17e-05   6.22e-06     
    10     2.43e-05   2.15e-06     
    11     1.27e-05   2.01e-07     
    12     5.33e-06   9.63e-08     
    13     2.62e-06   2.28e-07     
    14     1.12e-06   3.97e-08     
    15     4.87e-07   1.33e-08     
    16     2.59e-07   3.68e-08     
    17     1.17e-07   2.48e-08     
    18     5.46e-08   6.90e-09     
 ------------------------------------------------------------------------------
                                   CCSD Lambda converged.

 Computing density matrices in double precision...
           Orbital response amplitudes will be solved using DIIS.
           Start     Size      MaxIter   EConv     LConv     
           3         7         100       1.00e-06  1.00e-06  
 ------------------------------------------------------------------------------
            Enorm      Ldiff       Comment
 ------------------------------------------------------------------------------
     1     1.01e-01   3.67e-04     
     2     8.02e-02   1.80e-02     
     3     9.51e-02   2.82e-02     
     4     7.44e-03   3.81e-02     Switched to DIIS steps.
     5     4.07e-03   1.50e-03     
     6     9.81e-04   7.56e-04     
     7     7.85e-04   2.90e-04     
     8     1.97e-04   1.32e-04     
     9     6.91e-05   4.58e-05     
    10     2.70e-05   4.51e-06     
    11     7.91e-06   2.64e-06     
    12     2.25e-06   1.72e-06     
    13     1.18e-06   7.66e-07     
    14     1.77e-07   2.32e-07     
 ------------------------------------------------------------------------------
                                   Orbital response converged.

 Computing density matrices... Done.
 CCSD calculation:   CPU 1645.64 s  wall 285.19 s

 Transferring MO TPDM to AO TPDM
 Transferring g2_o1o1o1o1
 Transferring g2_o1o1o1v1
 Transferring g2_o1o1v1v1
 Transferring g2_o1v1o1v1
 Transferring g2_o1v1v1v1
 Transferring g2_v1v1v1v1
 Adding separable TPDM
 Computing TPDM gradient
 --------------------------------------------------------
 2e gradient
  Atom          X               Y               Z
 --------------------------------------------------------
    1        -54.372637       13.143392        0.001819  
    2         22.241503      -33.861735        0.009203  
    3         20.756504        3.903423       -0.017596  
    4         11.374629       16.814921        0.006574  
 --------------------------------------------------------
 --------------------------------------------------------
 Final gradient
  Atom          X               Y               Z
 --------------------------------------------------------
    1        -54.372637       13.143392        0.001819  
    2         22.241503      -33.861735        0.009203  
    3         20.756504        3.903423       -0.017596  
    4         11.374629       16.814921        0.006574  
 --------------------------------------------------------
 Analytic gradient from two-electron contribution:   CPU 289.01 s  wall 56.19 s

 Total ccman2 time:   CPU 1997.86 s  wall 352.96 s


 --------------------------------------------------------------

                    Orbital Energies (a.u.)
 --------------------------------------------------------------

 Alpha MOs
 -- Occupied --
********-180.8877-169.6942-169.6934-169.6934 -80.0635 -37.9416 -33.1294
-33.1258 -33.1254 -26.3498 -24.3134 -24.3123 -24.3120 -24.3087 -24.3087
-15.6987  -7.6026  -7.2585  -5.4950  -5.4934  -5.4929  -5.4912  -5.4814
 -5.4805  -2.4141  -2.4100  -2.4089  -2.3982  -2.3982  -1.6542  -1.1618
 -0.8982  -0.7955  -0.7223  -0.7175  -0.6387  -0.4991  -0.4669  -0.4350
 -0.3949  -0.3927
 -- Virtual --
 -0.0020   0.0292   0.0600   0.0767   0.0827   0.0908   0.1513   0.1878
  0.2101   0.2185   0.2626   0.2813   0.3096   0.3136   0.3336   0.3632
  0.3682   0.3803   0.3805   0.3868   0.4766   0.5149   0.5495   0.5703
  0.5740   0.5849   0.6776   0.7341   0.8016   0.8584   0.9040   0.9094
  0.9491   1.0389   1.0831   1.1470   1.2691   1.3690   1.5302   1.5473
  1.5676   1.5833   1.6175   1.6280   1.7605   1.8557   1.9116   2.2391
  2.2634   2.3756   2.3781   2.6038   2.8659   4.0387   4.1125   4.1884
  4.1911   4.2499   4.4006   4.4445   4.4704   4.4822   4.4856   4.5447
  4.6271   4.7580   5.3464   6.5192   6.5324   6.5639   6.8995   6.9307
  7.1407   7.5008  14.6965  14.7951  14.8786  28.8589  29.5170  29.5275
 29.5527  29.8640  29.8690  29.8699  29.8913  29.9537  36.6303  68.7266
130.5775 130.5853 130.6112 154.2571 166.09621912.1748
 --------------------------------------------------------------

          Ground-State Mulliken Net Atomic Charges

     Atom                 Charge (a.u.)
  ----------------------------------------
      1 I                    -0.158452
      2 P                     0.352701
      3 N                    -0.151741
      4 F                    -0.042508
  ----------------------------------------
  Sum of atomic charges =    -0.000000

 -----------------------------------------------------------------
                    Cartesian Multipole Moments
 -----------------------------------------------------------------
    Charge (ESU x 10^10)
                -0.0000
    Dipole Moment (Debye)
         X       1.0499      Y       1.5814      Z      -0.0013
       Tot       1.8982
    Quadrupole Moments (Debye-Ang)
        XX     -56.8639     XY      -3.0902     YY     -52.0360
        XZ       0.0045     YZ      -0.0014     ZZ     -51.5870
    Octopole Moments (Debye-Ang^2)
       XXX      54.7368    XXY      -4.9364    XYY      11.1186
       YYY     -12.9521    XXZ      -0.0148    XYZ       0.0015
       YYZ      -0.0068    XZZ       8.2514    YZZ      -4.1349
       ZZZ      -0.0184
    Hexadecapole Moments (Debye-Ang^3)
      XXXX    -709.4879   XXXY       7.9837   XXYY    -146.3940
      XYYY      13.4912   YYYY    -215.2577   XXXZ       0.0766
      XXYZ      -0.0049   XYYZ       0.0147   YYYZ      -0.0016
      XXZZ    -120.8370   XYZZ       4.9699   YYZZ     -46.2621
      XZZZ       0.0461   YZZZ      -0.0031   ZZZZ     -67.8947
 -----------------------------------------------------------------
 DrvMan completing analytic gradient of the correlated energy
 Correlated dipole moment
            1
    1   0.4130755
    2   0.6221755
    3  -0.0005176
 Energy read as -7412.104001246
 Full Analytical Gradient: (in a.u., or Hartree/Bohr)
             1             2             3             4
    1   -0.00000290    0.00003087   -0.00004693    0.00001896
    2    0.00000135    0.00001144    0.00001730   -0.00003008
    3    0.00002030   -0.00004758    0.00006735   -0.00004007
 Gradient time:  CPU 0.77 s  wall 0.79 s
 ----------------------------------------------------------------
             Standard Nuclear Orientation (Angstroms)
    I     Atom           X                Y                Z
 ----------------------------------------------------------------
    1      I       0.9919643251    -0.0871970734     0.0000000000
    2      P      -1.1860201122     1.0989531835    -0.0000000000
    3      N      -2.3503492771     0.0125099908     0.0000000000
    4      F      -2.0358180673    -1.3278247553     0.0000000000
 ----------------------------------------------------------------
 Nuclear Repulsion Energy =   392.3783984067 hartrees
 There are       42 alpha and       42 beta electrons

                       Distance Matrix (Angstroms)
             I (  1)   P (  2)   N (  3)
   P (  2)  2.480034
   N (  3)  3.343800  1.592489
   F (  4)  3.272098  2.571266  1.376745

 Requested basis set is 6-311++G(d,p)
 There are 49 shells and 136 basis functions
 A cutoff of  1.0D-14 yielded   1045 shell pairs
 There are      8484 function pairs (      9531 Cartesian)
 Smallest overlap matrix eigenvalue = 2.29E-03
 Guess MOs from SCF MO coefficient file

 -----------------------------------------------------------------------
  General SCF calculation program by
  Eric Jon Sundstrom, Paul Horn, Yuezhi Mao, Dmitri Zuev, Alec White,
  David Stuck, Shaama M.S., Shane Yost, Joonho Lee, David Small,
  Daniel Levine, Susi Lehtola, Hugh Burton, Evgeny Epifanovsky
 -----------------------------------------------------------------------
 Hartree-Fock
 using 6 threads for integral computing
 -------------------------------------------------------
 OpenMP Integral computing Module                
 Release: version 2.0, May 2017, Q-Chem Inc. Pleasanton 
 -------------------------------------------------------
 A restricted SCF calculation will be
 performed using DIIS
 SCF converges when DIIS error is below 1.0e-08
 ---------------------------------------
  Cycle       Energy         DIIS error
 ---------------------------------------
    1   -7411.3823563491      1.53e-05  
    2   -7411.3823571161      4.36e-06  
    3   -7411.3823572431      1.45e-06  
    4   -7411.3823572597      7.40e-07  
    5   -7411.3823572624      3.19e-07  
    6   -7411.3823572633      1.52e-07  
    7   -7411.3823572638      8.47e-08  
    8   -7411.3823572639      3.01e-08  
    9   -7411.3823572640      1.06e-08  
   10   -7411.3823572638      3.88e-09  Convergence criterion met
 ---------------------------------------
 SCF time:   CPU 7.19s  wall 1.00s 
 SCF   energy in the final basis set =    -7411.3823572638
 Total energy in the final basis set =    -7411.3823572638


 ------------------------------------------------------------------------------

   CCMAN2: suite of methods based on coupled cluster
           and equation of motion theories.

   Components:
   * libvmm-1.3-trunk
     by Evgeny Epifanovsky, Ilya Kaliman.
   * libtensor-2.5-trunk
     by Evgeny Epifanovsky, Michael Wormit, Dmitry Zuev, Sam Manzer, 
        Ilya Kaliman.
   * libcc-2.5-trunk
     by Evgeny Epifanovsky, Arik Landau, Tomasz Kus, Kirill Khistyaev, 
        Dmitry Zuev, Prashant Manohar, Xintian Feng, Anna Krylov, 
        Matthew Goldey, Alec White, Thomas Jagau, Kaushik Nanda, 
        Anastasia Gunina, Alexander Kunitsa, Joonho Lee.

   CCMAN original authors:
   Anna I. Krylov, C. David Sherrill, Steven R. Gwaltney,
   Edward F. C. Byrd (2000)
   Sergey V. Levchenko, Lyudmila V. Slipchenko, Tao Wang,
   Ana-Maria C. Cristian (2003)
   Piotr A. Pieniazek, C. Melania Oana, Evgeny Epifanovsky (2007)
   Prashant Manohar (2009)

 ------------------------------------------------------------------------------


 Allocating and initializing 30808MB of RAM...
 Calculation will run on 6 cores.


 Alpha MOs, Restricted
 -- Occupied --                  
******* -180.89 -169.69 -169.69 -169.69  -80.06  -37.94  -33.13
  1 A     2 A     3 A     4 A     5 A     6 A     7 A     8 A                  
-33.126 -33.125 -26.350 -24.313 -24.312 -24.312 -24.309 -24.309
  9 A    10 A    11 A    12 A    13 A    14 A    15 A    16 A                  
-15.699  -7.603  -7.258  -5.495  -5.493  -5.493  -5.491  -5.481
 17 A    18 A    19 A    20 A    21 A    22 A    23 A    24 A                  
 -5.480  -2.414  -2.410  -2.409  -2.398  -2.398  -1.654  -1.162
 25 A    26 A    27 A    28 A    29 A    30 A    31 A    32 A                  
 -0.898  -0.795  -0.722  -0.717  -0.639  -0.499  -0.467  -0.435
 33 A    34 A    35 A    36 A    37 A    38 A    39 A    40 A                  
 -0.395  -0.393
 41 A    42 A                                                                  
 -- Virtual --                   
 -0.002   0.029   0.060   0.077   0.083   0.091   0.151   0.188
 43 A    44 A    45 A    46 A    47 A    48 A    49 A    50 A                  
  0.210   0.218   0.263   0.281   0.309   0.314   0.334   0.363
 51 A    52 A    53 A    54 A    55 A    56 A    57 A    58 A                  
  0.368   0.380   0.380   0.387   0.477   0.515   0.550   0.570
 59 A    60 A    61 A    62 A    63 A    64 A    65 A    66 A                  
  0.574   0.585   0.678   0.734   0.802   0.858   0.904   0.909
 67 A    68 A    69 A    70 A    71 A    72 A    73 A    74 A                  
  0.949   1.039   1.083   1.147   1.269   1.369   1.530   1.547
 75 A    76 A    77 A    78 A    79 A    80 A    81 A    82 A                  
  1.568   1.583   1.618   1.628   1.760   1.856   1.912   2.239
 83 A    84 A    85 A    86 A    87 A    88 A    89 A    90 A                  
  2.263   2.376   2.378   2.604   2.866   4.039   4.113   4.188
 91 A    92 A    93 A    94 A    95 A    96 A    97 A    98 A                  
  4.191   4.250   4.400   4.444   4.470   4.482   4.486   4.545
 99 A   100 A   101 A   102 A   103 A   104 A   105 A   106 A                  
  4.627   4.758   5.346   6.519   6.532   6.564   6.900   6.931
107 A   108 A   109 A   110 A   111 A   112 A   113 A   114 A                  
  7.140   7.501  14.696  14.795  14.879  28.859  29.517  29.528
115 A   116 A   117 A   118 A   119 A   120 A   121 A   122 A                  
 29.553  29.864  29.869  29.870  29.891  29.954  36.630  68.727
123 A   124 A   125 A   126 A   127 A   128 A   129 A   130 A                  
130.578 130.585 130.611 154.257 166.0961912.175
131 A   132 A   133 A   134 A   135 A   136 A                                  

 Beta MOs, Restricted
 -- Occupied --                  
******* -180.89 -169.69 -169.69 -169.69  -80.06  -37.94  -33.13
  1 A     2 A     3 A     4 A     5 A     6 A     7 A     8 A                  
-33.126 -33.125 -26.350 -24.313 -24.312 -24.312 -24.309 -24.309
  9 A    10 A    11 A    12 A    13 A    14 A    15 A    16 A                  
-15.699  -7.603  -7.258  -5.495  -5.493  -5.493  -5.491  -5.481
 17 A    18 A    19 A    20 A    21 A    22 A    23 A    24 A                  
 -5.480  -2.414  -2.410  -2.409  -2.398  -2.398  -1.654  -1.162
 25 A    26 A    27 A    28 A    29 A    30 A    31 A    32 A                  
 -0.898  -0.795  -0.722  -0.717  -0.639  -0.499  -0.467  -0.435
 33 A    34 A    35 A    36 A    37 A    38 A    39 A    40 A                  
 -0.395  -0.393
 41 A    42 A                                                                  
 -- Virtual --                   
 -0.002   0.029   0.060   0.077   0.083   0.091   0.151   0.188
 43 A    44 A    45 A    46 A    47 A    48 A    49 A    50 A                  
  0.210   0.218   0.263   0.281   0.309   0.314   0.334   0.363
 51 A    52 A    53 A    54 A    55 A    56 A    57 A    58 A                  
  0.368   0.380   0.380   0.387   0.477   0.515   0.550   0.570
 59 A    60 A    61 A    62 A    63 A    64 A    65 A    66 A                  
  0.574   0.585   0.678   0.734   0.802   0.858   0.904   0.909
 67 A    68 A    69 A    70 A    71 A    72 A    73 A    74 A                  
  0.949   1.039   1.083   1.147   1.269   1.369   1.530   1.547
 75 A    76 A    77 A    78 A    79 A    80 A    81 A    82 A                  
  1.568   1.583   1.618   1.628   1.760   1.856   1.912   2.239
 83 A    84 A    85 A    86 A    87 A    88 A    89 A    90 A                  
  2.263   2.376   2.378   2.604   2.866   4.039   4.113   4.188
 91 A    92 A    93 A    94 A    95 A    96 A    97 A    98 A                  
  4.191   4.250   4.400   4.444   4.470   4.482   4.486   4.545
 99 A   100 A   101 A   102 A   103 A   104 A   105 A   106 A                  
  4.627   4.758   5.346   6.519   6.532   6.564   6.900   6.931
107 A   108 A   109 A   110 A   111 A   112 A   113 A   114 A                  
  7.140   7.501  14.696  14.795  14.879  28.859  29.517  29.528
115 A   116 A   117 A   118 A   119 A   120 A   121 A   122 A                  
 29.553  29.864  29.869  29.870  29.891  29.954  36.630  68.727
123 A   124 A   125 A   126 A   127 A   128 A   129 A   130 A                  
130.578 130.585 130.611 154.257 166.0961912.175
131 A   132 A   133 A   134 A   135 A   136 A                                  

 Occupation and symmetry of molecular orbitals

 Point group: C1 (1 irreducible representation).

                           A     All 
 -------------------------------------
 All molecular orbitals:
  - Alpha                  136   136 
  - Beta                   136   136 
 -------------------------------------
 Alpha orbitals:
  - Frozen occupied        25    25  
  - Active occupied        17    17  
  - Active virtual         94    94  
  - Frozen virtual         0     0   
 -------------------------------------
 Beta orbitals:
  - Frozen occupied        25    25  
  - Active occupied        17    17  
  - Active virtual         94    94  
  - Frozen virtual         0     0   
 -------------------------------------

 Import integrals:   CPU 0.00 s  wall 0.00 s

 Import integrals:   CPU 57.40 s  wall 10.10 s

 MP2 amplitudes:   CPU 0.14 s  wall 0.09 s

Running a double precision version
           CCSD T amplitudes will be solved using DIIS.

           Start     Size      MaxIter   EConv     TConv     
           3         7         100       1.00e-07  1.00e-05  
 ------------------------------------------------------------------------------
           Energy (a.u.)   Ediff      Tdiff       Comment
 ------------------------------------------------------------------------------
         -7412.09362142                           
     1   -7412.07638972   1.72e-02   7.81e-01     
     2   -7412.10201811   2.56e-02   1.03e-01     
     3   -7412.09984629   2.17e-03   4.94e-02     
     4   -7412.10276936   2.92e-03   2.24e-02     Switched to DIIS steps.
     5   -7412.10387693   1.11e-03   1.36e-02     
     6   -7412.10398316   1.06e-04   3.67e-03     
     7   -7412.10399159   8.43e-06   1.60e-03     
     8   -7412.10399705   5.45e-06   5.00e-04     
     9   -7412.10400059   3.54e-06   3.02e-04     
    10   -7412.10400080   2.11e-07   9.26e-05     
    11   -7412.10400114   3.38e-07   3.62e-05     
    12   -7412.10400124   1.07e-07   2.25e-05     
    13   -7412.10400120   4.35e-08   8.10e-06     
 ------------------------------------------------------------------------------
         -7412.10400120                           CCSD T converged.

End of double precision
 SCF energy                 = -7411.38235726
 MP2 energy                 = -7412.09362142
 CCSD correlation energy     =    -0.72164394
 CCSD total energy           = -7412.10400120

 CCSD  T1^2 = 0.0187  T2^2 = 0.2700  Leading amplitudes:

 Amplitude    Orbitals with energies
 -0.0452       39 (A) A                  ->    43 (A) A                   
              -0.4669                         -0.0020                     
 -0.0452       39 (A) B                  ->    43 (A) B                   
              -0.4669                         -0.0020                     
 -0.0304       38 (A) A                  ->    44 (A) A                   
              -0.4991                          0.0291                     
 -0.0304       38 (A) B                  ->    44 (A) B                   
              -0.4991                          0.0291                     

 Amplitude    Orbitals with energies
 -0.1023       39 (A) A      39 (A) B    ->    43 (A) A      43 (A) B     
              -0.4669       -0.4669           -0.0020       -0.0020       
  0.1023       39 (A) A      39 (A) B    ->    43 (A) B      43 (A) A     
              -0.4669       -0.4669           -0.0020       -0.0020       
  0.1023       39 (A) B      39 (A) A    ->    43 (A) A      43 (A) B     
              -0.4669       -0.4669           -0.0020       -0.0020       
 -0.1023       39 (A) B      39 (A) A    ->    43 (A) B      43 (A) A     
              -0.4669       -0.4669           -0.0020       -0.0020       

 Computing CCSD intemediates for later calculations in double precision
 Finished.

Running a double precision version
           CCSD Lambda amplitudes will be solved using DIIS.
           Start     Size      MaxIter   EConv     LConv     
           3         7         100       1.00e-07  1.00e-05  
 ------------------------------------------------------------------------------
            Enorm      Ldiff       Comment
 ------------------------------------------------------------------------------
     1     6.63e-02   4.46e-02     
     2     2.12e-02   8.33e-03     
     3     1.02e-02   1.56e-03     
     4     5.47e-03   1.69e-03     Switched to DIIS steps.
     5     1.77e-03   1.10e-03     
     6     8.89e-04   2.83e-04     
     7     2.93e-04   9.18e-05     
     8     1.37e-04   7.03e-06     
     9     5.17e-05   6.23e-06     
    10     2.43e-05   2.15e-06     
    11     1.27e-05   2.01e-07     
    12     5.33e-06   9.58e-08     
    13     2.63e-06   2.29e-07     
    14     1.12e-06   3.97e-08     
    15     4.88e-07   1.33e-08     
    16     2.59e-07   3.68e-08     
    17     1.17e-07   2.48e-08     
    18     5.47e-08   6.90e-09     
 ------------------------------------------------------------------------------
                                   CCSD Lambda converged.

 Computing density matrices in double precision...
           Orbital response amplitudes will be solved using DIIS.
           Start     Size      MaxIter   EConv     LConv     
           3         7         100       1.00e-06  1.00e-06  
 ------------------------------------------------------------------------------
            Enorm      Ldiff       Comment
 ------------------------------------------------------------------------------
     1     1.01e-01   3.83e-04     
     2     8.03e-02   1.79e-02     
     3     9.53e-02   2.82e-02     
     4     7.57e-03   3.81e-02     Switched to DIIS steps.
     5     4.17e-03   1.59e-03     
     6     9.89e-04   7.72e-04     
     7     7.79e-04   2.81e-04     
     8     1.98e-04   1.30e-04     
     9     6.91e-05   4.60e-05     
    10     2.71e-05   4.49e-06     
    11     7.92e-06   2.65e-06     
    12     2.26e-06   1.72e-06     
    13     1.16e-06   7.68e-07     
    14     1.68e-07   2.29e-07     
 ------------------------------------------------------------------------------
                                   Orbital response converged.

 Computing density matrices... Done.
 CCSD calculation:   CPU 1645.10 s  wall 285.03 s

 Transferring MO TPDM to AO TPDM
 Transferring g2_o1o1o1o1
 Transferring g2_o1o1o1v1
 Transferring g2_o1o1v1v1
 Transferring g2_o1v1o1v1
 Transferring g2_o1v1v1v1
 Transferring g2_v1v1v1v1
 Adding separable TPDM
 Computing TPDM gradient
 --------------------------------------------------------
 2e gradient
  Atom          X               Y               Z
 --------------------------------------------------------
    1        -54.379152       13.140565       -0.000001  
    2         22.243423      -33.861238        0.000000  
    3         20.761483        3.905410        0.000001  
    4         11.374246       16.815263        0.000000  
 --------------------------------------------------------
 --------------------------------------------------------
 Final gradient
  Atom          X               Y               Z
 --------------------------------------------------------
    1        -54.379152       13.140565       -0.000001  
    2         22.243423      -33.861238        0.000000  
    3         20.761483        3.905410        0.000001  
    4         11.374246       16.815263        0.000000  
 --------------------------------------------------------
 Analytic gradient from two-electron contribution:   CPU 300.28 s  wall 65.26 s

 Total ccman2 time:   CPU 2009.04 s  wall 361.90 s


 --------------------------------------------------------------

                    Orbital Energies (a.u.)
 --------------------------------------------------------------

 Alpha MOs
 -- Occupied --
********-180.8877-169.6942-169.6935-169.6934 -80.0635 -37.9416 -33.1294
-33.1258 -33.1254 -26.3498 -24.3134 -24.3123 -24.3120 -24.3087 -24.3087
-15.6987  -7.6026  -7.2585  -5.4950  -5.4934  -5.4929  -5.4912  -5.4814
 -5.4805  -2.4141  -2.4100  -2.4089  -2.3982  -2.3982  -1.6541  -1.1618
 -0.8982  -0.7954  -0.7222  -0.7174  -0.6387  -0.4991  -0.4669  -0.4350
 -0.3949  -0.3927
 -- Virtual --
 -0.0020   0.0291   0.0600   0.0767   0.0827   0.0908   0.1513   0.1878
  0.2101   0.2185   0.2626   0.2813   0.3095   0.3136   0.3336   0.3632
  0.3682   0.3804   0.3804   0.3868   0.4766   0.5149   0.5495   0.5702
  0.5740   0.5849   0.6776   0.7342   0.8016   0.8584   0.9040   0.9094
  0.9490   1.0389   1.0830   1.1469   1.2691   1.3690   1.5302   1.5473
  1.5676   1.5833   1.6176   1.6281   1.7605   1.8557   1.9115   2.2392
  2.2634   2.3757   2.3783   2.6036   2.8660   4.0385   4.1126   4.1884
  4.1911   4.2499   4.4003   4.4445   4.4704   4.4822   4.4856   4.5447
  4.6271   4.7580   5.3460   6.5192   6.5324   6.5639   6.8995   6.9308
  7.1404   7.5007  14.6965  14.7951  14.8786  28.8589  29.5170  29.5275
 29.5527  29.8640  29.8690  29.8699  29.8913  29.9537  36.6302  68.7267
130.5775 130.5853 130.6112 154.2571 166.09621912.1748
 --------------------------------------------------------------

          Ground-State Mulliken Net Atomic Charges

     Atom                 Charge (a.u.)
  ----------------------------------------
      1 I                    -0.158324
      2 P                     0.352701
      3 N                    -0.151713
      4 F                    -0.042664
  ----------------------------------------
  Sum of atomic charges =    -0.000000

 -----------------------------------------------------------------
                    Cartesian Multipole Moments
 -----------------------------------------------------------------
    Charge (ESU x 10^10)
                 0.0000
    Dipole Moment (Debye)
         X       1.0507      Y       1.5822      Z      -0.0000
       Tot       1.8993
    Quadrupole Moments (Debye-Ang)
        XX     -56.8626     XY      -3.0932     YY     -52.0376
        XZ      -0.0000     YZ       0.0000     ZZ     -51.5868
    Octopole Moments (Debye-Ang^2)
       XXX      54.7230    XXY      -4.9302    XYY      11.1158
       YYY     -12.9527    XXZ      -0.0000    XYZ      -0.0000
       YYZ       0.0000    XZZ       8.2478    YZZ      -4.1344
       ZZZ      -0.0000
    Hexadecapole Moments (Debye-Ang^3)
      XXXX    -709.3545   XXXY       7.9827   XXYY    -146.3741
      XYYY      13.5056   YYYY    -215.2686   XXXZ      -0.0000
      XXYZ       0.0000   XYYZ      -0.0000   YYYZ       0.0000
      XXZZ    -120.8179   XYZZ       4.9744   YYZZ     -46.2626
      XZZZ      -0.0000   YZZZ       0.0000   ZZZZ     -67.8934
 -----------------------------------------------------------------
 DrvMan completing analytic gradient of the correlated energy
 Correlated dipole moment
            1
    1   0.4133858
    2   0.6224961
    3  -0.0000000
 Energy read as -7412.104001201
 Full Analytical Gradient: (in a.u., or Hartree/Bohr)
             1             2             3             4
    1    0.00000373    0.00001421   -0.00011257    0.00009462
    2   -0.00000648   -0.00005092    0.00015547   -0.00009806
    3    0.00000000    0.00000001   -0.00000001   -0.00000001
 Gradient time:  CPU 0.82 s  wall 0.84 s
 ----------------------------------------------------------------
             Standard Nuclear Orientation (Angstroms)
    I     Atom           X                Y                Z
 ----------------------------------------------------------------
    1      I       0.9919643251    -0.0871970734     0.0000000000
    2      P      -1.1860201122     1.0989531835    -0.0000000000
    3      N      -2.3503492771     0.0125099908     0.0000000000
    4      F      -2.0378180673    -1.3278247553     0.0000000000
 ----------------------------------------------------------------
 Nuclear Repulsion Energy =   392.3356570804 hartrees
 There are       42 alpha and       42 beta electrons

                       Distance Matrix (Angstroms)
             I (  1)   P (  2)   N (  3)
   P (  2)  2.480034
   N (  3)  3.343800  1.592489
   F (  4)  3.273948  2.571927  1.376290

 Requested basis set is 6-311++G(d,p)
 There are 49 shells and 136 basis functions
 A cutoff of  1.0D-14 yielded   1045 shell pairs
 There are      8484 function pairs (      9531 Cartesian)
 Smallest overlap matrix eigenvalue = 2.28E-03
 Guess MOs from SCF MO coefficient file

 -----------------------------------------------------------------------
  General SCF calculation program by
  Eric Jon Sundstrom, Paul Horn, Yuezhi Mao, Dmitri Zuev, Alec White,
  David Stuck, Shaama M.S., Shane Yost, Joonho Lee, David Small,
  Daniel Levine, Susi Lehtola, Hugh Burton, Evgeny Epifanovsky
 -----------------------------------------------------------------------
 Hartree-Fock
 using 6 threads for integral computing
 -------------------------------------------------------
 OpenMP Integral computing Module                
 Release: version 2.0, May 2017, Q-Chem Inc. Pleasanton 
 -------------------------------------------------------
 A restricted SCF calculation will be
 performed using DIIS
 SCF converges when DIIS error is below 1.0e-08
 ---------------------------------------
  Cycle       Energy         DIIS error
 ---------------------------------------
    1   -7411.3823758039      1.93e-05  
    2   -7411.3823769252      5.54e-06  
    3   -7411.3823771095      1.95e-06  
    4   -7411.3823771309      1.14e-06  
    5   -7411.3823771349      2.32e-07  
    6   -7411.3823771351      9.79e-08  
    7   -7411.3823771352      3.16e-08  
    8   -7411.3823771352      1.13e-08  
    9   -7411.3823771353      6.59e-09  Convergence criterion met
 ---------------------------------------
 SCF time:   CPU 6.53s  wall 1.00s 
 SCF   energy in the final basis set =    -7411.3823771353
 Total energy in the final basis set =    -7411.3823771353


 ------------------------------------------------------------------------------

   CCMAN2: suite of methods based on coupled cluster
           and equation of motion theories.

   Components:
   * libvmm-1.3-trunk
     by Evgeny Epifanovsky, Ilya Kaliman.
   * libtensor-2.5-trunk
     by Evgeny Epifanovsky, Michael Wormit, Dmitry Zuev, Sam Manzer, 
        Ilya Kaliman.
   * libcc-2.5-trunk
     by Evgeny Epifanovsky, Arik Landau, Tomasz Kus, Kirill Khistyaev, 
        Dmitry Zuev, Prashant Manohar, Xintian Feng, Anna Krylov, 
        Matthew Goldey, Alec White, Thomas Jagau, Kaushik Nanda, 
        Anastasia Gunina, Alexander Kunitsa, Joonho Lee.

   CCMAN original authors:
   Anna I. Krylov, C. David Sherrill, Steven R. Gwaltney,
   Edward F. C. Byrd (2000)
   Sergey V. Levchenko, Lyudmila V. Slipchenko, Tao Wang,
   Ana-Maria C. Cristian (2003)
   Piotr A. Pieniazek, C. Melania Oana, Evgeny Epifanovsky (2007)
   Prashant Manohar (2009)

 ------------------------------------------------------------------------------


 Allocating and initializing 30808MB of RAM...
 Calculation will run on 6 cores.


 Alpha MOs, Restricted
 -- Occupied --                  
******* -180.89 -169.69 -169.69 -169.69  -80.06  -37.94  -33.13
  1 A     2 A     3 A     4 A     5 A     6 A     7 A     8 A                  
-33.126 -33.125 -26.350 -24.313 -24.312 -24.312 -24.309 -24.309
  9 A    10 A    11 A    12 A    13 A    14 A    15 A    16 A                  
-15.699  -7.603  -7.258  -5.495  -5.493  -5.493  -5.491  -5.481
 17 A    18 A    19 A    20 A    21 A    22 A    23 A    24 A                  
 -5.480  -2.414  -2.410  -2.409  -2.398  -2.398  -1.654  -1.162
 25 A    26 A    27 A    28 A    29 A    30 A    31 A    32 A                  
 -0.898  -0.796  -0.722  -0.718  -0.639  -0.499  -0.467  -0.435
 33 A    34 A    35 A    36 A    37 A    38 A    39 A    40 A                  
 -0.395  -0.393
 41 A    42 A                                                                  
 -- Virtual --                   
 -0.002   0.029   0.060   0.077   0.083   0.091   0.151   0.188
 43 A    44 A    45 A    46 A    47 A    48 A    49 A    50 A                  
  0.210   0.218   0.263   0.281   0.310   0.314   0.334   0.363
 51 A    52 A    53 A    54 A    55 A    56 A    57 A    58 A                  
  0.368   0.380   0.380   0.387   0.477   0.515   0.550   0.570
 59 A    60 A    61 A    62 A    63 A    64 A    65 A    66 A                  
  0.574   0.585   0.678   0.734   0.802   0.858   0.904   0.909
 67 A    68 A    69 A    70 A    71 A    72 A    73 A    74 A                  
  0.949   1.039   1.083   1.147   1.269   1.369   1.530   1.547
 75 A    76 A    77 A    78 A    79 A    80 A    81 A    82 A                  
  1.568   1.583   1.617   1.628   1.760   1.856   1.912   2.239
 83 A    84 A    85 A    86 A    87 A    88 A    89 A    90 A                  
  2.263   2.376   2.378   2.604   2.866   4.039   4.112   4.188
 91 A    92 A    93 A    94 A    95 A    96 A    97 A    98 A                  
  4.191   4.250   4.401   4.445   4.470   4.482   4.486   4.545
 99 A   100 A   101 A   102 A   103 A   104 A   105 A   106 A                  
  4.627   4.758   5.347   6.519   6.532   6.564   6.899   6.931
107 A   108 A   109 A   110 A   111 A   112 A   113 A   114 A                  
  7.141   7.501  14.696  14.795  14.879  28.859  29.517  29.528
115 A   116 A   117 A   118 A   119 A   120 A   121 A   122 A                  
 29.553  29.864  29.869  29.870  29.891  29.954  36.630  68.727
123 A   124 A   125 A   126 A   127 A   128 A   129 A   130 A                  
130.578 130.585 130.611 154.257 166.0961912.175
131 A   132 A   133 A   134 A   135 A   136 A                                  

 Beta MOs, Restricted
 -- Occupied --                  
******* -180.89 -169.69 -169.69 -169.69  -80.06  -37.94  -33.13
  1 A     2 A     3 A     4 A     5 A     6 A     7 A     8 A                  
-33.126 -33.125 -26.350 -24.313 -24.312 -24.312 -24.309 -24.309
  9 A    10 A    11 A    12 A    13 A    14 A    15 A    16 A                  
-15.699  -7.603  -7.258  -5.495  -5.493  -5.493  -5.491  -5.481
 17 A    18 A    19 A    20 A    21 A    22 A    23 A    24 A                  
 -5.480  -2.414  -2.410  -2.409  -2.398  -2.398  -1.654  -1.162
 25 A    26 A    27 A    28 A    29 A    30 A    31 A    32 A                  
 -0.898  -0.796  -0.722  -0.718  -0.639  -0.499  -0.467  -0.435
 33 A    34 A    35 A    36 A    37 A    38 A    39 A    40 A                  
 -0.395  -0.393
 41 A    42 A                                                                  
 -- Virtual --                   
 -0.002   0.029   0.060   0.077   0.083   0.091   0.151   0.188
 43 A    44 A    45 A    46 A    47 A    48 A    49 A    50 A                  
  0.210   0.218   0.263   0.281   0.310   0.314   0.334   0.363
 51 A    52 A    53 A    54 A    55 A    56 A    57 A    58 A                  
  0.368   0.380   0.380   0.387   0.477   0.515   0.550   0.570
 59 A    60 A    61 A    62 A    63 A    64 A    65 A    66 A                  
  0.574   0.585   0.678   0.734   0.802   0.858   0.904   0.909
 67 A    68 A    69 A    70 A    71 A    72 A    73 A    74 A                  
  0.949   1.039   1.083   1.147   1.269   1.369   1.530   1.547
 75 A    76 A    77 A    78 A    79 A    80 A    81 A    82 A                  
  1.568   1.583   1.617   1.628   1.760   1.856   1.912   2.239
 83 A    84 A    85 A    86 A    87 A    88 A    89 A    90 A                  
  2.263   2.376   2.378   2.604   2.866   4.039   4.112   4.188
 91 A    92 A    93 A    94 A    95 A    96 A    97 A    98 A                  
  4.191   4.250   4.401   4.445   4.470   4.482   4.486   4.545
 99 A   100 A   101 A   102 A   103 A   104 A   105 A   106 A                  
  4.627   4.758   5.347   6.519   6.532   6.564   6.899   6.931
107 A   108 A   109 A   110 A   111 A   112 A   113 A   114 A                  
  7.141   7.501  14.696  14.795  14.879  28.859  29.517  29.528
115 A   116 A   117 A   118 A   119 A   120 A   121 A   122 A                  
 29.553  29.864  29.869  29.870  29.891  29.954  36.630  68.727
123 A   124 A   125 A   126 A   127 A   128 A   129 A   130 A                  
130.578 130.585 130.611 154.257 166.0961912.175
131 A   132 A   133 A   134 A   135 A   136 A                                  

 Occupation and symmetry of molecular orbitals

 Point group: C1 (1 irreducible representation).

                           A     All 
 -------------------------------------
 All molecular orbitals:
  - Alpha                  136   136 
  - Beta                   136   136 
 -------------------------------------
 Alpha orbitals:
  - Frozen occupied        25    25  
  - Active occupied        17    17  
  - Active virtual         94    94  
  - Frozen virtual         0     0   
 -------------------------------------
 Beta orbitals:
  - Frozen occupied        25    25  
  - Active occupied        17    17  
  - Active virtual         94    94  
  - Frozen virtual         0     0   
 -------------------------------------

 Import integrals:   CPU 0.00 s  wall 0.00 s

 Import integrals:   CPU 57.02 s  wall 9.99 s

 MP2 amplitudes:   CPU 0.19 s  wall 0.15 s

Running a double precision version
           CCSD T amplitudes will be solved using DIIS.

           Start     Size      MaxIter   EConv     TConv     
           3         7         100       1.00e-07  1.00e-05  
 ------------------------------------------------------------------------------
           Energy (a.u.)   Ediff      Tdiff       Comment
 ------------------------------------------------------------------------------
         -7412.09362282                           
     1   -7412.07639482   1.72e-02   7.81e-01     
     2   -7412.10201865   2.56e-02   1.03e-01     
     3   -7412.09984702   2.17e-03   4.94e-02     
     4   -7412.10276950   2.92e-03   2.25e-02     Switched to DIIS steps.
     5   -7412.10387698   1.11e-03   1.36e-02     
     6   -7412.10398322   1.06e-04   3.67e-03     
     7   -7412.10399165   8.43e-06   1.60e-03     
     8   -7412.10399711   5.46e-06   5.00e-04     
     9   -7412.10400066   3.54e-06   3.02e-04     
    10   -7412.10400087   2.11e-07   9.26e-05     
    11   -7412.10400121   3.38e-07   3.62e-05     
    12   -7412.10400131   1.07e-07   2.25e-05     
    13   -7412.10400127   4.33e-08   8.11e-06     
 ------------------------------------------------------------------------------
         -7412.10400127                           CCSD T converged.

End of double precision
 SCF energy                 = -7411.38237714
 MP2 energy                 = -7412.09362282
 CCSD correlation energy     =    -0.72162413
 CCSD total energy           = -7412.10400127

 CCSD  T1^2 = 0.0187  T2^2 = 0.2700  Leading amplitudes:

 Amplitude    Orbitals with energies
  0.0451       39 (A) A                  ->    43 (A) A                   
              -0.4669                         -0.0020                     
  0.0451       39 (A) B                  ->    43 (A) B                   
              -0.4669                         -0.0020                     
 -0.0304       38 (A) A                  ->    44 (A) A                   
              -0.4991                          0.0292                     
 -0.0304       38 (A) B                  ->    44 (A) B                   
              -0.4991                          0.0292                     

 Amplitude    Orbitals with energies
 -0.1023       39 (A) A      39 (A) B    ->    43 (A) A      43 (A) B     
              -0.4669       -0.4669           -0.0020       -0.0020       
  0.1023       39 (A) A      39 (A) B    ->    43 (A) B      43 (A) A     
              -0.4669       -0.4669           -0.0020       -0.0020       
  0.1023       39 (A) B      39 (A) A    ->    43 (A) A      43 (A) B     
              -0.4669       -0.4669           -0.0020       -0.0020       
 -0.1023       39 (A) B      39 (A) A    ->    43 (A) B      43 (A) A     
              -0.4669       -0.4669           -0.0020       -0.0020       

 Computing CCSD intemediates for later calculations in double precision
 Finished.

Running a double precision version
           CCSD Lambda amplitudes will be solved using DIIS.
           Start     Size      MaxIter   EConv     LConv     
           3         7         100       1.00e-07  1.00e-05  
 ------------------------------------------------------------------------------
            Enorm      Ldiff       Comment
 ------------------------------------------------------------------------------
     1     6.63e-02   4.46e-02     
     2     2.12e-02   8.33e-03     
     3     1.02e-02   1.56e-03     
     4     5.47e-03   1.69e-03     Switched to DIIS steps.
     5     1.77e-03   1.10e-03     
     6     8.88e-04   2.82e-04     
     7     2.93e-04   9.17e-05     
     8     1.37e-04   7.03e-06     
     9     5.17e-05   6.22e-06     
    10     2.43e-05   2.15e-06     
    11     1.27e-05   2.00e-07     
    12     5.33e-06   9.68e-08     
    13     2.62e-06   2.28e-07     
    14     1.12e-06   3.98e-08     
    15     4.87e-07   1.33e-08     
    16     2.59e-07   3.68e-08     
    17     1.17e-07   2.48e-08     
    18     5.46e-08   6.90e-09     
 ------------------------------------------------------------------------------
                                   CCSD Lambda converged.

 Computing density matrices in double precision...
           Orbital response amplitudes will be solved using DIIS.
           Start     Size      MaxIter   EConv     LConv     
           3         7         100       1.00e-06  1.00e-06  
 ------------------------------------------------------------------------------
            Enorm      Ldiff       Comment
 ------------------------------------------------------------------------------
     1     1.01e-01   3.62e-04     
     2     8.02e-02   1.80e-02     
     3     9.50e-02   2.82e-02     
     4     7.39e-03   3.81e-02     Switched to DIIS steps.
     5     4.04e-03   1.47e-03     
     6     9.78e-04   7.51e-04     
     7     7.86e-04   2.93e-04     
     8     1.96e-04   1.33e-04     
     9     6.91e-05   4.57e-05     
    10     2.70e-05   4.49e-06     
    11     7.90e-06   2.64e-06     
    12     2.24e-06   1.71e-06     
    13     1.19e-06   7.64e-07     
    14     1.80e-07   2.33e-07     
 ------------------------------------------------------------------------------
                                   Orbital response converged.

 Computing density matrices... Done.
 CCSD calculation:   CPU 1646.01 s  wall 285.39 s

 Transferring MO TPDM to AO TPDM
 Transferring g2_o1o1o1o1
 Transferring g2_o1o1o1v1
 Transferring g2_o1o1v1v1
 Transferring g2_o1v1o1v1
 Transferring g2_o1v1v1v1
 Transferring g2_v1v1v1v1
 Adding separable TPDM
 Computing TPDM gradient
 --------------------------------------------------------
 2e gradient
  Atom          X               Y               Z
 --------------------------------------------------------
    1        -54.366122       13.146216       -0.000000  
    2         22.239572      -33.862248        0.000000  
    3         20.751537        3.901442       -0.000000  
    4         11.375013       16.814590        0.000000  
 --------------------------------------------------------
 --------------------------------------------------------
 Final gradient
  Atom          X               Y               Z
 --------------------------------------------------------
    1        -54.366122       13.146216       -0.000000  
    2         22.239572      -33.862248        0.000000  
    3         20.751537        3.901442       -0.000000  
    4         11.375013       16.814590        0.000000  
 --------------------------------------------------------
 Analytic gradient from two-electron contribution:   CPU 288.84 s  wall 55.68 s

 Total ccman2 time:   CPU 2002.29 s  wall 353.82 s


 --------------------------------------------------------------

                    Orbital Energies (a.u.)
 --------------------------------------------------------------

 Alpha MOs
 -- Occupied --
********-180.8877-169.6942-169.6934-169.6933 -80.0635 -37.9416 -33.1294
-33.1258 -33.1254 -26.3499 -24.3134 -24.3123 -24.3119 -24.3087 -24.3087
-15.6987  -7.6026  -7.2584  -5.4950  -5.4934  -5.4929  -5.4912  -5.4814
 -5.4805  -2.4141  -2.4100  -2.4089  -2.3982  -2.3981  -1.6543  -1.1618
 -0.8982  -0.7956  -0.7224  -0.7176  -0.6387  -0.4991  -0.4669  -0.4349
 -0.3949  -0.3927
 -- Virtual --
 -0.0020   0.0292   0.0600   0.0767   0.0827   0.0908   0.1513   0.1878
  0.2101   0.2185   0.2626   0.2813   0.3096   0.3136   0.3336   0.3632
  0.3682   0.3802   0.3805   0.3868   0.4766   0.5149   0.5495   0.5703
  0.5740   0.5849   0.6775   0.7341   0.8016   0.8584   0.9040   0.9093
  0.9491   1.0389   1.0831   1.1470   1.2691   1.3689   1.5303   1.5474
  1.5676   1.5833   1.6174   1.6279   1.7605   1.8557   1.9116   2.2391
  2.2634   2.3755   2.3780   2.6040   2.8658   4.0389   4.1124   4.1883
  4.1910   4.2499   4.4008   4.4446   4.4705   4.4822   4.4856   4.5446
  4.6271   4.7580   5.3468   6.5192   6.5325   6.5640   6.8994   6.9306
  7.1410   7.5008  14.6965  14.7951  14.8786  28.8589  29.5170  29.5275
 29.5527  29.8640  29.8690  29.8699  29.8913  29.9537  36.6303  68.7265
130.5775 130.5853 130.6112 154.2571 166.09621912.1748
 --------------------------------------------------------------

          Ground-State Mulliken Net Atomic Charges

     Atom                 Charge (a.u.)
  ----------------------------------------
      1 I                    -0.158581
      2 P                     0.352702
      3 N                    -0.151768
      4 F                    -0.042353
  ----------------------------------------
  Sum of atomic charges =    -0.000000

 -----------------------------------------------------------------
                    Cartesian Multipole Moments
 -----------------------------------------------------------------
    Charge (ESU x 10^10)
                 0.0000
    Dipole Moment (Debye)
         X       1.0491      Y       1.5806      Z       0.0000
       Tot       1.8971
    Quadrupole Moments (Debye-Ang)
        XX     -56.8653     XY      -3.0873     YY     -52.0344
        XZ       0.0000     YZ       0.0000     ZZ     -51.5871
    Octopole Moments (Debye-Ang^2)
       XXX      54.7506    XXY      -4.9427    XYY      11.1215
       YYY     -12.9515    XXZ      -0.0000    XYZ      -0.0000
       YYZ       0.0000    XZZ       8.2551    YZZ      -4.1355
       ZZZ       0.0000
    Hexadecapole Moments (Debye-Ang^3)
      XXXX    -709.6212   XXXY       7.9846   XXYY    -146.4139
      XYYY      13.4768   YYYY    -215.2467   XXXZ       0.0000
      XXYZ       0.0000   XYYZ      -0.0000   YYYZ       0.0000
      XXZZ    -120.8561   XYZZ       4.9654   YYZZ     -46.2615
      XZZZ      -0.0000   YZZZ       0.0000   ZZZZ     -67.8960
 -----------------------------------------------------------------
 DrvMan completing analytic gradient of the correlated energy
 Correlated dipole moment
            1
    1   0.4127630
    2   0.6218547
    3   0.0000000
 Energy read as -7412.104001269
 Full Analytical Gradient: (in a.u., or Hartree/Bohr)
             1             2             3             4
    1   -0.00000962    0.00004735    0.00001887   -0.00005659
    2    0.00000914    0.00007367   -0.00012085    0.00003804
    3    0.00000000    0.00000000   -0.00000000    0.00000000
 Gradient time:  CPU 0.74 s  wall 0.75 s
 ----------------------------------------------------------------
             Standard Nuclear Orientation (Angstroms)
    I     Atom           X                Y                Z
 ----------------------------------------------------------------
    1      I       0.9919643251    -0.0871970734     0.0000000000
    2      P      -1.1860201122     1.0989531835    -0.0000000000
    3      N      -2.3503492771     0.0125099908     0.0000000000
    4      F      -2.0368180673    -1.3268247553     0.0000000000
 ----------------------------------------------------------------
 Nuclear Repulsion Energy =   392.3932998064 hartrees
 There are       42 alpha and       42 beta electrons

                       Distance Matrix (Angstroms)
             I (  1)   P (  2)   N (  3)
   P (  2)  2.480034
   N (  3)  3.343800  1.592489
   F (  4)  3.272644  2.570653  1.375543

 Requested basis set is 6-311++G(d,p)
 There are 49 shells and 136 basis functions
 A cutoff of  1.0D-14 yielded   1045 shell pairs
 There are      8484 function pairs (      9531 Cartesian)
 Smallest overlap matrix eigenvalue = 2.28E-03
 Guess MOs from SCF MO coefficient file

 -----------------------------------------------------------------------
  General SCF calculation program by
  Eric Jon Sundstrom, Paul Horn, Yuezhi Mao, Dmitri Zuev, Alec White,
  David Stuck, Shaama M.S., Shane Yost, Joonho Lee, David Small,
  Daniel Levine, Susi Lehtola, Hugh Burton, Evgeny Epifanovsky
 -----------------------------------------------------------------------
 Hartree-Fock
 using 6 threads for integral computing
 -------------------------------------------------------
 OpenMP Integral computing Module                
 Release: version 2.0, May 2017, Q-Chem Inc. Pleasanton 
 -------------------------------------------------------
 A restricted SCF calculation will be
 performed using DIIS
 SCF converges when DIIS error is below 1.0e-08
 ---------------------------------------
  Cycle       Energy         DIIS error
 ---------------------------------------
    1   -7411.3824226267      1.64e-05  
    2   -7411.3824232735      4.04e-06  
    3   -7411.3824233452      1.87e-06  
    4   -7411.3824233558      8.06e-07  
    5   -7411.3824233588      3.10e-07  
    6   -7411.3824233593      1.25e-07  
    7   -7411.3824233594      4.56e-08  
    8   -7411.3824233593      2.00e-08  
    9   -7411.3824233593      8.83e-09  Convergence criterion met
 ---------------------------------------
 SCF time:   CPU 6.49s  wall 2.00s 
 SCF   energy in the final basis set =    -7411.3824233593
 Total energy in the final basis set =    -7411.3824233593


 ------------------------------------------------------------------------------

   CCMAN2: suite of methods based on coupled cluster
           and equation of motion theories.

   Components:
   * libvmm-1.3-trunk
     by Evgeny Epifanovsky, Ilya Kaliman.
   * libtensor-2.5-trunk
     by Evgeny Epifanovsky, Michael Wormit, Dmitry Zuev, Sam Manzer, 
        Ilya Kaliman.
   * libcc-2.5-trunk
     by Evgeny Epifanovsky, Arik Landau, Tomasz Kus, Kirill Khistyaev, 
        Dmitry Zuev, Prashant Manohar, Xintian Feng, Anna Krylov, 
        Matthew Goldey, Alec White, Thomas Jagau, Kaushik Nanda, 
        Anastasia Gunina, Alexander Kunitsa, Joonho Lee.

   CCMAN original authors:
   Anna I. Krylov, C. David Sherrill, Steven R. Gwaltney,
   Edward F. C. Byrd (2000)
   Sergey V. Levchenko, Lyudmila V. Slipchenko, Tao Wang,
   Ana-Maria C. Cristian (2003)
   Piotr A. Pieniazek, C. Melania Oana, Evgeny Epifanovsky (2007)
   Prashant Manohar (2009)

 ------------------------------------------------------------------------------


 Allocating and initializing 30808MB of RAM...
 Calculation will run on 6 cores.


 Alpha MOs, Restricted
 -- Occupied --                  
******* -180.89 -169.69 -169.69 -169.69  -80.06  -37.94  -33.13
  1 A     2 A     3 A     4 A     5 A     6 A     7 A     8 A                  
-33.126 -33.125 -26.350 -24.313 -24.312 -24.312 -24.309 -24.309
  9 A    10 A    11 A    12 A    13 A    14 A    15 A    16 A                  
-15.699  -7.603  -7.258  -5.495  -5.493  -5.493  -5.491  -5.481
 17 A    18 A    19 A    20 A    21 A    22 A    23 A    24 A                  
 -5.480  -2.414  -2.410  -2.409  -2.398  -2.398  -1.655  -1.162
 25 A    26 A    27 A    28 A    29 A    30 A    31 A    32 A                  
 -0.898  -0.796  -0.723  -0.718  -0.639  -0.499  -0.467  -0.435
 33 A    34 A    35 A    36 A    37 A    38 A    39 A    40 A                  
 -0.395  -0.393
 41 A    42 A                                                                  
 -- Virtual --                   
 -0.002   0.029   0.060   0.077   0.083   0.091   0.151   0.188
 43 A    44 A    45 A    46 A    47 A    48 A    49 A    50 A                  
  0.210   0.218   0.263   0.281   0.310   0.314   0.334   0.363
 51 A    52 A    53 A    54 A    55 A    56 A    57 A    58 A                  
  0.368   0.380   0.381   0.387   0.477   0.515   0.550   0.570
 59 A    60 A    61 A    62 A    63 A    64 A    65 A    66 A                  
  0.574   0.585   0.678   0.734   0.802   0.858   0.904   0.910
 67 A    68 A    69 A    70 A    71 A    72 A    73 A    74 A                  
  0.949   1.039   1.083   1.147   1.269   1.369   1.530   1.547
 75 A    76 A    77 A    78 A    79 A    80 A    81 A    82 A                  
  1.568   1.583   1.617   1.628   1.761   1.856   1.912   2.239
 83 A    84 A    85 A    86 A    87 A    88 A    89 A    90 A                  
  2.264   2.375   2.378   2.605   2.866   4.039   4.112   4.188
 91 A    92 A    93 A    94 A    95 A    96 A    97 A    98 A                  
  4.191   4.250   4.402   4.445   4.470   4.482   4.486   4.545
 99 A   100 A   101 A   102 A   103 A   104 A   105 A   106 A                  
  4.627   4.758   5.348   6.519   6.532   6.564   6.899   6.931
107 A   108 A   109 A   110 A   111 A   112 A   113 A   114 A                  
  7.142   7.501  14.697  14.795  14.879  28.859  29.517  29.528
115 A   116 A   117 A   118 A   119 A   120 A   121 A   122 A                  
 29.553  29.864  29.869  29.870  29.891  29.954  36.630  68.726
123 A   124 A   125 A   126 A   127 A   128 A   129 A   130 A                  
130.578 130.585 130.611 154.257 166.0961912.175
131 A   132 A   133 A   134 A   135 A   136 A                                  

 Beta MOs, Restricted
 -- Occupied --                  
******* -180.89 -169.69 -169.69 -169.69  -80.06  -37.94  -33.13
  1 A     2 A     3 A     4 A     5 A     6 A     7 A     8 A                  
-33.126 -33.125 -26.350 -24.313 -24.312 -24.312 -24.309 -24.309
  9 A    10 A    11 A    12 A    13 A    14 A    15 A    16 A                  
-15.699  -7.603  -7.258  -5.495  -5.493  -5.493  -5.491  -5.481
 17 A    18 A    19 A    20 A    21 A    22 A    23 A    24 A                  
 -5.480  -2.414  -2.410  -2.409  -2.398  -2.398  -1.655  -1.162
 25 A    26 A    27 A    28 A    29 A    30 A    31 A    32 A                  
 -0.898  -0.796  -0.723  -0.718  -0.639  -0.499  -0.467  -0.435
 33 A    34 A    35 A    36 A    37 A    38 A    39 A    40 A                  
 -0.395  -0.393
 41 A    42 A                                                                  
 -- Virtual --                   
 -0.002   0.029   0.060   0.077   0.083   0.091   0.151   0.188
 43 A    44 A    45 A    46 A    47 A    48 A    49 A    50 A                  
  0.210   0.218   0.263   0.281   0.310   0.314   0.334   0.363
 51 A    52 A    53 A    54 A    55 A    56 A    57 A    58 A                  
  0.368   0.380   0.381   0.387   0.477   0.515   0.550   0.570
 59 A    60 A    61 A    62 A    63 A    64 A    65 A    66 A                  
  0.574   0.585   0.678   0.734   0.802   0.858   0.904   0.910
 67 A    68 A    69 A    70 A    71 A    72 A    73 A    74 A                  
  0.949   1.039   1.083   1.147   1.269   1.369   1.530   1.547
 75 A    76 A    77 A    78 A    79 A    80 A    81 A    82 A                  
  1.568   1.583   1.617   1.628   1.761   1.856   1.912   2.239
 83 A    84 A    85 A    86 A    87 A    88 A    89 A    90 A                  
  2.264   2.375   2.378   2.605   2.866   4.039   4.112   4.188
 91 A    92 A    93 A    94 A    95 A    96 A    97 A    98 A                  
  4.191   4.250   4.402   4.445   4.470   4.482   4.486   4.545
 99 A   100 A   101 A   102 A   103 A   104 A   105 A   106 A                  
  4.627   4.758   5.348   6.519   6.532   6.564   6.899   6.931
107 A   108 A   109 A   110 A   111 A   112 A   113 A   114 A                  
  7.142   7.501  14.697  14.795  14.879  28.859  29.517  29.528
115 A   116 A   117 A   118 A   119 A   120 A   121 A   122 A                  
 29.553  29.864  29.869  29.870  29.891  29.954  36.630  68.726
123 A   124 A   125 A   126 A   127 A   128 A   129 A   130 A                  
130.578 130.585 130.611 154.257 166.0961912.175
131 A   132 A   133 A   134 A   135 A   136 A                                  

 Occupation and symmetry of molecular orbitals

 Point group: C1 (1 irreducible representation).

                           A     All 
 -------------------------------------
 All molecular orbitals:
  - Alpha                  136   136 
  - Beta                   136   136 
 -------------------------------------
 Alpha orbitals:
  - Frozen occupied        25    25  
  - Active occupied        17    17  
  - Active virtual         94    94  
  - Frozen virtual         0     0   
 -------------------------------------
 Beta orbitals:
  - Frozen occupied        25    25  
  - Active occupied        17    17  
  - Active virtual         94    94  
  - Frozen virtual         0     0   
 -------------------------------------

 Import integrals:   CPU 0.00 s  wall 0.00 s

 Import integrals:   CPU 55.98 s  wall 9.68 s

 MP2 amplitudes:   CPU 0.14 s  wall 0.09 s

Running a double precision version
           CCSD T amplitudes will be solved using DIIS.

           Start     Size      MaxIter   EConv     TConv     
           3         7         100       1.00e-07  1.00e-05  
 ------------------------------------------------------------------------------
           Energy (a.u.)   Ediff      Tdiff       Comment
 ------------------------------------------------------------------------------
         -7412.09361419                           
     1   -7412.07641194   1.72e-02   7.81e-01     
     2   -7412.10201687   2.56e-02   1.03e-01     
     3   -7412.09985119   2.17e-03   4.94e-02     
     4   -7412.10277049   2.92e-03   2.24e-02     Switched to DIIS steps.
     5   -7412.10387695   1.11e-03   1.36e-02     
     6   -7412.10398287   1.06e-04   3.66e-03     
     7   -7412.10399123   8.36e-06   1.60e-03     
     8   -7412.10399666   5.44e-06   4.99e-04     
     9   -7412.10400020   3.53e-06   3.01e-04     
    10   -7412.10400041   2.10e-07   9.24e-05     
    11   -7412.10400074   3.37e-07   3.61e-05     
    12   -7412.10400085   1.06e-07   2.24e-05     
    13   -7412.10400081   4.30e-08   8.09e-06     
 ------------------------------------------------------------------------------
         -7412.10400081                           CCSD T converged.

End of double precision
 SCF energy                 = -7411.38242336
 MP2 energy                 = -7412.09361419
 CCSD correlation energy     =    -0.72157745
 CCSD total energy           = -7412.10400081

 CCSD  T1^2 = 0.0186  T2^2 = 0.2699  Leading amplitudes:

 Amplitude    Orbitals with energies
  0.0451       39 (A) A                  ->    43 (A) A                   
              -0.4668                         -0.0019                     
  0.0451       39 (A) B                  ->    43 (A) B                   
              -0.4668                         -0.0019                     
  0.0304       38 (A) A                  ->    44 (A) A                   
              -0.4990                          0.0292                     
  0.0304       38 (A) B                  ->    44 (A) B                   
              -0.4990                          0.0292                     

 Amplitude    Orbitals with energies
 -0.1022       39 (A) A      39 (A) B    ->    43 (A) A      43 (A) B     
              -0.4668       -0.4668           -0.0019       -0.0019       
  0.1022       39 (A) A      39 (A) B    ->    43 (A) B      43 (A) A     
              -0.4668       -0.4668           -0.0019       -0.0019       
  0.1022       39 (A) B      39 (A) A    ->    43 (A) A      43 (A) B     
              -0.4668       -0.4668           -0.0019       -0.0019       
 -0.1022       39 (A) B      39 (A) A    ->    43 (A) B      43 (A) A     
              -0.4668       -0.4668           -0.0019       -0.0019       

 Computing CCSD intemediates for later calculations in double precision
 Finished.

Running a double precision version
           CCSD Lambda amplitudes will be solved using DIIS.
           Start     Size      MaxIter   EConv     LConv     
           3         7         100       1.00e-07  1.00e-05  
 ------------------------------------------------------------------------------
            Enorm      Ldiff       Comment
 ------------------------------------------------------------------------------
     1     6.63e-02   4.46e-02     
     2     2.12e-02   8.32e-03     
     3     1.02e-02   1.56e-03     
     4     5.47e-03   1.69e-03     Switched to DIIS steps.
     5     1.77e-03   1.10e-03     
     6     8.87e-04   2.82e-04     
     7     2.92e-04   9.15e-05     
     8     1.37e-04   6.96e-06     
     9     5.16e-05   6.23e-06     
    10     2.43e-05   2.15e-06     
    11     1.26e-05   2.00e-07     
    12     5.31e-06   9.55e-08     
    13     2.61e-06   2.27e-07     
    14     1.11e-06   3.96e-08     
    15     4.85e-07   1.32e-08     
    16     2.58e-07   3.66e-08     
    17     1.16e-07   2.46e-08     
    18     5.44e-08   6.86e-09     
 ------------------------------------------------------------------------------
                                   CCSD Lambda converged.

 Computing density matrices in double precision...
           Orbital response amplitudes will be solved using DIIS.
           Start     Size      MaxIter   EConv     LConv     
           3         7         100       1.00e-06  1.00e-06  
 ------------------------------------------------------------------------------
            Enorm      Ldiff       Comment
 ------------------------------------------------------------------------------
     1     1.01e-01   3.55e-04     
     2     8.02e-02   1.80e-02     
     3     9.50e-02   2.82e-02     
     4     7.42e-03   3.81e-02     Switched to DIIS steps.
     5     4.06e-03   1.49e-03     
     6     9.79e-04   7.54e-04     
     7     7.85e-04   2.91e-04     
     8     1.96e-04   1.33e-04     
     9     6.90e-05   4.57e-05     
    10     2.70e-05   4.47e-06     
    11     7.91e-06   2.64e-06     
    12     2.25e-06   1.71e-06     
    13     1.19e-06   7.68e-07     
    14     1.81e-07   2.35e-07     
 ------------------------------------------------------------------------------
                                   Orbital response converged.

 Computing density matrices... Done.
 CCSD calculation:   CPU 1643.52 s  wall 284.93 s

 Transferring MO TPDM to AO TPDM
 Transferring g2_o1o1o1o1
 Transferring g2_o1o1o1v1
 Transferring g2_o1o1v1v1
 Transferring g2_o1v1o1v1
 Transferring g2_o1v1v1v1
 Transferring g2_v1v1v1v1
 Adding separable TPDM
 Computing TPDM gradient
 --------------------------------------------------------
 2e gradient
  Atom          X               Y               Z
 --------------------------------------------------------
    1        -54.376466       13.144207       -0.000000  
    2         22.240050      -33.861618        0.000000  
    3         20.760177        3.900397       -0.000000  
    4         11.376239       16.817015       -0.000000  
 --------------------------------------------------------
 --------------------------------------------------------
 Final gradient
  Atom          X               Y               Z
 --------------------------------------------------------
    1        -54.376466       13.144207       -0.000000  
    2         22.240050      -33.861618        0.000000  
    3         20.760177        3.900397       -0.000000  
    4         11.376239       16.817015       -0.000000  
 --------------------------------------------------------
 Analytic gradient from two-electron contribution:   CPU 298.21 s  wall 61.00 s

 Total ccman2 time:   CPU 2005.02 s  wall 357.45 s


 --------------------------------------------------------------

                    Orbital Energies (a.u.)
 --------------------------------------------------------------

 Alpha MOs
 -- Occupied --
********-180.8877-169.6942-169.6934-169.6933 -80.0634 -37.9416 -33.1293
-33.1258 -33.1254 -26.3500 -24.3133 -24.3123 -24.3119 -24.3087 -24.3087
-15.6987  -7.6025  -7.2584  -5.4949  -5.4933  -5.4928  -5.4911  -5.4814
 -5.4804  -2.4141  -2.4100  -2.4089  -2.3981  -2.3981  -1.6548  -1.1618
 -0.8983  -0.7958  -0.7226  -0.7179  -0.6387  -0.4990  -0.4668  -0.4349
 -0.3949  -0.3927
 -- Virtual --
 -0.0019   0.0292   0.0600   0.0767   0.0827   0.0908   0.1514   0.1878
  0.2101   0.2185   0.2626   0.2813   0.3099   0.3136   0.3336   0.3632
  0.3682   0.3803   0.3807   0.3869   0.4766   0.5149   0.5496   0.5703
  0.5741   0.5849   0.6777   0.7342   0.8016   0.8585   0.9041   0.9095
  0.9491   1.0389   1.0830   1.1470   1.2692   1.3689   1.5303   1.5473
  1.5675   1.5830   1.6174   1.6280   1.7605   1.8558   1.9116   2.2390
  2.2635   2.3755   2.3781   2.6046   2.8657   4.0393   4.1121   4.1881
  4.1909   4.2498   4.4015   4.4453   4.4705   4.4823   4.4857   4.5448
  4.6272   4.7580   5.3481   6.5192   6.5325   6.5640   6.8993   6.9306
  7.1421   7.5009  14.6966  14.7952  14.8787  28.8589  29.5170  29.5275
 29.5527  29.8641  29.8690  29.8700  29.8914  29.9537  36.6304  68.7265
130.5776 130.5854 130.6113 154.2572 166.09631912.1748
 --------------------------------------------------------------

          Ground-State Mulliken Net Atomic Charges

     Atom                 Charge (a.u.)
  ----------------------------------------
      1 I                    -0.158605
      2 P                     0.352594
      3 N                    -0.151931
      4 F                    -0.042058
  ----------------------------------------
  Sum of atomic charges =    -0.000000

 -----------------------------------------------------------------
                    Cartesian Multipole Moments
 -----------------------------------------------------------------
    Charge (ESU x 10^10)
                 0.0000
    Dipole Moment (Debye)
         X       1.0470      Y       1.5770      Z       0.0000
       Tot       1.8929
    Quadrupole Moments (Debye-Ang)
        XX     -56.8585     XY      -3.0801     YY     -52.0355
        XZ       0.0000     YZ       0.0000     ZZ     -51.5872
    Octopole Moments (Debye-Ang^2)
       XXX      54.7156    XXY      -4.9616    XYY      11.1111
       YYY     -12.9816    XXZ      -0.0000    XYZ      -0.0000
       YYZ       0.0000    XZZ       8.2486    YZZ      -4.1436
       ZZZ       0.0000
    Hexadecapole Moments (Debye-Ang^3)
      XXXX    -709.4411   XXXY       8.0740   XXYY    -146.3633
      XYYY      13.5501   YYYY    -215.1872   XXXZ       0.0000
      XXYZ       0.0000   XYYZ      -0.0000   YYYZ       0.0000
      XXZZ    -120.8327   XYZZ       4.9879   YYZZ     -46.2506
      XZZZ       0.0000   YZZZ       0.0000   ZZZZ     -67.8983
 -----------------------------------------------------------------
 DrvMan completing analytic gradient of the correlated energy
 Correlated dipole moment
            1
    1   0.4119221
    2   0.6204289
    3   0.0000000
 Energy read as -7412.104000806
 Full Analytical Gradient: (in a.u., or Hartree/Bohr)
             1             2             3             4
    1   -0.00000628    0.00004560    0.00001019   -0.00004951
    2    0.00001492   -0.00009639   -0.00048876    0.00057023
    3    0.00000000    0.00000000   -0.00000000    0.00000000
 Gradient time:  CPU 0.87 s  wall 0.79 s
 ----------------------------------------------------------------
             Standard Nuclear Orientation (Angstroms)
    I     Atom           X                Y                Z
 ----------------------------------------------------------------
    1      I       0.9919643251    -0.0871970734     0.0000000000
    2      P      -1.1860201122     1.0989531835    -0.0000000000
    3      N      -2.3503492771     0.0125099908     0.0000000000
    4      F      -2.0368180673    -1.3288247553     0.0000000000
 ----------------------------------------------------------------
 Nuclear Repulsion Energy =   392.3207845002 hartrees
 There are       42 alpha and       42 beta electrons

                       Distance Matrix (Angstroms)
             I (  1)   P (  2)   N (  3)
   P (  2)  2.480034
   N (  3)  3.343800  1.592489
   F (  4)  3.273402  2.572540  1.377491

 Requested basis set is 6-311++G(d,p)
 There are 49 shells and 136 basis functions
 A cutoff of  1.0D-14 yielded   1045 shell pairs
 There are      8484 function pairs (      9531 Cartesian)
 Smallest overlap matrix eigenvalue = 2.29E-03
 Guess MOs from SCF MO coefficient file

 -----------------------------------------------------------------------
  General SCF calculation program by
  Eric Jon Sundstrom, Paul Horn, Yuezhi Mao, Dmitri Zuev, Alec White,
  David Stuck, Shaama M.S., Shane Yost, Joonho Lee, David Small,
  Daniel Levine, Susi Lehtola, Hugh Burton, Evgeny Epifanovsky
 -----------------------------------------------------------------------
 Hartree-Fock
 using 6 threads for integral computing
 -------------------------------------------------------
 OpenMP Integral computing Module                
 Release: version 2.0, May 2017, Q-Chem Inc. Pleasanton 
 -------------------------------------------------------
 A restricted SCF calculation will be
 performed using DIIS
 SCF converges when DIIS error is below 1.0e-08
 ---------------------------------------
  Cycle       Energy         DIIS error
 ---------------------------------------
    1   -7411.3823075033      3.31e-05  
    2   -7411.3823098224      7.07e-06  
    3   -7411.3823100085      3.64e-06  
    4   -7411.3823100382      1.16e-06  
    5   -7411.3823100451      5.52e-07  
    6   -7411.3823100467      2.58e-07  
    7   -7411.3823100473      9.85e-08  
    8   -7411.3823100473      3.64e-08  
    9   -7411.3823100473      1.26e-08  
   10   -7411.3823100473      5.30e-09  Convergence criterion met
 ---------------------------------------
 SCF time:   CPU 7.21s  wall 1.00s 
 SCF   energy in the final basis set =    -7411.3823100473
 Total energy in the final basis set =    -7411.3823100473


 ------------------------------------------------------------------------------

   CCMAN2: suite of methods based on coupled cluster
           and equation of motion theories.

   Components:
   * libvmm-1.3-trunk
     by Evgeny Epifanovsky, Ilya Kaliman.
   * libtensor-2.5-trunk
     by Evgeny Epifanovsky, Michael Wormit, Dmitry Zuev, Sam Manzer, 
        Ilya Kaliman.
   * libcc-2.5-trunk
     by Evgeny Epifanovsky, Arik Landau, Tomasz Kus, Kirill Khistyaev, 
        Dmitry Zuev, Prashant Manohar, Xintian Feng, Anna Krylov, 
        Matthew Goldey, Alec White, Thomas Jagau, Kaushik Nanda, 
        Anastasia Gunina, Alexander Kunitsa, Joonho Lee.

   CCMAN original authors:
   Anna I. Krylov, C. David Sherrill, Steven R. Gwaltney,
   Edward F. C. Byrd (2000)
   Sergey V. Levchenko, Lyudmila V. Slipchenko, Tao Wang,
   Ana-Maria C. Cristian (2003)
   Piotr A. Pieniazek, C. Melania Oana, Evgeny Epifanovsky (2007)
   Prashant Manohar (2009)

 ------------------------------------------------------------------------------


 Allocating and initializing 30808MB of RAM...
 Calculation will run on 6 cores.


 Alpha MOs, Restricted
 -- Occupied --                  
******* -180.89 -169.69 -169.69 -169.69  -80.06  -37.94  -33.13
  1 A     2 A     3 A     4 A     5 A     6 A     7 A     8 A                  
-33.126 -33.125 -26.350 -24.313 -24.312 -24.312 -24.309 -24.309
  9 A    10 A    11 A    12 A    13 A    14 A    15 A    16 A                  
-15.699  -7.603  -7.258  -5.495  -5.493  -5.493  -5.491  -5.481
 17 A    18 A    19 A    20 A    21 A    22 A    23 A    24 A                  
 -5.481  -2.414  -2.410  -2.409  -2.398  -2.398  -1.654  -1.162
 25 A    26 A    27 A    28 A    29 A    30 A    31 A    32 A                  
 -0.898  -0.795  -0.722  -0.717  -0.639  -0.499  -0.467  -0.435
 33 A    34 A    35 A    36 A    37 A    38 A    39 A    40 A                  
 -0.395  -0.393
 41 A    42 A                                                                  
 -- Virtual --                   
 -0.002   0.029   0.060   0.077   0.083   0.091   0.151   0.188
 43 A    44 A    45 A    46 A    47 A    48 A    49 A    50 A                  
  0.210   0.219   0.263   0.281   0.309   0.314   0.334   0.363
 51 A    52 A    53 A    54 A    55 A    56 A    57 A    58 A                  
  0.368   0.380   0.380   0.387   0.477   0.515   0.549   0.570
 59 A    60 A    61 A    62 A    63 A    64 A    65 A    66 A
[truncated: 48,694 more chars]
