# Supplementary material for: Geometric and energetic data from ab initio calculations of haloethene, haloimine, halomethylenephosphine, haloiminophosphine, halodiazene, halodiphosphene and halocyclopropane
Source: Data Brief. 2019 Nov 2;27:104738. doi: 10.1016/j.dib.2019.104738 (PMC6861602; doi:10.1016/j.dib.2019.104738)
Supplement: Multimedia component 7 [file mmc7.zip › NP/CCSD/freq/HENPBrE.out]

Q-Chem Developer Version!
                  Welcome to Q-Chem
     A Quantum Leap Into The Future Of Chemistry


 Q-Chem 5.1, Q-Chem, Inc., Pleasanton, CA (2018)

 Yihan Shao,  Zhengting Gan,  E. Epifanovsky,  A. T. B. Gilbert,  M. Wormit,  
 J. Kussmann,  A. W. Lange,  A. Behn,  Jia Deng,  Xintian Feng,  D. Ghosh,  
 M. Goldey,  P. R. Horn,  L. D. Jacobson,  I. Kaliman,  T. Kus,  A. Landau,  
 Jie Liu,  E. I. Proynov,  R. M. Richard,  R. P. Steele,  E. J. Sundstrom,  
 H. L. Woodcock III,  P. M. Zimmerman,  D. Zuev,  B. Albrecht,  E. Alguire,  
 S. A. Baeppler,  D. Barton,  Z. Benda,  Y. A. Bernard,  E. J. Berquist,  
 K. B. Bravaya,  H. Burton,  D. Casanova,  Chun-Min Chang,  Yunqing Chen,  
 A. Chien,  K. D. Closser,  M. P. Coons,  S. Coriani,  S. Dasgupta,  
 A. L. Dempwolff,  M. Diedenhofen,  Hainam Do,  R. G. Edgar,  Po-Tung Fang,  
 S. Faraji,  S. Fatehi,  Qingguo Feng,  K. D. Fenk,  J. Fosso-Tande,  
 J. Gayvert,  Qinghui Ge,  A. Ghysels,  G. Gidofalvi,  J. Gomes,  
 J. Gonthier,  A. Gunina,  D. Hait,  M. W. D. Hanson-Heine,  
 P. H. P. Harbach,  A. W. Hauser,  J. E. Herr,  E. G. Hohenstein,  
 Z. C. Holden,  Kerwin Hui,  B. C. Huynh,  T.-C. Jagau,  Hyunjun Ji,  
 B. Kaduk,  K. Khistyaev,  Jaehoon Kim,  P. Klunzinger,  K. Koh,  
 D. Kosenkov,  L. Koulias,  T. Kowalczyk,  C. M. Krauter,  A. Kunitsa,  
 Ka Un Lao,  A. Laurent,  K. V. Lawler,  Joonho Lee,  D. Lefrancois,  
 S. Lehtola,  D. S. Levine,  Yi-Pei Li,  You-Sheng Lin,  Fenglai Liu,  
 E. Livshits,  A. Luenser,  P. Manohar,  E. Mansoor,  S. F. Manzer,  
 Shan-Ping Mao,  Yuezhi Mao,  N. Mardirossian,  A. V. Marenich,  
 T. Markovich,  L. A. Martinez-Martinez,  S. A. Maurer,  N. J. Mayhall,  
 S. C. McKenzie,  J.-M. Mewes,  A. F. Morrison,  J. W. Mullinax,  K. Nanda,  
 T. S. Nguyen-Beck,  R. Olivares-Amaya,  J. A. Parkhill,  T. M. Perrine,  
 F. Plasser,  P. Pokhilko,  S. Prager,  A. Prociuk,  E. Ramos,  D. R. Rehn,  
 F. Rob,  M. Schneider,  N. Sergueev,  S. M. Sharada,  S. Sharma,  
 D. W. Small,  T. Stauch,  T. Stein,  Yu-Chuan Su,  A. J. W. Thom,  
 A. Tkatchenko,  T. Tsuchimochi,  N. M. Tubman,  L. Vogt,  M. L. Vidal,  
 O. Vydrov,  M. A. Watson,  J. Wenzel,  M. de Wergifosse,  T. A. Wesolowski,  
 A. White,  J. Witte,  A. Yamada,  Jun Yang,  K. Yao,  S. Yeganeh,  
 S. R. Yost,  Zhi-Qiang You,  A. Zech,  Igor Ying Zhang,  Xing Zhang,  
 Yan Zhao,  Ying Zhu,  B. R. Brooks,  G. K. L. Chan,  C. J. Cramer,  
 M. S. Gordon,  W. J. Hehre,  A. Klamt,  M. W. Schmidt,  C. D. Sherrill,  
 D. G. Truhlar,  A. Aspuru-Guzik,  R. Baer,  A. T. Bell,  N. A. Besley,  
 Jeng-Da Chai,  A. E. DePrince, III,  R. A. DiStasio Jr.,  A. Dreuw,  
 B. D. Dunietz,  T. R. Furlani,  Chao-Ping Hsu,  Yousung Jung,  Jing Kong,  
 D. S. Lambrecht,  WanZhen Liang,  C. Ochsenfeld,  V. A. Rassolov,  
 L. V. Slipchenko,  J. E. Subotnik,  T. Van Voorhis,  J. M. Herbert,  
 A. I. Krylov,  P. M. W. Gill,  M. Head-Gordon

 Contributors to earlier versions of Q-Chem not listed above: 
 R. D. Adamson,  B. Austin,  J. Baker,  G. J. O. Beran,  K. Brandhorst,  
 S. T. Brown,  E. F. C. Byrd,  A. K. Chakraborty,  C.-L. Cheng,  
 Siu Hung Chien,  D. M. Chipman,  D. L. Crittenden,  H. Dachsel,  
 R. J. Doerksen,  A. D. Dutoi,  L. Fusti-Molnar,  W. A. Goddard III,  
 A. Golubeva-Zadorozhnaya,  S. R. Gwaltney,  G. Hawkins,  A. Heyden,  
 S. Hirata,  G. Kedziora,  F. J. Keil,  C. Kelley,  Jihan Kim,  R. A. King,  
 R. Z. Khaliullin,  P. P. Korambath,  W. Kurlancheek,  A. M. Lee,  M. S. Lee,  
 S. V. Levchenko,  Ching Yeh Lin,  D. Liotard,  R. C. Lochan,  I. Lotan,  
 P. E. Maslen,  N. Nair,  D. P. O'Neill,  D. Neuhauser,  E. Neuscamman,  
 C. M. Oana,  R. Olson,  B. Peters,  R. Peverati,  P. A. Pieniazek,  
 Y. M. Rhee,  J. Ritchie,  M. A. Rohrdanz,  E. Rosta,  N. J. Russ,  
 H. F. Schaefer III,  N. E. Schultz,  N. Shenvi,  A. C. Simmonett,  A. Sodt,  
 D. Stuck,  K. S. Thanthiriwatte,  V. Vanovschi,  Tao Wang,  A. Warshel,  
 C. F. Williams,  Q. Wu,  X. Xu,  W. Zhang

 Please cite Q-Chem as follows:
 Y. Shao et al., Mol. Phys. 113, 184-215 (2015)
 DOI: 10.1080/00268976.2014.952696

 Q-Chem 5.1.2 for Intel X86 EM64T Linux

 Parts of Q-Chem use Armadillo 8.300.2 (Tropical Shenanigans).
 http://arma.sourceforge.net/

 Q-Chem begins on Tue May  7 22:08:45 2019  

Host: 
0

     Scratch files written to /scratch/taweetham/qchem16403//
Input Ideriv = 1
Curr. Ideriv = -1
Max.  Ideriv = 1


!!********************************************.
!!******************Warning*******************.
!!Desired Analytical derivatives not available.
!!Finite difference job might take a long time.
!!********************************************.
!!********************************************.


 2-order derivative to be evaluated numerically with 1-order analytical derivatives

Checking the input file for inconsistencies... 	...done.

--------------------------------------------------------------
User input:
--------------------------------------------------------------
H=Br_E.out
$molecule
0 1
Br
P  1 2.247540
N  2 1.562010 1 103.546509
H  3 1.021607 2 111.276848 1 -180.000000 0
$end

$rem
   JOB_TYPE 	FREQUENCY
   BASIS 		6-311++G**
   METHOD	ccsd
   MEM_TOTAL	31000
   N_FROZEN_CORE      FC
$end

--------------------------------------------------------------
 ----------------------------------------------------------------
             Standard Nuclear Orientation (Angstroms)
    I     Atom           X                Y                Z
 ----------------------------------------------------------------
    1      Br      0.9796871146    -0.0715527796     0.0000000000
    2      P      -1.1738391391     0.5716895747    -0.0000000000
    3      N      -1.9590194556    -0.7786315392     0.0000000000
    4      H      -2.9683257368    -0.6205755583     0.0000000000
 ----------------------------------------------------------------
 Molecular Point Group                 Cs    NOp =  2
 Largest Abelian Subgroup              Cs    NOp =  2
 Nuclear Repulsion Energy =   214.0318195684 hartrees
 There are       29 alpha and       29 beta electrons
 Requested basis set is 6-311++G(d,p)
 There are 43 shells and 107 basis functions
 Total memory of 31000 MB is distributed as follows: 
   MEM_STATIC is set to 192 MB
   QALLOC/CCMAN JOB total memory use is  30808 MB
 Warning: actual memory use might exceed 31000 MB

 Total QAlloc Memory Limit  31000 MB
 Mega-Array Size       188 MB
 MEM_STATIC part       192 MB

                       Distance Matrix (Angstroms)
             Br(  1)   P (  2)   N (  3)
   P (  2)  2.247540
   N (  3)  3.022575  1.562010
   H (  4)  3.986004  2.154455  1.021607

 A cutoff of  1.0D-14 yielded    869 shell pairs
 There are      5605 function pairs (      6164 Cartesian)

 -------------------------------------------------------
 OpenMP Integral Computing Module                       
 Release: version 1.0, May 2013, Q-Chem Inc. Pittsburgh 
 -------------------------------------------------------
 Integral Job Info:
 Integral job number is                      11
 Integral operator is                         1
 short-range coefficients                     0
 long-range coefficients              100000000
 Omega coefficients                           0
 if combine SR and LR in K                    0
 Integral screening is                        0
 Integral computing path is                   2
 max size of driver memory is            800000
 size of driver memory is                593474
 size of scratch memory is             29623520
 max col of scratch BK array               1296
 max len of scratch array in speh3          155
 max len of scratch index in speh4           18
 max int batch size is                      520
 min int batch size is                       52
 fixed nKL is                                45
 max L of basis functions is                  2
 order of int derivative is                   0
 number of shells is                         43
 number of basis is                         112
 number of cartesian basis is               112
 number of contracted shell pairs           869
 number of primitive shell pairs           2369
 maxK2 (contraction) of shell pair           36
 max number of K2 of shell pair               1
 max number of CS2 of shell pair            105
 max number of PS2 of shell pair            186
 mem total for path MDJ                  515894
 -------------------------------------------------------
 Smallest overlap matrix eigenvalue = 1.53E-03
 Guess from superposition of atomic densities
 Warning:  Energy on first SCF cycle will be non-variational
 SAD guess density has 58.000000 electrons

 -----------------------------------------------------------------------
  General SCF calculation program by
  Eric Jon Sundstrom, Paul Horn, Yuezhi Mao, Dmitri Zuev, Alec White,
  David Stuck, Shaama M.S., Shane Yost, Joonho Lee, David Small,
  Daniel Levine, Susi Lehtola, Hugh Burton, Evgeny Epifanovsky
 -----------------------------------------------------------------------
 Hartree-Fock
 using 6 threads for integral computing
 -------------------------------------------------------
 OpenMP Integral computing Module                
 Release: version 2.0, May 2017, Q-Chem Inc. Pleasanton 
 -------------------------------------------------------
 A restricted SCF calculation will be
 performed using DIIS
 SCF converges when DIIS error is below 1.0e-08
 ---------------------------------------
  Cycle       Energy         DIIS error
 ---------------------------------------
    1   -2968.4106999315      4.87e-02  
    2   -2968.0876346774      6.01e-03  
    3   -2968.1213099582      4.57e-03  
    4   -2968.1487134829      7.12e-04  
    5   -2968.1501335001      3.21e-04  
    6   -2968.1505260791      1.37e-04  
    7   -2968.1506366602      7.75e-05  
    8   -2968.1506716859      3.07e-05  
    9   -2968.1506776628      8.89e-06  
   10   -2968.1506781991      2.63e-06  
   11   -2968.1506782457      7.76e-07  
   12   -2968.1506782486      1.60e-07  
   13   -2968.1506782487      3.20e-08  
   14   -2968.1506782487      8.84e-09  Convergence criterion met
 ---------------------------------------
 SCF time:   CPU 7.48s  wall 1.00s 
 SCF   energy in the final basis set =    -2968.1506782487
 Total energy in the final basis set =    -2968.1506782487


 ------------------------------------------------------------------------------

   CCMAN2: suite of methods based on coupled cluster
           and equation of motion theories.

   Components:
   * libvmm-1.3-trunk
     by Evgeny Epifanovsky, Ilya Kaliman.
   * libtensor-2.5-trunk
     by Evgeny Epifanovsky, Michael Wormit, Dmitry Zuev, Sam Manzer, 
        Ilya Kaliman.
   * libcc-2.5-trunk
     by Evgeny Epifanovsky, Arik Landau, Tomasz Kus, Kirill Khistyaev, 
        Dmitry Zuev, Prashant Manohar, Xintian Feng, Anna Krylov, 
        Matthew Goldey, Alec White, Thomas Jagau, Kaushik Nanda, 
        Anastasia Gunina, Alexander Kunitsa, Joonho Lee.

   CCMAN original authors:
   Anna I. Krylov, C. David Sherrill, Steven R. Gwaltney,
   Edward F. C. Byrd (2000)
   Sergey V. Levchenko, Lyudmila V. Slipchenko, Tao Wang,
   Ana-Maria C. Cristian (2003)
   Piotr A. Pieniazek, C. Melania Oana, Evgeny Epifanovsky (2007)
   Prashant Manohar (2009)

 ------------------------------------------------------------------------------


 Allocating and initializing 30808MB of RAM...
 Calculation will run on 6 cores.


 Alpha MOs, Restricted
 -- Occupied --                  
-490.03  -80.05  -65.16  -58.52  -58.52  -58.52  -15.60   -9.84
  1 A'    2 A'    3 A'    4 A'    1 A"    5 A'    6 A'    7 A'                 
 -7.587  -7.455  -7.448  -7.448  -5.480  -5.479  -5.478  -3.194
  8 A'    9 A'    2 A"   10 A'   11 A'    3 A"   12 A'   13 A'                 
 -3.191  -3.190  -3.183  -3.183  -1.192  -1.024  -0.772  -0.608
  4 A"   14 A'    5 A"   15 A'   16 A'   17 A'   18 A'   19 A'                 
 -0.541  -0.483  -0.430  -0.410  -0.399
 20 A'    6 A"   21 A'    7 A"   22 A'                                         
 -- Virtual --                   
  0.017   0.040   0.061   0.070   0.083   0.095   0.108   0.129
  8 A"   23 A'   24 A'   25 A'    9 A"   26 A'   27 A'   28 A'                 
  0.129   0.132   0.190   0.216   0.224   0.229   0.259   0.295
 10 A"   29 A'   30 A'   31 A'   32 A'   11 A"   33 A'   34 A'                 
  0.310   0.375   0.390   0.491   0.538   0.577   0.590   0.641
 35 A'   36 A'   12 A"   37 A'   38 A'   13 A"   39 A'   40 A'                 
  0.677   0.750   0.777   0.791   0.811   0.836   0.858   0.892
 14 A"   41 A'   15 A"   42 A'   43 A'   44 A'   45 A'   16 A"                 
  0.954   0.998   1.027   1.046   1.100   1.279   1.324   1.364
 46 A'   17 A"   47 A'   18 A"   48 A'   49 A'   50 A'   51 A'                 
  1.542   1.680   1.780   1.851   1.976   2.195   2.308   2.330
 19 A"   52 A'   20 A"   53 A'   54 A'   55 A'   21 A"   56 A'                 
  2.416   2.440   2.649   2.664   2.871   2.987   3.345   4.264
 57 A'   22 A"   23 A"   58 A'   59 A'   60 A'   61 A'   24 A"                 
  4.459   4.546   4.554   4.564   4.589   4.771   4.903   7.196
 62 A'   25 A"   63 A'   26 A"   64 A'   65 A'   66 A'   67 A'                 
  7.515   8.217   8.228   8.298  14.715  14.820  14.926  36.807
 68 A'   27 A"   69 A'   70 A'   28 A"   71 A'   72 A'   73 A'                 
 49.473 166.135 293.903 293.912 293.9951028.412
 74 A'   75 A'   29 A"   76 A'   77 A'   78 A'                                 

 Beta MOs, Restricted
 -- Occupied --                  
-490.03  -80.05  -65.16  -58.52  -58.52  -58.52  -15.60   -9.84
  1 A'    2 A'    3 A'    4 A'    1 A"    5 A'    6 A'    7 A'                 
 -7.587  -7.455  -7.448  -7.448  -5.480  -5.479  -5.478  -3.194
  8 A'    9 A'    2 A"   10 A'   11 A'    3 A"   12 A'   13 A'                 
 -3.191  -3.190  -3.183  -3.183  -1.192  -1.024  -0.772  -0.608
  4 A"   14 A'    5 A"   15 A'   16 A'   17 A'   18 A'   19 A'                 
 -0.541  -0.483  -0.430  -0.410  -0.399
 20 A'    6 A"   21 A'    7 A"   22 A'                                         
 -- Virtual --                   
  0.017   0.040   0.061   0.070   0.083   0.095   0.108   0.129
  8 A"   23 A'   24 A'   25 A'    9 A"   26 A'   27 A'   28 A'                 
  0.129   0.132   0.190   0.216   0.224   0.229   0.259   0.295
 10 A"   29 A'   30 A'   31 A'   32 A'   11 A"   33 A'   34 A'                 
  0.310   0.375   0.390   0.491   0.538   0.577   0.590   0.641
 35 A'   36 A'   12 A"   37 A'   38 A'   13 A"   39 A'   40 A'                 
  0.677   0.750   0.777   0.791   0.811   0.836   0.858   0.892
 14 A"   41 A'   15 A"   42 A'   43 A'   44 A'   45 A'   16 A"                 
  0.954   0.998   1.027   1.046   1.100   1.279   1.324   1.364
 46 A'   17 A"   47 A'   18 A"   48 A'   49 A'   50 A'   51 A'                 
  1.542   1.680   1.780   1.851   1.976   2.195   2.308   2.330
 19 A"   52 A'   20 A"   53 A'   54 A'   55 A'   21 A"   56 A'                 
  2.416   2.440   2.649   2.664   2.871   2.987   3.345   4.264
 57 A'   22 A"   23 A"   58 A'   59 A'   60 A'   61 A'   24 A"                 
  4.459   4.546   4.554   4.564   4.589   4.771   4.903   7.196
 62 A'   25 A"   63 A'   26 A"   64 A'   65 A'   66 A'   67 A'                 
  7.515   8.217   8.228   8.298  14.715  14.820  14.926  36.807
 68 A'   27 A"   69 A'   70 A'   28 A"   71 A'   72 A'   73 A'                 
 49.473 166.135 293.903 293.912 293.9951028.412
 74 A'   75 A'   29 A"   76 A'   77 A'   78 A'                                 

 Occupation and symmetry of molecular orbitals

 Point group: Cs (2 irreducible representations).

                           A'   A"    All 
 ------------------------------------------
 All molecular orbitals:
  - Alpha                  78   29    107 
  - Beta                   78   29    107 
 ------------------------------------------
 Alpha orbitals:
  - Frozen occupied        12   3     15  
  - Active occupied        10   4     14  
  - Active virtual         56   22    78  
  - Frozen virtual         0    0     0   
 ------------------------------------------
 Beta orbitals:
  - Frozen occupied        12   3     15  
  - Active occupied        10   4     14  
  - Active virtual         56   22    78  
  - Frozen virtual         0    0     0   
 ------------------------------------------

 Import integrals:   CPU 0.00 s  wall 0.00 s

 Import integrals:   CPU 16.99 s  wall 3.07 s

 MP2 amplitudes:   CPU 0.14 s  wall 0.12 s

Running a double precision version
           CCSD T amplitudes will be solved using DIIS.

           Start     Size      MaxIter   EConv     TConv     
           3         7         100       1.00e-07  1.00e-05  
 ------------------------------------------------------------------------------
           Energy (a.u.)   Ediff      Tdiff       Comment
 ------------------------------------------------------------------------------
         -2968.72390558                           
     1   -2968.71211208   1.18e-02   7.11e-01     
     2   -2968.72999084   1.79e-02   9.28e-02     
     3   -2968.72971662   2.74e-04   3.99e-02     
     4   -2968.73145635   1.74e-03   1.20e-02     Switched to DIIS steps.
     5   -2968.73210839   6.52e-04   1.05e-02     
     6   -2968.73212814   1.98e-05   2.03e-03     
     7   -2968.73213445   6.31e-06   9.93e-04     
     8   -2968.73214070   6.25e-06   3.61e-04     
     9   -2968.73214061   9.78e-08   1.62e-04     
    10   -2968.73214080   1.99e-07   5.08e-05     
    11   -2968.73214086   5.07e-08   2.26e-05     
    12   -2968.73214082   3.49e-08   7.47e-06     
 ------------------------------------------------------------------------------
         -2968.73214082                           CCSD T converged.

End of double precision
 SCF energy                 = -2968.15067825
 MP2 energy                 = -2968.72390558
 CCSD correlation energy     =    -0.58146257
 CCSD total energy           = -2968.73214082

 CCSD  T1^2 = 0.0106  T2^2 = 0.2162  Leading amplitudes:

 Amplitude    Orbitals with energies
 -0.0258       6 (A") A                  ->    8 (A") A                   
              -0.4828                          0.0168                     
 -0.0258       6 (A") B                  ->    8 (A") B                   
              -0.4828                          0.0168                     
 -0.0182       22 (A') A                 ->    24 (A') A                  
              -0.3991                          0.0612                     
 -0.0182       22 (A') B                 ->    24 (A') B                  
              -0.3991                          0.0612                     

 Amplitude    Orbitals with energies
 -0.0718       6 (A") A      6 (A") B    ->    8 (A") A      8 (A") B     
              -0.4828       -0.4828            0.0168        0.0168       
  0.0718       6 (A") A      6 (A") B    ->    8 (A") B      8 (A") A     
              -0.4828       -0.4828            0.0168        0.0168       
  0.0718       6 (A") B      6 (A") A    ->    8 (A") A      8 (A") B     
              -0.4828       -0.4828            0.0168        0.0168       
 -0.0718       6 (A") B      6 (A") A    ->    8 (A") B      8 (A") A     
              -0.4828       -0.4828            0.0168        0.0168       

 Computing CCSD intemediates for later calculations in double precision
 Finished.

Running a double precision version
           CCSD Lambda amplitudes will be solved using DIIS.
           Start     Size      MaxIter   EConv     LConv     
           3         7         100       1.00e-07  1.00e-05  
 ------------------------------------------------------------------------------
            Enorm      Ldiff       Comment
 ------------------------------------------------------------------------------
     1     4.75e-02   3.47e-02     
     2     1.33e-02   5.65e-03     
     3     5.36e-03   1.50e-03     
     4     3.26e-03   1.18e-03     Switched to DIIS steps.
     5     1.00e-03   5.96e-04     
     6     4.64e-04   1.47e-04     
     7     1.74e-04   4.14e-05     
     8     7.29e-05   1.68e-06     
     9     2.48e-05   2.70e-06     
    10     1.06e-05   6.29e-07     
    11     3.67e-06   2.24e-07     
    12     1.61e-06   5.97e-08     
    13     6.05e-07   1.25e-07     
    14     2.40e-07   2.31e-08     
    15     1.30e-07   2.50e-08     
    16     5.67e-08   1.03e-08     
 ------------------------------------------------------------------------------
                                   CCSD Lambda converged.

 Computing density matrices in double precision...
           Orbital response amplitudes will be solved using DIIS.
           Start     Size      MaxIter   EConv     LConv     
           3         7         100       1.00e-06  1.00e-06  
 ------------------------------------------------------------------------------
            Enorm      Ldiff       Comment
 ------------------------------------------------------------------------------
     1     1.05e-01   3.61e-03     
     2     1.06e-01   4.52e-03     
     3     1.25e-01   2.01e-02     
     4     8.81e-03   5.24e-02     Switched to DIIS steps.
     5     1.84e-03   8.43e-04     
     6     7.40e-04   1.41e-04     
     7     7.88e-04   3.59e-05     
     8     9.92e-05   1.65e-04     
     9     2.84e-05   6.53e-06     
    10     6.27e-06   3.00e-06     
    11     1.87e-06   4.91e-07     
    12     3.35e-07   2.30e-07     
 ------------------------------------------------------------------------------
                                   Orbital response converged.

 Computing density matrices... Done.
 CCSD calculation:   CPU 170.81 s  wall 32.63 s

 Transferring MO TPDM to AO TPDM
 Transferring g2_o1o1o1o1
 Transferring g2_o1o1o1v1
 Transferring g2_o1o1v1v1
 Transferring g2_o1v1o1v1
 Transferring g2_o1v1v1v1
 Transferring g2_v1v1v1v1
 Adding separable TPDM
 Computing TPDM gradient
 --------------------------------------------------------
 2e gradient
  Atom          X               Y               Z
 --------------------------------------------------------
    1        -36.352529        6.507849       -0.000000  
    2         21.002096      -22.089587        0.000000  
    3         10.010497       15.426621       -0.000000  
    4          5.339937        0.155117        0.000000  
 --------------------------------------------------------
 --------------------------------------------------------
 Final gradient
  Atom          X               Y               Z
 --------------------------------------------------------
    1        -36.352529        6.507849       -0.000000  
    2         21.002096      -22.089587        0.000000  
    3         10.010497       15.426621       -0.000000  
    4          5.339937        0.155117        0.000000  
 --------------------------------------------------------
 Analytic gradient from two-electron contribution:   CPU 110.91 s  wall 21.33 s

 Total ccman2 time:   CPU 304.90 s  wall 58.78 s


 --------------------------------------------------------------
             Orbital Energies (a.u.) and Symmetries
 --------------------------------------------------------------

 Alpha MOs, Restricted
 -- Occupied --                  
-490.03  -80.05  -65.16  -58.52  -58.52  -15.60   -9.84   -7.59
  1 A'    2 A'    3 A'    4 A'    5 A'    6 A'    7 A'    8 A'                 
 -7.455  -7.448  -5.480  -5.478 -58.521  -7.448  -5.479  -3.194
  9 A'   10 A'   11 A'   12 A'    1 A"    2 A"    3 A"   13 A'                 
 -3.190  -3.183  -1.192  -1.024  -0.772  -0.608  -0.541  -0.430
 14 A'   15 A'   16 A'   17 A'   18 A'   19 A'   20 A'   21 A'                 
 -0.399  -3.191  -3.183  -0.483  -0.410
 22 A'    4 A"    5 A"    6 A"    7 A"                                         
 -- Virtual --                   
  0.040   0.061   0.070   0.095   0.108   0.129   0.132   0.190
 23 A'   24 A'   25 A'   26 A'   27 A'   28 A'   29 A'   30 A'                 
  0.216   0.224   0.259   0.295   0.310   0.375   0.491   0.538
 31 A'   32 A'   33 A'   34 A'   35 A'   36 A'   37 A'   38 A'                 
  0.590   0.641   0.750   0.791   0.811   0.836   0.858   0.954
 39 A'   40 A'   41 A'   42 A'   43 A'   44 A'   45 A'   46 A'                 
  1.027   1.100   1.279   1.324   1.364   1.680   1.851   1.976
 47 A'   48 A'   49 A'   50 A'   51 A'   52 A'   53 A'   54 A'                 
  2.195   2.330   2.416   2.664   2.871   2.987   3.345   4.459
 55 A'   56 A'   57 A'   58 A'   59 A'   60 A'   61 A'   62 A'                 
  4.554   4.589   4.771   4.903   7.196   7.515   8.228   8.298
 63 A'   64 A'   65 A'   66 A'   67 A'   68 A'   69 A'   70 A'                 
 14.820  14.926  36.807  49.473 166.135 293.912 293.9951028.412
 71 A'   72 A'   73 A'   74 A'   75 A'   76 A'   77 A'   78 A'                 
  0.017   0.083   0.129   0.229   0.390   0.577   0.677   0.777
  8 A"    9 A"   10 A"   11 A"   12 A"   13 A"   14 A"   15 A"                 
  0.892   0.998   1.046   1.542   1.780   2.308   2.440   2.649
 16 A"   17 A"   18 A"   19 A"   20 A"   21 A"   22 A"   23 A"                 
  4.264   4.546   4.564   8.217  14.715 293.903
 24 A"   25 A"   26 A"   27 A"   28 A"   29 A"                                 

 Beta MOs, Restricted
 -- Occupied --                  
-490.03  -80.05  -65.16  -58.52  -58.52  -15.60   -9.84   -7.59
  1 A'    2 A'    3 A'    4 A'    5 A'    6 A'    7 A'    8 A'                 
 -7.455  -7.448  -5.480  -5.478 -58.521  -7.448  -5.479  -3.194
  9 A'   10 A'   11 A'   12 A'    1 A"    2 A"    3 A"   13 A'                 
 -3.190  -3.183  -1.192  -1.024  -0.772  -0.608  -0.541  -0.430
 14 A'   15 A'   16 A'   17 A'   18 A'   19 A'   20 A'   21 A'                 
 -0.399  -3.191  -3.183  -0.483  -0.410
 22 A'    4 A"    5 A"    6 A"    7 A"                                         
 -- Virtual --                   
  0.040   0.061   0.070   0.095   0.108   0.129   0.132   0.190
 23 A'   24 A'   25 A'   26 A'   27 A'   28 A'   29 A'   30 A'                 
  0.216   0.224   0.259   0.295   0.310   0.375   0.491   0.538
 31 A'   32 A'   33 A'   34 A'   35 A'   36 A'   37 A'   38 A'                 
  0.590   0.641   0.750   0.791   0.811   0.836   0.858   0.954
 39 A'   40 A'   41 A'   42 A'   43 A'   44 A'   45 A'   46 A'                 
  1.027   1.100   1.279   1.324   1.364   1.680   1.851   1.976
 47 A'   48 A'   49 A'   50 A'   51 A'   52 A'   53 A'   54 A'                 
  2.195   2.330   2.416   2.664   2.871   2.987   3.345   4.459
 55 A'   56 A'   57 A'   58 A'   59 A'   60 A'   61 A'   62 A'                 
  4.554   4.589   4.771   4.903   7.196   7.515   8.228   8.298
 63 A'   64 A'   65 A'   66 A'   67 A'   68 A'   69 A'   70 A'                 
 14.820  14.926  36.807  49.473 166.135 293.912 293.9951028.412
 71 A'   72 A'   73 A'   74 A'   75 A'   76 A'   77 A'   78 A'                 
  0.017   0.083   0.129   0.229   0.390   0.577   0.677   0.777
  8 A"    9 A"   10 A"   11 A"   12 A"   13 A"   14 A"   15 A"                 
  0.892   0.998   1.046   1.542   1.780   2.308   2.440   2.649
 16 A"   17 A"   18 A"   19 A"   20 A"   21 A"   22 A"   23 A"                 
  4.264   4.546   4.564   8.217  14.715 293.903
 24 A"   25 A"   26 A"   27 A"   28 A"   29 A"                                 
 --------------------------------------------------------------

          Ground-State Mulliken Net Atomic Charges

     Atom                 Charge (a.u.)
  ----------------------------------------
      1 Br                   -0.212753
      2 P                     0.345056
      3 N                    -0.376729
      4 H                     0.244426
  ----------------------------------------
  Sum of atomic charges =    -0.000000

 -----------------------------------------------------------------
                    Cartesian Multipole Moments
 -----------------------------------------------------------------
    Charge (ESU x 10^10)
                -0.0000
    Dipole Moment (Debye)
         X      -2.2537      Y       1.8243      Z      -0.0000
       Tot       2.8995
    Quadrupole Moments (Debye-Ang)
        XX     -31.1447     XY      -2.5740     YY     -40.7290
        XZ       0.0000     YZ       0.0000     ZZ     -37.3612
    Octopole Moments (Debye-Ang^2)
       XXX       5.7832    XXY      -0.7148    XYY      13.6895
       YYY       0.4665    XXZ      -0.0000    XYZ      -0.0000
       YYZ      -0.0000    XZZ       8.5111    YZZ       0.0544
       ZZZ      -0.0000
    Hexadecapole Moments (Debye-Ang^3)
      XXXX    -323.3952   XXXY       1.7130   XXYY     -93.6318
      XYYY      -6.3851   YYYY    -109.1782   XXXZ       0.0000
      XXYZ       0.0000   XYYZ       0.0000   YYYZ       0.0000
      XXZZ     -79.0805   XYZZ      -1.7674   YYZZ     -25.1311
      XZZZ       0.0000   YZZZ       0.0000   ZZZZ     -47.7376
 -----------------------------------------------------------------
 DrvMan completing analytic gradient of the correlated energy
 Correlated dipole moment
            1
    1  -0.8866779
    2   0.7177455
    3  -0.0000000
 Energy read as -2968.732140821
 Full Analytical Gradient: (in a.u., or Hartree/Bohr)
             1             2             3             4
    1   -0.00009809    0.00012860   -0.00005707    0.00002655
    2    0.00003751   -0.00001334   -0.00001544   -0.00000873
    3   -0.00000000    0.00000000   -0.00000000    0.00000000
 Gradient time:  CPU 0.75 s  wall 0.76 s
 ######################################################
 ######################################################
 # Starting finite difference calculation for IDERIV  #
 Finite diff step size:  1.88973e-03 a.u.
 ----------------------------------------------------------------
             Standard Nuclear Orientation (Angstroms)
    I     Atom           X                Y                Z
 ----------------------------------------------------------------
    1      Br      0.9806871146    -0.0715527796     0.0000000000
    2      P      -1.1738391391     0.5716895747    -0.0000000000
    3      N      -1.9590194556    -0.7786315392     0.0000000000
    4      H      -2.9683257368    -0.6205755583     0.0000000000
 ----------------------------------------------------------------
 Nuclear Repulsion Energy =   213.9641964687 hartrees
 There are       29 alpha and       29 beta electrons

                       Distance Matrix (Angstroms)
             Br(  1)   P (  2)   N (  3)
   P (  2)  2.248498
   N (  3)  3.023547  1.562010
   H (  4)  3.986995  2.154455  1.021607

 Requested basis set is 6-311++G(d,p)
 There are 43 shells and 107 basis functions
 A cutoff of  1.0D-14 yielded    869 shell pairs
 There are      5605 function pairs (      6164 Cartesian)
 Smallest overlap matrix eigenvalue = 1.53E-03
 Guess MOs from SCF MO coefficient file

 -----------------------------------------------------------------------
  General SCF calculation program by
  Eric Jon Sundstrom, Paul Horn, Yuezhi Mao, Dmitri Zuev, Alec White,
  David Stuck, Shaama M.S., Shane Yost, Joonho Lee, David Small,
  Daniel Levine, Susi Lehtola, Hugh Burton, Evgeny Epifanovsky
 -----------------------------------------------------------------------
 Hartree-Fock
 using 6 threads for integral computing
 -------------------------------------------------------
 OpenMP Integral computing Module                
 Release: version 2.0, May 2017, Q-Chem Inc. Pleasanton 
 -------------------------------------------------------
 A restricted SCF calculation will be
 performed using DIIS
 SCF converges when DIIS error is below 1.0e-08
 ---------------------------------------
  Cycle       Energy         DIIS error
 ---------------------------------------
    1   -2968.1506711665      8.10e-06  
    2   -2968.1506713017      2.20e-06  
    3   -2968.1506713141      1.22e-06  
    4   -2968.1506713167      3.64e-07  
    5   -2968.1506713171      1.37e-07  
    6   -2968.1506713172      4.35e-08  
    7   -2968.1506713172      1.68e-08  
    8   -2968.1506713172      4.71e-09  Convergence criterion met
 ---------------------------------------
 SCF time:   CPU 4.21s  wall 0.00s 
 SCF   energy in the final basis set =    -2968.1506713172
 Total energy in the final basis set =    -2968.1506713172


 ------------------------------------------------------------------------------

   CCMAN2: suite of methods based on coupled cluster
           and equation of motion theories.

   Components:
   * libvmm-1.3-trunk
     by Evgeny Epifanovsky, Ilya Kaliman.
   * libtensor-2.5-trunk
     by Evgeny Epifanovsky, Michael Wormit, Dmitry Zuev, Sam Manzer, 
        Ilya Kaliman.
   * libcc-2.5-trunk
     by Evgeny Epifanovsky, Arik Landau, Tomasz Kus, Kirill Khistyaev, 
        Dmitry Zuev, Prashant Manohar, Xintian Feng, Anna Krylov, 
        Matthew Goldey, Alec White, Thomas Jagau, Kaushik Nanda, 
        Anastasia Gunina, Alexander Kunitsa, Joonho Lee.

   CCMAN original authors:
   Anna I. Krylov, C. David Sherrill, Steven R. Gwaltney,
   Edward F. C. Byrd (2000)
   Sergey V. Levchenko, Lyudmila V. Slipchenko, Tao Wang,
   Ana-Maria C. Cristian (2003)
   Piotr A. Pieniazek, C. Melania Oana, Evgeny Epifanovsky (2007)
   Prashant Manohar (2009)

 ------------------------------------------------------------------------------


 Allocating and initializing 30808MB of RAM...
 Calculation will run on 6 cores.


 Alpha MOs, Restricted
 -- Occupied --                  
-490.03  -80.05  -65.16  -58.52  -58.52  -58.52  -15.60   -9.84
  1 A     2 A     3 A     4 A     5 A     6 A     7 A     8 A                  
 -7.587  -7.455  -7.448  -7.447  -5.480  -5.479  -5.478  -3.194
  9 A    10 A    11 A    12 A    13 A    14 A    15 A    16 A                  
 -3.191  -3.190  -3.183  -3.183  -1.192  -1.024  -0.772  -0.608
 17 A    18 A    19 A    20 A    21 A    22 A    23 A    24 A                  
 -0.541  -0.483  -0.430  -0.410  -0.399
 25 A    26 A    27 A    28 A    29 A                                          
 -- Virtual --                   
  0.017   0.040   0.061   0.070   0.083   0.095   0.108   0.128
 30 A    31 A    32 A    33 A    34 A    35 A    36 A    37 A                  
  0.129   0.132   0.190   0.216   0.224   0.229   0.259   0.295
 38 A    39 A    40 A    41 A    42 A    43 A    44 A    45 A                  
  0.310   0.375   0.390   0.491   0.538   0.577   0.590   0.641
 46 A    47 A    48 A    49 A    50 A    51 A    52 A    53 A                  
  0.678   0.750   0.777   0.791   0.810   0.836   0.857   0.892
 54 A    55 A    56 A    57 A    58 A    59 A    60 A    61 A                  
  0.954   0.998   1.027   1.046   1.100   1.279   1.324   1.364
 62 A    63 A    64 A    65 A    66 A    67 A    68 A    69 A                  
  1.542   1.680   1.780   1.851   1.976   2.195   2.308   2.330
 70 A    71 A    72 A    73 A    74 A    75 A    76 A    77 A                  
  2.416   2.440   2.649   2.663   2.871   2.987   3.345   4.264
 78 A    79 A    80 A    81 A    82 A    83 A    84 A    85 A                  
  4.459   4.547   4.554   4.564   4.589   4.771   4.903   7.196
 86 A    87 A    88 A    89 A    90 A    91 A    92 A    93 A                  
  7.515   8.217   8.228   8.298  14.715  14.820  14.926  36.807
 94 A    95 A    96 A    97 A    98 A    99 A   100 A   101 A                  
 49.473 166.135 293.903 293.912 293.9951028.412
102 A   103 A   104 A   105 A   106 A   107 A                                  

 Beta MOs, Restricted
 -- Occupied --                  
-490.03  -80.05  -65.16  -58.52  -58.52  -58.52  -15.60   -9.84
  1 A     2 A     3 A     4 A     5 A     6 A     7 A     8 A                  
 -7.587  -7.455  -7.448  -7.447  -5.480  -5.479  -5.478  -3.194
  9 A    10 A    11 A    12 A    13 A    14 A    15 A    16 A                  
 -3.191  -3.190  -3.183  -3.183  -1.192  -1.024  -0.772  -0.608
 17 A    18 A    19 A    20 A    21 A    22 A    23 A    24 A                  
 -0.541  -0.483  -0.430  -0.410  -0.399
 25 A    26 A    27 A    28 A    29 A                                          
 -- Virtual --                   
  0.017   0.040   0.061   0.070   0.083   0.095   0.108   0.128
 30 A    31 A    32 A    33 A    34 A    35 A    36 A    37 A                  
  0.129   0.132   0.190   0.216   0.224   0.229   0.259   0.295
 38 A    39 A    40 A    41 A    42 A    43 A    44 A    45 A                  
  0.310   0.375   0.390   0.491   0.538   0.577   0.590   0.641
 46 A    47 A    48 A    49 A    50 A    51 A    52 A    53 A                  
  0.678   0.750   0.777   0.791   0.810   0.836   0.857   0.892
 54 A    55 A    56 A    57 A    58 A    59 A    60 A    61 A                  
  0.954   0.998   1.027   1.046   1.100   1.279   1.324   1.364
 62 A    63 A    64 A    65 A    66 A    67 A    68 A    69 A                  
  1.542   1.680   1.780   1.851   1.976   2.195   2.308   2.330
 70 A    71 A    72 A    73 A    74 A    75 A    76 A    77 A                  
  2.416   2.440   2.649   2.663   2.871   2.987   3.345   4.264
 78 A    79 A    80 A    81 A    82 A    83 A    84 A    85 A                  
  4.459   4.547   4.554   4.564   4.589   4.771   4.903   7.196
 86 A    87 A    88 A    89 A    90 A    91 A    92 A    93 A                  
  7.515   8.217   8.228   8.298  14.715  14.820  14.926  36.807
 94 A    95 A    96 A    97 A    98 A    99 A   100 A   101 A                  
 49.473 166.135 293.903 293.912 293.9951028.412
102 A   103 A   104 A   105 A   106 A   107 A                                  

 Occupation and symmetry of molecular orbitals

 Point group: C1 (1 irreducible representation).

                           A     All 
 -------------------------------------
 All molecular orbitals:
  - Alpha                  107   107 
  - Beta                   107   107 
 -------------------------------------
 Alpha orbitals:
  - Frozen occupied        15    15  
  - Active occupied        14    14  
  - Active virtual         78    78  
  - Frozen virtual         0     0   
 -------------------------------------
 Beta orbitals:
  - Frozen occupied        15    15  
  - Active occupied        14    14  
  - Active virtual         78    78  
  - Frozen virtual         0     0   
 -------------------------------------

 Import integrals:   CPU 0.00 s  wall 0.00 s

 Import integrals:   CPU 18.48 s  wall 3.32 s

 MP2 amplitudes:   CPU 0.04 s  wall 0.02 s

Running a double precision version
           CCSD T amplitudes will be solved using DIIS.

           Start     Size      MaxIter   EConv     TConv     
           3         7         100       1.00e-07  1.00e-05  
 ------------------------------------------------------------------------------
           Energy (a.u.)   Ediff      Tdiff       Comment
 ------------------------------------------------------------------------------
         -2968.72390084                           
     1   -2968.71210818   1.18e-02   7.11e-01     
     2   -2968.72999006   1.79e-02   9.28e-02     
     3   -2968.72971547   2.75e-04   3.99e-02     
     4   -2968.73145579   1.74e-03   1.20e-02     Switched to DIIS steps.
     5   -2968.73210828   6.52e-04   1.05e-02     
     6   -2968.73212808   1.98e-05   2.03e-03     
     7   -2968.73213441   6.33e-06   9.94e-04     
     8   -2968.73214067   6.27e-06   3.62e-04     
     9   -2968.73214058   9.63e-08   1.62e-04     
    10   -2968.73214078   1.99e-07   5.09e-05     
    11   -2968.73214083   5.04e-08   2.26e-05     
    12   -2968.73214079   3.48e-08   7.48e-06     
 ------------------------------------------------------------------------------
         -2968.73214079                           CCSD T converged.

End of double precision
 SCF energy                 = -2968.15067132
 MP2 energy                 = -2968.72390084
 CCSD correlation energy     =    -0.58146948
 CCSD total energy           = -2968.73214079

 CCSD  T1^2 = 0.0106  T2^2 = 0.2162  Leading amplitudes:

 Amplitude    Orbitals with energies
 -0.0258       26 (A) A                  ->    30 (A) A                   
              -0.4827                          0.0168                     
 -0.0258       26 (A) B                  ->    30 (A) B                   
              -0.4827                          0.0168                     
  0.0182       29 (A) A                  ->    32 (A) A                   
              -0.3991                          0.0612                     
  0.0182       29 (A) B                  ->    32 (A) B                   
              -0.3991                          0.0612                     

 Amplitude    Orbitals with energies
 -0.0719       26 (A) A      26 (A) B    ->    30 (A) A      30 (A) B     
              -0.4827       -0.4827            0.0168        0.0168       
  0.0719       26 (A) A      26 (A) B    ->    30 (A) B      30 (A) A     
              -0.4827       -0.4827            0.0168        0.0168       
  0.0719       26 (A) B      26 (A) A    ->    30 (A) A      30 (A) B     
              -0.4827       -0.4827            0.0168        0.0168       
 -0.0719       26 (A) B      26 (A) A    ->    30 (A) B      30 (A) A     
              -0.4827       -0.4827            0.0168        0.0168       

 Computing CCSD intemediates for later calculations in double precision
 Finished.

Running a double precision version
           CCSD Lambda amplitudes will be solved using DIIS.
           Start     Size      MaxIter   EConv     LConv     
           3         7         100       1.00e-07  1.00e-05  
 ------------------------------------------------------------------------------
            Enorm      Ldiff       Comment
 ------------------------------------------------------------------------------
     1     4.76e-02   3.47e-02     
     2     1.33e-02   5.66e-03     
     3     5.37e-03   1.50e-03     
     4     3.26e-03   1.18e-03     Switched to DIIS steps.
     5     1.00e-03   5.97e-04     
     6     4.65e-04   1.47e-04     
     7     1.74e-04   4.14e-05     
     8     7.30e-05   1.69e-06     
     9     2.48e-05   2.70e-06     
    10     1.06e-05   6.30e-07     
    11     3.68e-06   2.24e-07     
    12     1.61e-06   5.98e-08     
    13     6.05e-07   1.25e-07     
    14     2.40e-07   2.32e-08     
    15     1.30e-07   2.50e-08     
    16     5.68e-08   1.03e-08     
 ------------------------------------------------------------------------------
                                   CCSD Lambda converged.

 Computing density matrices in double precision...
           Orbital response amplitudes will be solved using DIIS.
           Start     Size      MaxIter   EConv     LConv     
           3         7         100       1.00e-06  1.00e-06  
 ------------------------------------------------------------------------------
            Enorm      Ldiff       Comment
 ------------------------------------------------------------------------------
     1     1.05e-01   3.63e-03     
     2     1.07e-01   4.51e-03     
     3     1.25e-01   2.02e-02     
     4     8.82e-03   5.25e-02     Switched to DIIS steps.
     5     1.83e-03   8.33e-04     
     6     7.31e-04   1.32e-04     
     7     7.61e-04   4.76e-05     
     8     1.02e-04   1.60e-04     
     9     2.87e-05   7.89e-06     
    10     6.27e-06   3.07e-06     
    11     1.87e-06   4.91e-07     
    12     3.35e-07   2.31e-07     
 ------------------------------------------------------------------------------
                                   Orbital response converged.

 Computing density matrices... Done.
 CCSD calculation:   CPU 567.64 s  wall 106.45 s

 Transferring MO TPDM to AO TPDM
 Transferring g2_o1o1o1o1
 Transferring g2_o1o1o1v1
 Transferring g2_o1o1v1v1
 Transferring g2_o1v1o1v1
 Transferring g2_o1v1v1v1
 Transferring g2_v1v1v1v1
 Adding separable TPDM
 Computing TPDM gradient
 --------------------------------------------------------
 2e gradient
  Atom          X               Y               Z
 --------------------------------------------------------
    1        -36.328309        6.498743       -0.000000  
    2         20.982133      -22.078949        0.000000  
    3         10.006344       15.425514       -0.000000  
    4          5.339832        0.154693        0.000000  
 --------------------------------------------------------
 --------------------------------------------------------
 Final gradient
  Atom          X               Y               Z
 --------------------------------------------------------
    1        -36.328309        6.498743       -0.000000  
    2         20.982133      -22.078949        0.000000  
    3         10.006344       15.425514       -0.000000  
    4          5.339832        0.154693        0.000000  
 --------------------------------------------------------
 Analytic gradient from two-electron contribution:   CPU 115.91 s  wall 22.81 s

 Total ccman2 time:   CPU 704.39 s  wall 133.29 s


 --------------------------------------------------------------

                    Orbital Energies (a.u.)
 --------------------------------------------------------------

 Alpha MOs
 -- Occupied --
******** -80.0489 -65.1622 -58.5220 -58.5207 -58.5206 -15.5978  -9.8420
 -7.5872  -7.4549  -7.4481  -7.4474  -5.4796  -5.4787  -5.4782  -3.1938
 -3.1910  -3.1902  -3.1827  -3.1827  -1.1923  -1.0240  -0.7721  -0.6082
 -0.5412  -0.4827  -0.4296  -0.4099  -0.3991
 -- Virtual --
  0.0168   0.0398   0.0612   0.0698   0.0831   0.0954   0.1079   0.1285
  0.1294   0.1317   0.1901   0.2159   0.2241   0.2285   0.2594   0.2946
  0.3104   0.3750   0.3896   0.4906   0.5377   0.5767   0.5902   0.6408
  0.6777   0.7500   0.7774   0.7906   0.8105   0.8361   0.8574   0.8922
  0.9540   0.9979   1.0268   1.0460   1.1002   1.2791   1.3244   1.3640
  1.5421   1.6797   1.7802   1.8511   1.9755   2.1953   2.3084   2.3300
  2.4159   2.4400   2.6491   2.6635   2.8713   2.9872   3.3453   4.2643
  4.4586   4.5465   4.5544   4.5636   4.5892   4.7705   4.9033   7.1961
  7.5145   8.2166   8.2285   8.2980  14.7151  14.8195  14.9259  36.8073
 49.4733 166.1347 293.9029 293.9123 293.99501028.4119
 --------------------------------------------------------------

          Ground-State Mulliken Net Atomic Charges

     Atom                 Charge (a.u.)
  ----------------------------------------
      1 Br                   -0.213089
      2 P                     0.345158
      3 N                    -0.376505
      4 H                     0.244435
  ----------------------------------------
  Sum of atomic charges =     0.000000

 -----------------------------------------------------------------
                    Cartesian Multipole Moments
 -----------------------------------------------------------------
    Charge (ESU x 10^10)
                -0.0000
    Dipole Moment (Debye)
         X      -2.2594      Y       1.8250      Z      -0.0000
       Tot       2.9044
    Quadrupole Moments (Debye-Ang)
        XX     -31.1419     XY      -2.5742     YY     -40.7280
        XZ       0.0000     YZ      -0.0000     ZZ     -37.3629
    Octopole Moments (Debye-Ang^2)
       XXX       5.7054    XXY      -0.7151    XYY      13.6623
       YYY       0.4692    XXZ      -0.0000    XYZ       0.0000
       YYZ      -0.0000    XZZ       8.4874    YZZ       0.0549
       ZZZ      -0.0000
    Hexadecapole Moments (Debye-Ang^3)
      XXXX    -323.5692   XXXY       1.7176   XXYY     -93.6610
      XYYY      -6.3834   YYYY    -109.1702   XXXZ       0.0000
      XXYZ      -0.0000   XYYZ       0.0000   YYYZ      -0.0000
      XXZZ     -79.1170   XYZZ      -1.7663   YYZZ     -25.1310
      XZZZ       0.0000   YZZZ      -0.0000   ZZZZ     -47.7426
 -----------------------------------------------------------------
 DrvMan completing analytic gradient of the correlated energy
 Correlated dipole moment
            1
    1  -0.8889049
    2   0.7180294
    3  -0.0000000
 Energy read as -2968.732140793
 Full Analytical Gradient: (in a.u., or Hartree/Bohr)
             1             2             3             4
    1    0.00012836   -0.00006086   -0.00009682    0.00002932
    2   -0.00001539    0.00007183   -0.00005433   -0.00000210
    3    0.00000000    0.00000000   -0.00000000    0.00000000
 Gradient time:  CPU 0.78 s  wall 0.79 s
 ----------------------------------------------------------------
             Standard Nuclear Orientation (Angstroms)
    I     Atom           X                Y                Z
 ----------------------------------------------------------------
    1      Br      0.9786871146    -0.0715527796     0.0000000000
    2      P      -1.1738391391     0.5716895747    -0.0000000000
    3      N      -1.9590194556    -0.7786315392     0.0000000000
    4      H      -2.9683257368    -0.6205755583     0.0000000000
 ----------------------------------------------------------------
 Nuclear Repulsion Energy =   214.0994947830 hartrees
 There are       29 alpha and       29 beta electrons

                       Distance Matrix (Angstroms)
             Br(  1)   P (  2)   N (  3)
   P (  2)  2.246582
   N (  3)  3.021602  1.562010
   H (  4)  3.985014  2.154455  1.021607

 Requested basis set is 6-311++G(d,p)
 There are 43 shells and 107 basis functions
 A cutoff of  1.0D-14 yielded    869 shell pairs
 There are      5605 function pairs (      6164 Cartesian)
 Smallest overlap matrix eigenvalue = 1.53E-03
 Guess MOs from SCF MO coefficient file

 -----------------------------------------------------------------------
  General SCF calculation program by
  Eric Jon Sundstrom, Paul Horn, Yuezhi Mao, Dmitri Zuev, Alec White,
  David Stuck, Shaama M.S., Shane Yost, Joonho Lee, David Small,
  Daniel Levine, Susi Lehtola, Hugh Burton, Evgeny Epifanovsky
 -----------------------------------------------------------------------
 Hartree-Fock
 using 6 threads for integral computing
 -------------------------------------------------------
 OpenMP Integral computing Module                
 Release: version 2.0, May 2017, Q-Chem Inc. Pleasanton 
 -------------------------------------------------------
 A restricted SCF calculation will be
 performed using DIIS
 SCF converges when DIIS error is below 1.0e-08
 ---------------------------------------
  Cycle       Energy         DIIS error
 ---------------------------------------
    1   -2968.1506841254      1.62e-05  
    2   -2968.1506846665      4.41e-06  
    3   -2968.1506847161      2.44e-06  
    4   -2968.1506847266      7.28e-07  
    5   -2968.1506847282      2.73e-07  
    6   -2968.1506847285      8.68e-08  
    7   -2968.1506847285      3.36e-08  
    8   -2968.1506847285      9.42e-09  Convergence criterion met
 ---------------------------------------
 SCF time:   CPU 4.28s  wall 1.00s 
 SCF   energy in the final basis set =    -2968.1506847285
 Total energy in the final basis set =    -2968.1506847285


 ------------------------------------------------------------------------------

   CCMAN2: suite of methods based on coupled cluster
           and equation of motion theories.

   Components:
   * libvmm-1.3-trunk
     by Evgeny Epifanovsky, Ilya Kaliman.
   * libtensor-2.5-trunk
     by Evgeny Epifanovsky, Michael Wormit, Dmitry Zuev, Sam Manzer, 
        Ilya Kaliman.
   * libcc-2.5-trunk
     by Evgeny Epifanovsky, Arik Landau, Tomasz Kus, Kirill Khistyaev, 
        Dmitry Zuev, Prashant Manohar, Xintian Feng, Anna Krylov, 
        Matthew Goldey, Alec White, Thomas Jagau, Kaushik Nanda, 
        Anastasia Gunina, Alexander Kunitsa, Joonho Lee.

   CCMAN original authors:
   Anna I. Krylov, C. David Sherrill, Steven R. Gwaltney,
   Edward F. C. Byrd (2000)
   Sergey V. Levchenko, Lyudmila V. Slipchenko, Tao Wang,
   Ana-Maria C. Cristian (2003)
   Piotr A. Pieniazek, C. Melania Oana, Evgeny Epifanovsky (2007)
   Prashant Manohar (2009)

 ------------------------------------------------------------------------------


 Allocating and initializing 30808MB of RAM...
 Calculation will run on 6 cores.


 Alpha MOs, Restricted
 -- Occupied --                  
-490.03  -80.05  -65.16  -58.52  -58.52  -58.52  -15.60   -9.84
  1 A     2 A     3 A     4 A     5 A     6 A     7 A     8 A                  
 -7.587  -7.455  -7.448  -7.448  -5.479  -5.479  -5.478  -3.194
  9 A    10 A    11 A    12 A    13 A    14 A    15 A    16 A                  
 -3.191  -3.190  -3.183  -3.183  -1.192  -1.024  -0.772  -0.608
 17 A    18 A    19 A    20 A    21 A    22 A    23 A    24 A                  
 -0.541  -0.483  -0.430  -0.410  -0.399
 25 A    26 A    27 A    28 A    29 A                                          
 -- Virtual --                   
  0.017   0.040   0.061   0.070   0.083   0.095   0.108   0.129
 30 A    31 A    32 A    33 A    34 A    35 A    36 A    37 A                  
  0.129   0.132   0.190   0.216   0.224   0.229   0.259   0.295
 38 A    39 A    40 A    41 A    42 A    43 A    44 A    45 A                  
  0.310   0.375   0.390   0.491   0.538   0.577   0.590   0.641
 46 A    47 A    48 A    49 A    50 A    51 A    52 A    53 A                  
  0.677   0.750   0.777   0.791   0.811   0.836   0.858   0.892
 54 A    55 A    56 A    57 A    58 A    59 A    60 A    61 A                  
  0.954   0.998   1.027   1.046   1.100   1.280   1.324   1.364
 62 A    63 A    64 A    65 A    66 A    67 A    68 A    69 A                  
  1.542   1.680   1.780   1.851   1.976   2.195   2.308   2.330
 70 A    71 A    72 A    73 A    74 A    75 A    76 A    77 A                  
  2.416   2.440   2.649   2.664   2.871   2.987   3.346   4.264
 78 A    79 A    80 A    81 A    82 A    83 A    84 A    85 A                  
  4.459   4.546   4.554   4.564   4.589   4.771   4.904   7.196
 86 A    87 A    88 A    89 A    90 A    91 A    92 A    93 A                  
  7.515   8.217   8.228   8.298  14.715  14.820  14.926  36.807
 94 A    95 A    96 A    97 A    98 A    99 A   100 A   101 A                  
 49.473 166.135 293.903 293.912 293.9951028.412
102 A   103 A   104 A   105 A   106 A   107 A                                  

 Beta MOs, Restricted
 -- Occupied --                  
-490.03  -80.05  -65.16  -58.52  -58.52  -58.52  -15.60   -9.84
  1 A     2 A     3 A     4 A     5 A     6 A     7 A     8 A                  
 -7.587  -7.455  -7.448  -7.448  -5.479  -5.479  -5.478  -3.194
  9 A    10 A    11 A    12 A    13 A    14 A    15 A    16 A                  
 -3.191  -3.190  -3.183  -3.183  -1.192  -1.024  -0.772  -0.608
 17 A    18 A    19 A    20 A    21 A    22 A    23 A    24 A                  
 -0.541  -0.483  -0.430  -0.410  -0.399
 25 A    26 A    27 A    28 A    29 A                                          
 -- Virtual --                   
  0.017   0.040   0.061   0.070   0.083   0.095   0.108   0.129
 30 A    31 A    32 A    33 A    34 A    35 A    36 A    37 A                  
  0.129   0.132   0.190   0.216   0.224   0.229   0.259   0.295
 38 A    39 A    40 A    41 A    42 A    43 A    44 A    45 A                  
  0.310   0.375   0.390   0.491   0.538   0.577   0.590   0.641
 46 A    47 A    48 A    49 A    50 A    51 A    52 A    53 A                  
  0.677   0.750   0.777   0.791   0.811   0.836   0.858   0.892
 54 A    55 A    56 A    57 A    58 A    59 A    60 A    61 A                  
  0.954   0.998   1.027   1.046   1.100   1.280   1.324   1.364
 62 A    63 A    64 A    65 A    66 A    67 A    68 A    69 A                  
  1.542   1.680   1.780   1.851   1.976   2.195   2.308   2.330
 70 A    71 A    72 A    73 A    74 A    75 A    76 A    77 A                  
  2.416   2.440   2.649   2.664   2.871   2.987   3.346   4.264
 78 A    79 A    80 A    81 A    82 A    83 A    84 A    85 A                  
  4.459   4.546   4.554   4.564   4.589   4.771   4.904   7.196
 86 A    87 A    88 A    89 A    90 A    91 A    92 A    93 A                  
  7.515   8.217   8.228   8.298  14.715  14.820  14.926  36.807
 94 A    95 A    96 A    97 A    98 A    99 A   100 A   101 A                  
 49.473 166.135 293.903 293.912 293.9951028.412
102 A   103 A   104 A   105 A   106 A   107 A                                  

 Occupation and symmetry of molecular orbitals

 Point group: C1 (1 irreducible representation).

                           A     All 
 -------------------------------------
 All molecular orbitals:
  - Alpha                  107   107 
  - Beta                   107   107 
 -------------------------------------
 Alpha orbitals:
  - Frozen occupied        15    15  
  - Active occupied        14    14  
  - Active virtual         78    78  
  - Frozen virtual         0     0   
 -------------------------------------
 Beta orbitals:
  - Frozen occupied        15    15  
  - Active occupied        14    14  
  - Active virtual         78    78  
  - Frozen virtual         0     0   
 -------------------------------------

 Import integrals:   CPU 0.00 s  wall 0.00 s

 Import integrals:   CPU 18.07 s  wall 3.20 s

 MP2 amplitudes:   CPU 0.07 s  wall 0.04 s

Running a double precision version
           CCSD T amplitudes will be solved using DIIS.

           Start     Size      MaxIter   EConv     TConv     
           3         7         100       1.00e-07  1.00e-05  
 ------------------------------------------------------------------------------
           Energy (a.u.)   Ediff      Tdiff       Comment
 ------------------------------------------------------------------------------
         -2968.72390990                           
     1   -2968.71211555   1.18e-02   7.11e-01     
     2   -2968.72999119   1.79e-02   9.28e-02     
     3   -2968.72971733   2.74e-04   3.99e-02     
     4   -2968.73145648   1.74e-03   1.20e-02     Switched to DIIS steps.
     5   -2968.73210806   6.52e-04   1.05e-02     
     6   -2968.73212776   1.97e-05   2.03e-03     
     7   -2968.73213406   6.30e-06   9.92e-04     
     8   -2968.73214030   6.23e-06   3.60e-04     
     9   -2968.73214020   9.93e-08   1.62e-04     
    10   -2968.73214040   1.98e-07   5.07e-05     
    11   -2968.73214045   5.09e-08   2.26e-05     
    12   -2968.73214041   3.49e-08   7.45e-06     
 ------------------------------------------------------------------------------
         -2968.73214041                           CCSD T converged.

End of double precision
 SCF energy                 = -2968.15068473
 MP2 energy                 = -2968.72390990
 CCSD correlation energy     =    -0.58145568
 CCSD total energy           = -2968.73214041

 CCSD  T1^2 = 0.0106  T2^2 = 0.2162  Leading amplitudes:

 Amplitude    Orbitals with energies
 -0.0258       26 (A) A                  ->    30 (A) A                   
              -0.4828                          0.0169                     
 -0.0258       26 (A) B                  ->    30 (A) B                   
              -0.4828                          0.0169                     
 -0.0182       29 (A) A                  ->    32 (A) A                   
              -0.3991                          0.0613                     
 -0.0182       29 (A) B                  ->    32 (A) B                   
              -0.3991                          0.0613                     

 Amplitude    Orbitals with energies
 -0.0716       26 (A) A      26 (A) B    ->    30 (A) A      30 (A) B     
              -0.4828       -0.4828            0.0169        0.0169       
  0.0716       26 (A) A      26 (A) B    ->    30 (A) B      30 (A) A     
              -0.4828       -0.4828            0.0169        0.0169       
  0.0716       26 (A) B      26 (A) A    ->    30 (A) A      30 (A) B     
              -0.4828       -0.4828            0.0169        0.0169       
 -0.0716       26 (A) B      26 (A) A    ->    30 (A) B      30 (A) A     
              -0.4828       -0.4828            0.0169        0.0169       

 Computing CCSD intemediates for later calculations in double precision
 Finished.

Running a double precision version
           CCSD Lambda amplitudes will be solved using DIIS.
           Start     Size      MaxIter   EConv     LConv     
           3         7         100       1.00e-07  1.00e-05  
 ------------------------------------------------------------------------------
            Enorm      Ldiff       Comment
 ------------------------------------------------------------------------------
     1     4.75e-02   3.47e-02     
     2     1.33e-02   5.65e-03     
     3     5.36e-03   1.50e-03     
     4     3.26e-03   1.18e-03     Switched to DIIS steps.
     5     1.00e-03   5.96e-04     
     6     4.63e-04   1.47e-04     
     7     1.73e-04   4.13e-05     
     8     7.28e-05   1.67e-06     
     9     2.48e-05   2.69e-06     
    10     1.06e-05   6.28e-07     
    11     3.67e-06   2.24e-07     
    12     1.60e-06   5.96e-08     
    13     6.04e-07   1.25e-07     
    14     2.39e-07   2.31e-08     
    15     1.30e-07   2.50e-08     
    16     5.65e-08   1.03e-08     
 ------------------------------------------------------------------------------
                                   CCSD Lambda converged.

 Computing density matrices in double precision...
           Orbital response amplitudes will be solved using DIIS.
           Start     Size      MaxIter   EConv     LConv     
           3         7         100       1.00e-06  1.00e-06  
 ------------------------------------------------------------------------------
            Enorm      Ldiff       Comment
 ------------------------------------------------------------------------------
     1     1.05e-01   3.59e-03     
     2     1.06e-01   4.54e-03     
     3     1.25e-01   2.01e-02     
     4     8.81e-03   5.23e-02     Switched to DIIS steps.
     5     1.86e-03   8.54e-04     
     6     7.49e-04   1.50e-04     
     7     8.11e-04   2.49e-05     
     8     9.68e-05   1.70e-04     
     9     2.81e-05   5.32e-06     
    10     6.27e-06   2.94e-06     
    11     1.87e-06   4.92e-07     
    12     3.35e-07   2.30e-07     
 ------------------------------------------------------------------------------
                                   Orbital response converged.

 Computing density matrices... Done.
 CCSD calculation:   CPU 568.52 s  wall 106.83 s

 Transferring MO TPDM to AO TPDM
 Transferring g2_o1o1o1o1
 Transferring g2_o1o1o1v1
 Transferring g2_o1o1v1v1
 Transferring g2_o1v1o1v1
 Transferring g2_o1v1v1v1
 Transferring g2_v1v1v1v1
 Adding separable TPDM
 Computing TPDM gradient
 --------------------------------------------------------
 2e gradient
  Atom          X               Y               Z
 --------------------------------------------------------
    1        -36.376763        6.516973        0.000000  
    2         21.022071      -22.100243        0.000000  
    3         10.014652       15.427730       -0.000000  
    4          5.340040        0.155540        0.000000  
 --------------------------------------------------------
 --------------------------------------------------------
 Final gradient
  Atom          X               Y               Z
 --------------------------------------------------------
    1        -36.376763        6.516973        0.000000  
    2         21.022071      -22.100243        0.000000  
    3         10.014652       15.427730       -0.000000  
    4          5.340040        0.155540        0.000000  
 --------------------------------------------------------
 Analytic gradient from two-electron contribution:   CPU 120.38 s  wall 28.54 s

 Total ccman2 time:   CPU 710.42 s  wall 139.64 s


 --------------------------------------------------------------

                    Orbital Energies (a.u.)
 --------------------------------------------------------------

 Alpha MOs
 -- Occupied --
******** -80.0487 -65.1623 -58.5221 -58.5209 -58.5207 -15.5977  -9.8421
 -7.5870  -7.4551  -7.4483  -7.4476  -5.4795  -5.4785  -5.4781  -3.1939
 -3.1912  -3.1903  -3.1829  -3.1829  -1.1922  -1.0244  -0.7720  -0.6082
 -0.5413  -0.4828  -0.4297  -0.4099  -0.3991
 -- Virtual --
  0.0169   0.0399   0.0613   0.0698   0.0831   0.0955   0.1079   0.1286
  0.1294   0.1317   0.1901   0.2160   0.2241   0.2286   0.2594   0.2947
  0.3105   0.3750   0.3896   0.4906   0.5376   0.5767   0.5902   0.6406
  0.6773   0.7498   0.7772   0.7906   0.8107   0.8362   0.8577   0.8923
  0.9541   0.9985   1.0273   1.0461   1.1004   1.2798   1.3245   1.3643
  1.5422   1.6799   1.7803   1.8514   1.9759   2.1955   2.3082   2.3300
  2.4160   2.4402   2.6493   2.6637   2.8714   2.9874   3.3455   4.2644
  4.4588   4.5464   4.5542   4.5636   4.5892   4.7710   4.9035   7.1961
  7.5147   8.2165   8.2284   8.2982  14.7153  14.8198  14.9261  36.8075
 49.4733 166.1349 293.9028 293.9122 293.99521028.4120
 --------------------------------------------------------------

          Ground-State Mulliken Net Atomic Charges

     Atom                 Charge (a.u.)
  ----------------------------------------
      1 Br                   -0.212417
      2 P                     0.344954
      3 N                    -0.376954
      4 H                     0.244416
  ----------------------------------------
  Sum of atomic charges =    -0.000000

 -----------------------------------------------------------------
                    Cartesian Multipole Moments
 -----------------------------------------------------------------
    Charge (ESU x 10^10)
                -0.0000
    Dipole Moment (Debye)
         X      -2.2481      Y       1.8236      Z       0.0000
       Tot       2.8947
    Quadrupole Moments (Debye-Ang)
        XX     -31.1475     XY      -2.5738     YY     -40.7301
        XZ      -0.0000     YZ      -0.0000     ZZ     -37.3596
    Octopole Moments (Debye-Ang^2)
       XXX       5.8611    XXY      -0.7144    XYY      13.7166
       YYY       0.4639    XXZ       0.0000    XYZ       0.0000
       YYZ       0.0000    XZZ       8.5347    YZZ       0.0539
       ZZZ       0.0000
    Hexadecapole Moments (Debye-Ang^3)
      XXXX    -323.2216   XXXY       1.7085   XXYY     -93.6026
      XYYY      -6.3868   YYYY    -109.1862   XXXZ      -0.0000
      XXYZ      -0.0000   XYYZ      -0.0000   YYYZ       0.0000
      XXZZ     -79.0440   XYZZ      -1.7685   YYZZ     -25.1312
      XZZZ       0.0000   YZZZ       0.0000   ZZZZ     -47.7326
 -----------------------------------------------------------------
 DrvMan completing analytic gradient of the correlated energy
 Correlated dipole moment
            1
    1  -0.8844513
    2   0.7174611
    3   0.0000000
 Energy read as -2968.732140413
 Full Analytical Gradient: (in a.u., or Hartree/Bohr)
             1             2             3             4
    1   -0.00032549    0.00031886   -0.00001721    0.00002384
    2    0.00009065   -0.00009881    0.00002351   -0.00001535
    3   -0.00000000    0.00000000   -0.00000000    0.00000000
 Gradient time:  CPU 0.73 s  wall 0.74 s
 ----------------------------------------------------------------
             Standard Nuclear Orientation (Angstroms)
    I     Atom           X                Y                Z
 ----------------------------------------------------------------
    1      Br      0.9796871146    -0.0705527796     0.0000000000
    2      P      -1.1738391391     0.5716895747    -0.0000000000
    3      N      -1.9590194556    -0.7786315392     0.0000000000
    4      H      -2.9683257368    -0.6205755583     0.0000000000
 ----------------------------------------------------------------
 Nuclear Repulsion Energy =   214.0440682257 hartrees
 There are       29 alpha and       29 beta electrons

                       Distance Matrix (Angstroms)
             Br(  1)   P (  2)   N (  3)
   P (  2)  2.247254
   N (  3)  3.022809  1.562010
   H (  4)  3.986142  2.154455  1.021607

 Requested basis set is 6-311++G(d,p)
 There are 43 shells and 107 basis functions
 A cutoff of  1.0D-14 yielded    869 shell pairs
 There are      5605 function pairs (      6164 Cartesian)
 Smallest overlap matrix eigenvalue = 1.53E-03
 Guess MOs from SCF MO coefficient file

 -----------------------------------------------------------------------
  General SCF calculation program by
  Eric Jon Sundstrom, Paul Horn, Yuezhi Mao, Dmitri Zuev, Alec White,
  David Stuck, Shaama M.S., Shane Yost, Joonho Lee, David Small,
  Daniel Levine, Susi Lehtola, Hugh Burton, Evgeny Epifanovsky
 -----------------------------------------------------------------------
 Hartree-Fock
 using 6 threads for integral computing
 -------------------------------------------------------
 OpenMP Integral computing Module                
 Release: version 2.0, May 2017, Q-Chem Inc. Pleasanton 
 -------------------------------------------------------
 A restricted SCF calculation will be
 performed using DIIS
 SCF converges when DIIS error is below 1.0e-08
 ---------------------------------------
  Cycle       Energy         DIIS error
 ---------------------------------------
    1   -2968.1506819578      7.60e-06  
    2   -2968.1506821001      2.32e-06  
    3   -2968.1506821172      1.39e-06  
    4   -2968.1506821214      4.40e-07  
    5   -2968.1506821223      1.59e-07  
    6   -2968.1506821224      4.94e-08  
    7   -2968.1506821224      1.71e-08  
    8   -2968.1506821224      5.40e-09  Convergence criterion met
 ---------------------------------------
 SCF time:   CPU 4.42s  wall 1.00s 
 SCF   energy in the final basis set =    -2968.1506821224
 Total energy in the final basis set =    -2968.1506821224


 ------------------------------------------------------------------------------

   CCMAN2: suite of methods based on coupled cluster
           and equation of motion theories.

   Components:
   * libvmm-1.3-trunk
     by Evgeny Epifanovsky, Ilya Kaliman.
   * libtensor-2.5-trunk
     by Evgeny Epifanovsky, Michael Wormit, Dmitry Zuev, Sam Manzer, 
        Ilya Kaliman.
   * libcc-2.5-trunk
     by Evgeny Epifanovsky, Arik Landau, Tomasz Kus, Kirill Khistyaev, 
        Dmitry Zuev, Prashant Manohar, Xintian Feng, Anna Krylov, 
        Matthew Goldey, Alec White, Thomas Jagau, Kaushik Nanda, 
        Anastasia Gunina, Alexander Kunitsa, Joonho Lee.

   CCMAN original authors:
   Anna I. Krylov, C. David Sherrill, Steven R. Gwaltney,
   Edward F. C. Byrd (2000)
   Sergey V. Levchenko, Lyudmila V. Slipchenko, Tao Wang,
   Ana-Maria C. Cristian (2003)
   Piotr A. Pieniazek, C. Melania Oana, Evgeny Epifanovsky (2007)
   Prashant Manohar (2009)

 ------------------------------------------------------------------------------


 Allocating and initializing 30808MB of RAM...
 Calculation will run on 6 cores.


 Alpha MOs, Restricted
 -- Occupied --                  
-490.03  -80.05  -65.16  -58.52  -58.52  -58.52  -15.60   -9.84
  1 A     2 A     3 A     4 A     5 A     6 A     7 A     8 A                  
 -7.587  -7.455  -7.448  -7.448  -5.480  -5.479  -5.478  -3.194
  9 A    10 A    11 A    12 A    13 A    14 A    15 A    16 A                  
 -3.191  -3.190  -3.183  -3.183  -1.192  -1.024  -0.772  -0.608
 17 A    18 A    19 A    20 A    21 A    22 A    23 A    24 A                  
 -0.541  -0.483  -0.430  -0.410  -0.399
 25 A    26 A    27 A    28 A    29 A                                          
 -- Virtual --                   
  0.017   0.040   0.061   0.070   0.083   0.095   0.108   0.129
 30 A    31 A    32 A    33 A    34 A    35 A    36 A    37 A                  
  0.129   0.132   0.190   0.216   0.224   0.229   0.259   0.295
 38 A    39 A    40 A    41 A    42 A    43 A    44 A    45 A                  
  0.310   0.375   0.390   0.491   0.538   0.577   0.590   0.641
 46 A    47 A    48 A    49 A    50 A    51 A    52 A    53 A                  
  0.677   0.750   0.777   0.791   0.811   0.836   0.858   0.892
 54 A    55 A    56 A    57 A    58 A    59 A    60 A    61 A                  
  0.954   0.998   1.027   1.046   1.100   1.280   1.324   1.364
 62 A    63 A    64 A    65 A    66 A    67 A    68 A    69 A                  
  1.542   1.680   1.780   1.851   1.976   2.195   2.308   2.330
 70 A    71 A    72 A    73 A    74 A    75 A    76 A    77 A                  
  2.416   2.440   2.649   2.664   2.871   2.987   3.345   4.264
 78 A    79 A    80 A    81 A    82 A    83 A    84 A    85 A                  
  4.459   4.546   4.554   4.564   4.589   4.771   4.903   7.196
 86 A    87 A    88 A    89 A    90 A    91 A    92 A    93 A                  
  7.515   8.217   8.228   8.298  14.715  14.820  14.926  36.807
 94 A    95 A    96 A    97 A    98 A    99 A   100 A   101 A                  
 49.473 166.135 293.903 293.912 293.9951028.412
102 A   103 A   104 A   105 A   106 A   107 A                                  

 Beta MOs, Restricted
 -- Occupied --                  
-490.03  -80.05  -65.16  -58.52  -58.52  -58.52  -15.60   -9.84
  1 A     2 A     3 A     4 A     5 A     6 A     7 A     8 A                  
 -7.587  -7.455  -7.448  -7.448  -5.480  -5.479  -5.478  -3.194
  9 A    10 A    11 A    12 A    13 A    14 A    15 A    16 A                  
 -3.191  -3.190  -3.183  -3.183  -1.192  -1.024  -0.772  -0.608
 17 A    18 A    19 A    20 A    21 A    22 A    23 A    24 A                  
 -0.541  -0.483  -0.430  -0.410  -0.399
 25 A    26 A    27 A    28 A    29 A                                          
 -- Virtual --                   
  0.017   0.040   0.061   0.070   0.083   0.095   0.108   0.129
 30 A    31 A    32 A    33 A    34 A    35 A    36 A    37 A                  
  0.129   0.132   0.190   0.216   0.224   0.229   0.259   0.295
 38 A    39 A    40 A    41 A    42 A    43 A    44 A    45 A                  
  0.310   0.375   0.390   0.491   0.538   0.577   0.590   0.641
 46 A    47 A    48 A    49 A    50 A    51 A    52 A    53 A                  
  0.677   0.750   0.777   0.791   0.811   0.836   0.858   0.892
 54 A    55 A    56 A    57 A    58 A    59 A    60 A    61 A                  
  0.954   0.998   1.027   1.046   1.100   1.280   1.324   1.364
 62 A    63 A    64 A    65 A    66 A    67 A    68 A    69 A                  
  1.542   1.680   1.780   1.851   1.976   2.195   2.308   2.330
 70 A    71 A    72 A    73 A    74 A    75 A    76 A    77 A                  
  2.416   2.440   2.649   2.664   2.871   2.987   3.345   4.264
 78 A    79 A    80 A    81 A    82 A    83 A    84 A    85 A                  
  4.459   4.546   4.554   4.564   4.589   4.771   4.903   7.196
 86 A    87 A    88 A    89 A    90 A    91 A    92 A    93 A                  
  7.515   8.217   8.228   8.298  14.715  14.820  14.926  36.807
 94 A    95 A    96 A    97 A    98 A    99 A   100 A   101 A                  
 49.473 166.135 293.903 293.912 293.9951028.412
102 A   103 A   104 A   105 A   106 A   107 A                                  

 Occupation and symmetry of molecular orbitals

 Point group: C1 (1 irreducible representation).

                           A     All 
 -------------------------------------
 All molecular orbitals:
  - Alpha                  107   107 
  - Beta                   107   107 
 -------------------------------------
 Alpha orbitals:
  - Frozen occupied        15    15  
  - Active occupied        14    14  
  - Active virtual         78    78  
  - Frozen virtual         0     0   
 -------------------------------------
 Beta orbitals:
  - Frozen occupied        15    15  
  - Active occupied        14    14  
  - Active virtual         78    78  
  - Frozen virtual         0     0   
 -------------------------------------

 Import integrals:   CPU 0.00 s  wall 0.00 s

 Import integrals:   CPU 17.81 s  wall 3.11 s

 MP2 amplitudes:   CPU 0.04 s  wall 0.02 s

Running a double precision version
           CCSD T amplitudes will be solved using DIIS.

           Start     Size      MaxIter   EConv     TConv     
           3         7         100       1.00e-07  1.00e-05  
 ------------------------------------------------------------------------------
           Energy (a.u.)   Ediff      Tdiff       Comment
 ------------------------------------------------------------------------------
         -2968.72390708                           
     1   -2968.71211331   1.18e-02   7.11e-01     
     2   -2968.72999104   1.79e-02   9.28e-02     
     3   -2968.72971687   2.74e-04   3.99e-02     
     4   -2968.73145641   1.74e-03   1.20e-02     Switched to DIIS steps.
     5   -2968.73210830   6.52e-04   1.05e-02     
     6   -2968.73212803   1.97e-05   2.03e-03     
     7   -2968.73213434   6.31e-06   9.93e-04     
     8   -2968.73214059   6.25e-06   3.61e-04     
     9   -2968.73214049   9.78e-08   1.62e-04     
    10   -2968.73214069   1.99e-07   5.08e-05     
    11   -2968.73214074   5.07e-08   2.26e-05     
    12   -2968.73214071   3.49e-08   7.46e-06     
 ------------------------------------------------------------------------------
         -2968.73214071                           CCSD T converged.

End of double precision
 SCF energy                 = -2968.15068212
 MP2 energy                 = -2968.72390708
 CCSD correlation energy     =    -0.58145858
 CCSD total energy           = -2968.73214071

 CCSD  T1^2 = 0.0106  T2^2 = 0.2162  Leading amplitudes:

 Amplitude    Orbitals with energies
 -0.0258       26 (A) A                  ->    30 (A) A                   
              -0.4828                          0.0169                     
 -0.0258       26 (A) B                  ->    30 (A) B                   
              -0.4828                          0.0169                     
 -0.0182       29 (A) A                  ->    32 (A) A                   
              -0.3990                          0.0613                     
 -0.0182       29 (A) B                  ->    32 (A) B                   
              -0.3990                          0.0613                     

 Amplitude    Orbitals with energies
 -0.0717       26 (A) A      26 (A) B    ->    30 (A) A      30 (A) B     
              -0.4828       -0.4828            0.0169        0.0169       
  0.0717       26 (A) A      26 (A) B    ->    30 (A) B      30 (A) A     
              -0.4828       -0.4828            0.0169        0.0169       
  0.0717       26 (A) B      26 (A) A    ->    30 (A) A      30 (A) B     
              -0.4828       -0.4828            0.0169        0.0169       
 -0.0717       26 (A) B      26 (A) A    ->    30 (A) B      30 (A) A     
              -0.4828       -0.4828            0.0169        0.0169       

 Computing CCSD intemediates for later calculations in double precision
 Finished.

Running a double precision version
           CCSD Lambda amplitudes will be solved using DIIS.
           Start     Size      MaxIter   EConv     LConv     
           3         7         100       1.00e-07  1.00e-05  
 ------------------------------------------------------------------------------
            Enorm      Ldiff       Comment
 ------------------------------------------------------------------------------
     1     4.75e-02   3.47e-02     
     2     1.33e-02   5.65e-03     
     3     5.36e-03   1.50e-03     
     4     3.26e-03   1.18e-03     Switched to DIIS steps.
     5     1.00e-03   5.96e-04     
     6     4.64e-04   1.47e-04     
     7     1.73e-04   4.13e-05     
     8     7.29e-05   1.68e-06     
     9     2.48e-05   2.69e-06     
    10     1.06e-05   6.28e-07     
    11     3.67e-06   2.24e-07     
    12     1.60e-06   5.97e-08     
    13     6.04e-07   1.25e-07     
    14     2.40e-07   2.31e-08     
    15     1.30e-07   2.50e-08     
    16     5.66e-08   1.03e-08     
 ------------------------------------------------------------------------------
                                   CCSD Lambda converged.

 Computing density matrices in double precision...
           Orbital response amplitudes will be solved using DIIS.
           Start     Size      MaxIter   EConv     LConv     
           3         7         100       1.00e-06  1.00e-06  
 ------------------------------------------------------------------------------
            Enorm      Ldiff       Comment
 ------------------------------------------------------------------------------
     1     1.05e-01   3.60e-03     
     2     1.06e-01   4.52e-03     
     3     1.25e-01   2.01e-02     
     4     8.82e-03   5.24e-02     Switched to DIIS steps.
     5     1.85e-03   8.48e-04     
     6     7.43e-04   1.44e-04     
     7     7.98e-04   3.13e-05     
     8     9.81e-05   1.67e-04     
     9     2.83e-05   6.01e-06     
    10     6.27e-06   2.98e-06     
    11     1.87e-06   4.92e-07     
    12     3.35e-07   2.30e-07     
 ------------------------------------------------------------------------------
                                   Orbital response converged.

 Computing density matrices... Done.
 CCSD calculation:   CPU 568.54 s  wall 106.72 s

 Transferring MO TPDM to AO TPDM
 Transferring g2_o1o1o1o1
 Transferring g2_o1o1o1v1
 Transferring g2_o1o1v1v1
 Transferring g2_o1v1o1v1
 Transferring g2_o1v1v1v1
 Transferring g2_v1v1v1v1
 Adding separable TPDM
 Computing TPDM gradient
 --------------------------------------------------------
 2e gradient
  Atom          X               Y               Z
 --------------------------------------------------------
    1        -36.361322        6.493989        0.000000  
    2         21.010474      -22.077406       -0.000000  
    3         10.010682       15.428291        0.000000  
    4          5.340167        0.155126       -0.000000  
 --------------------------------------------------------
 --------------------------------------------------------
 Final gradient
  Atom          X               Y               Z
 --------------------------------------------------------
    1        -36.361322        6.493989        0.000000  
    2         21.010474      -22.077406       -0.000000  
    3         10.010682       15.428291        0.000000  
    4          5.340167        0.155126       -0.000000  
 --------------------------------------------------------
 Analytic gradient from two-electron contribution:   CPU 115.09 s  wall 27.33 s

 Total ccman2 time:   CPU 704.10 s  wall 137.94 s


 --------------------------------------------------------------

                    Orbital Energies (a.u.)
 --------------------------------------------------------------

 Alpha MOs
 -- Occupied --
******** -80.0487 -65.1623 -58.5221 -58.5209 -58.5207 -15.5977  -9.8421
 -7.5871  -7.4550  -7.4483  -7.4476  -5.4795  -5.4786  -5.4781  -3.1939
 -3.1912  -3.1903  -3.1829  -3.1829  -1.1922  -1.0243  -0.7720  -0.6082
 -0.5412  -0.4828  -0.4297  -0.4099  -0.3990
 -- Virtual --
  0.0169   0.0399   0.0613   0.0698   0.0831   0.0954   0.1079   0.1286
  0.1294   0.1317   0.1901   0.2160   0.2241   0.2285   0.2594   0.2946
  0.3105   0.3750   0.3896   0.4906   0.5376   0.5767   0.5902   0.6407
  0.6774   0.7499   0.7772   0.7906   0.8106   0.8361   0.8576   0.8923
  0.9541   0.9982   1.0270   1.0461   1.1003   1.2795   1.3244   1.3642
  1.5422   1.6799   1.7803   1.8513   1.9758   2.1954   2.3083   2.3300
  2.4160   2.4401   2.6492   2.6636   2.8714   2.9873   3.3454   4.2644
  4.4587   4.5464   4.5543   4.5636   4.5892   4.7708   4.9034   7.1961
  7.5146   8.2165   8.2284   8.2981  14.7152  14.8197  14.9260  36.8074
 49.4733 166.1348 293.9028 293.9122 293.99511028.4120
 --------------------------------------------------------------

          Ground-State Mulliken Net Atomic Charges

     Atom                 Charge (a.u.)
  ----------------------------------------
      1 Br                   -0.212621
      2 P                     0.345018
      3 N                    -0.376842
      4 H                     0.244446
  ----------------------------------------
  Sum of atomic charges =     0.000000

 -----------------------------------------------------------------
                    Cartesian Multipole Moments
 -----------------------------------------------------------------
    Charge (ESU x 10^10)
                 0.0000
    Dipole Moment (Debye)
         X      -2.2516      Y       1.8232      Z      -0.0000
       Tot       2.8972
    Quadrupole Moments (Debye-Ang)
        XX     -31.1452     XY      -2.5728     YY     -40.7307
        XZ      -0.0000     YZ      -0.0000     ZZ     -37.3608
    Octopole Moments (Debye-Ang^2)
       XXX       5.7922    XXY      -0.7328    XYY      13.6919
       YYY       0.4083    XXZ       0.0000    XYZ       0.0000
       YYZ      -0.0000    XZZ       8.5133    YZZ       0.0351
       ZZZ      -0.0000
    Hexadecapole Moments (Debye-Ang^3)
      XXXX    -323.3903   XXXY       1.6707   XXYY     -93.6378
      XYYY      -6.4377   YYYY    -109.1687   XXXZ      -0.0000
      XXYZ      -0.0000   XYYZ      -0.0000   YYYZ      -0.0000
      XXZZ     -79.0810   XYZZ      -1.7856   YYZZ     -25.1293
      XZZZ      -0.0000   YZZZ      -0.0000   ZZZZ     -47.7364
 -----------------------------------------------------------------
 DrvMan completing analytic gradient of the correlated energy
 Correlated dipole moment
            1
    1  -0.8858498
    2   0.7173118
    3  -0.0000000
 Energy read as -2968.732140707
 Full Analytical Gradient: (in a.u., or Hartree/Bohr)
             1             2             3             4
    1   -0.00015113    0.00022283   -0.00009136    0.00001966
    2    0.00008192   -0.00007225    0.00000322   -0.00001289
    3   -0.00000000    0.00000000    0.00000000   -0.00000000
 Gradient time:  CPU 0.82 s  wall 0.84 s
 ----------------------------------------------------------------
             Standard Nuclear Orientation (Angstroms)
    I     Atom           X                Y                Z
 ----------------------------------------------------------------
    1      Br      0.9796871146    -0.0725527796     0.0000000000
    2      P      -1.1738391391     0.5716895747    -0.0000000000
    3      N      -1.9590194556    -0.7786315392     0.0000000000
    4      H      -2.9683257368    -0.6205755583     0.0000000000
 ----------------------------------------------------------------
 Nuclear Repulsion Energy =   214.0195482539 hartrees
 There are       29 alpha and       29 beta electrons

                       Distance Matrix (Angstroms)
             Br(  1)   P (  2)   N (  3)
   P (  2)  2.247826
   N (  3)  3.022341  1.562010
   H (  4)  3.985867  2.154455  1.021607

 Requested basis set is 6-311++G(d,p)
 There are 43 shells and 107 basis functions
 A cutoff of  1.0D-14 yielded    869 shell pairs
 There are      5605 function pairs (      6164 Cartesian)
 Smallest overlap matrix eigenvalue = 1.53E-03
 Guess MOs from SCF MO coefficient file

 -----------------------------------------------------------------------
  General SCF calculation program by
  Eric Jon Sundstrom, Paul Horn, Yuezhi Mao, Dmitri Zuev, Alec White,
  David Stuck, Shaama M.S., Shane Yost, Joonho Lee, David Small,
  Daniel Levine, Susi Lehtola, Hugh Burton, Evgeny Epifanovsky
 -----------------------------------------------------------------------
 Hartree-Fock
 using 6 threads for integral computing
 -------------------------------------------------------
 OpenMP Integral computing Module                
 Release: version 2.0, May 2017, Q-Chem Inc. Pleasanton 
 -------------------------------------------------------
 A restricted SCF calculation will be
 performed using DIIS
 SCF converges when DIIS error is below 1.0e-08
 ---------------------------------------
  Cycle       Energy         DIIS error
 ---------------------------------------
    1   -2968.1506739924      9.46e-06  
    2   -2968.1506742419      2.71e-06  
    3   -2968.1506742774      1.08e-06  
    4   -2968.1506742818      4.78e-07  
    5   -2968.1506742828      1.79e-07  
    6   -2968.1506742829      6.72e-08  
    7   -2968.1506742829      2.40e-08  
    8   -2968.1506742829      6.21e-09  Convergence criterion met
 ---------------------------------------
 SCF time:   CPU 4.29s  wall 1.00s 
 SCF   energy in the final basis set =    -2968.1506742829
 Total energy in the final basis set =    -2968.1506742829


 ------------------------------------------------------------------------------

   CCMAN2: suite of methods based on coupled cluster
           and equation of motion theories.

   Components:
   * libvmm-1.3-trunk
     by Evgeny Epifanovsky, Ilya Kaliman.
   * libtensor-2.5-trunk
     by Evgeny Epifanovsky, Michael Wormit, Dmitry Zuev, Sam Manzer, 
        Ilya Kaliman.
   * libcc-2.5-trunk
     by Evgeny Epifanovsky, Arik Landau, Tomasz Kus, Kirill Khistyaev, 
        Dmitry Zuev, Prashant Manohar, Xintian Feng, Anna Krylov, 
        Matthew Goldey, Alec White, Thomas Jagau, Kaushik Nanda, 
        Anastasia Gunina, Alexander Kunitsa, Joonho Lee.

   CCMAN original authors:
   Anna I. Krylov, C. David Sherrill, Steven R. Gwaltney,
   Edward F. C. Byrd (2000)
   Sergey V. Levchenko, Lyudmila V. Slipchenko, Tao Wang,
   Ana-Maria C. Cristian (2003)
   Piotr A. Pieniazek, C. Melania Oana, Evgeny Epifanovsky (2007)
   Prashant Manohar (2009)

 ------------------------------------------------------------------------------


 Allocating and initializing 30808MB of RAM...
 Calculation will run on 6 cores.


 Alpha MOs, Restricted
 -- Occupied --                  
-490.03  -80.05  -65.16  -58.52  -58.52  -58.52  -15.60   -9.84
  1 A     2 A     3 A     4 A     5 A     6 A     7 A     8 A                  
 -7.587  -7.455  -7.448  -7.447  -5.480  -5.479  -5.478  -3.194
  9 A    10 A    11 A    12 A    13 A    14 A    15 A    16 A                  
 -3.191  -3.190  -3.183  -3.183  -1.192  -1.024  -0.772  -0.608
 17 A    18 A    19 A    20 A    21 A    22 A    23 A    24 A                  
 -0.541  -0.483  -0.430  -0.410  -0.399
 25 A    26 A    27 A    28 A    29 A                                          
 -- Virtual --                   
  0.017   0.040   0.061   0.070   0.083   0.095   0.108   0.129
 30 A    31 A    32 A    33 A    34 A    35 A    36 A    37 A                  
  0.129   0.132   0.190   0.216   0.224   0.229   0.259   0.295
 38 A    39 A    40 A    41 A    42 A    43 A    44 A    45 A                  
  0.310   0.375   0.390   0.491   0.538   0.577   0.590   0.641
 46 A    47 A    48 A    49 A    50 A    51 A    52 A    53 A                  
  0.678   0.750   0.777   0.791   0.811   0.836   0.858   0.892
 54 A    55 A    56 A    57 A    58 A    59 A    60 A    61 A                  
  0.954   0.998   1.027   1.046   1.100   1.279   1.324   1.364
 62 A    63 A    64 A    65 A    66 A    67 A    68 A    69 A                  
  1.542   1.680   1.780   1.851   1.976   2.195   2.308   2.330
 70 A    71 A    72 A    73 A    74 A    75 A    76 A    77 A                  
  2.416   2.440   2.649   2.664   2.871   2.987   3.345   4.264
 78 A    79 A    80 A    81 A    82 A    83 A    84 A    85 A                  
  4.459   4.546   4.554   4.564   4.589   4.771   4.903   7.196
 86 A    87 A    88 A    89 A    90 A    91 A    92 A    93 A                  
  7.515   8.217   8.228   8.298  14.715  14.820  14.926  36.807
 94 A    95 A    96 A    97 A    98 A    99 A   100 A   101 A                  
 49.473 166.135 293.903 293.912 293.9951028.412
102 A   103 A   104 A   105 A   106 A   107 A                                  

 Beta MOs, Restricted
 -- Occupied --                  
-490.03  -80.05  -65.16  -58.52  -58.52  -58.52  -15.60   -9.84
  1 A     2 A     3 A     4 A     5 A     6 A     7 A     8 A                  
 -7.587  -7.455  -7.448  -7.447  -5.480  -5.479  -5.478  -3.194
  9 A    10 A    11 A    12 A    13 A    14 A    15 A    16 A                  
 -3.191  -3.190  -3.183  -3.183  -1.192  -1.024  -0.772  -0.608
 17 A    18 A    19 A    20 A    21 A    22 A    23 A    24 A                  
 -0.541  -0.483  -0.430  -0.410  -0.399
 25 A    26 A    27 A    28 A    29 A                                          
 -- Virtual --                   
  0.017   0.040   0.061   0.070   0.083   0.095   0.108   0.129
 30 A    31 A    32 A    33 A    34 A    35 A    36 A    37 A                  
  0.129   0.132   0.190   0.216   0.224   0.229   0.259   0.295
 38 A    39 A    40 A    41 A    42 A    43 A    44 A    45 A                  
  0.310   0.375   0.390   0.491   0.538   0.577   0.590   0.641
 46 A    47 A    48 A    49 A    50 A    51 A    52 A    53 A                  
  0.678   0.750   0.777   0.791   0.811   0.836   0.858   0.892
 54 A    55 A    56 A    57 A    58 A    59 A    60 A    61 A                  
  0.954   0.998   1.027   1.046   1.100   1.279   1.324   1.364
 62 A    63 A    64 A    65 A    66 A    67 A    68 A    69 A                  
  1.542   1.680   1.780   1.851   1.976   2.195   2.308   2.330
 70 A    71 A    72 A    73 A    74 A    75 A    76 A    77 A                  
  2.416   2.440   2.649   2.664   2.871   2.987   3.345   4.264
 78 A    79 A    80 A    81 A    82 A    83 A    84 A    85 A                  
  4.459   4.546   4.554   4.564   4.589   4.771   4.903   7.196
 86 A    87 A    88 A    89 A    90 A    91 A    92 A    93 A                  
  7.515   8.217   8.228   8.298  14.715  14.820  14.926  36.807
 94 A    95 A    96 A    97 A    98 A    99 A   100 A   101 A                  
 49.473 166.135 293.903 293.912 293.9951028.412
102 A   103 A   104 A   105 A   106 A   107 A                                  

 Occupation and symmetry of molecular orbitals

 Point group: C1 (1 irreducible representation).

                           A     All 
 -------------------------------------
 All molecular orbitals:
  - Alpha                  107   107 
  - Beta                   107   107 
 -------------------------------------
 Alpha orbitals:
  - Frozen occupied        15    15  
  - Active occupied        14    14  
  - Active virtual         78    78  
  - Frozen virtual         0     0   
 -------------------------------------
 Beta orbitals:
  - Frozen occupied        15    15  
  - Active occupied        14    14  
  - Active virtual         78    78  
  - Frozen virtual         0     0   
 -------------------------------------

 Import integrals:   CPU 0.00 s  wall 0.00 s

 Import integrals:   CPU 18.23 s  wall 3.23 s

 MP2 amplitudes:   CPU 0.07 s  wall 0.04 s

Running a double precision version
           CCSD T amplitudes will be solved using DIIS.

           Start     Size      MaxIter   EConv     TConv     
           3         7         100       1.00e-07  1.00e-05  
 ------------------------------------------------------------------------------
           Energy (a.u.)   Ediff      Tdiff       Comment
 ------------------------------------------------------------------------------
         -2968.72390400                           
     1   -2968.71211077   1.18e-02   7.11e-01     
     2   -2968.72999055   1.79e-02   9.28e-02     
     3   -2968.72971629   2.74e-04   3.99e-02     
     4   -2968.73145621   1.74e-03   1.20e-02     Switched to DIIS steps.
     5   -2968.73210839   6.52e-04   1.05e-02     
     6   -2968.73212816   1.98e-05   2.03e-03     
     7   -2968.73213448   6.32e-06   9.93e-04     
     8   -2968.73214073   6.25e-06   3.61e-04     
     9   -2968.73214063   9.78e-08   1.62e-04     
    10   -2968.73214083   1.99e-07   5.08e-05     
    11   -2968.73214088   5.06e-08   2.26e-05     
    12   -2968.73214085   3.49e-08   7.47e-06     
 ------------------------------------------------------------------------------
         -2968.73214085                           CCSD T converged.

End of double precision
 SCF energy                 = -2968.15067428
 MP2 energy                 = -2968.72390400
 CCSD correlation energy     =    -0.58146657
 CCSD total energy           = -2968.73214085

 CCSD  T1^2 = 0.0106  T2^2 = 0.2162  Leading amplitudes:

 Amplitude    Orbitals with energies
 -0.0258       26 (A) A                  ->    30 (A) A                   
              -0.4828                          0.0168                     
 -0.0258       26 (A) B                  ->    30 (A) B                   
              -0.4828                          0.0168                     
 -0.0182       29 (A) A                  ->    32 (A) A                   
              -0.3991                          0.0612                     
 -0.0182       29 (A) B                  ->    32 (A) B                   
              -0.3991                          0.0612                     

 Amplitude    Orbitals with energies
 -0.0718       26 (A) A      26 (A) B    ->    30 (A) A      30 (A) B     
              -0.4828       -0.4828            0.0168        0.0168       
  0.0718       26 (A) A      26 (A) B    ->    30 (A) B      30 (A) A     
              -0.4828       -0.4828            0.0168        0.0168       
  0.0718       26 (A) B      26 (A) A    ->    30 (A) A      30 (A) B     
              -0.4828       -0.4828            0.0168        0.0168       
 -0.0718       26 (A) B      26 (A) A    ->    30 (A) B      30 (A) A     
              -0.4828       -0.4828            0.0168        0.0168       

 Computing CCSD intemediates for later calculations in double precision
 Finished.

Running a double precision version
           CCSD Lambda amplitudes will be solved using DIIS.
           Start     Size      MaxIter   EConv     LConv     
           3         7         100       1.00e-07  1.00e-05  
 ------------------------------------------------------------------------------
            Enorm      Ldiff       Comment
 ------------------------------------------------------------------------------
     1     4.76e-02   3.47e-02     
     2     1.33e-02   5.65e-03     
     3     5.36e-03   1.50e-03     
     4     3.26e-03   1.18e-03     Switched to DIIS steps.
     5     1.00e-03   5.96e-04     
     6     4.65e-04   1.47e-04     
     7     1.74e-04   4.14e-05     
     8     7.30e-05   1.69e-06     
     9     2.48e-05   2.70e-06     
    10     1.06e-05   6.30e-07     
    11     3.67e-06   2.24e-07     
    12     1.61e-06   5.98e-08     
    13     6.05e-07   1.25e-07     
    14     2.40e-07   2.31e-08     
    15     1.30e-07   2.50e-08     
    16     5.67e-08   1.03e-08     
 ------------------------------------------------------------------------------
                                   CCSD Lambda converged.

 Computing density matrices in double precision...
           Orbital response amplitudes will be solved using DIIS.
           Start     Size      MaxIter   EConv     LConv     
           3         7         100       1.00e-06  1.00e-06  
 ------------------------------------------------------------------------------
            Enorm      Ldiff       Comment
 ------------------------------------------------------------------------------
     1     1.05e-01   3.62e-03     
     2     1.06e-01   4.52e-03     
     3     1.25e-01   2.01e-02     
     4     8.81e-03   5.24e-02     Switched to DIIS steps.
     5     1.84e-03   8.39e-04     
     6     7.36e-04   1.37e-04     
     7     7.77e-04   4.06e-05     
     8     1.00e-04   1.63e-04     
     9     2.85e-05   7.06e-06     
    10     6.27e-06   3.03e-06     
    11     1.87e-06   4.91e-07     
    12     3.35e-07   2.31e-07     
 ------------------------------------------------------------------------------
                                   Orbital response converged.

 Computing density matrices... Done.
 CCSD calculation:   CPU 568.76 s  wall 106.69 s

 Transferring MO TPDM to AO TPDM
 Transferring g2_o1o1o1o1
 Transferring g2_o1o1o1v1
 Transferring g2_o1o1v1v1
 Transferring g2_o1v1o1v1
 Transferring g2_o1v1v1v1
 Transferring g2_v1v1v1v1
 Adding separable TPDM
 Computing TPDM gradient
 --------------------------------------------------------
 2e gradient
  Atom          X               Y               Z
 --------------------------------------------------------
    1        -36.343721        6.521700       -0.000000  
    2         20.993708      -22.101756       -0.000000  
    3         10.010308       15.424949       -0.000000  
    4          5.339705        0.155107        0.000000  
 --------------------------------------------------------
 --------------------------------------------------------
 Final gradient
  Atom          X               Y               Z
 --------------------------------------------------------
    1        -36.343721        6.521700       -0.000000  
    2         20.993708      -22.101756       -0.000000  
    3         10.010308       15.424949       -0.000000  
    4          5.339705        0.155107        0.000000  
 --------------------------------------------------------
 Analytic gradient from two-electron contribution:   CPU 114.05 s  wall 22.39 s

 Total ccman2 time:   CPU 704.96 s  wall 133.51 s


 --------------------------------------------------------------

                    Orbital Energies (a.u.)
 --------------------------------------------------------------

 Alpha MOs
 -- Occupied --
******** -80.0488 -65.1622 -58.5220 -58.5208 -58.5206 -15.5978  -9.8420
 -7.5871  -7.4549  -7.4482  -7.4475  -5.4796  -5.4786  -5.4782  -3.1938
 -3.1911  -3.1902  -3.1828  -3.1828  -1.1922  -1.0241  -0.7721  -0.6082
 -0.5412  -0.4828  -0.4296  -0.4099  -0.3991
 -- Virtual --
  0.0168   0.0399   0.0612   0.0698   0.0831   0.0954   0.1079   0.1285
  0.1294   0.1317   0.1901   0.2160   0.2241   0.2285   0.2594   0.2947
  0.3104   0.3750   0.3896   0.4906   0.5377   0.5767   0.5902   0.6407
  0.6776   0.7499   0.7773   0.7906   0.8106   0.8361   0.8575   0.8922
  0.9540   0.9981   1.0270   1.0461   1.1003   1.2793   1.3244   1.3641
  1.5421   1.6798   1.7802   1.8512   1.9757   2.1954   2.3083   2.3300
  2.4159   2.4401   2.6492   2.6636   2.8714   2.9873   3.3454   4.2643
  4.4587   4.5465   4.5544   4.5636   4.5892   4.7707   4.9034   7.1961
  7.5146   8.2166   8.2285   8.2981  14.7151  14.8196  14.9259  36.8073
 49.4733 166.1348 293.9028 293.9123 293.99511028.4120
 --------------------------------------------------------------

          Ground-State Mulliken Net Atomic Charges

     Atom                 Charge (a.u.)
  ----------------------------------------
      1 Br                   -0.212885
      2 P                     0.345095
      3 N                    -0.376616
      4 H                     0.244406
  ----------------------------------------
  Sum of atomic charges =    -0.000000

 -----------------------------------------------------------------
                    Cartesian Multipole Moments
 -----------------------------------------------------------------
    Charge (ESU x 10^10)
                -0.0000
    Dipole Moment (Debye)
         X      -2.2558      Y       1.8254      Z      -0.0000
       Tot       2.9019
    Quadrupole Moments (Debye-Ang)
        XX     -31.1442     XY      -2.5752     YY     -40.7273
        XZ       0.0000     YZ       0.0000     ZZ     -37.3616
    Octopole Moments (Debye-Ang^2)
       XXX       5.7743    XXY      -0.6967    XYY      13.6870
       YYY       0.5247    XXZ      -0.0000    XYZ      -0.0000
       YYZ      -0.0000    XZZ       8.5089    YZZ       0.0738
       ZZZ      -0.0000
    Hexadecapole Moments (Debye-Ang^3)
      XXXX    -323.4003   XXXY       1.7554   XXYY     -93.6258
      XYYY      -6.3325   YYYY    -109.1879   XXXZ       0.0000
      XXYZ       0.0000   XYYZ       0.0000   YYYZ       0.0000
      XXZZ     -79.0800   XYZZ      -1.7493   YYZZ     -25.1330
      XZZZ       0.0000   YZZZ       0.0000   ZZZZ     -47.7387
 -----------------------------------------------------------------
 DrvMan completing analytic gradient of the correlated energy
 Correlated dipole moment
            1
    1  -0.8875069
    2   0.7181795
    3  -0.0000000
 Energy read as -2968.732140849
 Full Analytical Gradient: (in a.u., or Hartree/Bohr)
             1             2             3             4
    1   -0.00004508    0.00003437   -0.00002278    0.00003348
    2   -0.00000697    0.00004560   -0.00003406   -0.00000457
    3    0.00000000   -0.00000000    0.00000000   -0.00000000
 Gradient time:  CPU 0.76 s  wall 0.77 s
 ----------------------------------------------------------------
             Standard Nuclear Orientation (Angstroms)
    I     Atom           X                Y                Z
 ----------------------------------------------------------------
    1      Br      0.9796871146    -0.0715527796     0.0010000000
    2      P      -1.1738391391     0.5716895747    -0.0000000000
    3      N      -1.9590194556    -0.7786315392     0.0000000000
    4      H      -2.9683257368    -0.6205755583     0.0000000000
 ----------------------------------------------------------------
 Nuclear Repulsion Energy =   214.0318048396 hartrees
 There are       29 alpha and       29 beta electrons

                       Distance Matrix (Angstroms)
             Br(  1)   P (  2)   N (  3)
   P (  2)  2.247540
   N (  3)  3.022575  1.562010
   H (  4)  3.986005  2.154455  1.021607

 Requested basis set is 6-311++G(d,p)
 There are 43 shells and 107 basis functions
 A cutoff of  1.0D-14 yielded    869 shell pairs
 There are      5605 function pairs (      6164 Cartesian)
 Smallest overlap matrix eigenvalue = 1.53E-03
 Guess MOs from SCF MO coefficient file

 -----------------------------------------------------------------------
  General SCF calculation program by
  Eric Jon Sundstrom, Paul Horn, Yuezhi Mao, Dmitri Zuev, Alec White,
  David Stuck, Shaama M.S., Shane Yost, Joonho Lee, David Small,
  Daniel Levine, Susi Lehtola, Hugh Burton, Evgeny Epifanovsky
 -----------------------------------------------------------------------
 Hartree-Fock
 using 6 threads for integral computing
 -------------------------------------------------------
 OpenMP Integral computing Module                
 Release: version 2.0, May 2017, Q-Chem Inc. Pleasanton 
 -------------------------------------------------------
 A restricted SCF calculation will be
 performed using DIIS
 SCF converges when DIIS error is below 1.0e-08
 ---------------------------------------
  Cycle       Energy         DIIS error
 ---------------------------------------
    1   -2968.1506780969      6.30e-06  
    2   -2968.1506782177      1.85e-06  
    3   -2968.1506782366      6.92e-07  
    4   -2968.1506782390      3.20e-07  
    5   -2968.1506782394      1.39e-07  
    6   -2968.1506782395      7.20e-08  
    7   -2968.1506782395      4.14e-08  
    8   -2968.1506782396      1.64e-08  
    9   -2968.1506782395      5.28e-09  Convergence criterion met
 ---------------------------------------
 SCF time:   CPU 4.82s  wall 1.00s 
 SCF   energy in the final basis set =    -2968.1506782395
 Total energy in the final basis set =    -2968.1506782395


 ------------------------------------------------------------------------------

   CCMAN2: suite of methods based on coupled cluster
           and equation of motion theories.

   Components:
   * libvmm-1.3-trunk
     by Evgeny Epifanovsky, Ilya Kaliman.
   * libtensor-2.5-trunk
     by Evgeny Epifanovsky, Michael Wormit, Dmitry Zuev, Sam Manzer, 
        Ilya Kaliman.
   * libcc-2.5-trunk
     by Evgeny Epifanovsky, Arik Landau, Tomasz Kus, Kirill Khistyaev, 
        Dmitry Zuev, Prashant Manohar, Xintian Feng, Anna Krylov, 
        Matthew Goldey, Alec White, Thomas Jagau, Kaushik Nanda, 
        Anastasia Gunina, Alexander Kunitsa, Joonho Lee.

   CCMAN original authors:
   Anna I. Krylov, C. David Sherrill, Steven R. Gwaltney,
   Edward F. C. Byrd (2000)
   Sergey V. Levchenko, Lyudmila V. Slipchenko, Tao Wang,
   Ana-Maria C. Cristian (2003)
   Piotr A. Pieniazek, C. Melania Oana, Evgeny Epifanovsky (2007)
   Prashant Manohar (2009)

 ------------------------------------------------------------------------------


 Allocating and initializing 30808MB of RAM...
 Calculation will run on 6 cores.


 Alpha MOs, Restricted
 -- Occupied --                  
-490.03  -80.05  -65.16  -58.52  -58.52  -58.52  -15.60   -9.84
  1 A     2 A     3 A     4 A     5 A     6 A     7 A     8 A                  
 -7.587  -7.455  -7.448  -7.448  -5.480  -5.479  -5.478  -3.194
  9 A    10 A    11 A    12 A    13 A    14 A    15 A    16 A                  
 -3.191  -3.190  -3.183  -3.183  -1.192  -1.024  -0.772  -0.608
 17 A    18 A    19 A    20 A    21 A    22 A    23 A    24 A                  
 -0.541  -0.483  -0.430  -0.410  -0.399
 25 A    26 A    27 A    28 A    29 A                                          
 -- Virtual --                   
  0.017   0.040   0.061   0.070   0.083   0.095   0.108   0.129
 30 A    31 A    32 A    33 A    34 A    35 A    36 A    37 A                  
  0.129   0.132   0.190   0.216   0.224   0.229   0.259   0.295
 38 A    39 A    40 A    41 A    42 A    43 A    44 A    45 A                  
  0.310   0.375   0.390   0.491   0.538   0.577   0.590   0.641
 46 A    47 A    48 A    49 A    50 A    51 A    52 A    53 A                  
  0.677   0.750   0.777   0.791   0.811   0.836   0.858   0.892
 54 A    55 A    56 A    57 A    58 A    59 A    60 A    61 A                  
  0.954   0.998   1.027   1.046   1.100   1.279   1.324   1.364
 62 A    63 A    64 A    65 A    66 A    67 A    68 A    69 A                  
  1.542   1.680   1.780   1.851   1.976   2.195   2.308   2.330
 70 A    71 A    72 A    73 A    74 A    75 A    76 A    77 A                  
  2.416   2.440   2.649   2.664   2.871   2.987   3.345   4.264
 78 A    79 A    80 A    81 A    82 A    83 A    84 A    85 A                  
  4.459   4.546   4.554   4.564   4.589   4.771   4.903   7.196
 86 A    87 A    88 A    89 A    90 A    91 A    92 A    93 A                  
  7.515   8.217   8.228   8.298  14.715  14.820  14.926  36.807
 94 A    95 A    96 A    97 A    98 A    99 A   100 A   101 A                  
 49.473 166.135 293.903 293.912 293.9951028.412
102 A   103 A   104 A   105 A   106 A   107 A                                  

 Beta MOs, Restricted
 -- Occupied --                  
-490.03  -80.05  -65.16  -58.52  -58.52  -58.52  -15.60   -9.84
  1 A     2 A     3 A     4 A     5 A     6 A     7 A     8 A                  
 -7.587  -7.455  -7.448  -7.448  -5.480  -5.479  -5.478  -3.194
  9 A    10 A    11 A    12 A    13 A    14 A    15 A    16 A                  
 -3.191  -3.190  -3.183  -3.183  -1.192  -1.024  -0.772  -0.608
 17 A    18 A    19 A    20 A    21 A    22 A    23 A    24 A                  
 -0.541  -0.483  -0.430  -0.410  -0.399
 25 A    26 A    27 A    28 A    29 A                                          
 -- Virtual --                   
  0.017   0.040   0.061   0.070   0.083   0.095   0.108   0.129
 30 A    31 A    32 A    33 A    34 A    35 A    36 A    37 A                  
  0.129   0.132   0.190   0.216   0.224   0.229   0.259   0.295
 38 A    39 A    40 A    41 A    42 A    43 A    44 A    45 A                  
  0.310   0.375   0.390   0.491   0.538   0.577   0.590   0.641
 46 A    47 A    48 A    49 A    50 A    51 A    52 A    53 A                  
  0.677   0.750   0.777   0.791   0.811   0.836   0.858   0.892
 54 A    55 A    56 A    57 A    58 A    59 A    60 A    61 A                  
  0.954   0.998   1.027   1.046   1.100   1.279   1.324   1.364
 62 A    63 A    64 A    65 A    66 A    67 A    68 A    69 A                  
  1.542   1.680   1.780   1.851   1.976   2.195   2.308   2.330
 70 A    71 A    72 A    73 A    74 A    75 A    76 A    77 A                  
  2.416   2.440   2.649   2.664   2.871   2.987   3.345   4.264
 78 A    79 A    80 A    81 A    82 A    83 A    84 A    85 A                  
  4.459   4.546   4.554   4.564   4.589   4.771   4.903   7.196
 86 A    87 A    88 A    89 A    90 A    91 A    92 A    93 A                  
  7.515   8.217   8.228   8.298  14.715  14.820  14.926  36.807
 94 A    95 A    96 A    97 A    98 A    99 A   100 A   101 A                  
 49.473 166.135 293.903 293.912 293.9951028.412
102 A   103 A   104 A   105 A   106 A   107 A                                  

 Occupation and symmetry of molecular orbitals

 Point group: C1 (1 irreducible representation).

                           A     All 
 -------------------------------------
 All molecular orbitals:
  - Alpha                  107   107 
  - Beta                   107   107 
 -------------------------------------
 Alpha orbitals:
  - Frozen occupied        15    15  
  - Active occupied        14    14  
  - Active virtual         78    78  
  - Frozen virtual         0     0   
 -------------------------------------
 Beta orbitals:
  - Frozen occupied        15    15  
  - Active occupied        14    14  
  - Active virtual         78    78  
  - Frozen virtual         0     0   
 -------------------------------------

 Import integrals:   CPU 0.00 s  wall 0.00 s

 Import integrals:   CPU 17.90 s  wall 3.12 s

 MP2 amplitudes:   CPU 0.04 s  wall 0.02 s

Running a double precision version
           CCSD T amplitudes will be solved using DIIS.

           Start     Size      MaxIter   EConv     TConv     
           3         7         100       1.00e-07  1.00e-05  
 ------------------------------------------------------------------------------
           Energy (a.u.)   Ediff      Tdiff       Comment
 ------------------------------------------------------------------------------
         -2968.72390557                           
     1   -2968.71211208   1.18e-02   7.11e-01     
     2   -2968.72999083   1.79e-02   9.28e-02     
     3   -2968.72971661   2.74e-04   3.99e-02     
     4   -2968.73145634   1.74e-03   1.20e-02     Switched to DIIS steps.
     5   -2968.73210838   6.52e-04   1.05e-02     
     6   -2968.73212813   1.98e-05   2.03e-03     
     7   -2968.73213445   6.31e-06   9.93e-04     
     8   -2968.73214070   6.25e-06   3.61e-04     
     9   -2968.73214060   9.78e-08   1.62e-04     
    10   -2968.73214080   1.99e-07   5.08e-05     
    11   -2968.73214085   5.07e-08   2.26e-05     
    12   -2968.73214081   3.49e-08   7.47e-06     
 ------------------------------------------------------------------------------
         -2968.73214081                           CCSD T converged.

End of double precision
 SCF energy                 = -2968.15067824
 MP2 energy                 = -2968.72390557
 CCSD correlation energy     =    -0.58146257
 CCSD total energy           = -2968.73214081

 CCSD  T1^2 = 0.0106  T2^2 = 0.2162  Leading amplitudes:

 Amplitude    Orbitals with energies
  0.0258       26 (A) A                  ->    30 (A) A                   
              -0.4828                          0.0168                     
  0.0258       26 (A) B                  ->    30 (A) B                   
              -0.4828                          0.0168                     
  0.0182       29 (A) A                  ->    32 (A) A                   
              -0.3991                          0.0612                     
  0.0182       29 (A) B                  ->    32 (A) B                   
              -0.3991                          0.0612                     

 Amplitude    Orbitals with energies
 -0.0718       26 (A) A      26 (A) B    ->    30 (A) A      30 (A) B     
              -0.4828       -0.4828            0.0168        0.0168       
  0.0718       26 (A) A      26 (A) B    ->    30 (A) B      30 (A) A     
              -0.4828       -0.4828            0.0168        0.0168       
  0.0718       26 (A) B      26 (A) A    ->    30 (A) A      30 (A) B     
              -0.4828       -0.4828            0.0168        0.0168       
 -0.0718       26 (A) B      26 (A) A    ->    30 (A) B      30 (A) A     
              -0.4828       -0.4828            0.0168        0.0168       

 Computing CCSD intemediates for later calculations in double precision
 Finished.

Running a double precision version
           CCSD Lambda amplitudes will be solved using DIIS.
           Start     Size      MaxIter   EConv     LConv     
           3         7         100       1.00e-07  1.00e-05  
 ------------------------------------------------------------------------------
            Enorm      Ldiff       Comment
 ------------------------------------------------------------------------------
     1     4.75e-02   3.47e-02     
     2     1.33e-02   5.65e-03     
     3     5.36e-03   1.50e-03     
     4     3.26e-03   1.18e-03     Switched to DIIS steps.
     5     1.00e-03   5.96e-04     
     6     4.64e-04   1.47e-04     
     7     1.74e-04   4.14e-05     
     8     7.29e-05   1.68e-06     
     9     2.48e-05   2.70e-06     
    10     1.06e-05   6.29e-07     
    11     3.67e-06   2.24e-07     
    12     1.61e-06   5.97e-08     
    13     6.05e-07   1.25e-07     
    14     2.40e-07   2.31e-08     
    15     1.30e-07   2.50e-08     
    16     5.67e-08   1.03e-08     
 ------------------------------------------------------------------------------
                                   CCSD Lambda converged.

 Computing density matrices in double precision...
           Orbital response amplitudes will be solved using DIIS.
           Start     Size      MaxIter   EConv     LConv     
           3         7         100       1.00e-06  1.00e-06  
 ------------------------------------------------------------------------------
            Enorm      Ldiff       Comment
 ------------------------------------------------------------------------------
     1     1.05e-01   3.61e-03     
     2     1.06e-01   4.52e-03     
     3     1.25e-01   2.01e-02     
     4     8.81e-03   5.24e-02     Switched to DIIS steps.
     5     1.84e-03   8.43e-04     
     6     7.40e-04   1.41e-04     
     7     7.88e-04   3.59e-05     
     8     9.92e-05   1.65e-04     
     9     2.84e-05   6.53e-06     
    10     6.27e-06   3.00e-06     
    11     1.87e-06   4.91e-07     
    12     3.35e-07   2.30e-07     
 ------------------------------------------------------------------------------
                                   Orbital response converged.

 Computing density matrices... Done.
 CCSD calculation:   CPU 568.48 s  wall 106.65 s

 Transferring MO TPDM to AO TPDM
 Transferring g2_o1o1o1o1
 Transferring g2_o1o1o1v1
 Transferring g2_o1o1v1v1
 Transferring g2_o1v1o1v1
 Transferring g2_o1v1v1v1
 Transferring g2_v1v1v1v1
 Adding separable TPDM
 Computing TPDM gradient
 --------------------------------------------------------
 2e gradient
  Atom          X               Y               Z
 --------------------------------------------------------
    1        -36.352519        6.507849       -0.016177  
    2         21.002089      -22.089587        0.013867  
    3         10.010494       15.426621        0.002538  
    4          5.339936        0.155117       -0.000228  
 --------------------------------------------------------
 --------------------------------------------------------
 Final gradient
  Atom          X               Y               Z
 --------------------------------------------------------
    1        -36.352519        6.507849       -0.016177  
    2         21.002089      -22.089587        0.013867  
    3         10.010494       15.426621        0.002538  
    4          5.339936        0.155117       -0.000228  
 --------------------------------------------------------
 Analytic gradient from two-electron contribution:   CPU 113.77 s  wall 22.83 s

 Total ccman2 time:   CPU 703.24 s  wall 133.49 s


 --------------------------------------------------------------

                    Orbital Energies (a.u.)
 --------------------------------------------------------------

 Alpha MOs
 -- Occupied --
******** -80.0488 -65.1622 -58.5220 -58.5208 -58.5207 -15.5977  -9.8420
 -7.5871  -7.4550  -7.4482  -7.4475  -5.4796  -5.4786  -5.4781  -3.1939
 -3.1911  -3.1903  -3.1828  -3.1828  -1.1922  -1.0242  -0.7721  -0.6082
 -0.5412  -0.4828  -0.4296  -0.4099  -0.3991
 -- Virtual --
  0.0168   0.0399   0.0612   0.0698   0.0831   0.0954   0.1079   0.1286
  0.1294   0.1317   0.1901   0.2160   0.2241   0.2285   0.2594   0.2946
  0.3105   0.3750   0.3896   0.4906   0.5376   0.5767   0.5902   0.6407
  0.6775   0.7499   0.7773   0.7906   0.8106   0.8361   0.8575   0.8922
  0.9541   0.9982   1.0270   1.0461   1.1003   1.2794   1.3244   1.3642
  1.5421   1.6798   1.7802   1.8512   1.9757   2.1954   2.3083   2.3300
  2.4159   2.4401   2.6492   2.6636   2.8714   2.9873   3.3454   4.2643
  4.4587   4.5464   4.5543   4.5636   4.5892   4.7708   4.9034   7.1961
  7.5146   8.2166   8.2284   8.2981  14.7152  14.8197  14.9260  36.8074
 49.4733 166.1348 293.9028 293.9122 293.99511028.4120
 --------------------------------------------------------------

          Ground-State Mulliken Net Atomic Charges

     Atom                 Charge (a.u.)
  ----------------------------------------
      1 Br                   -0.212753
      2 P                     0.345056
      3 N                    -0.376729
      4 H                     0.244426
  ----------------------------------------
  Sum of atomic charges =     0.000000

 -----------------------------------------------------------------
                    Cartesian Multipole Moments
 -----------------------------------------------------------------
    Charge (ESU x 10^10)
                 0.0000
    Dipole Moment (Debye)
         X      -2.2537      Y       1.8243      Z      -0.0008
       Tot       2.8995
    Quadrupole Moments (Debye-Ang)
        XX     -31.1447     XY      -2.5740     YY     -40.7290
        XZ      -0.0001     YZ       0.0003     ZZ     -37.3612
    Octopole Moments (Debye-Ang^2)
       XXX       5.7832    XXY      -0.7148    XYY      13.6895
       YYY       0.4665    XXZ      -0.0163    XYZ      -0.0016
       YYZ      -0.0190    XZZ       8.5111    YZZ       0.0544
       ZZZ      -0.0575
    Hexadecapole Moments (Debye-Ang^3)
      XXXX    -323.3952   XXXY       1.7130   XXYY     -93.6318
      XYYY      -6.3851   YYYY    -109.1782   XXXZ      -0.0485
      XXYZ       0.0008   XYYZ      -0.0185   YYYZ       0.0053
      XXZZ     -79.0805   XYZZ      -1.7674   YYZZ     -25.1311
      XZZZ      -0.0566   YZZZ       0.0045   ZZZZ     -47.7377
 -----------------------------------------------------------------
 DrvMan completing analytic gradient of the correlated energy
 Correlated dipole moment
            1
    1  -0.8866786
    2   0.7177454
    3  -0.0003079
 Energy read as -2968.732140813
 Full Analytical Gradient: (in a.u., or Hartree/Bohr)
             1             2             3             4
    1   -0.00009804    0.00012851   -0.00005705    0.00002658
    2    0.00003747   -0.00001333   -0.00001542   -0.00000872
    3    0.00000669   -0.00000531   -0.00001682    0.00001544
 Gradient time:  CPU 0.76 s  wall 0.77 s
 ----------------------------------------------------------------
             Standard Nuclear Orientation (Angstroms)
    I     Atom           X                Y                Z
 ----------------------------------------------------------------
    1      Br      0.9796871146    -0.0715527796     0.0000000000
    2      P      -1.1728391391     0.5716895747    -0.0000000000
    3      N      -1.9590194556    -0.7786315392     0.0000000000
    4      H      -2.9683257368    -0.6205755583     0.0000000000
 ----------------------------------------------------------------
 Nuclear Repulsion Energy =   214.0716652024 hartrees
 There are       29 alpha and       29 beta electrons

                       Distance Matrix (Angstroms)
             Br(  1)   P (  2)   N (  3)
   P (  2)  2.246582
   N (  3)  3.022575  1.562513
   H (  4)  3.986004  2.155288  1.021607

 Requested basis set is 6-311++G(d,p)
 There are 43 shells and 107 basis functions
 A cutoff of  1.0D-14 yielded    869 shell pairs
 There are      5605 function pairs (      6164 Cartesian)
 Smallest overlap matrix eigenvalue = 1.53E-03
 Guess MOs from SCF MO coefficient file

 -----------------------------------------------------------------------
  General SCF calculation program by
  Eric Jon Sundstrom, Paul Horn, Yuezhi Mao, Dmitri Zuev, Alec White,
  David Stuck, Shaama M.S., Shane Yost, Joonho Lee, David Small,
  Daniel Levine, Susi Lehtola, Hugh Burton, Evgeny Epifanovsky
 -----------------------------------------------------------------------
 Hartree-Fock
 using 6 threads for integral computing
 -------------------------------------------------------
 OpenMP Integral computing Module                
 Release: version 2.0, May 2017, Q-Chem Inc. Pleasanton 
 -------------------------------------------------------
 A restricted SCF calculation will be
 performed using DIIS
 SCF converges when DIIS error is below 1.0e-08
 ---------------------------------------
  Cycle       Energy         DIIS error
 ---------------------------------------
    1   -2968.1506533633      1.48e-05  
    2   -2968.1506537924      5.23e-06  
    3   -2968.1506538344      3.17e-06  
    4   -2968.1506538508      6.34e-07  
    5   -2968.1506538522      2.02e-07  
    6   -2968.1506538524      1.04e-07  
    7   -2968.1506538525      5.33e-08  
    8   -2968.1506538526      2.51e-08  
    9   -2968.1506538525      7.71e-09  Convergence criterion met
 ---------------------------------------
 SCF time:   CPU 4.82s  wall 1.00s 
 SCF   energy in the final basis set =    -2968.1506538525
 Total energy in the final basis set =    -2968.1506538525


 ------------------------------------------------------------------------------

   CCMAN2: suite of methods based on coupled cluster
           and equation of motion theories.

   Components:
   * libvmm-1.3-trunk
     by Evgeny Epifanovsky, Ilya Kaliman.
   * libtensor-2.5-trunk
     by Evgeny Epifanovsky, Michael Wormit, Dmitry Zuev, Sam Manzer, 
        Ilya Kaliman.
   * libcc-2.5-trunk
     by Evgeny Epifanovsky, Arik Landau, Tomasz Kus, Kirill Khistyaev, 
        Dmitry Zuev, Prashant Manohar, Xintian Feng, Anna Krylov, 
        Matthew Goldey, Alec White, Thomas Jagau, Kaushik Nanda, 
        Anastasia Gunina, Alexander Kunitsa, Joonho Lee.

   CCMAN original authors:
   Anna I. Krylov, C. David Sherrill, Steven R. Gwaltney,
   Edward F. C. Byrd (2000)
   Sergey V. Levchenko, Lyudmila V. Slipchenko, Tao Wang,
   Ana-Maria C. Cristian (2003)
   Piotr A. Pieniazek, C. Melania Oana, Evgeny Epifanovsky (2007)
   Prashant Manohar (2009)

 ------------------------------------------------------------------------------


 Allocating and initializing 30808MB of RAM...
 Calculation will run on 6 cores.


 Alpha MOs, Restricted
 -- Occupied --                  
-490.03  -80.05  -65.16  -58.52  -58.52  -58.52  -15.60   -9.84
  1 A     2 A     3 A     4 A     5 A     6 A     7 A     8 A                  
 -7.587  -7.455  -7.448  -7.448  -5.480  -5.479  -5.478  -3.194
  9 A    10 A    11 A    12 A    13 A    14 A    15 A    16 A                  
 -3.191  -3.190  -3.183  -3.183  -1.192  -1.024  -0.772  -0.608
 17 A    18 A    19 A    20 A    21 A    22 A    23 A    24 A                  
 -0.541  -0.483  -0.430  -0.410  -0.399
 25 A    26 A    27 A    28 A    29 A                                          
 -- Virtual --                   
  0.017   0.040   0.061   0.070   0.083   0.095   0.108   0.129
 30 A    31 A    32 A    33 A    34 A    35 A    36 A    37 A                  
  0.129   0.132   0.190   0.216   0.224   0.229   0.259   0.295
 38 A    39 A    40 A    41 A    42 A    43 A    44 A    45 A                  
  0.310   0.375   0.390   0.490   0.538   0.577   0.590   0.641
 46 A    47 A    48 A    49 A    50 A    51 A    52 A    53 A                  
  0.677   0.750   0.777   0.791   0.811   0.836   0.858   0.892
 54 A    55 A    56 A    57 A    58 A    59 A    60 A    61 A                  
  0.954   0.998   1.027   1.046   1.100   1.280   1.324   1.364
 62 A    63 A    64 A    65 A    66 A    67 A    68 A    69 A                  
  1.542   1.680   1.780   1.851   1.976   2.195   2.308   2.330
 70 A    71 A    72 A    73 A    74 A    75 A    76 A    77 A                  
  2.416   2.440   2.649   2.663   2.871   2.987   3.345   4.264
 78 A    79 A    80 A    81 A    82 A    83 A    84 A    85 A                  
  4.458   4.546   4.554   4.564   4.589   4.771   4.903   7.196
 86 A    87 A    88 A    89 A    90 A    91 A    92 A    93 A                  
  7.514   8.216   8.228   8.298  14.715  14.820  14.926  36.807
 94 A    95 A    96 A    97 A    98 A    99 A   100 A   101 A                  
 49.473 166.134 293.903 293.912 293.9951028.412
102 A   103 A   104 A   105 A   106 A   107 A                                  

 Beta MOs, Restricted
 -- Occupied --                  
-490.03  -80.05  -65.16  -58.52  -58.52  -58.52  -15.60   -9.84
  1 A     2 A     3 A     4 A     5 A     6 A     7 A     8 A                  
 -7.587  -7.455  -7.448  -7.448  -5.480  -5.479  -5.478  -3.194
  9 A    10 A    11 A    12 A    13 A    14 A    15 A    16 A                  
 -3.191  -3.190  -3.183  -3.183  -1.192  -1.024  -0.772  -0.608
 17 A    18 A    19 A    20 A    21 A    22 A    23 A    24 A                  
 -0.541  -0.483  -0.430  -0.410  -0.399
 25 A    26 A    27 A    28 A    29 A                                          
 -- Virtual --                   
  0.017   0.040   0.061   0.070   0.083   0.095   0.108   0.129
 30 A    31 A    32 A    33 A    34 A    35 A    36 A    37 A                  
  0.129   0.132   0.190   0.216   0.224   0.229   0.259   0.295
 38 A    39 A    40 A    41 A    42 A    43 A    44 A    45 A                  
  0.310   0.375   0.390   0.490   0.538   0.577   0.590   0.641
 46 A    47 A    48 A    49 A    50 A    51 A    52 A    53 A                  
  0.677   0.750   0.777   0.791   0.811   0.836   0.858   0.892
 54 A    55 A    56 A    57 A    58 A    59 A    60 A    61 A                  
  0.954   0.998   1.027   1.046   1.100   1.280   1.324   1.364
 62 A    63 A    64 A    65 A    66 A    67 A    68 A    69 A                  
  1.542   1.680   1.780   1.851   1.976   2.195   2.308   2.330
 70 A    71 A    72 A    73 A    74 A    75 A    76 A    77 A                  
  2.416   2.440   2.649   2.663   2.871   2.987   3.345   4.264
 78 A    79 A    80 A    81 A    82 A    83 A    84 A    85 A                  
  4.458   4.546   4.554   4.564   4.589   4.771   4.903   7.196
 86 A    87 A    88 A    89 A    90 A    91 A    92 A    93 A                  
  7.514   8.216   8.228   8.298  14.715  14.820  14.926  36.807
 94 A    95 A    96 A    97 A    98 A    99 A   100 A   101 A                  
 49.473 166.134 293.903 293.912 293.9951028.412
102 A   103 A   104 A   105 A   106 A   107 A                                  

 Occupation and symmetry of molecular orbitals

 Point group: C1 (1 irreducible representation).

                           A     All 
 -------------------------------------
 All molecular orbitals:
  - Alpha                  107   107 
  - Beta                   107   107 
 -------------------------------------
 Alpha orbitals:
  - Frozen occupied        15    15  
  - Active occupied        14    14  
  - Active virtual         78    78  
  - Frozen virtual         0     0   
 -------------------------------------
 Beta orbitals:
  - Frozen occupied        15    15  
  - Active occupied        14    14  
  - Active virtual         78    78  
  - Frozen virtual         0     0   
 -------------------------------------

 Import integrals:   CPU 0.00 s  wall 0.00 s

 Import integrals:   CPU 17.96 s  wall 3.18 s

 MP2 amplitudes:   CPU 0.04 s  wall 0.02 s

Running a double precision version
           CCSD T amplitudes will be solved using DIIS.

           Start     Size      MaxIter   EConv     TConv     
           3         7         100       1.00e-07  1.00e-05  
 ------------------------------------------------------------------------------
           Energy (a.u.)   Ediff      Tdiff       Comment
 ------------------------------------------------------------------------------
         -2968.72391622                           
     1   -2968.71210427   1.18e-02   7.11e-01     
     2   -2968.72999127   1.79e-02   9.28e-02     
     3   -2968.72971455   2.77e-04   3.99e-02     
     4   -2968.73145527   1.74e-03   1.20e-02     Switched to DIIS steps.
     5   -2968.73210768   6.52e-04   1.05e-02     
     6   -2968.73212744   1.98e-05   2.03e-03     
     7   -2968.73213374   6.30e-06   9.93e-04     
     8   -2968.73213998   6.24e-06   3.61e-04     
     9   -2968.73213988   9.83e-08   1.62e-04     
    10   -2968.73214008   1.98e-07   5.08e-05     
    11   -2968.73214013   5.16e-08   2.26e-05     
    12   -2968.73214010   3.50e-08   7.47e-06     
 ------------------------------------------------------------------------------
         -2968.73214010                           CCSD T converged.

End of double precision
 SCF energy                 = -2968.15065385
 MP2 energy                 = -2968.72391622
 CCSD correlation energy     =    -0.58148624
 CCSD total energy           = -2968.73214010

 CCSD  T1^2 = 0.0106  T2^2 = 0.2162  Leading amplitudes:

 Amplitude    Orbitals with energies
 -0.0258       26 (A) A                  ->    30 (A) A                   
              -0.4828                          0.0168                     
 -0.0258       26 (A) B                  ->    30 (A) B                   
              -0.4828                          0.0168                     
 -0.0182       29 (A) A                  ->    32 (A) A                   
              -0.3990                          0.0613                     
 -0.0182       29 (A) B                  ->    32 (A) B                   
              -0.3990                          0.0613                     

 Amplitude    Orbitals with energies
 -0.0716       26 (A) A      26 (A) B    ->    30 (A) A      30 (A) B     
              -0.4828       -0.4828            0.0168        0.0168       
  0.0716       26 (A) A      26 (A) B    ->    30 (A) B      30 (A) A     
              -0.4828       -0.4828            0.0168        0.0168       
  0.0716       26 (A) B      26 (A) A    ->    30 (A) A      30 (A) B     
              -0.4828       -0.4828            0.0168        0.0168       
 -0.0716       26 (A) B      26 (A) A    ->    30 (A) B      30 (A) A     
              -0.4828       -0.4828            0.0168        0.0168       

 Computing CCSD intemediates for later calculations in double precision
 Finished.

Running a double precision version
           CCSD Lambda amplitudes will be solved using DIIS.
           Start     Size      MaxIter   EConv     LConv     
           3         7         100       1.00e-07  1.00e-05  
 ------------------------------------------------------------------------------
            Enorm      Ldiff       Comment
 ------------------------------------------------------------------------------
     1     4.76e-02   3.47e-02     
     2     1.33e-02   5.65e-03     
     3     5.36e-03   1.50e-03     
     4     3.26e-03   1.18e-03     Switched to DIIS steps.
     5     1.00e-03   5.96e-04     
     6     4.64e-04   1.47e-04     
     7     1.73e-04   4.14e-05     
     8     7.29e-05   1.67e-06     
     9     2.48e-05   2.70e-06     
    10     1.06e-05   6.32e-07     
    11     3.67e-06   2.25e-07     
    12     1.61e-06   6.00e-08     
    13     6.05e-07   1.25e-07     
    14     2.40e-07   2.31e-08     
    15     1.30e-07   2.51e-08     
    16     5.67e-08   1.03e-08     
 ------------------------------------------------------------------------------
                                   CCSD Lambda converged.

 Computing density matrices in double precision...
           Orbital response amplitudes will be solved using DIIS.
           Start     Size      MaxIter   EConv     LConv     
           3         7         100       1.00e-06  1.00e-06  
 ------------------------------------------------------------------------------
            Enorm      Ldiff       Comment
 ------------------------------------------------------------------------------
     1     1.05e-01   3.59e-03     
     2     1.06e-01   4.53e-03     
     3     1.25e-01   2.01e-02     
     4     8.82e-03   5.24e-02     Switched to DIIS steps.
     5     1.87e-03   8.58e-04     
     6     7.54e-04   1.53e-04     
     7     8.21e-04   2.19e-05     
     8     9.63e-05   1.72e-04     
     9     2.81e-05   4.90e-06     
    10     6.29e-06   2.93e-06     
    11     1.87e-06   4.93e-07     
    12     3.35e-07   2.31e-07     
 ------------------------------------------------------------------------------
                                   Orbital response converged.

 Computing density matrices... Done.
 CCSD calculation:   CPU 569.58 s  wall 106.81 s

 Transferring MO TPDM to AO TPDM
 Transferring g2_o1o1o1o1
 Transferring g2_o1o1o1v1
 Transferring g2_o1o1v1v1
 Transferring g2_o1v1o1v1
 Transferring g2_o1v1v1v1
 Transferring g2_v1v1v1v1
 Adding separable TPDM
 Computing TPDM gradient
 --------------------------------------------------------
 2e gradient
  Atom          X               Y               Z
 --------------------------------------------------------
    1        -36.373728        6.516675       -0.000000  
    2         21.014984      -22.088682        0.000000  
    3         10.018932       15.416779        0.000000  
    4          5.339812        0.155227       -0.000000  
 --------------------------------------------------------
 --------------------------------------------------------
 Final gradient
  Atom          X               Y               Z
 --------------------------------------------------------
    1        -36.373728        6.516675       -0.000000  
    2         21.014984      -22.088682        0.000000  
    3         10.018932       15.416779        0.000000  
    4          5.339812        0.155227       -0.000000  
 --------------------------------------------------------
 Analytic gradient from two-electron contribution:   CPU 111.39 s  wall 21.59 s

 Total ccman2 time:   CPU 701.60 s  wall 132.39 s


 --------------------------------------------------------------

                    Orbital Energies (a.u.)
 --------------------------------------------------------------

 Alpha MOs
 -- Occupied --
******** -80.0487 -65.1624 -58.5222 -58.5209 -58.5208 -15.5977  -9.8422
 -7.5870  -7.4551  -7.4484  -7.4477  -5.4795  -5.4786  -5.4781  -3.1940
 -3.1913  -3.1904  -3.1830  -3.1829  -1.1920  -1.0244  -0.7720  -0.6081
 -0.5412  -0.4828  -0.4298  -0.4099  -0.3990
 -- Virtual --
  0.0168   0.0399   0.0613   0.0698   0.0831   0.0955   0.1079   0.1286
  0.1294   0.1317   0.1901   0.2160   0.2241   0.2286   0.2595   0.2946
  0.3105   0.3750   0.3896   0.4904   0.5375   0.5767   0.5901   0.6407
  0.6773   0.7497   0.7771   0.7905   0.8107   0.8361   0.8576   0.8922
  0.9542   0.9984   1.0271   1.0462   1.1005   1.2797   1.3243   1.3640
  1.5423   1.6800   1.7803   1.8515   1.9758   2.1955   2.3082   2.3299
  2.4160   2.4399   2.6493   2.6633   2.8715   2.9871   3.3454   4.2644
  4.4583   4.5463   4.5542   4.5635   4.5892   4.7709   4.9033   7.1961
  7.5143   8.2165   8.2283   8.2981  14.7152  14.8196  14.9256  36.8074
 49.4732 166.1344 293.9027 293.9121 293.99521028.4119
 --------------------------------------------------------------

          Ground-State Mulliken Net Atomic Charges

     Atom                 Charge (a.u.)
  ----------------------------------------
      1 Br                   -0.212214
      2 P                     0.344934
      3 N                    -0.377199
      4 H                     0.244479
  ----------------------------------------
  Sum of atomic charges =    -0.000000

 -----------------------------------------------------------------
                    Cartesian Multipole Moments
 -----------------------------------------------------------------
    Charge (ESU x 10^10)
                -0.0000
    Dipole Moment (Debye)
         X      -2.2456      Y       1.8236      Z       0.0000
       Tot       2.8927
    Quadrupole Moments (Debye-Ang)
        XX     -31.1520     XY      -2.5724     YY     -40.7320
        XZ      -0.0000     YZ       0.0000     ZZ     -37.3613
    Octopole Moments (Debye-Ang^2)
       XXX       5.7839    XXY      -0.7156    XYY      13.6874
       YYY       0.4662    XXZ      -0.0000    XYZ      -0.0000
       YYZ       0.0000    XZZ       8.5085    YZZ       0.0538
       ZZZ       0.0000
    Hexadecapole Moments (Debye-Ang^3)
      XXXX    -323.2730   XXXY       1.6966   XXYY     -93.6106
      XYYY      -6.4090   YYYY    -109.1948   XXXZ      -0.0000
      XXYZ       0.0000   XYYZ      -0.0000   YYYZ       0.0000
      XXZZ     -79.0601   XYZZ      -1.7736   YYZZ     -25.1334
      XZZZ      -0.0000   YZZZ       0.0000   ZZZZ     -47.7379
 -----------------------------------------------------------------
 DrvMan completing analytic gradient of the correlated energy
 Correlated dipole moment
            1
    1  -0.8834698
    2   0.7174413
    3   0.0000000
 Energy read as -2968.732140097
 Full Analytical Gradient: (in a.u., or Hartree/Bohr)
             1             2             3             4
    1   -0.00028838    0.00063704   -0.00034960    0.00000095
    2    0.00013186    0.00025607   -0.00032091   -0.00006703
    3   -0.00000000    0.00000003   -0.00000003    0.00000001
 Gradient time:  CPU 0.76 s  wall 0.77 s
 ----------------------------------------------------------------
             Standard Nuclear Orientation (Angstroms)
    I     Atom           X                Y                Z
 ----------------------------------------------------------------
    1      Br      0.9796871146    -0.0715527796     0.0000000000
    2      P      -1.1748391391     0.5716895747    -0.0000000000
    3      N      -1.9590194556    -0.7786315392     0.0000000000
    4      H      -2.9683257368    -0.6205755583     0.0000000000
 ----------------------------------------------------------------
 Nuclear Repulsion Energy =   213.9920141925 hartrees
 There are       29 alpha and       29 beta electrons

                       Distance Matrix (Angstroms)
             Br(  1)   P (  2)   N (  3)
   P (  2)  2.248498
   N (  3)  3.022575  1.561508
   H (  4)  3.986004  2.153623  1.021607

 Requested basis set is 6-311++G(d,p)
 There are 43 shells and 107 basis functions
 A cutoff of  1.0D-14 yielded    869 shell pairs
 There are      5605 function pairs (      6164 Cartesian)
 Smallest overlap matrix eigenvalue = 1.53E-03
 Guess MOs from SCF MO coefficient file

 -----------------------------------------------------------------------
  General SCF calculation program by
  Eric Jon Sundstrom, Paul Horn, Yuezhi Mao, Dmitri Zuev, Alec White,
  David Stuck, Shaama M.S., Shane Yost, Joonho Lee, David Small,
  Daniel Levine, Susi Lehtola, Hugh Burton, Evgeny Epifanovsky
 -----------------------------------------------------------------------
 Hartree-Fock
 using 6 threads for integral computing
 -------------------------------------------------------
 OpenMP Integral computing Module                
 Release: version 2.0, May 2017, Q-Chem Inc. Pleasanton 
 -------------------------------------------------------
 A restricted SCF calculation will be
 performed using DIIS
 SCF converges when DIIS error is below 1.0e-08
 ---------------------------------------
  Cycle       Energy         DIIS error
 ---------------------------------------
    1   -2968.1506999553      2.84e-05  
    2   -2968.1507014376      1.01e-05  
    3   -2968.1507015734      6.02e-06  
    4   -2968.1507016281      1.09e-06  
    5   -2968.1507016311      2.90e-07  
    6   -2968.1507016315      1.33e-07  
    7   -2968.1507016315      4.08e-08  
    8   -2968.1507016315      1.04e-08  
    9   -2968.1507016316      2.62e-09  Convergence criterion met
 ---------------------------------------
 SCF time:   CPU 4.82s  wall 1.00s 
 SCF   energy in the final basis set =    -2968.1507016316
 Total energy in the final basis set =    -2968.1507016316


 ------------------------------------------------------------------------------

   CCMAN2: suite of methods based on coupled cluster
           and equation of motion theories.

   Components:
   * libvmm-1.3-trunk
     by Evgeny Epifanovsky, Ilya Kaliman.
   * libtensor-2.5-trunk
     by Evgeny Epifanovsky, Michael Wormit, Dmitry Zuev, Sam Manzer, 
        Ilya Kaliman.
   * libcc-2.5-trunk
     by Evgeny Epifanovsky, Arik Landau, Tomasz Kus, Kirill Khistyaev, 
        Dmitry Zuev, Prashant Manohar, Xintian Feng, Anna Krylov, 
        Matthew Goldey, Alec White, Thomas Jagau, Kaushik Nanda, 
        Anastasia Gunina, Alexander Kunitsa, Joonho Lee.

   CCMAN original authors:
   Anna I. Krylov, C. David Sherrill, Steven R. Gwaltney,
   Edward F. C. Byrd (2000)
   Sergey V. Levchenko, Lyudmila V. Slipchenko, Tao Wang,
   Ana-Maria C. Cristian (2003)
   Piotr A. Pieniazek, C. Melania Oana, Evgeny Epifanovsky (2007)
   Prashant Manohar (2009)

 ------------------------------------------------------------------------------


 Allocating and initializing 30808MB of RAM...
 Calculation will run on 6 cores.


 Alpha MOs, Restricted
 -- Occupied --                  
-490.03  -80.05  -65.16  -58.52  -58.52  -58.52  -15.60   -9.84
  1 A     2 A     3 A     4 A     5 A     6 A     7 A     8 A                  
 -7.587  -7.455  -7.448  -7.447  -5.480  -5.479  -5.478  -3.194
  9 A    10 A    11 A    12 A    13 A    14 A    15 A    16 A                  
 -3.191  -3.190  -3.183  -3.183  -1.192  -1.024  -0.772  -0.608
 17 A    18 A    19 A    20 A    21 A    22 A    23 A    24 A                  
 -0.541  -0.483  -0.430  -0.410  -0.399
 25 A    26 A    27 A    28 A    29 A                                          
 -- Virtual --                   
  0.017   0.040   0.061   0.070   0.083   0.095   0.108   0.129
 30 A    31 A    32 A    33 A    34 A    35 A    36 A    37 A                  
  0.129   0.132   0.190   0.216   0.224   0.229   0.259   0.295
 38 A    39 A    40 A    41 A    42 A    43 A    44 A    45 A                  
  0.310   0.375   0.390   0.491   0.538   0.577   0.590   0.641
 46 A    47 A    48 A    49 A    50 A    51 A    52 A    53 A                  
  0.678   0.750   0.777   0.791   0.810   0.836   0.857   0.892
 54 A    55 A    56 A    57 A    58 A    59 A    60 A    61 A                  
  0.954   0.998   1.027   1.046   1.100   1.279   1.325   1.364
 62 A    63 A    64 A    65 A    66 A    67 A    68 A    69 A                  
  1.542   1.680   1.780   1.851   1.976   2.195   2.308   2.330
 70 A    71 A    72 A    73 A    74 A    75 A    76 A    77 A                  
  2.416   2.440   2.649   2.664   2.871   2.987   3.345   4.264
 78 A    79 A    80 A    81 A    82 A    83 A    84 A    85 A                  
  4.459   4.547   4.554   4.564   4.589   4.771   4.904   7.196
 86 A    87 A    88 A    89 A    90 A    91 A    92 A    93 A                  
  7.515   8.217   8.229   8.298  14.715  14.820  14.926  36.807
 94 A    95 A    96 A    97 A    98 A    99 A   100 A   101 A                  
 49.473 166.135 293.903 293.912 293.9951028.412
102 A   103 A   104 A   105 A   106 A   107 A                                  

 Beta MOs, Restricted
 -- Occupied --                  
-490.03  -80.05  -65.16  -58.52  -58.52  -58.52  -15.60   -9.84
  1 A     2 A     3 A     4 A     5 A     6 A     7 A     8 A                  
 -7.587  -7.455  -7.448  -7.447  -5.480  -5.479  -5.478  -3.194
  9 A    10 A    11 A    12 A    13 A    14 A    15 A    16 A                  
 -3.191  -3.190  -3.183  -3.183  -1.192  -1.024  -0.772  -0.608
 17 A    18 A    19 A    20 A    21 A    22 A    23 A    24 A                  
 -0.541  -0.483  -0.430  -0.410  -0.399
 25 A    26 A    27 A    28 A    29 A                                          
 -- Virtual --                   
  0.017   0.040   0.061   0.070   0.083   0.095   0.108   0.129
 30 A    31 A    32 A    33 A    34 A    35 A    36 A    37 A                  
  0.129   0.132   0.190   0.216   0.224   0.229   0.259   0.295
 38 A    39 A    40 A    41 A    42 A    43 A    44 A    45 A                  
  0.310   0.375   0.390   0.491   0.538   0.577   0.590   0.641
 46 A    47 A    48 A    49 A    50 A    51 A    52 A    53 A                  
  0.678   0.750   0.777   0.791   0.810   0.836   0.857   0.892
 54 A    55 A    56 A    57 A    58 A    59 A    60 A    61 A                  
  0.954   0.998   1.027   1.046   1.100   1.279   1.325   1.364
 62 A    63 A    64 A    65 A    66 A    67 A    68 A    69 A                  
  1.542   1.680   1.780   1.851   1.976   2.195   2.308   2.330
 70 A    71 A    72 A    73 A    74 A    75 A    76 A    77 A                  
  2.416   2.440   2.649   2.664   2.871   2.987   3.345   4.264
 78 A    79 A    80 A    81 A    82 A    83 A    84 A    85 A                  
  4.459   4.547   4.554   4.564   4.589   4.771   4.904   7.196
 86 A    87 A    88 A    89 A    90 A    91 A    92 A    93 A                  
  7.515   8.217   8.229   8.298  14.715  14.820  14.926  36.807
 94 A    95 A    96 A    97 A    98 A    99 A   100 A   101 A                  
 49.473 166.135 293.903 293.912 293.9951028.412
102 A   103 A   104 A   105 A   106 A   107 A                                  

 Occupation and symmetry of molecular orbitals

 Point group: C1 (1 irreducible representation).

                           A     All 
 -------------------------------------
 All molecular orbitals:
  - Alpha                  107   107 
  - Beta                   107   107 
 -------------------------------------
 Alpha orbitals:
  - Frozen occupied        15    15  
  - Active occupied        14    14  
  - Active virtual         78    78  
  - Frozen virtual         0     0   
 -------------------------------------
 Beta orbitals:
  - Frozen occupied        15    15  
  - Active occupied        14    14  
  - Active virtual         78    78  
  - Frozen virtual         0     0   
 -------------------------------------

 Import integrals:   CPU 0.00 s  wall 0.00 s

 Import integrals:   CPU 17.82 s  wall 3.11 s

 MP2 amplitudes:   CPU 0.04 s  wall 0.02 s

Running a double precision version
           CCSD T amplitudes will be solved using DIIS.

           Start     Size      MaxIter   EConv     TConv     
           3         7         100       1.00e-07  1.00e-05  
 ------------------------------------------------------------------------------
           Energy (a.u.)   Ediff      Tdiff       Comment
 ------------------------------------------------------------------------------
         -2968.72389401                           
     1   -2968.71211892   1.18e-02   7.11e-01     
     2   -2968.72998946   1.79e-02   9.28e-02     
     3   -2968.72971772   2.72e-04   3.99e-02     
     4   -2968.73145646   1.74e-03   1.20e-02     Switched to DIIS steps.
     5   -2968.73210813   6.52e-04   1.05e-02     
     6   -2968.73212788   1.97e-05   2.03e-03     
     7   -2968.73213421   6.33e-06   9.93e-04     
     8   -2968.73214046   6.26e-06   3.61e-04     
     9   -2968.73214037   9.72e-08   1.62e-04     
    10   -2968.73214057   2.00e-07   5.08e-05     
    11   -2968.73214062   4.97e-08   2.26e-05     
    12   -2968.73214058   3.48e-08   7.47e-06     
 ------------------------------------------------------------------------------
         -2968.73214058                           CCSD T converged.

End of double precision
 SCF energy                 = -2968.15070163
 MP2 energy                 = -2968.72389401
 CCSD correlation energy     =    -0.58143895
 CCSD total energy           = -2968.73214058

 CCSD  T1^2 = 0.0106  T2^2 = 0.2162  Leading amplitudes:

 Amplitude    Orbitals with energies
 -0.0258       26 (A) A                  ->    30 (A) A                   
              -0.4828                          0.0168                     
 -0.0258       26 (A) B                  ->    30 (A) B                   
              -0.4828                          0.0168                     
  0.0182       29 (A) A                  ->    32 (A) A                   
              -0.3991                          0.0612                     
  0.0182       29 (A) B                  ->    32 (A) B                   
              -0.3991                          0.0612                     

 Amplitude    Orbitals with energies
 -0.0720       26 (A) A      26 (A) B    ->    30 (A) A      30 (A) B     
              -0.4828       -0.4828            0.0168        0.0168       
  0.0720       26 (A) A      26 (A) B    ->    30 (A) B      30 (A) A     
              -0.4828       -0.4828            0.0168        0.0168       
  0.0720       26 (A) B      26 (A) A    ->    30 (A) A      30 (A) B     
              -0.4828       -0.4828            0.0168        0.0168       
 -0.0720       26 (A) B      26 (A) A    ->    30 (A) B      30 (A) A     
              -0.4828       -0.4828            0.0168        0.0168       

 Computing CCSD intemediates for later calculations in double precision
 Finished.

Running a double precision version
           CCSD Lambda amplitudes will be solved using DIIS.
           Start     Size      MaxIter   EConv     LConv     
           3         7         100       1.00e-07  1.00e-05  
 ------------------------------------------------------------------------------
            Enorm      Ldiff       Comment
 ------------------------------------------------------------------------------
     1     4.75e-02   3.47e-02     
     2     1.33e-02   5.65e-03     
     3     5.36e-03   1.50e-03     
     4     3.26e-03   1.18e-03     Switched to DIIS steps.
     5     1.00e-03   5.96e-04     
     6     4.64e-04   1.47e-04     
     7     1.74e-04   4.13e-05     
     8     7.29e-05   1.70e-06     
     9     2.48e-05   2.70e-06     
    10     1.06e-05   6.26e-07     
    11     3.67e-06   2.22e-07     
    12     1.60e-06   5.94e-08     
    13     6.04e-07   1.25e-07     
    14     2.39e-07   2.31e-08     
    15     1.30e-07   2.50e-08     
    16     5.66e-08   1.03e-08     
 ------------------------------------------------------------------------------
                                   CCSD Lambda converged.

 Computing density matrices in double precision...
           Orbital response amplitudes will be solved using DIIS.
           Start     Size      MaxIter   EConv     LConv     
           3         7         100       1.00e-06  1.00e-06  
 ------------------------------------------------------------------------------
            Enorm      Ldiff       Comment
 ------------------------------------------------------------------------------
     1     1.05e-01   3.62e-03     
     2     1.06e-01   4.52e-03     
     3     1.25e-01   2.01e-02     
     4     8.81e-03   5.25e-02     Switched to DIIS steps.
     5     1.82e-03   8.29e-04     
     6     7.27e-04   1.28e-04     
     7     7.50e-04   5.09e-05     
     8     1.03e-04   1.58e-04     
     9     2.87e-05   8.40e-06     
    10     6.25e-06   3.09e-06     
    11     1.87e-06   4.89e-07     
    12     3.35e-07   2.30e-07     
 ------------------------------------------------------------------------------
                                   Orbital response converged.

 Computing density matrices... Done.
 CCSD calculation:   CPU 568.34 s  wall 106.50 s

 Transferring MO TPDM to AO TPDM
 Transferring g2_o1o1o1o1
 Transferring g2_o1o1o1v1
 Transferring g2_o1o1v1v1
 Transferring g2_o1v1o1v1
 Transferring g2_o1v1v1v1
 Transferring g2_v1v1v1v1
 Adding separable TPDM
 Computing TPDM gradient
 --------------------------------------------------------
 2e gradient
  Atom          X               Y               Z
 --------------------------------------------------------
    1        -36.331343        6.499040        0.000000  
    2         20.989238      -22.090494       -0.000000  
    3         10.002046       15.436446       -0.000000  
    4          5.340059        0.155008       -0.000000  
 --------------------------------------------------------
 --------------------------------------------------------
 Final gradient
  Atom          X               Y               Z
 --------------------------------------------------------
    1        -36.331343        6.499040        0.000000  
    2         20.989238      -22.090494       -0.000000  
    3         10.002046       15.436446       -0.000000  
    4          5.340059        0.155008       -0.000000  
 --------------------------------------------------------
 Analytic gradient from two-electron contribution:   CPU 115.01 s  wall 23.46 s

 Total ccman2 time:   CPU 704.10 s  wall 134.00 s


 --------------------------------------------------------------

                    Orbital Energies (a.u.)
 --------------------------------------------------------------

 Alpha MOs
 -- Occupied --
******** -80.0488 -65.1621 -58.5219 -58.5207 -58.5205 -15.5978  -9.8419
 -7.5871  -7.4549  -7.4481  -7.4474  -5.4796  -5.4786  -5.4782  -3.1937
 -3.1910  -3.1901  -3.1827  -3.1827  -1.1925  -1.0240  -0.7721  -0.6082
 -0.5412  -0.4828  -0.4295  -0.4099  -0.3991
 -- Virtual --
  0.0168   0.0398   0.0612   0.0698   0.0831   0.0954   0.1079   0.1285
  0.1294   0.1318   0.1901   0.2160   0.2241   0.2285   0.2594   0.2946
  0.3104   0.3750   0.3896   0.4908   0.5377   0.5768   0.5903   0.6407
  0.6777   0.7500   0.7774   0.7906   0.8105   0.8361   0.8575   0.8923
  0.9539   0.9979   1.0270   1.0459   1.1001   1.2791   1.3245   1.3643
  1.5420   1.6797   1.7802   1.8510   1.9756   2.1953   2.3084   2.3301
  2.4159   2.4403   2.6491   2.6639   2.8712   2.9875   3.3454   4.2643
  4.4591   4.5466   4.5544   4.5636   4.5892   4.7706   4.9035   7.1961
  7.5149   8.2167   8.2285   8.2981  14.7151  14.8197  14.9264  36.8074
 49.4733 166.1352 293.9029 293.9123 293.99511028.4120
 --------------------------------------------------------------

          Ground-State Mulliken Net Atomic Charges

     Atom                 Charge (a.u.)
  ----------------------------------------
      1 Br                   -0.213292
      2 P                     0.345178
      3 N                    -0.376259
      4 H                     0.244372
  ----------------------------------------
  Sum of atomic charges =    -0.000000

 -----------------------------------------------------------------
                    Cartesian Multipole Moments
 -----------------------------------------------------------------
    Charge (ESU x 10^10)
                -0.0000
    Dipole Moment (Debye)
         X      -2.2619      Y       1.8251      Z       0.0000
       Tot       2.9064
    Quadrupole Moments (Debye-Ang)
        XX     -31.1374     XY      -2.5756     YY     -40.7261
        XZ      -0.0000     YZ       0.0000     ZZ     -37.3612
    Octopole Moments (Debye-Ang^2)
       XXX       5.7826    XXY      -0.7139    XYY      13.6915
       YYY       0.4669    XXZ      -0.0000    XYZ      -0.0000
       YYZ       0.0000    XZZ       8.5137    YZZ       0.0551
       ZZZ       0.0000
    Hexadecapole Moments (Debye-Ang^3)
      XXXX    -323.5176   XXXY       1.7294   XXYY     -93.6531
      XYYY      -6.3613   YYYY    -109.1617   XXXZ       0.0000
      XXYZ       0.0000   XYYZ      -0.0000   YYYZ       0.0000
      XXZZ     -79.1010   XYZZ      -1.7613   YYZZ     -25.1288
      XZZZ      -0.0000   YZZZ       0.0000   ZZZZ     -47.7373
 -----------------------------------------------------------------
 DrvMan completing analytic gradient of the correlated energy
 Correlated dipole moment
            1
    1  -0.8898861
    2   0.7180489
    3   0.0000000
 Energy read as -2968.732140581
 Full Analytical Gradient: (in a.u., or Hartree/Bohr)
             1             2             3             4
    1    0.00009135   -0.00037920    0.00023556    0.00005228
    2   -0.00005655   -0.00028427    0.00029125    0.00004957
    3   -0.00000000    0.00000000   -0.00000000    0.00000000
 Gradient time:  CPU 0.75 s  wall 0.77 s
 ----------------------------------------------------------------
             Standard Nuclear Orientation (Angstroms)
    I     Atom           X                Y                Z
 ----------------------------------------------------------------
    1      Br      0.9796871146    -0.0715527796     0.0000000000
    2      P      -1.1738391391     0.5726895747    -0.0000000000
    3      N      -1.9590194556    -0.7786315392     0.0000000000
    4      H      -2.9683257368    -0.6205755583     0.0000000000
 ----------------------------------------------------------------
 Nuclear Repulsion Energy =   213.9954458763 hartrees
 There are       29 alpha and       29 beta electrons

                       Distance Matrix (Angstroms)
             Br(  1)   P (  2)   N (  3)
   P (  2)  2.247826
   N (  3)  3.022575  1.562875
   H (  4)  3.986004  2.155009  1.021607

 Requested basis set is 6-311++G(d,p)
 There are 43 shells and 107 basis functions
 A cutoff of  1.0D-14 yielded    869 shell pairs
 There are      5605 function pairs (      6164 Cartesian)
 Smallest overlap matrix eigenvalue = 1.53E-03
 Guess MOs from SCF MO coefficient file

 -----------------------------------------------------------------------
  General SCF calculation program by
  Eric Jon Sundstrom, Paul Horn, Yuezhi Mao, Dmitri Zuev, Alec White,
  David Stuck, Shaama M.S., Shane Yost, Joonho Lee, David Small,
  Daniel Levine, Susi Lehtola, Hugh Burton, Evgeny Epifanovsky
 -----------------------------------------------------------------------
 Hartree-Fock
 using 6 threads for integral computing
 -------------------------------------------------------
 OpenMP Integral computing Module                
 Release: version 2.0, May 2017, Q-Chem Inc. Pleasanton 
 -------------------------------------------------------
 A restricted SCF calculation will be
 performed using DIIS
 SCF converges when DIIS error is below 1.0e-08
 ---------------------------------------
  Cycle       Energy         DIIS error
 ---------------------------------------
    1   -2968.1506128341      2.40e-05  
    2   -2968.1506137229      1.11e-05  
    3   -2968.1506138686      4.89e-06  
    4   -2968.1506139129      1.13e-06  
    5   -2968.1506139166      3.29e-07  
    6   -2968.1506139171      1.42e-07  
    7   -2968.1506139172      6.41e-08  
    8   -2968.1506139173      3.26e-08  
    9   -2968.1506139173      1.04e-08  
   10   -2968.1506139173      2.26e-09  Convergence criterion met
 ---------------------------------------
 SCF time:   CPU 5.36s  wall 1.00s 
 SCF   energy in the final basis set =    -2968.1506139173
 Total energy in the final basis set =    -2968.1506139173


 ------------------------------------------------------------------------------

   CCMAN2: suite of methods based on coupled cluster
           and equation of motion theories.

   Components:
   * libvmm-1.3-trunk
     by Evgeny Epifanovsky, Ilya Kaliman.
   * libtensor-2.5-trunk
     by Evgeny Epifanovsky, Michael Wormit, Dmitry Zuev, Sam Manzer, 
        Ilya Kaliman.
   * libcc-2.5-trunk
     by Evgeny Epifanovsky, Arik Landau, Tomasz Kus, Kirill Khistyaev, 
        Dmitry Zuev, Prashant Manohar, Xintian Feng, Anna Krylov, 
        Matthew Goldey, Alec White, Thomas Jagau, Kaushik Nanda, 
        Anastasia Gunina, Alexander Kunitsa, Joonho Lee.

   CCMAN original authors:
   Anna I. Krylov, C. David Sherrill, Steven R. Gwaltney,
   Edward F. C. Byrd (2000)
   Sergey V. Levchenko, Lyudmila V. Slipchenko, Tao Wang,
   Ana-Maria C. Cristian (2003)
   Piotr A. Pieniazek, C. Melania Oana, Evgeny Epifanovsky (2007)
   Prashant Manohar (2009)

 ------------------------------------------------------------------------------


 Allocating and initializing 30808MB of RAM...
 Calculation will run on 6 cores.


 Alpha MOs, Restricted
 -- Occupied --                  
-490.03  -80.05  -65.16  -58.52  -58.52  -58.52  -15.60   -9.84
  1 A     2 A     3 A     4 A     5 A     6 A     7 A     8 A                  
 -7.587  -7.455  -7.448  -7.448  -5.480  -5.479  -5.478  -3.194
  9 A    10 A    11 A    12 A    13 A    14 A    15 A    16 A                  
 -3.191  -3.190  -3.183  -3.183  -1.192  -1.024  -0.772  -0.608
 17 A    18 A    19 A    20 A    21 A    22 A    23 A    24 A                  
 -0.541  -0.483  -0.430  -0.410  -0.399
 25 A    26 A    27 A    28 A    29 A                                          
 -- Virtual --                   
  0.017   0.040   0.061   0.070   0.083   0.095   0.108   0.128
 30 A    31 A    32 A    33 A    34 A    35 A    36 A    37 A                  
  0.129   0.132   0.190   0.216   0.224   0.229   0.259   0.295
 38 A    39 A    40 A    41 A    42 A    43 A    44 A    45 A                  
  0.310   0.375   0.390   0.490   0.538   0.577   0.590   0.641
 46 A    47 A    48 A    49 A    50 A    51 A    52 A    53 A                  
  0.678   0.750   0.777   0.791   0.810   0.836   0.857   0.892
 54 A    55 A    56 A    57 A    58 A    59 A    60 A    61 A                  
  0.954   0.998   1.027   1.046   1.100   1.279   1.324   1.363
 62 A    63 A    64 A    65 A    66 A    67 A    68 A    69 A                  
  1.542   1.680   1.780   1.851   1.976   2.195   2.308   2.330
 70 A    71 A    72 A    73 A    74 A    75 A    76 A    77 A                  
  2.416   2.440   2.649   2.664   2.871   2.987   3.345   4.264
 78 A    79 A    80 A    81 A    82 A    83 A    84 A    85 A                  
  4.458   4.546   4.554   4.564   4.589   4.771   4.903   7.196
 86 A    87 A    88 A    89 A    90 A    91 A    92 A    93 A                  
  7.514   8.217   8.228   8.298  14.715  14.820  14.925  36.807
 94 A    95 A    96 A    97 A    98 A    99 A   100 A   101 A                  
 49.473 166.134 293.903 293.912 293.9951028.412
102 A   103 A   104 A   105 A   106 A   107 A                                  

 Beta MOs, Restricted
 -- Occupied --                  
-490.03  -80.05  -65.16  -58.52  -58.52  -58.52  -15.60   -9.84
  1 A     2 A     3 A     4 A     5 A     6 A     7 A     8 A                  
 -7.587  -7.455  -7.448  -7.448  -5.480  -5.479  -5.478  -3.194
  9 A    10 A    11 A    12 A    13 A    14 A    15 A    16 A                  
 -3.191  -3.190  -3.183  -3.183  -1.192  -1.024  -0.772  -0.608
 17 A    18 A    19 A    20 A    21 A    22 A    23 A    24 A                  
 -0.541  -0.483  -0.430  -0.410  -0.399
 25 A    26 A    27 A    28 A    29 A                                          
 -- Virtual --                   
  0.017   0.040   0.061   0.070   0.083   0.095   0.108   0.128
 30 A    31 A    32 A    33 A    34 A    35 A    36 A    37 A                  
  0.129   0.132   0.190   0.216   0.224   0.229   0.259   0.295
 38 A    39 A    40 A    41 A    42 A    43 A    44 A    45 A                  
  0.310   0.375   0.390   0.490   0.538   0.577   0.590   0.641
 46 A    47 A    48 A    49 A    50 A    51 A    52 A    53 A                  
  0.678   0.750   0.777   0.791   0.810   0.836   0.857   0.892
 54 A    55 A    56 A    57 A    58 A    59 A    60 A    61 A                  
  0.954   0.998   1.027   1.046   1.100   1.279   1.324   1.363
 62 A    63 A    64 A    65 A    66 A    67 A    68 A    69 A                  
  1.542   1.680   1.780   1.851   1.976   2.195   2.308   2.330
 70 A    71 A    72 A    73 A    74 A    75 A    76 A    77 A                  
  2.416   2.440   2.649   2.664   2.871   2.987   3.345   4.264
 78 A    79 A    80 A    81 A    82 A    83 A    84 A    85 A                  
  4.458   4.546   4.554   4.564   4.589   4.771   4.903   7.196
 86 A    87 A    88 A    89 A    90 A    91 A    92 A    93 A                  
  7.514   8.217   8.228   8.298  14.715  14.820  14.925  36.807
 94 A    95 A    96 A    97 A    98 A    99 A   100 A   101 A                  
 49.473 166.134 293.903 293.912 293.9951028.412
102 A   103 A   104 A   105 A   106 A   107 A                                  

 Occupation and symmetry of molecular orbitals

 Point group: C1 (1 irreducible representation).

                           A     All 
 -------------------------------------
 All molecular orbitals:
  - Alpha                  107   107 
  - Beta                   107   107 
 -------------------------------------
 Alpha orbitals:
  - Frozen occupied        15    15  
  - Active occupied        14    14  
  - Active virtual         78    78  
  - Frozen virtual         0     0   
 -------------------------------------
 Beta orbitals:
  - Frozen occupied        15    15  
  - Active occupied        14    14  
  - Active virtual         78    78  
  - Frozen virtual         0     0   
 -------------------------------------

 Import integrals:   CPU 0.00 s  wall 0.00 s

 Import integrals:   CPU 17.96 s  wall 3.14 s

 MP2 amplitudes:   CPU 0.04 s  wall 0.02 s

Running a double precision version
           CCSD T amplitudes will be solved using DIIS.

           Start     Size      MaxIter   EConv     TConv     
           3         7         100       1.00e-07  1.00e-05  
 ------------------------------------------------------------------------------
           Energy (a.u.)   Ediff      Tdiff       Comment
 ------------------------------------------------------------------------------
         -2968.72391512                           
     1   -2968.71209187   1.18e-02   7.11e-01     
     2   -2968.72999069   1.79e-02   9.28e-02     
     3   -2968.72971178   2.79e-04   3.99e-02     
     4   -2968.73145426   1.74e-03   1.21e-02     Switched to DIIS steps.
     5   -2968.73210765   6.53e-04   1.05e-02     
     6   -2968.73212749   1.98e-05   2.03e-03     
     7   -2968.73213378   6.29e-06   9.95e-04     
     8   -2968.73214004   6.26e-06   3.61e-04     
     9   -2968.73213994   9.84e-08   1.62e-04     
    10   -2968.73214014   1.99e-07   5.09e-05     
    11   -2968.73214019   5.15e-08   2.27e-05     
    12   -2968.73214016   3.49e-08   7.48e-06     
 ------------------------------------------------------------------------------
         -2968.73214016                           CCSD T converged.

End of double precision
 SCF energy                 = -2968.15061392
 MP2 energy                 = -2968.72391512
 CCSD correlation energy     =    -0.58152624
 CCSD total energy           = -2968.73214016

 CCSD  T1^2 = 0.0106  T2^2 = 0.2163  Leading amplitudes:

 Amplitude    Orbitals with energies
 -0.0258       26 (A) A                  ->    30 (A) A                   
              -0.4826                          0.0167                     
 -0.0258       26 (A) B                  ->    30 (A) B                   
              -0.4826                          0.0167                     
  0.0182       29 (A) A                  ->    32 (A) A                   
              -0.3992                          0.0612                     
  0.0182       29 (A) B                  ->    32 (A) B                   
              -0.3992                          0.0612                     

 Amplitude    Orbitals with energies
 -0.0718       26 (A) A      26 (A) B    ->    30 (A) A      30 (A) B     
              -0.4826       -0.4826            0.0167        0.0167       
  0.0718       26 (A) A      26 (A) B    ->    30 (A) B      30 (A) A     
              -0.4826       -0.4826            0.0167        0.0167       
  0.0718       26 (A) B      26 (A) A    ->    30 (A) A      30 (A) B     
              -0.4826       -0.4826            0.0167        0.0167       
 -0.0718       26 (A) B      26 (A) A    ->    30 (A) B      30 (A) A     
              -0.4826       -0.4826            0.0167        0.0167       

 Computing CCSD intemediates for later calculations in double precision
 Finished.

Running a double precision version
           CCSD Lambda amplitudes will be solved using DIIS.
           Start     Size      MaxIter   EConv     LConv     
           3         7         100       1.00e-07  1.00e-05  
 ------------------------------------------------------------------------------
            Enorm      Ldiff       Comment
 ------------------------------------------------------------------------------
     1     4.76e-02   3.47e-02     
     2     1.33e-02   5.66e-03     
     3     5.37e-03   1.50e-03     
     4     3.26e-03   1.18e-03     Switched to DIIS steps.
     5     1.00e-03   5.98e-04     
     6     4.65e-04   1.47e-04     
     7     1.74e-04   4.15e-05     
     8     7.32e-05   1.70e-06     
     9     2.49e-05   2.72e-06     
    10     1.06e-05   6.40e-07     
    11     3.68e-06   2.28e-07     
    12     1.61e-06   6.07e-08     
    13     6.07e-07   1.26e-07     
    14     2.41e-07   2.32e-08     
    15     1.30e-07   2.51e-08     
    16     5.70e-08   1.03e-08     
 ------------------------------------------------------------------------------
                                   CCSD Lambda converged.

 Computing density matrices in double precision...
           Orbital response amplitudes will be solved using DIIS.
           Start     Size      MaxIter   EConv     LConv     
           3         7         100       1.00e-06  1.00e-06  
 ------------------------------------------------------------------------------
            Enorm      Ldiff       Comment
 ------------------------------------------------------------------------------
     1     1.05e-01   3.62e-03     
     2     1.07e-01   4.52e-03     
     3     1.25e-01   2.01e-02     
     4     8.82e-03   5.25e-02     Switched to DIIS steps.
     5     1.85e-03   8.42e-04     
     6     7.42e-04   1.41e-04     
     7     7.90e-04   3.72e-05     
     8     9.95e-05   1.65e-04     
     9     2.85e-05   6.50e-06     
    10     6.30e-06   3.02e-06     
    11     1.88e-06   4.94e-07     
    12     3.36e-07   2.32e-07     
 ------------------------------------------------------------------------------
                                   Orbital response converged.

 Computing density matrices... Done.
 CCSD calculation:   CPU 568.06 s  wall 106.63 s

 Transferring MO TPDM to AO TPDM
 Transferring g2_o1o1o1o1
 Transferring g2_o1o1o1v1
 Transferring g2_o1o1v1v1
 Transferring g2_o1v1o1v1
 Transferring g2_o1v1v1v1
 Transferring g2_v1v1v1v1
 Adding separable TPDM
 Computing TPDM gradient
 --------------------------------------------------------
 2e gradient
  Atom          X               Y               Z
 --------------------------------------------------------
    1        -36.343449        6.520553        0.000000  
    2         21.004030      -22.095580       -0.000000  
    3         10.002285       15.418563       -0.000000  
    4          5.337134        0.156463       -0.000000  
 --------------------------------------------------------
 --------------------------------------------------------
 Final gradient
  Atom          X               Y               Z
 --------------------------------------------------------
    1        -36.343449        6.520553        0.000000  
    2         21.004030      -22.095580       -0.000000  
    3         10.002285       15.418563       -0.000000  
    4          5.337134        0.156463       -0.000000  
 --------------------------------------------------------
 Analytic gradient from two-electron contribution:   CPU 111.84 s  wall 22.15 s

 Total ccman2 time:   CPU 700.14 s  wall 132.67 s


 --------------------------------------------------------------

                    Orbital Energies (a.u.)
 --------------------------------------------------------------

 Alpha MOs
 -- Occupied --
******** -80.0489 -65.1622 -58.5220 -58.5208 -58.5207 -15.5979  -9.8421
 -7.5872  -7.4550  -7.4482  -7.4475  -5.4796  -5.4787  -5.4782  -3.1939
 -3.1911  -3.1903  -3.1828  -3.1828  -1.1920  -1.0242  -0.7720  -0.6081
 -0.5411  -0.4826  -0.4296  -0.4098  -0.3992
 -- Virtual --
  0.0167   0.0399   0.0612   0.0698   0.0831   0.0954   0.1079   0.1285
  0.1294   0.1317   0.1901   0.2159   0.2241   0.2285   0.2594   0.2947
  0.3105   0.3750   0.3896   0.4904   0.5376   0.5767   0.5902   0.6405
  0.6775   0.7497   0.7773   0.7905   0.8105   0.8361   0.8574   0.8920
  0.9542   0.9981   1.0270   1.0462   1.1003   1.2792   1.3243   1.3635
  1.5421   1.6796   1.7802   1.8514   1.9756   2.1954   2.3083   2.3300
  2.4158   2.4397   2.6492   2.6635   2.8711   2.9866   3.3455   4.2643
  4.4580   4.5464   4.5543   4.5635   4.5892   4.7706   4.9029   7.1960
  7.5139   8.2166   8.2284   8.2980  14.7151  14.8195  14.9250  36.8072
 49.4732 166.1339 293.9028 293.9122 293.99501028.4119
 --------------------------------------------------------------

          Ground-State Mulliken Net Atomic Charges

     Atom                 Charge (a.u.)
  ----------------------------------------
      1 Br                   -0.212690
      2 P                     0.345100
      3 N                    -0.376652
      4 H                     0.244243
  ----------------------------------------
  Sum of atomic charges =    -0.000000

 -----------------------------------------------------------------
                    Cartesian Multipole Moments
 -----------------------------------------------------------------
    Charge (ESU x 10^10)
                -0.0000
    Dipole Moment (Debye)
         X      -2.2535      Y       1.8265      Z       0.0000
       Tot       2.9008
    Quadrupole Moments (Debye-Ang)
        XX     -31.1474     XY      -2.5778     YY     -40.7261
        XZ      -0.0000     YZ       0.0000     ZZ     -37.3642
    Octopole Moments (Debye-Ang^2)
       XXX       5.7977    XXY      -0.7272    XYY      13.6865
       YYY       0.4326    XXZ      -0.0000    XYZ      -0.0000
       YYZ       0.0000    XZZ       8.5143    YZZ       0.0432
       ZZZ       0.0000
    Hexadecapole Moments (Debye-Ang^3)
      XXXX    -323.4608   XXXY       1.7413   XXYY     -93.6376
      XYYY      -6.3458   YYYY    -109.2563   XXXZ       0.0000
      XXYZ       0.0000   XYYZ      -0.0000   YYYZ       0.0000
      XXZZ     -79.0887   XYZZ      -1.7548   YYZZ     -25.1449
      XZZZ      -0.0000   YZZZ       0.0000   ZZZZ     -47.7457
 -----------------------------------------------------------------
 DrvMan completing analytic gradient of the correlated energy
 Correlated dipole moment
            1
    1  -0.8865910
    2   0.7186078
    3   0.0000000
 Energy read as -2968.732140157
 Full Analytical Gradient: (in a.u., or Hartree/Bohr)
             1             2             3             4
    1   -0.00001286    0.00039766   -0.00044233    0.00005753
    2   -0.00002145    0.00071188   -0.00064932   -0.00004111
    3   -0.00000000    0.00000000   -0.00000000    0.00000000
 Gradient time:  CPU 0.81 s  wall 0.82 s
 ----------------------------------------------------------------
             Standard Nuclear Orientation (Angstroms)
    I     Atom           X                Y                Z
 ----------------------------------------------------------------
    1      Br      0.9796871146    -0.0715527796     0.0000000000
    2      P      -1.1738391391     0.5706895747    -0.0000000000
    3      N      -1.9590194556    -0.7786315392     0.0000000000
    4      H      -2.9683257368    -0.6205755583     0.0000000000
 ----------------------------------------------------------------
 Nuclear Repulsion Energy =   214.0681928458 hartrees
 There are       29 alpha and       29 beta electrons

                       Distance Matrix (Angstroms)
             Br(  1)   P (  2)   N (  3)
   P (  2)  2.247254
   N (  3)  3.022575  1.561146
   H (  4)  3.986004  2.153902  1.021607

 Requested basis set is 6-311++G(d,p)
 There are 43 shells and 107 basis functions
 A cutoff of  1.0D-14 yielded    869 shell pairs
 There are      5605 function pairs (      6164 Cartesian)
 Smallest overlap matrix eigenvalue = 1.53E-03
 Guess MOs from SCF MO coefficient file

 -----------------------------------------------------------------------
  General SCF calculation program by
  Eric Jon Sundstrom, Paul Horn, Yuezhi Mao, Dmitri Zuev, Alec White,
  David Stuck, Shaama M.S., Shane Yost, Joonho Lee, David Small,
  Daniel Levine, Susi Lehtola, Hugh Burton, Evgeny Epifanovsky
 -----------------------------------------------------------------------
 Hartree-Fock
 using 6 threads for integral computing
 -------------------------------------------------------
 OpenMP Integral computing Module                
 Release: version 2.0, May 2017, Q-Chem Inc. Pleasanton 
 -------------------------------------------------------
 A restricted SCF calculation will be
 performed using DIIS
 SCF converges when DIIS error is below 1.0e-08
 ---------------------------------------
  Cycle       Energy         DIIS error
 ---------------------------------------
    1   -2968.1507392404      3.07e-05  
    2   -2968.1507407756      1.39e-05  
    3   -2968.1507410263      6.38e-06  
    4   -2968.1507411112      1.71e-06  
    5   -2968.1507411209      5.66e-07  
    6   -2968.1507411227      2.54e-07  
    7   -2968.1507411232      1.02e-07  
    8   -2968.1507411233      3.14e-08  
    9   -2968.1507411233      7.45e-09  Convergence criterion met
 ---------------------------------------
 SCF time:   CPU 4.94s  wall 1.00s 
 SCF   energy in the final basis set =    -2968.1507411233
 Total energy in the final basis set =    -2968.1507411233


 ------------------------------------------------------------------------------

   CCMAN2: suite of methods based on coupled cluster
           and equation of motion theories.

   Components:
   * libvmm-1.3-trunk
     by Evgeny Epifanovsky, Ilya Kaliman.
   * libtensor-2.5-trunk
     by Evgeny Epifanovsky, Michael Wormit, Dmitry Zuev, Sam Manzer, 
        Ilya Kaliman.
   * libcc-2.5-trunk
     by Evgeny Epifanovsky, Arik Landau, Tomasz Kus, Kirill Khistyaev, 
        Dmitry Zuev, Prashant Manohar, Xintian Feng, Anna Krylov, 
        Matthew Goldey, Alec White, Thomas Jagau, Kaushik Nanda, 
        Anastasia Gunina, Alexander Kunitsa, Joonho Lee.

   CCMAN original authors:
   Anna I. Krylov, C. David Sherrill, Steven R. Gwaltney,
   Edward F. C. Byrd (2000)
   Sergey V. Levchenko, Lyudmila V. Slipchenko, Tao Wang,
   Ana-Maria C. Cristian (2003)
   Piotr A. Pieniazek, C. Melania Oana, Evgeny Epifanovsky (2007)
   Prashant Manohar (2009)

 ------------------------------------------------------------------------------


 Allocating and initializing 30808MB of RAM...
 Calculation will run on 6 cores.


 Alpha MOs, Restricted
 -- Occupied --                  
-490.03  -80.05  -65.16  -58.52  -58.52  -58.52  -15.60   -9.84
  1 A     2 A     3 A     4 A     5 A     6 A     7 A     8 A                  
 -7.587  -7.455  -7.448  -7.448  -5.479  -5.478  -5.478  -3.194
  9 A    10 A    11 A    12 A    13 A    14 A    15 A    16 A                  
 -3.191  -3.190  -3.183  -3.183  -1.192  -1.024  -0.772  -0.608
 17 A    18 A    19 A    20 A    21 A    22 A    23 A    24 A                  
 -0.541  -0.483  -0.430  -0.410  -0.399
 25 A    26 A    27 A    28 A    29 A                                          
 -- Virtual --                   
  0.017   0.040   0.061   0.070   0.083   0.095   0.108   0.129
 30 A    31 A    32 A    33 A    34 A    35 A    36 A    37 A                  
  0.129   0.132   0.190   0.216   0.224   0.229   0.259   0.295
 38 A    39 A    40 A    41 A    42 A    43 A    44 A    45 A                  
  0.310   0.375   0.390   0.491   0.538   0.577   0.590   0.641
 46 A    47 A    48 A    49 A    50 A    51 A    52 A    53 A                  
  0.677   0.750   0.777   0.791   0.811   0.836   0.858   0.892
 54 A    55 A    56 A    57 A    58 A    59 A    60 A    61 A                  
  0.954   0.998   1.027   1.046   1.100   1.280   1.325   1.365
 62 A    63 A    64 A    65 A    66 A    67 A    68 A    69 A                  
  1.542   1.680   1.780   1.851   1.976   2.195   2.308   2.330
 70 A    71 A    72 A    73 A    74 A    75 A    76 A    77 A                  
  2.416   2.440   2.649   2.664   2.872   2.988   3.345   4.264
 78 A    79 A    80 A    81 A    82 A    83 A    84 A    85 A                  
  4.459   4.546   4.554   4.564   4.589   4.771   4.904   7.196
 86 A    87 A    88 A    89 A    90 A    91 A    92 A    93 A                  
  7.515   8.217   8.228   8.298  14.715  14.820  14.927  36.808
 94 A    95 A    96 A    97 A    98 A    99 A   100 A   101 A                  
 49.473 166.136 293.903 293.912 293.9951028.412
102 A   103 A   104 A   105 A   106 A   107 A                                  

 Beta MOs, Restricted
 -- Occupied --                  
-490.03  -80.05  -65.16  -58.52  -58.52  -58.52  -15.60   -9.84
  1 A     2 A     3 A     4 A     5 A     6 A     7 A     8 A                  
 -7.587  -7.455  -7.448  -7.448  -5.479  -5.478  -5.478  -3.194
  9 A    10 A    11 A    12 A    13 A    14 A    15 A    16 A                  
 -3.191  -3.190  -3.183  -3.183  -1.192  -1.024  -0.772  -0.608
 17 A    18 A    19 A    20 A    21 A    22 A    23 A    24 A                  
 -0.541  -0.483  -0.430  -0.410  -0.399
 25 A    26 A    27 A    28 A    29 A                                          
 -- Virtual --                   
  0.017   0.040   0.061   0.070   0.083   0.095   0.108   0.129
 30 A    31 A    32 A    33 A    34 A    35 A    36 A    37 A                  
  0.129   0.132   0.190   0.216   0.224   0.229   0.259   0.295
 38 A    39 A    40 A    41 A    42 A    43 A    44 A    45 A                  
  0.310   0.375   0.390   0.491   0.538   0.577   0.590   0.641
 46 A    47 A    48 A    49 A    50 A    51 A    52 A    53 A                  
  0.677   0.750   0.777   0.791   0.811   0.836   0.858   0.892
 54 A    55 A    56 A    57 A    58 A    59 A    60 A    61 A                  
  0.954   0.998   1.027   1.046   1.100   1.280   1.325   1.365
 62 A    63 A    64 A    65 A    66 A    67 A    68 A    69 A                  
  1.542   1.680   1.780   1.851   1.976   2.195   2.308   2.330
 70 A    71 A    72 A    73 A    74 A    75 A    76 A    77 A                  
  2.416   2.440   2.649   2.664   2.872   2.988   3.345   4.264
 78 A    79 A    80 A    81 A    82 A    83 A    84 A    85 A                  
  4.459   4.546   4.554   4.564   4.589   4.771   4.904   7.196
 86 A    87 A    88 A    89 A    90 A    91 A    92 A    93 A                  
  7.515   8.217   8.228   8.298  14.715  14.820  14.927  36.808
 94 A    95 A    96 A    97 A    98 A    99 A   100 A   101 A                  
 49.473 166.136 293.903 293.912 293.9951028.412
102 A   103 A   104 A   105 A   106 A   107 A                                  

 Occupation and symmetry of molecular orbitals

 Point group: C1 (1 irreducible representation).

                           A     All 
 -------------------------------------
 All molecular orbitals:
  - Alpha                  107   107 
  - Beta                   107   107 
 -------------------------------------
 Alpha orbitals:
  - Frozen occupied        15    15  
  - Active occupied        14    14  
  - Active virtual         78    78  
  - Frozen virtual         0     0   
 -------------------------------------
 Beta orbitals:
  - Frozen occupied        15    15  
  - Active occupied        14    14  
  - Active virtual         78    78  
  - Frozen virtual         0     0   
 -------------------------------------

 Import integrals:   CPU 0.00 s  wall 0.00 s

 Import integrals:   CPU 17.90 s  wall 3.12 s

 MP2 amplitudes:   CPU 0.04 s  wall 0.02 s

Running a double precision version
           CCSD T amplitudes will be solved using DIIS.

           Start     Size      MaxIter   EConv     TConv     
           3         7         100       1.00e-07  1.00e-05  
 ------------------------------------------------------------------------------
           Energy (a.u.)   Ediff      Tdiff       Comment
 ------------------------------------------------------------------------------
         -2968.72389470                           
     1   -2968.71213088   1.18e-02   7.11e-01     
     2   -2968.72998962   1.79e-02   9.28e-02     
     3   -2968.72972007   2.70e-04   3.98e-02     
     4   -2968.73145706   1.74e-03   1.20e-02     Switched to DIIS steps.
     5   -2968.73210775   6.51e-04   1.05e-02     
     6   -2968.73212742   1.97e-05   2.02e-03     
     7   -2968.73213375   6.33e-06   9.91e-04     
     8   -2968.73213999   6.24e-06   3.61e-04     
     9   -2968.73213989   9.72e-08   1.62e-04     
    10   -2968.73214009   1.99e-07   5.07e-05     
    11   -2968.73214014   4.98e-08   2.26e-05     
    12   -2968.73214011   3.49e-08   7.45e-06     
 ------------------------------------------------------------------------------
         -2968.73214011                           CCSD T converged.

End of double precision
 SCF energy                 = -2968.15074112
 MP2 energy                 = -2968.72389470
 CCSD correlation energy     =    -0.58139898
 CCSD total energy           = -2968.73214011

 CCSD  T1^2 = 0.0106  T2^2 = 0.2161  Leading amplitudes:

 Amplitude    Orbitals with energies
 -0.0258       26 (A) A                  ->    30 (A) A                   
              -0.4829                          0.0170                     
 -0.0258       26 (A) B                  ->    30 (A) B                   
              -0.4829                          0.0170                     
  0.0182       29 (A) A                  ->    32 (A) A                   
              -0.3990                          0.0613                     
  0.0182       29 (A) B                  ->    32 (A) B                   
              -0.3990                          0.0613                     

 Amplitude    Orbitals with energies
 -0.0718       26 (A) A      26 (A) B    ->    30 (A) A      30 (A) B     
              -0.4829       -0.4829            0.0170        0.0170       
  0.0718       26 (A) A      26 (A) B    ->    30 (A) B      30 (A) A     
              -0.4829       -0.4829            0.0170        0.0170       
  0.0718       26 (A) B      26 (A) A    ->    30 (A) A      30 (A) B     
              -0.4829       -0.4829            0.0170        0.0170       
 -0.0718       26 (A) B      26 (A) A    ->    30 (A) B      30 (A) A     
              -0.4829       -0.4829            0.0170        0.0170       

 Computing CCSD intemediates for later calculations in double precision
 Finished.

Running a double precision version
           CCSD Lambda amplitudes will be solved using DIIS.
           Start     Size      MaxIter   EConv     LConv     
           3         7         100       1.00e-07  1.00e-05  
 ------------------------------------------------------------------------------
            Enorm      Ldiff       Comment
 ------------------------------------------------------------------------------
     1     4.75e-02   3.47e-02     
     2     1.33e-02   5.65e-03     
     3     5.35e-03   1.50e-03     
     4     3.25e-03   1.17e-03     Switched to DIIS steps.
     5     1.00e-03   5.95e-04     
     6     4.63e-04   1.46e-04     
     7     1.73e-04   4.12e-05     
     8     7.27e-05   1.67e-06     
     9     2.47e-05   2.67e-06     
    10     1.05e-05   6.19e-07     
    11     3.66e-06   2.20e-07     
    12     1.60e-06   5.87e-08     
    13     6.02e-07   1.24e-07     
    14     2.39e-07   2.30e-08     
    15     1.29e-07   2.49e-08     
    16     5.64e-08   1.02e-08     
 ------------------------------------------------------------------------------
                                   CCSD Lambda converged.

 Computing density matrices in double precision...
           Orbital response amplitudes will be solved using DIIS.
           Start     Size      MaxIter   EConv     LConv     
           3         7         100       1.00e-06  1.00e-06  
 ------------------------------------------------------------------------------
            Enorm      Ldiff       Comment
 ------------------------------------------------------------------------------
     1     1.05e-01   3.59e-03     
     2     1.06e-01   4.52e-03     
     3     1.25e-01   2.01e-02     
     4     8.81e-03   5.24e-02     Switched to DIIS steps.
     5     1.84e-03   8.45e-04     
     6     7.38e-04   1.40e-04     
     7     7.85e-04   3.45e-05     
     8     9.89e-05   1.65e-04     
     9     2.82e-05   6.54e-06     
    10     6.24e-06   2.99e-06     
    11     1.86e-06   4.89e-07     
    12     3.34e-07   2.29e-07     
 ------------------------------------------------------------------------------
                                   Orbital response converged.

 Computing density matrices... Done.
 CCSD calculation:   CPU 569.90 s  wall 106.98 s

 Transferring MO TPDM to AO TPDM
 Transferring g2_o1o1o1o1
 Transferring g2_o1o1o1v1
 Transferring g2_o1o1v1v1
 Transferring g2_o1v1o1v1
 Transferring g2_o1v1v1v1
 Transferring g2_v1v1v1v1
 Adding separable TPDM
 Computing TPDM gradient
 --------------------------------------------------------
 2e gradient
  Atom          X               Y               Z
 --------------------------------------------------------
    1        -36.361590        6.495131        0.000000  
    2         21.000139      -22.083561        0.000000  
    3         10.018712       15.434664        0.000000  
    4          5.342739        0.153766       -0.000000  
 --------------------------------------------------------
 --------------------------------------------------------
 Final gradient
  Atom          X               Y               Z
 --------------------------------------------------------
    1        -36.361590        6.495131        0.000000  
    2         21.000139      -22.083561        0.000000  
    3         10.018712       15.434664        0.000000  
    4          5.342739        0.153766       -0.000000  
 --------------------------------------------------------
 Analytic gradient from two-electron contribution:   CPU 115.91 s  wall 25.18 s

 Total ccman2 time:   CPU 706.19 s  wall 136.02 s


 --------------------------------------------------------------

                    Orbital Energies (a.u.)
 --------------------------------------------------------------

 Alpha MOs
 -- Occupied --
******** -80.0486 -65.1622 -58.5220 -58.5208 -58.5207 -15.5976  -9.8420
 -7.5870  -7.4550  -7.4482  -7.4475  -5.4795  -5.4785  -5.4780  -3.1938
 -3.1911  -3.1903  -3.1828  -3.1828  -1.1925  -1.0242  -0.7721  -0.6082
 -0.5413  -0.4829  -0.4296  -0.4100  -0.3990
 -- Virtual --
  0.0170   0.0399   0.0613   0.0698   0.0831   0.0955   0.1079   0.1286
  0.1294   0.1317   0.1901   0.2161   0.2241   0.2285   0.2594   0.2946
  0.3104   0.3751   0.3896   0.4908   0.5376   0.5767   0.5902   0.6408
  0.6775   0.7500   0.7773   0.7906   0.8107   0.8362   0.8577   0.8925
  0.9539   0.9982   1.0271   1.0460   1.1003   1.2796   1.3246   1.3649
  1.5422   1.6801   1.7803   1.8511   1.9759   2.1954   2.3083   2.3300
  2.4160   2.4405   2.6492   2.6636   2.8716   2.9879   3.3454   4.2644
  4.4593   4.5464   4.5543   4.5636   4.5893   4.7709   4.9039   7.1961
  7.5153   8.2166   8.2284   8.2981  14.7153  14.8198  14.9269  36.8076
 49.4733 166.1357 293.9028 293.9123 293.99521028.4120
 --------------------------------------------------------------

          Ground-State Mulliken Net Atomic Charges

     Atom                 Charge (a.u.)
  ----------------------------------------
      1 Br                   -0.212816
      2 P                     0.345012
      3 N                    -0.376805
      4 H                     0.244609
  ----------------------------------------
  Sum of atomic charges =    -0.000000

 -----------------------------------------------------------------
                    Cartesian Multipole Moments
 -----------------------------------------------------------------
    Charge (ESU x 10^10)
                 0.0000
    Dipole Moment (Debye)
         X      -2.2539      Y       1.8221      Z       0.0000
       Tot       2.8983
    Quadrupole Moments (Debye-Ang)
        XX     -31.1420     XY      -2.5702     YY     -40.7320
        XZ      -0.0000     YZ       0.0000     ZZ     -37.3583
    Octopole Moments (Debye-Ang^2)
       XXX       5.7687    XXY      -0.7024    XYY      13.6924
       YYY       0.5004    XXZ       0.0000    XYZ      -0.0000
       YYZ       0.0000    XZZ       8.5078    YZZ       0.0657
       ZZZ       0.0000
    Hexadecapole Moments (Debye-Ang^3)
      XXXX    -323.3296   XXXY       1.6848   XXYY     -93.6260
      XYYY      -6.4244   YYYY    -109.1002   XXXZ      -0.0000
      XXYZ       0.0000   XYYZ      -0.0000   YYYZ       0.0000
      XXZZ     -79.0723   XYZZ      -1.7800   YYZZ     -25.1174
      XZZZ      -0.0000   YZZZ       0.0000   ZZZZ     -47.7295
 -----------------------------------------------------------------
 DrvMan completing analytic gradient of the correlated energy
 Correlated dipole moment
            1
    1  -0.8867679
    2   0.7168808
    3   0.0000000
 Energy read as -2968.732140107
 Full Analytical Gradient: (in a.u., or Hartree/Bohr)
             1             2             3             4
    1   -0.00018346   -0.00014273    0.00033058   -0.00000440
    2    0.00009643   -0.00074167    0.00062147    0.00002377
    3   -0.00000000    0.00000000   -0.00000000    0.00000000
 Gradient time:  CPU 0.80 s  wall 0.81 s
 ----------------------------------------------------------------
             Standard Nuclear Orientation (Angstroms)
    I     Atom           X                Y                Z
 ----------------------------------------------------------------
    1      Br      0.9796871146    -0.0715527796     0.0000000000
    2      P      -1.1738391391     0.5716895747     0.0010000000
    3      N      -1.9590194556    -0.7786315392     0.0000000000
    4      H      -2.9683257368    -0.6205755583     0.0000000000
 ----------------------------------------------------------------
 Nuclear Repulsion Energy =   214.0317996467 hartrees
 There are       29 alpha and       29 beta electrons

                       Distance Matrix (Angstroms)
             Br(  1)   P (  2)   N (  3)
   P (  2)  2.247540
   N (  3)  3.022575  1.562010
   H (  4)  3.986004  2.154456  1.021607

 Requested basis set is 6-311++G(d,p)
 There are 43 shells and 107 basis functions
 A cutoff of  1.0D-14 yielded    869 shell pairs
 There are      5605 function pairs (      6164 Cartesian)
 Smallest overlap matrix eigenvalue = 1.53E-03
 Guess MOs from SCF MO coefficient file

 -----------------------------------------------------------------------
  General SCF calculation program by
  Eric Jon Sundstrom, Paul Horn, Yuezhi Mao, Dmitri Zuev, Alec White,
  David Stuck, Shaama M.S., Shane Yost, Joonho Lee, David Small,
  Daniel Levine, Susi Lehtola, Hugh Burton, Evgeny Epifanovsky
 -----------------------------------------------------------------------
 Hartree-Fock
 using 6 threads for integral computing
 -------------------------------------------------------
 OpenMP Integral computing Module                
 Release: version 2.0, May 2017, Q-Chem Inc. Pleasanton 
 -------------------------------------------------------
 A restricted SCF calculation will be
 performed using DIIS
 SCF converges when DIIS error is below 1.0e-08
 ---------------------------------------
  Cycle       Energy         DIIS error
 ---------------------------------------
    1   -2968.1506773678      1.88e-05  
    2   -2968.1506780627      7.68e-06  
    3   -2968.1506781651      4.28e-06  
    4   -2968.1506782073      1.23e-06  
    5   -2968.1506782154      5.55e-07  
    6   -2968.1506782182      3.00e-07  
    7   -2968.1506782192      1.13e-07  
    8   -2968.1506782194      3.19e-08  
    9   -2968.1506782193      1.13e-08  
   10   -2968.1506782194      4.22e-09  Convergence criterion met
 ---------------------------------------
 SCF time:   CPU 5.40s  wall 1.00s 
 SCF   energy in the final basis set =    -2968.1506782194
 Total energy in the final basis set =    -2968.1506782194


 ------------------------------------------------------------------------------

   CCMAN2: suite of methods based on coupled cluster
           and equation of motion theories.

   Components:
   * libvmm-1.3-trunk
     by Evgeny Epifanovsky, Ilya Kaliman.
   * libtensor-2.5-trunk
     by Evgeny Epifanovsky, Michael Wormit, Dmitry Zuev, Sam Manzer, 
        Ilya Kaliman.
   * libcc-2.5-trunk
     by Evgeny Epifanovsky, Arik Landau, Tomasz Kus, Kirill Khistyaev, 
        Dmitry Zuev, Prashant Manohar, Xintian Feng, Anna Krylov, 
        Matthew Goldey, Alec White, Thomas Jagau, Kaushik Nanda, 
        Anastasia Gunina, Alexander Kunitsa, Joonho Lee.

   CCMAN original authors:
   Anna I. Krylov, C. David Sherrill, Steven R. Gwaltney,
   Edward F. C. Byrd (2000)
   Sergey V. Levchenko, Lyudmila V. Slipchenko, Tao Wang,
   Ana-Maria C. Cristian (2003)
   Piotr A. Pieniazek, C. Melania Oana, Evgeny Epifanovsky (2007)
   Prashant Manohar (2009)

 ------------------------------------------------------------------------------


 Allocating and initializing 30808MB of RAM...
 Calculation will run on 6 cores.


 Alpha MOs, Restricted
 -- Occupied --                  
-490.03  -80.05  -65.16  -58.52  -58.52  -58.52  -15.60   -9.84
  1 A     2 A     3 A     4 A     5 A     6 A     7 A     8 A                  
 -7.587  -7.455  -7.448  -7.448  -5.480  -5.479  -5.478  -3.194
  9 A    10 A    11 A    12 A    13 A    14 A    15 A    16 A                  
 -3.191  -3.190  -3.183  -3.183  -1.192  -1.024  -0.772  -0.608
 17 A    18 A    19 A    20 A    21 A    22 A    23 A    24 A                  
 -0.541  -0.483  -0.430  -0.410  -0.399
 25 A    26 A    27 A    28 A    29 A                                          
 -- Virtual --                   
  0.017   0.040   0.061   0.070   0.083   0.095   0.108   0.129
 30 A    31 A    32 A    33 A    34 A    35 A    36 A    37 A                  
  0.129   0.132   0.190   0.216   0.224   0.229   0.259   0.295
 38 A    39 A    40 A    41 A    42 A    43 A    44 A    45 A                  
  0.310   0.375   0.390   0.491   0.538   0.577   0.590   0.641
 46 A    47 A    48 A    49 A    50 A    51 A    52 A    53 A                  
  0.677   0.750   0.777   0.791   0.811   0.836   0.858   0.892
 54 A    55 A    56 A    57 A    58 A    59 A    60 A    61 A                  
  0.954   0.998   1.027   1.046   1.100   1.279   1.324   1.364
 62 A    63 A    64 A    65 A    66 A    67 A    68 A    69 A                  
  1.542   1.680   1.780   1.851   1.976   2.195   2.308   2.330
 70 A    71 A    72 A    73 A    74 A    75 A    76 A    77 A                  
  2.416   2.440   2.649   2.664   2.871   2.987   3.345   4.264
 78 A    79 A    80 A    81 A    82 A    83 A    84 A    85 A                  
  4.459   4.546   4.554   4.564   4.589   4.771   4.903   7.196
 86 A    87 A    88 A    89 A    90 A    91 A    92 A    93 A                  
  7.515   8.217   8.228   8.298  14.715  14.820  14.926  36.807
 94 A    95 A    96 A    97 A    98 A    99 A   100 A   101 A                  
 49.473 166.135 293.903 293.912 293.9951028.412
102 A   103 A   104 A   105 A   106 A   107 A                                  

 Beta MOs, Restricted
 -- Occupied --                  
-490.03  -80.05  -65.16  -58.52  -58.52  -58.52  -15.60   -9.84
  1 A     2 A     3 A     4 A     5 A     6 A     7 A     8 A                  
 -7.587  -7.455  -7.448  -7.448  -5.480  -5.479  -5.478  -3.194
  9 A    10 A    11 A    12 A    13 A    14 A    15 A    16 A                  
 -3.191  -3.190  -3.183  -3.183  -1.192  -1.024  -0.772  -0.608
 17 A    18 A    19 A    20 A    21 A    22 A    23 A    24 A                  
 -0.541  -0.483  -0.430  -0.410  -0.399
 25 A    26 A    27 A    28 A    29 A                                          
 -- Virtual --                   
  0.017   0.040   0.061   0.070   0.083   0.095   0.108   0.129
 30 A    31 A    32 A    33 A    34 A    35 A    36 A    37 A                  
  0.129   0.132   0.190   0.216   0.224   0.229   0.259   0.295
 38 A    39 A    40 A    41 A    42 A    43 A    44 A    45 A                  
  0.310   0.375   0.390   0.491   0.538   0.577   0.590   0.641
 46 A    47 A    48 A    49 A    50 A    51 A    52 A    53 A                  
  0.677   0.750   0.777   0.791   0.811   0.836   0.858   0.892
 54 A    55 A    56 A    57 A    58 A    59 A    60 A    61 A                  
  0.954   0.998   1.027   1.046   1.100   1.279   1.324   1.364
 62 A    63 A    64 A    65 A    66 A    67 A    68 A    69 A                  
  1.542   1.680   1.780   1.851   1.976   2.195   2.308   2.330
 70 A    71 A    72 A    73 A    74 A    75 A    76 A    77 A                  
  2.416   2.440   2.649   2.664   2.871   2.987   3.345   4.264
 78 A    79 A    80 A    81 A    82 A    83 A    84 A    85 A                  
  4.459   4.546   4.554   4.564   4.589   4.771   4.903   7.196
 86 A    87 A    88 A    89 A    90 A    91 A    92 A    93 A                  
  7.515   8.217   8.228   8.298  14.715  14.820  14.926  36.807
 94 A    95 A    96 A    97 A    98 A    99 A   100 A   101 A                  
 49.473 166.135 293.903 293.912 293.9951028.412
102 A   103 A   104 A   105 A   106 A   107 A                                  

 Occupation and symmetry of molecular orbitals

 Point group: C1 (1 irreducible representation).

                           A     All 
 -------------------------------------
 All molecular orbitals:
  - Alpha                  107   107 
  - Beta                   107   107 
 -------------------------------------
 Alpha orbitals:
  - Frozen occupied        15    15  
  - Active occupied        14    14  
  - Active virtual         78    78  
  - Frozen virtual         0     0   
 -------------------------------------
 Beta orbitals:
  - Frozen occupied        15    15  
  - Active occupied        14    14  
  - Active virtual         78    78  
  - Frozen virtual         0     0   
 -------------------------------------

 Import integrals:   CPU 0.00 s  wall 0.00 s

 Import integrals:   CPU 17.92 s  wall 3.13 s

 MP2 amplitudes:   CPU 0.04 s  wall 0.02 s

Running a double precision version
           CCSD T amplitudes will be solved using DIIS.

           Start     Size      MaxIter   EConv     TConv     
           3         7         100       1.00e-07  1.00e-05  
 ------------------------------------------------------------------------------
           Energy (a.u.)   Ediff      Tdiff       Comment
 ------------------------------------------------------------------------------
         -2968.72390558                           
     1   -2968.71211207   1.18e-02   7.11e-01     
     2   -2968.72999083   1.79e-02   9.28e-02     
     3   -2968.72971661   2.74e-04   3.99e-02     
     4   -2968.73145634   1.74e-03   1.20e-02     Switched to DIIS steps.
     5   -2968.73210838   6.52e-04   1.05e-02     
     6   -2968.73212813   1.98e-05   2.03e-03     
     7   -2968.73213445   6.31e-06   9.93e-04     
     8   -2968.73214070   6.25e-06   3.61e-04     
     9   -2968.73214060   9.78e-08   1.62e-04     
    10   -2968.73214080   1.99e-07   5.08e-05     
    11   -2968.73214085   5.07e-08   2.26e-05     
    12   -2968.73214081   3.49e-08   7.47e-06     
 ------------------------------------------------------------------------------
         -2968.73214081                           CCSD T converged.

End of double precision
 SCF energy                 = -2968.15067822
 MP2 energy                 = -2968.72390558
 CCSD correlation energy     =    -0.58146259
 CCSD total energy           = -2968.73214081

 CCSD  T1^2 = 0.0106  T2^2 = 0.2162  Leading amplitudes:

 Amplitude    Orbitals with energies
  0.0258       26 (A) A                  ->    30 (A) A                   
              -0.4828                          0.0168                     
  0.0258       26 (A) B                  ->    30 (A) B                   
              -0.4828                          0.0168                     
 -0.0182       29 (A) A                  ->    32 (A) A                   
              -0.3991                          0.0612                     
 -0.0182       29 (A) B                  ->    32 (A) B                   
              -0.3991                          0.0612                     

 Amplitude    Orbitals with energies
 -0.0718       26 (A) A      26 (A) B    ->    30 (A) A      30 (A) B     
              -0.4828       -0.4828            0.0168        0.0168       
  0.0718       26 (A) A      26 (A) B    ->    30 (A) B      30 (A) A     
              -0.4828       -0.4828            0.0168        0.0168       
  0.0718       26 (A) B      26 (A) A    ->    30 (A) A      30 (A) B     
              -0.4828       -0.4828            0.0168        0.0168       
 -0.0718       26 (A) B      26 (A) A    ->    30 (A) B      30 (A) A     
              -0.4828       -0.4828            0.0168        0.0168       

 Computing CCSD intemediates for later calculations in double precision
 Finished.

Running a double precision version
           CCSD Lambda amplitudes will be solved using DIIS.
           Start     Size      MaxIter   EConv     LConv     
           3         7         100       1.00e-07  1.00e-05  
 ------------------------------------------------------------------------------
            Enorm      Ldiff       Comment
 ------------------------------------------------------------------------------
     1     4.75e-02   3.47e-02     
     2     1.33e-02   5.65e-03     
     3     5.36e-03   1.50e-03     
     4     3.26e-03   1.18e-03     Switched to DIIS steps.
     5     1.00e-03   5.96e-04     
     6     4.64e-04   1.47e-04     
     7     1.74e-04   4.14e-05     
     8     7.29e-05   1.68e-06     
     9     2.48e-05   2.70e-06     
    10     1.06e-05   6.29e-07     
    11     3.67e-06   2.24e-07     
    12     1.61e-06   5.97e-08     
    13     6.05e-07   1.25e-07     
    14     2.40e-07   2.31e-08     
    15     1.30e-07   2.50e-08     
    16     5.67e-08   1.03e-08     
 ------------------------------------------------------------------------------
                                   CCSD Lambda converged.

 Computing density matrices in double precision...
           Orbital response amplitudes will be solved using DIIS.
           Start     Size      MaxIter   EConv     LConv     
           3         7         100       1.00e-06  1.00e-06  
 ------------------------------------------------------------------------------
            Enorm      Ldiff       Comment
 ------------------------------------------------------------------------------
     1     1.05e-01   3.61e-03     
     2     1.06e-01   4.52e-03     
     3     1.25e-01   2.01e-02     
     4     8.81e-03   5.24e-02     Switched to DIIS steps.
     5     1.84e-03   8.43e-04     
     6     7.40e-04   1.41e-04     
     7     7.88e-04   3.59e-05     
     8     9.92e-05   1.65e-04     
     9     2.84e-05   6.53e-06     
    10     6.27e-06   3.00e-06     
    11     1.87e-06   4.91e-07     
    12     3.35e-07   2.30e-07     
 ------------------------------------------------------------------------------
                                   Orbital response converged.

 Computing density matrices... Done.
 CCSD calculation:   CPU 569.66 s  wall 106.81 s

 Transferring MO TPDM to AO TPDM
 Transferring g2_o1o1o1o1
 Transferring g2_o1o1o1v1
 Transferring g2_o1o1v1v1
 Transferring g2_o1v1o1v1
 Transferring g2_o1v1v1v1
 Transferring g2_v1v1v1v1
 Adding separable TPDM
 Computing TPDM gradient
 --------------------------------------------------------
 2e gradient
  Atom          X               Y               Z
 --------------------------------------------------------
    1        -36.352521        6.507849        0.013370  
    2         21.002093      -22.089581       -0.023748  
    3         10.010493       15.426615        0.009524  
    4          5.339935        0.155117        0.000853  
 --------------------------------------------------------
 --------------------------------------------------------
 Final gradient
  Atom          X               Y               Z
 --------------------------------------------------------
    1        -36.352521        6.507849        0.013370  
    2         21.002093      -22.089581       -0.023748  
    3         10.010493       15.426615        0.009524  
    4          5.339935        0.155117        0.000853  
 --------------------------------------------------------
 Analytic gradient from two-electron contribution:   CPU 111.78 s  wall 23.30 s

 Total ccman2 time:   CPU 702.20 s  wall 134.07 s


 --------------------------------------------------------------

                    Orbital Energies (a.u.)
 --------------------------------------------------------------

 Alpha MOs
 -- Occupied --
******** -80.0488 -65.1622 -58.5220 -58.5208 -58.5207 -15.5977  -9.8420
 -7.5871  -7.4550  -7.4482  -7.4475  -5.4796  -5.4786  -5.4781  -3.1939
 -3.1911  -3.1903  -3.1828  -3.1828  -1.1922  -1.0242  -0.7721  -0.6082
 -0.5412  -0.4828  -0.4296  -0.4099  -0.3991
 -- Virtual --
  0.0168   0.0399   0.0612   0.0698   0.0831   0.0954   0.1079   0.1286
  0.1294   0.1317   0.1901   0.2160   0.2241   0.2285   0.2594   0.2946
  0.3105   0.3750   0.3896   0.4906   0.5376   0.5767   0.5902   0.6407
  0.6775   0.7499   0.7773   0.7906   0.8106   0.8361   0.8575   0.8922
  0.9541   0.9982   1.0270   1.0461   1.1003   1.2794   1.3244   1.3642
  1.5421   1.6798   1.7802   1.8512   1.9757   2.1954   2.3083   2.3300
  2.4159   2.4401   2.6492   2.6636   2.8714   2.9873   3.3454   4.2643
  4.4587   4.5464   4.5543   4.5636   4.5892   4.7708   4.9034   7.1961
  7.5146   8.2166   8.2284   8.2981  14.7152  14.8197  14.9260  36.8074
 49.4733 166.1348 293.9028 293.9122 293.99511028.4120
 --------------------------------------------------------------

          Ground-State Mulliken Net Atomic Charges

     Atom                 Charge (a.u.)
  ----------------------------------------
      1 Br                   -0.212753
      2 P                     0.345056
      3 N                    -0.376729
      4 H                     0.244426
  ----------------------------------------
  Sum of atomic charges =    -0.000000

 -----------------------------------------------------------------
                    Cartesian Multipole Moments
 -----------------------------------------------------------------
    Charge (ESU x 10^10)
                 0.0000
    Dipole Moment (Debye)
         X      -2.2537      Y       1.8243      Z       0.0016
       Tot       2.8995
    Quadrupole Moments (Debye-Ang)
        XX     -31.1447     XY      -2.5740     YY     -40.7290
        XZ      -0.0026     YZ      -0.0015     ZZ     -37.3612
    Octopole Moments (Debye-Ang^2)
       XXX       5.7833    XXY      -0.7148    XYY      13.6895
       YYY       0.4665    XXZ      -0.0117    XYZ       0.0028
       YYZ      -0.0133    XZZ       8.5111    YZZ       0.0544
       ZZZ      -0.0342
    Hexadecapole Moments (Debye-Ang^3)
      XXXX    -323.3953   XXXY       1.7130   XXYY     -93.6318
      XYYY      -6.3851   YYYY    -109.1782   XXXZ       0.0347
      XXYZ      -0.0105   XYYZ       0.0155   YYYZ      -0.0275
      XXZZ     -79.0805   XYZZ      -1.7674   YYZZ     -25.1311
      XZZZ       0.0399   YZZZ      -0.0227   ZZZZ     -47.7377
 -----------------------------------------------------------------
 DrvMan completing analytic gradient of the correlated energy
 Correlated dipole moment
            1
    1  -0.8866784
    2   0.7177456
    3   0.0006369
 Energy read as -2968.732140814
 Full Analytical Gradient: (in a.u., or Hartree/Bohr)
             1             2             3             4
    1   -0.00009803    0.00012865   -0.00005721    0.00002659
    2    0.00003746   -0.00001307   -0.00001566   -0.00000873
    3   -0.00000528    0.00000420    0.00001332   -0.00001223
 Gradient time:  CPU 0.79 s  wall 0.83 s
 ----------------------------------------------------------------
             Standard Nuclear Orientation (Angstroms)
    I     Atom           X                Y                Z
 ----------------------------------------------------------------
    1      Br      0.9796871146    -0.0715527796     0.0000000000
    2      P      -1.1738391391     0.5716895747    -0.0000000000
    3      N      -1.9580194556    -0.7786315392     0.0000000000
    4      H      -2.9683257368    -0.6205755583     0.0000000000
 ----------------------------------------------------------------
 Nuclear Repulsion Energy =   214.0535636705 hartrees
 There are       29 alpha and       29 beta electrons

                       Distance Matrix (Angstroms)
             Br(  1)   P (  2)   N (  3)
   P (  2)  2.247540
   N (  3)  3.021602  1.561508
   H (  4)  3.986004  2.154455  1.022595

 Requested basis set is 6-311++G(d,p)
 There are 43 shells and 107 basis functions
 A cutoff of  1.0D-14 yielded    869 shell pairs
 There are      5605 function pairs (      6164 Cartesian)
 Smallest overlap matrix eigenvalue = 1.53E-03
 Guess MOs from SCF MO coefficient file

 -----------------------------------------------------------------------
  General SCF calculation program by
  Eric Jon Sundstrom, Paul Horn, Yuezhi Mao, Dmitri Zuev, Alec White,
  David Stuck, Shaama M.S., Shane Yost, Joonho Lee, David Small,
  Daniel Levine, Susi Lehtola, Hugh Burton, Evgeny Epifanovsky
 -----------------------------------------------------------------------
 Hartree-Fock
 using 6 threads for integral computing
 -------------------------------------------------------
 OpenMP Integral computing Module                
 Release: version 2.0, May 2017, Q-Chem Inc. Pleasanton 
 -------------------------------------------------------
 A restricted SCF calculation will be
 performed using DIIS
 SCF converges when DIIS error is below 1.0e-08
 ---------------------------------------
  Cycle       Energy         DIIS error
 ---------------------------------------
    1   -2968.1506837260      2.06e-05  
    2   -2968.1506845013      5.19e-06  
    3   -2968.1506845968      1.85e-06  
    4   -2968.1506846114      9.83e-07  
    5   -2968.1506846160      5.42e-07  
    6   -2968.1506846183      2.71e-07  
    7   -2968.1506846190      1.30e-07  
    8   -2968.1506846192      4.62e-08  
    9   -2968.1506846192      1.67e-08  
   10   -2968.1506846192      5.43e-09  Convergence criterion met
 ---------------------------------------
 SCF time:   CPU 5.33s  wall 2.00s 
 SCF   energy in the final basis set =    -2968.1506846192
 Total energy in the final basis set =    -2968.1506846192


 ------------------------------------------------------------------------------

   CCMAN2: suite of methods based on coupled cluster
           and equation of motion theories.

   Components:
   * libvmm-1.3-trunk
     by Evgeny Epifanovsky, Ilya Kaliman.
   * libtensor-2.5-trunk
     by Evgeny Epifanovsky, Michael Wormit, Dmitry Zuev, Sam Manzer, 
        Ilya Kaliman.
   * libcc-2.5-trunk
     by Evgeny Epifanovsky, Arik Landau, Tomasz Kus, Kirill Khistyaev, 
        Dmitry Zuev, Prashant Manohar, Xintian Feng, Anna Krylov, 
        Matthew Goldey, Alec White, Thomas Jagau, Kaushik Nanda, 
        Anastasia Gunina, Alexander Kunitsa, Joonho Lee.

   CCMAN original authors:
   Anna I. Krylov, C. David Sherrill, Steven R. Gwaltney,
   Edward F. C. Byrd (2000)
   Sergey V. Levchenko, Lyudmila V. Slipchenko, Tao Wang,
   Ana-Maria C. Cristian (2003)
   Piotr A. Pieniazek, C. Melania Oana, Evgeny Epifanovsky (2007)
   Prashant Manohar (2009)

 ------------------------------------------------------------------------------


 Allocating and initializing 30808MB of RAM...
 Calculation will run on 6 cores.


 Alpha MOs, Restricted
 -- Occupied --                  
-490.03  -80.05  -65.16  -58.52  -58.52  -58.52  -15.60   -9.84
  1 A     2 A     3 A     4 A     5 A     6 A     7 A     8 A                  
 -7.587  -7.455  -7.448  -7.447  -5.479  -5.479  -5.478  -3.194
  9 A    10 A    11 A    12 A    13 A    14 A    15 A    16 A                  
 -3.191  -3.190  -3.183  -3.183  -1.192  -1.024  -0.772  -0.608
 17 A    18 A    19 A    20 A    21 A    22 A    23 A    24 A                  
 -0.541  -0.483  -0.430  -0.410  -0.399
 25 A    26 A    27 A    28 A    29 A                                          
 -- Virtual --                   
  0.017   0.040   0.061   0.070   0.083   0.095   0.108   0.129
 30 A    31 A    32 A    33 A    34 A    35 A    36 A    37 A                  
  0.129   0.132   0.190   0.216   0.224   0.229   0.259   0.295
 38 A    39 A    40 A    41 A    42 A    43 A    44 A    45 A                  
  0.310   0.375   0.390   0.491   0.538   0.577   0.590   0.641
 46 A    47 A    48 A    49 A    50 A    51 A    52 A    53 A                  
  0.678   0.750   0.777   0.790   0.810   0.836   0.858   0.892
 54 A    55 A    56 A    57 A    58 A    59 A    60 A    61 A                  
  0.954   0.998   1.027   1.046   1.100   1.280   1.325   1.365
 62 A    63 A    64 A    65 A    66 A    67 A    68 A    69 A                  
  1.542   1.680   1.780   1.851   1.976   2.194   2.308   2.330
 70 A    71 A    72 A    73 A    74 A    75 A    76 A    77 A                  
  2.416   2.440   2.648   2.664   2.871   2.988   3.344   4.264
 78 A    79 A    80 A    81 A    82 A    83 A    84 A    85 A                  
  4.459   4.546   4.554   4.564   4.589   4.771   4.902   7.196
 86 A    87 A    88 A    89 A    90 A    91 A    92 A    93 A                  
  7.515   8.217   8.228   8.298  14.715  14.820  14.926  36.806
 94 A    95 A    96 A    97 A    98 A    99 A   100 A   101 A                  
 49.473 166.135 293.903 293.912 293.9951028.412
102 A   103 A   104 A   105 A   106 A   107 A                                  

 Beta MOs, Restricted
 -- Occupied --                  
-490.03  -80.05  -65.16  -58.52  -58.52  -58.52  -15.60   -9.84
  1 A     2 A     3 A     4 A     5 A     6 A     7 A     8 A                  
 -7.587  -7.455  -7.448  -7.447  -5.479  -5.479  -5.478  -3.194
  9 A    10 A    11 A    12 A    13 A    14 A    15 A    16 A                  
 -3.191  -3.190  -3.183  -3.183  -1.192  -1.024  -0.772  -0.608
 17 A    18 A    19 A    20 A    21 A    22 A    23 A    24 A                  
 -0.541  -0.483  -0.430  -0.410  -0.399
 25 A    26 A    27 A    28 A    29 A                                          
 -- Virtual --                   
  0.017   0.040   0.061   0.070   0.083   0.095   0.108   0.129
 30 A    31 A    32 A    33 A    34 A    35 A    36 A    37 A                  
  0.129   0.132   0.190   0.216   0.224   0.229   0.259   0.295
 38 A    39 A    40 A    41 A    42 A    43 A    44 A    45 A                  
  0.310   0.375   0.390   0.491   0.538   0.577   0.590   0.641
 46 A    47 A    48 A    49 A    50 A    51 A    52 A    53 A                  
  0.678   0.750   0.777   0.790   0.810   0.836   0.858   0.892
 54 A    55 A    56 A    57 A    58 A    59 A    60 A    61 A                  
  0.954   0.998   1.027   1.046   1.100   1.280   1.325   1.365
 62 A    63 A    64 A    65 A    66 A    67 A    68 A    69 A                  
  1.542   1.680   1.780   1.851   1.976   2.194   2.308   2.330
 70 A    71 A    72 A    73 A    74 A    75 A    76 A    77 A                  
  2.416   2.440   2.648   2.664   2.871   2.988   3.344   4.264
 78 A    79 A    80 A    81 A    82 A    83 A    84 A    85 A                  
  4.459   4.546   4.554   4.564   4.589   4.771   4.902   7.196
 86 A    87 A    88 A    89 A    90 A    91 A    92 A    93 A                  
  7.515   8.217   8.228   8.298  14.715  14.820  14.926  36.806
 94 A    95 A    96 A    97 A    98 A    99 A   100 A   101 A                  
 49.473 166.135 293.903 293.912 293.9951028.412
102 A   103 A   104 A   105 A   106 A   107 A                                  

 Occupation and symmetry of molecular orbitals

 Point group: C1 (1 irreducible representation).

                           A     All 
 -------------------------------------
 All molecular orbitals:
  - Alpha                  107   107 
  - Beta                   107   107 
 -------------------------------------
 Alpha orbitals:
  - Frozen occupied        15    15  
  - Active occupied        14    14  
  - Active virtual         78    78  
  - Frozen virtual         0     0   
 -------------------------------------
 Beta orbitals:
  - Frozen occupied        15    15  
  - Active occupied        14    14  
  - Active virtual         78    78  
  - Frozen virtual         0     0   
 -------------------------------------

 Import integrals:   CPU 0.00 s  wall 0.00 s

 Import integrals:   CPU 18.38 s  wall 3.31 s

 MP2 amplitudes:   CPU 0.06 s  wall 0.03 s

Running a double precision version
           CCSD T amplitudes will be solved using DIIS.

           Start     Size      MaxIter   EConv     TConv     
           3         7         100       1.00e-07  1.00e-05  
 ------------------------------------------------------------------------------
           Energy (a.u.)   Ediff      Tdiff       Comment
 ------------------------------------------------------------------------------
         -2968.72390188                           
     1   -2968.71211611   1.18e-02   7.11e-01     
     2   -2968.72998902   1.79e-02   9.28e-02     
     3   -2968.72971709   2.72e-04   3.99e-02     
     4   -2968.73145596   1.74e-03   1.20e-02     Switched to DIIS steps.
     5   -2968.73210748   6.52e-04   1.05e-02     
     6   -2968.73212719   1.97e-05   2.02e-03     
     7   -2968.73213350   6.31e-06   9.92e-04     
     8   -2968.73213974   6.24e-06   3.61e-04     
     9   -2968.73213964   1.00e-07   1.62e-04     
    10   -2968.73213984   1.99e-07   5.08e-05     
    11   -2968.73213989   4.99e-08   2.26e-05     
    12   -2968.73213985   3.48e-08   7.46e-06     
 ------------------------------------------------------------------------------
         -2968.73213985                           CCSD T converged.

End of double precision
 SCF energy                 = -2968.15068462
 MP2 energy                 = -2968.72390188
 CCSD correlation energy     =    -0.58145523
 CCSD total energy           = -2968.73213985

 CCSD  T1^2 = 0.0106  T2^2 = 0.2162  Leading amplitudes:

 Amplitude    Orbitals with energies
 -0.0258       26 (A) A                  ->    30 (A) A                   
              -0.4829                          0.0169                     
 -0.0258       26 (A) B                  ->    30 (A) B                   
              -0.4829                          0.0169                     
  0.0182       29 (A) A                  ->    32 (A) A                   
              -0.3991                          0.0613                     
  0.0182       29 (A) B                  ->    32 (A) B                   
              -0.3991                          0.0613                     

 Amplitude    Orbitals with energies
 -0.0718       26 (A) A      26 (A) B    ->    30 (A) A      30 (A) B     
              -0.4829       -0.4829            0.0169        0.0169       
  0.0718       26 (A) A      26 (A) B    ->    30 (A) B      30 (A) A     
              -0.4829       -0.4829            0.0169        0.0169       
  0.0718       26 (A) B      26 (A) A    ->    30 (A) A      30 (A) B     
              -0.4829       -0.4829            0.0169        0.0169       
 -0.0718       26 (A) B      26 (A) A    ->    30 (A) B      30 (A) A     
              -0.4829       -0.4829            0.0169        0.0169       

 Computing CCSD intemediates for later calculations in double precision
 Finished.

Running a double precision version
           CCSD Lambda amplitudes will be solved using DIIS.
           Start     Size      MaxIter   EConv     LConv     
           3         7         100       1.00e-07  1.00e-05  
 ------------------------------------------------------------------------------
            Enorm      Ldiff       Comment
 ------------------------------------------------------------------------------
     1     4.75e-02   3.47e-02     
     2     1.33e-02   5.65e-03     
     3     5.36e-03   1.50e-03     
     4     3.26e-03   1.18e-03     Switched to DIIS steps.
     5     1.00e-03   5.95e-04     
     6     4.64e-04   1.47e-04     
     7     1.73e-04   4.12e-05     
     8     7.28e-05   1.69e-06     
     9     2.48e-05   2.69e-06     
    10     1.06e-05   6.26e-07     
    11     3.66e-06   2.23e-07     
    12     1.60e-06   5.95e-08     
    13     6.03e-07   1.25e-07     
    14     2.39e-07   2.30e-08     
    15     1.29e-07   2.49e-08     
    16     5.65e-08   1.03e-08     
 ------------------------------------------------------------------------------
                                   CCSD Lambda converged.

 Computing density matrices in double precision...
           Orbital response amplitudes will be solved using DIIS.
           Start     Size      MaxIter   EConv     LConv     
           3         7         100       1.00e-06  1.00e-06  
 ------------------------------------------------------------------------------
            Enorm      Ldiff       Comment
 ------------------------------------------------------------------------------
     1     1.05e-01   3.60e-03     
     2     1.06e-01   4.52e-03     
     3     1.25e-01   2.01e-02     
     4     8.81e-03   5.24e-02     Switched to DIIS steps.
     5     1.85e-03   8.51e-04     
     6     7.45e-04   1.46e-04     
     7     8.01e-04   2.86e-05     
     8     9.76e-05   1.68e-04     
     9     2.82e-05   5.80e-06     
    10     6.26e-06   2.96e-06     
    11     1.86e-06   4.92e-07     
    12     3.35e-07   2.28e-07     
 ------------------------------------------------------------------------------
                                   Orbital response converged.

 Computing density matrices... Done.
 CCSD calculation:   CPU 570.50 s  wall 106.96 s

 Transferring MO TPDM to AO TPDM
 Transferring g2_o1o1o1o1
 Transferring g2_o1o1o1v1
 Transferring g2_o1o1v1v1
 Transferring g2_o1v1o1v1
 Transferring g2_o1v1v1v1
 Transferring g2_v1v1v1v1
 Adding separable TPDM
 Computing TPDM gradient
 --------------------------------------------------------
 2e gradient
  Atom          X               Y               Z
 --------------------------------------------------------
    1        -36.354834        6.507863       -0.000000  
    2         21.009341      -22.099870        0.000001  
    3         10.007340       15.435947       -0.000001  
    4          5.338152        0.156059        0.000000  
 --------------------------------------------------------
 --------------------------------------------------------
 Final gradient
  Atom          X               Y               Z
 --------------------------------------------------------
    1        -36.354834        6.507863       -0.000000  
    2         21.009341      -22.099870        0.000001  
    3         10.007340       15.435947       -0.000001  
    4          5.338152        0.156059        0.000000  
 --------------------------------------------------------
 Analytic gradient from two-electron contribution:   CPU 113.39 s  wall 22.02 s

 Total ccman2 time:   CPU 705.82 s  wall 133.34 s


 --------------------------------------------------------------

                    Orbital Energies (a.u.)
 --------------------------------------------------------------

 Alpha MOs
 -- Occupied --
******** -80.0487 -65.1622 -58.5220 -58.5208 -58.5206 -15.5978  -9.8420
 -7.5870  -7.4549  -7.4482  -7.4475  -5.4795  -5.4785  -5.4781  -3.1938
 -3.1911  -3.1902  -3.1828  -3.1827  -1.1923  -1.0241  -0.7718  -0.6081
 -0.5413  -0.4829  -0.4296  -0.4099  -0.3991
 -- Virtual --
  0.0169   0.0399   0.0613   0.0698   0.0831   0.0954   0.1079   0.1286
  0.1294   0.1318   0.1901   0.2160   0.2241   0.2285   0.2593   0.2945
  0.3104   0.3750   0.3896   0.4908   0.5377   0.5767   0.5903   0.6405
  0.6775   0.7499   0.7773   0.7904   0.8105   0.8361   0.8576   0.8924
  0.9539   0.9982   1.0271   1.0460   1.1003   1.2795   1.3247   1.3646
  1.5419   1.6795   1.7803   1.8511   1.9757   2.1941   2.3084   2.3300
  2.4159   2.4404   2.6483   2.6637   2.8715   2.9877   3.3441   4.2643
  4.4590   4.5465   4.5544   4.5636   4.5892   4.7709   4.9022   7.1962
  7.5150   8.2166   8.2285   8.2982  14.7152  14.8198  14.9264  36.8065
 49.4733 166.1353 293.9029 293.9123 293.99521028.4120
 --------------------------------------------------------------

          Ground-State Mulliken Net Atomic Charges

     Atom                 Charge (a.u.)
  ----------------------------------------
      1 Br                   -0.212925
      2 P                     0.345046
      3 N                    -0.376385
      4 H                     0.244264
  ----------------------------------------
  Sum of atomic charges =    -0.000000

 -----------------------------------------------------------------
                    Cartesian Multipole Moments
 -----------------------------------------------------------------
    Charge (ESU x 10^10)
                -0.0000
    Dipole Moment (Debye)
         X      -2.2570      Y       1.8240      Z       0.0000
       Tot       2.9019
    Quadrupole Moments (Debye-Ang)
        XX     -31.1404     XY      -2.5723     YY     -40.7280
        XZ       0.0000     YZ      -0.0000     ZZ     -37.3608
    Octopole Moments (Debye-Ang^2)
       XXX       5.7493    XXY      -0.7226    XYY      13.6803
       YYY       0.4653    XXZ       0.0000    XYZ       0.0000
       YYZ       0.0000    XZZ       8.5036    YZZ       0.0550
       ZZZ      -0.0000
    Hexadecapole Moments (Debye-Ang^3)
      XXXX    -323.2662   XXXY       1.7388   XXYY     -93.6047
      XYYY      -6.3672   YYYY    -109.1741   XXXZ       0.0000
      XXYZ      -0.0000   XYYZ      -0.0000   YYYZ      -0.0000
      XXZZ     -79.0602   XYZZ      -1.7641   YYZZ     -25.1299
      XZZZ       0.0000   YZZZ      -0.0000   ZZZZ     -47.7344
 -----------------------------------------------------------------
 DrvMan completing analytic gradient of the correlated energy
 Correlated dipole moment
            1
    1  -0.8879826
    2   0.7176272
    3   0.0000001
 Energy read as -2968.732139852
 Full Analytical Gradient: (in a.u., or Hartree/Bohr)
             1             2             3             4
    1   -0.00013794   -0.00016402    0.00107965   -0.00077769
    2    0.00000320   -0.00040038    0.00026125    0.00013593
    3    0.00000001   -0.00000001    0.00000002   -0.00000001
 Gradient time:  CPU 0.97 s  wall 1.58 s
 ----------------------------------------------------------------
             Standard Nuclear Orientation (Angstroms)
    I     Atom           X                Y                Z
 ----------------------------------------------------------------
    1      Br      0.9796871146    -0.0715527796     0.0000000000
    2      P      -1.1738391391     0.5716895747    -0.0000000000
    3      N      -1.9600194556    -0.7786315392     0.0000000000
    4      H      -2.9683257368    -0.6205755583     0.0000000000
 ----------------------------------------------------------------
 Nuclear Repulsion Energy =   214.0100872567 hartrees
 There are       29 alpha and       29 beta electrons

                       Distance Matrix (Angstroms)
             Br(  1)   P (  2)   N (  3)
   P (  2)  2.247540
   N (  3)  3.023547  1.562513
   H (  4)  3.986004  2.154455  1.020619

 Requested basis set is 6-311++G(d,p)
 There are 43 shells and 107 basis functions
 A cutoff of  1.0D-14 yielded    869 shell pairs
 There are      5605 function pairs (      6164 Cartesian)
 Smallest overlap matrix eigenvalue = 1.53E-03
 Guess MOs from SCF MO coefficient file

 -----------------------------------------------------------------------
  General SCF calculation program by
  Eric Jon Sundstrom, Paul Horn, Yuezhi Mao, Dmitri Zuev, Alec White,
  David Stuck, Shaama M.S., Shane Yost, Joonho Lee, David Small,
  Daniel Levine, Susi Lehtola, Hugh Burton, Evgeny Epifanovsky
 -----------------------------------------------------------------------
 Hartree-Fock
 using 6 threads for integral computing
 -------------------------------------------------------
 OpenMP Integral computing Module                
 Release: version 2.0, May 2017, Q-Chem Inc. Pleasanton 
 -------------------------------------------------------
 A restricted SCF calculation will be
 performed using DIIS
 SCF converges when DIIS error is below 1.0e-08
 ---------------------------------------
  Cycle       Energy         DIIS error
 ---------------------------------------
    1   -2968.1506675969      3.51e-05  
    2   -2968.1506694553      8.11e-06  
    3   -2968.1506696248      2.80e-06  
    4   -2968.1506696440      1.31e-06  
    5   -2968.1506696481      5.21e-07  
    6   -2968.1506696489      1.65e-07  
    7   -2968.1506696490      8.35e-08  
    8   -2968.1506696491      3.13e-08  
    9   -2968.1506696490      1.38e-08  
   10   -2968.1506696491      4.15e-09  Convergence criterion met
 ---------------------------------------
 SCF time:   CPU 5.39s  wall 1.00s 
 SCF   energy in the final basis set =    -2968.1506696491
 Total energy in the final basis set =    -2968.1506696491


 ------------------------------------------------------------------------------

   CCMAN2: suite of methods based on coupled cluster
           and equation of motion theories.

   Components:
   * libvmm-1.3-trunk
     by Evgeny Epifanovsky, Ilya Kaliman.
   * libtensor-2.5-trunk
     by Evgeny Epifanovsky, Michael Wormit, Dmitry Zuev, Sam Manzer, 
        Ilya Kaliman.
   * libcc-2.5-trunk
     by Evgeny Epifanovsky, Arik Landau, Tomasz Kus, Kirill Khistyaev, 
        Dmitry Zuev, Prashant Manohar, Xintian Feng, Anna Krylov, 
        Matthew Goldey, Alec White, Thomas Jagau, Kaushik Nanda, 
        Anastasia Gunina, Alexander Kunitsa, Joonho Lee.

   CCMAN original authors:
   Anna I. Krylov, C. David Sherrill, Steven R. Gwaltney,
   Edward F. C. Byrd (2000)
   Sergey V. Levchenko, Lyudmila V. Slipchenko, Tao Wang,
   Ana-Maria C. Cristian (2003)
   Piotr A. Pieniazek, C. Melania Oana, Evgeny Epifanovsky (2007)
   Prashant Manohar (2009)

 ------------------------------------------------------------------------------


 Allocating and initializing 30808MB of RAM...
 Calculation will run on 6 cores.


 Alpha MOs, Restricted
 -- Occupied --                  
-490.03  -80.05  -65.16  -58.52  -58.52  -58.52  -15.60   -9.84
  1 A     2 A     3 A     4 A     5 A     6 A     7 A     8 A                  
 -7.587  -7.455  -7.448  -7.448  -5.480  -5.479  -5.478  -3.194
  9 A    10 A    11 A    12 A    13 A    14 A    15 A    16 A                  
 -3.191  -3.190  -3.183  -3.183  -1.192  -1.024  -0.772  -0.608
 17 A    18 A    19 A    20 A    21 A    22 A    23 A    24 A                  
 -0.541  -0.483  -0.430  -0.410  -0.399
 25 A    26 A    27 A    28 A    29 A                                          
 -- Virtual --                   
  0.017   0.040   0.061   0.070   0.083   0.095   0.108   0.129
 30 A    31 A    32 A    33 A    34 A    35 A    36 A    37 A                  
  0.129   0.132   0.190   0.216   0.224   0.229   0.259   0.295
 38 A    39 A    40 A    41 A    42 A    43 A    44 A    45 A                  
  0.310   0.375   0.390   0.490   0.538   0.577   0.590   0.641
 46 A    47 A    48 A    49 A    50 A    51 A    52 A    53 A                  
  0.677   0.750   0.777   0.791   0.811   0.836   0.858   0.892
 54 A    55 A    56 A    57 A    58 A    59 A    60 A    61 A                  
  0.954   0.998   1.027   1.046   1.100   1.279   1.324   1.364
 62 A    63 A    64 A    65 A    66 A    67 A    68 A    69 A                  
  1.542   1.680   1.780   1.851   1.976   2.197   2.308   2.330
 70 A    71 A    72 A    73 A    74 A    75 A    76 A    77 A                  
  2.416   2.440   2.650   2.663   2.871   2.987   3.347   4.264
 78 A    79 A    80 A    81 A    82 A    83 A    84 A    85 A                  
  4.458   4.546   4.554   4.564   4.589   4.771   4.905   7.196
 86 A    87 A    88 A    89 A    90 A    91 A    92 A    93 A                  
  7.514   8.217   8.228   8.298  14.715  14.820  14.926  36.808
 94 A    95 A    96 A    97 A    98 A    99 A   100 A   101 A                  
 49.473 166.134 293.903 293.912 293.9951028.412
102 A   103 A   104 A   105 A   106 A   107 A                                  

 Beta MOs, Restricted
 -- Occupied --                  
-490.03  -80.05  -65.16  -58.52  -58.52  -58.52  -15.60   -9.84
  1 A     2 A     3 A     4 A     5 A     6 A     7 A     8 A                  
 -7.587  -7.455  -7.448  -7.448  -5.480  -5.479  -5.478  -3.194
  9 A    10 A    11 A    12 A    13 A    14 A    15 A    16 A                  
 -3.191  -3.190  -3.183  -3.183  -1.192  -1.024  -0.772  -0.608
 17 A    18 A    19 A    20 A    21 A    22 A    23 A    24 A                  
 -0.541  -0.483  -0.430  -0.410  -0.399
 25 A    26 A    27 A    28 A    29 A                                          
 -- Virtual --                   
  0.017   0.040   0.061   0.070   0.083   0.095   0.108   0.129
 30 A    31 A    32 A    33 A    34 A    35 A    36 A    37 A                  
  0.129   0.132   0.190   0.216   0.224   0.229   0.259   0.295
 38 A    39 A    40 A    41 A    42 A    43 A    44 A    45 A                  
  0.310   0.375   0.390   0.490   0.538   0.577   0.590   0.641
 46 A    47 A    48 A    49 A    50 A    51 A    52 A    53 A                  
  0.677   0.750   0.777   0.791   0.811   0.836   0.858   0.892
 54 A    55 A    56 A    57 A    58 A    59 A    60 A    61 A                  
  0.954   0.998   1.027   1.046   1.100   1.279   1.324   1.364
 62 A    63 A    64 A    65 A    66 A    67 A    68 A    69 A                  
  1.542   1.680   1.780   1.851   1.976   2.197   2.308   2.330
 70 A    71 A    72 A    73 A    74 A    75 A    76 A    77 A                  
  2.416   2.440   2.650   2.663   2.871   2.987   3.347   4.264
 78 A    79 A    80 A    81 A    82 A    83 A    84 A    85 A                  
  4.458   4.546   4.554   4.564   4.589   4.771   4.905   7.196
 86 A    87 A    88 A    89 A    90 A    91 A    92 A    93 A                  
  7.514   8.217   8.228   8.298  14.715  14.820  14.926  36.808
 94 A    95 A    96 A    97 A    98 A    99 A   100 A   101 A                  
 49.473 166.134 293.903 293.912 293.9951028.412
102 A   103 A   104 A   105 A   106 A   107 A                                  

 Occupation and symmetry of molecular orbitals

 Point group: C1 (1 irreducible representation).

                           A     All 
 -------------------------------------
 All molecular orbitals:
  - Alpha                  107   107 
  - Beta                   107   107 
 -------------------------------------
 Alpha orbitals:
  - Frozen occupied        15    15  
  - Active occupied        14    14  
  - Active virtual         78    78  
  - Frozen virtual         0     0   
 -------------------------------------
 Beta orbitals:
  - Frozen occupied        15    15  
  - Active occupied        14    14  
  - Active virtual         78    78  
  - Frozen virtual         0     0   
 -------------------------------------

 Import integrals:   CPU 0.00 s  wall 0.00 s

 Import integrals:   CPU 18.30 s  wall 3.31 s

 MP2 amplitudes:   CPU 0.06 s  wall 0.03 s

Running a double precision version
           CCSD T amplitudes will be solved using DIIS.

           Start     Size      MaxIter   EConv     TConv     
           3         7         100       1.00e-07  1.00e-05  
 ------------------------------------------------------------------------------
           Energy (a.u.)   Ediff      Tdiff       Comment
 ------------------------------------------------------------------------------
         -2968.72390714                           
     1   -2968.71210587   1.18e-02   7.11e-01     
     2   -2968.72999050   1.79e-02   9.28e-02     
     3   -2968.72971399   2.77e-04   3.99e-02     
     4   -2968.73145458   1.74e-03   1.20e-02     Switched to DIIS steps.
     5   -2968.73210714   6.53e-04   1.05e-02     
     6   -2968.73212694   1.98e-05   2.03e-03     
     7   -2968.73213325   6.31e-06   9.94e-04     
     8   -2968.73213951   6.26e-06   3.61e-04     
     9   -2968.73213942   9.53e-08   1.62e-04     
    10   -2968.73213962   1.99e-07   5.09e-05     
    11   -2968.73213967   5.14e-08   2.26e-05     
    12   -2968.73213963   3.49e-08   7.48e-06     
 ------------------------------------------------------------------------------
         -2968.73213963                           CCSD T converged.

End of double precision
 SCF energy                 = -2968.15066965
 MP2 energy                 = -2968.72390714
 CCSD correlation energy     =    -0.58146999
 CCSD total energy           = -2968.73213963

 CCSD  T1^2 = 0.0106  T2^2 = 0.2162  Leading amplitudes:

 Amplitude    Orbitals with energies
 -0.0258       26 (A) A                  ->    30 (A) A                   
              -0.4827                          0.0168                     
 -0.0258       26 (A) B                  ->    30 (A) B                   
              -0.4827                          0.0168                     
  0.0182       29 (A) A                  ->    32 (A) A                   
              -0.3991                          0.0612                     
  0.0182       29 (A) B                  ->    32 (A) B                   
              -0.3991                          0.0612                     

 Amplitude    Orbitals with energies
 -0.0717       26 (A) A      26 (A) B    ->    30 (A) A      30 (A) B     
              -0.4827       -0.4827            0.0168        0.0168       
  0.0717       26 (A) A      26 (A) B    ->    30 (A) B      30 (A) A     
              -0.4827       -0.4827            0.0168        0.0168       
  0.0717       26 (A) B      26 (A) A    ->    30 (A) A      30 (A) B     
              -0.4827       -0.4827            0.0168        0.0168       
 -0.0717       26 (A) B      26 (A) A    ->    30 (A) B      30 (A) A     
              -0.4827       -0.4827            0.0168        0.0168       

 Computing CCSD intemediates for later calculations in double precision
 Finished.

Running a double precision version
           CCSD Lambda amplitudes will be solved using DIIS.
           Start     Size      MaxIter   EConv     LConv     
           3         7         100       1.00e-07  1.00e-05  
 ------------------------------------------------------------------------------
            Enorm      Ldiff       Comment
 ------------------------------------------------------------------------------
     1     4.76e-02   3.47e-02     
     2     1.33e-02   5.66e-03     
     3     5.37e-03   1.50e-03     
     4     3.26e-03   1.18e-03     Switched to DIIS steps.
     5     1.00e-03   5.97e-04     
     6     4.65e-04   1.47e-04     
     7     1.74e-04   4.15e-05     
     8     7.31e-05   1.67e-06     
     9     2.49e-05   2.70e-06     
    10     1.06e-05   6.32e-07     
    11     3.68e-06   2.25e-07     
    12     1.61e-06   5.99e-08     
    13     6.06e-07   1.25e-07     
    14     2.40e-07   2.32e-08     
    15     1.30e-07   2.51e-08     
    16     5.68e-08   1.03e-08     
 ------------------------------------------------------------------------------
                                   CCSD Lambda converged.

 Computing density matrices in double precision...
           Orbital response amplitudes will be solved using DIIS.
           Start     Size      MaxIter   EConv     LConv     
           3         7         100       1.00e-06  1.00e-06  
 ------------------------------------------------------------------------------
            Enorm      Ldiff       Comment
 ------------------------------------------------------------------------------
     1     1.05e-01   3.62e-03     
     2     1.06e-01   4.52e-03     
     3     1.25e-01   2.01e-02     
     4     8.82e-03   5.25e-02     Switched to DIIS steps.
     5     1.83e-03   8.36e-04     
     6     7.35e-04   1.35e-04     
     7     7.73e-04   4.35e-05     
     8     1.01e-04   1.62e-04     
     9     2.86e-05   7.32e-06     
    10     6.28e-06   3.05e-06     
    11     1.88e-06   4.91e-07     
    12     3.34e-07   2.33e-07     
 ------------------------------------------------------------------------------
                                   Orbital response converged.

 Computing density matrices... Done.
 CCSD calculation:   CPU 569.14 s  wall 106.90 s

 Transferring MO TPDM to AO TPDM
 Transferring g2_o1o1o1o1
 Transferring g2_o1o1o1v1
 Transferring g2_o1o1v1v1
 Transferring g2_o1v1o1v1
 Transferring g2_o1v1v1v1
 Transferring g2_v1v1v1v1
 Adding separable TPDM
 Computing TPDM gradient
 --------------------------------------------------------
 2e gradient
  Atom          X               Y               Z
 --------------------------------------------------------
    1        -36.350224        6.507835       -0.000000  
    2         20.994867      -22.079290        0.000000  
    3         10.013647       15.417287        0.000000  
    4          5.341710        0.154168        0.000000  
 --------------------------------------------------------
 --------------------------------------------------------
 Final gradient
  Atom          X               Y               Z
 --------------------------------------------------------
    1        -36.350224        6.507835       -0.000000  
    2         20.994867      -22.079290        0.000000  
    3         10.013647       15.417287        0.000000  
    4          5.341710        0.154168        0.000000  
 --------------------------------------------------------
 Analytic gradient from two-electron contribution:   CPU 111.19 s  wall 21.66 s

 Total ccman2 time:   CPU 702.07 s  wall 132.91 s


 --------------------------------------------------------------

                    Orbital Energies (a.u.)
 --------------------------------------------------------------

 Alpha MOs
 -- Occupied --
******** -80.0488 -65.1623 -58.5221 -58.5209 -58.5207 -15.5977  -9.8421
 -7.5871  -7.4551  -7.4483  -7.4476  -5.4796  -5.4786  -5.4782  -3.1939
 -3.1912  -3.1903  -3.1829  -3.1829  -1.1922  -1.0243  -0.7723  -0.6082
 -0.5412  -0.4827  -0.4297  -0.4099  -0.3991
 -- Virtual --
  0.0168   0.0399   0.0612   0.0698   0.0831   0.0954   0.1079   0.1286
  0.1294   0.1317   0.1901   0.2160   0.2241   0.2285   0.2595   0.2947
  0.3105   0.3751   0.3896   0.4904   0.5376   0.5767   0.5901   0.6408
  0.6775   0.7498   0.7772   0.7908   0.8107   0.8361   0.8575   0.8921
  0.9542   0.9981   1.0270   1.0462   1.1003   1.2793   1.3241   1.3638
  1.5424   1.6802   1.7802   1.8513   1.9757   2.1967   2.3083   2.3300
  2.4160   2.4398   2.6501   2.6635   2.8712   2.9868   3.3467   4.2644
  4.4583   4.5464   4.5542   4.5635   4.5892   4.7707   4.9046   7.1960
  7.5142   8.2165   8.2284   8.2980  14.7151  14.8195  14.9255  36.8083
 49.4732 166.1343 293.9027 293.9122 293.99501028.4119
 --------------------------------------------------------------

          Ground-State Mulliken Net Atomic Charges

     Atom                 Charge (a.u.)
  ----------------------------------------
      1 Br                   -0.212581
      2 P                     0.345067
      3 N                    -0.377073
      4 H                     0.244587
  ----------------------------------------
  Sum of atomic charges =    -0.000000

 -----------------------------------------------------------------
                    Cartesian Multipole Moments
 -----------------------------------------------------------------
    Charge (ESU x 10^10)
                 0.0000
    Dipole Moment (Debye)
         X      -2.2504      Y       1.8246      Z      -0.0000
       Tot       2.8972
    Quadrupole Moments (Debye-Ang)
        XX     -31.1490     XY      -2.5757     YY     -40.7301
        XZ       0.0000     YZ      -0.0000     ZZ     -37.3617
    Octopole Moments (Debye-Ang^2)
       XXX       5.8173    XXY      -0.7069    XYY      13.6987
       YYY       0.4677    XXZ       0.0000    XYZ       0.0000
       YYZ      -0.0000    XZZ       8.5186    YZZ       0.0538
       ZZZ      -0.0000
    Hexadecapole Moments (Debye-Ang^3)
      XXXX    -323.5245   XXXY       1.6872   XXYY     -93.6590
      XYYY      -6.4031   YYYY    -109.1823   XXXZ      -0.0000
      XXYZ      -0.0000   XYYZ       0.0000   YYYZ      -0.0000
      XXZZ     -79.1008   XYZZ      -1.7708   YYZZ     -25.1323
      XZZZ       0.0000   YZZZ      -0.0000   ZZZZ     -47.7407
 -----------------------------------------------------------------
 DrvMan completing analytic gradient of the correlated energy
 Correlated dipole moment
            1
    1  -0.8853721
    2   0.7178643
    3  -0.0000000
 Energy read as -2968.732139635
 Full Analytical Gradient: (in a.u., or Hartree/Bohr)
             1             2             3             4
    1   -0.00005833    0.00042114   -0.00119885    0.00083604
    2    0.00007175    0.00037252   -0.00028974   -0.00015453
    3    0.00000000   -0.00000000    0.00000000   -0.00000000
 Gradient time:  CPU 0.80 s  wall 0.82 s
 ----------------------------------------------------------------
             Standard Nuclear Orientation (Angstroms)
    I     Atom           X                Y                Z
 ----------------------------------------------------------------
    1      Br      0.9796871146    -0.0715527796     0.0000000000
    2      P      -1.1738391391     0.5716895747    -0.0000000000
    3      N      -1.9590194556    -0.7776315392     0.0000000000
    4      H      -2.9683257368    -0.6205755583     0.0000000000
 ----------------------------------------------------------------
 Nuclear Repulsion Energy =   214.0553807395 hartrees
 There are       29 alpha and       29 beta electrons

                       Distance Matrix (Angstroms)
             Br(  1)   P (  2)   N (  3)
   P (  2)  2.247540
   N (  3)  3.022341  1.561146
   H (  4)  3.986004  2.154455  1.021453

 Requested basis set is 6-311++G(d,p)
 There are 43 shells and 107 basis functions
 A cutoff of  1.0D-14 yielded    869 shell pairs
 There are      5605 function pairs (      6164 Cartesian)
 Smallest overlap matrix eigenvalue = 1.53E-03
 Guess MOs from SCF MO coefficient file

 -----------------------------------------------------------------------
  General SCF calculation program by
  Eric Jon Sundstrom, Paul Horn, Yuezhi Mao, Dmitri Zuev, Alec White,
  David Stuck, Shaama M.S., Shane Yost, Joonho Lee, David Small,
  Daniel Levine, Susi Lehtola, Hugh Burton, Evgeny Epifanovsky
 -----------------------------------------------------------------------
 Hartree-Fock
 using 6 threads for integral computing
 -------------------------------------------------------
 OpenMP Integral computing Module                
 Release: version 2.0, May 2017, Q-Chem Inc. Pleasanton 
 -------------------------------------------------------
 A restricted SCF calculation will be
 performed using DIIS
 SCF converges when DIIS error is below 1.0e-08
 ---------------------------------------
  Cycle       Energy         DIIS error
 ---------------------------------------
    1   -2968.1507411464      2.56e-05  
    2   -2968.1507421552      8.36e-06  
    3   -2968.1507422588      4.53e-06  
    4   -2968.1507422957      1.51e-06  
    5   -2968.1507423015      4.11e-07  
    6   -2968.1507423024      2.06e-07  
    7   -2968.1507423027      8.88e-08  
    8   -2968.1507423028      3.76e-08  
    9   -2968.1507423028      1.20e-08  
   10   -2968.1507423028      2.66e-09  Convergence criterion met
 ---------------------------------------
 SCF time:   CPU 5.52s  wall 1.00s 
 SCF   energy in the final basis set =    -2968.1507423028
 Total energy in the final basis set =    -2968.1507423028


 ------------------------------------------------------------------------------

   CCMAN2: suite of methods based on coupled cluster
           and equation of motion theories.

   Components:
   * libvmm-1.3-trunk
     by Evgeny Epifanovsky, Ilya Kaliman.
   * libtensor-2.5-trunk
     by Evgeny Epifanovsky, Michael Wormit, Dmitry Zuev, Sam Manzer, 
        Ilya Kaliman.
   * libcc-2.5-trunk
     by Evgeny Epifanovsky, Arik Landau, Tomasz Kus, Kirill Khistyaev, 
        Dmitry Zuev, Prashant Manohar, Xintian Feng, Anna Krylov, 
        Matthew Goldey, Alec White, Thomas Jagau, Kaushik Nanda, 
        Anastasia Gunina, Alexander Kunitsa, Joonho Lee.

   CCMAN original authors:
   Anna I. Krylov, C. David Sherrill, Steven R. Gwaltney,
   Edward F. C. Byrd (2000)
   Sergey V. Levchenko, Lyudmila V. Slipchenko, Tao Wang,
   Ana-Maria C. Cristian (2003)
   Piotr A. Pieniazek, C. Melania Oana, Evgeny Epifanovsky (2007)
   Prashant Manohar (2009)

 ------------------------------------------------------------------------------


 Allocating and initializing 30808MB of RAM...
 Calculation will run on 6 cores.


 Alpha MOs, Restricted
 -- Occupied --                  
-490.03  -80.05  -65.16  -58.52  -58.52  -58.52  -15.60   -9.84
  1 A     2 A     3 A     4 A     5 A     6 A     7 A     8 A                  
 -7.587  -7.455  -7.448  -7.447  -5.479  -5.479  -5.478  -3.194
  9 A    10 A    11 A    12 A    13 A    14 A    15 A    16 A                  
 -3.191  -3.190  -3.183  -3.183  -1.192  -1.024  -0.772  -0.608
 17 A    18 A    19 A    20 A    21 A    22 A    23 A    24 A                  
 -0.541  -0.483  -0.430  -0.410  -0.399
 25 A    26 A    27 A    28 A    29 A                                          
 -- Virtual --                   
  0.017   0.040   0.061   0.070   0.083   0.095   0.108   0.129
 30 A    31 A    32 A    33 A    34 A    35 A    36 A    37 A                  
  0.129   0.132   0.190   0.216   0.224   0.229   0.259   0.295
 38 A    39 A    40 A    41 A    42 A    43 A    44 A    45 A                  
  0.310   0.375   0.390   0.491   0.538   0.577   0.590   0.641
 46 A    47 A    48 A    49 A    50 A    51 A    52 A    53 A                  
  0.678   0.750   0.777   0.791   0.811   0.836   0.858   0.892
 54 A    55 A    56 A    57 A    58 A    59 A    60 A    61 A                  
  0.954   0.998   1.027   1.046   1.100   1.280   1.324   1.365
 62 A    63 A    64 A    65 A    66 A    67 A    68 A    69 A                  
  1.542   1.680   1.780   1.851   1.976   2.196   2.308   2.330
 70 A    71 A    72 A    73 A    74 A    75 A    76 A    77 A                  
  2.416   2.440   2.649   2.663   2.872   2.988   3.345   4.264
 78 A    79 A    80 A    81 A    82 A    83 A    84 A    85 A                  
  4.459   4.546   4.554   4.564   4.589   4.771   4.904   7.196
 86 A    87 A    88 A    89 A    90 A    91 A    92 A    93 A                  
  7.515   8.217   8.228   8.298  14.715  14.820  14.927  36.808
 94 A    95 A    96 A    97 A    98 A    99 A   100 A   101 A                  
 49.473 166.136 293.903 293.912 293.9951028.412
102 A   103 A   104 A   105 A   106 A   107 A                                  

 Beta MOs, Restricted
 -- Occupied --                  
-490.03  -80.05  -65.16  -58.52  -58.52  -58.52  -15.60   -9.84
  1 A     2 A     3 A     4 A     5 A     6 A     7 A     8 A                  
 -7.587  -7.455  -7.448  -7.447  -5.479  -5.479  -5.478  -3.194
  9 A    10 A    11 A    12 A    13 A    14 A    15 A    16 A                  
 -3.191  -3.190  -3.183  -3.183  -1.192  -1.024  -0.772  -0.608
 17 A    18 A    19 A    20 A    21 A    22 A    23 A    24 A                  
 -0.541  -0.483  -0.430  -0.410  -0.399
 25 A    26 A    27 A    28 A    29 A                                          
 -- Virtual --                   
  0.017   0.040   0.061   0.070   0.083   0.095   0.108   0.129
 30 A    31 A    32 A    33 A    34 A    35 A    36 A    37 A                  
  0.129   0.132   0.190   0.216   0.224   0.229   0.259   0.295
 38 A    39 A    40 A    41 A    42 A    43 A    44 A    45 A                  
  0.310   0.375   0.390   0.491   0.538   0.577   0.590   0.641
 46 A    47 A    48 A    49 A    50 A    51 A    52 A    53 A                  
  0.678   0.750   0.777   0.791   0.811   0.836   0.858   0.892
 54 A    55 A    56 A    57 A    58 A    59 A    60 A    61 A                  
  0.954   0.998   1.027   1.046   1.100   1.280   1.324   1.365
 62 A    63 A    64 A    65 A    66 A    67 A    68 A    69 A                  
  1.542   1.680   1.780   1.851   1.976   2.196   2.308   2.330
 70 A    71 A    72 A    73 A    74 A    75 A    76 A    77 A                  
  2.416   2.440   2.649   2.663   2.872   2.988   3.345   4.264
 78 A    79 A    80 A    81 A    82 A    83 A    84 A    85 A                  
  4.459   4.546   4.554   4.564   4.589   4.771   4.904   7.196
 86 A    87 A    88 A    89 A    90 A    91 A    92 A    93 A                  
  7.515   8.217   8.228   8.298  14.715  14.820  14.927  36.808
 94 A    95 A    96 A    97 A    98 A    99 A   100 A   101 A                  
 49.473 166.136 293.903 293.912 293.9951028.412
102 A   103 A   104 A   105 A   106 A   107 A                                  

 Occupation and symmetry of molecular orbitals

 Point group: C1 (1 irreducible representation).

                           A     All 
 -------------------------------------
 All molecular orbitals:
  - Alpha                  107   107 
  - Beta                   107   107 
 -------------------------------------
 Alpha orbitals:
  - Frozen occupied        15    15  
  - Active occupied        14    14  
  - Active virtual         78    78  
  - Frozen virtual         0     0   
 -------------------------------------
 Beta orbitals:
  - Frozen occupied        15    15  
  - Active occupied        14    14  
  - Active virtual         78    78  
  - Frozen virtual         0     0   
 -------------------------------------

 Import integrals:   CPU 0.00 s  wall 0.00 s

 Import integrals:   CPU 18.29 s  wall 3.29 s

 MP2 amplitudes:   CPU 0.04 s  wall 0.02 s

Running a double precision version
           CCSD T amplitudes will be solved using DIIS.

           Start     Size      MaxIter   EConv     TConv     
           3         7         100       1.00e-07  1.00e-05  
 ------------------------------------------------------------------------------
           Energy (a.u.)   Ediff      Tdiff       Comment
 ------------------------------------------------------------------------------
         -2968.72389189                           
     1   -2968.71212971   1.18e-02   7.11e-01     
     2   -2968.72998921   1.79e-02   9.28e-02     
     3   -2968.72971963   2.70e-04   3.98e-02     
     4   -2968.73145684   1.74e-03   1.20e-02     Switched to DIIS steps.
     5   -2968.73210783   6.51e-04   1.05e-02     
     6   -2968.73212754   1.97e-05   2.02e-03     
     7   -2968.73213388   6.35e-06   9.92e-04     
     8   -2968.73214013   6.25e-06   3.61e-04     
     9   -2968.73214004   9.61e-08   1.62e-04     
    10   -2968.73214024   1.99e-07   5.08e-05     
    11   -2968.73214029   5.00e-08   2.26e-05     
    12   -2968.73214025   3.49e-08   7.46e-06     
 ------------------------------------------------------------------------------
         -2968.73214025                           CCSD T converged.

End of double precision
 SCF energy                 = -2968.15074230
 MP2 energy                 = -2968.72389189
 CCSD correlation energy     =    -0.58139795
 CCSD total energy           = -2968.73214025

 CCSD  T1^2 = 0.0106  T2^2 = 0.2161  Leading amplitudes:

 Amplitude    Orbitals with energies
 -0.0258       26 (A) A                  ->    30 (A) A                   
              -0.4829                          0.0169                     
 -0.0258       26 (A) B                  ->    30 (A) B                   
              -0.4829                          0.0169                     
  0.0182       29 (A) A                  ->    32 (A) A                   
              -0.3990                          0.0613                     
  0.0182       29 (A) B                  ->    32 (A) B                   
              -0.3990                          0.0613                     

 Amplitude    Orbitals with energies
 -0.0718       26 (A) A      26 (A) B    ->    30 (A) A      30 (A) B     
              -0.4829       -0.4829            0.0169        0.0169       
  0.0718       26 (A) A      26 (A) B    ->    30 (A) B      30 (A) A     
              -0.4829       -0.4829            0.0169        0.0169       
  0.0718       26 (A) B      26 (A) A    ->    30 (A) A      30 (A) B     
              -0.4829       -0.4829            0.0169        0.0169       
 -0.0718       26 (A) B      26 (A) A    ->    30 (A) B      30 (A) A     
              -0.4829       -0.4829            0.0169        0.0169       

 Computing CCSD intemediates for later calculations in double precision
 Finished.

Running a double precision version
           CCSD Lambda amplitudes will be solved using DIIS.
           Start     Size      MaxIter   EConv     LConv     
           3         7         100       1.00e-07  1.00e-05  
 ------------------------------------------------------------------------------
            Enorm      Ldiff       Comment
 ------------------------------------------------------------------------------
     1     4.75e-02   3.47e-02     
     2     1.33e-02   5.65e-03     
     3     5.36e-03   1.50e-03     
     4     3.26e-03   1.17e-03     Switched to DIIS steps.
     5     1.00e-03   5.95e-04     
     6     4.64e-04   1.47e-04     
     7     1.73e-04   4.12e-05     
     8     7.28e-05   1.67e-06     
     9     2.48e-05   2.68e-06     
    10     1.06e-05   6.19e-07     
    11     3.66e-06   2.20e-07     
    12     1.60e-06   5.87e-08     
    13     6.03e-07   1.24e-07     
    14     2.39e-07   2.31e-08     
    15     1.29e-07   2.49e-08     
    16     5.65e-08   1.03e-08     
 ------------------------------------------------------------------------------
                                   CCSD Lambda converged.

 Computing density matrices in double precision...
           Orbital response amplitudes will be solved using DIIS.
           Start     Size      MaxIter   EConv     LConv     
           3         7         100       1.00e-06  1.00e-06  
 ------------------------------------------------------------------------------
            Enorm      Ldiff       Comment
 ------------------------------------------------------------------------------
     1     1.05e-01   3.60e-03     
     2     1.06e-01   4.52e-03     
     3     1.25e-01   2.01e-02     
     4     8.81e-03   5.24e-02     Switched to DIIS steps.
     5     1.83e-03   8.37e-04     
     6     7.33e-04   1.35e-04     
     7     7.69e-04   4.21e-05     
     8     1.01e-04   1.61e-04     
     9     2.84e-05   7.39e-06     
    10     6.24e-06   3.03e-06     
    11     1.86e-06   4.89e-07     
    12     3.34e-07   2.29e-07     
 ------------------------------------------------------------------------------
                                   Orbital response converged.

 Computing density matrices... Done.
 CCSD calculation:   CPU 569.02 s  wall 106.90 s

 Transferring MO TPDM to AO TPDM
 Transferring g2_o1o1o1o1
 Transferring g2_o1o1o1v1
 Transferring g2_o1o1v1v1
 Transferring g2_o1v1o1v1
 Transferring g2_o1v1v1v1
 Transferring g2_v1v1v1v1
 Adding separable TPDM
 Computing TPDM gradient
 --------------------------------------------------------
 2e gradient
  Atom          X               Y               Z
 --------------------------------------------------------
    1        -36.352171        6.508886       -0.000000  
    2         20.990938      -22.097241        0.000000  
    3         10.017294       15.430634        0.000000  
    4          5.343938        0.157721        0.000000  
 --------------------------------------------------------
 --------------------------------------------------------
 Final gradient
  Atom          X               Y               Z
 --------------------------------------------------------
    1        -36.352171        6.508886       -0.000000  
    2         20.990938      -22.097241        0.000000  
    3         10.017294       15.430634        0.000000  
    4          5.343938        0.157721        0.000000  
 --------------------------------------------------------
 Analytic gradient from two-electron contribution:   CPU 112.12 s  wall 22.04 s

 Total ccman2 time:   CPU 702.04 s  wall 133.05 s


 --------------------------------------------------------------

                    Orbital Energies (a.u.)
 --------------------------------------------------------------

 Alpha MOs
 -- Occupied --
******** -80.0487 -65.1622 -58.5220 -58.5208 -58.5206 -15.5976  -9.8420
 -7.5870  -7.4549  -7.4482  -7.4475  -5.4795  -5.4785  -5.4781  -3.1938
 -3.1911  -3.1902  -3.1828  -3.1828  -1.1925  -1.0242  -0.7722  -0.6082
 -0.5413  -0.4829  -0.4296  -0.4100  -0.3990
 -- Virtual --
  0.0169   0.0399   0.0613   0.0698   0.0831   0.0954   0.1079   0.1286
  0.1294   0.1317   0.1901   0.2161   0.2241   0.2285   0.2594   0.2947
  0.3104   0.3751   0.3896   0.4907   0.5377   0.5767   0.5903   0.6409
  0.6775   0.7500   0.7773   0.7907   0.8107   0.8362   0.8576   0.8925
  0.9539   0.9982   1.0271   1.0459   1.1005   1.2796   1.3244   1.3648
  1.5423   1.6804   1.7803   1.8511   1.9757   2.1956   2.3084   2.3301
  2.4160   2.4404   2.6494   2.6632   2.8719   2.9881   3.3455   4.2644
  4.4592   4.5465   4.5544   4.5636   4.5893   4.7709   4.9043   7.1961
  7.5152   8.2166   8.2285   8.2982  14.7153  14.8198  14.9269  36.8077
 49.4733 166.1356 293.9029 293.9123 293.99521028.4120
 --------------------------------------------------------------

          Ground-State Mulliken Net Atomic Charges

     Atom                 Charge (a.u.)
  ----------------------------------------
      1 Br                   -0.212900
      2 P                     0.345042
      3 N                    -0.376908
      4 H                     0.244766
  ----------------------------------------
  Sum of atomic charges =     0.000000

 -----------------------------------------------------------------
                    Cartesian Multipole Moments
 -----------------------------------------------------------------
    Charge (ESU x 10^10)
                 0.0000
    Dipole Moment (Debye)
         X      -2.2571      Y       1.8220      Z      -0.0000
       Tot       2.9007
    Quadrupole Moments (Debye-Ang)
        XX     -31.1381     XY      -2.5686     YY     -40.7251
        XZ       0.0000     YZ      -0.0000     ZZ     -37.3586
    Octopole Moments (Debye-Ang^2)
       XXX       5.7458    XXY      -0.7318    XYY      13.6774
       YYY       0.4369    XXZ       0.0000    XYZ       0.0000
       YYZ      -0.0000    XZZ       8.5049    YZZ       0.0481
       ZZZ      -0.0000
    Hexadecapole Moments (Debye-Ang^3)
      XXXX    -323.2895   XXXY       1.7837   XXYY     -93.5980
      XYYY      -6.3288   YYYY    -109.1126   XXXZ      -0.0000
      XXYZ      -0.0000   XYYZ       0.0000   YYYZ      -0.0000
      XXZZ     -79.0699   XYZZ      -1.7544   YYZZ     -25.1199
      XZZZ       0.0000   YZZZ      -0.0000   ZZZZ     -47.7311
 -----------------------------------------------------------------
 DrvMan completing analytic gradient of the correlated energy
 Correlated dipole moment
            1
    1  -0.8880058
    2   0.7168416
    3  -0.0000000
 Energy read as -2968.732140252
 Full Analytical Gradient: (in a.u., or Hartree/Bohr)
             1             2             3             4
    1   -0.00013707   -0.00017861    0.00021995    0.00009572
    2    0.00005616   -0.00065012    0.00061647   -0.00002252
    3    0.00000000   -0.00000000    0.00000000   -0.00000000
 Gradient time:  CPU 0.79 s  wall 0.81 s
 ----------------------------------------------------------------
             Standard Nuclear Orientation (Angstroms)
    I     Atom           X                Y                Z
 ----------------------------------------------------------------
    1      Br      0.9796871146    -0.0715527796     0.0000000000
    2      P      -1.1738391391     0.5716895747    -0.0000000000
    3      N      -1.9590194556    -0.7796315392     0.0000000000
    4      H      -2.9683257368    -0.6205755583     0.0000000000
 ----------------------------------------------------------------
 Nuclear Repulsion Energy =   214.0082693554 hartrees
 There are       29 alpha and       29 beta electrons

                       Distance Matrix (Angstroms)
             Br(  1)   P (  2)   N (  3)
   P (  2)  2.247540
   N (  3)  3.022809  1.562875
   H (  4)  3.986004  2.154455  1.021762

 Requested basis set is 6-311++G(d,p)
 There are 43 shells and 107 basis functions
 A cutoff of  1.0D-14 yielded    869 shell pairs
 There are      5605 function pairs (      6164 Cartesian)
 Smallest overlap matrix eigenvalue = 1.53E-03
 Guess MOs from SCF MO coefficient file

 -----------------------------------------------------------------------
  General SCF calculation program by
  Eric Jon Sundstrom, Paul Horn, Yuezhi Mao, Dmitri Zuev, Alec White,
  David Stuck, Shaama M.S., Shane Yost, Joonho Lee, David Small,
  Daniel Levine, Susi Lehtola, Hugh Burton, Evgeny Epifanovsky
 -----------------------------------------------------------------------
 Hartree-Fock
 using 6 threads for integral computing
 -------------------------------------------------------
 OpenMP Integral computing Module                
 Release: version 2.0, May 2017, Q-Chem Inc. Pleasanton 
 -------------------------------------------------------
 A restricted SCF calculation will be
 performed using DIIS
 SCF converges when DIIS error is below 1.0e-08
 ---------------------------------------
  Cycle       Energy         DIIS error
 ---------------------------------------
    1   -2968.1506106556      3.28e-05  
    2   -2968.1506124609      1.45e-05  
    3   -2968.1506127550      7.31e-06  
    4   -2968.1506128646      1.77e-06  
    5   -2968.1506128771      5.97e-07  
    6   -2968.1506128791      2.68e-07  
    7   -2968.1506128797      1.16e-07  
    8   -2968.1506128798      3.57e-08  
    9   -2968.1506128798      1.05e-08  
   10   -2968.1506128798      4.35e-09  Convergence criterion met
 ---------------------------------------
 SCF time:   CPU 5.37s  wall 1.00s 
 SCF   energy in the final basis set =    -2968.1506128798
 Total energy in the final basis set =    -2968.1506128798


 ------------------------------------------------------------------------------

   CCMAN2: suite of methods based on coupled cluster
           and equation of motion theories.

   Components:
   * libvmm-1.3-trunk
     by Evgeny Epifanovsky, Ilya Kaliman.
   * libtensor-2.5-trunk
     by Evgeny Epifanovsky, Michael Wormit, Dmitry Zuev, Sam Manzer, 
        Ilya Kaliman.
   * libcc-2.5-trunk
     by Evgeny Epifanovsky, Arik Landau, Tomasz Kus, Kirill Khistyaev, 
        Dmitry Zuev, Prashant Manohar, Xintian Feng, Anna Krylov, 
        Matthew Goldey, Alec White, Thomas Jagau, Kaushik Nanda, 
        Anastasia Gunina, Alexander Kunitsa, Joonho Lee.

   CCMAN original authors:
   Anna I. Krylov, C. David Sherrill, Steven R. Gwaltney,
   Edward F. C. Byrd (2000)
   Sergey V. Levchenko, Lyudmila V. Slipchenko, Tao Wang,
   Ana-Maria C. Cristian (2003)
   Piotr A. Pieniazek, C. Melania Oana, Evgeny Epifanovsky (2007)
   Prashant Manohar (2009)

 ------------------------------------------------------------------------------


 Allocating and initializing 30808MB of RAM...
 Calculation will run on 6 cores.


 Alpha MOs, Restricted
 -- Occupied --                  
-490.03  -80.05  -65.16  -58.52  -58.52  -58.52  -15.60   -9.84
  1 A     2 A     3 A     4 A     5 A     6 A     7 A     8 A                  
 -7.587  -7.455  -7.448  -7.448  -5.480  -5.479  -5.478  -3.194
  9 A    10 A    11 A    12 A    13 A    14 A    15 A    16 A                  
 -3.191  -3.190  -3.183  -3.183  -1.192  -1.024  -0.772  -0.608
 17 A    18 A    19 A    20 A    21 A    22 A    23 A    24 A                  
 -0.541  -0.483  -0.430  -0.410  -0.399
 25 A    26 A    27 A    28 A    29 A                                          
 -- Virtual --                   
  0.017   0.040   0.061   0.070   0.083   0.095   0.108   0.129
 30 A    31 A    32 A    33 A    34 A    35 A    36 A    37 A                  
  0.129   0.132   0.190   0.216   0.224   0.229   0.259   0.295
 38 A    39 A    40 A    41 A    42 A    43 A    44 A    45 A                  
  0.310   0.375   0.390   0.490   0.538   0.577   0.590   0.641
 46 A    47 A    48 A    49 A    50 A    51 A    52 A    53 A                  
  0.677   0.750   0.777   0.790   0.810   0.836   0.857   0.892
 54 A    55 A    56 A    57 A    58 A    59 A    60 A    61 A                  
  0.954   0.998   1.027   1.046   1.100   1.279   1.324   1.363
 62 A    63 A    64 A    65 A    66 A    67 A    68 A    69 A                  
  1.542   1.679   1.780   1.851   1.976   2.195   2.308   2.330
 70 A    71 A    72 A    73 A    74 A    75 A    76 A    77 A                  
  2.416   2.440   2.649   2.664   2.871   2.986   3.345   4.264
 78 A    79 A    80 A    81 A    82 A    83 A    84 A    85 A                  
  4.458   4.546   4.554   4.564   4.589   4.771   4.903   7.196
 86 A    87 A    88 A    89 A    90 A    91 A    92 A    93 A                  
  7.514   8.217   8.228   8.298  14.715  14.820  14.925  36.807
 94 A    95 A    96 A    97 A    98 A    99 A   100 A   101 A                  
 49.473 166.134 293.903 293.912 293.9951028.412
102 A   103 A   104 A   105 A   106 A   107 A                                  

 Beta MOs, Restricted
 -- Occupied --                  
-490.03  -80.05  -65.16  -58.52  -58.52  -58.52  -15.60   -9.84
  1 A     2 A     3 A     4 A     5 A     6 A     7 A     8 A                  
 -7.587  -7.455  -7.448  -7.448  -5.480  -5.479  -5.478  -3.194
  9 A    10 A    11 A    12 A    13 A    14 A    15 A    16 A                  
 -3.191  -3.190  -3.183  -3.183  -1.192  -1.024  -0.772  -0.608
 17 A    18 A    19 A    20 A    21 A    22 A    23 A    24 A                  
 -0.541  -0.483  -0.430  -0.410  -0.399
 25 A    26 A    27 A    28 A    29 A                                          
 -- Virtual --                   
  0.017   0.040   0.061   0.070   0.083   0.095   0.108   0.129
 30 A    31 A    32 A    33 A    34 A    35 A    36 A    37 A                  
  0.129   0.132   0.190   0.216   0.224   0.229   0.259   0.295
 38 A    39 A    40 A    41 A    42 A    43 A    44 A    45 A                  
  0.310   0.375   0.390   0.490   0.538   0.577   0.590   0.641
 46 A    47 A    48 A    49 A    50 A    51 A    52 A    53 A                  
  0.677   0.750   0.777   0.790   0.810   0.836   0.857   0.892
 54 A    55 A    56 A    57 A    58 A    59 A    60 A    61 A                  
  0.954   0.998   1.027   1.046   1.100   1.279   1.324   1.363
 62 A    63 A    64 A    65 A    66 A    67 A    68 A    69 A                  
  1.542   1.679   1.780   1.851   1.976   2.195   2.308   2.330
 70 A    71 A    72 A    73 A    74 A    75 A    76 A    77 A                  
  2.416   2.440   2.649   2.664   2.871   2.986   3.345   4.264
 78 A    79 A    80 A    81 A    82 A    83 A    84 A    85 A                  
  4.458   4.546   4.554   4.564   4.589   4.771   4.903   7.196
 86 A    87 A    88 A    89 A    90 A    91 A    92 A    93 A                  
  7.514   8.217   8.228   8.298  14.715  14.820  14.925  36.807
 94 A    95 A    96 A    97 A    98 A    99 A   100 A   101 A                  
 49.473 166.134 293.903 293.912 293.9951028.412
102 A   103 A   104 A   105 A   106 A   107 A                                  

 Occupation and symmetry of molecular orbitals

 Point group: C1 (1 irreducible representation).

                           A     All 
 -------------------------------------
 All molecular orbitals:
  - Alpha                  107   107 
  - Beta                   107   107 
 -------------------------------------
 Alpha orbitals:
  - Frozen occupied        15    15  
  - Active occupied        14    14  
  - Active virtual         78    78  
  - Frozen virtual         0     0   
 -------------------------------------
 Beta orbitals:
  - Frozen occupied        15    15  
  - Active occupied        14    14  
  - Active virtual         78    78  
  - Frozen virtual         0     0   
 -------------------------------------

 Import integrals:   CPU 0.00 s  wall 0.00 s

 Import integrals:   CPU 17.99 s  wall 3.17 s

 MP2 amplitudes:   CPU 0.09 s  wall 0.04 s

Running a double precision version
           CCSD T amplitudes will be solved using DIIS.

           Start     Size      MaxIter   EConv     TConv     
           3         7         100       1.00e-07  1.00e-05  
 ------------------------------------------------------------------------------
           Energy (a.u.)   Ediff      Tdiff       Comment
 ------------------------------------------------------------------------------
         -2968.72391815                           
     1   -2968.71209321   1.18e-02   7.11e-01     
     2   -2968.72999128   1.79e-02   9.28e-02     
     3   -2968.72971240   2.79e-04   3.99e-02     
     4   -2968.73145466   1.74e-03   1.21e-02     Switched to DIIS steps.
     5   -2968.73210775   6.53e-04   1.05e-02     
     6   -2968.73212755   1.98e-05   2.03e-03     
     7   -2968.73213383   6.28e-06   9.94e-04     
     8   -2968.73214008   6.25e-06   3.61e-04     
     9   -2968.73213998   9.95e-08   1.62e-04     
    10   -2968.73214018   1.98e-07   5.09e-05     
    11   -2968.73214023   5.13e-08   2.26e-05     
    12   -2968.73214019   3.49e-08   7.47e-06     
 ------------------------------------------------------------------------------
         -2968.73214019                           CCSD T converged.

End of double precision
 SCF energy                 = -2968.15061288
 MP2 energy                 = -2968.72391815
 CCSD correlation energy     =    -0.58152731
 CCSD total energy           = -2968.73214019

 CCSD  T1^2 = 0.0106  T2^2 = 0.2163  Leading amplitudes:

 Amplitude    Orbitals with energies
 -0.0258       26 (A) A                  ->    30 (A) A                   
              -0.4827                          0.0167                     
 -0.0258       26 (A) B                  ->    30 (A) B                   
              -0.4827                          0.0167                     
 -0.0182       29 (A) A                  ->    32 (A) A                   
              -0.3992                          0.0612                     
 -0.0182       29 (A) B                  ->    32 (A) B                   
              -0.3992                          0.0612                     

 Amplitude    Orbitals with energies
 -0.0717       26 (A) A      26 (A) B    ->    30 (A) A      30 (A) B     
              -0.4827       -0.4827            0.0167        0.0167       
  0.0717       26 (A) A      26 (A) B    ->    30 (A) B      30 (A) A     
              -0.4827       -0.4827            0.0167        0.0167       
  0.0717       26 (A) B      26 (A) A    ->    30 (A) A      30 (A) B     
              -0.4827       -0.4827            0.0167        0.0167       
 -0.0717       26 (A) B      26 (A) A    ->    30 (A) B      30 (A) A     
              -0.4827       -0.4827            0.0167        0.0167       

 Computing CCSD intemediates for later calculations in double precision
 Finished.

Running a double precision version
           CCSD Lambda amplitudes will be solved using DIIS.
           Start     Size      MaxIter   EConv     LConv     
           3         7         100       1.00e-07  1.00e-05  
 ------------------------------------------------------------------------------
            Enorm      Ldiff       Comment
 ------------------------------------------------------------------------------
     1     4.76e-02   3.47e-02     
     2     1.33e-02   5.66e-03     
     3     5.37e-03   1.50e-03     
     4     3.26e-03   1.18e-03     Switched to DIIS steps.
     5     1.00e-03   5.97e-04     
     6     4.65e-04   1.47e-04     
     7     1.74e-04   4.15e-05     
     8     7.30e-05   1.70e-06     
     9     2.49e-05   2.71e-06     
    10     1.06e-05   6.39e-07     
    11     3.68e-06   2.28e-07     
    12     1.61e-06   6.08e-08     
    13     6.06e-07   1.26e-07     
    14     2.40e-07   2.32e-08     
    15     1.30e-07   2.51e-08     
    16     5.68e-08   1.03e-08     
 ------------------------------------------------------------------------------
                                   CCSD Lambda converged.

 Computing density matrices in double precision...
           Orbital response amplitudes will be solved using DIIS.
           Start     Size      MaxIter   EConv     LConv     
           3         7         100       1.00e-06  1.00e-06  
 ------------------------------------------------------------------------------
            Enorm      Ldiff       Comment
 ------------------------------------------------------------------------------
     1     1.05e-01   3.61e-03     
     2     1.06e-01   4.52e-03     
     3     1.25e-01   2.01e-02     
     4     8.82e-03   5.24e-02     Switched to DIIS steps.
     5     1.85e-03   8.50e-04     
     6     7.47e-04   1.47e-04     
     7     8.06e-04   2.97e-05     
     8     9.79e-05   1.68e-04     
     9     2.84e-05   5.70e-06     
    10     6.30e-06   2.97e-06     
    11     1.88e-06   4.94e-07     
    12     3.36e-07   2.32e-07     
 ------------------------------------------------------------------------------
                                   Orbital response converged.

 Computing density matrices... Done.
 CCSD calculation:   CPU 570.67 s  wall 107.02 s

 Transferring MO TPDM to AO TPDM
 Transferring g2_o1o1o1o1
 Transferring g2_o1o1o1v1
 Transferring g2_o1o1v1v1
 Transferring g2_o1v1o1v1
 Transferring g2_o1v1v1v1
 Transferring g2_v1v1v1v1
 Adding separable TPDM
 Computing TPDM gradient
 --------------------------------------------------------
 2e gradient
  Atom          X               Y               Z
 --------------------------------------------------------
    1        -36.352873        6.506811        0.000000  
    2         21.013242      -22.081922        0.000000  
    3         10.003700       15.422604       -0.000000  
    4          5.335931        0.152506        0.000000  
 --------------------------------------------------------
 --------------------------------------------------------
 Final gradient
  Atom          X               Y               Z
 --------------------------------------------------------
    1        -36.352873        6.506811        0.000000  
    2         21.013242      -22.081922        0.000000  
    3         10.003700       15.422604       -0.000000  
    4          5.335931        0.152506        0.000000  
 --------------------------------------------------------
 Analytic gradient from two-electron contribution:   CPU 114.56 s  wall 26.93 s

 Total ccman2 time:   CPU 706.20 s  wall 137.97 s


 --------------------------------------------------------------

                    Orbital Energies (a.u.)
 --------------------------------------------------------------

 Alpha MOs
 -- Occupied --
******** -80.0489 -65.1623 -58.5221 -58.5209 -58.5207 -15.5979  -9.8421
 -7.5872  -7.4550  -7.4483  -7.4476  -5.4796  -5.4787  -5.4782  -3.1939
 -3.1912  -3.1903  -3.1829  -3.1829  -1.1920  -1.0242  -0.7719  -0.6081
 -0.5411  -0.4827  -0.4297  -0.4099  -0.3992
 -- Virtual --
  0.0167   0.0399   0.0612   0.0698   0.0831   0.0954   0.1079   0.1285
  0.1294   0.1317   0.1901   0.2159   0.2241   0.2285   0.2594   0.2946
  0.3105   0.3750   0.3896   0.4905   0.5376   0.5767   0.5901   0.6405
  0.6774   0.7498   0.7772   0.7905   0.8104   0.8361   0.8575   0.8920
  0.9543   0.9981   1.0269   1.0462   1.1001   1.2793   1.3244   1.3635
  1.5420   1.6793   1.7802   1.8514   1.9757   2.1952   2.3083   2.3299
  2.4158   2.4399   2.6491   2.6640   2.8708   2.9865   3.3454   4.2643
  4.4582   4.5464   4.5543   4.5635   4.5891   4.7707   4.9025   7.1960
  7.5140   8.2165   8.2284   8.2980  14.7151  14.8195  14.9251  36.8070
 49.4732 166.1340 293.9028 293.9122 293.99501028.4119
 --------------------------------------------------------------

          Ground-State Mulliken Net Atomic Charges

     Atom                 Charge (a.u.)
  ----------------------------------------
      1 Br                   -0.212607
      2 P                     0.345070
      3 N                    -0.376548
      4 H                     0.244085
  ----------------------------------------
  Sum of atomic charges =    -0.000000

 -----------------------------------------------------------------
                    Cartesian Multipole Moments
 -----------------------------------------------------------------
    Charge (ESU x 10^10)
                -0.0000
    Dipole Moment (Debye)
         X      -2.2503      Y       1.8266      Z      -0.0000
       Tot       2.8984
    Quadrupole Moments (Debye-Ang)
        XX     -31.1513     XY      -2.5794     YY     -40.7329
        XZ      -0.0000     YZ      -0.0000     ZZ     -37.3639
    Octopole Moments (Debye-Ang^2)
       XXX       5.8207    XXY      -0.6977    XYY      13.7015
       YYY       0.4961    XXZ      -0.0000    XYZ       0.0000
       YYZ      -0.0000    XZZ       8.5173    YZZ       0.0607
       ZZZ      -0.0000
    Hexadecapole Moments (Debye-Ang^3)
      XXXX    -323.5011   XXXY       1.6424   XXYY     -93.6655
      XYYY      -6.4414   YYYY    -109.2439   XXXZ      -0.0000
      XXYZ      -0.0000   XYYZ       0.0000   YYYZ      -0.0000
      XXZZ     -79.0911   XYZZ      -1.7804   YYZZ     -25.1423
      XZZZ      -0.0000   YZZZ      -0.0000   ZZZZ     -47.7440
 -----------------------------------------------------------------
 DrvMan completing analytic gradient of the correlated energy
 Correlated dipole moment
            1
    1  -0.8853543
    2   0.7186457
    3  -0.0000000
 Energy read as -2968.732140192
 Full Analytical Gradient: (in a.u., or Hartree/Bohr)
             1             2             3             4
    1   -0.00005929    0.00043357   -0.00033105   -0.00004324
    2    0.00001885    0.00062067   -0.00064513    0.00000561
    3    0.00000000   -0.00000000    0.00000000    0.00000000
 Gradient time:  CPU 0.77 s  wall 0.79 s
 ----------------------------------------------------------------
             Standard Nuclear Orientation (Angstroms)
    I     Atom           X                Y                Z
 ----------------------------------------------------------------
    1      Br      0.9796871146    -0.0715527796     0.0000000000
    2      P      -1.1738391391     0.5716895747    -0.0000000000
    3      N      -1.9590194556    -0.7786315392     0.0010000000
    4      H      -2.9683257368    -0.6205755583     0.0000000000
 ----------------------------------------------------------------
 Nuclear Repulsion Energy =   214.0318081941 hartrees
 There are       29 alpha and       29 beta electrons

                       Distance Matrix (Angstroms)
             Br(  1)   P (  2)   N (  3)
   P (  2)  2.247540
   N (  3)  3.022575  1.562010
   H (  4)  3.986004  2.154455  1.021607

 Requested basis set is 6-311++G(d,p)
 There are 43 shells and 107 basis functions
 A cutoff of  1.0D-14 yielded    869 shell pairs
 There are      5605 function pairs (      6164 Cartesian)
 Smallest overlap matrix eigenvalue = 1.53E-03
 Guess MOs from SCF MO coefficient file

 -----------------------------------------------------------------------
  General SCF calculation program by
  Eric Jon Sundstrom, Paul Horn, Yuezhi Mao, Dmitri Zuev, Alec White,
  David Stuck, Shaama M.S., Shane Yost, Joonho Lee, David Small,
  Daniel Levine, Susi Lehtola, Hugh Burton, Evgeny Epifanovsky
 -----------------------------------------------------------------------
 Hartree-Fock
 using 6 threads for integral computing
 -------------------------------------------------------
 OpenMP Integral computing Module                
 Release: version 2.0, May 2017, Q-Chem Inc. Pleasanton 
 -------------------------------------------------------
 A restricted SCF calculation will be
 performed using DIIS
 SCF converges when DIIS error is below 1.0e-08
 ---------------------------------------
  Cycle       Energy         DIIS error
 ---------------------------------------
    1   -2968.1506772370      2.04e-05  
    2   -2968.1506780001      7.93e-06  
    3   -2968.1506781079      4.73e-06  
    4   -2968.1506781546      1.25e-06  
    5   -2968.1506781637      5.66e-07  
    6   -2968.1506781668      3.01e-07  
    7   -2968.1506781678      1.15e-07  
    8   -2968.1506781680      3.26e-08  
    9   -2968.1506781680      1.24e-08  
   10   -2968.1506781680      6.61e-09  Convergence criterion met
 ---------------------------------------
 SCF time:   CPU 5.41s  wall 2.00s 
 SCF   energy in the final basis set =    -2968.1506781680
 Total energy in the final basis set =    -2968.1506781680


 ------------------------------------------------------------------------------

   CCMAN2: suite of methods based on coupled cluster
           and equation of motion theories.

   Components:
   * libvmm-1.3-trunk
     by Evgeny Epifanovsky, Ilya Kaliman.
   * libtensor-2.5-trunk
     by Evgeny Epifanovsky, Michael Wormit, Dmitry Zuev, Sam Manzer, 
        Ilya Kaliman.
   * libcc-2.5-trunk
     by Evgeny Epifanovsky, Arik Landau, Tomasz Kus, Kirill Khistyaev, 
        Dmitry Zuev, Prashant Manohar, Xintian Feng, Anna Krylov, 
        Matthew Goldey, Alec White, Thomas Jagau, Kaushik Nanda, 
        Anastasia Gunina, Alexander Kunitsa, Joonho Lee.

   CCMAN original authors:
   Anna I. Krylov, C. David Sherrill, Steven R. Gwaltney,
   Edward F. C. Byrd (2000)
   Sergey V. Levchenko, Lyudmila V. Slipchenko, Tao Wang,
   Ana-Maria C. Cristian (2003)
   Piotr A. Pieniazek, C. Melania Oana, Evgeny Epifanovsky (2007)
   Prashant Manohar (2009)

 ------------------------------------------------------------------------------


 Allocating and initializing 30808MB of RAM...
 Calculation will run on 6 cores.


 Alpha MOs, Restricted
 -- Occupied --                  
-490.03  -80.05  -65.16  -58.52  -58.52  -58.52  -15.60   -9.84
  1 A     2 A     3 A     4 A     5 A     6 A     7 A     8 A                  
 -7.587  -7.455  -7.448  -7.448  -5.480  -5.479  -5.478  -3.194
  9 A    10 A    11 A    12 A    13 A    14 A    15 A    16 A                  
 -3.191  -3.190  -3.183  -3.183  -1.192  -1.024  -0.772  -0.608
 17 A    18 A    19 A    20 A    21 A    22 A    23 A    24 A                  
 -0.541  -0.483  -0.430  -0.410  -0.399
 25 A    26 A    27 A    28 A    29 A                                          
 -- Virtual --                   
  0.017   0.040   0.061   0.070   0.083   0.095   0.108   0.129
 30 A    31 A    32 A    33 A    34 A    35 A    36 A    37 A                  
  0.129   0.132   0.190   0.216   0.224   0.229   0.259   0.295
 38 A    39 A    40 A    41 A    42 A    43 A    44 A    45 A                  
  0.310   0.375   0.390   0.491   0.538   0.577   0.590   0.641
 46 A    47 A    48 A    49 A    50 A    51 A    52 A    53 A                  
  0.677   0.750   0.777   0.791   0.811   0.836   0.858   0.892
 54 A    55 A    56 A    57 A    58 A    59 A    60 A    61 A                  
  0.954   0.998   1.027   1.046   1.100   1.279   1.324   1.364
 62 A    63 A    64 A    65 A    66 A    67 A    68 A    69 A                  
  1.542   1.680   1.780   1.851   1.976   2.195   2.308   2.330
 70 A    71 A    72 A    73 A    74 A    75 A    76 A    77 A                  
  2.416   2.440   2.649   2.664   2.871   2.987   3.345   4.264
 78 A    79 A    80 A    81 A    82 A    83 A    84 A    85 A                  
  4.459   4.546   4.554   4.564   4.589   4.771   4.903   7.196
 86 A    87 A    88 A    89 A    90 A    91 A    92 A    93 A                  
  7.515   8.217   8.228   8.298  14.715  14.820  14.926  36.807
 94 A    95 A    96 A    97 A    98 A    99 A   100 A   101 A                  
 49.473 166.135 293.903 293.912 293.9951028.412
102 A   103 A   104 A   105 A   106 A   107 A                                  

 Beta MOs, Restricted
 -- Occupied --                  
-490.03  -80.05  -65.16  -58.52  -58.52  -58.52  -15.60   -9.84
  1 A     2 A     3 A     4 A     5 A     6 A     7 A     8 A                  
 -7.587  -7.455  -7.448  -7.448  -5.480  -5.479  -5.478  -3.194
  9 A    10 A    11 A    12 A    13 A    14 A    15 A    16 A                  
 -3.191  -3.190  -3.183  -3.183  -1.192  -1.024  -0.772  -0.608
 17 A    18 A    19 A    20 A    21 A    22 A    23 A    24 A                  
 -0.541  -0.483  -0.430  -0.410  -0.399
 25 A    26 A    27 A    28 A    29 A                                          
 -- Virtual --                   
  0.017   0.040   0.061   0.070   0.083   0.095   0.108   0.129
 30 A    31 A    32 A    33 A    34 A    35 A    36 A    37 A                  
  0.129   0.132   0.190   0.216   0.224   0.229   0.259   0.295
 38 A    39 A    40 A    41 A    42 A    43 A    44 A    45 A                  
  0.310   0.375   0.390   0.491   0.538   0.577   0.590   0.641
 46 A    47 A    48 A    49 A    50 A    51 A    52 A    53 A                  
  0.677   0.750   0.777   0.791   0.811   0.836   0.858   0.892
 54 A    55 A    56 A    57 A    58 A    59 A    60 A    61 A                  
  0.954   0.998   1.027   1.046   1.100   1.279   1.324   1.364
 62 A    63 A    64 A    65 A    66 A    67 A    68 A    69 A                  
  1.542   1.680   1.780   1.851   1.976   2.195   2.308   2.330
 70 A    71 A    72 A    73 A    74 A    75 A    76 A    77 A                  
  2.416   2.440   2.649   2.664   2.871   2.987   3.345   4.264
 78 A    79 A    80 A    81 A    82 A    83 A    84 A    85 A                  
  4.459   4.546   4.554   4.564   4.589   4.771   4.903   7.196
 86 A    87 A    88 A    89 A    90 A    91 A    92 A    93 A                  
  7.515   8.217   8.228   8.298  14.715  14.820  14.926  36.807
 94 A    95 A    96 A    97 A    98 A    99 A   100 A   101 A                  
 49.473 166.135 293.903 293.912 293.9951028.412
102 A   103 A   104 A   105 A   106 A   107 A                                  

 Occupation and symmetry of molecular orbitals

 Point group: C1 (1 irreducible representation).

                           A     All 
 -------------------------------------
 All molecular orbitals:
  - Alpha                  107   107 
  - Beta                   107   107 
 -------------------------------------
 Alpha orbitals:
  - Frozen occupied        15    15  
  - Active occupied        14    14  
  - Active virtual         78    78  
  - Frozen virtual         0     0   
 -------------------------------------
 Beta orbitals:
  - Frozen occupied        15    15  
  - Active occupied        14    14  
  - Active virtual         78    78  
  - Frozen virtual         0     0   
 -------------------------------------

 Import integrals:   CPU 0.00 s  wall 0.00 s

 Import integrals:   CPU 17.93 s  wall 3.14 s

 MP2 amplitudes:   CPU 0.04 s  wall 0.02 s

Running a double precision version
           CCSD T amplitudes will be solved using DIIS.

           Start     Size      MaxIter   EConv     TConv     
           3         7         100       1.00e-07  1.00e-05  
 ------------------------------------------------------------------------------
           Energy (a.u.)   Ediff      Tdiff       Comment
 ------------------------------------------------------------------------------
         -2968.72390556                           
     1   -2968.71211203   1.18e-02   7.11e-01     
     2   -2968.72999080   1.79e-02   9.28e-02     
     3   -2968.72971658   2.74e-04   3.99e-02     
     4   -2968.73145631   1.74e-03   1.20e-02     Switched to DIIS steps.
     5   -2968.73210835   6.52e-04   1.05e-02     
     6   -2968.73212810   1.98e-05   2.03e-03     
     7   -2968.73213441   6.31e-06   9.93e-04     
     8   -2968.73214066   6.25e-06   3.61e-04     
     9   -2968.73214057   9.78e-08   1.62e-04     
    10   -2968.73214077   1.99e-07   5.08e-05     
    11   -2968.73214082   5.07e-08   2.26e-05     
    12   -2968.73214078   3.49e-08   7.47e-06     
 ------------------------------------------------------------------------------
         -2968.73214078                           CCSD T converged.

End of double precision
 SCF energy                 = -2968.15067817
 MP2 energy                 = -2968.72390556
 CCSD correlation energy     =    -0.58146261
 CCSD total energy           = -2968.73214078

 CCSD  T1^2 = 0.0106  T2^2 = 0.2162  Leading amplitudes:

 Amplitude    Orbitals with energies
 -0.0258       26 (A) A                  ->    30 (A) A                   
              -0.4828                          0.0168                     
 -0.0258       26 (A) B                  ->    30 (A) B                   
              -0.4828                          0.0168                     
  0.0182       29 (A) A                  ->    32 (A) A                   
              -0.3991                          0.0612                     
  0.0182       29 (A) B                  ->    32 (A) B                   
              -0.3991                          0.0612                     

 Amplitude    Orbitals with energies
 -0.0718       26 (A) A      26 (A) B    ->    30 (A) A      30 (A) B     
              -0.4828       -0.4828            0.0168        0.0168       
  0.0718       26 (A) A      26 (A) B    ->    30 (A) B      30 (A) A     
              -0.4828       -0.4828            0.0168        0.0168       
  0.0718       26 (A) B      26 (A) A    ->    30 (A) A      30 (A) B     
              -0.4828       -0.4828            0.0168        0.0168       
 -0.0718       26 (A) B      26 (A) A    ->    30 (A) B      30 (A) A     
              -0.4828       -0.4828            0.0168        0.0168       

 Computing CCSD intemediates for later calculations in double precision
 Finished.

Running a double precision version
           CCSD Lambda amplitudes will be solved using DIIS.
           Start     Size      MaxIter   EConv     LConv     
           3         7         100       1.00e-07  1.00e-05  
 ------------------------------------------------------------------------------
            Enorm      Ldiff       Comment
 ------------------------------------------------------------------------------
     1     4.75e-02   3.47e-02     
     2     1.33e-02   5.65e-03     
     3     5.36e-03   1.50e-03     
     4     3.26e-03   1.18e-03     Switched to DIIS steps.
     5     1.00e-03   5.96e-04     
     6     4.64e-04   1.47e-04     
     7     1.74e-04   4.14e-05     
     8     7.29e-05   1.68e-06     
     9     2.48e-05   2.70e-06     
    10     1.06e-05   6.29e-07     
    11     3.67e-06   2.24e-07     
    12     1.61e-06   5.97e-08     
    13     6.05e-07   1.25e-07     
    14     2.40e-07   2.31e-08     
    15     1.30e-07   2.50e-08     
    16     5.69e-08   1.03e-08     
 ------------------------------------------------------------------------------
                                   CCSD Lambda converged.

 Computing density matrices in double precision...
           Orbital response amplitudes will be solved using DIIS.
           Start     Size      MaxIter   EConv     LConv     
           3         7         100       1.00e-06  1.00e-06  
 ------------------------------------------------------------------------------
            Enorm      Ldiff       Comment
 ------------------------------------------------------------------------------
     1     1.05e-01   3.61e-03     
     2     1.06e-01   4.52e-03     
     3     1.25e-01   2.01e-02     
     4     8.81e-03   5.24e-02     Switched to DIIS steps.
     5     1.84e-03   8.43e-04     
     6     7.40e-04   1.41e-04     
     7     7.88e-04   3.59e-05     
     8     9.92e-05   1.65e-04     
     9     2.84e-05   6.53e-06     
    10     6.27e-06   3.00e-06     
    11     1.87e-06   4.91e-07     
    12     3.35e-07   2.30e-07     
 ------------------------------------------------------------------------------
                                   Orbital response converged.

 Computing density matrices... Done.
 CCSD calculation:   CPU 569.64 s  wall 106.84 s

 Transferring MO TPDM to AO TPDM
 Transferring g2_o1o1o1o1
 Transferring g2_o1o1o1v1
 Transferring g2_o1o1v1v1
 Transferring g2_o1v1o1v1
 Transferring g2_o1v1v1v1
 Transferring g2_v1v1v1v1
 Adding separable TPDM
 Computing TPDM gradient
 --------------------------------------------------------
 2e gradient
  Atom          X               Y               Z
 --------------------------------------------------------
    1        -36.352528        6.507851        0.003488  
    2         21.002101      -22.089580        0.008789  
    3         10.010496       15.426610       -0.016943  
    4          5.339931        0.155119        0.004666  
 --------------------------------------------------------
 --------------------------------------------------------
 Final gradient
  Atom          X               Y               Z
 --------------------------------------------------------
    1        -36.352528        6.507851        0.003488  
    2         21.002101      -22.089580        0.008789  
    3         10.010496       15.426610       -0.016943  
    4          5.339931        0.155119        0.004666  
 --------------------------------------------------------
 Analytic gradient from two-electron contribution:   CPU 113.77 s  wall 23.47 s

 Total ccman2 time:   CPU 703.95 s  wall 134.22 s


 --------------------------------------------------------------

                    Orbital Energies (a.u.)
 --------------------------------------------------------------

 Alpha MOs
 -- Occupied --
******** -80.0488 -65.1622 -58.5220 -58.5208 -58.5207 -15.5977  -9.8420
 -7.5871  -7.4550  -7.4482  -7.4475  -5.4796  -5.4786  -5.4781  -3.1939
 -3.1911  -3.1903  -3.1828  -3.1828  -1.1922  -1.0242  -0.7721  -0.6082
 -0.5412  -0.4828  -0.4296  -0.4099  -0.3991
 -- Virtual --
  0.0168   0.0399   0.0612   0.0698   0.0831   0.0954   0.1079   0.1286
  0.1294   0.1317   0.1901   0.2160   0.2241   0.2285   0.2594   0.2946
  0.3105   0.3750   0.3896   0.4906   0.5376   0.5767   0.5902   0.6407
  0.6775   0.7499   0.7773   0.7906   0.8106   0.8361   0.8575   0.8922
  0.9541   0.9982   1.0270   1.0461   1.1003   1.2794   1.3244   1.3642
  1.5421   1.6798   1.7802   1.8512   1.9757   2.1954   2.3083   2.3300
  2.4159   2.4401   2.6492   2.6636   2.8714   2.9873   3.3454   4.2643
  4.4587   4.5464   4.5543   4.5636   4.5892   4.7708   4.9034   7.1961
  7.5146   8.2166   8.2284   8.2981  14.7152  14.8197  14.9260  36.8074
 49.4733 166.1348 293.9028 293.9122 293.99511028.4120
 --------------------------------------------------------------

          Ground-State Mulliken Net Atomic Charges

     Atom                 Charge (a.u.)
  ----------------------------------------
      1 Br                   -0.212753
      2 P                     0.345057
      3 N                    -0.376729
      4 H                     0.244425
  ----------------------------------------
  Sum of atomic charges =    -0.000000

 -----------------------------------------------------------------
                    Cartesian Multipole Moments
 -----------------------------------------------------------------
    Charge (ESU x 10^10)
                -0.0000
    Dipole Moment (Debye)
         X      -2.2537      Y       1.8243      Z      -0.0021
       Tot       2.8995
    Quadrupole Moments (Debye-Ang)
        XX     -31.1447     XY      -2.5740     YY     -40.7290
        XZ       0.0047     YZ       0.0042     ZZ     -37.3612
    Octopole Moments (Debye-Ang^2)
       XXX       5.7833    XXY      -0.7148    XYY      13.6895
       YYY       0.4665    XXZ      -0.0181    XYZ      -0.0072
       YYZ      -0.0084    XZZ       8.5111    YZZ       0.0544
       ZZZ      -0.0186
    Hexadecapole Moments (Debye-Ang^3)
      XXXX    -323.3954   XXXY       1.7130   XXYY     -93.6318
      XYYY      -6.3851   YYYY    -109.1782   XXXZ       0.0597
      XXYZ       0.0186   XYYZ       0.0172   YYYZ       0.0231
      XXZZ     -79.0805   XYZZ      -1.7674   YYZZ     -25.1311
      XZZZ       0.0377   YZZZ       0.0182   ZZZZ     -47.7376
 -----------------------------------------------------------------
 DrvMan completing analytic gradient of the correlated energy
 Correlated dipole moment
            1
    1  -0.8866772
    2   0.7177455
    3  -0.0008067
 Energy read as -2968.732140781
 Full Analytical Gradient: (in a.u., or Hartree/Bohr)
             1             2             3             4
    1   -0.00009808    0.00012869   -0.00005685    0.00002623
    2    0.00003748   -0.00001311   -0.00001566   -0.00000870
    3   -0.00001684    0.00001331    0.00004216   -0.00003863
 Gradient time:  CPU 0.82 s  wall 0.84 s
 ----------------------------------------------------------------
             Standard Nuclear Orientation (Angstroms)
    I     Atom           X                Y                Z
 ----------------------------------------------------------------
    1      Br      0.9796871146    -0.0715527796     0.0000000000
    2      P      -1.1738391391     0.5716895747    -0.0000000000
    3      N      -1.9590194556    -0.7786315392     0.0000000000
    4      H      -2.9673257368    -0.6205755583     0.0000000000
 ----------------------------------------------------------------
 Nuclear Repulsion Energy =   214.0379090764 hartrees
 There are       29 alpha and       29 beta electrons

                       Distance Matrix (Angstroms)
             Br(  1)   P (  2)   N (  3)
   P (  2)  2.247540
   N (  3)  3.022575  1.562010
   H (  4)  3.985014  2.153623  1.020619

 Requested basis set is 6-311++G(d,p)
 There are 43 shells and 107 basis functions
 A cutoff of  1.0D-14 yielded    869 shell pairs
 There are      5605 function pairs (      6164 Cartesian)
 Smallest overlap matrix eigenvalue = 1.53E-03
 Guess MOs from SCF MO coefficient file

 -----------------------------------------------------------------------
  General SCF calculation program by
  Eric Jon Sundstrom, Paul Horn, Yuezhi Mao, Dmitri Zuev, Alec White,
  David Stuck, Shaama M.S., Shane Yost, Joonho Lee, David Small,
  Daniel Levine, Susi Lehtola, Hugh Burton, Evgeny Epifanovsky
 -----------------------------------------------------------------------
 Hartree-Fock
 using 6 threads for integral computing
 -------------------------------------------------------
 OpenMP Integral computing Module                
 Release: version 2.0, May 2017, Q-Chem Inc. Pleasanton 
 -------------------------------------------------------
 A restricted SCF calculation will be
 performed using DIIS
 SCF converges when DIIS error is below 1.0e-08
 ---------------------------------------
  Cycle       Energy         DIIS error
 ---------------------------------------
    1   -2968.1506999396      1.85e-05  
    2   -2968.1507004714      5.21e-06  
    3   -2968.1507005302      3.59e-06  
    4   -2968.1507005537      1.01e-06  
    5   -2968.1507005611      4.94e-07  
    6   -2968.1507005639      2.28e-07  
    7   -2968.1507005646      6.08e-08  
    8   -2968.1507005647      1.80e-08  
    9   -2968.1507005647      8.62e-09  Convergence criterion met
 ---------------------------------------
 SCF time:   CPU 4.92s  wall 1.00s 
 SCF   energy in the final basis set =    -2968.1507005647
 Total energy in the final basis set =    -2968.1507005647


 ------------------------------------------------------------------------------

   CCMAN2: suite of methods based on coupled cluster
           and equation of motion theories.

   Components:
   * libvmm-1.3-trunk
     by Evgeny Epifanovsky, Ilya Kaliman.
   * libtensor-2.5-trunk
     by Evgeny Epifanovsky, Michael Wormit, Dmitry Zuev, Sam Manzer, 
        Ilya Kaliman.
   * libcc-2.5-trunk
     by Evgeny Epifanovsky, Arik Landau, Tomasz Kus, Kirill Khistyaev, 
        Dmitry Zuev, Prashant Manohar, Xintian Feng, Anna Krylov, 
        Matthew Goldey, Alec White, Thomas Jagau, Kaushik Nanda, 
        Anastasia Gunina, Alexander Kunitsa, Joonho Lee.

   CCMAN original authors:
   Anna I. Krylov, C. David Sherrill, Steven R. Gwaltney,
   Edward F. C. Byrd (2000)
   Sergey V. Levchenko, Lyudmila V. Slipchenko, Tao Wang,
   Ana-Maria C. Cristian (2003)
   Piotr A. Pieniazek, C. Melania Oana, Evgeny Epifanovsky (2007)
   Prashant Manohar (2009)

 ------------------------------------------------------------------------------


 Allocating and initializing 30808MB of RAM...
 Calculation will run on 6 cores.


 Alpha MOs, Restricted
 -- Occupied --                  
-490.03  -80.05  -65.16  -58.52  -58.52  -58.52  -15.60   -9.84
  1 A     2 A     3 A     4 A     5 A     6 A     7 A     8 A                  
 -7.587  -7.455  -7.448  -7.448  -5.480  -5.479  -5.478  -3.194
  9 A    10 A    11 A    12 A    13 A    14 A    15 A    16 A                  
 -3.191  -3.190  -3.183  -3.183  -1.192  -1.024  -0.772  -0.608
 17 A    18 A    19 A    20 A    21 A    22 A    23 A    24 A                  
 -0.541  -0.483  -0.430  -0.410  -0.399
 25 A    26 A    27 A    28 A    29 A                                          
 -- Virtual --                   
  0.017   0.040   0.061   0.070   0.083   0.095   0.108   0.129
 30 A    31 A    32 A    33 A    34 A    35 A    36 A    37 A                  
  0.129   0.132   0.190   0.216   0.224   0.229   0.259   0.295
 38 A    39 A    40 A    41 A    42 A    43 A    44 A    45 A                  
  0.310   0.375   0.390   0.491   0.538   0.577   0.590   0.641
 46 A    47 A    48 A    49 A    50 A    51 A    52 A    53 A                  
  0.677   0.750   0.777   0.791   0.811   0.836   0.858   0.892
 54 A    55 A    56 A    57 A    58 A    59 A    60 A    61 A                  
  0.954   0.998   1.027   1.046   1.100   1.279   1.324   1.364
 62 A    63 A    64 A    65 A    66 A    67 A    68 A    69 A                  
  1.542   1.680   1.780   1.851   1.976   2.197   2.308   2.330
 70 A    71 A    72 A    73 A    74 A    75 A    76 A    77 A                  
  2.416   2.440   2.650   2.664   2.871   2.987   3.347   4.264
 78 A    79 A    80 A    81 A    82 A    83 A    84 A    85 A                  
  4.459   4.546   4.554   4.564   4.589   4.771   4.905   7.196
 86 A    87 A    88 A    89 A    90 A    91 A    92 A    93 A                  
  7.515   8.217   8.228   8.298  14.715  14.820  14.926  36.808
 94 A    95 A    96 A    97 A    98 A    99 A   100 A   101 A                  
 49.473 166.135 293.903 293.912 293.9951028.412
102 A   103 A   104 A   105 A   106 A   107 A                                  

 Beta MOs, Restricted
 -- Occupied --                  
-490.03  -80.05  -65.16  -58.52  -58.52  -58.52  -15.60   -9.84
  1 A     2 A     3 A     4 A     5 A     6 A     7 A     8 A                  
 -7.587  -7.455  -7.448  -7.448  -5.480  -5.479  -5.478  -3.194
  9 A    10 A    11 A    12 A    13 A    14 A    15 A    16 A                  
 -3.191  -3.190  -3.183  -3.183  -1.192  -1.024  -0.772  -0.608
 17 A    18 A    19 A    20 A    21 A    22 A    23 A    24 A                  
 -0.541  -0.483  -0.430  -0.410  -0.399
 25 A    26 A    27 A    28 A    29 A                                          
 -- Virtual --                   
  0.017   0.040   0.061   0.070   0.083   0.095   0.108   0.129
 30 A    31 A    32 A    33 A    34 A    35 A    36 A    37 A                  
  0.129   0.132   0.190   0.216   0.224   0.229   0.259   0.295
 38 A    39 A    40 A    41 A    42 A    43 A    44 A    45 A                  
  0.310   0.375   0.390   0.491   0.538   0.577   0.590   0.641
 46 A    47 A    48 A    49 A    50 A    51 A    52 A    53 A                  
  0.677   0.750   0.777   0.791   0.811   0.836   0.858   0.892
 54 A    55 A    56 A    57 A    58 A    59 A    60 A    61 A                  
  0.954   0.998   1.027   1.046   1.100   1.279   1.324   1.364
 62 A    63 A    64 A    65 A    66 A    67 A    68 A    69 A                  
  1.542   1.680   1.780   1.851   1.976   2.197   2.308   2.330
 70 A    71 A    72 A    73 A    74 A    75 A    76 A    77 A                  
  2.416   2.440   2.650   2.664   2.871   2.987   3.347   4.264
 78 A    79 A    80 A    81 A    82 A    83 A    84 A    85 A                  
  4.459   4.546   4.554   4.564   4.589   4.771   4.905   7.196
 86 A    87 A    88 A    89 A    90 A    91 A    92 A    93 A                  
  7.515   8.217   8.228   8.298  14.715  14.820  14.926  36.808
 94 A    95 A    96 A    97 A    98 A    99 A   100 A   101 A                  
 49.473 166.135 293.903 293.912 293.9951028.412
102 A   103 A   104 A   105 A   106 A   107 A                                  

 Occupation and symmetry of molecular orbitals

 Point group: C1 (1 irreducible representation).

                           A     All 
 -------------------------------------
 All molecular orbitals:
  - Alpha                  107   107 
  - Beta                   107   107 
 -------------------------------------
 Alpha orbitals:
  - Frozen occupied        15    15  
  - Active occupied        14    14  
  - Active virtual         78    78  
  - Frozen virtual         0     0   
 -------------------------------------
 Beta orbitals:
  - Frozen occupied        15    15  
  - Active occupied        14    14  
  - Active virtual         78    78  
  - Frozen virtual         0     0   
 -------------------------------------

 Import integrals:   CPU 0.00 s  wall 0.00 s

 Import integrals:   CPU 17.96 s  wall 3.14 s

 MP2 amplitudes:   CPU 0.04 s  wall 0.02 s

Running a double precision version
           CCSD T amplitudes will be solved using DIIS.

           Start     Size      MaxIter   EConv     TConv     
           3         7         100       1.00e-07  1.00e-05  
 ------------------------------------------------------------------------------
           Energy (a.u.)   Ediff      Tdiff       Comment
 ------------------------------------------------------------------------------
         -2968.72390085                           
     1   -2968.71211718   1.18e-02   7.11e-01     
     2   -2968.72999045   1.79e-02   9.28e-02     
     3   -2968.72971680   2.74e-04   3.99e-02     
     4   -2968.73145581   1.74e-03   1.20e-02     Switched to DIIS steps.
     5   -2968.73210755   6.52e-04   1.05e-02     
     6   -2968.73212729   1.97e-05   2.03e-03     
     7   -2968.73213361   6.31e-06   9.93e-04     
     8   -2968.73213986   6.25e-06   3.61e-04     
     9   -2968.73213976   9.63e-08   1.62e-04     
    10   -2968.73213996   1.99e-07   5.08e-05     
    11   -2968.73214001   5.07e-08   2.26e-05     
    12   -2968.73213998   3.49e-08   7.47e-06     
 ------------------------------------------------------------------------------
         -2968.73213998                           CCSD T converged.

End of double precision
 SCF energy                 = -2968.15070056
 MP2 energy                 = -2968.72390085
 CCSD correlation energy     =    -0.58143941
 CCSD total energy           = -2968.73213998

 CCSD  T1^2 = 0.0106  T2^2 = 0.2162  Leading amplitudes:

 Amplitude    Orbitals with energies
 -0.0258       26 (A) A                  ->    30 (A) A                   
              -0.4828                          0.0168                     
 -0.0258       26 (A) B                  ->    30 (A) B                   
              -0.4828                          0.0168                     
  0.0182       29 (A) A                  ->    32 (A) A                   
              -0.3991                          0.0613                     
  0.0182       29 (A) B                  ->    32 (A) B                   
              -0.3991                          0.0613                     

 Amplitude    Orbitals with energies
 -0.0718       26 (A) A      26 (A) B    ->    30 (A) A      30 (A) B     
              -0.4828       -0.4828            0.0168        0.0168       
  0.0718       26 (A) A      26 (A) B    ->    30 (A) B      30 (A) A     
              -0.4828       -0.4828            0.0168        0.0168       
  0.0718       26 (A) B      26 (A) A    ->    30 (A) A      30 (A) B     
              -0.4828       -0.4828            0.0168        0.0168       
 -0.0718       26 (A) B      26 (A) A    ->    30 (A) B      30 (A) A     
              -0.4828       -0.4828            0.0168        0.0168       

 Computing CCSD intemediates for later calculations in double precision
 Finished.

Running a double precision version
           CCSD Lambda amplitudes will be solved using DIIS.
           Start     Size      MaxIter   EConv     LConv     
           3         7         100       1.00e-07  1.00e-05  
 ------------------------------------------------------------------------------
            Enorm      Ldiff       Comment
 ------------------------------------------------------------------------------
     1     4.75e-02   3.47e-02     
     2     1.33e-02   5.65e-03     
     3     5.36e-03   1.50e-03     
     4     3.26e-03   1.18e-03     Switched to DIIS steps.
     5     1.00e-03   5.96e-04     
     6     4.64e-04   1.47e-04     
     7     1.73e-04   4.14e-05     
     8     7.29e-05   1.67e-06     
     9     2.48e-05   2.69e-06     
    10     1.06e-05   6.28e-07     
    11     3.67e-06   2.24e-07     
    12     1.61e-06   5.95e-08     
    13     6.05e-07   1.25e-07     
    14     2.40e-07   2.31e-08     
    15     1.30e-07   2.50e-08     
    16     5.67e-08   1.03e-08     
 ------------------------------------------------------------------------------
                                   CCSD Lambda converged.

 Computing density matrices in double precision...
           Orbital response amplitudes will be solved using DIIS.
           Start     Size      MaxIter   EConv     LConv     
           3         7         100       1.00e-06  1.00e-06  
 ------------------------------------------------------------------------------
            Enorm      Ldiff       Comment
 ------------------------------------------------------------------------------
     1     1.05e-01   3.61e-03     
     2     1.06e-01   4.53e-03     
     3     1.25e-01   2.01e-02     
     4     8.81e-03   5.24e-02     Switched to DIIS steps.
     5     1.83e-03   8.32e-04     
     6     7.31e-04   1.32e-04     
     7     7.62e-04   4.68e-05     
     8     1.02e-04   1.60e-04     
     9     2.87e-05   7.82e-06     
    10     6.26e-06   3.07e-06     
    11     1.87e-06   4.90e-07     
    12     3.34e-07   2.32e-07     
 ------------------------------------------------------------------------------
                                   Orbital response converged.

 Computing density matrices... Done.
 CCSD calculation:   CPU 568.24 s  wall 106.57 s

 Transferring MO TPDM to AO TPDM
 Transferring g2_o1o1o1o1
 Transferring g2_o1o1o1v1
 Transferring g2_o1o1v1v1
 Transferring g2_o1v1o1v1
 Transferring g2_o1v1v1v1
 Transferring g2_v1v1v1v1
 Adding separable TPDM
 Computing TPDM gradient
 --------------------------------------------------------
 2e gradient
  Atom          X               Y               Z
 --------------------------------------------------------
    1        -36.353259        6.508133        0.000000  
    2         21.001954      -22.090850       -0.000001  
    3         10.009369       15.428233        0.000001  
    4          5.341936        0.154485        0.000000  
 --------------------------------------------------------
 --------------------------------------------------------
 Final gradient
  Atom          X               Y               Z
 --------------------------------------------------------
    1        -36.353259        6.508133        0.000000  
    2         21.001954      -22.090850       -0.000001  
    3         10.009369       15.428233        0.000001  
    4          5.341936        0.154485        0.000000  
 --------------------------------------------------------
 Analytic gradient from two-electron contribution:   CPU 112.20 s  wall 23.68 s

 Total ccman2 time:   CPU 701.78 s  wall 134.43 s


 --------------------------------------------------------------

                    Orbital Energies (a.u.)
 --------------------------------------------------------------

 Alpha MOs
 -- Occupied --
******** -80.0488 -65.1622 -58.5220 -58.5208 -58.5207 -15.5976  -9.8421
 -7.5871  -7.4550  -7.4482  -7.4475  -5.4796  -5.4786  -5.4782  -3.1939
 -3.1911  -3.1903  -3.1828  -3.1828  -1.1924  -1.0242  -0.7722  -0.6083
 -0.5412  -0.4828  -0.4296  -0.4099  -0.3991
 -- Virtual --
  0.0168   0.0399   0.0613   0.0698   0.0831   0.0954   0.1079   0.1286
  0.1294   0.1317   0.1901   0.2160   0.2241   0.2285   0.2595   0.2947
  0.3105   0.3751   0.3896   0.4906   0.5376   0.5767   0.5902   0.6407
  0.6775   0.7499   0.7773   0.7908   0.8107   0.8361   0.8577   0.8922
  0.9541   0.9981   1.0272   1.0461   1.1001   1.2794   1.3243   1.3641
  1.5423   1.6801   1.7802   1.8512   1.9758   2.1967   2.3083   2.3300
  2.4160   2.4401   2.6501   2.6639   2.8712   2.9871   3.3469   4.2644
  4.4589   4.5464   4.5543   4.5636   4.5893   4.7708   4.9048   7.1961
  7.5146   8.2166   8.2284   8.2981  14.7152  14.8197  14.9260  36.8083
 49.4733 166.1348 293.9028 293.9122 293.99511028.4119
 --------------------------------------------------------------

          Ground-State Mulliken Net Atomic Charges

     Atom                 Charge (a.u.)
  ----------------------------------------
      1 Br                   -0.212784
      2 P                     0.345087
      3 N                    -0.376827
      4 H                     0.244524
  ----------------------------------------
  Sum of atomic charges =    -0.000000

 -----------------------------------------------------------------
                    Cartesian Multipole Moments
 -----------------------------------------------------------------
    Charge (ESU x 10^10)
                -0.0000
    Dipole Moment (Debye)
         X      -2.2529      Y       1.8247      Z      -0.0000
       Tot       2.8991
    Quadrupole Moments (Debye-Ang)
        XX     -31.1490     XY      -2.5753     YY     -40.7282
        XZ       0.0000     YZ       0.0000     ZZ     -37.3600
    Octopole Moments (Debye-Ang^2)
       XXX       5.8010    XXY      -0.7109    XYY      13.6872
       YYY       0.4654    XXZ      -0.0000    XYZ      -0.0000
       YYZ       0.0000    XZZ       8.5075    YZZ       0.0540
       ZZZ      -0.0000
    Hexadecapole Moments (Debye-Ang^3)
      XXXX    -323.4498   XXXY       1.6970   XXYY     -93.6236
      XYYY      -6.3805   YYYY    -109.1738   XXXZ       0.0000
      XXYZ       0.0000   XYYZ      -0.0000   YYYZ       0.0000
      XXZZ     -79.0678   XYZZ      -1.7657   YYZZ     -25.1300
      XZZZ       0.0000   YZZZ       0.0000   ZZZZ     -47.7354
 -----------------------------------------------------------------
 DrvMan completing analytic gradient of the correlated energy
 Correlated dipole moment
            1
    1  -0.8863534
    2   0.7178837
    3  -0.0000000
 Energy read as -2968.732139978
 Full Analytical Gradient: (in a.u., or Hartree/Bohr)
             1             2             3             4
    1   -0.00009533    0.00010290   -0.00086650    0.00085894
    2    0.00003059    0.00001758    0.00005459   -0.00010276
    3   -0.00000001    0.00000004   -0.00000001   -0.00000002
 Gradient time:  CPU 0.79 s  wall 0.79 s
 ----------------------------------------------------------------
             Standard Nuclear Orientation (Angstroms)
    I     Atom           X                Y                Z
 ----------------------------------------------------------------
    1      Br      0.9796871146    -0.0715527796     0.0000000000
    2      P      -1.1738391391     0.5716895747    -0.0000000000
    3      N      -1.9590194556    -0.7786315392     0.0000000000
    4      H      -2.9693257368    -0.6205755583     0.0000000000
 ----------------------------------------------------------------
 Nuclear Repulsion Energy =   214.0257381857 hartrees
 There are       29 alpha and       29 beta electrons

                       Distance Matrix (Angstroms)
             Br(  1)   P (  2)   N (  3)
   P (  2)  2.247540
   N (  3)  3.022575  1.562010
   H (  4)  3.986995  2.155288  1.022595

 Requested basis set is 6-311++G(d,p)
 There are 43 shells and 107 basis functions
 A cutoff of  1.0D-14 yielded    869 shell pairs
 There are      5605 function pairs (      6164 Cartesian)
 Smallest overlap matrix eigenvalue = 1.53E-03
 Guess MOs from SCF MO coefficient file

 -----------------------------------------------------------------------
  General SCF calculation program by
  Eric Jon Sundstrom, Paul Horn, Yuezhi Mao, Dmitri Zuev, Alec White,
  David Stuck, Shaama M.S., Shane Yost, Joonho Lee, David Small,
  Daniel Levine, Susi Lehtola, Hugh Burton, Evgeny Epifanovsky
 -----------------------------------------------------------------------
 Hartree-Fock
 using 6 threads for integral computing
 -------------------------------------------------------
 OpenMP Integral computing Module                
 Release: version 2.0, May 2017, Q-Chem Inc. Pleasanton 
 -------------------------------------------------------
 A restricted SCF calculation will be
 performed using DIIS
 SCF converges when DIIS error is below 1.0e-08
 ---------------------------------------
  Cycle       Energy         DIIS error
 ---------------------------------------
    1   -2968.1506533496      2.78e-05  
    2   -2968.1506542254      8.17e-06  
    3   -2968.1506542978      5.62e-06  
    4   -2968.1506543410      8.66e-07  
    5   -2968.1506543440      2.51e-07  
    6   -2968.1506543443      7.74e-08  
    7   -2968.1506543443      3.47e-08  
    8   -2968.1506543443      1.43e-08  
    9   -2968.1506543443      7.16e-09  Convergence criterion met
 ---------------------------------------
 SCF time:   CPU 4.84s  wall 1.00s 
 SCF   energy in the final basis set =    -2968.1506543443
 Total energy in the final basis set =    -2968.1506543443


 ------------------------------------------------------------------------------

   CCMAN2: suite of methods based on coupled cluster
           and equation of motion theories.

   Components:
   * libvmm-1.3-trunk
     by Evgeny Epifanovsky, Ilya Kaliman.
   * libtensor-2.5-trunk
     by Evgeny Epifanovsky, Michael Wormit, Dmitry Zuev, Sam Manzer, 
        Ilya Kaliman.
   * libcc-2.5-trunk
     by Evgeny Epifanovsky, Arik Landau, Tomasz Kus, Kirill Khistyaev, 
        Dmitry Zuev, Prashant Manohar, Xintian Feng, Anna Krylov, 
        Matthew Goldey, Alec White, Thomas Jagau, Kaushik Nanda, 
        Anastasia Gunina, Alexander Kunitsa, Joonho Lee.

   CCMAN original authors:
   Anna I. Krylov, C. David Sherrill, Steven R. Gwaltney,
   Edward F. C. Byrd (2000)
   Sergey V. Levchenko, Lyudmila V. Slipchenko, Tao Wang,
   Ana-Maria C. Cristian (2003)
   Piotr A. Pieniazek, C. Melania Oana, Evgeny Epifanovsky (2007)
   Prashant Manohar (2009)

 ------------------------------------------------------------------------------


 Allocating and initializing 30808MB of RAM...
 Calculation will run on 6 cores.


 Alpha MOs, Restricted
 -- Occupied --                  
-490.03  -80.05  -65.16  -58.52  -58.52  -58.52  -15.60   -9.84
  1 A     2 A     3 A     4 A     5 A     6 A     7 A     8 A                  
 -7.587  -7.455  -7.448  -7.448  -5.480  -5.479  -5.478  -3.194
  9 A    10 A    11 A    12 A    13 A    14 A    15 A    16 A                  
 -3.191  -3.190  -3.183  -3.183  -1.192  -1.024  -0.772  -0.608
 17 A    18 A    19 A    20 A    21 A    22 A    23 A    24 A                  
 -0.541  -0.483  -0.430  -0.410  -0.399
 25 A    26 A    27 A    28 A    29 A                                          
 -- Virtual --                   
  0.017   0.040   0.061   0.070   0.083   0.095   0.108   0.129
 30 A    31 A    32 A    33 A    34 A    35 A    36 A    37 A                  
  0.129   0.132   0.190   0.216   0.224   0.229   0.259   0.295
 38 A    39 A    40 A    41 A    42 A    43 A    44 A    45 A                  
  0.310   0.375   0.390   0.491   0.538   0.577   0.590   0.641
 46 A    47 A    48 A    49 A    50 A    51 A    52 A    53 A                  
  0.678   0.750   0.777   0.790   0.810   0.836   0.857   0.892
 54 A    55 A    56 A    57 A    58 A    59 A    60 A    61 A                  
  0.954   0.998   1.027   1.046   1.100   1.279   1.325   1.364
 62 A    63 A    64 A    65 A    66 A    67 A    68 A    69 A                  
  1.542   1.680   1.780   1.851   1.976   2.194   2.308   2.330
 70 A    71 A    72 A    73 A    74 A    75 A    76 A    77 A                  
  2.416   2.440   2.648   2.663   2.872   2.987   3.344   4.264
 78 A    79 A    80 A    81 A    82 A    83 A    84 A    85 A                  
  4.459   4.546   4.554   4.564   4.589   4.771   4.902   7.196
 86 A    87 A    88 A    89 A    90 A    91 A    92 A    93 A                  
  7.515   8.217   8.228   8.298  14.715  14.820  14.926  36.806
 94 A    95 A    96 A    97 A    98 A    99 A   100 A   101 A                  
 49.473 166.135 293.903 293.912 293.9951028.412
102 A   103 A   104 A   105 A   106 A   107 A                                  

 Beta MOs, Restricted
 -- Occupied --                  
-490.03  -80.05  -65.16  -58.52  -58.52  -58.52  -15.60   -9.84
  1 A     2 A     3 A     4 A     5 A     6 A     7 A     8 A                  
 -7.587  -7.455  -7.448  -7.448  -5.480  -5.479  -5.478  -3.194
  9 A    10 A    11 A    12 A    13 A    14 A    15 A    16 A                  
 -3.191  -3.190  -3.183  -3.183  -1.192  -1.024  -0.772  -0.608
 17 A    18 A    19 A    20 A    21 A    22 A    23 A    24 A                  
 -0.541  -0.483  -0.430  -0.410  -0.399
 25 A    26 A    27 A    28 A    29 A                                          
 -- Virtual --                   
  0.017   0.040   0.061   0.070   0.083   0.095   0.108   0.129
 30 A    31 A    32 A    33 A    34 A    35 A    36 A    37 A                  
  0.129   0.132   0.190   0.216   0.224   0.229   0.259   0.295
 38 A    39 A    40 A    41 A    42 A    43 A    44 A    45 A                  
  0.310   0.375   0.390   0.491   0.538   0.577   0.590   0.641
 46 A    47 A    48 A    49 A    50 A    51 A    52 A    53 A                  
  0.678   0.750   0.777   0.790   0.810   0.836   0.857   0.892
 54 A    55 A    56 A    57 A    58 A    59 A    60 A    61 A                  
  0.954   0.998   1.027   1.046   1.100   1.279   1.325   1.364
 62 A    63 A    64 A    65 A    66 A    67 A    68 A    69 A                  
  1.542   1.680   1.780   1.851   1.976   2.194   2.308   2.330
 70 A    71 A    72 A    73 A    74 A    75 A    76 A    77 A                  
  2.416   2.440   2.648   2.663   2.872   2.987   3.344   4.264
 78 A    79 A    80 A    81 A    82 A    83 A    84 A    85 A                  
  4.459   4.546   4.554   4.564   4.589   4.771   4.902   7.196
 86 A    87 A    88 A    89 A    90 A    91 A    92 A    93 A                  
  7.515   8.217   8.228   8.298  14.715  14.820  14.926  36.806
 94 A    95 A    96 A    97 A    98 A    99 A   100 A   101 A                  
 49.473 166.135 293.903 293.912 293.9951028.412
102 A   103 A   104 A   105 A   106 A   107 A                                  

 Occupation and symmetry of molecular orbitals

 Point group: C1 (1 irreducible representation).

                           A     All 
 -------------------------------------
 All molecular orbitals:
  - Alpha                  107   107 
  - Beta                   107   107 
 -------------------------------------
 Alpha orbitals:
  - Frozen occupied        15    15  
  - Active occupied        14    14  
  - Active virtual         78    78  
  - Frozen virtual         0     0   
 -------------------------------------
 Beta orbitals:
  - Frozen occupied        15    15  
  - Active occupied        14    14  
  - Active virtual         78    78  
  - Frozen virtual         0     0   
 -------------------------------------

 Import integrals:   CPU 0.00 s  wall 0.00 s

 Import integrals:   CPU 17.96 s  wall 3.16 s

 MP2 amplitudes:   CPU 0.04 s  wall 0.02 s

Running a double precision version
           CCSD T amplitudes will be solved using DIIS.

           Start     Size      MaxIter   EConv     TConv     
           3         7         100       1.00e-07  1.00e-05  
 ------------------------------------------------------------------------------
           Energy (a.u.)   Ediff      Tdiff       Comment
 ------------------------------------------------------------------------------
         -2968.72390872                           
     1   -2968.71210540   1.18e-02   7.11e-01     
     2   -2968.72998964   1.79e-02   9.28e-02     
     3   -2968.72971486   2.75e-04   3.99e-02     
     4   -2968.73145531   1.74e-03   1.20e-02     Switched to DIIS steps.
     5   -2968.73210764   6.52e-04   1.05e-02     
     6   -2968.73212741   1.98e-05   2.03e-03     
     7   -2968.73213372   6.31e-06   9.93e-04     
     8   -2968.73213997   6.25e-06   3.61e-04     
     9   -2968.73213987   9.93e-08   1.62e-04     
    10   -2968.73214007   1.99e-07   5.08e-05     
    11   -2968.73214012   5.06e-08   2.26e-05     
    12   -2968.73214008   3.49e-08   7.47e-06     
 ------------------------------------------------------------------------------
         -2968.73214008                           CCSD T converged.

End of double precision
 SCF energy                 = -2968.15065434
 MP2 energy                 = -2968.72390872
 CCSD correlation energy     =    -0.58148574
 CCSD total energy           = -2968.73214008

 CCSD  T1^2 = 0.0106  T2^2 = 0.2162  Leading amplitudes:

 Amplitude    Orbitals with energies
 -0.0258       26 (A) A                  ->    30 (A) A                   
              -0.4828                          0.0168                     
 -0.0258       26 (A) B                  ->    30 (A) B                   
              -0.4828                          0.0168                     
  0.0182       29 (A) A                  ->    32 (A) A                   
              -0.3990                          0.0612                     
  0.0182       29 (A) B                  ->    32 (A) B                   
              -0.3990                          0.0612                     

 Amplitude    Orbitals with energies
 -0.0718       26 (A) A      26 (A) B    ->    30 (A) A      30 (A) B     
              -0.4828       -0.4828            0.0168        0.0168       
  0.0718       26 (A) A      26 (A) B    ->    30 (A) B      30 (A) A     
              -0.4828       -0.4828            0.0168        0.0168       
  0.0718       26 (A) B      26 (A) A    ->    30 (A) A      30 (A) B     
              -0.4828       -0.4828            0.0168        0.0168       
 -0.0718       26 (A) B      26 (A) A    ->    30 (A) B      30 (A) A     
              -0.4828       -0.4828            0.0168        0.0168       

 Computing CCSD intemediates for later calculations in double precision
 Finished.

Running a double precision version
           CCSD Lambda amplitudes will be solved using DIIS.
           Start     Size      MaxIter   EConv     LConv     
           3         7         100       1.00e-07  1.00e-05  
 ------------------------------------------------------------------------------
            Enorm      Ldiff       Comment
 ------------------------------------------------------------------------------
     1     4.75e-02   3.47e-02     
     2     1.33e-02   5.65e-03     
     3     5.36e-03   1.50e-03     
     4     3.26e-03   1.18e-03     Switched to DIIS steps.
     5     1.00e-03   5.96e-04     
     6     4.64e-04   1.47e-04     
     7     1.74e-04   4.13e-05     
     8     7.29e-05   1.69e-06     
     9     2.48e-05   2.70e-06     
    10     1.06e-05   6.30e-07     
    11     3.67e-06   2.24e-07     
    12     1.61e-06   5.99e-08     
    13     6.04e-07   1.25e-07     
    14     2.40e-07   2.31e-08     
    15     1.30e-07   2.50e-08     
    16     5.67e-08   1.03e-08     
 ------------------------------------------------------------------------------
                                   CCSD Lambda converged.

 Computing density matrices in double precision...
           Orbital response amplitudes will be solved using DIIS.
           Start     Size      MaxIter   EConv     LConv     
           3         7         100       1.00e-06  1.00e-06  
 ------------------------------------------------------------------------------
            Enorm      Ldiff       Comment
 ------------------------------------------------------------------------------
     1     1.05e-01   3.61e-03     
     2     1.06e-01   4.51e-03     
     3     1.25e-01   2.01e-02     
     4     8.82e-03   5.24e-02     Switched to DIIS steps.
     5     1.86e-03   8.55e-04     
     6     7.50e-04   1.49e-04     
     7     8.11e-04   2.55e-05     
     8     9.70e-05   1.70e-04     
     9     2.82e-05   5.37e-06     
    10     6.28e-06   2.95e-06     
    11     1.87e-06   4.93e-07     
    12     3.36e-07   2.29e-07     
 ------------------------------------------------------------------------------
                                   Orbital response converged.

 Computing density matrices... Done.
 CCSD calculation:   CPU 567.55 s  wall 106.48 s

 Transferring MO TPDM to AO TPDM
 Transferring g2_o1o1o1o1
 Transferring g2_o1o1o1v1
 Transferring g2_o1o1v1v1
 Transferring g2_o1v1o1v1
 Transferring g2_o1v1v1v1
 Transferring g2_v1v1v1v1
 Adding separable TPDM
 Computing TPDM gradient
 --------------------------------------------------------
 2e gradient
  Atom          X               Y               Z
 --------------------------------------------------------
    1        -36.351800        6.507569        0.000000  
    2         21.002237      -22.088327       -0.000000  
    3         10.011639       15.425008       -0.000000  
    4          5.337924        0.155750       -0.000000  
 --------------------------------------------------------
 --------------------------------------------------------
 Final gradient
  Atom          X               Y               Z
 --------------------------------------------------------
    1        -36.351800        6.507569        0.000000  
    2         21.002237      -22.088327       -0.000000  
    3         10.011639       15.425008       -0.000000  
    4          5.337924        0.155750       -0.000000  
 --------------------------------------------------------
 Analytic gradient from two-electron contribution:   CPU 112.39 s  wall 21.72 s

 Total ccman2 time:   CPU 700.59 s  wall 132.17 s


 --------------------------------------------------------------

                    Orbital Energies (a.u.)
 --------------------------------------------------------------

 Alpha MOs
 -- Occupied --
******** -80.0487 -65.1622 -58.5220 -58.5208 -58.5207 -15.5978  -9.8420
 -7.5871  -7.4550  -7.4482  -7.4475  -5.4795  -5.4786  -5.4781  -3.1939
 -3.1911  -3.1903  -3.1828  -3.1828  -1.1921  -1.0242  -0.7719  -0.6081
 -0.5412  -0.4828  -0.4296  -0.4099  -0.3990
 -- Virtual --
  0.0168   0.0399   0.0612   0.0698   0.0831   0.0954   0.1079   0.1286
  0.1294   0.1317   0.1901   0.2160   0.2241   0.2285   0.2594   0.2945
  0.3104   0.3750   0.3896   0.4906   0.5376   0.5767   0.5902   0.6406
  0.6775   0.7499   0.7773   0.7903   0.8105   0.8361   0.8574   0.8923
  0.9540   0.9982   1.0269   1.0461   1.1005   1.2795   1.3246   1.3642
  1.5419   1.6796   1.7803   1.8513   1.9756   2.1941   2.3083   2.3300
  2.4159   2.4401   2.6483   2.6633   2.8715   2.9875   3.3440   4.2643
  4.4585   4.5464   4.5543   4.5636   4.5892   4.7708   4.9020   7.1961
  7.5146   8.2166   8.2284   8.2981  14.7152  14.8197  14.9260  36.8064
 49.4733 166.1348 293.9028 293.9123 293.99511028.4120
 --------------------------------------------------------------

          Ground-State Mulliken Net Atomic Charges

     Atom                 Charge (a.u.)
  ----------------------------------------
      1 Br                   -0.212722
      2 P                     0.345026
      3 N                    -0.376631
      4 H                     0.244327
  ----------------------------------------
  Sum of atomic charges =     0.000000

 -----------------------------------------------------------------
                    Cartesian Multipole Moments
 -----------------------------------------------------------------
    Charge (ESU x 10^10)
                 0.0000
    Dipole Moment (Debye)
         X      -2.2545      Y       1.8240      Z       0.0000
       Tot       2.9000
    Quadrupole Moments (Debye-Ang)
        XX     -31.1404     XY      -2.5727     YY     -40.7299
        XZ      -0.0000     YZ       0.0000     ZZ     -37.3625
    Octopole Moments (Debye-Ang^2)
       XXX       5.7655    XXY      -0.7186    XYY      13.6918
       YYY       0.4676    XXZ      -0.0000    XYZ      -0.0000
       YYZ       0.0000    XZZ       8.5147    YZZ       0.0549
       ZZZ       0.0000
    Hexadecapole Moments (Debye-Ang^3)
      XXXX    -323.3407   XXXY       1.7291   XXYY     -93.6400
      XYYY      -6.3898   YYYY    -109.1827   XXXZ       0.0000
      XXYZ       0.0000   XYYZ      -0.0000   YYYZ       0.0000
      XXZZ     -79.0932   XYZZ      -1.7692   YYZZ     -25.1322
      XZZZ      -0.0000   YZZZ       0.0000   ZZZZ     -47.7397
 -----------------------------------------------------------------
 DrvMan completing analytic gradient of the correlated energy
 Correlated dipole moment
            1
    1  -0.8870017
    2   0.7176072
    3   0.0000000
 Energy read as -2968.732140085
 Full Analytical Gradient: (in a.u., or Hartree/Bohr)
             1             2             3             4
    1   -0.00010082    0.00015422    0.00074722   -0.00080062
    2    0.00004439   -0.00004434   -0.00008437    0.00008432
    3   -0.00000000    0.00000000   -0.00000000    0.00000000
 Gradient time:  CPU 0.80 s  wall 0.82 s
 ----------------------------------------------------------------
             Standard Nuclear Orientation (Angstroms)
    I     Atom           X                Y                Z
 ----------------------------------------------------------------
    1      Br      0.9796871146    -0.0715527796     0.0000000000
    2      P      -1.1738391391     0.5716895747    -0.0000000000
    3      N      -1.9590194556    -0.7786315392     0.0000000000
    4      H      -2.9683257368    -0.6195755583     0.0000000000
 ----------------------------------------------------------------
 Nuclear Repulsion Energy =   214.0323755928 hartrees
 There are       29 alpha and       29 beta electrons

                       Distance Matrix (Angstroms)
             Br(  1)   P (  2)   N (  3)
   P (  2)  2.247540
   N (  3)  3.022575  1.562010
   H (  4)  3.985867  2.153902  1.021762

 Requested basis set is 6-311++G(d,p)
 There are 43 shells and 107 basis functions
 A cutoff of  1.0D-14 yielded    869 shell pairs
 There are      5605 function pairs (      6164 Cartesian)
 Smallest overlap matrix eigenvalue = 1.53E-03
 Guess MOs from SCF MO coefficient file

 -----------------------------------------------------------------------
  General SCF calculation program by
  Eric Jon Sundstrom, Paul Horn, Yuezhi Mao, Dmitri Zuev, Alec White,
  David Stuck, Shaama M.S., Shane Yost, Joonho Lee, David Small,
  Daniel Levine, Susi Lehtola, Hugh Burton, Evgeny Epifanovsky
 -----------------------------------------------------------------------
 Hartree-Fock
 using 6 threads for integral computing
 -------------------------------------------------------
 OpenMP Integral computing Module                
 Release: version 2.0, May 2017, Q-Chem Inc. Pleasanton 
 -------------------------------------------------------
 A restricted SCF calculation will be
 performed using DIIS
 SCF converges when DIIS error is below 1.0e-08
 ---------------------------------------
  Cycle       Energy         DIIS error
 ---------------------------------------
    1   -2968.1506728496      1.44e-05  
    2   -2968.1506731202      4.01e-06  
    3   -2968.1506731403      2.77e-06  
    4   -2968.1506731511      4.73e-07  
    5   -2968.1506731520      1.42e-07  
    6   -2968.1506731521      5.39e-08  
    7   -2968.1506731521      2.63e-08  
    8   -2968.1506731521      1.28e-08  
    9   -2968.1506731522      4.03e-09  Convergence criterion met
 ---------------------------------------
 SCF time:   CPU 4.97s  wall 1.00s 
 SCF   energy in the final basis set =    -2968.1506731522
 Total energy in the final basis set =    -2968.1506731522


 ------------------------------------------------------------------------------

   CCMAN2: suite of methods based on coupled cluster
           and equation of motion theories.

   Components:
   * libvmm-1.3-trunk
     by Evgeny Epifanovsky, Ilya Kaliman.
   * libtensor-2.5-trunk
     by Evgeny Epifanovsky, Michael Wormit, Dmitry Zuev, Sam Manzer, 
        Ilya Kaliman.
   * libcc-2.5-trunk
     by Evgeny Epifanovsky, Arik Landau, Tomasz Kus, Kirill Khistyaev, 
        Dmitry Zuev, Prashant Manohar, Xintian Feng, Anna Krylov, 
        Matthew Goldey, Alec White, Thomas Jagau, Kaushik Nanda, 
        Anastasia Gunina, Alexander Kunitsa, Joonho Lee.

   CCMAN original authors:
   Anna I. Krylov, C. David Sherrill, Steven R. Gwaltney,
   Edward F. C. Byrd (2000)
   Sergey V. Levchenko, Lyudmila V. Slipchenko, Tao Wang,
   Ana-Maria C. Cristian (2003)
   Piotr A. Pieniazek, C. Melania Oana, Evgeny Epifanovsky (2007)
   Prashant Manohar (2009)

 ------------------------------------------------------------------------------


 Allocating and initializing 30808MB of RAM...
 Calculation will run on 6 cores.


 Alpha MOs, Restricted
 -- Occupied --                  
-490.03  -80.05  -65.16  -58.52  -58.52  -58.52  -15.60   -9.84
  1 A     2 A     3 A     4 A     5 A     6 A     7 A     8 A                  
 -7.587  -7.455  -7.448  -7.448  -5.480  -5.479  -5.478  -3.194
  9 A    10 A    11 A    12 A    13 A    14 A    15 A    16 A                  
 -3.191  -3.190  -3.183  -3.183  -1.192  -1.024  -0.772  -0.608
 17 A    18 A    19 A    20 A    21 A    22 A    23 A    24 A                  
 -0.541  -0.483  -0.430  -0.410  -0.399
 25 A    26 A    27 A    28 A    29 A                                          
 -- Virtual --                   
  0.017   0.040   0.061   0.070   0.083   0.095   0.108   0.129
 30 A    31 A    32 A    33 A    34 A    35 A    36 A    37 A                  
  0.129   0.132   0.190   0.216   0.224   0.229   0.259   0.295
 38 A    39 A    40 A    41 A    42 A    43 A    44 A    45 A                  
  0.310   0.375   0.390   0.491   0.538   0.577   0.590   0.641
 46 A    47 A    48 A    49 A    50 A    51 A    52 A    53 A                  
  0.677   0.750   0.777   0.791   0.810   0.836   0.858   0.892
 54 A    55 A    56 A    57 A    58 A    59 A    60 A    61 A                  
  0.954   0.998   1.027   1.046   1.100   1.279   1.325   1.364
 62 A    63 A    64 A    65 A    66 A    67 A    68 A    69 A                  
  1.542   1.680   1.780   1.851   1.976   2.195   2.308   2.330
 70 A    71 A    72 A    73 A    74 A    75 A    76 A    77 A                  
  2.416   2.440   2.649   2.664   2.871   2.987   3.345   4.264
 78 A    79 A    80 A    81 A    82 A    83 A    84 A    85 A                  
  4.459   4.546   4.554   4.564   4.589   4.771   4.903   7.196
 86 A    87 A    88 A    89 A    90 A    91 A    92 A    93 A                  
  7.515   8.217   8.228   8.298  14.715  14.820  14.926  36.807
 94 A    95 A    96 A    97 A    98 A    99 A   100 A   101 A                  
 49.473 166.135 293.903 293.912 293.9951028.412
102 A   103 A   104 A   105 A   106 A   107 A                                  

 Beta MOs, Restricted
 -- Occupied --                  
-490.03  -80.05  -65.16  -58.52  -58.52  -58.52  -15.60   -9.84
  1 A     2 A     3 A     4 A     5 A     6 A     7 A     8 A                  
 -7.587  -7.455  -7.448  -7.448  -5.480  -5.479  -5.478  -3.194
  9 A    10 A    11 A    12 A    13 A    14 A    15 A    16 A                  
 -3.191  -3.190  -3.183  -3.183  -1.192  -1.024  -0.772  -0.608
 17 A    18 A    19 A    20 A    21 A    22 A    23 A    24 A                  
 -0.541  -0.483  -0.430  -0.410  -0.399
 25 A    26 A    27 A    28 A    29 A                                          
 -- Virtual --                   
  0.017   0.040   0.061   0.070   0.083   0.095   0.108   0.129
 30 A    31 A    32 A    33 A    34 A    35 A    36 A    37 A                  
  0.129   0.132   0.190   0.216   0.224   0.229   0.259   0.295
 38 A    39 A    40 A    41 A    42 A    43 A    44 A    45 A                  
  0.310   0.375   0.390   0.491   0.538   0.577   0.590   0.641
 46 A    47 A    48 A    49 A    50 A    51 A    52 A    53 A                  
  0.677   0.750   0.777   0.791   0.810   0.836   0.858   0.892
 54 A    55 A    56 A    57 A    58 A    59 A    60 A    61 A                  
  0.954   0.998   1.027   1.046   1.100   1.279   1.325   1.364
 62 A    63 A    64 A    65 A    66 A    67 A    68 A    69 A                  
  1.542   1.680   1.780   1.851   1.976   2.195   2.308   2.330
 70 A    71 A    72 A    73 A    74 A    75 A    76 A    77 A                  
  2.416   2.440   2.649   2.664   2.871   2.987   3.345   4.264
 78 A    79 A    80 A    81 A    82 A    83 A    84 A    85 A                  
  4.459   4.546   4.554   4.564   4.589   4.771   4.903   7.196
 86 A    87 A    88 A    89 A    90 A    91 A    92 A    93 A                  
  7.515   8.217   8.228   8.298  14.715  14.820  14.926  36.807
 94 A    95 A    96 A    97 A    98 A    99 A   100 A   101 A                  
 49.473 166.135 293.903 293.912 293.9951028.412
102 A   103 A   104 A   105 A   106 A   107 A                                  

 Occupation and symmetry of molecular orbitals

 Point group: C1 (1 irreducible representation).

                           A     All 
 -------------------------------------
 All molecular orbitals:
  - Alpha                  107   107 
  - Beta                   107   107 
 -------------------------------------
 Alpha orbitals:
  - Frozen occupied        15    15  
  - Active occupied        14    14  
  - Active virtual         78    78  
  - Frozen virtual         0     0   
 -------------------------------------
 Beta orbitals:
  - Frozen occupied        15    15  
  - Active occupied        14    14  
  - Active virtual         78    78  
  - Frozen virtual         0     0   
 -------------------------------------

 Import integrals:   CPU 0.00 s  wall 0.00 s

 Import integrals:   CPU 18.45 s  wall 3.33 s

 MP2 amplitudes:   CPU 0.06 s  wall 0.03 s

Running a double precision version
           CCSD T amplitudes will be solved using DIIS.

           Start     Size      MaxIter   EConv     TConv     
           3         7         100       1.00e-07  1.00e-05  
 ------------------------------------------------------------------------------
           Energy (a.u.)   Ediff      Tdiff       Comment
 ------------------------------------------------------------------------------
         -2968.72390692                           
     1   -2968.71211202   1.18e-02   7.11e-01     
     2   -2968.72999105   1.79e-02   9.28e-02     
     3   -2968.72971681   2.74e-04   3.99e-02     
     4   -2968.73145651   1.74e-03   1.20e-02     Switched to DIIS steps.
     5   -2968.73210840   6.52e-04   1.05e-02     
     6   -2968.73212813   1.97e-05   2.03e-03     
     7   -2968.73213443   6.30e-06   9.92e-04     
     8   -2968.73214067   6.24e-06   3.61e-04     
     9   -2968.73214057   9.89e-08   1.62e-04     
    10   -2968.73214077   1.99e-07   5.08e-05     
    11   -2968.73214082   5.04e-08   2.26e-05     
    12   -2968.73214079   3.48e-08   7.46e-06     
 ------------------------------------------------------------------------------
         -2968.73214079                           CCSD T converged.

End of double precision
 SCF energy                 = -2968.15067315
 MP2 energy                 = -2968.72390692
 CCSD correlation energy     =    -0.58146763
 CCSD total energy           = -2968.73214079

 CCSD  T1^2 = 0.0106  T2^2 = 0.2162  Leading amplitudes:

 Amplitude    Orbitals with energies
 -0.0258       26 (A) A                  ->    30 (A) A                   
              -0.4828                          0.0168                     
 -0.0258       26 (A) B                  ->    30 (A) B                   
              -0.4828                          0.0168                     
  0.0182       29 (A) A                  ->    32 (A) A                   
              -0.3991                          0.0613                     
  0.0182       29 (A) B                  ->    32 (A) B                   
              -0.3991                          0.0613                     

 Amplitude    Orbitals with energies
 -0.0718       26 (A) A      26 (A) B    ->    30 (A) A      30 (A) B     
              -0.4828       -0.4828            0.0168        0.0168       
  0.0718       26 (A) A      26 (A) B    ->    30 (A) B      30 (A) A     
              -0.4828       -0.4828            0.0168        0.0168       
  0.0718       26 (A) B      26 (A) A    ->    30 (A) A      30 (A) B     
              -0.4828       -0.4828            0.0168        0.0168       
 -0.0718       26 (A) B      26 (A) A    ->    30 (A) B      30 (A) A     
              -0.4828       -0.4828            0.0168        0.0168       

 Computing CCSD intemediates for later calculations in double precision
 Finished.

Running a double precision version
           CCSD Lambda amplitudes will be solved using DIIS.
           Start     Size      MaxIter   EConv     LConv     
           3         7         100       1.00e-07  1.00e-05  
 ------------------------------------------------------------------------------
            Enorm      Ldiff       Comment
 ------------------------------------------------------------------------------
     1     4.75e-02   3.47e-02     
     2     1.33e-02   5.65e-03     
     3     5.36e-03   1.50e-03     
     4     3.26e-03   1.18e-03     Switched to DIIS steps.
     5     1.00e-03   5.96e-04     
     6     4.64e-04   1.47e-04     
     7     1.73e-04   4.13e-05     
     8     7.28e-05   1.69e-06     
     9     2.48e-05   2.69e-06     
    10     1.06e-05   6.29e-07     
    11     3.67e-06   2.24e-07     
    12     1.60e-06   5.99e-08     
    13     6.04e-07   1.25e-07     
    14     2.39e-07   2.31e-08     
    15     1.30e-07   2.50e-08     
    16     5.66e-08   1.03e-08     
 ------------------------------------------------------------------------------
                                   CCSD Lambda converged.

 Computing density matrices in double precision...
           Orbital response amplitudes will be solved using DIIS.
           Start     Size      MaxIter   EConv     LConv     
           3         7         100       1.00e-06  1.00e-06  
 ------------------------------------------------------------------------------
            Enorm      Ldiff       Comment
 ------------------------------------------------------------------------------
     1     1.05e-01   3.61e-03     
     2     1.06e-01   4.52e-03     
     3     1.25e-01   2.01e-02     
     4     8.82e-03   5.24e-02     Switched to DIIS steps.
     5     1.85e-03   8.47e-04     
     6     7.42e-04   1.43e-04     
     7     7.93e-04   3.31e-05     
     8     9.86e-05   1.66e-04     
     9     2.83e-05   6.23e-06     
    10     6.27e-06   2.99e-06     
    11     1.87e-06   4.92e-07     
    12     3.35e-07   2.30e-07     
 ------------------------------------------------------------------------------
                                   Orbital response converged.

 Computing density matrices... Done.
 CCSD calculation:   CPU 569.83 s  wall 106.99 s

 Transferring MO TPDM to AO TPDM
 Transferring g2_o1o1o1o1
 Transferring g2_o1o1o1v1
 Transferring g2_o1o1v1v1
 Transferring g2_o1v1o1v1
 Transferring g2_o1v1v1v1
 Transferring g2_v1v1v1v1
 Adding separable TPDM
 Computing TPDM gradient
 --------------------------------------------------------
 2e gradient
  Atom          X               Y               Z
 --------------------------------------------------------
    1        -36.353151        6.507957        0.000000  
    2         21.002919      -22.088092       -0.000000  
    3         10.011730       15.428984       -0.000000  
    4          5.338503        0.151151       -0.000000  
 --------------------------------------------------------
 --------------------------------------------------------
 Final gradient
  Atom          X               Y               Z
 --------------------------------------------------------
    1        -36.353151        6.507957        0.000000  
    2         21.002919      -22.088092       -0.000000  
    3         10.011730       15.428984       -0.000000  
    4          5.338503        0.151151       -0.000000  
 --------------------------------------------------------
 Analytic gradient from two-electron contribution:   CPU 112.30 s  wall 22.49 s

 Total ccman2 time:   CPU 703.45 s  wall 133.74 s


 --------------------------------------------------------------

                    Orbital Energies (a.u.)
 --------------------------------------------------------------

 Alpha MOs
 -- Occupied --
******** -80.0488 -65.1622 -58.5220 -58.5208 -58.5207 -15.5978  -9.8421
 -7.5871  -7.4550  -7.4482  -7.4475  -5.4796  -5.4786  -5.4781  -3.1939
 -3.1911  -3.1903  -3.1828  -3.1828  -1.1922  -1.0242  -0.7720  -0.6082
 -0.5412  -0.4828  -0.4297  -0.4099  -0.3991
 -- Virtual --
  0.0168   0.0399   0.0613   0.0698   0.0831   0.0954   0.1079   0.1286
  0.1294   0.1317   0.1901   0.2160   0.2241   0.2285   0.2594   0.2946
  0.3104   0.3750   0.3896   0.4906   0.5376   0.5767   0.5902   0.6406
  0.6775   0.7499   0.7773   0.7905   0.8105   0.8361   0.8576   0.8923
  0.9541   0.9981   1.0270   1.0461   1.1001   1.2794   1.3245   1.3641
  1.5420   1.6795   1.7802   1.8512   1.9758   2.1952   2.3083   2.3300
  2.4159   2.4402   2.6490   2.6640   2.8711   2.9871   3.3453   4.2643
  4.4588   4.5464   4.5543   4.5636   4.5892   4.7708   4.9030   7.1961
  7.5147   8.2166   8.2284   8.2981  14.7152  14.8197  14.9260  36.8072
 49.4733 166.1349 293.9028 293.9122 293.99511028.4120
 --------------------------------------------------------------

          Ground-State Mulliken Net Atomic Charges

     Atom                 Charge (a.u.)
  ----------------------------------------
      1 Br                   -0.212801
      2 P                     0.345065
      3 N                    -0.376512
      4 H                     0.244248
  ----------------------------------------
  Sum of atomic charges =    -0.000000

 -----------------------------------------------------------------
                    Cartesian Multipole Moments
 -----------------------------------------------------------------
    Charge (ESU x 10^10)
                -0.0000
    Dipole Moment (Debye)
         X      -2.2527      Y       1.8255      Z       0.0000
       Tot       2.8995
    Quadrupole Moments (Debye-Ang)
        XX     -31.1482     XY      -2.5790     YY     -40.7306
        XZ      -0.0000     YZ       0.0000     ZZ     -37.3613
    Octopole Moments (Debye-Ang^2)
       XXX       5.7973    XXY      -0.6984    XYY      13.6969
       YYY       0.4660    XXZ      -0.0000    XYZ      -0.0000
       YYZ       0.0000    XZZ       8.5118    YZZ       0.0540
       ZZZ       0.0000
    Hexadecapole Moments (Debye-Ang^3)
      XXXX    -323.4405   XXXY       1.6623   XXYY     -93.6551
      XYYY      -6.3870   YYYY    -109.1735   XXXZ       0.0000
      XXYZ       0.0000   XYYZ      -0.0000   YYYZ       0.0000
      XXZZ     -79.0825   XYZZ      -1.7664   YYZZ     -25.1303
      XZZZ      -0.0000   YZZZ       0.0000   ZZZZ     -47.7370
 -----------------------------------------------------------------
 DrvMan completing analytic gradient of the correlated energy
 Correlated dipole moment
            1
    1  -0.8862689
    2   0.7182173
    3   0.0000000
 Energy read as -2968.732140786
 Full Analytical Gradient: (in a.u., or Hartree/Bohr)
             1             2             3             4
    1   -0.00009149    0.00007030    0.00008843   -0.00006725
    2    0.00003334   -0.00004576   -0.00002966    0.00004208
    3   -0.00000000    0.00000000   -0.00000000    0.00000000
 Gradient time:  CPU 0.78 s  wall 0.80 s
 ----------------------------------------------------------------
             Standard Nuclear Orientation (Angstroms)
    I     Atom           X                Y                Z
 ----------------------------------------------------------------
    1      Br      0.9796871146    -0.0715527796     0.0000000000
    2      P      -1.1738391391     0.5716895747    -0.0000000000
    3      N      -1.9590194556    -0.7786315392     0.0000000000
    4      H      -2.9683257368    -0.6215755583     0.0000000000
 ----------------------------------------------------------------
 Nuclear Repulsion Energy =   214.0312599791 hartrees
 There are       29 alpha and       29 beta electrons

                       Distance Matrix (Angstroms)
             Br(  1)   P (  2)   N (  3)
   P (  2)  2.247540
   N (  3)  3.022575  1.562010
   H (  4)  3.986142  2.155009  1.021453

 Requested basis set is 6-311++G(d,p)
 There are 43 shells and 107 basis functions
 A cutoff of  1.0D-14 yielded    869 shell pairs
 There are      5605 function pairs (      6164 Cartesian)
 Smallest overlap matrix eigenvalue = 1.53E-03
 Guess MOs from SCF MO coefficient file

 -----------------------------------------------------------------------
  General SCF calculation program by
  Eric Jon Sundstrom, Paul Horn, Yuezhi Mao, Dmitri Zuev, Alec White,
  David Stuck, Shaama M.S., Shane Yost, Joonho Lee, David Small,
  Daniel Levine, Susi Lehtola, Hugh Burton, Evgeny Epifanovsky
 -----------------------------------------------------------------------
 Hartree-Fock
 using 6 threads for integral computing
 -------------------------------------------------------
 OpenMP Integral computing Module                
 Release: version 2.0, May 2017, Q-Chem Inc. Pleasanton 
 -------------------------------------------------------
 A restricted SCF calculation will be
 performed using DIIS
 SCF converges when DIIS error is below 1.0e-08
 ---------------------------------------
  Cycle       Energy         DIIS error
 ---------------------------------------
    1   -2968.1506827566      1.52e-05  
    2   -2968.1506831600      3.73e-06  
    3   -2968.1506832032      1.30e-06  
    4   -2968.1506832069      6.98e-07  
    5   -2968.1506832081      1.11e-07  
    6   -2968.1506832082      5.08e-08  
    7   -2968.1506832082      2.11e-08  
    8   -2968.1506832082      9.34e-09  Convergence criterion met
 ---------------------------------------
 SCF time:   CPU 4.42s  wall 1.00s 
 SCF   energy in the final basis set =    -2968.1506832082
 Total energy in the final basis set =    -2968.1506832082


 ------------------------------------------------------------------------------

   CCMAN2: suite of methods based on coupled cluster
           and equation of motion theories.

   Components:
   * libvmm-1.3-trunk
     by Evgeny Epifanovsky, Ilya Kaliman.
   * libtensor-2.5-trunk
     by Evgeny Epifanovsky, Michael Wormit, Dmitry Zuev, Sam Manzer, 
        Ilya Kaliman.
   * libcc-2.5-trunk
     by Evgeny Epifanovsky, Arik Landau, Tomasz Kus, Kirill Khistyaev, 
        Dmitry Zuev, Prashant Manohar, Xintian Feng, Anna Krylov, 
        Matthew Goldey, Alec White, Thomas Jagau, Kaushik Nanda, 
        Anastasia Gunina, Alexander Kunitsa, Joonho Lee.

   CCMAN original authors:
   Anna I. Krylov, C. David Sherrill, Steven R. Gwaltney,
   Edward F. C. Byrd (2000)
   Sergey V. Levchenko, Lyudmila V. Slipchenko, Tao Wang,
   Ana-Maria C. Cristian (2003)
   Piotr A. Pieniazek, C. Melania Oana, Evgeny Epifanovsky (2007)
   Prashant Manohar (2009)

 ------------------------------------------------------------------------------


 Allocating and initializing 30808MB of RAM...
 Calculation will run on 6 cores.


 Alpha MOs, Restricted
 -- Occupied --                  
-490.03  -80.05  -65.16  -58.52  -58.52  -58.52  -15.60   -9.84
  1 A     2 A     3 A     4 A     5 A     6 A     7 A     8 A                  
 -7.587  -7.455  -7.448  -7.448  -5.480  -5.479  -5.478  -3.194
  9 A    10 A    11 A    12 A    13 A    14 A    15 A    16 A                  
 -3.191  -3.190  -3.183  -3.183  -1.192  -1.024  -0.772  -0.608
 17 A    18 A    19 A    20 A    21 A    22 A    23 A    24 A                  
 -0.541  -0.483  -0.430  -0.410  -0.399
 25 A    26 A    27 A    28 A    29 A                                          
 -- Virtual --                   
  0.017   0.040   0.061   0.070   0.083   0.095   0.108   0.129
 30 A    31 A    32 A    33 A    34 A    35 A    36 A    37 A                  
  0.129   0.132   0.190   0.216   0.224   0.229   0.259   0.295
 38 A    39 A    40 A    41 A    42 A    43 A    44 A    45 A                  
  0.310   0.375   0.390   0.491   0.538   0.577   0.590   0.641
 46 A    47 A    48 A    49 A    50 A    51 A    52 A    53 A                  
  0.678   0.750   0.777   0.791   0.811   0.836   0.858   0.892
 54 A    55 A    56 A    57 A    58 A    59 A    60 A    61 A                  
  0.954   0.998   1.027   1.046   1.100   1.279   1.324   1.364
 62 A    63 A    64 A    65 A    66 A    67 A    68 A    69 A                  
  1.542   1.680   1.780   1.851   1.976   2.196   2.308   2.330
 70 A    71 A    72 A    73 A    74 A    75 A    76 A    77 A                  
  2.416   2.440   2.649   2.663   2.872   2.987   3.346   4.264
 78 A    79 A    80 A    81 A    82 A    83 A    84 A    85 A                  
  4.459   4.546   4.554   4.564   4.589   4.771   4.904   7.196
 86 A    87 A    88 A    89 A    90 A    91 A    92 A    93 A                  
  7.515   8.217   8.228   8.298  14.715  14.820  14.926  36.808
 94 A    95 A    96 A    97 A    98 A    99 A   100 A   101 A                  
 49.473 166.135 293.903 293.912 293.9951028.412
102 A   103 A   104 A   105 A   106 A   107 A                                  

 Beta MOs, Restricted
 -- Occupied --                  
-490.03  -80.05  -65.16  -58.52  -58.52  -58.52  -15.60   -9.84
  1 A     2 A     3 A     4 A     5 A     6 A     7 A     8 A                  
 -7.587  -7.455  -7.448  -7.448  -5.480  -5.479  -5.478  -3.194
  9 A    10 A    11 A    12 A    13 A    14 A    15 A    16 A                  
 -3.191  -3.190  -3.183  -3.183  -1.192  -1.024  -0.772  -0.608
 17 A    18 A    19 A    20 A    21 A    22 A    23 A    24 A                  
 -0.541  -0.483  -0.430  -0.410  -0.399
 25 A    26 A    27 A    28 A    29 A                                          
 -- Virtual --                   
  0.017   0.040   0.061   0.070   0.083   0.095   0.108   0.129
 30 A    31 A    32 A    33 A    34 A    35 A    36 A    37 A                  
  0.129   0.132   0.190   0.216   0.224   0.229   0.259   0.295
 38 A    39 A    40 A    41 A    42 A    43 A    44 A    45 A                  
  0.310   0.375   0.390   0.491   0.538   0.577   0.590   0.641
 46 A    47 A    48 A    49 A    50 A    51 A    52 A    53 A                  
  0.678   0.750   0.777   0.791   0.811   0.836   0.858   0.892
 54 A    55 A    56 A    57 A    58 A    59 A    60 A    61 A                  
  0.954   0.998   1.027   1.046   1.100   1.279   1.324   1.364
 62 A    63 A    64 A    65 A    66 A    67 A    68 A    69 A                  
  1.542   1.680   1.780   1.851   1.976   2.196   2.308   2.330
 70 A    71 A    72 A    73 A    74 A    75 A    76 A    77 A                  
  2.416   2.440   2.649   2.663   2.872   2.987   3.346   4.264
 78 A    79 A    80 A    81 A    82 A    83 A    84 A    85 A                  
  4.459   4.546   4.554   4.564   4.589   4.771   4.904   7.196
 86 A    87 A    88 A    89 A    90 A    91 A    92 A    93 A                  
  7.515   8.217   8.228   8.298  14.715  14.820  14.926  36.808
 94 A    95 A    96 A    97 A    98 A    99 A   100 A   101 A                  
 49.473 166.135 293.903 293.912 293.9951028.412
102 A   103 A   104 A   105 A   106 A   107 A                                  

 Occupation and symmetry of molecular orbitals

 Point group: C1 (1 irreducible representation).

                           A     All 
 -------------------------------------
 All molecular orbitals:
  - Alpha                  107   107 
  - Beta                   107   107 
 -------------------------------------
 Alpha orbitals:
  - Frozen occupied        15    15  
  - Active occupied        14    14  
  - Active virtual         78    78  
  - Frozen virtual         0     0   
 -------------------------------------
 Beta orbitals:
  - Frozen occupied        15    15  
  - Active occupied        14    14  
  - Active virtual         78    78  
  - Frozen virtual         0     0   
 -------------------------------------

 Import integrals:   CPU 0.00 s  wall 0.00 s

 Import integrals:   CPU 19.24 s  wall 3.53 s

 MP2 amplitudes:   CPU 0.04 s  wall 0.02 s

Running a double precision version
           CCSD T amplitudes will be solved using DIIS.

           Start     Size      MaxIter   EConv     TConv     
           3         7         100       1.00e-07  1.00e-05  
 ------------------------------------------------------------------------------
           Energy (a.u.)   Ediff      Tdiff       Comment
 ------------------------------------------------------------------------------
         -2968.72390415                           
     1   -2968.71211204   1.18e-02   7.11e-01     
     2   -2968.72999053   1.79e-02   9.28e-02     
     3   -2968.72971633   2.74e-04   3.99e-02     
     4   -2968.73145609   1.74e-03   1.20e-02     Switched to DIIS steps.
     5   -2968.73210828   6.52e-04   1.05e-02     
     6   -2968.73212806   1.98e-05   2.03e-03     
     7   -2968.73213438   6.32e-06   9.93e-04     
     8   -2968.73214064   6.26e-06   3.61e-04     
     9   -2968.73214054   9.67e-08   1.62e-04     
    10   -2968.73214074   1.99e-07   5.08e-05     
    11   -2968.73214079   5.09e-08   2.26e-05     
    12   -2968.73214075   3.49e-08   7.47e-06     
 ------------------------------------------------------------------------------
         -2968.73214075                           CCSD T converged.

End of double precision
 SCF energy                 = -2968.15068321
 MP2 energy                 = -2968.72390415
 CCSD correlation energy     =    -0.58145755
 CCSD total energy           = -2968.73214075

 CCSD  T1^2 = 0.0106  T2^2 = 0.2162  Leading amplitudes:

 Amplitude    Orbitals with energies
 -0.0258       26 (A) A                  ->    30 (A) A                   
              -0.4828                          0.0168                     
 -0.0258       26 (A) B                  ->    30 (A) B                   
              -0.4828                          0.0168                     
 -0.0182       29 (A) A                  ->    32 (A) A                   
              -0.3990                          0.0612                     
 -0.0182       29 (A) B                  ->    32 (A) B                   
              -0.3990                          0.0612                     

 Amplitude    Orbitals with energies
 -0.0718       26 (A) A      26 (A) B    ->    30 (A) A      30 (A) B     
              -0.4828       -0.4828            0.0168        0.0168       
  0.0718       26 (A) A      26 (A) B    ->    30 (A) B      30 (A) A     
              -0.4828       -0.4828            0.0168        0.0168       
  0.0718       26 (A) B      26 (A) A    ->    30 (A) A      30 (A) B     
              -0.4828       -0.4828            0.0168        0.0168       
 -0.0718       26 (A) B      26 (A) A    ->    30 (A) B      30 (A) A     
              -0.4828       -0.4828            0.0168        0.0168       

 Computing CCSD intemediates for later calculations in double precision
 Finished.

Running a double precision version
           CCSD Lambda amplitudes will be solved using DIIS.
           Start     Size      MaxIter   EConv     LConv     
           3         7         100       1.00e-07  1.00e-05  
 ------------------------------------------------------------------------------
            Enorm      Ldiff       Comment
 ------------------------------------------------------------------------------
     1     4.75e-02   3.47e-02     
     2     1.33e-02   5.65e-03     
     3     5.36e-03   1.50e-03     
     4     3.26e-03   1.18e-03     Switched to DIIS steps.
     5     1.00e-03   5.96e-04     
     6     4.65e-04   1.47e-04     
     7     1.74e-04   4.14e-05     
     8     7.30e-05   1.68e-06     
     9     2.48e-05   2.70e-06     
    10     1.06e-05   6.29e-07     
    11     3.67e-06   2.24e-07     
    12     1.61e-06   5.96e-08     
    13     6.05e-07   1.25e-07     
    14     2.40e-07   2.31e-08     
    15     1.30e-07   2.50e-08     
    16     5.67e-08   1.03e-08     
 ------------------------------------------------------------------------------
                                   CCSD Lambda converged.

 Computing density matrices in double precision...
           Orbital response amplitudes will be solved using DIIS.
           Start     Size      MaxIter   EConv     LConv     
           3         7         100       1.00e-06  1.00e-06  
 ------------------------------------------------------------------------------
            Enorm      Ldiff       Comment
 ------------------------------------------------------------------------------
     1     1.05e-01   3.61e-03     
     2     1.06e-01   4.52e-03     
     3     1.25e-01   2.01e-02     
     4     8.81e-03   5.24e-02     Switched to DIIS steps.
     5     1.84e-03   8.40e-04     
     6     7.38e-04   1.39e-04     
     7     7.82e-04   3.87e-05     
     8     9.99e-05   1.64e-04     
     9     2.85e-05   6.83e-06     
    10     6.27e-06   3.02e-06     
    11     1.87e-06   4.91e-07     
    12     3.35e-07   2.31e-07     
 ------------------------------------------------------------------------------
                                   Orbital response converged.

 Computing density matrices... Done.
 CCSD calculation:   CPU 569.97 s  wall 107.01 s

 Transferring MO TPDM to AO TPDM
 Transferring g2_o1o1o1o1
 Transferring g2_o1o1o1v1
 Transferring g2_o1o1v1v1
 Transferring g2_o1v1o1v1
 Transferring g2_o1v1v1v1
 Transferring g2_v1v1v1v1
 Adding separable TPDM
 Computing TPDM gradient
 --------------------------------------------------------
 2e gradient
  Atom          X               Y               Z
 --------------------------------------------------------
    1        -36.351905        6.507743        0.000000  
    2         21.001271      -22.091081       -0.000000  
    3         10.009269       15.424256        0.000000  
    4          5.341366        0.159081       -0.000000  
 --------------------------------------------------------
 --------------------------------------------------------
 Final gradient
  Atom          X               Y               Z
 --------------------------------------------------------
    1        -36.351905        6.507743        0.000000  
    2         21.001271      -22.091081       -0.000000  
    3         10.009269       15.424256        0.000000  
    4          5.341366        0.159081       -0.000000  
 --------------------------------------------------------
 Analytic gradient from two-electron contribution:   CPU 112.62 s  wall 22.60 s

 Total ccman2 time:   CPU 703.85 s  wall 133.80 s


 --------------------------------------------------------------

                    Orbital Energies (a.u.)
 --------------------------------------------------------------

 Alpha MOs
 -- Occupied --
******** -80.0488 -65.1622 -58.5220 -58.5208 -58.5207 -15.5977  -9.8420
 -7.5871  -7.4550  -7.4482  -7.4475  -5.4796  -5.4786  -5.4781  -3.1939
 -3.1911  -3.1903  -3.1828  -3.1828  -1.1922  -1.0242  -0.7721  -0.6082
 -0.5412  -0.4828  -0.4296  -0.4099  -0.3990
 -- Virtual --
  0.0168   0.0399   0.0612   0.0698   0.0831   0.0954   0.1079   0.1286
  0.1294   0.1317   0.1901   0.2160   0.2241   0.2285   0.2594   0.2947
  0.3105   0.3750   0.3896   0.4906   0.5376   0.5767   0.5902   0.6408
  0.6775   0.7499   0.7773   0.7906   0.8107   0.8361   0.8575   0.8922
  0.9541   0.9982   1.0271   1.0461   1.1005   1.2795   1.3243   1.3642
  1.5423   1.6802   1.7803   1.8513   1.9756   2.1956   2.3083   2.3300
  2.4160   2.4400   2.6494   2.6632   2.8717   2.9874   3.3455   4.2644
  4.4585   4.5464   4.5543   4.5636   4.5893   4.7708   4.9038   7.1961
  7.5146   8.2166   8.2284   8.2981  14.7152  14.8196  14.9260  36.8076
 49.4733 166.1347 293.9028 293.9123 293.99511028.4119
 --------------------------------------------------------------

          Ground-State Mulliken Net Atomic Charges

     Atom                 Charge (a.u.)
  ----------------------------------------
      1 Br                   -0.212705
      2 P                     0.345048
      3 N                    -0.376946
      4 H                     0.244603
  ----------------------------------------
  Sum of atomic charges =    -0.000000

 -----------------------------------------------------------------
                    Cartesian Multipole Moments
 -----------------------------------------------------------------
    Charge (ESU x 10^10)
                -0.0000
    Dipole Moment (Debye)
         X      -2.2548      Y       1.8231      Z       0.0000
       Tot       2.8996
    Quadrupole Moments (Debye-Ang)
        XX     -31.1412     XY      -2.5690     YY     -40.7275
        XZ      -0.0000     YZ       0.0000     ZZ     -37.3611
    Octopole Moments (Debye-Ang^2)
       XXX       5.7692    XXY      -0.7311    XYY      13.6820
       YYY       0.4670    XXZ      -0.0000    XYZ      -0.0000
       YYZ       0.0000    XZZ       8.5103    YZZ       0.0549
       ZZZ       0.0000
    Hexadecapole Moments (Debye-Ang^3)
      XXXX    -323.3501   XXXY       1.7638   XXYY     -93.6084
      XYYY      -6.3832   YYYY    -109.1829   XXXZ       0.0000
      XXYZ       0.0000   XYYZ       0.0000   YYYZ       0.0000
      XXZZ     -79.0786   XYZZ      -1.7685   YYZZ     -25.1319
      XZZZ      -0.0000   YZZZ       0.0000   ZZZZ     -47.7381
 -----------------------------------------------------------------
 DrvMan completing analytic gradient of the correlated energy
 Correlated dipole moment
            1
    1  -0.8870872
    2   0.7172723
    3   0.0000000
 Energy read as -2968.732140755
 Full Analytical Gradient: (in a.u., or Hartree/Bohr)
             1             2             3             4
    1   -0.00010472    0.00018687   -0.00020200    0.00011985
    2    0.00004165    0.00001910   -0.00000151   -0.00005923
    3   -0.00000000    0.00000000   -0.00000000    0.00000000
 Gradient time:  CPU 0.88 s  wall 0.85 s
 ----------------------------------------------------------------
             Standard Nuclear Orientation (Angstroms)
    I     Atom           X                Y                Z
 ----------------------------------------------------------------
    1      Br      0.9796871146    -0.0715527796     0.0000000000
    2      P      -1.1738391391     0.5716895747    -0.0000000000
    3      N      -1.9590194556    -0.7786315392     0.0000000000
    4      H      -2.9683257368    -0.6205755583     0.0010000000
 ----------------------------------------------------------------
 Nuclear Repulsion Energy =   214.0318172882 hartrees
 There are       29 alpha and       29 beta electrons

                       Distance Matrix (Angstroms)
             Br(  1)   P (  2)   N (  3)
   P (  2)  2.247540
   N (  3)  3.022575  1.562010
   H (  4)  3.986005  2.154456  1.021607

 Requested basis set is 6-311++G(d,p)
 There are 43 shells and 107 basis functions
 A cutoff of  1.0D-14 yielded    869 shell pairs
 There are      5605 function pairs (      6164 Cartesian)
 Smallest overlap matrix eigenvalue = 1.53E-03
 Guess MOs from SCF MO coefficient file

 -----------------------------------------------------------------------
  General SCF calculation program by
  Eric Jon Sundstrom, Paul Horn, Yuezhi Mao, Dmitri Zuev, Alec White,
  David Stuck, Shaama M.S., Shane Yost, Joonho Lee, David Small,
  Daniel Levine, Susi Lehtola, Hugh Burton, Evgeny Epifanovsky
 -----------------------------------------------------------------------
 Hartree-Fock
 using 6 threads for integral computing
 -------------------------------------------------------
 OpenMP Integral computing Module                
 Release: version 2.0, May 2017, Q-Chem Inc. Pleasanton 
 -------------------------------------------------------
 A restricted SCF calculation will be
 performed using DIIS
 SCF converges when DIIS error is below 1.0e-08
 ---------------------------------------
  Cycle       Energy         DIIS error
 ---------------------------------------
    1   -2968.1506779763      1.03e-05  
    2   -2968.1506781692      2.57e-06  
    3   -2968.1506781937      8.75e-07  
    4   -2968.1506781966      5.58e-07  
    5   -2968.1506781978      1.58e-07  
    6   -2968.1506781980      7.02e-08  
    7   -2968.1506781980      3.74e-08  
    8   -2968.1506781981      1.75e-08  
    9   -2968.1506781980      6.15e-09  Convergence criterion met
 ---------------------------------------
 SCF time:   CPU 4.93s  wall 1.00s 
 SCF   energy in the final basis set =    -2968.1506781980
 Total energy in the final basis set =    -2968.1506781980


 ------------------------------------------------------------------------------

   CCMAN2: suite of methods based on coupled cluster
           and equation of motion theories.

   Components:
   * libvmm-1.3-trunk
     by Evgeny Epifanovsky, Ilya Kaliman.
   * libtensor-2.5-trunk
     by Evgeny Epifanovsky, Michael Wormit, Dmitry Zuev, Sam Manzer, 
        Ilya Kaliman.
   * libcc-2.5-trunk
     by Evgeny Epifanovsky, Arik Landau, Tomasz Kus, Kirill Khistyaev, 
        Dmitry Zuev, Prashant Manohar, Xintian Feng, Anna Krylov, 
        Matthew Goldey, Alec White, Thomas Jagau, Kaushik Nanda, 
        Anastasia Gunina, Alexander Kunitsa, Joonho Lee.

   CCMAN original authors:
   Anna I. Krylov, C. David Sherrill, Steven R. Gwaltney,
   Edward F. C. Byrd (2000)
   Sergey V. Levchenko, Lyudmila V. Slipchenko, Tao Wang,
   Ana-Maria C. Cristian (2003)
   Piotr A. Pieniazek, C. Melania Oana, Evgeny Epifanovsky (2007)
   Prashant Manohar (2009)

 ------------------------------------------------------------------------------


 Allocating and initializing 30808MB of RAM...
 Calculation will run on 6 cores.


 Alpha MOs, Restricted
 -- Occupied --                  
-490.03  -80.05  -65.16  -58.52  -58.52  -58.52  -15.60   -9.84
  1 A     2 A     3 A     4 A     5 A     6 A     7 A     8 A                  
 -7.587  -7.455  -7.448  -7.448  -5.480  -5.479  -5.478  -3.194
  9 A    10 A    11 A    12 A    13 A    14 A    15 A    16 A                  
 -3.191  -3.190  -3.183  -3.183  -1.192  -1.024  -0.772  -0.608
 17 A    18 A    19 A    20 A    21 A    22 A    23 A    24 A                  
 -0.541  -0.483  -0.430  -0.410  -0.399
 25 A    26 A    27 A    28 A    29 A                                          
 -- Virtual --                   
  0.017   0.040   0.061   0.070   0.083   0.095   0.108   0.129
 30 A    31 A    32 A    33 A    34 A    35 A    36 A    37 A                  
  0.129   0.132   0.190   0.216   0.224   0.229   0.259   0.295
 38 A    39 A    40 A    41 A    42 A    43 A    44 A    45 A                  
  0.310   0.375   0.390   0.491   0.538   0.577   0.590   0.641
 46 A    47 A    48 A    49 A    50 A    51 A    52 A    53 A                  
  0.677   0.750   0.777   0.791   0.811   0.836   0.858   0.892
 54 A    55 A    56 A    57 A    58 A    59 A    60 A    61 A                  
  0.954   0.998   1.027   1.046   1.100   1.279   1.324   1.364
 62 A    63 A    64 A    65 A    66 A    67 A    68 A    69 A                  
  1.542   1.680   1.780   1.851   1.976   2.195   2.308   2.330
 70 A    71 A    72 A    73 A    74 A    75 A    76 A    77 A                  
  2.416   2.440   2.649   2.664   2.871   2.987   3.345   4.264
 78 A    79 A    80 A    81 A    82 A    83 A    84 A    85 A                  
  4.459   4.546   4.554   4.564   4.589   4.771   4.903   7.196
 86 A    87 A    88 A    89 A    90 A    91 A    92 A    93 A                  
  7.515   8.217   8.228   8.298  14.715  14.820  14.926  36.807
 94 A    95 A    96 A    97 A    98 A    99 A   100 A   101 A                  
 49.473 166.135 293.903 293.912 293.9951028.412
102 A   103 A   104 A   105 A   106 A   107 A                                  

 Beta MOs, Restricted
 -- Occupied --                  
-490.03  -80.05  -65.16  -58.52  -58.52  -58.52  -15.60   -9.84
  1 A     2 A     3 A     4 A     5 A     6 A     7 A     8 A                  
 -7.587  -7.455  -7.448  -7.448  -5.480  -5.479  -5.478  -3.194
  9 A    10 A    11 A    12 A    13 A    14 A    15 A    16 A                  
 -3.191  -3.190  -3.183  -3.183  -1.192  -1.024  -0.772  -0.608
 17 A    18 A    19 A    20 A    21 A    22 A    23 A    24 A                  
 -0.541  -0.483  -0.430  -0.410  -0.399
 25 A    26 A    27 A    28 A    29 A                                          
 -- Virtual --                   
  0.017   0.040   0.061   0.070   0.083   0.095   0.108   0.129
 30 A    31 A    32 A    33 A    34 A    35 A    36 A    37 A                  
  0.129   0.132   0.190   0.216   0.224   0.229   0.259   0.295
 38 A    39 A    40 A    41 A    42 A    43 A    44 A    45 A                  
  0.310   0.375   0.390   0.491   0.538   0.577   0.590   0.641
 46 A    47 A    48 A    49 A    50 A    51 A    52 A    53 A                  
  0.677   0.750   0.777   0.791   0.811   0.836   0.858   0.892
 54 A    55 A    56 A    57 A    58 A    59 A    60 A    61 A                  
  0.954   0.998   1.027   1.046   1.100   1.279   1.324   1.364
 62 A    63 A    64 A    65 A    66 A    67 A    68 A    69 A                  
  1.542   1.680   1.780   1.851   1.976   2.195   2.308   2.330
 70 A    71 A    72 A    73 A    74 A    75 A    76 A    77 A                  
  2.416   2.440   2.649   2.664   2.871   2.987   3.345   4.264
 78 A    79 A    80 A    81 A    82 A    83 A    84 A    85 A                  
  4.459   4.546   4.554   4.564   4.589   4.771   4.903   7.196
 86 A    87 A    88 A    89 A    90 A    91 A    92 A    93 A                  
  7.515   8.217   8.228   8.298  14.715  14.820  14.926  36.807
 94 A    95 A    96 A    97 A    98 A    99 A   100 A   101 A                  
 49.473 166.135 293.903 293.912 293.9951028.412
102 A   103 A   104 A   105 A   106 A   107 A                                  

 Occupation and symmetry of molecular orbitals

 Point group: C1 (1 irreducible representation).

                           A     All 
 -------------------------------------
 All molecular orbitals:
  - Alpha                  107   107 
  - Beta                   107   107 
 -------------------------------------
 Alpha orbitals:
  - Frozen occupied        15    15  
  - Active occupied        14    14  
  - Active virtual         78    78  
  - Frozen virtual         0     0   
 -------------------------------------
 Beta orbitals:
  - Frozen occupied        15    15  
  - Active occupied        14    14  
  - Active virtual         78    78  
  - Frozen virtual         0     0   
 -------------------------------------

 Import integrals:   CPU 0.00 s  wall 0.00 s

 Import integrals:   CPU 19.21 s  wall 3.44 s

 MP2 amplitudes:   CPU 0.04 s  wall 0.03 s

Running a double precision version
           CCSD T amplitudes will be solved using DIIS.

           Start     Size      MaxIter   EConv     TConv     
           3         7         100       1.00e-07  1.00e-05  
 ------------------------------------------------------------------------------
           Energy (a.u.)   Ediff      Tdiff       Comment
 ------------------------------------------------------------------------------
         -2968.72390555                           
     1   -2968.71211205   1.18e-02   7.11e-01     
     2   -2968.72999081   1.79e-02   9.28e-02     
     3   -2968.72971659   2.74e-04   3.99e-02     
     4   -2968.73145632   1.74e-03   1.20e-02     Switched to DIIS steps.
     5   -2968.73210835   6.52e-04   1.05e-02     
     6   -2968.73212811   1.98e-05   2.03e-03     
     7   -2968.73213442   6.31e-06   9.93e-04     
     8   -2968.73214067   6.25e-06   3.61e-04     
     9   -2968.73214057   9.78e-08   1.62e-04     
    10   -2968.73214077   1.99e-07   5.08e-05     
    11   -2968.73214082   5.07e-08   2.26e-05     
    12   -2968.73214079   3.49e-08   7.47e-06     
 ------------------------------------------------------------------------------
         -2968.73214079                           CCSD T converged.

End of double precision
 SCF energy                 = -2968.15067820
 MP2 energy                 = -2968.72390555
 CCSD correlation energy     =    -0.58146259
 CCSD total energy           = -2968.73214079

 CCSD  T1^2 = 0.0106  T2^2 = 0.2162  Leading amplitudes:

 Amplitude    Orbitals with energies
 -0.0258       26 (A) A                  ->    30 (A) A                   
              -0.4828                          0.0168                     
 -0.0258       26 (A) B                  ->    30 (A) B                   
              -0.4828                          0.0168                     
  0.0182       29 (A) A                  ->    32 (A) A                   
              -0.3991                          0.0612                     
  0.0182       29 (A) B                  ->    32 (A) B                   
              -0.3991                          0.0612                     

 Amplitude    Orbitals with energies
 -0.0718       26 (A) A      26 (A) B    ->    30 (A) A      30 (A) B     
              -0.4828       -0.4828            0.0168        0.0168       
  0.0718       26 (A) A      26 (A) B    ->    30 (A) B      30 (A) A     
              -0.4828       -0.4828            0.0168        0.0168       
  0.0718       26 (A) B      26 (A) A    ->    30 (A) A      30 (A) B     
              -0.4828       -0.4828            0.0168        0.0168       
 -0.0718       26 (A) B      26 (A) A    ->    30 (A) B      30 (A) A     
              -0.4828       -0.4828            0.0168        0.0168       

 Computing CCSD intemediates for later calculations in double precision
 Finished.

Running a double precision version
           CCSD Lambda amplitudes will be solved using DIIS.
           Start     Size      MaxIter   EConv     LConv     
           3         7         100       1.00e-07  1.00e-05  
 ------------------------------------------------------------------------------
            Enorm      Ldiff       Comment
 ------------------------------------------------------------------------------
     1     4.75e-02   3.47e-02     
     2     1.33e-02   5.65e-03     
     3     5.36e-03   1.50e-03     
     4     3.26e-03   1.18e-03     Switched to DIIS steps.
     5     1.00e-03   5.96e-04     
     6     4.64e-04   1.47e-04     
     7     1.74e-04   4.14e-05     
     8     7.29e-05   1.68e-06     
     9     2.48e-05   2.70e-06     
    10     1.06e-05   6.29e-07     
    11     3.67e-06   2.24e-07     
    12     1.61e-06   5.97e-08     
    13     6.05e-07   1.25e-07     
    14     2.40e-07   2.31e-08     
    15     1.30e-07   2.50e-08     
    16     5.69e-08   1.03e-08     
 ------------------------------------------------------------------------------
                                   CCSD Lambda converged.

 Computing density matrices in double precision...
           Orbital response amplitudes will be solved using DIIS.
           Start     Size      MaxIter   EConv     LConv     
           3         7         100       1.00e-06  1.00e-06  
 ------------------------------------------------------------------------------
            Enorm      Ldiff       Comment
 ------------------------------------------------------------------------------
     1     1.05e-01   3.61e-03     
     2     1.06e-01   4.52e-03     
     3     1.25e-01   2.01e-02     
     4     8.81e-03   5.24e-02     Switched to DIIS steps.
     5     1.84e-03   8.43e-04     
     6     7.40e-04   1.41e-04     
     7     7.88e-04   3.59e-05     
     8     9.92e-05   1.65e-04     
     9     2.84e-05   6.53e-06     
    10     6.27e-06   3.00e-06     
    11     1.87e-06   4.91e-07     
    12     3.35e-07   2.30e-07     
 ------------------------------------------------------------------------------
                                   Orbital response converged.

 Computing density matrices... Done.
 CCSD calculation:   CPU 568.81 s  wall 106.93 s

 Transferring MO TPDM to AO TPDM
 Transferring g2_o1o1o1o1
 Transferring g2_o1o1o1v1
 Transferring g2_o1o1v1v1
 Transferring g2_o1v1o1v1
 Transferring g2_o1v1v1v1
 Transferring g2_v1v1v1v1
 Adding separable TPDM
 Computing TPDM gradient
 --------------------------------------------------------
 2e gradient
  Atom          X               Y               Z
 --------------------------------------------------------
    1        -36.352528        6.507850       -0.000681  
    2         21.002096      -22.089587        0.001092  
    3         10.010499       15.426620        0.004881  
    4          5.339933        0.155116       -0.005292  
 --------------------------------------------------------
 --------------------------------------------------------
 Final gradient
  Atom          X               Y               Z
 --------------------------------------------------------
    1        -36.352528        6.507850       -0.000681  
    2         21.002096      -22.089587        0.001092  
    3         10.010499       15.426620        0.004881  
    4          5.339933        0.155116       -0.005292  
 --------------------------------------------------------
 Analytic gradient from two-electron contribution:   CPU 115.95 s  wall 28.48 s

 Total ccman2 time:   CPU 707.41 s  wall 139.89 s


 --------------------------------------------------------------

                    Orbital Energies (a.u.)
 --------------------------------------------------------------

 Alpha MOs
 -- Occupied --
******** -80.0488 -65.1622 -58.5220 -58.5208 -58.5207 -15.5977  -9.8420
 -7.5871  -7.4550  -7.4482  -7.4475  -5.4796  -5.4786  -5.4781  -3.1939
 -3.1911  -3.1903  -3.1828  -3.1828  -1.1922  -1.0242  -0.7721  -0.6082
 -0.5412  -0.4828  -0.4296  -0.4099  -0.3991
 -- Virtual --
  0.0168   0.0399   0.0612   0.0698   0.0831   0.0954   0.1079   0.1286
  0.1294   0.1317   0.1901   0.2160   0.2241   0.2285   0.2594   0.2946
  0.3105   0.3750   0.3896   0.4906   0.5376   0.5767   0.5902   0.6407
  0.6775   0.7499   0.7773   0.7906   0.8106   0.8361   0.8575   0.8922
  0.9541   0.9982   1.0270   1.0461   1.1003   1.2794   1.3244   1.3642
  1.5421   1.6798   1.7802   1.8512   1.9757   2.1954   2.3083   2.3300
  2.4159   2.4401   2.6492   2.6636   2.8714   2.9873   3.3454   4.2643
  4.4587   4.5464   4.5543   4.5636   4.5892   4.7708   4.9034   7.1961
  7.5146   8.2166   8.2284   8.2981  14.7152  14.8197  14.9260  36.8074
 49.4733 166.1348 293.9028 293.9122 293.99511028.4120
 --------------------------------------------------------------

          Ground-State Mulliken Net Atomic Charges

     Atom                 Charge (a.u.)
  ----------------------------------------
      1 Br                   -0.212753
      2 P                     0.345056
      3 N                    -0.376729
      4 H                     0.244426
  ----------------------------------------
  Sum of atomic charges =     0.000000

 -----------------------------------------------------------------
                    Cartesian Multipole Moments
 -----------------------------------------------------------------
    Charge (ESU x 10^10)
                 0.0000
    Dipole Moment (Debye)
         X      -2.2537      Y       1.8243      Z       0.0012
       Tot       2.8995
    Quadrupole Moments (Debye-Ang)
[truncated: 14,796 more chars]
