# Supplementary material for: Geometric and energetic data from ab initio calculations of haloethene, haloimine, halomethylenephosphine, haloiminophosphine, halodiazene, halodiphosphene and halocyclopropane
Source: Data Brief. 2019 Nov 2;27:104738. doi: 10.1016/j.dib.2019.104738 (PMC6861602; doi:10.1016/j.dib.2019.104738)
Supplement: Multimedia component 7 [file mmc7.zip › NP/CCSD/freq/HENPClE.out]

Q-Chem Developer Version!
                  Welcome to Q-Chem
     A Quantum Leap Into The Future Of Chemistry


 Q-Chem 5.1, Q-Chem, Inc., Pleasanton, CA (2018)

 Yihan Shao,  Zhengting Gan,  E. Epifanovsky,  A. T. B. Gilbert,  M. Wormit,  
 J. Kussmann,  A. W. Lange,  A. Behn,  Jia Deng,  Xintian Feng,  D. Ghosh,  
 M. Goldey,  P. R. Horn,  L. D. Jacobson,  I. Kaliman,  T. Kus,  A. Landau,  
 Jie Liu,  E. I. Proynov,  R. M. Richard,  R. P. Steele,  E. J. Sundstrom,  
 H. L. Woodcock III,  P. M. Zimmerman,  D. Zuev,  B. Albrecht,  E. Alguire,  
 S. A. Baeppler,  D. Barton,  Z. Benda,  Y. A. Bernard,  E. J. Berquist,  
 K. B. Bravaya,  H. Burton,  D. Casanova,  Chun-Min Chang,  Yunqing Chen,  
 A. Chien,  K. D. Closser,  M. P. Coons,  S. Coriani,  S. Dasgupta,  
 A. L. Dempwolff,  M. Diedenhofen,  Hainam Do,  R. G. Edgar,  Po-Tung Fang,  
 S. Faraji,  S. Fatehi,  Qingguo Feng,  K. D. Fenk,  J. Fosso-Tande,  
 J. Gayvert,  Qinghui Ge,  A. Ghysels,  G. Gidofalvi,  J. Gomes,  
 J. Gonthier,  A. Gunina,  D. Hait,  M. W. D. Hanson-Heine,  
 P. H. P. Harbach,  A. W. Hauser,  J. E. Herr,  E. G. Hohenstein,  
 Z. C. Holden,  Kerwin Hui,  B. C. Huynh,  T.-C. Jagau,  Hyunjun Ji,  
 B. Kaduk,  K. Khistyaev,  Jaehoon Kim,  P. Klunzinger,  K. Koh,  
 D. Kosenkov,  L. Koulias,  T. Kowalczyk,  C. M. Krauter,  A. Kunitsa,  
 Ka Un Lao,  A. Laurent,  K. V. Lawler,  Joonho Lee,  D. Lefrancois,  
 S. Lehtola,  D. S. Levine,  Yi-Pei Li,  You-Sheng Lin,  Fenglai Liu,  
 E. Livshits,  A. Luenser,  P. Manohar,  E. Mansoor,  S. F. Manzer,  
 Shan-Ping Mao,  Yuezhi Mao,  N. Mardirossian,  A. V. Marenich,  
 T. Markovich,  L. A. Martinez-Martinez,  S. A. Maurer,  N. J. Mayhall,  
 S. C. McKenzie,  J.-M. Mewes,  A. F. Morrison,  J. W. Mullinax,  K. Nanda,  
 T. S. Nguyen-Beck,  R. Olivares-Amaya,  J. A. Parkhill,  T. M. Perrine,  
 F. Plasser,  P. Pokhilko,  S. Prager,  A. Prociuk,  E. Ramos,  D. R. Rehn,  
 F. Rob,  M. Schneider,  N. Sergueev,  S. M. Sharada,  S. Sharma,  
 D. W. Small,  T. Stauch,  T. Stein,  Yu-Chuan Su,  A. J. W. Thom,  
 A. Tkatchenko,  T. Tsuchimochi,  N. M. Tubman,  L. Vogt,  M. L. Vidal,  
 O. Vydrov,  M. A. Watson,  J. Wenzel,  M. de Wergifosse,  T. A. Wesolowski,  
 A. White,  J. Witte,  A. Yamada,  Jun Yang,  K. Yao,  S. Yeganeh,  
 S. R. Yost,  Zhi-Qiang You,  A. Zech,  Igor Ying Zhang,  Xing Zhang,  
 Yan Zhao,  Ying Zhu,  B. R. Brooks,  G. K. L. Chan,  C. J. Cramer,  
 M. S. Gordon,  W. J. Hehre,  A. Klamt,  M. W. Schmidt,  C. D. Sherrill,  
 D. G. Truhlar,  A. Aspuru-Guzik,  R. Baer,  A. T. Bell,  N. A. Besley,  
 Jeng-Da Chai,  A. E. DePrince, III,  R. A. DiStasio Jr.,  A. Dreuw,  
 B. D. Dunietz,  T. R. Furlani,  Chao-Ping Hsu,  Yousung Jung,  Jing Kong,  
 D. S. Lambrecht,  WanZhen Liang,  C. Ochsenfeld,  V. A. Rassolov,  
 L. V. Slipchenko,  J. E. Subotnik,  T. Van Voorhis,  J. M. Herbert,  
 A. I. Krylov,  P. M. W. Gill,  M. Head-Gordon

 Contributors to earlier versions of Q-Chem not listed above: 
 R. D. Adamson,  B. Austin,  J. Baker,  G. J. O. Beran,  K. Brandhorst,  
 S. T. Brown,  E. F. C. Byrd,  A. K. Chakraborty,  C.-L. Cheng,  
 Siu Hung Chien,  D. M. Chipman,  D. L. Crittenden,  H. Dachsel,  
 R. J. Doerksen,  A. D. Dutoi,  L. Fusti-Molnar,  W. A. Goddard III,  
 A. Golubeva-Zadorozhnaya,  S. R. Gwaltney,  G. Hawkins,  A. Heyden,  
 S. Hirata,  G. Kedziora,  F. J. Keil,  C. Kelley,  Jihan Kim,  R. A. King,  
 R. Z. Khaliullin,  P. P. Korambath,  W. Kurlancheek,  A. M. Lee,  M. S. Lee,  
 S. V. Levchenko,  Ching Yeh Lin,  D. Liotard,  R. C. Lochan,  I. Lotan,  
 P. E. Maslen,  N. Nair,  D. P. O'Neill,  D. Neuhauser,  E. Neuscamman,  
 C. M. Oana,  R. Olson,  B. Peters,  R. Peverati,  P. A. Pieniazek,  
 Y. M. Rhee,  J. Ritchie,  M. A. Rohrdanz,  E. Rosta,  N. J. Russ,  
 H. F. Schaefer III,  N. E. Schultz,  N. Shenvi,  A. C. Simmonett,  A. Sodt,  
 D. Stuck,  K. S. Thanthiriwatte,  V. Vanovschi,  Tao Wang,  A. Warshel,  
 C. F. Williams,  Q. Wu,  X. Xu,  W. Zhang

 Please cite Q-Chem as follows:
 Y. Shao et al., Mol. Phys. 113, 184-215 (2015)
 DOI: 10.1080/00268976.2014.952696

 Q-Chem 5.1.2 for Intel X86 EM64T Linux

 Parts of Q-Chem use Armadillo 8.300.2 (Tropical Shenanigans).
 http://arma.sourceforge.net/

 Q-Chem begins on Tue May  7 22:57:39 2019  

Host: 
0

     Scratch files written to /scratch/taweetham/qchem16683//
Input Ideriv = 1
Curr. Ideriv = -1
Max.  Ideriv = 1


!!********************************************.
!!******************Warning*******************.
!!Desired Analytical derivatives not available.
!!Finite difference job might take a long time.
!!********************************************.
!!********************************************.


 2-order derivative to be evaluated numerically with 1-order analytical derivatives

Checking the input file for inconsistencies... 	...done.

--------------------------------------------------------------
User input:
--------------------------------------------------------------
H=Br_Z.out
$molecule
0 1
Br
P  1 2.299193
N  2 1.537540 1 110.202600
H  3 1.014823 2 127.612058 1 -0.000000 0
$end

$rem
   JOB_TYPE 	FREQUENCY
   BASIS 		6-311++G**
   METHOD	ccsd
   MEM_TOTAL	31000
   N_FROZEN_CORE      FC
$end

--------------------------------------------------------------
 ----------------------------------------------------------------
             Standard Nuclear Orientation (Angstroms)
    I     Atom           X                Y                Z
 ----------------------------------------------------------------
    1      Br      0.9964975009    -0.0681494407    -0.0000000000
    2      P      -1.2105697241     0.5761662550     0.0000000000
    3      N      -2.1246344323    -0.6601649954     0.0000000000
    4      H      -1.8464256430    -1.6361084317     0.0000000000
 ----------------------------------------------------------------
 Molecular Point Group                 Cs    NOp =  2
 Largest Abelian Subgroup              Cs    NOp =  2
 Nuclear Repulsion Energy =   210.5853227428 hartrees
 There are       29 alpha and       29 beta electrons
 Requested basis set is 6-311++G(d,p)
 There are 43 shells and 107 basis functions
 Total memory of 31000 MB is distributed as follows: 
   MEM_STATIC is set to 192 MB
   QALLOC/CCMAN JOB total memory use is  30808 MB
 Warning: actual memory use might exceed 31000 MB

 Total QAlloc Memory Limit  31000 MB
 Mega-Array Size       188 MB
 MEM_STATIC part       192 MB

                       Distance Matrix (Angstroms)
             Br(  1)   P (  2)   N (  3)
   P (  2)  2.299193
   N (  3)  3.176782  1.537540
   H (  4)  3.246646  2.301841  1.014823

 A cutoff of  1.0D-14 yielded    880 shell pairs
 There are      5665 function pairs (      6227 Cartesian)

 -------------------------------------------------------
 OpenMP Integral Computing Module                       
 Release: version 1.0, May 2013, Q-Chem Inc. Pittsburgh 
 -------------------------------------------------------
 Integral Job Info:
 Integral job number is                      11
 Integral operator is                         1
 short-range coefficients                     0
 long-range coefficients              100000000
 Omega coefficients                           0
 if combine SR and LR in K                    0
 Integral screening is                        0
 Integral computing path is                   2
 max size of driver memory is            800000
 size of driver memory is                593474
 size of scratch memory is             29623520
 max col of scratch BK array               1296
 max len of scratch array in speh3          155
 max len of scratch index in speh4           18
 max int batch size is                      520
 min int batch size is                       52
 fixed nKL is                                45
 max L of basis functions is                  2
 order of int derivative is                   0
 number of shells is                         43
 number of basis is                         112
 number of cartesian basis is               112
 number of contracted shell pairs           880
 number of primitive shell pairs           2392
 maxK2 (contraction) of shell pair           36
 max number of K2 of shell pair               1
 max number of CS2 of shell pair            109
 max number of PS2 of shell pair            186
 mem total for path MDJ                  516310
 -------------------------------------------------------
 Smallest overlap matrix eigenvalue = 1.68E-03
 Guess from superposition of atomic densities
 Warning:  Energy on first SCF cycle will be non-variational
 SAD guess density has 58.000000 electrons

 -----------------------------------------------------------------------
  General SCF calculation program by
  Eric Jon Sundstrom, Paul Horn, Yuezhi Mao, Dmitri Zuev, Alec White,
  David Stuck, Shaama M.S., Shane Yost, Joonho Lee, David Small,
  Daniel Levine, Susi Lehtola, Hugh Burton, Evgeny Epifanovsky
 -----------------------------------------------------------------------
 Hartree-Fock
 using 6 threads for integral computing
 -------------------------------------------------------
 OpenMP Integral computing Module                
 Release: version 2.0, May 2017, Q-Chem Inc. Pleasanton 
 -------------------------------------------------------
 A restricted SCF calculation will be
 performed using DIIS
 SCF converges when DIIS error is below 1.0e-08
 ---------------------------------------
  Cycle       Energy         DIIS error
 ---------------------------------------
    1   -2968.3882348686      4.79e-02  
    2   -2968.1035750483      5.61e-03  
    3   -2968.1352349138      4.03e-03  
    4   -2968.1564908682      7.20e-04  
    5   -2968.1577453562      3.09e-04  
    6   -2968.1580501165      1.25e-04  
    7   -2968.1581357789      6.92e-05  
    8   -2968.1581675733      2.78e-05  
    9   -2968.1581733107      7.49e-06  
   10   -2968.1581736872      2.12e-06  
   11   -2968.1581737141      6.07e-07  
   12   -2968.1581737161      1.39e-07  
   13   -2968.1581737162      3.42e-08  
   14   -2968.1581737162      9.15e-09  Convergence criterion met
 ---------------------------------------
 SCF time:   CPU 7.70s  wall 2.00s 
 SCF   energy in the final basis set =    -2968.1581737162
 Total energy in the final basis set =    -2968.1581737162


 ------------------------------------------------------------------------------

   CCMAN2: suite of methods based on coupled cluster
           and equation of motion theories.

   Components:
   * libvmm-1.3-trunk
     by Evgeny Epifanovsky, Ilya Kaliman.
   * libtensor-2.5-trunk
     by Evgeny Epifanovsky, Michael Wormit, Dmitry Zuev, Sam Manzer, 
        Ilya Kaliman.
   * libcc-2.5-trunk
     by Evgeny Epifanovsky, Arik Landau, Tomasz Kus, Kirill Khistyaev, 
        Dmitry Zuev, Prashant Manohar, Xintian Feng, Anna Krylov, 
        Matthew Goldey, Alec White, Thomas Jagau, Kaushik Nanda, 
        Anastasia Gunina, Alexander Kunitsa, Joonho Lee.

   CCMAN original authors:
   Anna I. Krylov, C. David Sherrill, Steven R. Gwaltney,
   Edward F. C. Byrd (2000)
   Sergey V. Levchenko, Lyudmila V. Slipchenko, Tao Wang,
   Ana-Maria C. Cristian (2003)
   Piotr A. Pieniazek, C. Melania Oana, Evgeny Epifanovsky (2007)
   Prashant Manohar (2009)

 ------------------------------------------------------------------------------


 Allocating and initializing 30808MB of RAM...
 Calculation will run on 6 cores.


 Alpha MOs, Restricted
 -- Occupied --                  
-490.02  -80.05  -65.16  -58.52  -58.52  -58.52  -15.60   -9.84
  1 A'    2 A'    3 A'    4 A'    1 A"    5 A'    6 A'    7 A'                 
 -7.592  -7.451  -7.445  -7.445  -5.485  -5.483  -5.483  -3.190
  8 A'    9 A'    2 A"   10 A'   11 A'    3 A"   12 A'   13 A'                 
 -3.188  -3.187  -3.180  -3.180  -1.194  -1.018  -0.797  -0.624
  4 A"   14 A'    5 A"   15 A'   16 A'   17 A'   18 A'   19 A'                 
 -0.516  -0.486  -0.422  -0.416  -0.412
 20 A'    6 A"   21 A'    7 A"   22 A'                                         
 -- Virtual --                   
  0.016   0.050   0.058   0.071   0.084   0.092   0.104   0.121
  8 A"   23 A'   24 A'   25 A'    9 A"   26 A'   27 A'   28 A'                 
  0.128   0.131   0.186   0.207   0.224   0.250   0.251   0.286
 10 A"   29 A'   30 A'   31 A'   11 A"   32 A'   33 A'   34 A'                 
  0.317   0.369   0.390   0.486   0.527   0.575   0.580   0.655
 35 A'   36 A'   12 A"   37 A'   38 A'   13 A"   39 A'   40 A'                 
  0.690   0.749   0.777   0.781   0.817   0.839   0.854   0.890
 14 A"   41 A'   15 A"   42 A'   43 A'   44 A'   45 A'   16 A"                 
  0.947   0.980   0.981   1.038   1.117   1.276   1.293   1.382
 46 A'   17 A"   47 A'   18 A"   48 A'   49 A'   50 A'   51 A'                 
  1.570   1.744   1.782   1.847   1.955   2.219   2.306   2.315
 19 A"   52 A'   20 A"   53 A'   54 A'   55 A'   21 A"   56 A'                 
  2.394   2.402   2.543   2.669   2.897   3.050   3.344   4.261
 22 A"   57 A'   58 A'   23 A"   59 A'   60 A'   61 A'   24 A"                 
  4.409   4.547   4.554   4.563   4.593   4.745   4.963   7.186
 62 A'   25 A"   63 A'   26 A"   64 A'   65 A'   66 A'   67 A'                 
  7.513   8.218   8.227   8.291  14.710  14.816  14.949  36.817
 68 A'   27 A"   69 A'   70 A'   28 A"   71 A'   72 A'   73 A'                 
 49.467 166.134 293.905 293.912 293.9891028.404
 74 A'   75 A'   29 A"   76 A'   77 A'   78 A'                                 

 Beta MOs, Restricted
 -- Occupied --                  
-490.02  -80.05  -65.16  -58.52  -58.52  -58.52  -15.60   -9.84
  1 A'    2 A'    3 A'    4 A'    1 A"    5 A'    6 A'    7 A'                 
 -7.592  -7.451  -7.445  -7.445  -5.485  -5.483  -5.483  -3.190
  8 A'    9 A'    2 A"   10 A'   11 A'    3 A"   12 A'   13 A'                 
 -3.188  -3.187  -3.180  -3.180  -1.194  -1.018  -0.797  -0.624
  4 A"   14 A'    5 A"   15 A'   16 A'   17 A'   18 A'   19 A'                 
 -0.516  -0.486  -0.422  -0.416  -0.412
 20 A'    6 A"   21 A'    7 A"   22 A'                                         
 -- Virtual --                   
  0.016   0.050   0.058   0.071   0.084   0.092   0.104   0.121
  8 A"   23 A'   24 A'   25 A'    9 A"   26 A'   27 A'   28 A'                 
  0.128   0.131   0.186   0.207   0.224   0.250   0.251   0.286
 10 A"   29 A'   30 A'   31 A'   11 A"   32 A'   33 A'   34 A'                 
  0.317   0.369   0.390   0.486   0.527   0.575   0.580   0.655
 35 A'   36 A'   12 A"   37 A'   38 A'   13 A"   39 A'   40 A'                 
  0.690   0.749   0.777   0.781   0.817   0.839   0.854   0.890
 14 A"   41 A'   15 A"   42 A'   43 A'   44 A'   45 A'   16 A"                 
  0.947   0.980   0.981   1.038   1.117   1.276   1.293   1.382
 46 A'   17 A"   47 A'   18 A"   48 A'   49 A'   50 A'   51 A'                 
  1.570   1.744   1.782   1.847   1.955   2.219   2.306   2.315
 19 A"   52 A'   20 A"   53 A'   54 A'   55 A'   21 A"   56 A'                 
  2.394   2.402   2.543   2.669   2.897   3.050   3.344   4.261
 22 A"   57 A'   58 A'   23 A"   59 A'   60 A'   61 A'   24 A"                 
  4.409   4.547   4.554   4.563   4.593   4.745   4.963   7.186
 62 A'   25 A"   63 A'   26 A"   64 A'   65 A'   66 A'   67 A'                 
  7.513   8.218   8.227   8.291  14.710  14.816  14.949  36.817
 68 A'   27 A"   69 A'   70 A'   28 A"   71 A'   72 A'   73 A'                 
 49.467 166.134 293.905 293.912 293.9891028.404
 74 A'   75 A'   29 A"   76 A'   77 A'   78 A'                                 

 Occupation and symmetry of molecular orbitals

 Point group: Cs (2 irreducible representations).

                           A'   A"    All 
 ------------------------------------------
 All molecular orbitals:
  - Alpha                  78   29    107 
  - Beta                   78   29    107 
 ------------------------------------------
 Alpha orbitals:
  - Frozen occupied        12   3     15  
  - Active occupied        10   4     14  
  - Active virtual         56   22    78  
  - Frozen virtual         0    0     0   
 ------------------------------------------
 Beta orbitals:
  - Frozen occupied        12   3     15  
  - Active occupied        10   4     14  
  - Active virtual         56   22    78  
  - Frozen virtual         0    0     0   
 ------------------------------------------

 Import integrals:   CPU 0.00 s  wall 0.00 s

 Import integrals:   CPU 16.68 s  wall 2.95 s

 MP2 amplitudes:   CPU 0.10 s  wall 0.09 s

Running a double precision version
           CCSD T amplitudes will be solved using DIIS.

           Start     Size      MaxIter   EConv     TConv     
           3         7         100       1.00e-07  1.00e-05  
 ------------------------------------------------------------------------------
           Energy (a.u.)   Ediff      Tdiff       Comment
 ------------------------------------------------------------------------------
         -2968.73106641                           
     1   -2968.71858929   1.25e-02   7.07e-01     
     2   -2968.73676586   1.82e-02   9.28e-02     
     3   -2968.73626279   5.03e-04   4.09e-02     
     4   -2968.73804240   1.78e-03   1.31e-02     Switched to DIIS steps.
     5   -2968.73874132   6.99e-04   1.09e-02     
     6   -2968.73876406   2.27e-05   2.03e-03     
     7   -2968.73877004   5.98e-06   9.66e-04     
     8   -2968.73877491   4.86e-06   2.84e-04     
     9   -2968.73877519   2.82e-07   1.54e-04     
    10   -2968.73877516   3.27e-08   5.02e-05     
    11   -2968.73877526   1.01e-07   2.37e-05     
    12   -2968.73877520   5.82e-08   9.13e-06     
 ------------------------------------------------------------------------------
         -2968.73877520                           CCSD T converged.

End of double precision
 SCF energy                 = -2968.15817372
 MP2 energy                 = -2968.73106641
 CCSD correlation energy     =    -0.58060148
 CCSD total energy           = -2968.73877520

 CCSD  T1^2 = 0.0113  T2^2 = 0.2146  Leading amplitudes:

 Amplitude    Orbitals with energies
 -0.0279       6 (A") A                  ->    8 (A") A                   
              -0.4857                          0.0159                     
 -0.0279       6 (A") B                  ->    8 (A") B                   
              -0.4857                          0.0159                     
  0.0182       19 (A') A                 ->    24 (A') A                  
              -0.6238                          0.0576                     
  0.0182       19 (A') B                 ->    24 (A') B                  
              -0.6238                          0.0576                     

 Amplitude    Orbitals with energies
 -0.0790       6 (A") A      6 (A") B    ->    8 (A") A      8 (A") B     
              -0.4857       -0.4857            0.0159        0.0159       
  0.0790       6 (A") A      6 (A") B    ->    8 (A") B      8 (A") A     
              -0.4857       -0.4857            0.0159        0.0159       
  0.0790       6 (A") B      6 (A") A    ->    8 (A") A      8 (A") B     
              -0.4857       -0.4857            0.0159        0.0159       
 -0.0790       6 (A") B      6 (A") A    ->    8 (A") B      8 (A") A     
              -0.4857       -0.4857            0.0159        0.0159       

 Computing CCSD intemediates for later calculations in double precision
 Finished.

Running a double precision version
           CCSD Lambda amplitudes will be solved using DIIS.
           Start     Size      MaxIter   EConv     LConv     
           3         7         100       1.00e-07  1.00e-05  
 ------------------------------------------------------------------------------
            Enorm      Ldiff       Comment
 ------------------------------------------------------------------------------
     1     4.86e-02   3.44e-02     
     2     1.45e-02   6.14e-03     
     3     5.83e-03   1.36e-03     
     4     3.55e-03   1.25e-03     Switched to DIIS steps.
     5     1.00e-03   6.38e-04     
     6     4.65e-04   1.41e-04     
     7     1.66e-04   4.10e-05     
     8     7.82e-05   6.78e-07     
     9     2.86e-05   3.14e-06     
    10     1.18e-05   6.83e-07     
    11     4.30e-06   2.00e-07     
    12     1.59e-06   2.42e-08     
    13     5.62e-07   9.83e-08     
    14     2.06e-07   2.87e-08     
    15     1.10e-07   1.92e-08     
    16     4.72e-08   9.39e-09     
 ------------------------------------------------------------------------------
                                   CCSD Lambda converged.

 Computing density matrices in double precision...
           Orbital response amplitudes will be solved using DIIS.
           Start     Size      MaxIter   EConv     LConv     
           3         7         100       1.00e-06  1.00e-06  
 ------------------------------------------------------------------------------
            Enorm      Ldiff       Comment
 ------------------------------------------------------------------------------
     1     1.06e-01   4.51e-03     
     2     1.07e-01   5.41e-03     
     3     1.28e-01   2.25e-02     
     4     9.02e-03   5.46e-02     Switched to DIIS steps.
     5     2.42e-03   1.55e-05     
     6     1.84e-03   5.48e-04     
     7     5.97e-04   4.73e-04     
     8     1.15e-04   8.65e-05     
     9     2.13e-05   1.80e-05     
    10     5.20e-06   1.92e-06     
    11     1.74e-06   4.89e-07     
    12     3.70e-07   6.63e-08     
 ------------------------------------------------------------------------------
                                   Orbital response converged.

 Computing density matrices... Done.
 CCSD calculation:   CPU 171.28 s  wall 32.70 s

 Transferring MO TPDM to AO TPDM
 Transferring g2_o1o1o1o1
 Transferring g2_o1o1o1v1
 Transferring g2_o1o1v1v1
 Transferring g2_o1v1o1v1
 Transferring g2_o1v1v1v1
 Transferring g2_v1v1v1v1
 Adding separable TPDM
 Computing TPDM gradient
 --------------------------------------------------------
 2e gradient
  Atom          X               Y               Z
 --------------------------------------------------------
    1        -34.455761        5.601438       -0.000000  
    2         17.985689      -20.669890       -0.000000  
    3         17.335823        9.552996        0.000000  
    4         -0.865751        5.515455        0.000000  
 --------------------------------------------------------
 --------------------------------------------------------
 Final gradient
  Atom          X               Y               Z
 --------------------------------------------------------
    1        -34.455761        5.601438       -0.000000  
    2         17.985689      -20.669890       -0.000000  
    3         17.335823        9.552996        0.000000  
    4         -0.865751        5.515455        0.000000  
 --------------------------------------------------------
 Analytic gradient from two-electron contribution:   CPU 110.55 s  wall 21.38 s

 Total ccman2 time:   CPU 302.87 s  wall 58.24 s


 --------------------------------------------------------------
             Orbital Energies (a.u.) and Symmetries
 --------------------------------------------------------------

 Alpha MOs, Restricted
 -- Occupied --                  
-490.02  -80.05  -65.16  -58.52  -58.52  -15.60   -9.84   -7.59
  1 A'    2 A'    3 A'    4 A'    5 A'    6 A'    7 A'    8 A'                 
 -7.451  -7.445  -5.485  -5.483 -58.518  -7.445  -5.483  -3.190
  9 A'   10 A'   11 A'   12 A'    1 A"    2 A"    3 A"   13 A'                 
 -3.187  -3.180  -1.194  -1.018  -0.797  -0.624  -0.516  -0.422
 14 A'   15 A'   16 A'   17 A'   18 A'   19 A'   20 A'   21 A'                 
 -0.412  -3.188  -3.180  -0.486  -0.416
 22 A'    4 A"    5 A"    6 A"    7 A"                                         
 -- Virtual --                   
  0.050   0.058   0.071   0.092   0.104   0.121   0.131   0.186
 23 A'   24 A'   25 A'   26 A'   27 A'   28 A'   29 A'   30 A'                 
  0.207   0.250   0.251   0.286   0.317   0.369   0.486   0.527
 31 A'   32 A'   33 A'   34 A'   35 A'   36 A'   37 A'   38 A'                 
  0.580   0.655   0.749   0.781   0.817   0.839   0.854   0.947
 39 A'   40 A'   41 A'   42 A'   43 A'   44 A'   45 A'   46 A'                 
  0.981   1.117   1.276   1.293   1.382   1.744   1.847   1.955
 47 A'   48 A'   49 A'   50 A'   51 A'   52 A'   53 A'   54 A'                 
  2.219   2.315   2.402   2.543   2.897   3.050   3.344   4.409
 55 A'   56 A'   57 A'   58 A'   59 A'   60 A'   61 A'   62 A'                 
  4.554   4.593   4.745   4.963   7.186   7.513   8.227   8.291
 63 A'   64 A'   65 A'   66 A'   67 A'   68 A'   69 A'   70 A'                 
 14.816  14.949  36.817  49.467 166.134 293.912 293.9891028.404
 71 A'   72 A'   73 A'   74 A'   75 A'   76 A'   77 A'   78 A'                 
  0.016   0.084   0.128   0.224   0.390   0.575   0.690   0.777
  8 A"    9 A"   10 A"   11 A"   12 A"   13 A"   14 A"   15 A"                 
  0.890   0.980   1.038   1.570   1.782   2.306   2.394   2.669
 16 A"   17 A"   18 A"   19 A"   20 A"   21 A"   22 A"   23 A"                 
  4.261   4.547   4.563   8.218  14.710 293.905
 24 A"   25 A"   26 A"   27 A"   28 A"   29 A"                                 

 Beta MOs, Restricted
 -- Occupied --                  
-490.02  -80.05  -65.16  -58.52  -58.52  -15.60   -9.84   -7.59
  1 A'    2 A'    3 A'    4 A'    5 A'    6 A'    7 A'    8 A'                 
 -7.451  -7.445  -5.485  -5.483 -58.518  -7.445  -5.483  -3.190
  9 A'   10 A'   11 A'   12 A'    1 A"    2 A"    3 A"   13 A'                 
 -3.187  -3.180  -1.194  -1.018  -0.797  -0.624  -0.516  -0.422
 14 A'   15 A'   16 A'   17 A'   18 A'   19 A'   20 A'   21 A'                 
 -0.412  -3.188  -3.180  -0.486  -0.416
 22 A'    4 A"    5 A"    6 A"    7 A"                                         
 -- Virtual --                   
  0.050   0.058   0.071   0.092   0.104   0.121   0.131   0.186
 23 A'   24 A'   25 A'   26 A'   27 A'   28 A'   29 A'   30 A'                 
  0.207   0.250   0.251   0.286   0.317   0.369   0.486   0.527
 31 A'   32 A'   33 A'   34 A'   35 A'   36 A'   37 A'   38 A'                 
  0.580   0.655   0.749   0.781   0.817   0.839   0.854   0.947
 39 A'   40 A'   41 A'   42 A'   43 A'   44 A'   45 A'   46 A'                 
  0.981   1.117   1.276   1.293   1.382   1.744   1.847   1.955
 47 A'   48 A'   49 A'   50 A'   51 A'   52 A'   53 A'   54 A'                 
  2.219   2.315   2.402   2.543   2.897   3.050   3.344   4.409
 55 A'   56 A'   57 A'   58 A'   59 A'   60 A'   61 A'   62 A'                 
  4.554   4.593   4.745   4.963   7.186   7.513   8.227   8.291
 63 A'   64 A'   65 A'   66 A'   67 A'   68 A'   69 A'   70 A'                 
 14.816  14.949  36.817  49.467 166.134 293.912 293.9891028.404
 71 A'   72 A'   73 A'   74 A'   75 A'   76 A'   77 A'   78 A'                 
  0.016   0.084   0.128   0.224   0.390   0.575   0.690   0.777
  8 A"    9 A"   10 A"   11 A"   12 A"   13 A"   14 A"   15 A"                 
  0.890   0.980   1.038   1.570   1.782   2.306   2.394   2.669
 16 A"   17 A"   18 A"   19 A"   20 A"   21 A"   22 A"   23 A"                 
  4.261   4.547   4.563   8.218  14.710 293.905
 24 A"   25 A"   26 A"   27 A"   28 A"   29 A"                                 
 --------------------------------------------------------------

          Ground-State Mulliken Net Atomic Charges

     Atom                 Charge (a.u.)
  ----------------------------------------
      1 Br                   -0.321898
      2 P                     0.423015
      3 N                    -0.388491
      4 H                     0.287375
  ----------------------------------------
  Sum of atomic charges =    -0.000000

 -----------------------------------------------------------------
                    Cartesian Multipole Moments
 -----------------------------------------------------------------
    Charge (ESU x 10^10)
                -0.0000
    Dipole Moment (Debye)
         X      -0.6370      Y      -0.1480      Z      -0.0000
       Tot       0.6539
    Quadrupole Moments (Debye-Ang)
        XX     -43.0466     XY       0.0909     YY     -34.7791
        XZ      -0.0000     YZ      -0.0000     ZZ     -37.3121
    Octopole Moments (Debye-Ang^2)
       XXX      50.4897    XXY      -0.6473    XYY       3.9113
       YYY     -10.2257    XXZ      -0.0000    XYZ      -0.0000
       YYZ      -0.0000    XZZ       8.6463    YZZ      -0.2398
       ZZZ      -0.0000
    Hexadecapole Moments (Debye-Ang^3)
      XXXX    -500.0233   XXXY     -10.9000   XXYY     -81.9109
      XYYY      13.4674   YYYY     -87.9204   XXXZ       0.0000
      XXYZ      -0.0000   XYYZ      -0.0000   YYYZ      -0.0000
      XXZZ     -83.2066   XYZZ      -1.0743   YYZZ     -24.1852
      XZZZ       0.0000   YZZZ      -0.0000   ZZZZ     -47.4345
 -----------------------------------------------------------------
 DrvMan completing analytic gradient of the correlated energy
 Correlated dipole moment
            1
    1  -0.2506031
    2  -0.0582333
    3  -0.0000000
 Energy read as -2968.738775199
 Full Analytical Gradient: (in a.u., or Hartree/Bohr)
             1             2             3             4
    1   -0.00019770    0.00015263    0.00007498   -0.00002991
    2    0.00005516   -0.00009093   -0.00000657    0.00004234
    3   -0.00000000    0.00000000    0.00000000   -0.00000000
 Gradient time:  CPU 0.75 s  wall 0.77 s
 ######################################################
 ######################################################
 # Starting finite difference calculation for IDERIV  #
 Finite diff step size:  1.88973e-03 a.u.
 ----------------------------------------------------------------
             Standard Nuclear Orientation (Angstroms)
    I     Atom           X                Y                Z
 ----------------------------------------------------------------
    1      Br      0.9974975009    -0.0681494407    -0.0000000000
    2      P      -1.2105697241     0.5761662550     0.0000000000
    3      N      -2.1246344323    -0.6601649954     0.0000000000
    4      H      -1.8464256430    -1.6361084317     0.0000000000
 ----------------------------------------------------------------
 Nuclear Repulsion Energy =   210.5207381289 hartrees
 There are       29 alpha and       29 beta electrons

                       Distance Matrix (Angstroms)
             Br(  1)   P (  2)   N (  3)
   P (  2)  2.300153
   N (  3)  3.177765  1.537540
   H (  4)  3.247521  2.301841  1.014823

 Requested basis set is 6-311++G(d,p)
 There are 43 shells and 107 basis functions
 A cutoff of  1.0D-14 yielded    880 shell pairs
 There are      5665 function pairs (      6227 Cartesian)
 Smallest overlap matrix eigenvalue = 1.69E-03
 Guess MOs from SCF MO coefficient file

 -----------------------------------------------------------------------
  General SCF calculation program by
  Eric Jon Sundstrom, Paul Horn, Yuezhi Mao, Dmitri Zuev, Alec White,
  David Stuck, Shaama M.S., Shane Yost, Joonho Lee, David Small,
  Daniel Levine, Susi Lehtola, Hugh Burton, Evgeny Epifanovsky
 -----------------------------------------------------------------------
 Hartree-Fock
 using 6 threads for integral computing
 -------------------------------------------------------
 OpenMP Integral computing Module                
 Release: version 2.0, May 2017, Q-Chem Inc. Pleasanton 
 -------------------------------------------------------
 A restricted SCF calculation will be
 performed using DIIS
 SCF converges when DIIS error is below 1.0e-08
 ---------------------------------------
  Cycle       Energy         DIIS error
 ---------------------------------------
    1   -2968.1581655353      7.56e-06  
    2   -2968.1581656592      2.12e-06  
    3   -2968.1581656708      1.21e-06  
    4   -2968.1581656733      3.67e-07  
    5   -2968.1581656737      1.16e-07  
    6   -2968.1581656738      4.43e-08  
    7   -2968.1581656738      1.47e-08  
    8   -2968.1581656738      5.84e-09  Convergence criterion met
 ---------------------------------------
 SCF time:   CPU 4.26s  wall 0.00s 
 SCF   energy in the final basis set =    -2968.1581656738
 Total energy in the final basis set =    -2968.1581656738


 ------------------------------------------------------------------------------

   CCMAN2: suite of methods based on coupled cluster
           and equation of motion theories.

   Components:
   * libvmm-1.3-trunk
     by Evgeny Epifanovsky, Ilya Kaliman.
   * libtensor-2.5-trunk
     by Evgeny Epifanovsky, Michael Wormit, Dmitry Zuev, Sam Manzer, 
        Ilya Kaliman.
   * libcc-2.5-trunk
     by Evgeny Epifanovsky, Arik Landau, Tomasz Kus, Kirill Khistyaev, 
        Dmitry Zuev, Prashant Manohar, Xintian Feng, Anna Krylov, 
        Matthew Goldey, Alec White, Thomas Jagau, Kaushik Nanda, 
        Anastasia Gunina, Alexander Kunitsa, Joonho Lee.

   CCMAN original authors:
   Anna I. Krylov, C. David Sherrill, Steven R. Gwaltney,
   Edward F. C. Byrd (2000)
   Sergey V. Levchenko, Lyudmila V. Slipchenko, Tao Wang,
   Ana-Maria C. Cristian (2003)
   Piotr A. Pieniazek, C. Melania Oana, Evgeny Epifanovsky (2007)
   Prashant Manohar (2009)

 ------------------------------------------------------------------------------


 Allocating and initializing 30808MB of RAM...
 Calculation will run on 6 cores.


 Alpha MOs, Restricted
 -- Occupied --                  
-490.02  -80.05  -65.16  -58.52  -58.52  -58.52  -15.60   -9.84
  1 A     2 A     3 A     4 A     5 A     6 A     7 A     8 A                  
 -7.592  -7.451  -7.445  -7.445  -5.485  -5.483  -5.483  -3.190
  9 A    10 A    11 A    12 A    13 A    14 A    15 A    16 A                  
 -3.187  -3.187  -3.180  -3.180  -1.194  -1.018  -0.797  -0.624
 17 A    18 A    19 A    20 A    21 A    22 A    23 A    24 A                  
 -0.516  -0.486  -0.422  -0.416  -0.412
 25 A    26 A    27 A    28 A    29 A                                          
 -- Virtual --                   
  0.016   0.050   0.057   0.071   0.084   0.092   0.104   0.121
 30 A    31 A    32 A    33 A    34 A    35 A    36 A    37 A                  
  0.128   0.131   0.186   0.207   0.224   0.250   0.251   0.286
 38 A    39 A    40 A    41 A    42 A    43 A    44 A    45 A                  
  0.317   0.369   0.390   0.486   0.527   0.575   0.580   0.655
 46 A    47 A    48 A    49 A    50 A    51 A    52 A    53 A                  
  0.690   0.749   0.777   0.781   0.817   0.839   0.853   0.890
 54 A    55 A    56 A    57 A    58 A    59 A    60 A    61 A                  
  0.947   0.980   0.980   1.038   1.117   1.276   1.293   1.382
 62 A    63 A    64 A    65 A    66 A    67 A    68 A    69 A                  
  1.569   1.744   1.782   1.847   1.955   2.219   2.306   2.315
 70 A    71 A    72 A    73 A    74 A    75 A    76 A    77 A                  
  2.394   2.402   2.542   2.669   2.897   3.050   3.344   4.261
 78 A    79 A    80 A    81 A    82 A    83 A    84 A    85 A                  
  4.409   4.547   4.554   4.563   4.593   4.744   4.963   7.186
 86 A    87 A    88 A    89 A    90 A    91 A    92 A    93 A                  
  7.513   8.218   8.227   8.291  14.710  14.816  14.948  36.817
 94 A    95 A    96 A    97 A    98 A    99 A   100 A   101 A                  
 49.467 166.134 293.905 293.912 293.9881028.404
102 A   103 A   104 A   105 A   106 A   107 A                                  

 Beta MOs, Restricted
 -- Occupied --                  
-490.02  -80.05  -65.16  -58.52  -58.52  -58.52  -15.60   -9.84
  1 A     2 A     3 A     4 A     5 A     6 A     7 A     8 A                  
 -7.592  -7.451  -7.445  -7.445  -5.485  -5.483  -5.483  -3.190
  9 A    10 A    11 A    12 A    13 A    14 A    15 A    16 A                  
 -3.187  -3.187  -3.180  -3.180  -1.194  -1.018  -0.797  -0.624
 17 A    18 A    19 A    20 A    21 A    22 A    23 A    24 A                  
 -0.516  -0.486  -0.422  -0.416  -0.412
 25 A    26 A    27 A    28 A    29 A                                          
 -- Virtual --                   
  0.016   0.050   0.057   0.071   0.084   0.092   0.104   0.121
 30 A    31 A    32 A    33 A    34 A    35 A    36 A    37 A                  
  0.128   0.131   0.186   0.207   0.224   0.250   0.251   0.286
 38 A    39 A    40 A    41 A    42 A    43 A    44 A    45 A                  
  0.317   0.369   0.390   0.486   0.527   0.575   0.580   0.655
 46 A    47 A    48 A    49 A    50 A    51 A    52 A    53 A                  
  0.690   0.749   0.777   0.781   0.817   0.839   0.853   0.890
 54 A    55 A    56 A    57 A    58 A    59 A    60 A    61 A                  
  0.947   0.980   0.980   1.038   1.117   1.276   1.293   1.382
 62 A    63 A    64 A    65 A    66 A    67 A    68 A    69 A                  
  1.569   1.744   1.782   1.847   1.955   2.219   2.306   2.315
 70 A    71 A    72 A    73 A    74 A    75 A    76 A    77 A                  
  2.394   2.402   2.542   2.669   2.897   3.050   3.344   4.261
 78 A    79 A    80 A    81 A    82 A    83 A    84 A    85 A                  
  4.409   4.547   4.554   4.563   4.593   4.744   4.963   7.186
 86 A    87 A    88 A    89 A    90 A    91 A    92 A    93 A                  
  7.513   8.218   8.227   8.291  14.710  14.816  14.948  36.817
 94 A    95 A    96 A    97 A    98 A    99 A   100 A   101 A                  
 49.467 166.134 293.905 293.912 293.9881028.404
102 A   103 A   104 A   105 A   106 A   107 A                                  

 Occupation and symmetry of molecular orbitals

 Point group: C1 (1 irreducible representation).

                           A     All 
 -------------------------------------
 All molecular orbitals:
  - Alpha                  107   107 
  - Beta                   107   107 
 -------------------------------------
 Alpha orbitals:
  - Frozen occupied        15    15  
  - Active occupied        14    14  
  - Active virtual         78    78  
  - Frozen virtual         0     0   
 -------------------------------------
 Beta orbitals:
  - Frozen occupied        15    15  
  - Active occupied        14    14  
  - Active virtual         78    78  
  - Frozen virtual         0     0   
 -------------------------------------

 Import integrals:   CPU 0.00 s  wall 0.00 s

 Import integrals:   CPU 18.16 s  wall 3.21 s

 MP2 amplitudes:   CPU 0.07 s  wall 0.04 s

Running a double precision version
           CCSD T amplitudes will be solved using DIIS.

           Start     Size      MaxIter   EConv     TConv     
           3         7         100       1.00e-07  1.00e-05  
 ------------------------------------------------------------------------------
           Energy (a.u.)   Ediff      Tdiff       Comment
 ------------------------------------------------------------------------------
         -2968.73106675                           
     1   -2968.71858500   1.25e-02   7.07e-01     
     2   -2968.73676644   1.82e-02   9.28e-02     
     3   -2968.73626174   5.05e-04   4.09e-02     
     4   -2968.73804208   1.78e-03   1.31e-02     Switched to DIIS steps.
     5   -2968.73874148   6.99e-04   1.09e-02     
     6   -2968.73876424   2.28e-05   2.03e-03     
     7   -2968.73877022   5.99e-06   9.66e-04     
     8   -2968.73877509   4.87e-06   2.84e-04     
     9   -2968.73877537   2.80e-07   1.54e-04     
    10   -2968.73877534   3.18e-08   5.03e-05     
    11   -2968.73877544   1.01e-07   2.37e-05     
    12   -2968.73877539   5.82e-08   9.14e-06     
 ------------------------------------------------------------------------------
         -2968.73877539                           CCSD T converged.

End of double precision
 SCF energy                 = -2968.15816567
 MP2 energy                 = -2968.73106675
 CCSD correlation energy     =    -0.58060971
 CCSD total energy           = -2968.73877539

 CCSD  T1^2 = 0.0113  T2^2 = 0.2146  Leading amplitudes:

 Amplitude    Orbitals with energies
 -0.0279       26 (A) A                  ->    30 (A) A                   
              -0.4857                          0.0158                     
 -0.0279       26 (A) B                  ->    30 (A) B                   
              -0.4857                          0.0158                     
 -0.0183       24 (A) A                  ->    32 (A) A                   
              -0.6238                          0.0575                     
 -0.0183       24 (A) B                  ->    32 (A) B                   
              -0.6238                          0.0575                     

 Amplitude    Orbitals with energies
 -0.0791       26 (A) A      26 (A) B    ->    30 (A) A      30 (A) B     
              -0.4857       -0.4857            0.0158        0.0158       
  0.0791       26 (A) A      26 (A) B    ->    30 (A) B      30 (A) A     
              -0.4857       -0.4857            0.0158        0.0158       
  0.0791       26 (A) B      26 (A) A    ->    30 (A) A      30 (A) B     
              -0.4857       -0.4857            0.0158        0.0158       
 -0.0791       26 (A) B      26 (A) A    ->    30 (A) B      30 (A) A     
              -0.4857       -0.4857            0.0158        0.0158       

 Computing CCSD intemediates for later calculations in double precision
 Finished.

Running a double precision version
           CCSD Lambda amplitudes will be solved using DIIS.
           Start     Size      MaxIter   EConv     LConv     
           3         7         100       1.00e-07  1.00e-05  
 ------------------------------------------------------------------------------
            Enorm      Ldiff       Comment
 ------------------------------------------------------------------------------
     1     4.86e-02   3.44e-02     
     2     1.45e-02   6.15e-03     
     3     5.84e-03   1.36e-03     
     4     3.55e-03   1.25e-03     Switched to DIIS steps.
     5     1.00e-03   6.39e-04     
     6     4.65e-04   1.42e-04     
     7     1.66e-04   4.11e-05     
     8     7.84e-05   6.88e-07     
     9     2.86e-05   3.15e-06     
    10     1.18e-05   6.86e-07     
    11     4.30e-06   2.00e-07     
    12     1.59e-06   2.42e-08     
    13     5.63e-07   9.83e-08     
    14     2.06e-07   2.89e-08     
    15     1.10e-07   1.92e-08     
    16     4.73e-08   9.42e-09     
 ------------------------------------------------------------------------------
                                   CCSD Lambda converged.

 Computing density matrices in double precision...
           Orbital response amplitudes will be solved using DIIS.
           Start     Size      MaxIter   EConv     LConv     
           3         7         100       1.00e-06  1.00e-06  
 ------------------------------------------------------------------------------
            Enorm      Ldiff       Comment
 ------------------------------------------------------------------------------
     1     1.06e-01   4.54e-03     
     2     1.08e-01   5.41e-03     
     3     1.28e-01   2.25e-02     
     4     9.04e-03   5.47e-02     Switched to DIIS steps.
     5     2.45e-03   8.07e-07     
     6     1.85e-03   5.59e-04     
     7     5.94e-04   4.73e-04     
     8     1.15e-04   9.02e-05     
     9     2.14e-05   1.78e-05     
    10     5.21e-06   1.93e-06     
    11     1.74e-06   4.90e-07     
    12     3.71e-07   6.64e-08     
 ------------------------------------------------------------------------------
                                   Orbital response converged.

 Computing density matrices... Done.
 CCSD calculation:   CPU 569.08 s  wall 106.82 s

 Transferring MO TPDM to AO TPDM
 Transferring g2_o1o1o1o1
 Transferring g2_o1o1o1v1
 Transferring g2_o1o1v1v1
 Transferring g2_o1v1o1v1
 Transferring g2_o1v1v1v1
 Transferring g2_v1v1v1v1
 Adding separable TPDM
 Computing TPDM gradient
 --------------------------------------------------------
 2e gradient
  Atom          X               Y               Z
 --------------------------------------------------------
    1        -34.432937        5.593722        0.000000  
    2         17.966459      -20.660609        0.000000  
    3         17.333088        9.551744       -0.000000  
    4         -0.866610        5.515143        0.000000  
 --------------------------------------------------------
 --------------------------------------------------------
 Final gradient
  Atom          X               Y               Z
 --------------------------------------------------------
    1        -34.432937        5.593722        0.000000  
    2         17.966459      -20.660609        0.000000  
    3         17.333088        9.551744       -0.000000  
    4         -0.866610        5.515143        0.000000  
 --------------------------------------------------------
 Analytic gradient from two-electron contribution:   CPU 115.10 s  wall 22.65 s

 Total ccman2 time:   CPU 705.25 s  wall 133.56 s


 --------------------------------------------------------------

                    Orbital Energies (a.u.)
 --------------------------------------------------------------

 Alpha MOs
 -- Occupied --
******** -80.0548 -65.1591 -58.5188 -58.5177 -58.5176 -15.6007  -9.8388
 -7.5924  -7.4512  -7.4452  -7.4447  -5.4848  -5.4834  -5.4826  -3.1899
 -3.1875  -3.1868  -3.1803  -3.1803  -1.1938  -1.0176  -0.7972  -0.6238
 -0.5164  -0.4857  -0.4220  -0.4158  -0.4117
 -- Virtual --
  0.0158   0.0497   0.0575   0.0712   0.0839   0.0919   0.1042   0.1207
  0.1282   0.1308   0.1858   0.2068   0.2240   0.2496   0.2507   0.2861
  0.3171   0.3688   0.3902   0.4863   0.5272   0.5747   0.5803   0.6550
  0.6899   0.7492   0.7767   0.7811   0.8171   0.8394   0.8534   0.8900
  0.9465   0.9800   0.9803   1.0376   1.1168   1.2761   1.2925   1.3821
  1.5694   1.7438   1.7820   1.8471   1.9550   2.2192   2.3063   2.3155
  2.3943   2.4023   2.5424   2.6690   2.8966   3.0501   3.3443   4.2611
  4.4088   4.5474   4.5544   4.5630   4.5926   4.7445   4.9625   7.1864
  7.5129   8.2179   8.2267   8.2914  14.7103  14.8163  14.9485  36.8167
 49.4672 166.1342 293.9051 293.9118 293.98851028.4039
 --------------------------------------------------------------

          Ground-State Mulliken Net Atomic Charges

     Atom                 Charge (a.u.)
  ----------------------------------------
      1 Br                   -0.322217
      2 P                     0.423079
      3 N                    -0.388309
      4 H                     0.287446
  ----------------------------------------
  Sum of atomic charges =    -0.000000

 -----------------------------------------------------------------
                    Cartesian Multipole Moments
 -----------------------------------------------------------------
    Charge (ESU x 10^10)
                -0.0000
    Dipole Moment (Debye)
         X      -0.6435      Y      -0.1475      Z      -0.0000
       Tot       0.6602
    Quadrupole Moments (Debye-Ang)
        XX     -43.0434     XY       0.0912     YY     -34.7781
        XZ      -0.0000     YZ       0.0000     ZZ     -37.3138
    Octopole Moments (Debye-Ang^2)
       XXX      50.4042    XXY      -0.6490    XYY       3.8836
       YYY     -10.2240    XXZ      -0.0000    XYZ      -0.0000
       YYZ       0.0000    XZZ       8.6222    YZZ      -0.2392
       ZZZ      -0.0000
    Hexadecapole Moments (Debye-Ang^3)
      XXXX    -500.1928   XXXY     -10.8898   XXYY     -81.9409
      XYYY      13.4708   YYYY     -87.9136   XXXZ       0.0000
      XXYZ       0.0000   XYYZ      -0.0000   YYYZ       0.0000
      XXZZ     -83.2441   XYZZ      -1.0732   YYZZ     -24.1857
      XZZZ      -0.0000   YZZZ       0.0000   ZZZZ     -47.4403
 -----------------------------------------------------------------
 DrvMan completing analytic gradient of the correlated energy
 Correlated dipole moment
            1
    1  -0.2531839
    2  -0.0580252
    3  -0.0000000
 Energy read as -2968.738775386
 Full Analytical Gradient: (in a.u., or Hartree/Bohr)
             1             2             3             4
    1   -0.00000466    0.00000630    0.00001799   -0.00001963
    2    0.00001056   -0.00002410   -0.00003404    0.00004757
    3   -0.00000000    0.00000000   -0.00000000    0.00000000
 Gradient time:  CPU 0.74 s  wall 0.75 s
 ----------------------------------------------------------------
             Standard Nuclear Orientation (Angstroms)
    I     Atom           X                Y                Z
 ----------------------------------------------------------------
    1      Br      0.9954975009    -0.0681494407    -0.0000000000
    2      P      -1.2105697241     0.5761662550     0.0000000000
    3      N      -2.1246344323    -0.6601649954     0.0000000000
    4      H      -1.8464256430    -1.6361084317     0.0000000000
 ----------------------------------------------------------------
 Nuclear Repulsion Energy =   210.6499560573 hartrees
 There are       29 alpha and       29 beta electrons

                       Distance Matrix (Angstroms)
             Br(  1)   P (  2)   N (  3)
   P (  2)  2.298233
   N (  3)  3.175800  1.537540
   H (  4)  3.245770  2.301841  1.014823

 Requested basis set is 6-311++G(d,p)
 There are 43 shells and 107 basis functions
 A cutoff of  1.0D-14 yielded    881 shell pairs
 There are      5670 function pairs (      6233 Cartesian)
 Smallest overlap matrix eigenvalue = 1.68E-03
 Guess MOs from SCF MO coefficient file

 -----------------------------------------------------------------------
  General SCF calculation program by
  Eric Jon Sundstrom, Paul Horn, Yuezhi Mao, Dmitri Zuev, Alec White,
  David Stuck, Shaama M.S., Shane Yost, Joonho Lee, David Small,
  Daniel Levine, Susi Lehtola, Hugh Burton, Evgeny Epifanovsky
 -----------------------------------------------------------------------
 Hartree-Fock
 using 6 threads for integral computing
 -------------------------------------------------------
 OpenMP Integral computing Module                
 Release: version 2.0, May 2017, Q-Chem Inc. Pleasanton 
 -------------------------------------------------------
 A restricted SCF calculation will be
 performed using DIIS
 SCF converges when DIIS error is below 1.0e-08
 ---------------------------------------
  Cycle       Energy         DIIS error
 ---------------------------------------
    1   -2968.1581808317      1.51e-05  
    2   -2968.1581813280      4.24e-06  
    3   -2968.1581813744      2.42e-06  
    4   -2968.1581813844      7.35e-07  
    5   -2968.1581813860      2.31e-07  
    6   -2968.1581813863      8.84e-08  
    7   -2968.1581813863      2.93e-08  
    8   -2968.1581813863      1.16e-08  
    9   -2968.1581813863      4.81e-09  Convergence criterion met
 ---------------------------------------
 SCF time:   CPU 5.07s  wall 1.00s 
 SCF   energy in the final basis set =    -2968.1581813863
 Total energy in the final basis set =    -2968.1581813863


 ------------------------------------------------------------------------------

   CCMAN2: suite of methods based on coupled cluster
           and equation of motion theories.

   Components:
   * libvmm-1.3-trunk
     by Evgeny Epifanovsky, Ilya Kaliman.
   * libtensor-2.5-trunk
     by Evgeny Epifanovsky, Michael Wormit, Dmitry Zuev, Sam Manzer, 
        Ilya Kaliman.
   * libcc-2.5-trunk
     by Evgeny Epifanovsky, Arik Landau, Tomasz Kus, Kirill Khistyaev, 
        Dmitry Zuev, Prashant Manohar, Xintian Feng, Anna Krylov, 
        Matthew Goldey, Alec White, Thomas Jagau, Kaushik Nanda, 
        Anastasia Gunina, Alexander Kunitsa, Joonho Lee.

   CCMAN original authors:
   Anna I. Krylov, C. David Sherrill, Steven R. Gwaltney,
   Edward F. C. Byrd (2000)
   Sergey V. Levchenko, Lyudmila V. Slipchenko, Tao Wang,
   Ana-Maria C. Cristian (2003)
   Piotr A. Pieniazek, C. Melania Oana, Evgeny Epifanovsky (2007)
   Prashant Manohar (2009)

 ------------------------------------------------------------------------------


 Allocating and initializing 30808MB of RAM...
 Calculation will run on 6 cores.


 Alpha MOs, Restricted
 -- Occupied --                  
-490.02  -80.05  -65.16  -58.52  -58.52  -58.52  -15.60   -9.84
  1 A     2 A     3 A     4 A     5 A     6 A     7 A     8 A                  
 -7.592  -7.451  -7.445  -7.445  -5.485  -5.483  -5.482  -3.190
  9 A    10 A    11 A    12 A    13 A    14 A    15 A    16 A                  
 -3.188  -3.187  -3.180  -3.180  -1.194  -1.018  -0.797  -0.624
 17 A    18 A    19 A    20 A    21 A    22 A    23 A    24 A                  
 -0.516  -0.486  -0.422  -0.416  -0.412
 25 A    26 A    27 A    28 A    29 A                                          
 -- Virtual --                   
  0.016   0.050   0.058   0.071   0.084   0.092   0.104   0.121
 30 A    31 A    32 A    33 A    34 A    35 A    36 A    37 A                  
  0.128   0.131   0.186   0.207   0.224   0.250   0.251   0.286
 38 A    39 A    40 A    41 A    42 A    43 A    44 A    45 A                  
  0.317   0.369   0.390   0.486   0.527   0.575   0.580   0.655
 46 A    47 A    48 A    49 A    50 A    51 A    52 A    53 A                  
  0.689   0.749   0.777   0.781   0.817   0.840   0.854   0.890
 54 A    55 A    56 A    57 A    58 A    59 A    60 A    61 A                  
  0.947   0.981   0.981   1.038   1.117   1.277   1.293   1.382
 62 A    63 A    64 A    65 A    66 A    67 A    68 A    69 A                  
  1.570   1.744   1.782   1.847   1.956   2.219   2.306   2.315
 70 A    71 A    72 A    73 A    74 A    75 A    76 A    77 A                  
  2.394   2.402   2.543   2.669   2.897   3.050   3.344   4.261
 78 A    79 A    80 A    81 A    82 A    83 A    84 A    85 A                  
  4.409   4.547   4.554   4.563   4.593   4.745   4.963   7.186
 86 A    87 A    88 A    89 A    90 A    91 A    92 A    93 A                  
  7.513   8.218   8.227   8.292  14.711  14.817  14.949  36.817
 94 A    95 A    96 A    97 A    98 A    99 A   100 A   101 A                  
 49.467 166.134 293.905 293.912 293.9891028.404
102 A   103 A   104 A   105 A   106 A   107 A                                  

 Beta MOs, Restricted
 -- Occupied --                  
-490.02  -80.05  -65.16  -58.52  -58.52  -58.52  -15.60   -9.84
  1 A     2 A     3 A     4 A     5 A     6 A     7 A     8 A                  
 -7.592  -7.451  -7.445  -7.445  -5.485  -5.483  -5.482  -3.190
  9 A    10 A    11 A    12 A    13 A    14 A    15 A    16 A                  
 -3.188  -3.187  -3.180  -3.180  -1.194  -1.018  -0.797  -0.624
 17 A    18 A    19 A    20 A    21 A    22 A    23 A    24 A                  
 -0.516  -0.486  -0.422  -0.416  -0.412
 25 A    26 A    27 A    28 A    29 A                                          
 -- Virtual --                   
  0.016   0.050   0.058   0.071   0.084   0.092   0.104   0.121
 30 A    31 A    32 A    33 A    34 A    35 A    36 A    37 A                  
  0.128   0.131   0.186   0.207   0.224   0.250   0.251   0.286
 38 A    39 A    40 A    41 A    42 A    43 A    44 A    45 A                  
  0.317   0.369   0.390   0.486   0.527   0.575   0.580   0.655
 46 A    47 A    48 A    49 A    50 A    51 A    52 A    53 A                  
  0.689   0.749   0.777   0.781   0.817   0.840   0.854   0.890
 54 A    55 A    56 A    57 A    58 A    59 A    60 A    61 A                  
  0.947   0.981   0.981   1.038   1.117   1.277   1.293   1.382
 62 A    63 A    64 A    65 A    66 A    67 A    68 A    69 A                  
  1.570   1.744   1.782   1.847   1.956   2.219   2.306   2.315
 70 A    71 A    72 A    73 A    74 A    75 A    76 A    77 A                  
  2.394   2.402   2.543   2.669   2.897   3.050   3.344   4.261
 78 A    79 A    80 A    81 A    82 A    83 A    84 A    85 A                  
  4.409   4.547   4.554   4.563   4.593   4.745   4.963   7.186
 86 A    87 A    88 A    89 A    90 A    91 A    92 A    93 A                  
  7.513   8.218   8.227   8.292  14.711  14.817  14.949  36.817
 94 A    95 A    96 A    97 A    98 A    99 A   100 A   101 A                  
 49.467 166.134 293.905 293.912 293.9891028.404
102 A   103 A   104 A   105 A   106 A   107 A                                  

 Occupation and symmetry of molecular orbitals

 Point group: C1 (1 irreducible representation).

                           A     All 
 -------------------------------------
 All molecular orbitals:
  - Alpha                  107   107 
  - Beta                   107   107 
 -------------------------------------
 Alpha orbitals:
  - Frozen occupied        15    15  
  - Active occupied        14    14  
  - Active virtual         78    78  
  - Frozen virtual         0     0   
 -------------------------------------
 Beta orbitals:
  - Frozen occupied        15    15  
  - Active occupied        14    14  
  - Active virtual         78    78  
  - Frozen virtual         0     0   
 -------------------------------------

 Import integrals:   CPU 0.00 s  wall 0.00 s

 Import integrals:   CPU 18.79 s  wall 3.43 s

 MP2 amplitudes:   CPU 0.04 s  wall 0.02 s

Running a double precision version
           CCSD T amplitudes will be solved using DIIS.

           Start     Size      MaxIter   EConv     TConv     
           3         7         100       1.00e-07  1.00e-05  
 ------------------------------------------------------------------------------
           Energy (a.u.)   Ediff      Tdiff       Comment
 ------------------------------------------------------------------------------
         -2968.73106571                           
     1   -2968.71859322   1.25e-02   7.07e-01     
     2   -2968.73676491   1.82e-02   9.28e-02     
     3   -2968.73626347   5.01e-04   4.09e-02     
     4   -2968.73804234   1.78e-03   1.31e-02     Switched to DIIS steps.
     5   -2968.73874080   6.98e-04   1.09e-02     
     6   -2968.73876351   2.27e-05   2.03e-03     
     7   -2968.73876949   5.98e-06   9.65e-04     
     8   -2968.73877435   4.86e-06   2.83e-04     
     9   -2968.73877463   2.85e-07   1.54e-04     
    10   -2968.73877460   3.36e-08   5.02e-05     
    11   -2968.73877470   1.02e-07   2.37e-05     
    12   -2968.73877464   5.82e-08   9.13e-06     
 ------------------------------------------------------------------------------
         -2968.73877464                           CCSD T converged.

End of double precision
 SCF energy                 = -2968.15818139
 MP2 energy                 = -2968.73106571
 CCSD correlation energy     =    -0.58059325
 CCSD total energy           = -2968.73877464

 CCSD  T1^2 = 0.0113  T2^2 = 0.2146  Leading amplitudes:

 Amplitude    Orbitals with energies
 -0.0279       26 (A) A                  ->    30 (A) A                   
              -0.4857                          0.0159                     
 -0.0279       26 (A) B                  ->    30 (A) B                   
              -0.4857                          0.0159                     
 -0.0182       24 (A) A                  ->    32 (A) A                   
              -0.6238                          0.0576                     
 -0.0182       24 (A) B                  ->    32 (A) B                   
              -0.6238                          0.0576                     

 Amplitude    Orbitals with energies
 -0.0788       26 (A) A      26 (A) B    ->    30 (A) A      30 (A) B     
              -0.4857       -0.4857            0.0159        0.0159       
  0.0788       26 (A) A      26 (A) B    ->    30 (A) B      30 (A) A     
              -0.4857       -0.4857            0.0159        0.0159       
  0.0788       26 (A) B      26 (A) A    ->    30 (A) A      30 (A) B     
              -0.4857       -0.4857            0.0159        0.0159       
 -0.0788       26 (A) B      26 (A) A    ->    30 (A) B      30 (A) A     
              -0.4857       -0.4857            0.0159        0.0159       

 Computing CCSD intemediates for later calculations in double precision
 Finished.

Running a double precision version
           CCSD Lambda amplitudes will be solved using DIIS.
           Start     Size      MaxIter   EConv     LConv     
           3         7         100       1.00e-07  1.00e-05  
 ------------------------------------------------------------------------------
            Enorm      Ldiff       Comment
 ------------------------------------------------------------------------------
     1     4.85e-02   3.44e-02     
     2     1.44e-02   6.14e-03     
     3     5.83e-03   1.36e-03     
     4     3.55e-03   1.25e-03     Switched to DIIS steps.
     5     1.00e-03   6.38e-04     
     6     4.64e-04   1.41e-04     
     7     1.65e-04   4.10e-05     
     8     7.80e-05   6.69e-07     
     9     2.85e-05   3.13e-06     
    10     1.18e-05   6.81e-07     
    11     4.29e-06   1.99e-07     
    12     1.59e-06   2.43e-08     
    13     5.61e-07   9.84e-08     
    14     2.06e-07   2.86e-08     
    15     1.10e-07   1.93e-08     
    16     4.71e-08   9.36e-09     
 ------------------------------------------------------------------------------
                                   CCSD Lambda converged.

 Computing density matrices in double precision...
           Orbital response amplitudes will be solved using DIIS.
           Start     Size      MaxIter   EConv     LConv     
           3         7         100       1.00e-06  1.00e-06  
 ------------------------------------------------------------------------------
            Enorm      Ldiff       Comment
 ------------------------------------------------------------------------------
     1     1.06e-01   4.48e-03     
     2     1.07e-01   5.42e-03     
     3     1.27e-01   2.24e-02     
     4     9.01e-03   5.45e-02     Switched to DIIS steps.
     5     2.40e-03   3.01e-05     
     6     1.82e-03   5.38e-04     
     7     6.00e-04   4.73e-04     
     8     1.16e-04   8.26e-05     
     9     2.13e-05   1.81e-05     
    10     5.20e-06   1.91e-06     
    11     1.74e-06   4.89e-07     
    12     3.69e-07   6.62e-08     
 ------------------------------------------------------------------------------
                                   Orbital response converged.

 Computing density matrices... Done.
 CCSD calculation:   CPU 569.86 s  wall 107.09 s

 Transferring MO TPDM to AO TPDM
 Transferring g2_o1o1o1o1
 Transferring g2_o1o1o1v1
 Transferring g2_o1o1v1v1
 Transferring g2_o1v1o1v1
 Transferring g2_o1v1v1v1
 Transferring g2_v1v1v1v1
 Adding separable TPDM
 Computing TPDM gradient
 --------------------------------------------------------
 2e gradient
  Atom          X               Y               Z
 --------------------------------------------------------
    1        -34.478601        5.609168        0.000000  
    2         18.004929      -20.679189        0.000000  
    3         17.338563        9.554253       -0.000000  
    4         -0.864891        5.515768        0.000000  
 --------------------------------------------------------
 --------------------------------------------------------
 Final gradient
  Atom          X               Y               Z
 --------------------------------------------------------
    1        -34.478601        5.609168        0.000000  
    2         18.004929      -20.679189        0.000000  
    3         17.338563        9.554253       -0.000000  
    4         -0.864891        5.515768        0.000000  
 --------------------------------------------------------
 Analytic gradient from two-electron contribution:   CPU 114.38 s  wall 22.11 s

 Total ccman2 time:   CPU 705.41 s  wall 133.36 s


 --------------------------------------------------------------

                    Orbital Energies (a.u.)
 --------------------------------------------------------------

 Alpha MOs
 -- Occupied --
******** -80.0546 -65.1592 -58.5190 -58.5179 -58.5178 -15.6005  -9.8390
 -7.5922  -7.4514  -7.4454  -7.4449  -5.4847  -5.4832  -5.4825  -3.1901
 -3.1877  -3.1870  -3.1805  -3.1805  -1.1937  -1.0179  -0.7971  -0.6238
 -0.5164  -0.4857  -0.4221  -0.4159  -0.4117
 -- Virtual --
  0.0159   0.0498   0.0576   0.0712   0.0839   0.0920   0.1042   0.1207
  0.1281   0.1308   0.1858   0.2070   0.2241   0.2497   0.2507   0.2862
  0.3172   0.3688   0.3902   0.4863   0.5271   0.5746   0.5802   0.6549
  0.6894   0.7489   0.7765   0.7811   0.8171   0.8395   0.8537   0.8902
  0.9467   0.9806   0.9808   1.0378   1.1170   1.2768   1.2926   1.3823
  1.5696   1.7439   1.7821   1.8473   1.9556   2.2194   2.3061   2.3154
  2.3945   2.4025   2.5426   2.6692   2.8967   3.0503   3.3445   4.2613
  4.4089   4.5472   4.5542   4.5629   4.5928   4.7449   4.9627   7.1864
  7.5130   8.2177   8.2266   8.2915  14.7105  14.8166  14.9487  36.8169
 49.4672 166.1344 293.9049 293.9117 293.98871028.4040
 --------------------------------------------------------------

          Ground-State Mulliken Net Atomic Charges

     Atom                 Charge (a.u.)
  ----------------------------------------
      1 Br                   -0.321579
      2 P                     0.422951
      3 N                    -0.388674
      4 H                     0.287303
  ----------------------------------------
  Sum of atomic charges =    -0.000000

 -----------------------------------------------------------------
                    Cartesian Multipole Moments
 -----------------------------------------------------------------
    Charge (ESU x 10^10)
                -0.0000
    Dipole Moment (Debye)
         X      -0.6304      Y      -0.1485      Z       0.0000
       Tot       0.6477
    Quadrupole Moments (Debye-Ang)
        XX     -43.0498     XY       0.0906     YY     -34.7801
        XZ      -0.0000     YZ      -0.0000     ZZ     -37.3104
    Octopole Moments (Debye-Ang^2)
       XXX      50.5752    XXY      -0.6456    XYY       3.9390
       YYY     -10.2273    XXZ       0.0000    XYZ       0.0000
       YYZ       0.0000    XZZ       8.6703    YZZ      -0.2403
       ZZZ       0.0000
    Hexadecapole Moments (Debye-Ang^3)
      XXXX    -499.8541   XXXY     -10.9103   XXYY     -81.8809
      XYYY      13.4639   YYYY     -87.9272   XXXZ      -0.0000
      XXYZ      -0.0000   XYYZ      -0.0000   YYYZ      -0.0000
      XXZZ     -83.1691   XYZZ      -1.0754   YYZZ     -24.1847
      XZZZ      -0.0000   YZZZ      -0.0000   ZZZZ     -47.4287
 -----------------------------------------------------------------
 DrvMan completing analytic gradient of the correlated energy
 Correlated dipole moment
            1
    1  -0.2480223
    2  -0.0584413
    3   0.0000000
 Energy read as -2968.738774641
 Full Analytical Gradient: (in a.u., or Hartree/Bohr)
             1             2             3             4
    1   -0.00039151    0.00029963    0.00013206   -0.00004018
    2    0.00009997   -0.00015796    0.00002089    0.00003709
    3    0.00000000   -0.00000000    0.00000000   -0.00000000
 Gradient time:  CPU 0.77 s  wall 0.78 s
 ----------------------------------------------------------------
             Standard Nuclear Orientation (Angstroms)
    I     Atom           X                Y                Z
 ----------------------------------------------------------------
    1      Br      0.9964975009    -0.0671494407    -0.0000000000
    2      P      -1.2105697241     0.5761662550     0.0000000000
    3      N      -2.1246344323    -0.6601649954     0.0000000000
    4      H      -1.8464256430    -1.6361084317     0.0000000000
 ----------------------------------------------------------------
 Nuclear Repulsion Energy =   210.5967970722 hartrees
 There are       29 alpha and       29 beta electrons

                       Distance Matrix (Angstroms)
             Br(  1)   P (  2)   N (  3)
   P (  2)  2.298913
   N (  3)  3.176969  1.537540
   H (  4)  3.247129  2.301841  1.014823

 Requested basis set is 6-311++G(d,p)
 There are 43 shells and 107 basis functions
 A cutoff of  1.0D-14 yielded    880 shell pairs
 There are      5665 function pairs (      6227 Cartesian)
 Smallest overlap matrix eigenvalue = 1.68E-03
 Guess MOs from SCF MO coefficient file

 -----------------------------------------------------------------------
  General SCF calculation program by
  Eric Jon Sundstrom, Paul Horn, Yuezhi Mao, Dmitri Zuev, Alec White,
  David Stuck, Shaama M.S., Shane Yost, Joonho Lee, David Small,
  Daniel Levine, Susi Lehtola, Hugh Burton, Evgeny Epifanovsky
 -----------------------------------------------------------------------
 Hartree-Fock
 using 6 threads for integral computing
 -------------------------------------------------------
 OpenMP Integral computing Module                
 Release: version 2.0, May 2017, Q-Chem Inc. Pleasanton 
 -------------------------------------------------------
 A restricted SCF calculation will be
 performed using DIIS
 SCF converges when DIIS error is below 1.0e-08
 ---------------------------------------
  Cycle       Energy         DIIS error
 ---------------------------------------
    1   -2968.1581743881      7.06e-06  
    2   -2968.1581745179      2.22e-06  
    3   -2968.1581745340      1.35e-06  
    4   -2968.1581745379      4.35e-07  
    5   -2968.1581745387      1.37e-07  
    6   -2968.1581745388      5.20e-08  
    7   -2968.1581745388      1.86e-08  
    8   -2968.1581745388      8.40e-09  Convergence criterion met
 ---------------------------------------
 SCF time:   CPU 4.42s  wall 1.00s 
 SCF   energy in the final basis set =    -2968.1581745388
 Total energy in the final basis set =    -2968.1581745388


 ------------------------------------------------------------------------------

   CCMAN2: suite of methods based on coupled cluster
           and equation of motion theories.

   Components:
   * libvmm-1.3-trunk
     by Evgeny Epifanovsky, Ilya Kaliman.
   * libtensor-2.5-trunk
     by Evgeny Epifanovsky, Michael Wormit, Dmitry Zuev, Sam Manzer, 
        Ilya Kaliman.
   * libcc-2.5-trunk
     by Evgeny Epifanovsky, Arik Landau, Tomasz Kus, Kirill Khistyaev, 
        Dmitry Zuev, Prashant Manohar, Xintian Feng, Anna Krylov, 
        Matthew Goldey, Alec White, Thomas Jagau, Kaushik Nanda, 
        Anastasia Gunina, Alexander Kunitsa, Joonho Lee.

   CCMAN original authors:
   Anna I. Krylov, C. David Sherrill, Steven R. Gwaltney,
   Edward F. C. Byrd (2000)
   Sergey V. Levchenko, Lyudmila V. Slipchenko, Tao Wang,
   Ana-Maria C. Cristian (2003)
   Piotr A. Pieniazek, C. Melania Oana, Evgeny Epifanovsky (2007)
   Prashant Manohar (2009)

 ------------------------------------------------------------------------------


 Allocating and initializing 30808MB of RAM...
 Calculation will run on 6 cores.


 Alpha MOs, Restricted
 -- Occupied --                  
-490.02  -80.05  -65.16  -58.52  -58.52  -58.52  -15.60   -9.84
  1 A     2 A     3 A     4 A     5 A     6 A     7 A     8 A                  
 -7.592  -7.451  -7.445  -7.445  -5.485  -5.483  -5.483  -3.190
  9 A    10 A    11 A    12 A    13 A    14 A    15 A    16 A                  
 -3.188  -3.187  -3.180  -3.180  -1.194  -1.018  -0.797  -0.624
 17 A    18 A    19 A    20 A    21 A    22 A    23 A    24 A                  
 -0.516  -0.486  -0.422  -0.416  -0.412
 25 A    26 A    27 A    28 A    29 A                                          
 -- Virtual --                   
  0.016   0.050   0.058   0.071   0.084   0.092   0.104   0.121
 30 A    31 A    32 A    33 A    34 A    35 A    36 A    37 A                  
  0.128   0.131   0.186   0.207   0.224   0.250   0.251   0.286
 38 A    39 A    40 A    41 A    42 A    43 A    44 A    45 A                  
  0.317   0.369   0.390   0.486   0.527   0.575   0.580   0.655
 46 A    47 A    48 A    49 A    50 A    51 A    52 A    53 A                  
  0.690   0.749   0.777   0.781   0.817   0.839   0.854   0.890
 54 A    55 A    56 A    57 A    58 A    59 A    60 A    61 A                  
  0.947   0.980   0.981   1.038   1.117   1.277   1.293   1.382
 62 A    63 A    64 A    65 A    66 A    67 A    68 A    69 A                  
  1.570   1.744   1.782   1.847   1.955   2.219   2.306   2.315
 70 A    71 A    72 A    73 A    74 A    75 A    76 A    77 A                  
  2.394   2.402   2.543   2.669   2.897   3.050   3.344   4.261
 78 A    79 A    80 A    81 A    82 A    83 A    84 A    85 A                  
  4.409   4.547   4.554   4.563   4.593   4.745   4.963   7.186
 86 A    87 A    88 A    89 A    90 A    91 A    92 A    93 A                  
  7.513   8.218   8.227   8.291  14.710  14.816  14.949  36.817
 94 A    95 A    96 A    97 A    98 A    99 A   100 A   101 A                  
 49.467 166.134 293.905 293.912 293.9891028.404
102 A   103 A   104 A   105 A   106 A   107 A                                  

 Beta MOs, Restricted
 -- Occupied --                  
-490.02  -80.05  -65.16  -58.52  -58.52  -58.52  -15.60   -9.84
  1 A     2 A     3 A     4 A     5 A     6 A     7 A     8 A                  
 -7.592  -7.451  -7.445  -7.445  -5.485  -5.483  -5.483  -3.190
  9 A    10 A    11 A    12 A    13 A    14 A    15 A    16 A                  
 -3.188  -3.187  -3.180  -3.180  -1.194  -1.018  -0.797  -0.624
 17 A    18 A    19 A    20 A    21 A    22 A    23 A    24 A                  
 -0.516  -0.486  -0.422  -0.416  -0.412
 25 A    26 A    27 A    28 A    29 A                                          
 -- Virtual --                   
  0.016   0.050   0.058   0.071   0.084   0.092   0.104   0.121
 30 A    31 A    32 A    33 A    34 A    35 A    36 A    37 A                  
  0.128   0.131   0.186   0.207   0.224   0.250   0.251   0.286
 38 A    39 A    40 A    41 A    42 A    43 A    44 A    45 A                  
  0.317   0.369   0.390   0.486   0.527   0.575   0.580   0.655
 46 A    47 A    48 A    49 A    50 A    51 A    52 A    53 A                  
  0.690   0.749   0.777   0.781   0.817   0.839   0.854   0.890
 54 A    55 A    56 A    57 A    58 A    59 A    60 A    61 A                  
  0.947   0.980   0.981   1.038   1.117   1.277   1.293   1.382
 62 A    63 A    64 A    65 A    66 A    67 A    68 A    69 A                  
  1.570   1.744   1.782   1.847   1.955   2.219   2.306   2.315
 70 A    71 A    72 A    73 A    74 A    75 A    76 A    77 A                  
  2.394   2.402   2.543   2.669   2.897   3.050   3.344   4.261
 78 A    79 A    80 A    81 A    82 A    83 A    84 A    85 A                  
  4.409   4.547   4.554   4.563   4.593   4.745   4.963   7.186
 86 A    87 A    88 A    89 A    90 A    91 A    92 A    93 A                  
  7.513   8.218   8.227   8.291  14.710  14.816  14.949  36.817
 94 A    95 A    96 A    97 A    98 A    99 A   100 A   101 A                  
 49.467 166.134 293.905 293.912 293.9891028.404
102 A   103 A   104 A   105 A   106 A   107 A                                  

 Occupation and symmetry of molecular orbitals

 Point group: C1 (1 irreducible representation).

                           A     All 
 -------------------------------------
 All molecular orbitals:
  - Alpha                  107   107 
  - Beta                   107   107 
 -------------------------------------
 Alpha orbitals:
  - Frozen occupied        15    15  
  - Active occupied        14    14  
  - Active virtual         78    78  
  - Frozen virtual         0     0   
 -------------------------------------
 Beta orbitals:
  - Frozen occupied        15    15  
  - Active occupied        14    14  
  - Active virtual         78    78  
  - Frozen virtual         0     0   
 -------------------------------------

 Import integrals:   CPU 0.00 s  wall 0.00 s

 Import integrals:   CPU 19.10 s  wall 3.44 s

 MP2 amplitudes:   CPU 0.04 s  wall 0.02 s

Running a double precision version
           CCSD T amplitudes will be solved using DIIS.

           Start     Size      MaxIter   EConv     TConv     
           3         7         100       1.00e-07  1.00e-05  
 ------------------------------------------------------------------------------
           Energy (a.u.)   Ediff      Tdiff       Comment
 ------------------------------------------------------------------------------
         -2968.73106847                           
     1   -2968.71858984   1.25e-02   7.07e-01     
     2   -2968.73676613   1.82e-02   9.28e-02     
     3   -2968.73626287   5.03e-04   4.09e-02     
     4   -2968.73804237   1.78e-03   1.31e-02     Switched to DIIS steps.
     5   -2968.73874120   6.99e-04   1.09e-02     
     6   -2968.73876392   2.27e-05   2.03e-03     
     7   -2968.73876990   5.98e-06   9.66e-04     
     8   -2968.73877476   4.86e-06   2.84e-04     
     9   -2968.73877504   2.83e-07   1.54e-04     
    10   -2968.73877501   3.33e-08   5.02e-05     
    11   -2968.73877511   1.02e-07   2.37e-05     
    12   -2968.73877505   5.82e-08   9.13e-06     
 ------------------------------------------------------------------------------
         -2968.73877505                           CCSD T converged.

End of double precision
 SCF energy                 = -2968.15817454
 MP2 energy                 = -2968.73106847
 CCSD correlation energy     =    -0.58060052
 CCSD total energy           = -2968.73877505

 CCSD  T1^2 = 0.0113  T2^2 = 0.2146  Leading amplitudes:

 Amplitude    Orbitals with energies
 -0.0279       26 (A) A                  ->    30 (A) A                   
              -0.4857                          0.0159                     
 -0.0279       26 (A) B                  ->    30 (A) B                   
              -0.4857                          0.0159                     
  0.0182       24 (A) A                  ->    32 (A) A                   
              -0.6238                          0.0576                     
  0.0182       24 (A) B                  ->    32 (A) B                   
              -0.6238                          0.0576                     

 Amplitude    Orbitals with energies
 -0.0789       26 (A) A      26 (A) B    ->    30 (A) A      30 (A) B     
              -0.4857       -0.4857            0.0159        0.0159       
  0.0789       26 (A) A      26 (A) B    ->    30 (A) B      30 (A) A     
              -0.4857       -0.4857            0.0159        0.0159       
  0.0789       26 (A) B      26 (A) A    ->    30 (A) A      30 (A) B     
              -0.4857       -0.4857            0.0159        0.0159       
 -0.0789       26 (A) B      26 (A) A    ->    30 (A) B      30 (A) A     
              -0.4857       -0.4857            0.0159        0.0159       

 Computing CCSD intemediates for later calculations in double precision
 Finished.

Running a double precision version
           CCSD Lambda amplitudes will be solved using DIIS.
           Start     Size      MaxIter   EConv     LConv     
           3         7         100       1.00e-07  1.00e-05  
 ------------------------------------------------------------------------------
            Enorm      Ldiff       Comment
 ------------------------------------------------------------------------------
     1     4.86e-02   3.44e-02     
     2     1.45e-02   6.14e-03     
     3     5.83e-03   1.36e-03     
     4     3.55e-03   1.25e-03     Switched to DIIS steps.
     5     1.00e-03   6.38e-04     
     6     4.64e-04   1.41e-04     
     7     1.65e-04   4.10e-05     
     8     7.81e-05   6.74e-07     
     9     2.85e-05   3.14e-06     
    10     1.18e-05   6.82e-07     
    11     4.29e-06   2.00e-07     
    12     1.59e-06   2.43e-08     
    13     5.61e-07   9.83e-08     
    14     2.06e-07   2.87e-08     
    15     1.10e-07   1.92e-08     
    16     4.72e-08   9.38e-09     
 ------------------------------------------------------------------------------
                                   CCSD Lambda converged.

 Computing density matrices in double precision...
           Orbital response amplitudes will be solved using DIIS.
           Start     Size      MaxIter   EConv     LConv     
           3         7         100       1.00e-06  1.00e-06  
 ------------------------------------------------------------------------------
            Enorm      Ldiff       Comment
 ------------------------------------------------------------------------------
     1     1.06e-01   4.51e-03     
     2     1.07e-01   5.42e-03     
     3     1.27e-01   2.25e-02     
     4     9.02e-03   5.46e-02     Switched to DIIS steps.
     5     2.42e-03   1.89e-05     
     6     1.83e-03   5.46e-04     
     7     5.97e-04   4.73e-04     
     8     1.15e-04   8.56e-05     
     9     2.13e-05   1.80e-05     
    10     5.20e-06   1.92e-06     
    11     1.74e-06   4.89e-07     
    12     3.70e-07   6.65e-08     
 ------------------------------------------------------------------------------
                                   Orbital response converged.

 Computing density matrices... Done.
 CCSD calculation:   CPU 569.29 s  wall 106.98 s

 Transferring MO TPDM to AO TPDM
 Transferring g2_o1o1o1o1
 Transferring g2_o1o1o1v1
 Transferring g2_o1o1v1v1
 Transferring g2_o1v1o1v1
 Transferring g2_o1v1v1v1
 Transferring g2_v1v1v1v1
 Adding separable TPDM
 Computing TPDM gradient
 --------------------------------------------------------
 2e gradient
  Atom          X               Y               Z
 --------------------------------------------------------
    1        -34.463493        5.588490       -0.000000  
    2         17.993841      -20.657939        0.000000  
    3         17.335300        9.554522        0.000000  
    4         -0.865648        5.514927       -0.000000  
 --------------------------------------------------------
 --------------------------------------------------------
 Final gradient
  Atom          X               Y               Z
 --------------------------------------------------------
    1        -34.463493        5.588490       -0.000000  
    2         17.993841      -20.657939        0.000000  
    3         17.335300        9.554522        0.000000  
    4         -0.865648        5.514927       -0.000000  
 --------------------------------------------------------
 Analytic gradient from two-electron contribution:   CPU 113.62 s  wall 22.87 s

 Total ccman2 time:   CPU 704.33 s  wall 134.03 s


 --------------------------------------------------------------

                    Orbital Energies (a.u.)
 --------------------------------------------------------------

 Alpha MOs
 -- Occupied --
******** -80.0547 -65.1592 -58.5189 -58.5178 -58.5177 -15.6006  -9.8390
 -7.5923  -7.4514  -7.4454  -7.4448  -5.4847  -5.4833  -5.4825  -3.1900
 -3.1876  -3.1870  -3.1804  -3.1804  -1.1937  -1.0178  -0.7971  -0.6238
 -0.5164  -0.4857  -0.4221  -0.4159  -0.4117
 -- Virtual --
  0.0159   0.0498   0.0576   0.0712   0.0839   0.0919   0.1042   0.1207
  0.1281   0.1308   0.1858   0.2069   0.2241   0.2496   0.2507   0.2861
  0.3172   0.3688   0.3902   0.4863   0.5271   0.5746   0.5802   0.6550
  0.6896   0.7491   0.7766   0.7811   0.8171   0.8394   0.8536   0.8901
  0.9466   0.9804   0.9805   1.0377   1.1169   1.2766   1.2926   1.3822
  1.5695   1.7439   1.7821   1.8472   1.9554   2.2193   2.3062   2.3154
  2.3944   2.4024   2.5425   2.6691   2.8967   3.0502   3.3444   4.2612
  4.4089   4.5473   4.5543   4.5629   4.5927   4.7447   4.9626   7.1864
  7.5130   8.2177   8.2266   8.2915  14.7105  14.8165  14.9487  36.8168
 49.4672 166.1344 293.9050 293.9118 293.98861028.4040
 --------------------------------------------------------------

          Ground-State Mulliken Net Atomic Charges

     Atom                 Charge (a.u.)
  ----------------------------------------
      1 Br                   -0.321765
      2 P                     0.422942
      3 N                    -0.388530
      4 H                     0.287354
  ----------------------------------------
  Sum of atomic charges =    -0.000000

 -----------------------------------------------------------------
                    Cartesian Multipole Moments
 -----------------------------------------------------------------
    Charge (ESU x 10^10)
                -0.0000
    Dipole Moment (Debye)
         X      -0.6350      Y      -0.1496      Z       0.0000
       Tot       0.6524
    Quadrupole Moments (Debye-Ang)
        XX     -43.0473     XY       0.0916     YY     -34.7804
        XZ      -0.0000     YZ       0.0000     ZZ     -37.3116
    Octopole Moments (Debye-Ang^2)
       XXX      50.4982    XXY      -0.6662    XYY       3.9138
       YYY     -10.2851    XXZ       0.0000    XYZ       0.0000
       YYZ       0.0000    XZZ       8.6482    YZZ      -0.2595
       ZZZ       0.0000
    Hexadecapole Moments (Debye-Ang^3)
      XXXX    -500.0200   XXXY     -10.9457   XXYY     -81.9161
      XYYY      13.4125   YYYY     -87.9094   XXXZ      -0.0000
      XXYZ       0.0000   XYYZ      -0.0000   YYYZ       0.0000
      XXZZ     -83.2068   XYZZ      -1.0931   YYZZ     -24.1829
      XZZZ      -0.0000   YZZZ       0.0000   ZZZZ     -47.4330
 -----------------------------------------------------------------
 DrvMan completing analytic gradient of the correlated energy
 Correlated dipole moment
            1
    1  -0.2498299
    2  -0.0588627
    3   0.0000000
 Energy read as -2968.738775055
 Full Analytical Gradient: (in a.u., or Hartree/Bohr)
             1             2             3             4
    1   -0.00024241    0.00021839    0.00005277   -0.00002875
    2    0.00009051   -0.00015446    0.00001732    0.00004662
    3    0.00000000   -0.00000000   -0.00000000    0.00000000
 Gradient time:  CPU 0.76 s  wall 0.78 s
 ----------------------------------------------------------------
             Standard Nuclear Orientation (Angstroms)
    I     Atom           X                Y                Z
 ----------------------------------------------------------------
    1      Br      0.9964975009    -0.0691494407    -0.0000000000
    2      P      -1.2105697241     0.5761662550     0.0000000000
    3      N      -2.1246344323    -0.6601649954     0.0000000000
    4      H      -1.8464256430    -1.6361084317     0.0000000000
 ----------------------------------------------------------------
 Nuclear Repulsion Energy =   210.5738271557 hartrees
 There are       29 alpha and       29 beta electrons

                       Distance Matrix (Angstroms)
             Br(  1)   P (  2)   N (  3)
   P (  2)  2.299473
   N (  3)  3.176596  1.537540
   H (  4)  3.246163  2.301841  1.014823

 Requested basis set is 6-311++G(d,p)
 There are 43 shells and 107 basis functions
 A cutoff of  1.0D-14 yielded    880 shell pairs
 There are      5665 function pairs (      6227 Cartesian)
 Smallest overlap matrix eigenvalue = 1.69E-03
 Guess MOs from SCF MO coefficient file

 -----------------------------------------------------------------------
  General SCF calculation program by
  Eric Jon Sundstrom, Paul Horn, Yuezhi Mao, Dmitri Zuev, Alec White,
  David Stuck, Shaama M.S., Shane Yost, Joonho Lee, David Small,
  Daniel Levine, Susi Lehtola, Hugh Burton, Evgeny Epifanovsky
 -----------------------------------------------------------------------
 Hartree-Fock
 using 6 threads for integral computing
 -------------------------------------------------------
 OpenMP Integral computing Module                
 Release: version 2.0, May 2017, Q-Chem Inc. Pleasanton 
 -------------------------------------------------------
 A restricted SCF calculation will be
 performed using DIIS
 SCF converges when DIIS error is below 1.0e-08
 ---------------------------------------
  Cycle       Energy         DIIS error
 ---------------------------------------
    1   -2968.1581725638      8.53e-06  
    2   -2968.1581727809      2.47e-06  
    3   -2968.1581728132      8.66e-07  
    4   -2968.1581728168      3.76e-07  
    5   -2968.1581728174      1.62e-07  
    6   -2968.1581728174      5.44e-08  
    7   -2968.1581728175      1.66e-08  
    8   -2968.1581728174      7.24e-09  Convergence criterion met
 ---------------------------------------
 SCF time:   CPU 4.52s  wall 1.00s 
 SCF   energy in the final basis set =    -2968.1581728174
 Total energy in the final basis set =    -2968.1581728174


 ------------------------------------------------------------------------------

   CCMAN2: suite of methods based on coupled cluster
           and equation of motion theories.

   Components:
   * libvmm-1.3-trunk
     by Evgeny Epifanovsky, Ilya Kaliman.
   * libtensor-2.5-trunk
     by Evgeny Epifanovsky, Michael Wormit, Dmitry Zuev, Sam Manzer, 
        Ilya Kaliman.
   * libcc-2.5-trunk
     by Evgeny Epifanovsky, Arik Landau, Tomasz Kus, Kirill Khistyaev, 
        Dmitry Zuev, Prashant Manohar, Xintian Feng, Anna Krylov, 
        Matthew Goldey, Alec White, Thomas Jagau, Kaushik Nanda, 
        Anastasia Gunina, Alexander Kunitsa, Joonho Lee.

   CCMAN original authors:
   Anna I. Krylov, C. David Sherrill, Steven R. Gwaltney,
   Edward F. C. Byrd (2000)
   Sergey V. Levchenko, Lyudmila V. Slipchenko, Tao Wang,
   Ana-Maria C. Cristian (2003)
   Piotr A. Pieniazek, C. Melania Oana, Evgeny Epifanovsky (2007)
   Prashant Manohar (2009)

 ------------------------------------------------------------------------------


 Allocating and initializing 30808MB of RAM...
 Calculation will run on 6 cores.


 Alpha MOs, Restricted
 -- Occupied --                  
-490.02  -80.05  -65.16  -58.52  -58.52  -58.52  -15.60   -9.84
  1 A     2 A     3 A     4 A     5 A     6 A     7 A     8 A                  
 -7.592  -7.451  -7.445  -7.445  -5.485  -5.483  -5.483  -3.190
  9 A    10 A    11 A    12 A    13 A    14 A    15 A    16 A                  
 -3.188  -3.187  -3.180  -3.180  -1.194  -1.018  -0.797  -0.624
 17 A    18 A    19 A    20 A    21 A    22 A    23 A    24 A                  
 -0.516  -0.486  -0.422  -0.416  -0.412
 25 A    26 A    27 A    28 A    29 A                                          
 -- Virtual --                   
  0.016   0.050   0.058   0.071   0.084   0.092   0.104   0.121
 30 A    31 A    32 A    33 A    34 A    35 A    36 A    37 A                  
  0.128   0.131   0.186   0.207   0.224   0.250   0.251   0.286
 38 A    39 A    40 A    41 A    42 A    43 A    44 A    45 A                  
  0.317   0.369   0.390   0.486   0.527   0.575   0.580   0.655
 46 A    47 A    48 A    49 A    50 A    51 A    52 A    53 A                  
  0.690   0.749   0.777   0.781   0.817   0.839   0.853   0.890
 54 A    55 A    56 A    57 A    58 A    59 A    60 A    61 A                  
  0.947   0.980   0.981   1.038   1.117   1.276   1.293   1.382
 62 A    63 A    64 A    65 A    66 A    67 A    68 A    69 A                  
  1.569   1.744   1.782   1.847   1.955   2.219   2.306   2.316
 70 A    71 A    72 A    73 A    74 A    75 A    76 A    77 A                  
  2.394   2.402   2.543   2.669   2.897   3.050   3.344   4.261
 78 A    79 A    80 A    81 A    82 A    83 A    84 A    85 A                  
  4.409   4.547   4.554   4.563   4.593   4.745   4.963   7.186
 86 A    87 A    88 A    89 A    90 A    91 A    92 A    93 A                  
  7.513   8.218   8.227   8.291  14.710  14.816  14.949  36.817
 94 A    95 A    96 A    97 A    98 A    99 A   100 A   101 A                  
 49.467 166.134 293.905 293.912 293.9891028.404
102 A   103 A   104 A   105 A   106 A   107 A                                  

 Beta MOs, Restricted
 -- Occupied --                  
-490.02  -80.05  -65.16  -58.52  -58.52  -58.52  -15.60   -9.84
  1 A     2 A     3 A     4 A     5 A     6 A     7 A     8 A                  
 -7.592  -7.451  -7.445  -7.445  -5.485  -5.483  -5.483  -3.190
  9 A    10 A    11 A    12 A    13 A    14 A    15 A    16 A                  
 -3.188  -3.187  -3.180  -3.180  -1.194  -1.018  -0.797  -0.624
 17 A    18 A    19 A    20 A    21 A    22 A    23 A    24 A                  
 -0.516  -0.486  -0.422  -0.416  -0.412
 25 A    26 A    27 A    28 A    29 A                                          
 -- Virtual --                   
  0.016   0.050   0.058   0.071   0.084   0.092   0.104   0.121
 30 A    31 A    32 A    33 A    34 A    35 A    36 A    37 A                  
  0.128   0.131   0.186   0.207   0.224   0.250   0.251   0.286
 38 A    39 A    40 A    41 A    42 A    43 A    44 A    45 A                  
  0.317   0.369   0.390   0.486   0.527   0.575   0.580   0.655
 46 A    47 A    48 A    49 A    50 A    51 A    52 A    53 A                  
  0.690   0.749   0.777   0.781   0.817   0.839   0.853   0.890
 54 A    55 A    56 A    57 A    58 A    59 A    60 A    61 A                  
  0.947   0.980   0.981   1.038   1.117   1.276   1.293   1.382
 62 A    63 A    64 A    65 A    66 A    67 A    68 A    69 A                  
  1.569   1.744   1.782   1.847   1.955   2.219   2.306   2.316
 70 A    71 A    72 A    73 A    74 A    75 A    76 A    77 A                  
  2.394   2.402   2.543   2.669   2.897   3.050   3.344   4.261
 78 A    79 A    80 A    81 A    82 A    83 A    84 A    85 A                  
  4.409   4.547   4.554   4.563   4.593   4.745   4.963   7.186
 86 A    87 A    88 A    89 A    90 A    91 A    92 A    93 A                  
  7.513   8.218   8.227   8.291  14.710  14.816  14.949  36.817
 94 A    95 A    96 A    97 A    98 A    99 A   100 A   101 A                  
 49.467 166.134 293.905 293.912 293.9891028.404
102 A   103 A   104 A   105 A   106 A   107 A                                  

 Occupation and symmetry of molecular orbitals

 Point group: C1 (1 irreducible representation).

                           A     All 
 -------------------------------------
 All molecular orbitals:
  - Alpha                  107   107 
  - Beta                   107   107 
 -------------------------------------
 Alpha orbitals:
  - Frozen occupied        15    15  
  - Active occupied        14    14  
  - Active virtual         78    78  
  - Frozen virtual         0     0   
 -------------------------------------
 Beta orbitals:
  - Frozen occupied        15    15  
  - Active occupied        14    14  
  - Active virtual         78    78  
  - Frozen virtual         0     0   
 -------------------------------------

 Import integrals:   CPU 0.00 s  wall 0.00 s

 Import integrals:   CPU 18.96 s  wall 3.45 s

 MP2 amplitudes:   CPU 0.04 s  wall 0.02 s

Running a double precision version
           CCSD T amplitudes will be solved using DIIS.

           Start     Size      MaxIter   EConv     TConv     
           3         7         100       1.00e-07  1.00e-05  
 ------------------------------------------------------------------------------
           Energy (a.u.)   Ediff      Tdiff       Comment
 ------------------------------------------------------------------------------
         -2968.73106428                           
     1   -2968.71858867   1.25e-02   7.07e-01     
     2   -2968.73676551   1.82e-02   9.28e-02     
     3   -2968.73626265   5.03e-04   4.09e-02     
     4   -2968.73804235   1.78e-03   1.31e-02     Switched to DIIS steps.
     5   -2968.73874138   6.99e-04   1.09e-02     
     6   -2968.73876412   2.27e-05   2.03e-03     
     7   -2968.73877011   5.99e-06   9.66e-04     
     8   -2968.73877498   4.87e-06   2.84e-04     
     9   -2968.73877526   2.81e-07   1.54e-04     
    10   -2968.73877523   3.22e-08   5.03e-05     
    11   -2968.73877533   1.01e-07   2.37e-05     
    12   -2968.73877527   5.82e-08   9.13e-06     
 ------------------------------------------------------------------------------
         -2968.73877527                           CCSD T converged.

End of double precision
 SCF energy                 = -2968.15817282
 MP2 energy                 = -2968.73106428
 CCSD correlation energy     =    -0.58060245
 CCSD total energy           = -2968.73877527

 CCSD  T1^2 = 0.0113  T2^2 = 0.2146  Leading amplitudes:

 Amplitude    Orbitals with energies
 -0.0279       26 (A) A                  ->    30 (A) A                   
              -0.4857                          0.0159                     
 -0.0279       26 (A) B                  ->    30 (A) B                   
              -0.4857                          0.0159                     
  0.0182       24 (A) A                  ->    32 (A) A                   
              -0.6238                          0.0575                     
  0.0182       24 (A) B                  ->    32 (A) B                   
              -0.6238                          0.0575                     

 Amplitude    Orbitals with energies
 -0.0790       26 (A) A      26 (A) B    ->    30 (A) A      30 (A) B     
              -0.4857       -0.4857            0.0159        0.0159       
  0.0790       26 (A) A      26 (A) B    ->    30 (A) B      30 (A) A     
              -0.4857       -0.4857            0.0159        0.0159       
  0.0790       26 (A) B      26 (A) A    ->    30 (A) A      30 (A) B     
              -0.4857       -0.4857            0.0159        0.0159       
 -0.0790       26 (A) B      26 (A) A    ->    30 (A) B      30 (A) A     
              -0.4857       -0.4857            0.0159        0.0159       

 Computing CCSD intemediates for later calculations in double precision
 Finished.

Running a double precision version
           CCSD Lambda amplitudes will be solved using DIIS.
           Start     Size      MaxIter   EConv     LConv     
           3         7         100       1.00e-07  1.00e-05  
 ------------------------------------------------------------------------------
            Enorm      Ldiff       Comment
 ------------------------------------------------------------------------------
     1     4.86e-02   3.44e-02     
     2     1.45e-02   6.14e-03     
     3     5.83e-03   1.36e-03     
     4     3.55e-03   1.25e-03     Switched to DIIS steps.
     5     1.00e-03   6.38e-04     
     6     4.65e-04   1.42e-04     
     7     1.66e-04   4.10e-05     
     8     7.83e-05   6.83e-07     
     9     2.86e-05   3.15e-06     
    10     1.18e-05   6.84e-07     
    11     4.30e-06   2.00e-07     
    12     1.59e-06   2.42e-08     
    13     5.62e-07   9.83e-08     
    14     2.06e-07   2.88e-08     
    15     1.10e-07   1.93e-08     
    16     4.73e-08   9.40e-09     
 ------------------------------------------------------------------------------
                                   CCSD Lambda converged.

 Computing density matrices in double precision...
           Orbital response amplitudes will be solved using DIIS.
           Start     Size      MaxIter   EConv     LConv     
           3         7         100       1.00e-06  1.00e-06  
 ------------------------------------------------------------------------------
            Enorm      Ldiff       Comment
 ------------------------------------------------------------------------------
     1     1.06e-01   4.52e-03     
     2     1.07e-01   5.41e-03     
     3     1.28e-01   2.25e-02     
     4     9.03e-03   5.46e-02     Switched to DIIS steps.
     5     2.43e-03   1.21e-05     
     6     1.84e-03   5.50e-04     
     7     5.96e-04   4.73e-04     
     8     1.15e-04   8.73e-05     
     9     2.13e-05   1.79e-05     
    10     5.21e-06   1.92e-06     
    11     1.74e-06   4.89e-07     
    12     3.70e-07   6.61e-08     
 ------------------------------------------------------------------------------
                                   Orbital response converged.

 Computing density matrices... Done.
 CCSD calculation:   CPU 567.87 s  wall 106.71 s

 Transferring MO TPDM to AO TPDM
 Transferring g2_o1o1o1o1
 Transferring g2_o1o1o1v1
 Transferring g2_o1o1v1v1
 Transferring g2_o1v1o1v1
 Transferring g2_o1v1v1v1
 Transferring g2_v1v1v1v1
 Adding separable TPDM
 Computing TPDM gradient
 --------------------------------------------------------
 2e gradient
  Atom          X               Y               Z
 --------------------------------------------------------
    1        -34.448017        5.614377       -0.000000  
    2         17.977526      -20.681832        0.000000  
    3         17.336346        9.551472        0.000000  
    4         -0.865855        5.515984       -0.000000  
 --------------------------------------------------------
 --------------------------------------------------------
 Final gradient
  Atom          X               Y               Z
 --------------------------------------------------------
    1        -34.448017        5.614377       -0.000000  
    2         17.977526      -20.681832        0.000000  
    3         17.336346        9.551472        0.000000  
    4         -0.865855        5.515984       -0.000000  
 --------------------------------------------------------
 Analytic gradient from two-electron contribution:   CPU 113.90 s  wall 23.07 s

 Total ccman2 time:   CPU 703.41 s  wall 134.04 s


 --------------------------------------------------------------

                    Orbital Energies (a.u.)
 --------------------------------------------------------------

 Alpha MOs
 -- Occupied --
******** -80.0548 -65.1591 -58.5188 -58.5178 -58.5176 -15.6006  -9.8389
 -7.5923  -7.4513  -7.4453  -7.4448  -5.4848  -5.4833  -5.4826  -3.1899
 -3.1876  -3.1869  -3.1804  -3.1804  -1.1938  -1.0177  -0.7972  -0.6238
 -0.5164  -0.4857  -0.4220  -0.4158  -0.4117
 -- Virtual --
  0.0159   0.0497   0.0575   0.0712   0.0839   0.0919   0.1042   0.1207
  0.1282   0.1308   0.1858   0.2069   0.2240   0.2496   0.2507   0.2861
  0.3171   0.3688   0.3902   0.4863   0.5272   0.5747   0.5802   0.6549
  0.6897   0.7491   0.7767   0.7811   0.8171   0.8394   0.8535   0.8901
  0.9466   0.9802   0.9806   1.0377   1.1169   1.2763   1.2926   1.3822
  1.5695   1.7439   1.7820   1.8472   1.9552   2.2193   2.3062   2.3155
  2.3944   2.4024   2.5425   2.6691   2.8967   3.0502   3.3444   4.2612
  4.4089   4.5473   4.5543   4.5629   4.5927   4.7446   4.9626   7.1864
  7.5129   8.2178   8.2267   8.2914  14.7104  14.8164  14.9485  36.8168
 49.4672 166.1343 293.9050 293.9118 293.98851028.4039
 --------------------------------------------------------------

          Ground-State Mulliken Net Atomic Charges

     Atom                 Charge (a.u.)
  ----------------------------------------
      1 Br                   -0.322031
      2 P                     0.423088
      3 N                    -0.388453
      4 H                     0.287395
  ----------------------------------------
  Sum of atomic charges =    -0.000000

 -----------------------------------------------------------------
                    Cartesian Multipole Moments
 -----------------------------------------------------------------
    Charge (ESU x 10^10)
                 0.0000
    Dipole Moment (Debye)
         X      -0.6389      Y      -0.1464      Z       0.0000
       Tot       0.6555
    Quadrupole Moments (Debye-Ang)
        XX     -43.0459     XY       0.0902     YY     -34.7779
        XZ      -0.0000     YZ      -0.0000     ZZ     -37.3126
    Octopole Moments (Debye-Ang^2)
       XXX      50.4812    XXY      -0.6283    XYY       3.9088
       YYY     -10.1662    XXZ       0.0000    XYZ       0.0000
       YYZ       0.0000    XZZ       8.6444    YZZ      -0.2200
       ZZZ       0.0000
    Hexadecapole Moments (Debye-Ang^3)
      XXXX    -500.0266   XXXY     -10.8544   XXYY     -81.9057
      XYYY      13.5222   YYYY     -87.9316   XXXZ      -0.0000
      XXYZ      -0.0000   XYYZ      -0.0000   YYYZ      -0.0000
      XXZZ     -83.2064   XYZZ      -1.0555   YYZZ     -24.1875
      XZZZ      -0.0000   YZZZ      -0.0000   ZZZZ     -47.4361
 -----------------------------------------------------------------
 DrvMan completing analytic gradient of the correlated energy
 Correlated dipole moment
            1
    1  -0.2513773
    2  -0.0576030
    3   0.0000000
 Energy read as -2968.738775270
 Full Analytical Gradient: (in a.u., or Hartree/Bohr)
             1             2             3             4
    1   -0.00015303    0.00008692    0.00009716   -0.00003105
    2    0.00001978   -0.00002733   -0.00003049    0.00003805
    3    0.00000000   -0.00000000    0.00000000    0.00000000
 Gradient time:  CPU 0.79 s  wall 0.81 s
 ----------------------------------------------------------------
             Standard Nuclear Orientation (Angstroms)
    I     Atom           X                Y                Z
 ----------------------------------------------------------------
    1      Br      0.9964975009    -0.0681494407     0.0010000000
    2      P      -1.2105697241     0.5761662550     0.0000000000
    3      N      -2.1246344323    -0.6601649954     0.0000000000
    4      H      -1.8464256430    -1.6361084317     0.0000000000
 ----------------------------------------------------------------
 Nuclear Repulsion Energy =   210.5853090213 hartrees
 There are       29 alpha and       29 beta electrons

                       Distance Matrix (Angstroms)
             Br(  1)   P (  2)   N (  3)
   P (  2)  2.299193
   N (  3)  3.176783  1.537540
   H (  4)  3.246646  2.301841  1.014823

 Requested basis set is 6-311++G(d,p)
 There are 43 shells and 107 basis functions
 A cutoff of  1.0D-14 yielded    880 shell pairs
 There are      5665 function pairs (      6227 Cartesian)
 Smallest overlap matrix eigenvalue = 1.68E-03
 Guess MOs from SCF MO coefficient file

 -----------------------------------------------------------------------
  General SCF calculation program by
  Eric Jon Sundstrom, Paul Horn, Yuezhi Mao, Dmitri Zuev, Alec White,
  David Stuck, Shaama M.S., Shane Yost, Joonho Lee, David Small,
  Daniel Levine, Susi Lehtola, Hugh Burton, Evgeny Epifanovsky
 -----------------------------------------------------------------------
 Hartree-Fock
 using 6 threads for integral computing
 -------------------------------------------------------
 OpenMP Integral computing Module                
 Release: version 2.0, May 2017, Q-Chem Inc. Pleasanton 
 -------------------------------------------------------
 A restricted SCF calculation will be
 performed using DIIS
 SCF converges when DIIS error is below 1.0e-08
 ---------------------------------------
  Cycle       Energy         DIIS error
 ---------------------------------------
    1   -2968.1581735845      5.71e-06  
    2   -2968.1581736898      1.72e-06  
    3   -2968.1581737071      5.96e-07  
    4   -2968.1581737091      2.58e-07  
    5   -2968.1581737095      1.25e-07  
    6   -2968.1581737096      5.96e-08  
    7   -2968.1581737096      2.60e-08  
    8   -2968.1581737096      1.01e-08  
    9   -2968.1581737096      3.22e-09  Convergence criterion met
 ---------------------------------------
 SCF time:   CPU 4.91s  wall 1.00s 
 SCF   energy in the final basis set =    -2968.1581737096
 Total energy in the final basis set =    -2968.1581737096


 ------------------------------------------------------------------------------

   CCMAN2: suite of methods based on coupled cluster
           and equation of motion theories.

   Components:
   * libvmm-1.3-trunk
     by Evgeny Epifanovsky, Ilya Kaliman.
   * libtensor-2.5-trunk
     by Evgeny Epifanovsky, Michael Wormit, Dmitry Zuev, Sam Manzer, 
        Ilya Kaliman.
   * libcc-2.5-trunk
     by Evgeny Epifanovsky, Arik Landau, Tomasz Kus, Kirill Khistyaev, 
        Dmitry Zuev, Prashant Manohar, Xintian Feng, Anna Krylov, 
        Matthew Goldey, Alec White, Thomas Jagau, Kaushik Nanda, 
        Anastasia Gunina, Alexander Kunitsa, Joonho Lee.

   CCMAN original authors:
   Anna I. Krylov, C. David Sherrill, Steven R. Gwaltney,
   Edward F. C. Byrd (2000)
   Sergey V. Levchenko, Lyudmila V. Slipchenko, Tao Wang,
   Ana-Maria C. Cristian (2003)
   Piotr A. Pieniazek, C. Melania Oana, Evgeny Epifanovsky (2007)
   Prashant Manohar (2009)

 ------------------------------------------------------------------------------


 Allocating and initializing 30808MB of RAM...
 Calculation will run on 6 cores.


 Alpha MOs, Restricted
 -- Occupied --                  
-490.02  -80.05  -65.16  -58.52  -58.52  -58.52  -15.60   -9.84
  1 A     2 A     3 A     4 A     5 A     6 A     7 A     8 A                  
 -7.592  -7.451  -7.445  -7.445  -5.485  -5.483  -5.483  -3.190
  9 A    10 A    11 A    12 A    13 A    14 A    15 A    16 A                  
 -3.188  -3.187  -3.180  -3.180  -1.194  -1.018  -0.797  -0.624
 17 A    18 A    19 A    20 A    21 A    22 A    23 A    24 A                  
 -0.516  -0.486  -0.422  -0.416  -0.412
 25 A    26 A    27 A    28 A    29 A                                          
 -- Virtual --                   
  0.016   0.050   0.058   0.071   0.084   0.092   0.104   0.121
 30 A    31 A    32 A    33 A    34 A    35 A    36 A    37 A                  
  0.128   0.131   0.186   0.207   0.224   0.250   0.251   0.286
 38 A    39 A    40 A    41 A    42 A    43 A    44 A    45 A                  
  0.317   0.369   0.390   0.486   0.527   0.575   0.580   0.655
 46 A    47 A    48 A    49 A    50 A    51 A    52 A    53 A                  
  0.690   0.749   0.777   0.781   0.817   0.839   0.854   0.890
 54 A    55 A    56 A    57 A    58 A    59 A    60 A    61 A                  
  0.947   0.980   0.981   1.038   1.117   1.276   1.293   1.382
 62 A    63 A    64 A    65 A    66 A    67 A    68 A    69 A                  
  1.570   1.744   1.782   1.847   1.955   2.219   2.306   2.315
 70 A    71 A    72 A    73 A    74 A    75 A    76 A    77 A                  
  2.394   2.402   2.543   2.669   2.897   3.050   3.344   4.261
 78 A    79 A    80 A    81 A    82 A    83 A    84 A    85 A                  
  4.409   4.547   4.554   4.563   4.593   4.745   4.963   7.186
 86 A    87 A    88 A    89 A    90 A    91 A    92 A    93 A                  
  7.513   8.218   8.227   8.291  14.710  14.816  14.949  36.817
 94 A    95 A    96 A    97 A    98 A    99 A   100 A   101 A                  
 49.467 166.134 293.905 293.912 293.9891028.404
102 A   103 A   104 A   105 A   106 A   107 A                                  

 Beta MOs, Restricted
 -- Occupied --                  
-490.02  -80.05  -65.16  -58.52  -58.52  -58.52  -15.60   -9.84
  1 A     2 A     3 A     4 A     5 A     6 A     7 A     8 A                  
 -7.592  -7.451  -7.445  -7.445  -5.485  -5.483  -5.483  -3.190
  9 A    10 A    11 A    12 A    13 A    14 A    15 A    16 A                  
 -3.188  -3.187  -3.180  -3.180  -1.194  -1.018  -0.797  -0.624
 17 A    18 A    19 A    20 A    21 A    22 A    23 A    24 A                  
 -0.516  -0.486  -0.422  -0.416  -0.412
 25 A    26 A    27 A    28 A    29 A                                          
 -- Virtual --                   
  0.016   0.050   0.058   0.071   0.084   0.092   0.104   0.121
 30 A    31 A    32 A    33 A    34 A    35 A    36 A    37 A                  
  0.128   0.131   0.186   0.207   0.224   0.250   0.251   0.286
 38 A    39 A    40 A    41 A    42 A    43 A    44 A    45 A                  
  0.317   0.369   0.390   0.486   0.527   0.575   0.580   0.655
 46 A    47 A    48 A    49 A    50 A    51 A    52 A    53 A                  
  0.690   0.749   0.777   0.781   0.817   0.839   0.854   0.890
 54 A    55 A    56 A    57 A    58 A    59 A    60 A    61 A                  
  0.947   0.980   0.981   1.038   1.117   1.276   1.293   1.382
 62 A    63 A    64 A    65 A    66 A    67 A    68 A    69 A                  
  1.570   1.744   1.782   1.847   1.955   2.219   2.306   2.315
 70 A    71 A    72 A    73 A    74 A    75 A    76 A    77 A                  
  2.394   2.402   2.543   2.669   2.897   3.050   3.344   4.261
 78 A    79 A    80 A    81 A    82 A    83 A    84 A    85 A                  
  4.409   4.547   4.554   4.563   4.593   4.745   4.963   7.186
 86 A    87 A    88 A    89 A    90 A    91 A    92 A    93 A                  
  7.513   8.218   8.227   8.291  14.710  14.816  14.949  36.817
 94 A    95 A    96 A    97 A    98 A    99 A   100 A   101 A                  
 49.467 166.134 293.905 293.912 293.9891028.404
102 A   103 A   104 A   105 A   106 A   107 A                                  

 Occupation and symmetry of molecular orbitals

 Point group: C1 (1 irreducible representation).

                           A     All 
 -------------------------------------
 All molecular orbitals:
  - Alpha                  107   107 
  - Beta                   107   107 
 -------------------------------------
 Alpha orbitals:
  - Frozen occupied        15    15  
  - Active occupied        14    14  
  - Active virtual         78    78  
  - Frozen virtual         0     0   
 -------------------------------------
 Beta orbitals:
  - Frozen occupied        15    15  
  - Active occupied        14    14  
  - Active virtual         78    78  
  - Frozen virtual         0     0   
 -------------------------------------

 Import integrals:   CPU 0.00 s  wall 0.00 s

 Import integrals:   CPU 18.02 s  wall 3.17 s

 MP2 amplitudes:   CPU 0.04 s  wall 0.02 s

Running a double precision version
           CCSD T amplitudes will be solved using DIIS.

           Start     Size      MaxIter   EConv     TConv     
           3         7         100       1.00e-07  1.00e-05  
 ------------------------------------------------------------------------------
           Energy (a.u.)   Ediff      Tdiff       Comment
 ------------------------------------------------------------------------------
         -2968.73106640                           
     1   -2968.71858929   1.25e-02   7.07e-01     
     2   -2968.73676585   1.82e-02   9.28e-02     
     3   -2968.73626278   5.03e-04   4.09e-02     
     4   -2968.73804239   1.78e-03   1.31e-02     Switched to DIIS steps.
     5   -2968.73874132   6.99e-04   1.09e-02     
     6   -2968.73876405   2.27e-05   2.03e-03     
     7   -2968.73877003   5.98e-06   9.66e-04     
     8   -2968.73877490   4.86e-06   2.84e-04     
     9   -2968.73877518   2.82e-07   1.54e-04     
    10   -2968.73877515   3.27e-08   5.02e-05     
    11   -2968.73877525   1.01e-07   2.37e-05     
    12   -2968.73877519   5.82e-08   9.13e-06     
 ------------------------------------------------------------------------------
         -2968.73877519                           CCSD T converged.

End of double precision
 SCF energy                 = -2968.15817371
 MP2 energy                 = -2968.73106640
 CCSD correlation energy     =    -0.58060148
 CCSD total energy           = -2968.73877519

 CCSD  T1^2 = 0.0113  T2^2 = 0.2146  Leading amplitudes:

 Amplitude    Orbitals with energies
 -0.0279       26 (A) A                  ->    30 (A) A                   
              -0.4857                          0.0159                     
 -0.0279       26 (A) B                  ->    30 (A) B                   
              -0.4857                          0.0159                     
  0.0182       24 (A) A                  ->    32 (A) A                   
              -0.6238                          0.0576                     
  0.0182       24 (A) B                  ->    32 (A) B                   
              -0.6238                          0.0576                     

 Amplitude    Orbitals with energies
 -0.0790       26 (A) A      26 (A) B    ->    30 (A) A      30 (A) B     
              -0.4857       -0.4857            0.0159        0.0159       
  0.0790       26 (A) A      26 (A) B    ->    30 (A) B      30 (A) A     
              -0.4857       -0.4857            0.0159        0.0159       
  0.0790       26 (A) B      26 (A) A    ->    30 (A) A      30 (A) B     
              -0.4857       -0.4857            0.0159        0.0159       
 -0.0790       26 (A) B      26 (A) A    ->    30 (A) B      30 (A) A     
              -0.4857       -0.4857            0.0159        0.0159       

 Computing CCSD intemediates for later calculations in double precision
 Finished.

Running a double precision version
           CCSD Lambda amplitudes will be solved using DIIS.
           Start     Size      MaxIter   EConv     LConv     
           3         7         100       1.00e-07  1.00e-05  
 ------------------------------------------------------------------------------
            Enorm      Ldiff       Comment
 ------------------------------------------------------------------------------
     1     4.86e-02   3.44e-02     
     2     1.45e-02   6.14e-03     
     3     5.83e-03   1.36e-03     
     4     3.55e-03   1.25e-03     Switched to DIIS steps.
     5     1.00e-03   6.38e-04     
     6     4.65e-04   1.41e-04     
     7     1.66e-04   4.10e-05     
     8     7.82e-05   6.78e-07     
     9     2.86e-05   3.14e-06     
    10     1.18e-05   6.83e-07     
    11     4.30e-06   2.00e-07     
    12     1.59e-06   2.42e-08     
    13     5.62e-07   9.83e-08     
    14     2.06e-07   2.87e-08     
    15     1.10e-07   1.92e-08     
    16     4.72e-08   9.39e-09     
 ------------------------------------------------------------------------------
                                   CCSD Lambda converged.

 Computing density matrices in double precision...
           Orbital response amplitudes will be solved using DIIS.
           Start     Size      MaxIter   EConv     LConv     
           3         7         100       1.00e-06  1.00e-06  
 ------------------------------------------------------------------------------
            Enorm      Ldiff       Comment
 ------------------------------------------------------------------------------
     1     1.06e-01   4.51e-03     
     2     1.07e-01   5.41e-03     
     3     1.28e-01   2.25e-02     
     4     9.02e-03   5.46e-02     Switched to DIIS steps.
     5     2.42e-03   1.55e-05     
     6     1.84e-03   5.48e-04     
     7     5.97e-04   4.73e-04     
     8     1.15e-04   8.65e-05     
     9     2.13e-05   1.80e-05     
    10     5.20e-06   1.92e-06     
    11     1.74e-06   4.89e-07     
    12     3.70e-07   6.63e-08     
 ------------------------------------------------------------------------------
                                   Orbital response converged.

 Computing density matrices... Done.
 CCSD calculation:   CPU 566.99 s  wall 106.49 s

 Transferring MO TPDM to AO TPDM
 Transferring g2_o1o1o1o1
 Transferring g2_o1o1o1v1
 Transferring g2_o1o1v1v1
 Transferring g2_o1v1o1v1
 Transferring g2_o1v1v1v1
 Transferring g2_v1v1v1v1
 Adding separable TPDM
 Computing TPDM gradient
 --------------------------------------------------------
 2e gradient
  Atom          X               Y               Z
 --------------------------------------------------------
    1        -34.455752        5.601437       -0.014423  
    2         17.985682      -20.669890        0.012320  
    3         17.335822        9.552997        0.001613  
    4         -0.865751        5.515455        0.000490  
 --------------------------------------------------------
 --------------------------------------------------------
 Final gradient
  Atom          X               Y               Z
 --------------------------------------------------------
    1        -34.455752        5.601437       -0.014423  
    2         17.985682      -20.669890        0.012320  
    3         17.335822        9.552997        0.001613  
    4         -0.865751        5.515455        0.000490  
 --------------------------------------------------------
 Analytic gradient from two-electron contribution:   CPU 115.73 s  wall 23.26 s

 Total ccman2 time:   CPU 703.21 s  wall 133.69 s


 --------------------------------------------------------------

                    Orbital Energies (a.u.)
 --------------------------------------------------------------

 Alpha MOs
 -- Occupied --
******** -80.0547 -65.1592 -58.5189 -58.5178 -58.5177 -15.6006  -9.8389
 -7.5923  -7.4513  -7.4453  -7.4448  -5.4848  -5.4833  -5.4825  -3.1900
 -3.1876  -3.1869  -3.1804  -3.1804  -1.1937  -1.0178  -0.7972  -0.6238
 -0.5164  -0.4857  -0.4221  -0.4158  -0.4117
 -- Virtual --
  0.0159   0.0497   0.0576   0.0712   0.0839   0.0919   0.1042   0.1207
  0.1282   0.1308   0.1858   0.2069   0.2240   0.2496   0.2507   0.2861
  0.3171   0.3688   0.3902   0.4863   0.5272   0.5747   0.5802   0.6550
  0.6896   0.7491   0.7766   0.7811   0.8171   0.8394   0.8535   0.8901
  0.9466   0.9803   0.9805   1.0377   1.1169   1.2764   1.2926   1.3822
  1.5695   1.7439   1.7821   1.8472   1.9553   2.2193   2.3062   2.3155
  2.3944   2.4024   2.5425   2.6691   2.8967   3.0502   3.3444   4.2612
  4.4089   4.5473   4.5543   4.5629   4.5927   4.7447   4.9626   7.1864
  7.5130   8.2178   8.2266   8.2914  14.7104  14.8164  14.9486  36.8168
 49.4672 166.1343 293.9050 293.9118 293.98861028.4039
 --------------------------------------------------------------

          Ground-State Mulliken Net Atomic Charges

     Atom                 Charge (a.u.)
  ----------------------------------------
      1 Br                   -0.321898
      2 P                     0.423015
      3 N                    -0.388491
      4 H                     0.287375
  ----------------------------------------
  Sum of atomic charges =    -0.000000

 -----------------------------------------------------------------
                    Cartesian Multipole Moments
 -----------------------------------------------------------------
    Charge (ESU x 10^10)
                 0.0000
    Dipole Moment (Debye)
         X      -0.6370      Y      -0.1480      Z      -0.0008
       Tot       0.6539
    Quadrupole Moments (Debye-Ang)
        XX     -43.0466     XY       0.0909     YY     -34.7791
        XZ      -0.0013     YZ       0.0001     ZZ     -37.3121
    Octopole Moments (Debye-Ang^2)
       XXX      50.4897    XXY      -0.6473    XYY       3.9113
       YYY     -10.2257    XXZ      -0.0154    XYZ      -0.0007
       YYZ      -0.0190    XZZ       8.6463    YZZ      -0.2398
       ZZZ      -0.0580
    Hexadecapole Moments (Debye-Ang^3)
      XXXX    -500.0233   XXXY     -10.9001   XXYY     -81.9109
      XYYY      13.4674   YYYY     -87.9204   XXXZ      -0.0561
      XXYZ      -0.0007   XYYZ      -0.0198   YYYZ       0.0048
      XXZZ     -83.2066   XYZZ      -1.0743   YYZZ     -24.1852
      XZZZ      -0.0591   YZZZ       0.0042   ZZZZ     -47.4347
 -----------------------------------------------------------------
 DrvMan completing analytic gradient of the correlated energy
 Correlated dipole moment
            1
    1  -0.2506039
    2  -0.0582330
    3  -0.0003285
 Energy read as -2968.738775190
 Full Analytical Gradient: (in a.u., or Hartree/Bohr)
             1             2             3             4
    1   -0.00019767    0.00015261    0.00007496   -0.00002990
    2    0.00005515   -0.00009088   -0.00000660    0.00004233
    3    0.00000457   -0.00001199    0.00001991   -0.00001249
 Gradient time:  CPU 0.81 s  wall 0.84 s
 ----------------------------------------------------------------
             Standard Nuclear Orientation (Angstroms)
    I     Atom           X                Y                Z
 ----------------------------------------------------------------
    1      Br      0.9964975009    -0.0681494407    -0.0000000000
    2      P      -1.2095697241     0.5761662550     0.0000000000
    3      N      -2.1246344323    -0.6601649954     0.0000000000
    4      H      -1.8464256430    -1.6361084317     0.0000000000
 ----------------------------------------------------------------
 Nuclear Repulsion Energy =   210.6214050152 hartrees
 There are       29 alpha and       29 beta electrons

                       Distance Matrix (Angstroms)
             Br(  1)   P (  2)   N (  3)
   P (  2)  2.298233
   N (  3)  3.176782  1.538135
   H (  4)  3.246646  2.302117  1.014823

 Requested basis set is 6-311++G(d,p)
 There are 43 shells and 107 basis functions
 A cutoff of  1.0D-14 yielded    880 shell pairs
 There are      5665 function pairs (      6227 Cartesian)
 Smallest overlap matrix eigenvalue = 1.68E-03
 Guess MOs from SCF MO coefficient file

 -----------------------------------------------------------------------
  General SCF calculation program by
  Eric Jon Sundstrom, Paul Horn, Yuezhi Mao, Dmitri Zuev, Alec White,
  David Stuck, Shaama M.S., Shane Yost, Joonho Lee, David Small,
  Daniel Levine, Susi Lehtola, Hugh Burton, Evgeny Epifanovsky
 -----------------------------------------------------------------------
 Hartree-Fock
 using 6 threads for integral computing
 -------------------------------------------------------
 OpenMP Integral computing Module                
 Release: version 2.0, May 2017, Q-Chem Inc. Pleasanton 
 -------------------------------------------------------
 A restricted SCF calculation will be
 performed using DIIS
 SCF converges when DIIS error is below 1.0e-08
 ---------------------------------------
  Cycle       Energy         DIIS error
 ---------------------------------------
    1   -2968.1581391705      1.59e-05  
    2   -2968.1581396417      6.22e-06  
    3   -2968.1581396983      3.64e-06  
    4   -2968.1581397212      7.03e-07  
    5   -2968.1581397234      2.50e-07  
    6   -2968.1581397239      1.08e-07  
    7   -2968.1581397240      5.30e-08  
    8   -2968.1581397240      2.48e-08  
    9   -2968.1581397240      7.38e-09  Convergence criterion met
 ---------------------------------------
 SCF time:   CPU 4.89s  wall 1.00s 
 SCF   energy in the final basis set =    -2968.1581397240
 Total energy in the final basis set =    -2968.1581397240


 ------------------------------------------------------------------------------

   CCMAN2: suite of methods based on coupled cluster
           and equation of motion theories.

   Components:
   * libvmm-1.3-trunk
     by Evgeny Epifanovsky, Ilya Kaliman.
   * libtensor-2.5-trunk
     by Evgeny Epifanovsky, Michael Wormit, Dmitry Zuev, Sam Manzer, 
        Ilya Kaliman.
   * libcc-2.5-trunk
     by Evgeny Epifanovsky, Arik Landau, Tomasz Kus, Kirill Khistyaev, 
        Dmitry Zuev, Prashant Manohar, Xintian Feng, Anna Krylov, 
        Matthew Goldey, Alec White, Thomas Jagau, Kaushik Nanda, 
        Anastasia Gunina, Alexander Kunitsa, Joonho Lee.

   CCMAN original authors:
   Anna I. Krylov, C. David Sherrill, Steven R. Gwaltney,
   Edward F. C. Byrd (2000)
   Sergey V. Levchenko, Lyudmila V. Slipchenko, Tao Wang,
   Ana-Maria C. Cristian (2003)
   Piotr A. Pieniazek, C. Melania Oana, Evgeny Epifanovsky (2007)
   Prashant Manohar (2009)

 ------------------------------------------------------------------------------


 Allocating and initializing 30808MB of RAM...
 Calculation will run on 6 cores.


 Alpha MOs, Restricted
 -- Occupied --                  
-490.03  -80.05  -65.16  -58.52  -58.52  -58.52  -15.60   -9.84
  1 A     2 A     3 A     4 A     5 A     6 A     7 A     8 A                  
 -7.592  -7.451  -7.445  -7.445  -5.485  -5.483  -5.483  -3.190
  9 A    10 A    11 A    12 A    13 A    14 A    15 A    16 A                  
 -3.188  -3.187  -3.181  -3.181  -1.194  -1.018  -0.797  -0.624
 17 A    18 A    19 A    20 A    21 A    22 A    23 A    24 A                  
 -0.516  -0.486  -0.422  -0.416  -0.412
 25 A    26 A    27 A    28 A    29 A                                          
 -- Virtual --                   
  0.016   0.050   0.058   0.071   0.084   0.092   0.104   0.121
 30 A    31 A    32 A    33 A    34 A    35 A    36 A    37 A                  
  0.128   0.131   0.186   0.207   0.224   0.250   0.251   0.286
 38 A    39 A    40 A    41 A    42 A    43 A    44 A    45 A                  
  0.317   0.369   0.390   0.486   0.527   0.575   0.580   0.655
 46 A    47 A    48 A    49 A    50 A    51 A    52 A    53 A                  
  0.689   0.749   0.776   0.781   0.817   0.839   0.854   0.890
 54 A    55 A    56 A    57 A    58 A    59 A    60 A    61 A                  
  0.947   0.981   0.981   1.038   1.117   1.277   1.293   1.382
 62 A    63 A    64 A    65 A    66 A    67 A    68 A    69 A                  
  1.569   1.744   1.782   1.847   1.956   2.219   2.306   2.315
 70 A    71 A    72 A    73 A    74 A    75 A    76 A    77 A                  
  2.394   2.402   2.543   2.669   2.897   3.050   3.344   4.261
 78 A    79 A    80 A    81 A    82 A    83 A    84 A    85 A                  
  4.409   4.547   4.554   4.563   4.593   4.745   4.962   7.186
 86 A    87 A    88 A    89 A    90 A    91 A    92 A    93 A                  
  7.513   8.218   8.226   8.291  14.710  14.816  14.948  36.817
 94 A    95 A    96 A    97 A    98 A    99 A   100 A   101 A                  
 49.467 166.134 293.905 293.912 293.9891028.404
102 A   103 A   104 A   105 A   106 A   107 A                                  

 Beta MOs, Restricted
 -- Occupied --                  
-490.03  -80.05  -65.16  -58.52  -58.52  -58.52  -15.60   -9.84
  1 A     2 A     3 A     4 A     5 A     6 A     7 A     8 A                  
 -7.592  -7.451  -7.445  -7.445  -5.485  -5.483  -5.483  -3.190
  9 A    10 A    11 A    12 A    13 A    14 A    15 A    16 A                  
 -3.188  -3.187  -3.181  -3.181  -1.194  -1.018  -0.797  -0.624
 17 A    18 A    19 A    20 A    21 A    22 A    23 A    24 A                  
 -0.516  -0.486  -0.422  -0.416  -0.412
 25 A    26 A    27 A    28 A    29 A                                          
 -- Virtual --                   
  0.016   0.050   0.058   0.071   0.084   0.092   0.104   0.121
 30 A    31 A    32 A    33 A    34 A    35 A    36 A    37 A                  
  0.128   0.131   0.186   0.207   0.224   0.250   0.251   0.286
 38 A    39 A    40 A    41 A    42 A    43 A    44 A    45 A                  
  0.317   0.369   0.390   0.486   0.527   0.575   0.580   0.655
 46 A    47 A    48 A    49 A    50 A    51 A    52 A    53 A                  
  0.689   0.749   0.776   0.781   0.817   0.839   0.854   0.890
 54 A    55 A    56 A    57 A    58 A    59 A    60 A    61 A                  
  0.947   0.981   0.981   1.038   1.117   1.277   1.293   1.382
 62 A    63 A    64 A    65 A    66 A    67 A    68 A    69 A                  
  1.569   1.744   1.782   1.847   1.956   2.219   2.306   2.315
 70 A    71 A    72 A    73 A    74 A    75 A    76 A    77 A                  
  2.394   2.402   2.543   2.669   2.897   3.050   3.344   4.261
 78 A    79 A    80 A    81 A    82 A    83 A    84 A    85 A                  
  4.409   4.547   4.554   4.563   4.593   4.745   4.962   7.186
 86 A    87 A    88 A    89 A    90 A    91 A    92 A    93 A                  
  7.513   8.218   8.226   8.291  14.710  14.816  14.948  36.817
 94 A    95 A    96 A    97 A    98 A    99 A   100 A   101 A                  
 49.467 166.134 293.905 293.912 293.9891028.404
102 A   103 A   104 A   105 A   106 A   107 A                                  

 Occupation and symmetry of molecular orbitals

 Point group: C1 (1 irreducible representation).

                           A     All 
 -------------------------------------
 All molecular orbitals:
  - Alpha                  107   107 
  - Beta                   107   107 
 -------------------------------------
 Alpha orbitals:
  - Frozen occupied        15    15  
  - Active occupied        14    14  
  - Active virtual         78    78  
  - Frozen virtual         0     0   
 -------------------------------------
 Beta orbitals:
  - Frozen occupied        15    15  
  - Active occupied        14    14  
  - Active virtual         78    78  
  - Frozen virtual         0     0   
 -------------------------------------

 Import integrals:   CPU 0.00 s  wall 0.00 s

 Import integrals:   CPU 18.33 s  wall 3.25 s

 MP2 amplitudes:   CPU 0.11 s  wall 0.04 s

Running a double precision version
           CCSD T amplitudes will be solved using DIIS.

           Start     Size      MaxIter   EConv     TConv     
           3         7         100       1.00e-07  1.00e-05  
 ------------------------------------------------------------------------------
           Energy (a.u.)   Ediff      Tdiff       Comment
 ------------------------------------------------------------------------------
         -2968.73107435                           
     1   -2968.71857983   1.25e-02   7.07e-01     
     2   -2968.73676578   1.82e-02   9.28e-02     
     3   -2968.73626031   5.05e-04   4.09e-02     
     4   -2968.73804114   1.78e-03   1.31e-02     Switched to DIIS steps.
     5   -2968.73874054   6.99e-04   1.09e-02     
     6   -2968.73876332   2.28e-05   2.03e-03     
     7   -2968.73876930   5.97e-06   9.67e-04     
     8   -2968.73877415   4.86e-06   2.83e-04     
     9   -2968.73877444   2.89e-07   1.54e-04     
    10   -2968.73877441   3.55e-08   5.03e-05     
    11   -2968.73877451   1.03e-07   2.37e-05     
    12   -2968.73877445   5.83e-08   9.15e-06     
 ------------------------------------------------------------------------------
         -2968.73877445                           CCSD T converged.

End of double precision
 SCF energy                 = -2968.15813972
 MP2 energy                 = -2968.73107435
 CCSD correlation energy     =    -0.58063473
 CCSD total energy           = -2968.73877445

 CCSD  T1^2 = 0.0113  T2^2 = 0.2146  Leading amplitudes:

 Amplitude    Orbitals with energies
 -0.0280       26 (A) A                  ->    30 (A) A                   
              -0.4856                          0.0159                     
 -0.0280       26 (A) B                  ->    30 (A) B                   
              -0.4856                          0.0159                     
  0.0182       24 (A) A                  ->    32 (A) A                   
              -0.6238                          0.0576                     
  0.0182       24 (A) B                  ->    32 (A) B                   
              -0.6238                          0.0576                     

 Amplitude    Orbitals with energies
 -0.0788       26 (A) A      26 (A) B    ->    30 (A) A      30 (A) B     
              -0.4856       -0.4856            0.0159        0.0159       
  0.0788       26 (A) A      26 (A) B    ->    30 (A) B      30 (A) A     
              -0.4856       -0.4856            0.0159        0.0159       
  0.0788       26 (A) B      26 (A) A    ->    30 (A) A      30 (A) B     
              -0.4856       -0.4856            0.0159        0.0159       
 -0.0788       26 (A) B      26 (A) A    ->    30 (A) B      30 (A) A     
              -0.4856       -0.4856            0.0159        0.0159       

 Computing CCSD intemediates for later calculations in double precision
 Finished.

Running a double precision version
           CCSD Lambda amplitudes will be solved using DIIS.
           Start     Size      MaxIter   EConv     LConv     
           3         7         100       1.00e-07  1.00e-05  
 ------------------------------------------------------------------------------
            Enorm      Ldiff       Comment
 ------------------------------------------------------------------------------
     1     4.86e-02   3.44e-02     
     2     1.45e-02   6.14e-03     
     3     5.84e-03   1.36e-03     
     4     3.55e-03   1.25e-03     Switched to DIIS steps.
     5     1.00e-03   6.39e-04     
     6     4.65e-04   1.42e-04     
     7     1.66e-04   4.11e-05     
     8     7.82e-05   6.69e-07     
     9     2.86e-05   3.14e-06     
    10     1.18e-05   6.87e-07     
    11     4.30e-06   2.02e-07     
    12     1.59e-06   2.48e-08     
    13     5.62e-07   9.88e-08     
    14     2.06e-07   2.87e-08     
    15     1.11e-07   1.93e-08     
    16     4.73e-08   9.40e-09     
 ------------------------------------------------------------------------------
                                   CCSD Lambda converged.

 Computing density matrices in double precision...
           Orbital response amplitudes will be solved using DIIS.
           Start     Size      MaxIter   EConv     LConv     
           3         7         100       1.00e-06  1.00e-06  
 ------------------------------------------------------------------------------
            Enorm      Ldiff       Comment
 ------------------------------------------------------------------------------
     1     1.06e-01   4.49e-03     
     2     1.07e-01   5.41e-03     
     3     1.27e-01   2.25e-02     
     4     9.02e-03   5.46e-02     Switched to DIIS steps.
     5     2.41e-03   2.50e-05     
     6     1.83e-03   5.41e-04     
     7     6.00e-04   4.73e-04     
     8     1.16e-04   8.44e-05     
     9     2.14e-05   1.81e-05     
    10     5.23e-06   1.92e-06     
    11     1.75e-06   4.92e-07     
    12     3.68e-07   6.89e-08     
 ------------------------------------------------------------------------------
                                   Orbital response converged.

 Computing density matrices... Done.
 CCSD calculation:   CPU 576.05 s  wall 109.08 s

 Transferring MO TPDM to AO TPDM
 Transferring g2_o1o1o1o1
 Transferring g2_o1o1o1v1
 Transferring g2_o1o1v1v1
 Transferring g2_o1v1o1v1
 Transferring g2_o1v1v1v1
 Transferring g2_v1v1v1v1
 Adding separable TPDM
 Computing TPDM gradient
 --------------------------------------------------------
 2e gradient
  Atom          X               Y               Z
 --------------------------------------------------------
    1        -34.476338        5.609763        0.000000  
    2         18.002117      -20.665726       -0.000001  
    3         17.337351        9.542004        0.000000  
    4         -0.863130        5.513959        0.000000  
 --------------------------------------------------------
 --------------------------------------------------------
 Final gradient
  Atom          X               Y               Z
 --------------------------------------------------------
    1        -34.476338        5.609763        0.000000  
    2         18.002117      -20.665726       -0.000001  
    3         17.337351        9.542004        0.000000  
    4         -0.863130        5.513959        0.000000  
 --------------------------------------------------------
 Analytic gradient from two-electron contribution:   CPU 115.26 s  wall 22.20 s

 Total ccman2 time:   CPU 713.35 s  wall 135.81 s


 --------------------------------------------------------------

                    Orbital Energies (a.u.)
 --------------------------------------------------------------

 Alpha MOs
 -- Occupied --
******** -80.0547 -65.1593 -58.5190 -58.5179 -58.5178 -15.6006  -9.8391
 -7.5923  -7.4515  -7.4455  -7.4450  -5.4847  -5.4833  -5.4825  -3.1901
 -3.1878  -3.1871  -3.1806  -3.1805  -1.1935  -1.0180  -0.7970  -0.6238
 -0.5163  -0.4856  -0.4222  -0.4159  -0.4118
 -- Virtual --
  0.0159   0.0498   0.0576   0.0712   0.0839   0.0920   0.1042   0.1207
  0.1281   0.1308   0.1858   0.2069   0.2241   0.2497   0.2507   0.2862
  0.3172   0.3688   0.3902   0.4861   0.5270   0.5746   0.5802   0.6550
  0.6894   0.7489   0.7765   0.7810   0.8171   0.8394   0.8536   0.8900
  0.9468   0.9805   0.9806   1.0379   1.1170   1.2768   1.2926   1.3817
  1.5695   1.7438   1.7821   1.8473   1.9556   2.2193   2.3061   2.3154
  2.3944   2.4024   2.5427   2.6691   2.8966   3.0498   3.3443   4.2613
  4.4088   4.5471   4.5542   4.5629   4.5926   4.7448   4.9622   7.1863
  7.5126   8.2176   8.2265   8.2914  14.7105  14.8164  14.9481  36.8168
 49.4671 166.1339 293.9049 293.9117 293.98861028.4039
 --------------------------------------------------------------

          Ground-State Mulliken Net Atomic Charges

     Atom                 Charge (a.u.)
  ----------------------------------------
      1 Br                   -0.321334
      2 P                     0.422892
      3 N                    -0.388746
      4 H                     0.287188
  ----------------------------------------
  Sum of atomic charges =    -0.000000

 -----------------------------------------------------------------
                    Cartesian Multipole Moments
 -----------------------------------------------------------------
    Charge (ESU x 10^10)
                 0.0000
    Dipole Moment (Debye)
         X      -0.6269      Y      -0.1488      Z       0.0000
       Tot       0.6443
    Quadrupole Moments (Debye-Ang)
        XX     -43.0573     XY       0.0923     YY     -34.7819
        XZ      -0.0000     YZ      -0.0000     ZZ     -37.3123
    Octopole Moments (Debye-Ang^2)
       XXX      50.5071    XXY      -0.6489    XYY       3.9113
       YYY     -10.2255    XXZ       0.0000    XYZ       0.0000
       YYZ      -0.0000    XZZ       8.6453    YZZ      -0.2409
       ZZZ       0.0000
    Hexadecapole Moments (Debye-Ang^3)
      XXXX    -499.9338   XXXY     -10.9192   XXYY     -81.8922
      XYYY      13.4429   YYYY     -87.9347   XXXZ      -0.0000
      XXYZ      -0.0000   XYYZ       0.0000   YYYZ      -0.0000
      XXZZ     -83.1877   XYZZ      -1.0798   YYZZ     -24.1866
      XZZZ      -0.0000   YZZZ      -0.0000   ZZZZ     -47.4340
 -----------------------------------------------------------------
 DrvMan completing analytic gradient of the correlated energy
 Correlated dipole moment
            1
    1  -0.2466470
    2  -0.0585521
    3   0.0000001
 Energy read as -2968.738774452
 Full Analytical Gradient: (in a.u., or Hartree/Bohr)
             1             2             3             4
    1   -0.00034471    0.00062885   -0.00022117   -0.00006298
    2    0.00012107    0.00026255   -0.00044369    0.00006007
    3   -0.00000001   -0.00000002    0.00000003   -0.00000001
 Gradient time:  CPU 0.86 s  wall 0.82 s
 ----------------------------------------------------------------
             Standard Nuclear Orientation (Angstroms)
    I     Atom           X                Y                Z
 ----------------------------------------------------------------
    1      Br      0.9964975009    -0.0681494407    -0.0000000000
    2      P      -1.2115697241     0.5761662550     0.0000000000
    3      N      -2.1246344323    -0.6601649954     0.0000000000
    4      H      -1.8464256430    -1.6361084317     0.0000000000
 ----------------------------------------------------------------
 Nuclear Repulsion Energy =   210.5492812205 hartrees
 There are       29 alpha and       29 beta electrons

                       Distance Matrix (Angstroms)
             Br(  1)   P (  2)   N (  3)
   P (  2)  2.300153
   N (  3)  3.176782  1.536946
   H (  4)  3.246646  2.301565  1.014823

 Requested basis set is 6-311++G(d,p)
 There are 43 shells and 107 basis functions
 A cutoff of  1.0D-14 yielded    880 shell pairs
 There are      5665 function pairs (      6227 Cartesian)
 Smallest overlap matrix eigenvalue = 1.69E-03
 Guess MOs from SCF MO coefficient file

 -----------------------------------------------------------------------
  General SCF calculation program by
  Eric Jon Sundstrom, Paul Horn, Yuezhi Mao, Dmitri Zuev, Alec White,
  David Stuck, Shaama M.S., Shane Yost, Joonho Lee, David Small,
  Daniel Levine, Susi Lehtola, Hugh Burton, Evgeny Epifanovsky
 -----------------------------------------------------------------------
 Hartree-Fock
 using 6 threads for integral computing
 -------------------------------------------------------
 OpenMP Integral computing Module                
 Release: version 2.0, May 2017, Q-Chem Inc. Pleasanton 
 -------------------------------------------------------
 A restricted SCF calculation will be
 performed using DIIS
 SCF converges when DIIS error is below 1.0e-08
 ---------------------------------------
  Cycle       Energy         DIIS error
 ---------------------------------------
    1   -2968.1582048150      3.09e-05  
    2   -2968.1582064955      1.22e-05  
    3   -2968.1582066937      6.98e-06  
    4   -2968.1582067735      1.27e-06  
    5   -2968.1582067799      4.34e-07  
    6   -2968.1582067813      1.88e-07  
    7   -2968.1582067815      8.97e-08  
    8   -2968.1582067815      4.16e-08  
    9   -2968.1582067815      1.25e-08  
   10   -2968.1582067815      3.35e-09  Convergence criterion met
 ---------------------------------------
 SCF time:   CPU 5.49s  wall 1.00s 
 SCF   energy in the final basis set =    -2968.1582067815
 Total energy in the final basis set =    -2968.1582067815


 ------------------------------------------------------------------------------

   CCMAN2: suite of methods based on coupled cluster
           and equation of motion theories.

   Components:
   * libvmm-1.3-trunk
     by Evgeny Epifanovsky, Ilya Kaliman.
   * libtensor-2.5-trunk
     by Evgeny Epifanovsky, Michael Wormit, Dmitry Zuev, Sam Manzer, 
        Ilya Kaliman.
   * libcc-2.5-trunk
     by Evgeny Epifanovsky, Arik Landau, Tomasz Kus, Kirill Khistyaev, 
        Dmitry Zuev, Prashant Manohar, Xintian Feng, Anna Krylov, 
        Matthew Goldey, Alec White, Thomas Jagau, Kaushik Nanda, 
        Anastasia Gunina, Alexander Kunitsa, Joonho Lee.

   CCMAN original authors:
   Anna I. Krylov, C. David Sherrill, Steven R. Gwaltney,
   Edward F. C. Byrd (2000)
   Sergey V. Levchenko, Lyudmila V. Slipchenko, Tao Wang,
   Ana-Maria C. Cristian (2003)
   Piotr A. Pieniazek, C. Melania Oana, Evgeny Epifanovsky (2007)
   Prashant Manohar (2009)

 ------------------------------------------------------------------------------


 Allocating and initializing 30808MB of RAM...
 Calculation will run on 6 cores.


 Alpha MOs, Restricted
 -- Occupied --                  
-490.02  -80.05  -65.16  -58.52  -58.52  -58.52  -15.60   -9.84
  1 A     2 A     3 A     4 A     5 A     6 A     7 A     8 A                  
 -7.592  -7.451  -7.445  -7.445  -5.485  -5.483  -5.483  -3.190
  9 A    10 A    11 A    12 A    13 A    14 A    15 A    16 A                  
 -3.187  -3.187  -3.180  -3.180  -1.194  -1.018  -0.797  -0.624
 17 A    18 A    19 A    20 A    21 A    22 A    23 A    24 A                  
 -0.517  -0.486  -0.422  -0.416  -0.412
 25 A    26 A    27 A    28 A    29 A                                          
 -- Virtual --                   
  0.016   0.050   0.058   0.071   0.084   0.092   0.104   0.121
 30 A    31 A    32 A    33 A    34 A    35 A    36 A    37 A                  
  0.128   0.131   0.186   0.207   0.224   0.250   0.251   0.286
 38 A    39 A    40 A    41 A    42 A    43 A    44 A    45 A                  
  0.317   0.369   0.390   0.486   0.527   0.575   0.580   0.655
 46 A    47 A    48 A    49 A    50 A    51 A    52 A    53 A                  
  0.690   0.749   0.777   0.781   0.817   0.839   0.853   0.890
 54 A    55 A    56 A    57 A    58 A    59 A    60 A    61 A                  
  0.946   0.980   0.981   1.038   1.117   1.276   1.292   1.383
 62 A    63 A    64 A    65 A    66 A    67 A    68 A    69 A                  
  1.570   1.744   1.782   1.847   1.955   2.219   2.306   2.316
 70 A    71 A    72 A    73 A    74 A    75 A    76 A    77 A                  
  2.394   2.402   2.542   2.669   2.897   3.051   3.344   4.261
 78 A    79 A    80 A    81 A    82 A    83 A    84 A    85 A                  
  4.409   4.547   4.554   4.563   4.593   4.745   4.963   7.186
 86 A    87 A    88 A    89 A    90 A    91 A    92 A    93 A                  
  7.513   8.218   8.227   8.291  14.710  14.816  14.949  36.817
 94 A    95 A    96 A    97 A    98 A    99 A   100 A   101 A                  
 49.467 166.135 293.905 293.912 293.9891028.404
102 A   103 A   104 A   105 A   106 A   107 A                                  

 Beta MOs, Restricted
 -- Occupied --                  
-490.02  -80.05  -65.16  -58.52  -58.52  -58.52  -15.60   -9.84
  1 A     2 A     3 A     4 A     5 A     6 A     7 A     8 A                  
 -7.592  -7.451  -7.445  -7.445  -5.485  -5.483  -5.483  -3.190
  9 A    10 A    11 A    12 A    13 A    14 A    15 A    16 A                  
 -3.187  -3.187  -3.180  -3.180  -1.194  -1.018  -0.797  -0.624
 17 A    18 A    19 A    20 A    21 A    22 A    23 A    24 A                  
 -0.517  -0.486  -0.422  -0.416  -0.412
 25 A    26 A    27 A    28 A    29 A                                          
 -- Virtual --                   
  0.016   0.050   0.058   0.071   0.084   0.092   0.104   0.121
 30 A    31 A    32 A    33 A    34 A    35 A    36 A    37 A                  
  0.128   0.131   0.186   0.207   0.224   0.250   0.251   0.286
 38 A    39 A    40 A    41 A    42 A    43 A    44 A    45 A                  
  0.317   0.369   0.390   0.486   0.527   0.575   0.580   0.655
 46 A    47 A    48 A    49 A    50 A    51 A    52 A    53 A                  
  0.690   0.749   0.777   0.781   0.817   0.839   0.853   0.890
 54 A    55 A    56 A    57 A    58 A    59 A    60 A    61 A                  
  0.946   0.980   0.981   1.038   1.117   1.276   1.292   1.383
 62 A    63 A    64 A    65 A    66 A    67 A    68 A    69 A                  
  1.570   1.744   1.782   1.847   1.955   2.219   2.306   2.316
 70 A    71 A    72 A    73 A    74 A    75 A    76 A    77 A                  
  2.394   2.402   2.542   2.669   2.897   3.051   3.344   4.261
 78 A    79 A    80 A    81 A    82 A    83 A    84 A    85 A                  
  4.409   4.547   4.554   4.563   4.593   4.745   4.963   7.186
 86 A    87 A    88 A    89 A    90 A    91 A    92 A    93 A                  
  7.513   8.218   8.227   8.291  14.710  14.816  14.949  36.817
 94 A    95 A    96 A    97 A    98 A    99 A   100 A   101 A                  
 49.467 166.135 293.905 293.912 293.9891028.404
102 A   103 A   104 A   105 A   106 A   107 A                                  

 Occupation and symmetry of molecular orbitals

 Point group: C1 (1 irreducible representation).

                           A     All 
 -------------------------------------
 All molecular orbitals:
  - Alpha                  107   107 
  - Beta                   107   107 
 -------------------------------------
 Alpha orbitals:
  - Frozen occupied        15    15  
  - Active occupied        14    14  
  - Active virtual         78    78  
  - Frozen virtual         0     0   
 -------------------------------------
 Beta orbitals:
  - Frozen occupied        15    15  
  - Active occupied        14    14  
  - Active virtual         78    78  
  - Frozen virtual         0     0   
 -------------------------------------

 Import integrals:   CPU 0.00 s  wall 0.00 s

 Import integrals:   CPU 19.51 s  wall 3.54 s

 MP2 amplitudes:   CPU 0.04 s  wall 0.02 s

Running a double precision version
           CCSD T amplitudes will be solved using DIIS.

           Start     Size      MaxIter   EConv     TConv     
           3         7         100       1.00e-07  1.00e-05  
 ------------------------------------------------------------------------------
           Energy (a.u.)   Ediff      Tdiff       Comment
 ------------------------------------------------------------------------------
         -2968.73105760                           
     1   -2968.71859784   1.25e-02   7.07e-01     
     2   -2968.73676503   1.82e-02   9.28e-02     
     3   -2968.73626436   5.01e-04   4.09e-02     
     4   -2968.73804274   1.78e-03   1.31e-02     Switched to DIIS steps.
     5   -2968.73874120   6.98e-04   1.09e-02     
     6   -2968.73876388   2.27e-05   2.03e-03     
     7   -2968.73876988   6.00e-06   9.65e-04     
     8   -2968.73877475   4.87e-06   2.84e-04     
     9   -2968.73877502   2.76e-07   1.54e-04     
    10   -2968.73877499   2.99e-08   5.02e-05     
    11   -2968.73877509   9.96e-08   2.37e-05     
    12   -2968.73877503   5.81e-08   9.12e-06     
 ------------------------------------------------------------------------------
         -2968.73877503                           CCSD T converged.

End of double precision
 SCF energy                 = -2968.15820678
 MP2 energy                 = -2968.73105760
 CCSD correlation energy     =    -0.58056825
 CCSD total energy           = -2968.73877503

 CCSD  T1^2 = 0.0113  T2^2 = 0.2146  Leading amplitudes:

 Amplitude    Orbitals with energies
 -0.0279       26 (A) A                  ->    30 (A) A                   
              -0.4858                          0.0159                     
 -0.0279       26 (A) B                  ->    30 (A) B                   
              -0.4858                          0.0159                     
 -0.0183       24 (A) A                  ->    32 (A) A                   
              -0.6238                          0.0575                     
 -0.0183       24 (A) B                  ->    32 (A) B                   
              -0.6238                          0.0575                     

 Amplitude    Orbitals with energies
 -0.0791       26 (A) A      26 (A) B    ->    30 (A) A      30 (A) B     
              -0.4858       -0.4858            0.0159        0.0159       
  0.0791       26 (A) A      26 (A) B    ->    30 (A) B      30 (A) A     
              -0.4858       -0.4858            0.0159        0.0159       
  0.0791       26 (A) B      26 (A) A    ->    30 (A) A      30 (A) B     
              -0.4858       -0.4858            0.0159        0.0159       
 -0.0791       26 (A) B      26 (A) A    ->    30 (A) B      30 (A) A     
              -0.4858       -0.4858            0.0159        0.0159       

 Computing CCSD intemediates for later calculations in double precision
 Finished.

Running a double precision version
           CCSD Lambda amplitudes will be solved using DIIS.
           Start     Size      MaxIter   EConv     LConv     
           3         7         100       1.00e-07  1.00e-05  
 ------------------------------------------------------------------------------
            Enorm      Ldiff       Comment
 ------------------------------------------------------------------------------
     1     4.85e-02   3.44e-02     
     2     1.45e-02   6.14e-03     
     3     5.83e-03   1.36e-03     
     4     3.55e-03   1.25e-03     Switched to DIIS steps.
     5     1.00e-03   6.38e-04     
     6     4.65e-04   1.41e-04     
     7     1.66e-04   4.09e-05     
     8     7.82e-05   6.88e-07     
     9     2.85e-05   3.14e-06     
    10     1.18e-05   6.79e-07     
    11     4.29e-06   1.97e-07     
    12     1.59e-06   2.37e-08     
    13     5.61e-07   9.79e-08     
    14     2.06e-07   2.87e-08     
    15     1.10e-07   1.92e-08     
    16     4.72e-08   9.38e-09     
 ------------------------------------------------------------------------------
                                   CCSD Lambda converged.

 Computing density matrices in double precision...
           Orbital response amplitudes will be solved using DIIS.
           Start     Size      MaxIter   EConv     LConv     
           3         7         100       1.00e-06  1.00e-06  
 ------------------------------------------------------------------------------
            Enorm      Ldiff       Comment
 ------------------------------------------------------------------------------
     1     1.06e-01   4.53e-03     
     2     1.07e-01   5.41e-03     
     3     1.28e-01   2.25e-02     
     4     9.03e-03   5.47e-02     Switched to DIIS steps.
     5     2.44e-03   6.14e-06     
     6     1.84e-03   5.56e-04     
     7     5.94e-04   4.72e-04     
     8     1.15e-04   8.85e-05     
     9     2.13e-05   1.78e-05     
    10     5.18e-06   1.92e-06     
    11     1.73e-06   4.86e-07     
    12     3.71e-07   6.37e-08     
 ------------------------------------------------------------------------------
                                   Orbital response converged.

 Computing density matrices... Done.
 CCSD calculation:   CPU 568.34 s  wall 106.62 s

 Transferring MO TPDM to AO TPDM
 Transferring g2_o1o1o1o1
 Transferring g2_o1o1o1v1
 Transferring g2_o1o1v1v1
 Transferring g2_o1v1o1v1
 Transferring g2_o1v1v1v1
 Transferring g2_v1v1v1v1
 Adding separable TPDM
 Computing TPDM gradient
 --------------------------------------------------------
 2e gradient
  Atom          X               Y               Z
 --------------------------------------------------------
    1        -34.435195        5.593128        0.000000  
    2         17.969291      -20.674068       -0.000000  
    3         17.334275        9.563991       -0.000000  
    4         -0.868371        5.516949        0.000000  
 --------------------------------------------------------
 --------------------------------------------------------
 Final gradient
  Atom          X               Y               Z
 --------------------------------------------------------
    1        -34.435195        5.593128        0.000000  
    2         17.969291      -20.674068       -0.000000  
    3         17.334275        9.563991       -0.000000  
    4         -0.868371        5.516949        0.000000  
 --------------------------------------------------------
 Analytic gradient from two-electron contribution:   CPU 114.44 s  wall 27.78 s

 Total ccman2 time:   CPU 704.96 s  wall 138.75 s


 --------------------------------------------------------------

                    Orbital Energies (a.u.)
 --------------------------------------------------------------

 Alpha MOs
 -- Occupied --
******** -80.0547 -65.1590 -58.5187 -58.5176 -58.5175 -15.6006  -9.8388
 -7.5924  -7.4512  -7.4452  -7.4447  -5.4848  -5.4833  -5.4826  -3.1898
 -3.1874  -3.1868  -3.1802  -3.1802  -1.1940  -1.0175  -0.7973  -0.6238
 -0.5165  -0.4858  -0.4220  -0.4158  -0.4116
 -- Virtual --
  0.0159   0.0497   0.0575   0.0712   0.0839   0.0919   0.1042   0.1207
  0.1282   0.1308   0.1858   0.2069   0.2240   0.2496   0.2507   0.2861
  0.3171   0.3688   0.3902   0.4864   0.5273   0.5747   0.5803   0.6550
  0.6899   0.7492   0.7768   0.7812   0.8171   0.8395   0.8535   0.8902
  0.9464   0.9800   0.9805   1.0375   1.1168   1.2761   1.2925   1.3827
  1.5695   1.7440   1.7820   1.8471   1.9550   2.2193   2.3063   2.3156
  2.3944   2.4024   2.5424   2.6691   2.8967   3.0506   3.3445   4.2611
  4.4090   4.5475   4.5544   4.5630   4.5928   4.7446   4.9630   7.1864
  7.5133   8.2179   8.2268   8.2915  14.7104  14.8165  14.9491  36.8169
 49.4673 166.1348 293.9051 293.9119 293.98851028.4040
 --------------------------------------------------------------

          Ground-State Mulliken Net Atomic Charges

     Atom                 Charge (a.u.)
  ----------------------------------------
      1 Br                   -0.322462
      2 P                     0.423137
      3 N                    -0.388237
      4 H                     0.287561
  ----------------------------------------
  Sum of atomic charges =     0.000000

 -----------------------------------------------------------------
                    Cartesian Multipole Moments
 -----------------------------------------------------------------
    Charge (ESU x 10^10)
                 0.0000
    Dipole Moment (Debye)
         X      -0.6470      Y      -0.1472      Z       0.0000
       Tot       0.6636
    Quadrupole Moments (Debye-Ang)
        XX     -43.0358     XY       0.0895     YY     -34.7764
        XZ      -0.0000     YZ      -0.0000     ZZ     -37.3119
    Octopole Moments (Debye-Ang^2)
       XXX      50.4722    XXY      -0.6457    XYY       3.9112
       YYY     -10.2258    XXZ       0.0000    XYZ       0.0000
       YYZ      -0.0000    XZZ       8.6473    YZZ      -0.2387
       ZZZ      -0.0000
    Hexadecapole Moments (Debye-Ang^3)
      XXXX    -500.1127   XXXY     -10.8809   XXYY     -81.9296
      XYYY      13.4918   YYYY     -87.9061   XXXZ      -0.0000
      XXYZ      -0.0000   XYYZ      -0.0000   YYYZ      -0.0000
      XXZZ     -83.2254   XYZZ      -1.0688   YYZZ     -24.1838
      XZZZ      -0.0000   YZZZ      -0.0000   ZZZZ     -47.4351
 -----------------------------------------------------------------
 DrvMan completing analytic gradient of the correlated energy
 Correlated dipole moment
            1
    1  -0.2545620
    2  -0.0579149
    3   0.0000000
 Energy read as -2968.738775034
 Full Analytical Gradient: (in a.u., or Hartree/Bohr)
             1             2             3             4
    1   -0.00005141   -0.00032339    0.00037161    0.00000319
    2   -0.00001049   -0.00044626    0.00043214    0.00002461
    3   -0.00000000   -0.00000000    0.00000000   -0.00000000
 Gradient time:  CPU 0.83 s  wall 0.85 s
 ----------------------------------------------------------------
             Standard Nuclear Orientation (Angstroms)
    I     Atom           X                Y                Z
 ----------------------------------------------------------------
    1      Br      0.9964975009    -0.0681494407    -0.0000000000
    2      P      -1.2105697241     0.5771662550     0.0000000000
    3      N      -2.1246344323    -0.6601649954     0.0000000000
    4      H      -1.8464256430    -1.6361084317     0.0000000000
 ----------------------------------------------------------------
 Nuclear Repulsion Energy =   210.5502550144 hartrees
 There are       29 alpha and       29 beta electrons

                       Distance Matrix (Angstroms)
             Br(  1)   P (  2)   N (  3)
   P (  2)  2.299473
   N (  3)  3.176782  1.538344
   H (  4)  3.246646  2.302802  1.014823

 Requested basis set is 6-311++G(d,p)
 There are 43 shells and 107 basis functions
 A cutoff of  1.0D-14 yielded    880 shell pairs
 There are      5665 function pairs (      6227 Cartesian)
 Smallest overlap matrix eigenvalue = 1.69E-03
 Guess MOs from SCF MO coefficient file

 -----------------------------------------------------------------------
  General SCF calculation program by
  Eric Jon Sundstrom, Paul Horn, Yuezhi Mao, Dmitri Zuev, Alec White,
  David Stuck, Shaama M.S., Shane Yost, Joonho Lee, David Small,
  Daniel Levine, Susi Lehtola, Hugh Burton, Evgeny Epifanovsky
 -----------------------------------------------------------------------
 Hartree-Fock
 using 6 threads for integral computing
 -------------------------------------------------------
 OpenMP Integral computing Module                
 Release: version 2.0, May 2017, Q-Chem Inc. Pleasanton 
 -------------------------------------------------------
 A restricted SCF calculation will be
 performed using DIIS
 SCF converges when DIIS error is below 1.0e-08
 ---------------------------------------
  Cycle       Energy         DIIS error
 ---------------------------------------
    1   -2968.1581165507      2.51e-05  
    2   -2968.1581174792      1.21e-05  
    3   -2968.1581176580      5.07e-06  
    4   -2968.1581177107      1.34e-06  
    5   -2968.1581177179      5.20e-07  
    6   -2968.1581177199      2.28e-07  
    7   -2968.1581177202      8.12e-08  
    8   -2968.1581177203      2.89e-08  
    9   -2968.1581177203      1.23e-08  
   10   -2968.1581177203      3.39e-09  Convergence criterion met
 ---------------------------------------
 SCF time:   CPU 5.40s  wall 1.00s 
 SCF   energy in the final basis set =    -2968.1581177203
 Total energy in the final basis set =    -2968.1581177203


 ------------------------------------------------------------------------------

   CCMAN2: suite of methods based on coupled cluster
           and equation of motion theories.

   Components:
   * libvmm-1.3-trunk
     by Evgeny Epifanovsky, Ilya Kaliman.
   * libtensor-2.5-trunk
     by Evgeny Epifanovsky, Michael Wormit, Dmitry Zuev, Sam Manzer, 
        Ilya Kaliman.
   * libcc-2.5-trunk
     by Evgeny Epifanovsky, Arik Landau, Tomasz Kus, Kirill Khistyaev, 
        Dmitry Zuev, Prashant Manohar, Xintian Feng, Anna Krylov, 
        Matthew Goldey, Alec White, Thomas Jagau, Kaushik Nanda, 
        Anastasia Gunina, Alexander Kunitsa, Joonho Lee.

   CCMAN original authors:
   Anna I. Krylov, C. David Sherrill, Steven R. Gwaltney,
   Edward F. C. Byrd (2000)
   Sergey V. Levchenko, Lyudmila V. Slipchenko, Tao Wang,
   Ana-Maria C. Cristian (2003)
   Piotr A. Pieniazek, C. Melania Oana, Evgeny Epifanovsky (2007)
   Prashant Manohar (2009)

 ------------------------------------------------------------------------------


 Allocating and initializing 30808MB of RAM...
 Calculation will run on 6 cores.


 Alpha MOs, Restricted
 -- Occupied --                  
-490.02  -80.05  -65.16  -58.52  -58.52  -58.52  -15.60   -9.84
  1 A     2 A     3 A     4 A     5 A     6 A     7 A     8 A                  
 -7.592  -7.451  -7.445  -7.445  -5.485  -5.483  -5.483  -3.190
  9 A    10 A    11 A    12 A    13 A    14 A    15 A    16 A                  
 -3.188  -3.187  -3.180  -3.180  -1.193  -1.018  -0.797  -0.624
 17 A    18 A    19 A    20 A    21 A    22 A    23 A    24 A                  
 -0.516  -0.486  -0.422  -0.416  -0.412
 25 A    26 A    27 A    28 A    29 A                                          
 -- Virtual --                   
  0.016   0.050   0.058   0.071   0.084   0.092   0.104   0.121
 30 A    31 A    32 A    33 A    34 A    35 A    36 A    37 A                  
  0.128   0.131   0.186   0.207   0.224   0.250   0.251   0.286
 38 A    39 A    40 A    41 A    42 A    43 A    44 A    45 A                  
  0.317   0.369   0.390   0.486   0.527   0.575   0.580   0.655
 46 A    47 A    48 A    49 A    50 A    51 A    52 A    53 A                  
  0.690   0.749   0.777   0.781   0.817   0.839   0.853   0.890
 54 A    55 A    56 A    57 A    58 A    59 A    60 A    61 A                  
  0.947   0.980   0.981   1.038   1.117   1.276   1.292   1.381
 62 A    63 A    64 A    65 A    66 A    67 A    68 A    69 A                  
  1.569   1.744   1.782   1.847   1.955   2.219   2.306   2.315
 70 A    71 A    72 A    73 A    74 A    75 A    76 A    77 A                  
  2.394   2.402   2.542   2.669   2.897   3.050   3.344   4.261
 78 A    79 A    80 A    81 A    82 A    83 A    84 A    85 A                  
  4.408   4.547   4.554   4.563   4.593   4.745   4.962   7.186
 86 A    87 A    88 A    89 A    90 A    91 A    92 A    93 A                  
  7.512   8.218   8.227   8.291  14.710  14.816  14.948  36.817
 94 A    95 A    96 A    97 A    98 A    99 A   100 A   101 A                  
 49.467 166.133 293.905 293.912 293.9881028.404
102 A   103 A   104 A   105 A   106 A   107 A                                  

 Beta MOs, Restricted
 -- Occupied --                  
-490.02  -80.05  -65.16  -58.52  -58.52  -58.52  -15.60   -9.84
  1 A     2 A     3 A     4 A     5 A     6 A     7 A     8 A                  
 -7.592  -7.451  -7.445  -7.445  -5.485  -5.483  -5.483  -3.190
  9 A    10 A    11 A    12 A    13 A    14 A    15 A    16 A                  
 -3.188  -3.187  -3.180  -3.180  -1.193  -1.018  -0.797  -0.624
 17 A    18 A    19 A    20 A    21 A    22 A    23 A    24 A                  
 -0.516  -0.486  -0.422  -0.416  -0.412
 25 A    26 A    27 A    28 A    29 A                                          
 -- Virtual --                   
  0.016   0.050   0.058   0.071   0.084   0.092   0.104   0.121
 30 A    31 A    32 A    33 A    34 A    35 A    36 A    37 A                  
  0.128   0.131   0.186   0.207   0.224   0.250   0.251   0.286
 38 A    39 A    40 A    41 A    42 A    43 A    44 A    45 A                  
  0.317   0.369   0.390   0.486   0.527   0.575   0.580   0.655
 46 A    47 A    48 A    49 A    50 A    51 A    52 A    53 A                  
  0.690   0.749   0.777   0.781   0.817   0.839   0.853   0.890
 54 A    55 A    56 A    57 A    58 A    59 A    60 A    61 A                  
  0.947   0.980   0.981   1.038   1.117   1.276   1.292   1.381
 62 A    63 A    64 A    65 A    66 A    67 A    68 A    69 A                  
  1.569   1.744   1.782   1.847   1.955   2.219   2.306   2.315
 70 A    71 A    72 A    73 A    74 A    75 A    76 A    77 A                  
  2.394   2.402   2.542   2.669   2.897   3.050   3.344   4.261
 78 A    79 A    80 A    81 A    82 A    83 A    84 A    85 A                  
  4.408   4.547   4.554   4.563   4.593   4.745   4.962   7.186
 86 A    87 A    88 A    89 A    90 A    91 A    92 A    93 A                  
  7.512   8.218   8.227   8.291  14.710  14.816  14.948  36.817
 94 A    95 A    96 A    97 A    98 A    99 A   100 A   101 A                  
 49.467 166.133 293.905 293.912 293.9881028.404
102 A   103 A   104 A   105 A   106 A   107 A                                  

 Occupation and symmetry of molecular orbitals

 Point group: C1 (1 irreducible representation).

                           A     All 
 -------------------------------------
 All molecular orbitals:
  - Alpha                  107   107 
  - Beta                   107   107 
 -------------------------------------
 Alpha orbitals:
  - Frozen occupied        15    15  
  - Active occupied        14    14  
  - Active virtual         78    78  
  - Frozen virtual         0     0   
 -------------------------------------
 Beta orbitals:
  - Frozen occupied        15    15  
  - Active occupied        14    14  
  - Active virtual         78    78  
  - Frozen virtual         0     0   
 -------------------------------------

 Import integrals:   CPU 0.00 s  wall 0.00 s

 Import integrals:   CPU 18.20 s  wall 3.18 s

 MP2 amplitudes:   CPU 0.04 s  wall 0.03 s

Running a double precision version
           CCSD T amplitudes will be solved using DIIS.

           Start     Size      MaxIter   EConv     TConv     
           3         7         100       1.00e-07  1.00e-05  
 ------------------------------------------------------------------------------
           Energy (a.u.)   Ediff      Tdiff       Comment
 ------------------------------------------------------------------------------
         -2968.73107253                           
     1   -2968.71857047   1.25e-02   7.07e-01     
     2   -2968.73676521   1.82e-02   9.29e-02     
     3   -2968.73625794   5.07e-04   4.09e-02     
     4   -2968.73804019   1.78e-03   1.32e-02     Switched to DIIS steps.
     5   -2968.73874056   7.00e-04   1.09e-02     
     6   -2968.73876343   2.29e-05   2.04e-03     
     7   -2968.73876941   5.98e-06   9.68e-04     
     8   -2968.73877429   4.88e-06   2.84e-04     
     9   -2968.73877458   2.87e-07   1.54e-04     
    10   -2968.73877454   3.42e-08   5.04e-05     
    11   -2968.73877465   1.03e-07   2.38e-05     
    12   -2968.73877459   5.83e-08   9.17e-06     
 ------------------------------------------------------------------------------
         -2968.73877459                           CCSD T converged.

End of double precision
 SCF energy                 = -2968.15811772
 MP2 energy                 = -2968.73107253
 CCSD correlation energy     =    -0.58065687
 CCSD total energy           = -2968.73877459

 CCSD  T1^2 = 0.0113  T2^2 = 0.2147  Leading amplitudes:

 Amplitude    Orbitals with energies
 -0.0279       26 (A) A                  ->    30 (A) A                   
              -0.4855                          0.0157                     
 -0.0279       26 (A) B                  ->    30 (A) B                   
              -0.4855                          0.0157                     
 -0.0182       24 (A) A                  ->    32 (A) A                   
              -0.6237                          0.0575                     
 -0.0182       24 (A) B                  ->    32 (A) B                   
              -0.6237                          0.0575                     

 Amplitude    Orbitals with energies
 -0.0790       26 (A) A      26 (A) B    ->    30 (A) A      30 (A) B     
              -0.4855       -0.4855            0.0157        0.0157       
  0.0790       26 (A) A      26 (A) B    ->    30 (A) B      30 (A) A     
              -0.4855       -0.4855            0.0157        0.0157       
  0.0790       26 (A) B      26 (A) A    ->    30 (A) A      30 (A) B     
              -0.4855       -0.4855            0.0157        0.0157       
 -0.0790       26 (A) B      26 (A) A    ->    30 (A) B      30 (A) A     
              -0.4855       -0.4855            0.0157        0.0157       

 Computing CCSD intemediates for later calculations in double precision
 Finished.

Running a double precision version
           CCSD Lambda amplitudes will be solved using DIIS.
           Start     Size      MaxIter   EConv     LConv     
           3         7         100       1.00e-07  1.00e-05  
 ------------------------------------------------------------------------------
            Enorm      Ldiff       Comment
 ------------------------------------------------------------------------------
     1     4.86e-02   3.45e-02     
     2     1.45e-02   6.15e-03     
     3     5.84e-03   1.36e-03     
     4     3.56e-03   1.25e-03     Switched to DIIS steps.
     5     1.01e-03   6.40e-04     
     6     4.66e-04   1.42e-04     
     7     1.66e-04   4.13e-05     
     8     7.85e-05   6.80e-07     
     9     2.87e-05   3.17e-06     
    10     1.18e-05   6.93e-07     
    11     4.32e-06   2.03e-07     
    12     1.60e-06   2.49e-08     
    13     5.65e-07   9.89e-08     
    14     2.07e-07   2.89e-08     
    15     1.11e-07   1.93e-08     
    16     4.75e-08   9.45e-09     
 ------------------------------------------------------------------------------
                                   CCSD Lambda converged.

 Computing density matrices in double precision...
           Orbital response amplitudes will be solved using DIIS.
           Start     Size      MaxIter   EConv     LConv     
           3         7         100       1.00e-06  1.00e-06  
 ------------------------------------------------------------------------------
            Enorm      Ldiff       Comment
 ------------------------------------------------------------------------------
     1     1.06e-01   4.53e-03     
     2     1.08e-01   5.41e-03     
     3     1.28e-01   2.25e-02     
     4     9.03e-03   5.47e-02     Switched to DIIS steps.
     5     2.45e-03   4.18e-06     
     6     1.85e-03   5.54e-04     
     7     5.96e-04   4.73e-04     
     8     1.15e-04   8.98e-05     
     9     2.15e-05   1.79e-05     
    10     5.24e-06   1.94e-06     
    11     1.75e-06   4.94e-07     
    12     3.70e-07   6.90e-08     
 ------------------------------------------------------------------------------
                                   Orbital response converged.

 Computing density matrices... Done.
 CCSD calculation:   CPU 568.93 s  wall 106.85 s

 Transferring MO TPDM to AO TPDM
 Transferring g2_o1o1o1o1
 Transferring g2_o1o1o1v1
 Transferring g2_o1o1v1v1
 Transferring g2_o1v1o1v1
 Transferring g2_o1v1v1v1
 Transferring g2_v1v1v1v1
 Adding separable TPDM
 Computing TPDM gradient
 --------------------------------------------------------
 2e gradient
  Atom          X               Y               Z
 --------------------------------------------------------
    1        -34.447517        5.614258        0.000000  
    2         17.989433      -20.681944       -0.000000  
    3         17.323288        9.553033       -0.000000  
    4         -0.865204        5.514653        0.000000  
 --------------------------------------------------------
 --------------------------------------------------------
 Final gradient
  Atom          X               Y               Z
 --------------------------------------------------------
    1        -34.447517        5.614258        0.000000  
    2         17.989433      -20.681944       -0.000000  
    3         17.323288        9.553033       -0.000000  
    4         -0.865204        5.514653        0.000000  
 --------------------------------------------------------
 Analytic gradient from two-electron contribution:   CPU 113.06 s  wall 22.28 s

 Total ccman2 time:   CPU 702.95 s  wall 133.14 s


 --------------------------------------------------------------

                    Orbital Energies (a.u.)
 --------------------------------------------------------------

 Alpha MOs
 -- Occupied --
******** -80.0549 -65.1592 -58.5189 -58.5178 -58.5177 -15.6007  -9.8389
 -7.5924  -7.4513  -7.4453  -7.4448  -5.4849  -5.4834  -5.4827  -3.1900
 -3.1876  -3.1869  -3.1804  -3.1804  -1.1935  -1.0177  -0.7972  -0.6237
 -0.5163  -0.4855  -0.4220  -0.4158  -0.4118
 -- Virtual --
  0.0157   0.0498   0.0575   0.0712   0.0839   0.0919   0.1042   0.1207
  0.1281   0.1307   0.1858   0.2068   0.2240   0.2496   0.2507   0.2862
  0.3171   0.3688   0.3902   0.4861   0.5272   0.5746   0.5802   0.6549
  0.6897   0.7489   0.7766   0.7811   0.8171   0.8393   0.8533   0.8899
  0.9467   0.9802   0.9805   1.0378   1.1170   1.2762   1.2925   1.3814
  1.5695   1.7438   1.7820   1.8474   1.9552   2.2193   2.3062   2.3155
  2.3941   2.4022   2.5422   2.6690   2.8965   3.0496   3.3444   4.2611
  4.4084   4.5473   4.5543   4.5629   4.5927   4.7445   4.9620   7.1863
  7.5123   8.2178   8.2266   8.2914  14.7103  14.8163  14.9477  36.8167
 49.4671 166.1335 293.9050 293.9118 293.98851028.4039
 --------------------------------------------------------------

          Ground-State Mulliken Net Atomic Charges

     Atom                 Charge (a.u.)
  ----------------------------------------
      1 Br                   -0.321867
      2 P                     0.423252
      3 N                    -0.388764
      4 H                     0.287379
  ----------------------------------------
  Sum of atomic charges =     0.000000

 -----------------------------------------------------------------
                    Cartesian Multipole Moments
 -----------------------------------------------------------------
    Charge (ESU x 10^10)
                 0.0000
    Dipole Moment (Debye)
         X      -0.6364      Y      -0.1448      Z       0.0000
       Tot       0.6527
    Quadrupole Moments (Debye-Ang)
        XX     -43.0508     XY       0.0854     YY     -34.7755
        XZ      -0.0000     YZ      -0.0000     ZZ     -37.3152
    Octopole Moments (Debye-Ang^2)
       XXX      50.5081    XXY      -0.6566    XYY       3.9090
       YYY     -10.2561    XXZ       0.0000    XYZ       0.0000
       YYZ      -0.0000    XZZ       8.6503    YZZ      -0.2505
       ZZZ      -0.0000
    Hexadecapole Moments (Debye-Ang^3)
      XXXX    -500.1043   XXXY     -10.8786   XXYY     -81.9201
      XYYY      13.5030   YYYY     -87.9955   XXXZ      -0.0000
      XXYZ      -0.0000   XYYZ      -0.0000   YYYZ      -0.0000
      XXZZ     -83.2173   XYZZ      -1.0622   YYZZ     -24.1987
      XZZZ      -0.0000   YZZZ      -0.0000   ZZZZ     -47.4435
 -----------------------------------------------------------------
 DrvMan completing analytic gradient of the correlated energy
 Correlated dipole moment
            1
    1  -0.2503891
    2  -0.0569864
    3   0.0000000
 Energy read as -2968.738774587
 Full Analytical Gradient: (in a.u., or Hartree/Bohr)
             1             2             3             4
    1   -0.00013081    0.00050574   -0.00026927   -0.00010566
    2   -0.00000836    0.00073438   -0.00074850    0.00002248
    3   -0.00000000   -0.00000000    0.00000000   -0.00000000
 Gradient time:  CPU 0.78 s  wall 0.81 s
 ----------------------------------------------------------------
             Standard Nuclear Orientation (Angstroms)
    I     Atom           X                Y                Z
 ----------------------------------------------------------------
    1      Br      0.9964975009    -0.0681494407    -0.0000000000
    2      P      -1.2105697241     0.5751662550     0.0000000000
    3      N      -2.1246344323    -0.6601649954     0.0000000000
    4      H      -1.8464256430    -1.6361084317     0.0000000000
 ----------------------------------------------------------------
 Nuclear Repulsion Energy =   210.6203885164 hartrees
 There are       29 alpha and       29 beta electrons

                       Distance Matrix (Angstroms)
             Br(  1)   P (  2)   N (  3)
   P (  2)  2.298913
   N (  3)  3.176782  1.536736
   H (  4)  3.246646  2.300880  1.014823

 Requested basis set is 6-311++G(d,p)
 There are 43 shells and 107 basis functions
 A cutoff of  1.0D-14 yielded    880 shell pairs
 There are      5665 function pairs (      6227 Cartesian)
 Smallest overlap matrix eigenvalue = 1.68E-03
 Guess MOs from SCF MO coefficient file

 -----------------------------------------------------------------------
  General SCF calculation program by
  Eric Jon Sundstrom, Paul Horn, Yuezhi Mao, Dmitri Zuev, Alec White,
  David Stuck, Shaama M.S., Shane Yost, Joonho Lee, David Small,
  Daniel Levine, Susi Lehtola, Hugh Burton, Evgeny Epifanovsky
 -----------------------------------------------------------------------
 Hartree-Fock
 using 6 threads for integral computing
 -------------------------------------------------------
 OpenMP Integral computing Module                
 Release: version 2.0, May 2017, Q-Chem Inc. Pleasanton 
 -------------------------------------------------------
 A restricted SCF calculation will be
 performed using DIIS
 SCF converges when DIIS error is below 1.0e-08
 ---------------------------------------
  Cycle       Energy         DIIS error
 ---------------------------------------
    1   -2968.1582263967      2.94e-05  
    2   -2968.1582277395      1.35e-05  
    3   -2968.1582279721      5.91e-06  
    4   -2968.1582280496      1.83e-06  
    5   -2968.1582280618      7.04e-07  
    6   -2968.1582280648      3.10e-07  
    7   -2968.1582280656      1.05e-07  
    8   -2968.1582280656      3.53e-08  
    9   -2968.1582280657      1.26e-08  
   10   -2968.1582280657      4.20e-09  Convergence criterion met
 ---------------------------------------
 SCF time:   CPU 5.55s  wall 1.00s 
 SCF   energy in the final basis set =    -2968.1582280657
 Total energy in the final basis set =    -2968.1582280657


 ------------------------------------------------------------------------------

   CCMAN2: suite of methods based on coupled cluster
           and equation of motion theories.

   Components:
   * libvmm-1.3-trunk
     by Evgeny Epifanovsky, Ilya Kaliman.
   * libtensor-2.5-trunk
     by Evgeny Epifanovsky, Michael Wormit, Dmitry Zuev, Sam Manzer, 
        Ilya Kaliman.
   * libcc-2.5-trunk
     by Evgeny Epifanovsky, Arik Landau, Tomasz Kus, Kirill Khistyaev, 
        Dmitry Zuev, Prashant Manohar, Xintian Feng, Anna Krylov, 
        Matthew Goldey, Alec White, Thomas Jagau, Kaushik Nanda, 
        Anastasia Gunina, Alexander Kunitsa, Joonho Lee.

   CCMAN original authors:
   Anna I. Krylov, C. David Sherrill, Steven R. Gwaltney,
   Edward F. C. Byrd (2000)
   Sergey V. Levchenko, Lyudmila V. Slipchenko, Tao Wang,
   Ana-Maria C. Cristian (2003)
   Piotr A. Pieniazek, C. Melania Oana, Evgeny Epifanovsky (2007)
   Prashant Manohar (2009)

 ------------------------------------------------------------------------------


 Allocating and initializing 30808MB of RAM...
 Calculation will run on 6 cores.


 Alpha MOs, Restricted
 -- Occupied --                  
-490.02  -80.05  -65.16  -58.52  -58.52  -58.52  -15.60   -9.84
  1 A     2 A     3 A     4 A     5 A     6 A     7 A     8 A                  
 -7.592  -7.451  -7.445  -7.445  -5.485  -5.483  -5.482  -3.190
  9 A    10 A    11 A    12 A    13 A    14 A    15 A    16 A                  
 -3.188  -3.187  -3.180  -3.180  -1.194  -1.018  -0.797  -0.624
 17 A    18 A    19 A    20 A    21 A    22 A    23 A    24 A                  
 -0.517  -0.486  -0.422  -0.416  -0.412
 25 A    26 A    27 A    28 A    29 A                                          
 -- Virtual --                   
  0.016   0.050   0.058   0.071   0.084   0.092   0.104   0.121
 30 A    31 A    32 A    33 A    34 A    35 A    36 A    37 A                  
  0.128   0.131   0.186   0.207   0.224   0.250   0.251   0.286
 38 A    39 A    40 A    41 A    42 A    43 A    44 A    45 A                  
  0.317   0.369   0.390   0.486   0.527   0.575   0.580   0.655
 46 A    47 A    48 A    49 A    50 A    51 A    52 A    53 A                  
  0.690   0.749   0.777   0.781   0.817   0.840   0.854   0.890
 54 A    55 A    56 A    57 A    58 A    59 A    60 A    61 A                  
  0.946   0.980   0.981   1.038   1.117   1.277   1.293   1.383
 62 A    63 A    64 A    65 A    66 A    67 A    68 A    69 A                  
  1.570   1.744   1.782   1.847   1.955   2.219   2.306   2.315
 70 A    71 A    72 A    73 A    74 A    75 A    76 A    77 A                  
  2.395   2.403   2.543   2.669   2.897   3.051   3.344   4.261
 78 A    79 A    80 A    81 A    82 A    83 A    84 A    85 A                  
  4.409   4.547   4.554   4.563   4.593   4.745   4.963   7.186
 86 A    87 A    88 A    89 A    90 A    91 A    92 A    93 A                  
  7.514   8.218   8.227   8.292  14.711  14.817  14.950  36.817
 94 A    95 A    96 A    97 A    98 A    99 A   100 A   101 A                  
 49.467 166.135 293.905 293.912 293.9891028.404
102 A   103 A   104 A   105 A   106 A   107 A                                  

 Beta MOs, Restricted
 -- Occupied --                  
-490.02  -80.05  -65.16  -58.52  -58.52  -58.52  -15.60   -9.84
  1 A     2 A     3 A     4 A     5 A     6 A     7 A     8 A                  
 -7.592  -7.451  -7.445  -7.445  -5.485  -5.483  -5.482  -3.190
  9 A    10 A    11 A    12 A    13 A    14 A    15 A    16 A                  
 -3.188  -3.187  -3.180  -3.180  -1.194  -1.018  -0.797  -0.624
 17 A    18 A    19 A    20 A    21 A    22 A    23 A    24 A                  
 -0.517  -0.486  -0.422  -0.416  -0.412
 25 A    26 A    27 A    28 A    29 A                                          
 -- Virtual --                   
  0.016   0.050   0.058   0.071   0.084   0.092   0.104   0.121
 30 A    31 A    32 A    33 A    34 A    35 A    36 A    37 A                  
  0.128   0.131   0.186   0.207   0.224   0.250   0.251   0.286
 38 A    39 A    40 A    41 A    42 A    43 A    44 A    45 A                  
  0.317   0.369   0.390   0.486   0.527   0.575   0.580   0.655
 46 A    47 A    48 A    49 A    50 A    51 A    52 A    53 A                  
  0.690   0.749   0.777   0.781   0.817   0.840   0.854   0.890
 54 A    55 A    56 A    57 A    58 A    59 A    60 A    61 A                  
  0.946   0.980   0.981   1.038   1.117   1.277   1.293   1.383
 62 A    63 A    64 A    65 A    66 A    67 A    68 A    69 A                  
  1.570   1.744   1.782   1.847   1.955   2.219   2.306   2.315
 70 A    71 A    72 A    73 A    74 A    75 A    76 A    77 A                  
  2.395   2.403   2.543   2.669   2.897   3.051   3.344   4.261
 78 A    79 A    80 A    81 A    82 A    83 A    84 A    85 A                  
  4.409   4.547   4.554   4.563   4.593   4.745   4.963   7.186
 86 A    87 A    88 A    89 A    90 A    91 A    92 A    93 A                  
  7.514   8.218   8.227   8.292  14.711  14.817  14.950  36.817
 94 A    95 A    96 A    97 A    98 A    99 A   100 A   101 A                  
 49.467 166.135 293.905 293.912 293.9891028.404
102 A   103 A   104 A   105 A   106 A   107 A                                  

 Occupation and symmetry of molecular orbitals

 Point group: C1 (1 irreducible representation).

                           A     All 
 -------------------------------------
 All molecular orbitals:
  - Alpha                  107   107 
  - Beta                   107   107 
 -------------------------------------
 Alpha orbitals:
  - Frozen occupied        15    15  
  - Active occupied        14    14  
  - Active virtual         78    78  
  - Frozen virtual         0     0   
 -------------------------------------
 Beta orbitals:
  - Frozen occupied        15    15  
  - Active occupied        14    14  
  - Active virtual         78    78  
  - Frozen virtual         0     0   
 -------------------------------------

 Import integrals:   CPU 0.00 s  wall 0.00 s

 Import integrals:   CPU 18.10 s  wall 3.19 s

 MP2 amplitudes:   CPU 0.04 s  wall 0.02 s

Running a double precision version
           CCSD T amplitudes will be solved using DIIS.

           Start     Size      MaxIter   EConv     TConv     
           3         7         100       1.00e-07  1.00e-05  
 ------------------------------------------------------------------------------
           Energy (a.u.)   Ediff      Tdiff       Comment
 ------------------------------------------------------------------------------
         -2968.73105872                           
     1   -2968.71860651   1.25e-02   7.07e-01     
     2   -2968.73676493   1.82e-02   9.28e-02     
     3   -2968.73626606   4.99e-04   4.09e-02     
     4   -2968.73804302   1.78e-03   1.31e-02     Switched to DIIS steps.
     5   -2968.73874052   6.97e-04   1.09e-02     
     6   -2968.73876312   2.26e-05   2.03e-03     
     7   -2968.73876910   5.99e-06   9.63e-04     
     8   -2968.73877395   4.85e-06   2.83e-04     
     9   -2968.73877423   2.77e-07   1.53e-04     
    10   -2968.73877420   3.12e-08   5.00e-05     
    11   -2968.73877430   9.98e-08   2.36e-05     
    12   -2968.73877424   5.81e-08   9.10e-06     
 ------------------------------------------------------------------------------
         -2968.73877424                           CCSD T converged.

End of double precision
 SCF energy                 = -2968.15822807
 MP2 energy                 = -2968.73105872
 CCSD correlation energy     =    -0.58054617
 CCSD total energy           = -2968.73877424

 CCSD  T1^2 = 0.0113  T2^2 = 0.2145  Leading amplitudes:

 Amplitude    Orbitals with energies
 -0.0279       26 (A) A                  ->    30 (A) A                   
              -0.4858                          0.0160                     
 -0.0279       26 (A) B                  ->    30 (A) B                   
              -0.4858                          0.0160                     
 -0.0182       24 (A) A                  ->    32 (A) A                   
              -0.6239                          0.0576                     
 -0.0182       24 (A) B                  ->    32 (A) B                   
              -0.6239                          0.0576                     

 Amplitude    Orbitals with energies
 -0.0789       26 (A) A      26 (A) B    ->    30 (A) A      30 (A) B     
              -0.4858       -0.4858            0.0160        0.0160       
  0.0789       26 (A) A      26 (A) B    ->    30 (A) B      30 (A) A     
              -0.4858       -0.4858            0.0160        0.0160       
  0.0789       26 (A) B      26 (A) A    ->    30 (A) A      30 (A) B     
              -0.4858       -0.4858            0.0160        0.0160       
 -0.0789       26 (A) B      26 (A) A    ->    30 (A) B      30 (A) A     
              -0.4858       -0.4858            0.0160        0.0160       

 Computing CCSD intemediates for later calculations in double precision
 Finished.

Running a double precision version
           CCSD Lambda amplitudes will be solved using DIIS.
           Start     Size      MaxIter   EConv     LConv     
           3         7         100       1.00e-07  1.00e-05  
 ------------------------------------------------------------------------------
            Enorm      Ldiff       Comment
 ------------------------------------------------------------------------------
     1     4.85e-02   3.44e-02     
     2     1.44e-02   6.14e-03     
     3     5.82e-03   1.36e-03     
     4     3.54e-03   1.24e-03     Switched to DIIS steps.
     5     1.00e-03   6.36e-04     
     6     4.63e-04   1.41e-04     
     7     1.65e-04   4.08e-05     
     8     7.78e-05   6.77e-07     
     9     2.84e-05   3.12e-06     
    10     1.18e-05   6.74e-07     
    11     4.27e-06   1.96e-07     
    12     1.58e-06   2.36e-08     
    13     5.59e-07   9.77e-08     
    14     2.05e-07   2.86e-08     
    15     1.10e-07   1.92e-08     
    16     4.69e-08   9.32e-09     
 ------------------------------------------------------------------------------
                                   CCSD Lambda converged.

 Computing density matrices in double precision...
           Orbital response amplitudes will be solved using DIIS.
           Start     Size      MaxIter   EConv     LConv     
           3         7         100       1.00e-06  1.00e-06  
 ------------------------------------------------------------------------------
            Enorm      Ldiff       Comment
 ------------------------------------------------------------------------------
     1     1.06e-01   4.49e-03     
     2     1.07e-01   5.42e-03     
     3     1.27e-01   2.25e-02     
     4     9.02e-03   5.46e-02     Switched to DIIS steps.
     5     2.40e-03   2.69e-05     
     6     1.82e-03   5.42e-04     
     7     5.98e-04   4.72e-04     
     8     1.15e-04   8.32e-05     
     9     2.12e-05   1.80e-05     
    10     5.17e-06   1.90e-06     
    11     1.73e-06   4.84e-07     
    12     3.70e-07   6.37e-08     
 ------------------------------------------------------------------------------
                                   Orbital response converged.

 Computing density matrices... Done.
 CCSD calculation:   CPU 569.63 s  wall 107.14 s

 Transferring MO TPDM to AO TPDM
 Transferring g2_o1o1o1o1
 Transferring g2_o1o1o1v1
 Transferring g2_o1o1v1v1
 Transferring g2_o1v1o1v1
 Transferring g2_o1v1v1v1
 Transferring g2_v1v1v1v1
 Adding separable TPDM
 Computing TPDM gradient
 --------------------------------------------------------
 2e gradient
  Atom          X               Y               Z
 --------------------------------------------------------
    1        -34.463988        5.588604       -0.000000  
    2         17.981931      -20.657792       -0.000000  
    3         17.348351        9.552929        0.000000  
    4         -0.866294        5.516259       -0.000000  
 --------------------------------------------------------
 --------------------------------------------------------
 Final gradient
  Atom          X               Y               Z
 --------------------------------------------------------
    1        -34.463988        5.588604       -0.000000  
    2         17.981931      -20.657792       -0.000000  
    3         17.348351        9.552929        0.000000  
    4         -0.866294        5.516259       -0.000000  
 --------------------------------------------------------
 Analytic gradient from two-electron contribution:   CPU 116.69 s  wall 24.78 s

 Total ccman2 time:   CPU 706.85 s  wall 135.85 s


 --------------------------------------------------------------

                    Orbital Energies (a.u.)
 --------------------------------------------------------------

 Alpha MOs
 -- Occupied --
******** -80.0546 -65.1591 -58.5189 -58.5178 -58.5177 -15.6005  -9.8389
 -7.5922  -7.4513  -7.4453  -7.4448  -5.4846  -5.4832  -5.4824  -3.1900
 -3.1876  -3.1869  -3.1804  -3.1804  -1.1940  -1.0178  -0.7972  -0.6239
 -0.5165  -0.4858  -0.4221  -0.4159  -0.4116
 -- Virtual --
  0.0160   0.0497   0.0576   0.0712   0.0839   0.0919   0.1042   0.1207
  0.1282   0.1308   0.1858   0.2070   0.2240   0.2496   0.2507   0.2861
  0.3172   0.3688   0.3902   0.4864   0.5271   0.5747   0.5802   0.6551
  0.6896   0.7492   0.7766   0.7811   0.8171   0.8396   0.8537   0.8903
  0.9465   0.9804   0.9805   1.0376   1.1168   1.2767   1.2927   1.3830
  1.5695   1.7440   1.7821   1.8469   1.9554   2.2193   2.3062   2.3155
  2.3947   2.4026   2.5428   2.6691   2.8968   3.0508   3.3444   4.2612
  4.4094   4.5473   4.5543   4.5630   4.5928   4.7448   4.9632   7.1864
  7.5136   8.2178   8.2266   8.2915  14.7106  14.8166  14.9495  36.8170
 49.4673 166.1352 293.9050 293.9118 293.98861028.4040
 --------------------------------------------------------------

          Ground-State Mulliken Net Atomic Charges

     Atom                 Charge (a.u.)
  ----------------------------------------
      1 Br                   -0.321929
      2 P                     0.422777
      3 N                    -0.388218
      4 H                     0.287370
  ----------------------------------------
  Sum of atomic charges =    -0.000000

 -----------------------------------------------------------------
                    Cartesian Multipole Moments
 -----------------------------------------------------------------
    Charge (ESU x 10^10)
                 0.0000
    Dipole Moment (Debye)
         X      -0.6375      Y      -0.1512      Z      -0.0000
       Tot       0.6552
    Quadrupole Moments (Debye-Ang)
        XX     -43.0424     XY       0.0963     YY     -34.7828
        XZ       0.0000     YZ       0.0000     ZZ     -37.3090
    Octopole Moments (Debye-Ang^2)
       XXX      50.4713    XXY      -0.6380    XYY       3.9135
       YYY     -10.1953    XXZ      -0.0000    XYZ       0.0000
       YYZ      -0.0000    XZZ       8.6423    YZZ      -0.2291
       ZZZ      -0.0000
    Hexadecapole Moments (Debye-Ang^3)
      XXXX    -499.9422   XXXY     -10.9215   XXYY     -81.9017
      XYYY      13.4317   YYYY     -87.8454   XXXZ       0.0000
      XXYZ       0.0000   XYYZ       0.0000   YYYZ       0.0000
      XXZZ     -83.1959   XYZZ      -1.0863   YYZZ     -24.1717
      XZZZ       0.0000   YZZZ       0.0000   ZZZZ     -47.4256
 -----------------------------------------------------------------
 DrvMan completing analytic gradient of the correlated energy
 Correlated dipole moment
            1
    1  -0.2508191
    2  -0.0594810
    3  -0.0000000
 Energy read as -2968.738774238
 Full Analytical Gradient: (in a.u., or Hartree/Bohr)
             1             2             3             4
    1   -0.00026472   -0.00020308    0.00042191    0.00004589
    2    0.00011870   -0.00091918    0.00073821    0.00006227
    3    0.00000000    0.00000000   -0.00000000   -0.00000000
 Gradient time:  CPU 0.80 s  wall 0.82 s
 ----------------------------------------------------------------
             Standard Nuclear Orientation (Angstroms)
    I     Atom           X                Y                Z
 ----------------------------------------------------------------
    1      Br      0.9964975009    -0.0681494407    -0.0000000000
    2      P      -1.2105697241     0.5761662550     0.0010000000
    3      N      -2.1246344323    -0.6601649954     0.0000000000
    4      H      -1.8464256430    -1.6361084317     0.0000000000
 ----------------------------------------------------------------
 Nuclear Repulsion Energy =   210.5853033452 hartrees
 There are       29 alpha and       29 beta electrons

                       Distance Matrix (Angstroms)
             Br(  1)   P (  2)   N (  3)
   P (  2)  2.299193
   N (  3)  3.176782  1.537540
   H (  4)  3.246646  2.301841  1.014823

 Requested basis set is 6-311++G(d,p)
 There are 43 shells and 107 basis functions
 A cutoff of  1.0D-14 yielded    880 shell pairs
 There are      5665 function pairs (      6227 Cartesian)
 Smallest overlap matrix eigenvalue = 1.68E-03
 Guess MOs from SCF MO coefficient file

 -----------------------------------------------------------------------
  General SCF calculation program by
  Eric Jon Sundstrom, Paul Horn, Yuezhi Mao, Dmitri Zuev, Alec White,
  David Stuck, Shaama M.S., Shane Yost, Joonho Lee, David Small,
  Daniel Levine, Susi Lehtola, Hugh Burton, Evgeny Epifanovsky
 -----------------------------------------------------------------------
 Hartree-Fock
 using 6 threads for integral computing
 -------------------------------------------------------
 OpenMP Integral computing Module                
 Release: version 2.0, May 2017, Q-Chem Inc. Pleasanton 
 -------------------------------------------------------
 A restricted SCF calculation will be
 performed using DIIS
 SCF converges when DIIS error is below 1.0e-08
 ---------------------------------------
  Cycle       Energy         DIIS error
 ---------------------------------------
    1   -2968.1581728988      1.83e-05  
    2   -2968.1581735291      7.44e-06  
    3   -2968.1581736180      4.02e-06  
    4   -2968.1581736529      1.13e-06  
    5   -2968.1581736580      4.23e-07  
    6   -2968.1581736592      1.88e-07  
    7   -2968.1581736594      6.75e-08  
    8   -2968.1581736596      2.07e-08  
    9   -2968.1581736595      8.18e-09  Convergence criterion met
 ---------------------------------------
 SCF time:   CPU 4.88s  wall 1.00s 
 SCF   energy in the final basis set =    -2968.1581736595
 Total energy in the final basis set =    -2968.1581736595


 ------------------------------------------------------------------------------

   CCMAN2: suite of methods based on coupled cluster
           and equation of motion theories.

   Components:
   * libvmm-1.3-trunk
     by Evgeny Epifanovsky, Ilya Kaliman.
   * libtensor-2.5-trunk
     by Evgeny Epifanovsky, Michael Wormit, Dmitry Zuev, Sam Manzer, 
        Ilya Kaliman.
   * libcc-2.5-trunk
     by Evgeny Epifanovsky, Arik Landau, Tomasz Kus, Kirill Khistyaev, 
        Dmitry Zuev, Prashant Manohar, Xintian Feng, Anna Krylov, 
        Matthew Goldey, Alec White, Thomas Jagau, Kaushik Nanda, 
        Anastasia Gunina, Alexander Kunitsa, Joonho Lee.

   CCMAN original authors:
   Anna I. Krylov, C. David Sherrill, Steven R. Gwaltney,
   Edward F. C. Byrd (2000)
   Sergey V. Levchenko, Lyudmila V. Slipchenko, Tao Wang,
   Ana-Maria C. Cristian (2003)
   Piotr A. Pieniazek, C. Melania Oana, Evgeny Epifanovsky (2007)
   Prashant Manohar (2009)

 ------------------------------------------------------------------------------


 Allocating and initializing 30808MB of RAM...
 Calculation will run on 6 cores.


 Alpha MOs, Restricted
 -- Occupied --                  
-490.02  -80.05  -65.16  -58.52  -58.52  -58.52  -15.60   -9.84
  1 A     2 A     3 A     4 A     5 A     6 A     7 A     8 A                  
 -7.592  -7.451  -7.445  -7.445  -5.485  -5.483  -5.483  -3.190
  9 A    10 A    11 A    12 A    13 A    14 A    15 A    16 A                  
 -3.188  -3.187  -3.180  -3.180  -1.194  -1.018  -0.797  -0.624
 17 A    18 A    19 A    20 A    21 A    22 A    23 A    24 A                  
 -0.516  -0.486  -0.422  -0.416  -0.412
 25 A    26 A    27 A    28 A    29 A                                          
 -- Virtual --                   
  0.016   0.050   0.058   0.071   0.084   0.092   0.104   0.121
 30 A    31 A    32 A    33 A    34 A    35 A    36 A    37 A                  
  0.128   0.131   0.186   0.207   0.224   0.250   0.251   0.286
 38 A    39 A    40 A    41 A    42 A    43 A    44 A    45 A                  
  0.317   0.369   0.390   0.486   0.527   0.575   0.580   0.655
 46 A    47 A    48 A    49 A    50 A    51 A    52 A    53 A                  
  0.690   0.749   0.777   0.781   0.817   0.839   0.854   0.890
 54 A    55 A    56 A    57 A    58 A    59 A    60 A    61 A                  
  0.947   0.980   0.981   1.038   1.117   1.276   1.293   1.382
 62 A    63 A    64 A    65 A    66 A    67 A    68 A    69 A                  
  1.570   1.744   1.782   1.847   1.955   2.219   2.306   2.315
 70 A    71 A    72 A    73 A    74 A    75 A    76 A    77 A                  
  2.394   2.402   2.543   2.669   2.897   3.050   3.344   4.261
 78 A    79 A    80 A    81 A    82 A    83 A    84 A    85 A                  
  4.409   4.547   4.554   4.563   4.593   4.745   4.963   7.186
 86 A    87 A    88 A    89 A    90 A    91 A    92 A    93 A                  
  7.513   8.218   8.227   8.291  14.710  14.816  14.949  36.817
 94 A    95 A    96 A    97 A    98 A    99 A   100 A   101 A                  
 49.467 166.134 293.905 293.912 293.9891028.404
102 A   103 A   104 A   105 A   106 A   107 A                                  

 Beta MOs, Restricted
 -- Occupied --                  
-490.02  -80.05  -65.16  -58.52  -58.52  -58.52  -15.60   -9.84
  1 A     2 A     3 A     4 A     5 A     6 A     7 A     8 A                  
 -7.592  -7.451  -7.445  -7.445  -5.485  -5.483  -5.483  -3.190
  9 A    10 A    11 A    12 A    13 A    14 A    15 A    16 A                  
 -3.188  -3.187  -3.180  -3.180  -1.194  -1.018  -0.797  -0.624
 17 A    18 A    19 A    20 A    21 A    22 A    23 A    24 A                  
 -0.516  -0.486  -0.422  -0.416  -0.412
 25 A    26 A    27 A    28 A    29 A                                          
 -- Virtual --                   
  0.016   0.050   0.058   0.071   0.084   0.092   0.104   0.121
 30 A    31 A    32 A    33 A    34 A    35 A    36 A    37 A                  
  0.128   0.131   0.186   0.207   0.224   0.250   0.251   0.286
 38 A    39 A    40 A    41 A    42 A    43 A    44 A    45 A                  
  0.317   0.369   0.390   0.486   0.527   0.575   0.580   0.655
 46 A    47 A    48 A    49 A    50 A    51 A    52 A    53 A                  
  0.690   0.749   0.777   0.781   0.817   0.839   0.854   0.890
 54 A    55 A    56 A    57 A    58 A    59 A    60 A    61 A                  
  0.947   0.980   0.981   1.038   1.117   1.276   1.293   1.382
 62 A    63 A    64 A    65 A    66 A    67 A    68 A    69 A                  
  1.570   1.744   1.782   1.847   1.955   2.219   2.306   2.315
 70 A    71 A    72 A    73 A    74 A    75 A    76 A    77 A                  
  2.394   2.402   2.543   2.669   2.897   3.050   3.344   4.261
 78 A    79 A    80 A    81 A    82 A    83 A    84 A    85 A                  
  4.409   4.547   4.554   4.563   4.593   4.745   4.963   7.186
 86 A    87 A    88 A    89 A    90 A    91 A    92 A    93 A                  
  7.513   8.218   8.227   8.291  14.710  14.816  14.949  36.817
 94 A    95 A    96 A    97 A    98 A    99 A   100 A   101 A                  
 49.467 166.134 293.905 293.912 293.9891028.404
102 A   103 A   104 A   105 A   106 A   107 A                                  

 Occupation and symmetry of molecular orbitals

 Point group: C1 (1 irreducible representation).

                           A     All 
 -------------------------------------
 All molecular orbitals:
  - Alpha                  107   107 
  - Beta                   107   107 
 -------------------------------------
 Alpha orbitals:
  - Frozen occupied        15    15  
  - Active occupied        14    14  
  - Active virtual         78    78  
  - Frozen virtual         0     0   
 -------------------------------------
 Beta orbitals:
  - Frozen occupied        15    15  
  - Active occupied        14    14  
  - Active virtual         78    78  
  - Frozen virtual         0     0   
 -------------------------------------

 Import integrals:   CPU 0.00 s  wall 0.00 s

 Import integrals:   CPU 18.43 s  wall 3.31 s

 MP2 amplitudes:   CPU 0.07 s  wall 0.04 s

Running a double precision version
           CCSD T amplitudes will be solved using DIIS.

           Start     Size      MaxIter   EConv     TConv     
           3         7         100       1.00e-07  1.00e-05  
 ------------------------------------------------------------------------------
           Energy (a.u.)   Ediff      Tdiff       Comment
 ------------------------------------------------------------------------------
         -2968.73106639                           
     1   -2968.71858925   1.25e-02   7.07e-01     
     2   -2968.73676583   1.82e-02   9.28e-02     
     3   -2968.73626276   5.03e-04   4.09e-02     
     4   -2968.73804236   1.78e-03   1.31e-02     Switched to DIIS steps.
     5   -2968.73874129   6.99e-04   1.09e-02     
     6   -2968.73876403   2.27e-05   2.03e-03     
     7   -2968.73877001   5.98e-06   9.66e-04     
     8   -2968.73877487   4.86e-06   2.84e-04     
     9   -2968.73877516   2.82e-07   1.54e-04     
    10   -2968.73877512   3.27e-08   5.02e-05     
    11   -2968.73877522   1.01e-07   2.37e-05     
    12   -2968.73877517   5.82e-08   9.13e-06     
 ------------------------------------------------------------------------------
         -2968.73877517                           CCSD T converged.

End of double precision
 SCF energy                 = -2968.15817366
 MP2 energy                 = -2968.73106639
 CCSD correlation energy     =    -0.58060151
 CCSD total energy           = -2968.73877517

 CCSD  T1^2 = 0.0113  T2^2 = 0.2146  Leading amplitudes:

 Amplitude    Orbitals with energies
  0.0279       26 (A) A                  ->    30 (A) A                   
              -0.4857                          0.0159                     
  0.0279       26 (A) B                  ->    30 (A) B                   
              -0.4857                          0.0159                     
  0.0182       24 (A) A                  ->    32 (A) A                   
              -0.6238                          0.0576                     
  0.0182       24 (A) B                  ->    32 (A) B                   
              -0.6238                          0.0576                     

 Amplitude    Orbitals with energies
 -0.0790       26 (A) A      26 (A) B    ->    30 (A) A      30 (A) B     
              -0.4857       -0.4857            0.0159        0.0159       
  0.0790       26 (A) A      26 (A) B    ->    30 (A) B      30 (A) A     
              -0.4857       -0.4857            0.0159        0.0159       
  0.0790       26 (A) B      26 (A) A    ->    30 (A) A      30 (A) B     
              -0.4857       -0.4857            0.0159        0.0159       
 -0.0790       26 (A) B      26 (A) A    ->    30 (A) B      30 (A) A     
              -0.4857       -0.4857            0.0159        0.0159       

 Computing CCSD intemediates for later calculations in double precision
 Finished.

Running a double precision version
           CCSD Lambda amplitudes will be solved using DIIS.
           Start     Size      MaxIter   EConv     LConv     
           3         7         100       1.00e-07  1.00e-05  
 ------------------------------------------------------------------------------
            Enorm      Ldiff       Comment
 ------------------------------------------------------------------------------
     1     4.86e-02   3.44e-02     
     2     1.45e-02   6.14e-03     
     3     5.83e-03   1.36e-03     
     4     3.55e-03   1.25e-03     Switched to DIIS steps.
     5     1.00e-03   6.38e-04     
     6     4.65e-04   1.41e-04     
     7     1.66e-04   4.10e-05     
     8     7.82e-05   6.78e-07     
     9     2.86e-05   3.14e-06     
    10     1.18e-05   6.83e-07     
    11     4.30e-06   2.00e-07     
    12     1.59e-06   2.42e-08     
    13     5.62e-07   9.83e-08     
    14     2.06e-07   2.87e-08     
    15     1.10e-07   1.92e-08     
    16     4.73e-08   9.39e-09     
 ------------------------------------------------------------------------------
                                   CCSD Lambda converged.

 Computing density matrices in double precision...
           Orbital response amplitudes will be solved using DIIS.
           Start     Size      MaxIter   EConv     LConv     
           3         7         100       1.00e-06  1.00e-06  
 ------------------------------------------------------------------------------
            Enorm      Ldiff       Comment
 ------------------------------------------------------------------------------
     1     1.06e-01   4.51e-03     
     2     1.07e-01   5.41e-03     
     3     1.28e-01   2.25e-02     
     4     9.02e-03   5.46e-02     Switched to DIIS steps.
     5     2.42e-03   1.55e-05     
     6     1.84e-03   5.48e-04     
     7     5.97e-04   4.73e-04     
     8     1.15e-04   8.65e-05     
     9     2.13e-05   1.80e-05     
    10     5.20e-06   1.92e-06     
    11     1.74e-06   4.89e-07     
    12     3.70e-07   6.63e-08     
 ------------------------------------------------------------------------------
                                   Orbital response converged.

 Computing density matrices... Done.
 CCSD calculation:   CPU 570.48 s  wall 107.20 s

 Transferring MO TPDM to AO TPDM
 Transferring g2_o1o1o1o1
 Transferring g2_o1o1o1v1
 Transferring g2_o1o1v1v1
 Transferring g2_o1v1o1v1
 Transferring g2_o1v1v1v1
 Transferring g2_v1v1v1v1
 Adding separable TPDM
 Computing TPDM gradient
 --------------------------------------------------------
 2e gradient
  Atom          X               Y               Z
 --------------------------------------------------------
    1        -34.455754        5.601438        0.011520  
    2         17.985687      -20.669886       -0.022454  
    3         17.335817        9.552992        0.011649  
    4         -0.865750        5.515455       -0.000715  
 --------------------------------------------------------
 --------------------------------------------------------
 Final gradient
  Atom          X               Y               Z
 --------------------------------------------------------
    1        -34.455754        5.601438        0.011520  
    2         17.985687      -20.669886       -0.022454  
    3         17.335817        9.552992        0.011649  
    4         -0.865750        5.515455       -0.000715  
 --------------------------------------------------------
 Analytic gradient from two-electron contribution:   CPU 114.76 s  wall 22.42 s

 Total ccman2 time:   CPU 707.18 s  wall 134.02 s


 --------------------------------------------------------------

                    Orbital Energies (a.u.)
 --------------------------------------------------------------

 Alpha MOs
 -- Occupied --
******** -80.0547 -65.1592 -58.5189 -58.5178 -58.5177 -15.6006  -9.8389
 -7.5923  -7.4513  -7.4453  -7.4448  -5.4848  -5.4833  -5.4825  -3.1900
 -3.1876  -3.1869  -3.1804  -3.1804  -1.1937  -1.0178  -0.7972  -0.6238
 -0.5164  -0.4857  -0.4221  -0.4158  -0.4117
 -- Virtual --
  0.0159   0.0497   0.0576   0.0712   0.0839   0.0919   0.1042   0.1207
  0.1282   0.1308   0.1858   0.2069   0.2240   0.2496   0.2507   0.2861
  0.3171   0.3688   0.3902   0.4863   0.5272   0.5747   0.5802   0.6550
  0.6896   0.7491   0.7766   0.7811   0.8171   0.8394   0.8535   0.8901
  0.9466   0.9803   0.9805   1.0377   1.1169   1.2764   1.2926   1.3822
  1.5695   1.7439   1.7821   1.8472   1.9553   2.2193   2.3062   2.3155
  2.3944   2.4024   2.5425   2.6691   2.8967   3.0502   3.3444   4.2612
  4.4089   4.5473   4.5543   4.5629   4.5927   4.7447   4.9626   7.1864
  7.5130   8.2178   8.2266   8.2914  14.7104  14.8164  14.9486  36.8168
 49.4672 166.1343 293.9050 293.9118 293.98861028.4039
 --------------------------------------------------------------

          Ground-State Mulliken Net Atomic Charges

     Atom                 Charge (a.u.)
  ----------------------------------------
      1 Br                   -0.321898
      2 P                     0.423015
      3 N                    -0.388491
      4 H                     0.287374
  ----------------------------------------
  Sum of atomic charges =    -0.000000

 -----------------------------------------------------------------
                    Cartesian Multipole Moments
 -----------------------------------------------------------------
    Charge (ESU x 10^10)
                -0.0000
    Dipole Moment (Debye)
         X      -0.6370      Y      -0.1480      Z       0.0016
       Tot       0.6539
    Quadrupole Moments (Debye-Ang)
        XX     -43.0466     XY       0.0909     YY     -34.7791
        XZ      -0.0024     YZ       0.0001     ZZ     -37.3121
    Octopole Moments (Debye-Ang^2)
       XXX      50.4897    XXY      -0.6473    XYY       3.9113
       YYY     -10.2257    XXZ      -0.0126    XYZ       0.0005
       YYZ      -0.0132    XZZ       8.6463    YZZ      -0.2398
       ZZZ      -0.0335
    Hexadecapole Moments (Debye-Ang^3)
      XXXX    -500.0233   XXXY     -10.9001   XXYY     -81.9109
      XYYY      13.4673   YYYY     -87.9204   XXXZ       0.0378
      XXYZ      -0.0059   XYYZ       0.0166   YYYZ      -0.0240
      XXZZ     -83.2066   XYZZ      -1.0743   YYZZ     -24.1852
      XZZZ       0.0404   YZZZ      -0.0205   ZZZZ     -47.4346
 -----------------------------------------------------------------
 DrvMan completing analytic gradient of the correlated energy
 Correlated dipole moment
            1
    1  -0.2506036
    2  -0.0582327
    3   0.0006424
 Energy read as -2968.738775167
 Full Analytical Gradient: (in a.u., or Hartree/Bohr)
             1             2             3             4
    1   -0.00019767    0.00015278    0.00007482   -0.00002993
    2    0.00005514   -0.00009060   -0.00000687    0.00004232
    3   -0.00001198    0.00003127   -0.00005173    0.00003244
 Gradient time:  CPU 0.79 s  wall 0.82 s
 ----------------------------------------------------------------
             Standard Nuclear Orientation (Angstroms)
    I     Atom           X                Y                Z
 ----------------------------------------------------------------
    1      Br      0.9964975009    -0.0681494407    -0.0000000000
    2      P      -1.2105697241     0.5761662550     0.0000000000
    3      N      -2.1236344323    -0.6601649954     0.0000000000
    4      H      -1.8464256430    -1.6361084317     0.0000000000
 ----------------------------------------------------------------
 Nuclear Repulsion Energy =   210.6129063333 hartrees
 There are       29 alpha and       29 beta electrons

                       Distance Matrix (Angstroms)
             Br(  1)   P (  2)   N (  3)
   P (  2)  2.299193
   N (  3)  3.175800  1.536946
   H (  4)  3.246646  2.301841  1.014549

 Requested basis set is 6-311++G(d,p)
 There are 43 shells and 107 basis functions
 A cutoff of  1.0D-14 yielded    880 shell pairs
 There are      5665 function pairs (      6227 Cartesian)
 Smallest overlap matrix eigenvalue = 1.69E-03
 Guess MOs from SCF MO coefficient file

 -----------------------------------------------------------------------
  General SCF calculation program by
  Eric Jon Sundstrom, Paul Horn, Yuezhi Mao, Dmitri Zuev, Alec White,
  David Stuck, Shaama M.S., Shane Yost, Joonho Lee, David Small,
  Daniel Levine, Susi Lehtola, Hugh Burton, Evgeny Epifanovsky
 -----------------------------------------------------------------------
 Hartree-Fock
 using 6 threads for integral computing
 -------------------------------------------------------
 OpenMP Integral computing Module                
 Release: version 2.0, May 2017, Q-Chem Inc. Pleasanton 
 -------------------------------------------------------
 A restricted SCF calculation will be
 performed using DIIS
 SCF converges when DIIS error is below 1.0e-08
 ---------------------------------------
  Cycle       Energy         DIIS error
 ---------------------------------------
    1   -2968.1582192146      1.85e-05  
    2   -2968.1582198857      6.94e-06  
    3   -2968.1582199734      4.40e-06  
    4   -2968.1582200090      9.27e-07  
    5   -2968.1582200134      3.45e-07  
    6   -2968.1582200141      1.51e-07  
    7   -2968.1582200143      5.85e-08  
    8   -2968.1582200143      1.98e-08  
    9   -2968.1582200143      9.26e-09  Convergence criterion met
 ---------------------------------------
 SCF time:   CPU 4.85s  wall 1.00s 
 SCF   energy in the final basis set =    -2968.1582200143
 Total energy in the final basis set =    -2968.1582200143


 ------------------------------------------------------------------------------

   CCMAN2: suite of methods based on coupled cluster
           and equation of motion theories.

   Components:
   * libvmm-1.3-trunk
     by Evgeny Epifanovsky, Ilya Kaliman.
   * libtensor-2.5-trunk
     by Evgeny Epifanovsky, Michael Wormit, Dmitry Zuev, Sam Manzer, 
        Ilya Kaliman.
   * libcc-2.5-trunk
     by Evgeny Epifanovsky, Arik Landau, Tomasz Kus, Kirill Khistyaev, 
        Dmitry Zuev, Prashant Manohar, Xintian Feng, Anna Krylov, 
        Matthew Goldey, Alec White, Thomas Jagau, Kaushik Nanda, 
        Anastasia Gunina, Alexander Kunitsa, Joonho Lee.

   CCMAN original authors:
   Anna I. Krylov, C. David Sherrill, Steven R. Gwaltney,
   Edward F. C. Byrd (2000)
   Sergey V. Levchenko, Lyudmila V. Slipchenko, Tao Wang,
   Ana-Maria C. Cristian (2003)
   Piotr A. Pieniazek, C. Melania Oana, Evgeny Epifanovsky (2007)
   Prashant Manohar (2009)

 ------------------------------------------------------------------------------


 Allocating and initializing 30808MB of RAM...
 Calculation will run on 6 cores.


 Alpha MOs, Restricted
 -- Occupied --                  
-490.02  -80.05  -65.16  -58.52  -58.52  -58.52  -15.60   -9.84
  1 A     2 A     3 A     4 A     5 A     6 A     7 A     8 A                  
 -7.592  -7.451  -7.445  -7.445  -5.485  -5.483  -5.483  -3.190
  9 A    10 A    11 A    12 A    13 A    14 A    15 A    16 A                  
 -3.188  -3.187  -3.180  -3.180  -1.194  -1.018  -0.797  -0.624
 17 A    18 A    19 A    20 A    21 A    22 A    23 A    24 A                  
 -0.517  -0.486  -0.422  -0.416  -0.412
 25 A    26 A    27 A    28 A    29 A                                          
 -- Virtual --                   
  0.016   0.050   0.058   0.071   0.084   0.092   0.104   0.121
 30 A    31 A    32 A    33 A    34 A    35 A    36 A    37 A                  
  0.128   0.131   0.186   0.207   0.224   0.250   0.251   0.286
 38 A    39 A    40 A    41 A    42 A    43 A    44 A    45 A                  
  0.317   0.369   0.390   0.486   0.527   0.575   0.580   0.655
 46 A    47 A    48 A    49 A    50 A    51 A    52 A    53 A                  
  0.690   0.749   0.777   0.781   0.817   0.840   0.854   0.890
 54 A    55 A    56 A    57 A    58 A    59 A    60 A    61 A                  
  0.946   0.980   0.981   1.038   1.117   1.276   1.292   1.383
 62 A    63 A    64 A    65 A    66 A    67 A    68 A    69 A                  
  1.570   1.744   1.782   1.847   1.955   2.220   2.306   2.316
 70 A    71 A    72 A    73 A    74 A    75 A    76 A    77 A                  
  2.394   2.402   2.542   2.670   2.897   3.051   3.345   4.261
 78 A    79 A    80 A    81 A    82 A    83 A    84 A    85 A                  
  4.409   4.547   4.554   4.563   4.593   4.745   4.964   7.186
 86 A    87 A    88 A    89 A    90 A    91 A    92 A    93 A                  
  7.513   8.218   8.227   8.292  14.711  14.817  14.949  36.817
 94 A    95 A    96 A    97 A    98 A    99 A   100 A   101 A                  
 49.467 166.135 293.905 293.912 293.9891028.404
102 A   103 A   104 A   105 A   106 A   107 A                                  

 Beta MOs, Restricted
 -- Occupied --                  
-490.02  -80.05  -65.16  -58.52  -58.52  -58.52  -15.60   -9.84
  1 A     2 A     3 A     4 A     5 A     6 A     7 A     8 A                  
 -7.592  -7.451  -7.445  -7.445  -5.485  -5.483  -5.483  -3.190
  9 A    10 A    11 A    12 A    13 A    14 A    15 A    16 A                  
 -3.188  -3.187  -3.180  -3.180  -1.194  -1.018  -0.797  -0.624
 17 A    18 A    19 A    20 A    21 A    22 A    23 A    24 A                  
 -0.517  -0.486  -0.422  -0.416  -0.412
 25 A    26 A    27 A    28 A    29 A                                          
 -- Virtual --                   
  0.016   0.050   0.058   0.071   0.084   0.092   0.104   0.121
 30 A    31 A    32 A    33 A    34 A    35 A    36 A    37 A                  
  0.128   0.131   0.186   0.207   0.224   0.250   0.251   0.286
 38 A    39 A    40 A    41 A    42 A    43 A    44 A    45 A                  
  0.317   0.369   0.390   0.486   0.527   0.575   0.580   0.655
 46 A    47 A    48 A    49 A    50 A    51 A    52 A    53 A                  
  0.690   0.749   0.777   0.781   0.817   0.840   0.854   0.890
 54 A    55 A    56 A    57 A    58 A    59 A    60 A    61 A                  
  0.946   0.980   0.981   1.038   1.117   1.276   1.292   1.383
 62 A    63 A    64 A    65 A    66 A    67 A    68 A    69 A                  
  1.570   1.744   1.782   1.847   1.955   2.220   2.306   2.316
 70 A    71 A    72 A    73 A    74 A    75 A    76 A    77 A                  
  2.394   2.402   2.542   2.670   2.897   3.051   3.345   4.261
 78 A    79 A    80 A    81 A    82 A    83 A    84 A    85 A                  
  4.409   4.547   4.554   4.563   4.593   4.745   4.964   7.186
 86 A    87 A    88 A    89 A    90 A    91 A    92 A    93 A                  
  7.513   8.218   8.227   8.292  14.711  14.817  14.949  36.817
 94 A    95 A    96 A    97 A    98 A    99 A   100 A   101 A                  
 49.467 166.135 293.905 293.912 293.9891028.404
102 A   103 A   104 A   105 A   106 A   107 A                                  

 Occupation and symmetry of molecular orbitals

 Point group: C1 (1 irreducible representation).

                           A     All 
 -------------------------------------
 All molecular orbitals:
  - Alpha                  107   107 
  - Beta                   107   107 
 -------------------------------------
 Alpha orbitals:
  - Frozen occupied        15    15  
  - Active occupied        14    14  
  - Active virtual         78    78  
  - Frozen virtual         0     0   
 -------------------------------------
 Beta orbitals:
  - Frozen occupied        15    15  
  - Active occupied        14    14  
  - Active virtual         78    78  
  - Frozen virtual         0     0   
 -------------------------------------

 Import integrals:   CPU 0.00 s  wall 0.00 s

 Import integrals:   CPU 19.29 s  wall 3.60 s

 MP2 amplitudes:   CPU 0.09 s  wall 0.05 s

Running a double precision version
           CCSD T amplitudes will be solved using DIIS.

           Start     Size      MaxIter   EConv     TConv     
           3         7         100       1.00e-07  1.00e-05  
 ------------------------------------------------------------------------------
           Energy (a.u.)   Ediff      Tdiff       Comment
 ------------------------------------------------------------------------------
         -2968.73105806                           
     1   -2968.71860262   1.25e-02   7.07e-01     
     2   -2968.73676463   1.82e-02   9.28e-02     
     3   -2968.73626523   4.99e-04   4.09e-02     
     4   -2968.73804283   1.78e-03   1.31e-02     Switched to DIIS steps.
     5   -2968.73874084   6.98e-04   1.09e-02     
     6   -2968.73876350   2.27e-05   2.03e-03     
     7   -2968.73876950   6.00e-06   9.65e-04     
     8   -2968.73877436   4.86e-06   2.84e-04     
     9   -2968.73877464   2.79e-07   1.54e-04     
    10   -2968.73877461   3.08e-08   5.02e-05     
    11   -2968.73877471   1.00e-07   2.37e-05     
    12   -2968.73877466   5.81e-08   9.12e-06     
 ------------------------------------------------------------------------------
         -2968.73877466                           CCSD T converged.

End of double precision
 SCF energy                 = -2968.15822001
 MP2 energy                 = -2968.73105806
 CCSD correlation energy     =    -0.58055464
 CCSD total energy           = -2968.73877466

 CCSD  T1^2 = 0.0113  T2^2 = 0.2145  Leading amplitudes:

 Amplitude    Orbitals with energies
 -0.0279       26 (A) A                  ->    30 (A) A                   
              -0.4858                          0.0159                     
 -0.0279       26 (A) B                  ->    30 (A) B                   
              -0.4858                          0.0159                     
 -0.0182       24 (A) A                  ->    32 (A) A                   
              -0.6238                          0.0576                     
 -0.0182       24 (A) B                  ->    32 (A) B                   
              -0.6238                          0.0576                     

 Amplitude    Orbitals with energies
 -0.0790       26 (A) A      26 (A) B    ->    30 (A) A      30 (A) B     
              -0.4858       -0.4858            0.0159        0.0159       
  0.0790       26 (A) A      26 (A) B    ->    30 (A) B      30 (A) A     
              -0.4858       -0.4858            0.0159        0.0159       
  0.0790       26 (A) B      26 (A) A    ->    30 (A) A      30 (A) B     
              -0.4858       -0.4858            0.0159        0.0159       
 -0.0790       26 (A) B      26 (A) A    ->    30 (A) B      30 (A) A     
              -0.4858       -0.4858            0.0159        0.0159       

 Computing CCSD intemediates for later calculations in double precision
 Finished.

Running a double precision version
           CCSD Lambda amplitudes will be solved using DIIS.
           Start     Size      MaxIter   EConv     LConv     
           3         7         100       1.00e-07  1.00e-05  
 ------------------------------------------------------------------------------
            Enorm      Ldiff       Comment
 ------------------------------------------------------------------------------
     1     4.85e-02   3.44e-02     
     2     1.44e-02   6.14e-03     
     3     5.83e-03   1.36e-03     
     4     3.55e-03   1.24e-03     Switched to DIIS steps.
     5     1.00e-03   6.37e-04     
     6     4.64e-04   1.41e-04     
     7     1.65e-04   4.09e-05     
     8     7.81e-05   6.70e-07     
     9     2.85e-05   3.13e-06     
    10     1.18e-05   6.76e-07     
    11     4.29e-06   1.97e-07     
    12     1.58e-06   2.36e-08     
    13     5.60e-07   9.79e-08     
    14     2.05e-07   2.86e-08     
    15     1.10e-07   1.92e-08     
    16     4.71e-08   9.36e-09     
 ------------------------------------------------------------------------------
                                   CCSD Lambda converged.

 Computing density matrices in double precision...
           Orbital response amplitudes will be solved using DIIS.
           Start     Size      MaxIter   EConv     LConv     
           3         7         100       1.00e-06  1.00e-06  
 ------------------------------------------------------------------------------
            Enorm      Ldiff       Comment
 ------------------------------------------------------------------------------
     1     1.06e-01   4.51e-03     
     2     1.07e-01   5.42e-03     
     3     1.27e-01   2.25e-02     
     4     9.02e-03   5.46e-02     Switched to DIIS steps.
     5     2.42e-03   1.51e-05     
     6     1.83e-03   5.49e-04     
     7     5.96e-04   4.72e-04     
     8     1.15e-04   8.60e-05     
     9     2.12e-05   1.79e-05     
    10     5.17e-06   1.91e-06     
    11     1.73e-06   4.86e-07     
    12     3.70e-07   6.36e-08     
 ------------------------------------------------------------------------------
                                   Orbital response converged.

 Computing density matrices... Done.
 CCSD calculation:   CPU 569.73 s  wall 107.15 s

 Transferring MO TPDM to AO TPDM
 Transferring g2_o1o1o1o1
 Transferring g2_o1o1o1v1
 Transferring g2_o1o1v1v1
 Transferring g2_o1v1o1v1
 Transferring g2_o1v1v1v1
 Transferring g2_v1v1v1v1
 Adding separable TPDM
 Computing TPDM gradient
 --------------------------------------------------------
 2e gradient
  Atom          X               Y               Z
 --------------------------------------------------------
    1        -34.457307        5.600920        0.000001  
    2         17.987862      -20.685837        0.000001  
    3         17.334082        9.566676       -0.000003  
    4         -0.864638        5.518241        0.000001  
 --------------------------------------------------------
 --------------------------------------------------------
 Final gradient
  Atom          X               Y               Z
 --------------------------------------------------------
    1        -34.457307        5.600920        0.000001  
    2         17.987862      -20.685837        0.000001  
    3         17.334082        9.566676       -0.000003  
    4         -0.864638        5.518241        0.000001  
 --------------------------------------------------------
 Analytic gradient from two-electron contribution:   CPU 114.19 s  wall 22.21 s

 Total ccman2 time:   CPU 710.50 s  wall 135.39 s


 --------------------------------------------------------------

                    Orbital Energies (a.u.)
 --------------------------------------------------------------

 Alpha MOs
 -- Occupied --
******** -80.0547 -65.1591 -58.5188 -58.5177 -58.5176 -15.6005  -9.8388
 -7.5923  -7.4512  -7.4453  -7.4447  -5.4847  -5.4833  -5.4825  -3.1899
 -3.1875  -3.1868  -3.1803  -3.1803  -1.1939  -1.0177  -0.7973  -0.6238
 -0.5165  -0.4858  -0.4220  -0.4158  -0.4116
 -- Virtual --
  0.0159   0.0497   0.0576   0.0712   0.0839   0.0919   0.1042   0.1207
  0.1282   0.1308   0.1858   0.2070   0.2240   0.2496   0.2507   0.2861
  0.3173   0.3688   0.3902   0.4864   0.5273   0.5747   0.5803   0.6550
  0.6897   0.7490   0.7767   0.7812   0.8171   0.8396   0.8536   0.8902
  0.9464   0.9803   0.9809   1.0376   1.1170   1.2765   1.2925   1.3828
  1.5698   1.7442   1.7821   1.8473   1.9553   2.2198   2.3063   2.3155
  2.3943   2.4024   2.5421   2.6695   2.8966   3.0508   3.3452   4.2612
  4.4089   4.5474   4.5544   4.5630   4.5929   4.7448   4.9636   7.1864
  7.5134   8.2179   8.2267   8.2915  14.7105  14.8166  14.9492  36.8173
 49.4673 166.1349 293.9051 293.9119 293.98871028.4040
 --------------------------------------------------------------

          Ground-State Mulliken Net Atomic Charges

     Atom                 Charge (a.u.)
  ----------------------------------------
      1 Br                   -0.322204
      2 P                     0.423163
      3 N                    -0.388587
      4 H                     0.287628
  ----------------------------------------
  Sum of atomic charges =    -0.000000

 -----------------------------------------------------------------
                    Cartesian Multipole Moments
 -----------------------------------------------------------------
    Charge (ESU x 10^10)
                -0.0000
    Dipole Moment (Debye)
         X      -0.6424      Y      -0.1482      Z       0.0000
       Tot       0.6593
    Quadrupole Moments (Debye-Ang)
        XX     -43.0353     XY       0.0933     YY     -34.7755
        XZ      -0.0000     YZ       0.0000     ZZ     -37.3099
    Octopole Moments (Debye-Ang^2)
       XXX      50.4132    XXY      -0.6590    XYY       3.8956
       YYY     -10.2302    XXZ       0.0000    XYZ       0.0000
       YYZ       0.0000    XZZ       8.6336    YZZ      -0.2396
       ZZZ      -0.0000
    Hexadecapole Moments (Debye-Ang^3)
      XXXX    -499.7204   XXXY     -10.8518   XXYY     -81.8668
      XYYY      13.4906   YYYY     -87.9023   XXXZ      -0.0000
      XXYZ      -0.0000   XYYZ      -0.0000   YYYZ       0.0000
      XXZZ     -83.1715   XYZZ      -1.0699   YYZZ     -24.1821
      XZZZ      -0.0000   YZZZ       0.0000   ZZZZ     -47.4291
 -----------------------------------------------------------------
 DrvMan completing analytic gradient of the correlated energy
 Correlated dipole moment
            1
    1  -0.2527534
    2  -0.0583145
    3   0.0000001
 Energy read as -2968.738774655
 Full Analytical Gradient: (in a.u., or Hartree/Bohr)
             1             2             3             4
    1   -0.00025482   -0.00014400    0.00049531   -0.00009649
    2    0.00003292   -0.00043729    0.00018127    0.00022310
    3   -0.00000002    0.00000000    0.00000005   -0.00000003
 Gradient time:  CPU 0.86 s  wall 0.84 s
 ----------------------------------------------------------------
             Standard Nuclear Orientation (Angstroms)
    I     Atom           X                Y                Z
 ----------------------------------------------------------------
    1      Br      0.9964975009    -0.0681494407    -0.0000000000
    2      P      -1.2105697241     0.5761662550     0.0000000000
    3      N      -2.1256344323    -0.6601649954     0.0000000000
    4      H      -1.8464256430    -1.6361084317     0.0000000000
 ----------------------------------------------------------------
 Nuclear Repulsion Energy =   210.5577449952 hartrees
 There are       29 alpha and       29 beta electrons

                       Distance Matrix (Angstroms)
             Br(  1)   P (  2)   N (  3)
   P (  2)  2.299193
   N (  3)  3.177765  1.538135
   H (  4)  3.246646  2.301841  1.015098

 Requested basis set is 6-311++G(d,p)
 There are 43 shells and 107 basis functions
 A cutoff of  1.0D-14 yielded    880 shell pairs
 There are      5665 function pairs (      6227 Cartesian)
 Smallest overlap matrix eigenvalue = 1.68E-03
 Guess MOs from SCF MO coefficient file

 -----------------------------------------------------------------------
  General SCF calculation program by
  Eric Jon Sundstrom, Paul Horn, Yuezhi Mao, Dmitri Zuev, Alec White,
  David Stuck, Shaama M.S., Shane Yost, Joonho Lee, David Small,
  Daniel Levine, Susi Lehtola, Hugh Burton, Evgeny Epifanovsky
 -----------------------------------------------------------------------
 Hartree-Fock
 using 6 threads for integral computing
 -------------------------------------------------------
 OpenMP Integral computing Module                
 Release: version 2.0, May 2017, Q-Chem Inc. Pleasanton 
 -------------------------------------------------------
 A restricted SCF calculation will be
 performed using DIIS
 SCF converges when DIIS error is below 1.0e-08
 ---------------------------------------
  Cycle       Energy         DIIS error
 ---------------------------------------
    1   -2968.1581247064      3.01e-05  
    2   -2968.1581262133      1.24e-05  
    3   -2968.1581264325      7.08e-06  
    4   -2968.1581265228      1.41e-06  
    5   -2968.1581265318      5.17e-07  
    6   -2968.1581265334      2.21e-07  
    7   -2968.1581265338      9.68e-08  
    8   -2968.1581265338      3.52e-08  
    9   -2968.1581265339      1.54e-08  
   10   -2968.1581265339      4.21e-09  Convergence criterion met
 ---------------------------------------
 SCF time:   CPU 5.38s  wall 1.00s 
 SCF   energy in the final basis set =    -2968.1581265339
 Total energy in the final basis set =    -2968.1581265339


 ------------------------------------------------------------------------------

   CCMAN2: suite of methods based on coupled cluster
           and equation of motion theories.

   Components:
   * libvmm-1.3-trunk
     by Evgeny Epifanovsky, Ilya Kaliman.
   * libtensor-2.5-trunk
     by Evgeny Epifanovsky, Michael Wormit, Dmitry Zuev, Sam Manzer, 
        Ilya Kaliman.
   * libcc-2.5-trunk
     by Evgeny Epifanovsky, Arik Landau, Tomasz Kus, Kirill Khistyaev, 
        Dmitry Zuev, Prashant Manohar, Xintian Feng, Anna Krylov, 
        Matthew Goldey, Alec White, Thomas Jagau, Kaushik Nanda, 
        Anastasia Gunina, Alexander Kunitsa, Joonho Lee.

   CCMAN original authors:
   Anna I. Krylov, C. David Sherrill, Steven R. Gwaltney,
   Edward F. C. Byrd (2000)
   Sergey V. Levchenko, Lyudmila V. Slipchenko, Tao Wang,
   Ana-Maria C. Cristian (2003)
   Piotr A. Pieniazek, C. Melania Oana, Evgeny Epifanovsky (2007)
   Prashant Manohar (2009)

 ------------------------------------------------------------------------------


 Allocating and initializing 30808MB of RAM...
 Calculation will run on 6 cores.


 Alpha MOs, Restricted
 -- Occupied --                  
-490.02  -80.05  -65.16  -58.52  -58.52  -58.52  -15.60   -9.84
  1 A     2 A     3 A     4 A     5 A     6 A     7 A     8 A                  
 -7.592  -7.451  -7.445  -7.445  -5.485  -5.483  -5.483  -3.190
  9 A    10 A    11 A    12 A    13 A    14 A    15 A    16 A                  
 -3.188  -3.187  -3.180  -3.180  -1.194  -1.018  -0.797  -0.624
 17 A    18 A    19 A    20 A    21 A    22 A    23 A    24 A                  
 -0.516  -0.486  -0.422  -0.416  -0.412
 25 A    26 A    27 A    28 A    29 A                                          
 -- Virtual --                   
  0.016   0.050   0.058   0.071   0.084   0.092   0.104   0.121
 30 A    31 A    32 A    33 A    34 A    35 A    36 A    37 A                  
  0.128   0.131   0.186   0.207   0.224   0.250   0.251   0.286
 38 A    39 A    40 A    41 A    42 A    43 A    44 A    45 A                  
  0.317   0.369   0.390   0.486   0.527   0.575   0.580   0.655
 46 A    47 A    48 A    49 A    50 A    51 A    52 A    53 A                  
  0.690   0.749   0.777   0.781   0.817   0.839   0.853   0.890
 54 A    55 A    56 A    57 A    58 A    59 A    60 A    61 A                  
  0.947   0.980   0.980   1.038   1.117   1.276   1.293   1.382
 62 A    63 A    64 A    65 A    66 A    67 A    68 A    69 A                  
  1.569   1.744   1.782   1.847   1.955   2.219   2.306   2.315
 70 A    71 A    72 A    73 A    74 A    75 A    76 A    77 A                  
  2.394   2.402   2.543   2.669   2.897   3.050   3.344   4.261
 78 A    79 A    80 A    81 A    82 A    83 A    84 A    85 A                  
  4.409   4.547   4.554   4.563   4.593   4.745   4.962   7.186
 86 A    87 A    88 A    89 A    90 A    91 A    92 A    93 A                  
  7.513   8.218   8.227   8.291  14.710  14.816  14.948  36.816
 94 A    95 A    96 A    97 A    98 A    99 A   100 A   101 A                  
 49.467 166.134 293.905 293.912 293.9881028.404
102 A   103 A   104 A   105 A   106 A   107 A                                  

 Beta MOs, Restricted
 -- Occupied --                  
-490.02  -80.05  -65.16  -58.52  -58.52  -58.52  -15.60   -9.84
  1 A     2 A     3 A     4 A     5 A     6 A     7 A     8 A                  
 -7.592  -7.451  -7.445  -7.445  -5.485  -5.483  -5.483  -3.190
  9 A    10 A    11 A    12 A    13 A    14 A    15 A    16 A                  
 -3.188  -3.187  -3.180  -3.180  -1.194  -1.018  -0.797  -0.624
 17 A    18 A    19 A    20 A    21 A    22 A    23 A    24 A                  
 -0.516  -0.486  -0.422  -0.416  -0.412
 25 A    26 A    27 A    28 A    29 A                                          
 -- Virtual --                   
  0.016   0.050   0.058   0.071   0.084   0.092   0.104   0.121
 30 A    31 A    32 A    33 A    34 A    35 A    36 A    37 A                  
  0.128   0.131   0.186   0.207   0.224   0.250   0.251   0.286
 38 A    39 A    40 A    41 A    42 A    43 A    44 A    45 A                  
  0.317   0.369   0.390   0.486   0.527   0.575   0.580   0.655
 46 A    47 A    48 A    49 A    50 A    51 A    52 A    53 A                  
  0.690   0.749   0.777   0.781   0.817   0.839   0.853   0.890
 54 A    55 A    56 A    57 A    58 A    59 A    60 A    61 A                  
  0.947   0.980   0.980   1.038   1.117   1.276   1.293   1.382
 62 A    63 A    64 A    65 A    66 A    67 A    68 A    69 A                  
  1.569   1.744   1.782   1.847   1.955   2.219   2.306   2.315
 70 A    71 A    72 A    73 A    74 A    75 A    76 A    77 A                  
  2.394   2.402   2.543   2.669   2.897   3.050   3.344   4.261
 78 A    79 A    80 A    81 A    82 A    83 A    84 A    85 A                  
  4.409   4.547   4.554   4.563   4.593   4.745   4.962   7.186
 86 A    87 A    88 A    89 A    90 A    91 A    92 A    93 A                  
  7.513   8.218   8.227   8.291  14.710  14.816  14.948  36.816
 94 A    95 A    96 A    97 A    98 A    99 A   100 A   101 A                  
 49.467 166.134 293.905 293.912 293.9881028.404
102 A   103 A   104 A   105 A   106 A   107 A                                  

 Occupation and symmetry of molecular orbitals

 Point group: C1 (1 irreducible representation).

                           A     All 
 -------------------------------------
 All molecular orbitals:
  - Alpha                  107   107 
  - Beta                   107   107 
 -------------------------------------
 Alpha orbitals:
  - Frozen occupied        15    15  
  - Active occupied        14    14  
  - Active virtual         78    78  
  - Frozen virtual         0     0   
 -------------------------------------
 Beta orbitals:
  - Frozen occupied        15    15  
  - Active occupied        14    14  
  - Active virtual         78    78  
  - Frozen virtual         0     0   
 -------------------------------------

 Import integrals:   CPU 0.00 s  wall 0.00 s

 Import integrals:   CPU 18.16 s  wall 3.22 s

 MP2 amplitudes:   CPU 0.09 s  wall 0.06 s

Running a double precision version
           CCSD T amplitudes will be solved using DIIS.

           Start     Size      MaxIter   EConv     TConv     
           3         7         100       1.00e-07  1.00e-05  
 ------------------------------------------------------------------------------
           Energy (a.u.)   Ediff      Tdiff       Comment
 ------------------------------------------------------------------------------
         -2968.73107399                           
     1   -2968.71857514   1.25e-02   7.07e-01     
     2   -2968.73676628   1.82e-02   9.29e-02     
     3   -2968.73625955   5.07e-04   4.09e-02     
     4   -2968.73804116   1.78e-03   1.31e-02     Switched to DIIS steps.
     5   -2968.73874100   7.00e-04   1.09e-02     
     6   -2968.73876381   2.28e-05   2.03e-03     
     7   -2968.73876978   5.97e-06   9.67e-04     
     8   -2968.73877464   4.87e-06   2.84e-04     
     9   -2968.73877493   2.85e-07   1.54e-04     
    10   -2968.73877490   3.46e-08   5.03e-05     
    11   -2968.73877500   1.02e-07   2.37e-05     
    12   -2968.73877494   5.83e-08   9.15e-06     
 ------------------------------------------------------------------------------
         -2968.73877494                           CCSD T converged.

End of double precision
 SCF energy                 = -2968.15812653
 MP2 energy                 = -2968.73107399
 CCSD correlation energy     =    -0.58064841
 CCSD total energy           = -2968.73877494

 CCSD  T1^2 = 0.0113  T2^2 = 0.2147  Leading amplitudes:

 Amplitude    Orbitals with energies
 -0.0279       26 (A) A                  ->    30 (A) A                   
              -0.4856                          0.0158                     
 -0.0279       26 (A) B                  ->    30 (A) B                   
              -0.4856                          0.0158                     
  0.0182       24 (A) A                  ->    32 (A) A                   
              -0.6238                          0.0575                     
  0.0182       24 (A) B                  ->    32 (A) B                   
              -0.6238                          0.0575                     

 Amplitude    Orbitals with energies
 -0.0789       26 (A) A      26 (A) B    ->    30 (A) A      30 (A) B     
              -0.4856       -0.4856            0.0158        0.0158       
  0.0789       26 (A) A      26 (A) B    ->    30 (A) B      30 (A) A     
              -0.4856       -0.4856            0.0158        0.0158       
  0.0789       26 (A) B      26 (A) A    ->    30 (A) A      30 (A) B     
              -0.4856       -0.4856            0.0158        0.0158       
 -0.0789       26 (A) B      26 (A) A    ->    30 (A) B      30 (A) A     
              -0.4856       -0.4856            0.0158        0.0158       

 Computing CCSD intemediates for later calculations in double precision
 Finished.

Running a double precision version
           CCSD Lambda amplitudes will be solved using DIIS.
           Start     Size      MaxIter   EConv     LConv     
           3         7         100       1.00e-07  1.00e-05  
 ------------------------------------------------------------------------------
            Enorm      Ldiff       Comment
 ------------------------------------------------------------------------------
     1     4.86e-02   3.44e-02     
     2     1.45e-02   6.15e-03     
     3     5.84e-03   1.36e-03     
     4     3.56e-03   1.25e-03     Switched to DIIS steps.
     5     1.00e-03   6.39e-04     
     6     4.65e-04   1.42e-04     
     7     1.66e-04   4.11e-05     
     8     7.83e-05   6.87e-07     
     9     2.86e-05   3.16e-06     
    10     1.18e-05   6.90e-07     
    11     4.31e-06   2.03e-07     
    12     1.59e-06   2.49e-08     
    13     5.63e-07   9.88e-08     
    14     2.06e-07   2.88e-08     
    15     1.11e-07   1.93e-08     
    16     4.73e-08   9.42e-09     
 ------------------------------------------------------------------------------
                                   CCSD Lambda converged.

 Computing density matrices in double precision...
           Orbital response amplitudes will be solved using DIIS.
           Start     Size      MaxIter   EConv     LConv     
           3         7         100       1.00e-06  1.00e-06  
 ------------------------------------------------------------------------------
            Enorm      Ldiff       Comment
 ------------------------------------------------------------------------------
     1     1.06e-01   4.51e-03     
     2     1.07e-01   5.40e-03     
     3     1.28e-01   2.25e-02     
     4     9.03e-03   5.46e-02     Switched to DIIS steps.
     5     2.43e-03   1.60e-05     
     6     1.84e-03   5.48e-04     
     7     5.98e-04   4.73e-04     
     8     1.15e-04   8.69e-05     
     9     2.14e-05   1.80e-05     
    10     5.23e-06   1.93e-06     
    11     1.75e-06   4.92e-07     
    12     3.70e-07   6.90e-08     
 ------------------------------------------------------------------------------
                                   Orbital response converged.

 Computing density matrices... Done.
 CCSD calculation:   CPU 568.12 s  wall 106.73 s

 Transferring MO TPDM to AO TPDM
 Transferring g2_o1o1o1o1
 Transferring g2_o1o1o1v1
 Transferring g2_o1o1v1v1
 Transferring g2_o1v1o1v1
 Transferring g2_o1v1v1v1
 Transferring g2_v1v1v1v1
 Adding separable TPDM
 Computing TPDM gradient
 --------------------------------------------------------
 2e gradient
  Atom          X               Y               Z
 --------------------------------------------------------
    1        -34.454207        5.601959        0.000000  
    2         17.983546      -20.653954       -0.000000  
    3         17.337521        9.539333       -0.000000  
    4         -0.866860        5.512662        0.000000  
 --------------------------------------------------------
 --------------------------------------------------------
 Final gradient
  Atom          X               Y               Z
 --------------------------------------------------------
    1        -34.454207        5.601959        0.000000  
    2         17.983546      -20.653954       -0.000000  
    3         17.337521        9.539333       -0.000000  
    4         -0.866860        5.512662        0.000000  
 --------------------------------------------------------
 Analytic gradient from two-electron contribution:   CPU 117.94 s  wall 32.30 s

 Total ccman2 time:   CPU 710.46 s  wall 144.24 s


 --------------------------------------------------------------

                    Orbital Energies (a.u.)
 --------------------------------------------------------------

 Alpha MOs
 -- Occupied --
******** -80.0548 -65.1592 -58.5190 -58.5179 -58.5178 -15.6007  -9.8390
 -7.5924  -7.4514  -7.4454  -7.4449  -5.4848  -5.4834  -5.4826  -3.1901
 -3.1877  -3.1870  -3.1805  -3.1805  -1.1936  -1.0178  -0.7970  -0.6238
 -0.5163  -0.4856  -0.4222  -0.4159  -0.4117
 -- Virtual --
  0.0158   0.0498   0.0575   0.0712   0.0839   0.0919   0.1042   0.1207
  0.1281   0.1308   0.1858   0.2068   0.2241   0.2496   0.2507   0.2862
  0.3170   0.3688   0.3902   0.4862   0.5270   0.5746   0.5802   0.6549
  0.6896   0.7491   0.7766   0.7809   0.8170   0.8393   0.8534   0.8900
  0.9467   0.9802   0.9803   1.0378   1.1168   1.2764   1.2927   1.3816
  1.5693   1.7436   1.7820   1.8470   1.9553   2.2188   2.3062   2.3154
  2.3945   2.4024   2.5429   2.6687   2.8968   3.0496   3.3436   4.2611
  4.4089   4.5472   4.5542   4.5629   4.5925   4.7446   4.9617   7.1863
  7.5126   8.2177   8.2265   8.2914  14.7104  14.8163  14.9480  36.8164
 49.4671 166.1338 293.9049 293.9117 293.98851028.4039
 --------------------------------------------------------------

          Ground-State Mulliken Net Atomic Charges

     Atom                 Charge (a.u.)
  ----------------------------------------
      1 Br                   -0.321592
      2 P                     0.422866
      3 N                    -0.388394
      4 H                     0.287120
  ----------------------------------------
  Sum of atomic charges =    -0.000000

 -----------------------------------------------------------------
                    Cartesian Multipole Moments
 -----------------------------------------------------------------
    Charge (ESU x 10^10)
                -0.0000
    Dipole Moment (Debye)
         X      -0.6315      Y      -0.1478      Z       0.0000
       Tot       0.6486
    Quadrupole Moments (Debye-Ang)
        XX     -43.0578     XY       0.0885     YY     -34.7828
        XZ      -0.0000     YZ      -0.0000     ZZ     -37.3143
    Octopole Moments (Debye-Ang^2)
       XXX      50.5661    XXY      -0.6355    XYY       3.9269
       YYY     -10.2211    XXZ       0.0000    XYZ       0.0000
       YYZ      -0.0000    XZZ       8.6589    YZZ      -0.2399
       ZZZ      -0.0000
    Hexadecapole Moments (Debye-Ang^3)
      XXXX    -500.3261   XXXY     -10.9483   XXYY     -81.9550
      XYYY      13.4441   YYYY     -87.9385   XXXZ      -0.0000
      XXYZ      -0.0000   XYYZ      -0.0000   YYYZ      -0.0000
      XXZZ     -83.2416   XYZZ      -1.0786   YYZZ     -24.1883
      XZZZ      -0.0000   YZZZ      -0.0000   ZZZZ     -47.4400
 -----------------------------------------------------------------
 DrvMan completing analytic gradient of the correlated energy
 Correlated dipole moment
            1
    1  -0.2484573
    2  -0.0581521
    3   0.0000000
 Energy read as -2968.738774939
 Full Analytical Gradient: (in a.u., or Hartree/Bohr)
             1             2             3             4
    1   -0.00014072    0.00044879   -0.00034526    0.00003719
    2    0.00007738    0.00025391   -0.00019265   -0.00013864
    3   -0.00000000   -0.00000000    0.00000000   -0.00000000
 Gradient time:  CPU 0.80 s  wall 0.83 s
 ----------------------------------------------------------------
             Standard Nuclear Orientation (Angstroms)
    I     Atom           X                Y                Z
 ----------------------------------------------------------------
    1      Br      0.9964975009    -0.0681494407    -0.0000000000
    2      P      -1.2105697241     0.5761662550     0.0000000000
    3      N      -2.1246344323    -0.6591649954     0.0000000000
    4      H      -1.8464256430    -1.6361084317     0.0000000000
 ----------------------------------------------------------------
 Nuclear Repulsion Energy =   210.6031656263 hartrees
 There are       29 alpha and       29 beta electrons

                       Distance Matrix (Angstroms)
             Br(  1)   P (  2)   N (  3)
   P (  2)  2.299193
   N (  3)  3.176596  1.536736
   H (  4)  3.246646  2.301841  1.015785

 Requested basis set is 6-311++G(d,p)
 There are 43 shells and 107 basis functions
 A cutoff of  1.0D-14 yielded    880 shell pairs
 There are      5665 function pairs (      6227 Cartesian)
 Smallest overlap matrix eigenvalue = 1.68E-03
 Guess MOs from SCF MO coefficient file

 -----------------------------------------------------------------------
  General SCF calculation program by
  Eric Jon Sundstrom, Paul Horn, Yuezhi Mao, Dmitri Zuev, Alec White,
  David Stuck, Shaama M.S., Shane Yost, Joonho Lee, David Small,
  Daniel Levine, Susi Lehtola, Hugh Burton, Evgeny Epifanovsky
 -----------------------------------------------------------------------
 Hartree-Fock
 using 6 threads for integral computing
 -------------------------------------------------------
 OpenMP Integral computing Module                
 Release: version 2.0, May 2017, Q-Chem Inc. Pleasanton 
 -------------------------------------------------------
 A restricted SCF calculation will be
 performed using DIIS
 SCF converges when DIIS error is below 1.0e-08
 ---------------------------------------
  Cycle       Energy         DIIS error
 ---------------------------------------
    1   -2968.1582006167      2.66e-05  
    2   -2968.1582016774      9.60e-06  
    3   -2968.1582018051      5.18e-06  
    4   -2968.1582018549      1.60e-06  
    5   -2968.1582018633      5.29e-07  
    6   -2968.1582018652      2.51e-07  
    7   -2968.1582018657      1.02e-07  
    8   -2968.1582018657      3.16e-08  
    9   -2968.1582018658      1.36e-08  
   10   -2968.1582018658      3.31e-09  Convergence criterion met
 ---------------------------------------
 SCF time:   CPU 5.48s  wall 1.00s 
 SCF   energy in the final basis set =    -2968.1582018658
 Total energy in the final basis set =    -2968.1582018658


 ------------------------------------------------------------------------------

   CCMAN2: suite of methods based on coupled cluster
           and equation of motion theories.

   Components:
   * libvmm-1.3-trunk
     by Evgeny Epifanovsky, Ilya Kaliman.
   * libtensor-2.5-trunk
     by Evgeny Epifanovsky, Michael Wormit, Dmitry Zuev, Sam Manzer, 
        Ilya Kaliman.
   * libcc-2.5-trunk
     by Evgeny Epifanovsky, Arik Landau, Tomasz Kus, Kirill Khistyaev, 
        Dmitry Zuev, Prashant Manohar, Xintian Feng, Anna Krylov, 
        Matthew Goldey, Alec White, Thomas Jagau, Kaushik Nanda, 
        Anastasia Gunina, Alexander Kunitsa, Joonho Lee.

   CCMAN original authors:
   Anna I. Krylov, C. David Sherrill, Steven R. Gwaltney,
   Edward F. C. Byrd (2000)
   Sergey V. Levchenko, Lyudmila V. Slipchenko, Tao Wang,
   Ana-Maria C. Cristian (2003)
   Piotr A. Pieniazek, C. Melania Oana, Evgeny Epifanovsky (2007)
   Prashant Manohar (2009)

 ------------------------------------------------------------------------------


 Allocating and initializing 30808MB of RAM...
 Calculation will run on 6 cores.


 Alpha MOs, Restricted
 -- Occupied --                  
-490.02  -80.05  -65.16  -58.52  -58.52  -58.52  -15.60   -9.84
  1 A     2 A     3 A     4 A     5 A     6 A     7 A     8 A                  
 -7.592  -7.451  -7.445  -7.445  -5.485  -5.483  -5.482  -3.190
  9 A    10 A    11 A    12 A    13 A    14 A    15 A    16 A                  
 -3.188  -3.187  -3.180  -3.180  -1.194  -1.018  -0.797  -0.624
 17 A    18 A    19 A    20 A    21 A    22 A    23 A    24 A                  
 -0.517  -0.486  -0.422  -0.416  -0.412
 25 A    26 A    27 A    28 A    29 A                                          
 -- Virtual --                   
  0.016   0.050   0.058   0.071   0.084   0.092   0.104   0.121
 30 A    31 A    32 A    33 A    34 A    35 A    36 A    37 A                  
  0.128   0.131   0.186   0.207   0.224   0.250   0.251   0.286
 38 A    39 A    40 A    41 A    42 A    43 A    44 A    45 A                  
  0.317   0.369   0.390   0.486   0.527   0.575   0.580   0.655
 46 A    47 A    48 A    49 A    50 A    51 A    52 A    53 A                  
  0.690   0.749   0.777   0.781   0.817   0.839   0.854   0.890
 54 A    55 A    56 A    57 A    58 A    59 A    60 A    61 A                  
  0.946   0.980   0.980   1.038   1.117   1.277   1.293   1.383
 62 A    63 A    64 A    65 A    66 A    67 A    68 A    69 A                  
  1.569   1.744   1.782   1.847   1.955   2.218   2.306   2.315
 70 A    71 A    72 A    73 A    74 A    75 A    76 A    77 A                  
  2.395   2.402   2.543   2.668   2.897   3.050   3.343   4.261
 78 A    79 A    80 A    81 A    82 A    83 A    84 A    85 A                  
  4.409   4.547   4.554   4.563   4.593   4.745   4.962   7.186
 86 A    87 A    88 A    89 A    90 A    91 A    92 A    93 A                  
  7.514   8.218   8.227   8.292  14.711  14.817  14.949  36.816
 94 A    95 A    96 A    97 A    98 A    99 A   100 A   101 A                  
 49.467 166.135 293.905 293.912 293.9891028.404
102 A   103 A   104 A   105 A   106 A   107 A                                  

 Beta MOs, Restricted
 -- Occupied --                  
-490.02  -80.05  -65.16  -58.52  -58.52  -58.52  -15.60   -9.84
  1 A     2 A     3 A     4 A     5 A     6 A     7 A     8 A                  
 -7.592  -7.451  -7.445  -7.445  -5.485  -5.483  -5.482  -3.190
  9 A    10 A    11 A    12 A    13 A    14 A    15 A    16 A                  
 -3.188  -3.187  -3.180  -3.180  -1.194  -1.018  -0.797  -0.624
 17 A    18 A    19 A    20 A    21 A    22 A    23 A    24 A                  
 -0.517  -0.486  -0.422  -0.416  -0.412
 25 A    26 A    27 A    28 A    29 A                                          
 -- Virtual --                   
  0.016   0.050   0.058   0.071   0.084   0.092   0.104   0.121
 30 A    31 A    32 A    33 A    34 A    35 A    36 A    37 A                  
  0.128   0.131   0.186   0.207   0.224   0.250   0.251   0.286
 38 A    39 A    40 A    41 A    42 A    43 A    44 A    45 A                  
  0.317   0.369   0.390   0.486   0.527   0.575   0.580   0.655
 46 A    47 A    48 A    49 A    50 A    51 A    52 A    53 A                  
  0.690   0.749   0.777   0.781   0.817   0.839   0.854   0.890
 54 A    55 A    56 A    57 A    58 A    59 A    60 A    61 A                  
  0.946   0.980   0.980   1.038   1.117   1.277   1.293   1.383
 62 A    63 A    64 A    65 A    66 A    67 A    68 A    69 A                  
  1.569   1.744   1.782   1.847   1.955   2.218   2.306   2.315
 70 A    71 A    72 A    73 A    74 A    75 A    76 A    77 A                  
  2.395   2.402   2.543   2.668   2.897   3.050   3.343   4.261
 78 A    79 A    80 A    81 A    82 A    83 A    84 A    85 A                  
  4.409   4.547   4.554   4.563   4.593   4.745   4.962   7.186
 86 A    87 A    88 A    89 A    90 A    91 A    92 A    93 A                  
  7.514   8.218   8.227   8.292  14.711  14.817  14.949  36.816
 94 A    95 A    96 A    97 A    98 A    99 A   100 A   101 A                  
 49.467 166.135 293.905 293.912 293.9891028.404
102 A   103 A   104 A   105 A   106 A   107 A                                  

 Occupation and symmetry of molecular orbitals

 Point group: C1 (1 irreducible representation).

                           A     All 
 -------------------------------------
 All molecular orbitals:
  - Alpha                  107   107 
  - Beta                   107   107 
 -------------------------------------
 Alpha orbitals:
  - Frozen occupied        15    15  
  - Active occupied        14    14  
  - Active virtual         78    78  
  - Frozen virtual         0     0   
 -------------------------------------
 Beta orbitals:
  - Frozen occupied        15    15  
  - Active occupied        14    14  
  - Active virtual         78    78  
  - Frozen virtual         0     0   
 -------------------------------------

 Import integrals:   CPU 0.00 s  wall 0.00 s

 Import integrals:   CPU 18.13 s  wall 3.20 s

 MP2 amplitudes:   CPU 0.04 s  wall 0.03 s

Running a double precision version
           CCSD T amplitudes will be solved using DIIS.

           Start     Size      MaxIter   EConv     TConv     
           3         7         100       1.00e-07  1.00e-05  
 ------------------------------------------------------------------------------
           Energy (a.u.)   Ediff      Tdiff       Comment
 ------------------------------------------------------------------------------
         -2968.73106064                           
     1   -2968.71859919   1.25e-02   7.07e-01     
     2   -2968.73676352   1.82e-02   9.28e-02     
     3   -2968.73626421   4.99e-04   4.09e-02     
     4   -2968.73804202   1.78e-03   1.31e-02     Switched to DIIS steps.
     5   -2968.73873999   6.98e-04   1.09e-02     
     6   -2968.73876263   2.26e-05   2.03e-03     
     7   -2968.73876863   5.99e-06   9.64e-04     
     8   -2968.73877348   4.85e-06   2.84e-04     
     9   -2968.73877376   2.75e-07   1.53e-04     
    10   -2968.73877373   3.09e-08   5.01e-05     
    11   -2968.73877382   9.96e-08   2.36e-05     
    12   -2968.73877377   5.81e-08   9.10e-06     
 ------------------------------------------------------------------------------
         -2968.73877377                           CCSD T converged.

End of double precision
 SCF energy                 = -2968.15820187
 MP2 energy                 = -2968.73106064
 CCSD correlation energy     =    -0.58057190
 CCSD total energy           = -2968.73877377

 CCSD  T1^2 = 0.0113  T2^2 = 0.2145  Leading amplitudes:

 Amplitude    Orbitals with energies
 -0.0279       26 (A) A                  ->    30 (A) A                   
              -0.4858                          0.0160                     
 -0.0279       26 (A) B                  ->    30 (A) B                   
              -0.4858                          0.0160                     
 -0.0182       24 (A) A                  ->    32 (A) A                   
              -0.6238                          0.0576                     
 -0.0182       24 (A) B                  ->    32 (A) B                   
              -0.6238                          0.0576                     

 Amplitude    Orbitals with energies
 -0.0790       26 (A) A      26 (A) B    ->    30 (A) A      30 (A) B     
              -0.4858       -0.4858            0.0160        0.0160       
  0.0790       26 (A) A      26 (A) B    ->    30 (A) B      30 (A) A     
              -0.4858       -0.4858            0.0160        0.0160       
  0.0790       26 (A) B      26 (A) A    ->    30 (A) A      30 (A) B     
              -0.4858       -0.4858            0.0160        0.0160       
 -0.0790       26 (A) B      26 (A) A    ->    30 (A) B      30 (A) A     
              -0.4858       -0.4858            0.0160        0.0160       

 Computing CCSD intemediates for later calculations in double precision
 Finished.

Running a double precision version
           CCSD Lambda amplitudes will be solved using DIIS.
           Start     Size      MaxIter   EConv     LConv     
           3         7         100       1.00e-07  1.00e-05  
 ------------------------------------------------------------------------------
            Enorm      Ldiff       Comment
 ------------------------------------------------------------------------------
     1     4.85e-02   3.44e-02     
     2     1.44e-02   6.14e-03     
     3     5.82e-03   1.36e-03     
     4     3.54e-03   1.24e-03     Switched to DIIS steps.
     5     1.00e-03   6.36e-04     
     6     4.63e-04   1.41e-04     
     7     1.65e-04   4.08e-05     
     8     7.79e-05   6.87e-07     
     9     2.85e-05   3.12e-06     
    10     1.18e-05   6.76e-07     
    11     4.28e-06   1.97e-07     
    12     1.58e-06   2.38e-08     
    13     5.59e-07   9.79e-08     
    14     2.05e-07   2.86e-08     
    15     1.10e-07   1.92e-08     
    16     4.70e-08   9.33e-09     
 ------------------------------------------------------------------------------
                                   CCSD Lambda converged.

 Computing density matrices in double precision...
           Orbital response amplitudes will be solved using DIIS.
           Start     Size      MaxIter   EConv     LConv     
           3         7         100       1.00e-06  1.00e-06  
 ------------------------------------------------------------------------------
            Enorm      Ldiff       Comment
 ------------------------------------------------------------------------------
     1     1.06e-01   4.49e-03     
     2     1.07e-01   5.41e-03     
     3     1.27e-01   2.25e-02     
     4     9.01e-03   5.46e-02     Switched to DIIS steps.
     5     2.39e-03   3.34e-05     
     6     1.81e-03   5.37e-04     
     7     6.00e-04   4.73e-04     
     8     1.15e-04   8.15e-05     
     9     2.12e-05   1.80e-05     
    10     5.17e-06   1.90e-06     
    11     1.73e-06   4.85e-07     
    12     3.70e-07   6.28e-08     
 ------------------------------------------------------------------------------
                                   Orbital response converged.

 Computing density matrices... Done.
 CCSD calculation:   CPU 569.06 s  wall 106.74 s

 Transferring MO TPDM to AO TPDM
 Transferring g2_o1o1o1o1
 Transferring g2_o1o1o1v1
 Transferring g2_o1o1v1v1
 Transferring g2_o1v1o1v1
 Transferring g2_o1v1v1v1
 Transferring g2_v1v1v1v1
 Adding separable TPDM
 Computing TPDM gradient
 --------------------------------------------------------
 2e gradient
  Atom          X               Y               Z
 --------------------------------------------------------
    1        -34.455531        5.601541        0.000000  
    2         17.973636      -20.669644       -0.000000  
    3         17.345417        9.552909       -0.000000  
    4         -0.863523        5.515194        0.000000  
 --------------------------------------------------------
 --------------------------------------------------------
 Final gradient
  Atom          X               Y               Z
 --------------------------------------------------------
    1        -34.455531        5.601541        0.000000  
    2         17.973636      -20.669644       -0.000000  
    3         17.345417        9.552909       -0.000000  
    4         -0.863523        5.515194        0.000000  
 --------------------------------------------------------
 Analytic gradient from two-electron contribution:   CPU 112.94 s  wall 21.80 s

 Total ccman2 time:   CPU 702.64 s  wall 132.54 s


 --------------------------------------------------------------

                    Orbital Energies (a.u.)
 --------------------------------------------------------------

 Alpha MOs
 -- Occupied --
******** -80.0546 -65.1591 -58.5188 -58.5177 -58.5176 -15.6006  -9.8389
 -7.5922  -7.4513  -7.4453  -7.4448  -5.4847  -5.4832  -5.4824  -3.1899
 -3.1875  -3.1869  -3.1803  -3.1803  -1.1939  -1.0177  -0.7969  -0.6238
 -0.5165  -0.4858  -0.4221  -0.4159  -0.4116
 -- Virtual --
  0.0160   0.0497   0.0576   0.0712   0.0839   0.0919   0.1042   0.1207
  0.1282   0.1308   0.1858   0.2070   0.2240   0.2496   0.2508   0.2861
  0.3169   0.3688   0.3902   0.4865   0.5272   0.5747   0.5803   0.6549
  0.6897   0.7492   0.7767   0.7811   0.8171   0.8393   0.8537   0.8903
  0.9463   0.9803   0.9805   1.0375   1.1169   1.2766   1.2928   1.3831
  1.5693   1.7436   1.7821   1.8470   1.9553   2.2181   2.3063   2.3155
  2.3946   2.4025   2.5426   2.6684   2.8974   3.0504   3.3430   4.2611
  4.4092   4.5473   4.5543   4.5630   4.5928   4.7447   4.9619   7.1864
  7.5136   8.2178   8.2267   8.2915  14.7106  14.8166  14.9495  36.8160
 49.4673 166.1351 293.9051 293.9118 293.98861028.4040
 --------------------------------------------------------------

          Ground-State Mulliken Net Atomic Charges

     Atom                 Charge (a.u.)
  ----------------------------------------
      1 Br                   -0.322084
      2 P                     0.422899
      3 N                    -0.388176
      4 H                     0.287361
  ----------------------------------------
  Sum of atomic charges =     0.000000

 -----------------------------------------------------------------
                    Cartesian Multipole Moments
 -----------------------------------------------------------------
    Charge (ESU x 10^10)
                 0.0000
    Dipole Moment (Debye)
         X      -0.6400      Y      -0.1506      Z       0.0000
       Tot       0.6575
    Quadrupole Moments (Debye-Ang)
        XX     -43.0420     XY       0.0973     YY     -34.7783
        XZ      -0.0000     YZ      -0.0000     ZZ     -37.3108
    Octopole Moments (Debye-Ang^2)
       XXX      50.4643    XXY      -0.6655    XYY       3.9043
       YYY     -10.2466    XXZ       0.0000    XYZ       0.0000
       YYZ      -0.0000    XZZ       8.6424    YZZ      -0.2446
       ZZZ      -0.0000
    Hexadecapole Moments (Debye-Ang^3)
      XXXX    -499.9633   XXXY     -10.8250   XXYY     -81.8898
      XYYY      13.5109   YYYY     -87.8892   XXXZ      -0.0000
      XXYZ      -0.0000   XYYZ      -0.0000   YYYZ      -0.0000
      XXZZ     -83.2005   XYZZ      -1.0624   YYZZ     -24.1791
      XZZZ      -0.0000   YZZZ      -0.0000   ZZZZ     -47.4299
 -----------------------------------------------------------------
 DrvMan completing analytic gradient of the correlated energy
 Correlated dipole moment
            1
    1  -0.2518055
    2  -0.0592702
    3   0.0000000
 Energy read as -2968.738773767
 Full Analytical Gradient: (in a.u., or Hartree/Bohr)
             1             2             3             4
    1   -0.00022519   -0.00028664    0.00026425    0.00024758
    2    0.00007906   -0.00083566    0.00151845   -0.00076184
    3   -0.00000000   -0.00000000    0.00000000   -0.00000000
 Gradient time:  CPU 0.75 s  wall 0.78 s
 ----------------------------------------------------------------
             Standard Nuclear Orientation (Angstroms)
    I     Atom           X                Y                Z
 ----------------------------------------------------------------
    1      Br      0.9964975009    -0.0681494407    -0.0000000000
    2      P      -1.2105697241     0.5761662550     0.0000000000
    3      N      -2.1246344323    -0.6611649954     0.0000000000
    4      H      -1.8464256430    -1.6361084317     0.0000000000
 ----------------------------------------------------------------
 Nuclear Repulsion Energy =   210.5674968912 hartrees
 There are       29 alpha and       29 beta electrons

                       Distance Matrix (Angstroms)
             Br(  1)   P (  2)   N (  3)
   P (  2)  2.299193
   N (  3)  3.176969  1.538344
   H (  4)  3.246646  2.301841  1.013861

 Requested basis set is 6-311++G(d,p)
 There are 43 shells and 107 basis functions
 A cutoff of  1.0D-14 yielded    880 shell pairs
 There are      5665 function pairs (      6227 Cartesian)
 Smallest overlap matrix eigenvalue = 1.68E-03
 Guess MOs from SCF MO coefficient file

 -----------------------------------------------------------------------
  General SCF calculation program by
  Eric Jon Sundstrom, Paul Horn, Yuezhi Mao, Dmitri Zuev, Alec White,
  David Stuck, Shaama M.S., Shane Yost, Joonho Lee, David Small,
  Daniel Levine, Susi Lehtola, Hugh Burton, Evgeny Epifanovsky
 -----------------------------------------------------------------------
 Hartree-Fock
 using 6 threads for integral computing
 -------------------------------------------------------
 OpenMP Integral computing Module                
 Release: version 2.0, May 2017, Q-Chem Inc. Pleasanton 
 -------------------------------------------------------
 A restricted SCF calculation will be
 performed using DIIS
 SCF converges when DIIS error is below 1.0e-08
 ---------------------------------------
  Cycle       Energy         DIIS error
 ---------------------------------------
    1   -2968.1581401544      3.89e-05  
    2   -2968.1581423595      9.80e-06  
    3   -2968.1581425591      4.35e-06  
    4   -2968.1581425999      2.32e-06  
    5   -2968.1581426117      6.22e-07  
    6   -2968.1581426144      3.11e-07  
    7   -2968.1581426150      1.28e-07  
    8   -2968.1581426151      4.15e-08  
    9   -2968.1581426151      1.81e-08  
   10   -2968.1581426151      4.82e-09  Convergence criterion met
 ---------------------------------------
 SCF time:   CPU 5.41s  wall 1.00s 
 SCF   energy in the final basis set =    -2968.1581426151
 Total energy in the final basis set =    -2968.1581426151


 ------------------------------------------------------------------------------

   CCMAN2: suite of methods based on coupled cluster
           and equation of motion theories.

   Components:
   * libvmm-1.3-trunk
     by Evgeny Epifanovsky, Ilya Kaliman.
   * libtensor-2.5-trunk
     by Evgeny Epifanovsky, Michael Wormit, Dmitry Zuev, Sam Manzer, 
        Ilya Kaliman.
   * libcc-2.5-trunk
     by Evgeny Epifanovsky, Arik Landau, Tomasz Kus, Kirill Khistyaev, 
        Dmitry Zuev, Prashant Manohar, Xintian Feng, Anna Krylov, 
        Matthew Goldey, Alec White, Thomas Jagau, Kaushik Nanda, 
        Anastasia Gunina, Alexander Kunitsa, Joonho Lee.

   CCMAN original authors:
   Anna I. Krylov, C. David Sherrill, Steven R. Gwaltney,
   Edward F. C. Byrd (2000)
   Sergey V. Levchenko, Lyudmila V. Slipchenko, Tao Wang,
   Ana-Maria C. Cristian (2003)
   Piotr A. Pieniazek, C. Melania Oana, Evgeny Epifanovsky (2007)
   Prashant Manohar (2009)

 ------------------------------------------------------------------------------


 Allocating and initializing 30808MB of RAM...
 Calculation will run on 6 cores.


 Alpha MOs, Restricted
 -- Occupied --                  
-490.02  -80.05  -65.16  -58.52  -58.52  -58.52  -15.60   -9.84
  1 A     2 A     3 A     4 A     5 A     6 A     7 A     8 A                  
 -7.592  -7.451  -7.445  -7.445  -5.485  -5.483  -5.483  -3.190
  9 A    10 A    11 A    12 A    13 A    14 A    15 A    16 A                  
 -3.188  -3.187  -3.180  -3.180  -1.194  -1.018  -0.797  -0.624
 17 A    18 A    19 A    20 A    21 A    22 A    23 A    24 A                  
 -0.516  -0.486  -0.422  -0.416  -0.412
 25 A    26 A    27 A    28 A    29 A                                          
 -- Virtual --                   
  0.016   0.050   0.058   0.071   0.084   0.092   0.104   0.121
 30 A    31 A    32 A    33 A    34 A    35 A    36 A    37 A                  
  0.128   0.131   0.186   0.207   0.224   0.250   0.251   0.286
 38 A    39 A    40 A    41 A    42 A    43 A    44 A    45 A                  
  0.317   0.369   0.390   0.486   0.527   0.575   0.580   0.655
 46 A    47 A    48 A    49 A    50 A    51 A    52 A    53 A                  
  0.690   0.749   0.777   0.781   0.817   0.840   0.853   0.890
 54 A    55 A    56 A    57 A    58 A    59 A    60 A    61 A                  
  0.947   0.980   0.981   1.038   1.117   1.276   1.292   1.381
 62 A    63 A    64 A    65 A    66 A    67 A    68 A    69 A                  
  1.570   1.744   1.782   1.847   1.955   2.221   2.306   2.315
 70 A    71 A    72 A    73 A    74 A    75 A    76 A    77 A                  
  2.394   2.402   2.542   2.670   2.896   3.050   3.346   4.261
 78 A    79 A    80 A    81 A    82 A    83 A    84 A    85 A                  
  4.409   4.547   4.554   4.563   4.593   4.745   4.963   7.186
 86 A    87 A    88 A    89 A    90 A    91 A    92 A    93 A                  
  7.512   8.218   8.227   8.291  14.710  14.816  14.948  36.818
 94 A    95 A    96 A    97 A    98 A    99 A   100 A   101 A                  
 49.467 166.134 293.905 293.912 293.9881028.404
102 A   103 A   104 A   105 A   106 A   107 A                                  

 Beta MOs, Restricted
 -- Occupied --                  
-490.02  -80.05  -65.16  -58.52  -58.52  -58.52  -15.60   -9.84
  1 A     2 A     3 A     4 A     5 A     6 A     7 A     8 A                  
 -7.592  -7.451  -7.445  -7.445  -5.485  -5.483  -5.483  -3.190
  9 A    10 A    11 A    12 A    13 A    14 A    15 A    16 A                  
 -3.188  -3.187  -3.180  -3.180  -1.194  -1.018  -0.797  -0.624
 17 A    18 A    19 A    20 A    21 A    22 A    23 A    24 A                  
 -0.516  -0.486  -0.422  -0.416  -0.412
 25 A    26 A    27 A    28 A    29 A                                          
 -- Virtual --                   
  0.016   0.050   0.058   0.071   0.084   0.092   0.104   0.121
 30 A    31 A    32 A    33 A    34 A    35 A    36 A    37 A                  
  0.128   0.131   0.186   0.207   0.224   0.250   0.251   0.286
 38 A    39 A    40 A    41 A    42 A    43 A    44 A    45 A                  
  0.317   0.369   0.390   0.486   0.527   0.575   0.580   0.655
 46 A    47 A    48 A    49 A    50 A    51 A    52 A    53 A                  
  0.690   0.749   0.777   0.781   0.817   0.840   0.853   0.890
 54 A    55 A    56 A    57 A    58 A    59 A    60 A    61 A                  
  0.947   0.980   0.981   1.038   1.117   1.276   1.292   1.381
 62 A    63 A    64 A    65 A    66 A    67 A    68 A    69 A                  
  1.570   1.744   1.782   1.847   1.955   2.221   2.306   2.315
 70 A    71 A    72 A    73 A    74 A    75 A    76 A    77 A                  
  2.394   2.402   2.542   2.670   2.896   3.050   3.346   4.261
 78 A    79 A    80 A    81 A    82 A    83 A    84 A    85 A                  
  4.409   4.547   4.554   4.563   4.593   4.745   4.963   7.186
 86 A    87 A    88 A    89 A    90 A    91 A    92 A    93 A                  
  7.512   8.218   8.227   8.291  14.710  14.816  14.948  36.818
 94 A    95 A    96 A    97 A    98 A    99 A   100 A   101 A                  
 49.467 166.134 293.905 293.912 293.9881028.404
102 A   103 A   104 A   105 A   106 A   107 A                                  

 Occupation and symmetry of molecular orbitals

 Point group: C1 (1 irreducible representation).

                           A     All 
 -------------------------------------
 All molecular orbitals:
  - Alpha                  107   107 
  - Beta                   107   107 
 -------------------------------------
 Alpha orbitals:
  - Frozen occupied        15    15  
  - Active occupied        14    14  
  - Active virtual         78    78  
  - Frozen virtual         0     0   
 -------------------------------------
 Beta orbitals:
  - Frozen occupied        15    15  
  - Active occupied        14    14  
  - Active virtual         78    78  
  - Frozen virtual         0     0   
 -------------------------------------

 Import integrals:   CPU 0.00 s  wall 0.00 s

 Import integrals:   CPU 18.39 s  wall 3.30 s

 MP2 amplitudes:   CPU 0.07 s  wall 0.04 s

Running a double precision version
           CCSD T amplitudes will be solved using DIIS.

           Start     Size      MaxIter   EConv     TConv     
           3         7         100       1.00e-07  1.00e-05  
 ------------------------------------------------------------------------------
           Energy (a.u.)   Ediff      Tdiff       Comment
 ------------------------------------------------------------------------------
         -2968.73106930                           
     1   -2968.71857647   1.25e-02   7.07e-01     
     2   -2968.73676530   1.82e-02   9.28e-02     
     3   -2968.73625847   5.07e-04   4.09e-02     
     4   -2968.73803988   1.78e-03   1.32e-02     Switched to DIIS steps.
     5   -2968.73873977   7.00e-04   1.09e-02     
     6   -2968.73876259   2.28e-05   2.04e-03     
     7   -2968.73876857   5.98e-06   9.67e-04     
     8   -2968.73877344   4.87e-06   2.84e-04     
     9   -2968.73877373   2.90e-07   1.54e-04     
    10   -2968.73877370   3.45e-08   5.04e-05     
    11   -2968.73877380   1.03e-07   2.37e-05     
    12   -2968.73877374   5.83e-08   9.17e-06     
 ------------------------------------------------------------------------------
         -2968.73877374                           CCSD T converged.

End of double precision
 SCF energy                 = -2968.15814262
 MP2 energy                 = -2968.73106930
 CCSD correlation energy     =    -0.58063113
 CCSD total energy           = -2968.73877374

 CCSD  T1^2 = 0.0113  T2^2 = 0.2147  Leading amplitudes:

 Amplitude    Orbitals with energies
 -0.0279       26 (A) A                  ->    30 (A) A                   
              -0.4855                          0.0158                     
 -0.0279       26 (A) B                  ->    30 (A) B                   
              -0.4855                          0.0158                     
 -0.0182       24 (A) A                  ->    32 (A) A                   
              -0.6238                          0.0575                     
 -0.0182       24 (A) B                  ->    32 (A) B                   
              -0.6238                          0.0575                     

 Amplitude    Orbitals with energies
 -0.0789       26 (A) A      26 (A) B    ->    30 (A) A      30 (A) B     
              -0.4855       -0.4855            0.0158        0.0158       
  0.0789       26 (A) A      26 (A) B    ->    30 (A) B      30 (A) A     
              -0.4855       -0.4855            0.0158        0.0158       
  0.0789       26 (A) B      26 (A) A    ->    30 (A) A      30 (A) B     
              -0.4855       -0.4855            0.0158        0.0158       
 -0.0789       26 (A) B      26 (A) A    ->    30 (A) B      30 (A) A     
              -0.4855       -0.4855            0.0158        0.0158       

 Computing CCSD intemediates for later calculations in double precision
 Finished.

Running a double precision version
           CCSD Lambda amplitudes will be solved using DIIS.
           Start     Size      MaxIter   EConv     LConv     
           3         7         100       1.00e-07  1.00e-05  
 ------------------------------------------------------------------------------
            Enorm      Ldiff       Comment
 ------------------------------------------------------------------------------
     1     4.86e-02   3.45e-02     
     2     1.45e-02   6.15e-03     
     3     5.84e-03   1.36e-03     
     4     3.56e-03   1.25e-03     Switched to DIIS steps.
     5     1.00e-03   6.40e-04     
     6     4.66e-04   1.42e-04     
     7     1.66e-04   4.12e-05     
     8     7.85e-05   6.70e-07     
     9     2.87e-05   3.16e-06     
    10     1.18e-05   6.90e-07     
    11     4.31e-06   2.03e-07     
    12     1.59e-06   2.47e-08     
    13     5.64e-07   9.88e-08     
    14     2.07e-07   2.89e-08     
    15     1.11e-07   1.93e-08     
    16     4.74e-08   9.45e-09     
 ------------------------------------------------------------------------------
                                   CCSD Lambda converged.

 Computing density matrices in double precision...
           Orbital response amplitudes will be solved using DIIS.
           Start     Size      MaxIter   EConv     LConv     
           3         7         100       1.00e-06  1.00e-06  
 ------------------------------------------------------------------------------
            Enorm      Ldiff       Comment
 ------------------------------------------------------------------------------
     1     1.06e-01   4.53e-03     
     2     1.08e-01   5.42e-03     
     3     1.28e-01   2.25e-02     
     4     9.04e-03   5.47e-02     Switched to DIIS steps.
     5     2.46e-03   2.40e-06     
     6     1.86e-03   5.59e-04     
     7     5.94e-04   4.73e-04     
     8     1.15e-04   9.13e-05     
     9     2.15e-05   1.79e-05     
    10     5.24e-06   1.93e-06     
    11     1.75e-06   4.94e-07     
    12     3.69e-07   6.99e-08     
 ------------------------------------------------------------------------------
                                   Orbital response converged.

 Computing density matrices... Done.
 CCSD calculation:   CPU 567.85 s  wall 106.52 s

 Transferring MO TPDM to AO TPDM
 Transferring g2_o1o1o1o1
 Transferring g2_o1o1o1v1
 Transferring g2_o1o1v1v1
 Transferring g2_o1v1o1v1
 Transferring g2_o1v1v1v1
 Transferring g2_v1v1v1v1
 Adding separable TPDM
 Computing TPDM gradient
 --------------------------------------------------------
 2e gradient
  Atom          X               Y               Z
 --------------------------------------------------------
    1        -34.455987        5.601336       -0.000000  
    2         17.997737      -20.670111       -0.000000  
    3         17.326239        9.553071        0.000000  
    4         -0.867989        5.515705       -0.000000  
 --------------------------------------------------------
 --------------------------------------------------------
 Final gradient
  Atom          X               Y               Z
 --------------------------------------------------------
    1        -34.455987        5.601336       -0.000000  
    2         17.997737      -20.670111       -0.000000  
    3         17.326239        9.553071        0.000000  
    4         -0.867989        5.515705       -0.000000  
 --------------------------------------------------------
 Analytic gradient from two-electron contribution:   CPU 113.64 s  wall 22.53 s

 Total ccman2 time:   CPU 703.77 s  wall 133.59 s


 --------------------------------------------------------------

                    Orbital Energies (a.u.)
 --------------------------------------------------------------

 Alpha MOs
 -- Occupied --
******** -80.0549 -65.1592 -58.5189 -58.5179 -58.5177 -15.6006  -9.8390
 -7.5924  -7.4514  -7.4454  -7.4449  -5.4849  -5.4834  -5.4827  -3.1900
 -3.1876  -3.1870  -3.1805  -3.1804  -1.1936  -1.0178  -0.7974  -0.6238
 -0.5163  -0.4855  -0.4221  -0.4158  -0.4118
 -- Virtual --
  0.0158   0.0498   0.0575   0.0712   0.0839   0.0919   0.1042   0.1207
  0.1281   0.1308   0.1858   0.2068   0.2241   0.2497   0.2506   0.2862
  0.3174   0.3688   0.3902   0.4861   0.5271   0.5746   0.5802   0.6550
  0.6896   0.7489   0.7766   0.7811   0.8171   0.8395   0.8534   0.8899
  0.9468   0.9803   0.9806   1.0378   1.1169   1.2763   1.2924   1.3814
  1.5697   1.7441   1.7820   1.8473   1.9553   2.2206   2.3062   2.3155
  2.3942   2.4023   2.5425   2.6698   2.8959   3.0500   3.3458   4.2612
  4.4086   4.5473   4.5543   4.5629   4.5926   4.7446   4.9633   7.1863
  7.5124   8.2177   8.2266   8.2914  14.7103  14.8163  14.9477  36.8177
 49.4671 166.1335 293.9049 293.9117 293.98851028.4039
 --------------------------------------------------------------

          Ground-State Mulliken Net Atomic Charges

     Atom                 Charge (a.u.)
  ----------------------------------------
      1 Br                   -0.321712
      2 P                     0.423130
      3 N                    -0.388806
      4 H                     0.287388
  ----------------------------------------
  Sum of atomic charges =    -0.000000

 -----------------------------------------------------------------
                    Cartesian Multipole Moments
 -----------------------------------------------------------------
    Charge (ESU x 10^10)
                 0.0000
    Dipole Moment (Debye)
         X      -0.6339      Y      -0.1454      Z      -0.0000
       Tot       0.6504
    Quadrupole Moments (Debye-Ang)
        XX     -43.0511     XY       0.0844     YY     -34.7800
        XZ      -0.0000     YZ       0.0000     ZZ     -37.3134
    Octopole Moments (Debye-Ang^2)
       XXX      50.5151    XXY      -0.6290    XYY       3.9182
       YYY     -10.2047    XXZ       0.0000    XYZ       0.0000
       YYZ      -0.0000    XZZ       8.6502    YZZ      -0.2349
       ZZZ      -0.0000
    Hexadecapole Moments (Debye-Ang^3)
      XXXX    -500.0832   XXXY     -10.9752   XXYY     -81.9320
      XYYY      13.4237   YYYY     -87.9517   XXXZ      -0.0000
      XXYZ       0.0000   XYYZ      -0.0000   YYYZ       0.0000
      XXZZ     -83.2126   XYZZ      -1.0861   YYZZ     -24.1913
      XZZZ      -0.0000   YZZZ       0.0000   ZZZZ     -47.4392
 -----------------------------------------------------------------
 DrvMan completing analytic gradient of the correlated energy
 Correlated dipole moment
            1
    1  -0.2494013
    2  -0.0571961
    3  -0.0000000
 Energy read as -2968.738773741
 Full Analytical Gradient: (in a.u., or Hartree/Bohr)
             1             2             3             4
    1   -0.00017024    0.00058922   -0.00010967   -0.00030931
    2    0.00003131    0.00065103   -0.00153369    0.00085135
    3   -0.00000000    0.00000000   -0.00000000    0.00000000
 Gradient time:  CPU 0.78 s  wall 0.81 s
 ----------------------------------------------------------------
             Standard Nuclear Orientation (Angstroms)
    I     Atom           X                Y                Z
 ----------------------------------------------------------------
    1      Br      0.9964975009    -0.0681494407    -0.0000000000
    2      P      -1.2105697241     0.5761662550     0.0000000000
    3      N      -2.1246344323    -0.6601649954     0.0010000000
    4      H      -1.8464256430    -1.6361084317     0.0000000000
 ----------------------------------------------------------------
 Nuclear Repulsion Energy =   210.5853113054 hartrees
 There are       29 alpha and       29 beta electrons

                       Distance Matrix (Angstroms)
             Br(  1)   P (  2)   N (  3)
   P (  2)  2.299193
   N (  3)  3.176783  1.537540
   H (  4)  3.246646  2.301841  1.014823

 Requested basis set is 6-311++G(d,p)
 There are 43 shells and 107 basis functions
 A cutoff of  1.0D-14 yielded    880 shell pairs
 There are      5665 function pairs (      6227 Cartesian)
 Smallest overlap matrix eigenvalue = 1.68E-03
 Guess MOs from SCF MO coefficient file

 -----------------------------------------------------------------------
  General SCF calculation program by
  Eric Jon Sundstrom, Paul Horn, Yuezhi Mao, Dmitri Zuev, Alec White,
  David Stuck, Shaama M.S., Shane Yost, Joonho Lee, David Small,
  Daniel Levine, Susi Lehtola, Hugh Burton, Evgeny Epifanovsky
 -----------------------------------------------------------------------
 Hartree-Fock
 using 6 threads for integral computing
 -------------------------------------------------------
 OpenMP Integral computing Module                
 Release: version 2.0, May 2017, Q-Chem Inc. Pleasanton 
 -------------------------------------------------------
 A restricted SCF calculation will be
 performed using DIIS
 SCF converges when DIIS error is below 1.0e-08
 ---------------------------------------
  Cycle       Energy         DIIS error
 ---------------------------------------
    1   -2968.1581726400      2.30e-05  
    2   -2968.1581734843      5.73e-06  
    3   -2968.1581735680      2.47e-06  
    4   -2968.1581735832      1.35e-06  
    5   -2968.1581735882      4.44e-07  
    6   -2968.1581735899      2.33e-07  
    7   -2968.1581735904      9.53e-08  
    8   -2968.1581735905      2.89e-08  
    9   -2968.1581735905      1.38e-08  
   10   -2968.1581735905      5.05e-09  Convergence criterion met
 ---------------------------------------
 SCF time:   CPU 5.40s  wall 1.00s 
 SCF   energy in the final basis set =    -2968.1581735905
 Total energy in the final basis set =    -2968.1581735905


 ------------------------------------------------------------------------------

   CCMAN2: suite of methods based on coupled cluster
           and equation of motion theories.

   Components:
   * libvmm-1.3-trunk
     by Evgeny Epifanovsky, Ilya Kaliman.
   * libtensor-2.5-trunk
     by Evgeny Epifanovsky, Michael Wormit, Dmitry Zuev, Sam Manzer, 
        Ilya Kaliman.
   * libcc-2.5-trunk
     by Evgeny Epifanovsky, Arik Landau, Tomasz Kus, Kirill Khistyaev, 
        Dmitry Zuev, Prashant Manohar, Xintian Feng, Anna Krylov, 
        Matthew Goldey, Alec White, Thomas Jagau, Kaushik Nanda, 
        Anastasia Gunina, Alexander Kunitsa, Joonho Lee.

   CCMAN original authors:
   Anna I. Krylov, C. David Sherrill, Steven R. Gwaltney,
   Edward F. C. Byrd (2000)
   Sergey V. Levchenko, Lyudmila V. Slipchenko, Tao Wang,
   Ana-Maria C. Cristian (2003)
   Piotr A. Pieniazek, C. Melania Oana, Evgeny Epifanovsky (2007)
   Prashant Manohar (2009)

 ------------------------------------------------------------------------------


 Allocating and initializing 30808MB of RAM...
 Calculation will run on 6 cores.


 Alpha MOs, Restricted
 -- Occupied --                  
-490.02  -80.05  -65.16  -58.52  -58.52  -58.52  -15.60   -9.84
  1 A     2 A     3 A     4 A     5 A     6 A     7 A     8 A                  
 -7.592  -7.451  -7.445  -7.445  -5.485  -5.483  -5.483  -3.190
  9 A    10 A    11 A    12 A    13 A    14 A    15 A    16 A                  
 -3.188  -3.187  -3.180  -3.180  -1.194  -1.018  -0.797  -0.624
 17 A    18 A    19 A    20 A    21 A    22 A    23 A    24 A                  
 -0.516  -0.486  -0.422  -0.416  -0.412
 25 A    26 A    27 A    28 A    29 A                                          
 -- Virtual --                   
  0.016   0.050   0.058   0.071   0.084   0.092   0.104   0.121
 30 A    31 A    32 A    33 A    34 A    35 A    36 A    37 A                  
  0.128   0.131   0.186   0.207   0.224   0.250   0.251   0.286
 38 A    39 A    40 A    41 A    42 A    43 A    44 A    45 A                  
  0.317   0.369   0.390   0.486   0.527   0.575   0.580   0.655
 46 A    47 A    48 A    49 A    50 A    51 A    52 A    53 A                  
  0.690   0.749   0.777   0.781   0.817   0.839   0.854   0.890
 54 A    55 A    56 A    57 A    58 A    59 A    60 A    61 A                  
  0.947   0.980   0.981   1.038   1.117   1.276   1.293   1.382
 62 A    63 A    64 A    65 A    66 A    67 A    68 A    69 A                  
  1.570   1.744   1.782   1.847   1.955   2.219   2.306   2.315
 70 A    71 A    72 A    73 A    74 A    75 A    76 A    77 A                  
  2.394   2.402   2.543   2.669   2.897   3.050   3.344   4.261
 78 A    79 A    80 A    81 A    82 A    83 A    84 A    85 A                  
  4.409   4.547   4.554   4.563   4.593   4.745   4.963   7.186
 86 A    87 A    88 A    89 A    90 A    91 A    92 A    93 A                  
  7.513   8.218   8.227   8.291  14.710  14.816  14.949  36.817
 94 A    95 A    96 A    97 A    98 A    99 A   100 A   101 A                  
 49.467 166.134 293.905 293.912 293.9891028.404
102 A   103 A   104 A   105 A   106 A   107 A                                  

 Beta MOs, Restricted
 -- Occupied --                  
-490.02  -80.05  -65.16  -58.52  -58.52  -58.52  -15.60   -9.84
  1 A     2 A     3 A     4 A     5 A     6 A     7 A     8 A                  
 -7.592  -7.451  -7.445  -7.445  -5.485  -5.483  -5.483  -3.190
  9 A    10 A    11 A    12 A    13 A    14 A    15 A    16 A                  
 -3.188  -3.187  -3.180  -3.180  -1.194  -1.018  -0.797  -0.624
 17 A    18 A    19 A    20 A    21 A    22 A    23 A    24 A                  
 -0.516  -0.486  -0.422  -0.416  -0.412
 25 A    26 A    27 A    28 A    29 A                                          
 -- Virtual --                   
  0.016   0.050   0.058   0.071   0.084   0.092   0.104   0.121
 30 A    31 A    32 A    33 A    34 A    35 A    36 A    37 A                  
  0.128   0.131   0.186   0.207   0.224   0.250   0.251   0.286
 38 A    39 A    40 A    41 A    42 A    43 A    44 A    45 A                  
  0.317   0.369   0.390   0.486   0.527   0.575   0.580   0.655
 46 A    47 A    48 A    49 A    50 A    51 A    52 A    53 A                  
  0.690   0.749   0.777   0.781   0.817   0.839   0.854   0.890
 54 A    55 A    56 A    57 A    58 A    59 A    60 A    61 A                  
  0.947   0.980   0.981   1.038   1.117   1.276   1.293   1.382
 62 A    63 A    64 A    65 A    66 A    67 A    68 A    69 A                  
  1.570   1.744   1.782   1.847   1.955   2.219   2.306   2.315
 70 A    71 A    72 A    73 A    74 A    75 A    76 A    77 A                  
  2.394   2.402   2.543   2.669   2.897   3.050   3.344   4.261
 78 A    79 A    80 A    81 A    82 A    83 A    84 A    85 A                  
  4.409   4.547   4.554   4.563   4.593   4.745   4.963   7.186
 86 A    87 A    88 A    89 A    90 A    91 A    92 A    93 A                  
  7.513   8.218   8.227   8.291  14.710  14.816  14.949  36.817
 94 A    95 A    96 A    97 A    98 A    99 A   100 A   101 A                  
 49.467 166.134 293.905 293.912 293.9891028.404
102 A   103 A   104 A   105 A   106 A   107 A                                  

 Occupation and symmetry of molecular orbitals

 Point group: C1 (1 irreducible representation).

                           A     All 
 -------------------------------------
 All molecular orbitals:
  - Alpha                  107   107 
  - Beta                   107   107 
 -------------------------------------
 Alpha orbitals:
  - Frozen occupied        15    15  
  - Active occupied        14    14  
  - Active virtual         78    78  
  - Frozen virtual         0     0   
 -------------------------------------
 Beta orbitals:
  - Frozen occupied        15    15  
  - Active occupied        14    14  
  - Active virtual         78    78  
  - Frozen virtual         0     0   
 -------------------------------------

 Import integrals:   CPU 0.00 s  wall 0.00 s

 Import integrals:   CPU 18.08 s  wall 3.20 s

 MP2 amplitudes:   CPU 0.04 s  wall 0.03 s

Running a double precision version
           CCSD T amplitudes will be solved using DIIS.

           Start     Size      MaxIter   EConv     TConv     
           3         7         100       1.00e-07  1.00e-05  
 ------------------------------------------------------------------------------
           Energy (a.u.)   Ediff      Tdiff       Comment
 ------------------------------------------------------------------------------
         -2968.73106634                           
     1   -2968.71858920   1.25e-02   7.07e-01     
     2   -2968.73676578   1.82e-02   9.28e-02     
     3   -2968.73626271   5.03e-04   4.09e-02     
     4   -2968.73804231   1.78e-03   1.31e-02     Switched to DIIS steps.
     5   -2968.73874124   6.99e-04   1.09e-02     
     6   -2968.73876398   2.27e-05   2.03e-03     
     7   -2968.73876996   5.98e-06   9.66e-04     
     8   -2968.73877482   4.86e-06   2.84e-04     
     9   -2968.73877511   2.82e-07   1.54e-04     
    10   -2968.73877507   3.27e-08   5.02e-05     
    11   -2968.73877517   1.01e-07   2.37e-05     
    12   -2968.73877512   5.82e-08   9.13e-06     
 ------------------------------------------------------------------------------
         -2968.73877512                           CCSD T converged.

End of double precision
 SCF energy                 = -2968.15817359
 MP2 energy                 = -2968.73106634
 CCSD correlation energy     =    -0.58060153
 CCSD total energy           = -2968.73877512

 CCSD  T1^2 = 0.0113  T2^2 = 0.2146  Leading amplitudes:

 Amplitude    Orbitals with energies
 -0.0279       26 (A) A                  ->    30 (A) A                   
              -0.4857                          0.0159                     
 -0.0279       26 (A) B                  ->    30 (A) B                   
              -0.4857                          0.0159                     
 -0.0182       24 (A) A                  ->    32 (A) A                   
              -0.6238                          0.0576                     
 -0.0182       24 (A) B                  ->    32 (A) B                   
              -0.6238                          0.0576                     

 Amplitude    Orbitals with energies
 -0.0790       26 (A) A      26 (A) B    ->    30 (A) A      30 (A) B     
              -0.4857       -0.4857            0.0159        0.0159       
  0.0790       26 (A) A      26 (A) B    ->    30 (A) B      30 (A) A     
              -0.4857       -0.4857            0.0159        0.0159       
  0.0790       26 (A) B      26 (A) A    ->    30 (A) A      30 (A) B     
              -0.4857       -0.4857            0.0159        0.0159       
 -0.0790       26 (A) B      26 (A) A    ->    30 (A) B      30 (A) A     
              -0.4857       -0.4857            0.0159        0.0159       

 Computing CCSD intemediates for later calculations in double precision
 Finished.

Running a double precision version
           CCSD Lambda amplitudes will be solved using DIIS.
           Start     Size      MaxIter   EConv     LConv     
           3         7         100       1.00e-07  1.00e-05  
 ------------------------------------------------------------------------------
            Enorm      Ldiff       Comment
 ------------------------------------------------------------------------------
     1     4.86e-02   3.44e-02     
     2     1.45e-02   6.14e-03     
     3     5.83e-03   1.36e-03     
     4     3.55e-03   1.25e-03     Switched to DIIS steps.
     5     1.00e-03   6.38e-04     
     6     4.65e-04   1.41e-04     
     7     1.66e-04   4.10e-05     
     8     7.82e-05   6.78e-07     
     9     2.86e-05   3.14e-06     
    10     1.18e-05   6.83e-07     
    11     4.30e-06   2.00e-07     
    12     1.59e-06   2.42e-08     
    13     5.62e-07   9.83e-08     
    14     2.06e-07   2.87e-08     
    15     1.11e-07   1.92e-08     
    16     4.74e-08   9.39e-09     
 ------------------------------------------------------------------------------
                                   CCSD Lambda converged.

 Computing density matrices in double precision...
           Orbital response amplitudes will be solved using DIIS.
           Start     Size      MaxIter   EConv     LConv     
           3         7         100       1.00e-06  1.00e-06  
 ------------------------------------------------------------------------------
            Enorm      Ldiff       Comment
 ------------------------------------------------------------------------------
     1     1.06e-01   4.51e-03     
     2     1.07e-01   5.41e-03     
     3     1.28e-01   2.25e-02     
     4     9.02e-03   5.46e-02     Switched to DIIS steps.
     5     2.42e-03   1.55e-05     
     6     1.84e-03   5.48e-04     
     7     5.97e-04   4.73e-04     
     8     1.15e-04   8.65e-05     
     9     2.13e-05   1.80e-05     
    10     5.20e-06   1.92e-06     
    11     1.74e-06   4.89e-07     
    12     3.70e-07   6.63e-08     
 ------------------------------------------------------------------------------
                                   Orbital response converged.

 Computing density matrices... Done.
 CCSD calculation:   CPU 567.23 s  wall 106.42 s

 Transferring MO TPDM to AO TPDM
 Transferring g2_o1o1o1o1
 Transferring g2_o1o1o1v1
 Transferring g2_o1o1v1v1
 Transferring g2_o1v1o1v1
 Transferring g2_o1v1v1v1
 Transferring g2_v1v1v1v1
 Adding separable TPDM
 Computing TPDM gradient
 --------------------------------------------------------
 2e gradient
  Atom          X               Y               Z
 --------------------------------------------------------
    1        -34.455758        5.601441        0.002796  
    2         17.985693      -20.669885        0.009924  
    3         17.335809        9.552993       -0.019204  
    4         -0.865744        5.515451        0.006484  
 --------------------------------------------------------
 --------------------------------------------------------
 Final gradient
  Atom          X               Y               Z
 --------------------------------------------------------
    1        -34.455758        5.601441        0.002796  
    2         17.985693      -20.669885        0.009924  
    3         17.335809        9.552993       -0.019204  
    4         -0.865744        5.515451        0.006484  
 --------------------------------------------------------
 Analytic gradient from two-electron contribution:   CPU 113.50 s  wall 23.35 s

 Total ccman2 time:   CPU 701.92 s  wall 133.94 s


 --------------------------------------------------------------

                    Orbital Energies (a.u.)
 --------------------------------------------------------------

 Alpha MOs
 -- Occupied --
******** -80.0547 -65.1592 -58.5189 -58.5178 -58.5177 -15.6006  -9.8389
 -7.5923  -7.4513  -7.4453  -7.4448  -5.4848  -5.4833  -5.4825  -3.1900
 -3.1876  -3.1869  -3.1804  -3.1804  -1.1937  -1.0178  -0.7972  -0.6238
 -0.5164  -0.4857  -0.4221  -0.4158  -0.4117
 -- Virtual --
  0.0159   0.0497   0.0576   0.0712   0.0839   0.0919   0.1042   0.1207
  0.1282   0.1308   0.1858   0.2069   0.2240   0.2496   0.2507   0.2861
  0.3171   0.3688   0.3902   0.4863   0.5272   0.5747   0.5802   0.6550
  0.6896   0.7491   0.7766   0.7811   0.8171   0.8394   0.8535   0.8901
  0.9466   0.9803   0.9805   1.0377   1.1169   1.2764   1.2926   1.3822
  1.5695   1.7439   1.7821   1.8472   1.9553   2.2193   2.3062   2.3155
  2.3944   2.4024   2.5425   2.6691   2.8967   3.0502   3.3444   4.2612
  4.4089   4.5473   4.5543   4.5629   4.5927   4.7447   4.9626   7.1864
  7.5130   8.2178   8.2266   8.2914  14.7104  14.8164  14.9486  36.8168
 49.4672 166.1343 293.9050 293.9118 293.98861028.4039
 --------------------------------------------------------------

          Ground-State Mulliken Net Atomic Charges

     Atom                 Charge (a.u.)
  ----------------------------------------
      1 Br                   -0.321898
      2 P                     0.423015
      3 N                    -0.388491
      4 H                     0.287374
  ----------------------------------------
  Sum of atomic charges =     0.000000

 -----------------------------------------------------------------
                    Cartesian Multipole Moments
 -----------------------------------------------------------------
    Charge (ESU x 10^10)
                 0.0000
    Dipole Moment (Debye)
         X      -0.6370      Y      -0.1480      Z      -0.0025
       Tot       0.6539
    Quadrupole Moments (Debye-Ang)
        XX     -43.0466     XY       0.0909     YY     -34.7792
        XZ       0.0065     YZ       0.0020     ZZ     -37.3121
    Octopole Moments (Debye-Ang^2)
       XXX      50.4897    XXY      -0.6473    XYY       3.9113
       YYY     -10.2257    XXZ      -0.0195    XYZ      -0.0048
       YYZ      -0.0079    XZZ       8.6463    YZZ      -0.2398
       ZZZ      -0.0193
    Hexadecapole Moments (Debye-Ang^3)
      XXXX    -500.0233   XXXY     -10.9001   XXYY     -81.9109
      XYYY      13.4673   YYYY     -87.9204   XXXZ       0.0779
      XXYZ       0.0148   XYYZ       0.0168   YYYZ       0.0138
      XXZZ     -83.2066   XYZZ      -1.0743   YYZZ     -24.1852
      XZZZ       0.0435   YZZZ       0.0127   ZZZZ     -47.4346
 -----------------------------------------------------------------
 DrvMan completing analytic gradient of the correlated energy
 Correlated dipole moment
            1
    1  -0.2506029
    2  -0.0582327
    3  -0.0009881
 Energy read as -2968.738775117
 Full Analytical Gradient: (in a.u., or Hartree/Bohr)
             1             2             3             4
    1   -0.00019770    0.00015277    0.00007475   -0.00002982
    2    0.00005516   -0.00009069   -0.00000645    0.00004198
    3    0.00001992   -0.00005169    0.00008517   -0.00005339
 Gradient time:  CPU 0.80 s  wall 0.83 s
 ----------------------------------------------------------------
             Standard Nuclear Orientation (Angstroms)
    I     Atom           X                Y                Z
 ----------------------------------------------------------------
    1      Br      0.9964975009    -0.0681494407    -0.0000000000
    2      P      -1.2105697241     0.5761662550     0.0000000000
    3      N      -2.1246344323    -0.6601649954     0.0000000000
    4      H      -1.8454256430    -1.6361084317     0.0000000000
 ----------------------------------------------------------------
 Nuclear Repulsion Energy =   210.5862878689 hartrees
 There are       29 alpha and       29 beta electrons

                       Distance Matrix (Angstroms)
             Br(  1)   P (  2)   N (  3)
   P (  2)  2.299193
   N (  3)  3.176782  1.537540
   H (  4)  3.245770  2.301565  1.015098

 Requested basis set is 6-311++G(d,p)
 There are 43 shells and 107 basis functions
 A cutoff of  1.0D-14 yielded    881 shell pairs
 There are      5670 function pairs (      6233 Cartesian)
 Smallest overlap matrix eigenvalue = 1.68E-03
 Guess MOs from SCF MO coefficient file

 -----------------------------------------------------------------------
  General SCF calculation program by
  Eric Jon Sundstrom, Paul Horn, Yuezhi Mao, Dmitri Zuev, Alec White,
  David Stuck, Shaama M.S., Shane Yost, Joonho Lee, David Small,
  Daniel Levine, Susi Lehtola, Hugh Burton, Evgeny Epifanovsky
 -----------------------------------------------------------------------
 Hartree-Fock
 using 6 threads for integral computing
 -------------------------------------------------------
 OpenMP Integral computing Module                
 Release: version 2.0, May 2017, Q-Chem Inc. Pleasanton 
 -------------------------------------------------------
 A restricted SCF calculation will be
 performed using DIIS
 SCF converges when DIIS error is below 1.0e-08
 ---------------------------------------
  Cycle       Energy         DIIS error
 ---------------------------------------
    1   -2968.1581678095      1.46e-05  
    2   -2968.1581682041      3.64e-06  
    3   -2968.1581682489      1.68e-06  
    4   -2968.1581682553      7.44e-07  
    5   -2968.1581682582      3.01e-07  
    6   -2968.1581682592      1.49e-07  
    7   -2968.1581682594      5.19e-08  
    8   -2968.1581682594      1.69e-08  
    9   -2968.1581682594      4.94e-09  Convergence criterion met
 ---------------------------------------
 SCF time:   CPU 4.87s  wall 1.00s 
 SCF   energy in the final basis set =    -2968.1581682594
 Total energy in the final basis set =    -2968.1581682594


 ------------------------------------------------------------------------------

   CCMAN2: suite of methods based on coupled cluster
           and equation of motion theories.

   Components:
   * libvmm-1.3-trunk
     by Evgeny Epifanovsky, Ilya Kaliman.
   * libtensor-2.5-trunk
     by Evgeny Epifanovsky, Michael Wormit, Dmitry Zuev, Sam Manzer, 
        Ilya Kaliman.
   * libcc-2.5-trunk
     by Evgeny Epifanovsky, Arik Landau, Tomasz Kus, Kirill Khistyaev, 
        Dmitry Zuev, Prashant Manohar, Xintian Feng, Anna Krylov, 
        Matthew Goldey, Alec White, Thomas Jagau, Kaushik Nanda, 
        Anastasia Gunina, Alexander Kunitsa, Joonho Lee.

   CCMAN original authors:
   Anna I. Krylov, C. David Sherrill, Steven R. Gwaltney,
   Edward F. C. Byrd (2000)
   Sergey V. Levchenko, Lyudmila V. Slipchenko, Tao Wang,
   Ana-Maria C. Cristian (2003)
   Piotr A. Pieniazek, C. Melania Oana, Evgeny Epifanovsky (2007)
   Prashant Manohar (2009)

 ------------------------------------------------------------------------------


 Allocating and initializing 30808MB of RAM...
 Calculation will run on 6 cores.


 Alpha MOs, Restricted
 -- Occupied --                  
-490.02  -80.05  -65.16  -58.52  -58.52  -58.52  -15.60   -9.84
  1 A     2 A     3 A     4 A     5 A     6 A     7 A     8 A                  
 -7.592  -7.451  -7.445  -7.445  -5.485  -5.483  -5.483  -3.190
  9 A    10 A    11 A    12 A    13 A    14 A    15 A    16 A                  
 -3.188  -3.187  -3.180  -3.180  -1.194  -1.018  -0.797  -0.624
 17 A    18 A    19 A    20 A    21 A    22 A    23 A    24 A                  
 -0.516  -0.486  -0.422  -0.416  -0.412
 25 A    26 A    27 A    28 A    29 A                                          
 -- Virtual --                   
  0.016   0.050   0.058   0.071   0.084   0.092   0.104   0.121
 30 A    31 A    32 A    33 A    34 A    35 A    36 A    37 A                  
  0.128   0.131   0.186   0.207   0.224   0.250   0.251   0.286
 38 A    39 A    40 A    41 A    42 A    43 A    44 A    45 A                  
  0.317   0.369   0.390   0.486   0.527   0.575   0.580   0.655
 46 A    47 A    48 A    49 A    50 A    51 A    52 A    53 A                  
  0.690   0.749   0.777   0.781   0.817   0.839   0.853   0.890
 54 A    55 A    56 A    57 A    58 A    59 A    60 A    61 A                  
  0.947   0.980   0.980   1.038   1.117   1.276   1.293   1.382
 62 A    63 A    64 A    65 A    66 A    67 A    68 A    69 A                  
  1.569   1.744   1.782   1.847   1.955   2.219   2.306   2.315
 70 A    71 A    72 A    73 A    74 A    75 A    76 A    77 A                  
  2.395   2.402   2.543   2.669   2.897   3.050   3.344   4.261
 78 A    79 A    80 A    81 A    82 A    83 A    84 A    85 A                  
  4.409   4.547   4.554   4.563   4.593   4.745   4.962   7.186
 86 A    87 A    88 A    89 A    90 A    91 A    92 A    93 A                  
  7.513   8.218   8.227   8.291  14.710  14.816  14.949  36.817
 94 A    95 A    96 A    97 A    98 A    99 A   100 A   101 A                  
 49.467 166.134 293.905 293.912 293.9891028.404
102 A   103 A   104 A   105 A   106 A   107 A                                  

 Beta MOs, Restricted
 -- Occupied --                  
-490.02  -80.05  -65.16  -58.52  -58.52  -58.52  -15.60   -9.84
  1 A     2 A     3 A     4 A     5 A     6 A     7 A     8 A                  
 -7.592  -7.451  -7.445  -7.445  -5.485  -5.483  -5.483  -3.190
  9 A    10 A    11 A    12 A    13 A    14 A    15 A    16 A                  
 -3.188  -3.187  -3.180  -3.180  -1.194  -1.018  -0.797  -0.624
 17 A    18 A    19 A    20 A    21 A    22 A    23 A    24 A                  
 -0.516  -0.486  -0.422  -0.416  -0.412
 25 A    26 A    27 A    28 A    29 A                                          
 -- Virtual --                   
  0.016   0.050   0.058   0.071   0.084   0.092   0.104   0.121
 30 A    31 A    32 A    33 A    34 A    35 A    36 A    37 A                  
  0.128   0.131   0.186   0.207   0.224   0.250   0.251   0.286
 38 A    39 A    40 A    41 A    42 A    43 A    44 A    45 A                  
  0.317   0.369   0.390   0.486   0.527   0.575   0.580   0.655
 46 A    47 A    48 A    49 A    50 A    51 A    52 A    53 A                  
  0.690   0.749   0.777   0.781   0.817   0.839   0.853   0.890
 54 A    55 A    56 A    57 A    58 A    59 A    60 A    61 A                  
  0.947   0.980   0.980   1.038   1.117   1.276   1.293   1.382
 62 A    63 A    64 A    65 A    66 A    67 A    68 A    69 A                  
  1.569   1.744   1.782   1.847   1.955   2.219   2.306   2.315
 70 A    71 A    72 A    73 A    74 A    75 A    76 A    77 A                  
  2.395   2.402   2.543   2.669   2.897   3.050   3.344   4.261
 78 A    79 A    80 A    81 A    82 A    83 A    84 A    85 A                  
  4.409   4.547   4.554   4.563   4.593   4.745   4.962   7.186
 86 A    87 A    88 A    89 A    90 A    91 A    92 A    93 A                  
  7.513   8.218   8.227   8.291  14.710  14.816  14.949  36.817
 94 A    95 A    96 A    97 A    98 A    99 A   100 A   101 A                  
 49.467 166.134 293.905 293.912 293.9891028.404
102 A   103 A   104 A   105 A   106 A   107 A                                  

 Occupation and symmetry of molecular orbitals

 Point group: C1 (1 irreducible representation).

                           A     All 
 -------------------------------------
 All molecular orbitals:
  - Alpha                  107   107 
  - Beta                   107   107 
 -------------------------------------
 Alpha orbitals:
  - Frozen occupied        15    15  
  - Active occupied        14    14  
  - Active virtual         78    78  
  - Frozen virtual         0     0   
 -------------------------------------
 Beta orbitals:
  - Frozen occupied        15    15  
  - Active occupied        14    14  
  - Active virtual         78    78  
  - Frozen virtual         0     0   
 -------------------------------------

 Import integrals:   CPU 0.00 s  wall 0.00 s

 Import integrals:   CPU 18.00 s  wall 3.16 s

 MP2 amplitudes:   CPU 0.04 s  wall 0.03 s

Running a double precision version
           CCSD T amplitudes will be solved using DIIS.

           Start     Size      MaxIter   EConv     TConv     
           3         7         100       1.00e-07  1.00e-05  
 ------------------------------------------------------------------------------
           Energy (a.u.)   Ediff      Tdiff       Comment
 ------------------------------------------------------------------------------
         -2968.73106538                           
     1   -2968.71858857   1.25e-02   7.07e-01     
     2   -2968.73676544   1.82e-02   9.28e-02     
     3   -2968.73626275   5.03e-04   4.09e-02     
     4   -2968.73804239   1.78e-03   1.31e-02     Switched to DIIS steps.
     5   -2968.73874130   6.99e-04   1.09e-02     
     6   -2968.73876403   2.27e-05   2.03e-03     
     7   -2968.73877001   5.98e-06   9.66e-04     
     8   -2968.73877487   4.86e-06   2.84e-04     
     9   -2968.73877515   2.81e-07   1.54e-04     
    10   -2968.73877512   3.27e-08   5.02e-05     
    11   -2968.73877522   1.01e-07   2.37e-05     
    12   -2968.73877516   5.82e-08   9.13e-06     
 ------------------------------------------------------------------------------
         -2968.73877516                           CCSD T converged.

End of double precision
 SCF energy                 = -2968.15816826
 MP2 energy                 = -2968.73106538
 CCSD correlation energy     =    -0.58060690
 CCSD total energy           = -2968.73877516

 CCSD  T1^2 = 0.0113  T2^2 = 0.2146  Leading amplitudes:

 Amplitude    Orbitals with energies
 -0.0279       26 (A) A                  ->    30 (A) A                   
              -0.4857                          0.0159                     
 -0.0279       26 (A) B                  ->    30 (A) B                   
              -0.4857                          0.0159                     
  0.0182       24 (A) A                  ->    32 (A) A                   
              -0.6238                          0.0576                     
  0.0182       24 (A) B                  ->    32 (A) B                   
              -0.6238                          0.0576                     

 Amplitude    Orbitals with energies
 -0.0789       26 (A) A      26 (A) B    ->    30 (A) A      30 (A) B     
              -0.4857       -0.4857            0.0159        0.0159       
  0.0789       26 (A) A      26 (A) B    ->    30 (A) B      30 (A) A     
              -0.4857       -0.4857            0.0159        0.0159       
  0.0789       26 (A) B      26 (A) A    ->    30 (A) A      30 (A) B     
              -0.4857       -0.4857            0.0159        0.0159       
 -0.0789       26 (A) B      26 (A) A    ->    30 (A) B      30 (A) A     
              -0.4857       -0.4857            0.0159        0.0159       

 Computing CCSD intemediates for later calculations in double precision
 Finished.

Running a double precision version
           CCSD Lambda amplitudes will be solved using DIIS.
           Start     Size      MaxIter   EConv     LConv     
           3         7         100       1.00e-07  1.00e-05  
 ------------------------------------------------------------------------------
            Enorm      Ldiff       Comment
 ------------------------------------------------------------------------------
     1     4.86e-02   3.44e-02     
     2     1.45e-02   6.14e-03     
     3     5.83e-03   1.36e-03     
     4     3.55e-03   1.25e-03     Switched to DIIS steps.
     5     1.00e-03   6.38e-04     
     6     4.64e-04   1.41e-04     
     7     1.66e-04   4.10e-05     
     8     7.82e-05   6.87e-07     
     9     2.85e-05   3.14e-06     
    10     1.18e-05   6.84e-07     
    11     4.29e-06   2.00e-07     
    12     1.59e-06   2.43e-08     
    13     5.61e-07   9.84e-08     
    14     2.06e-07   2.87e-08     
    15     1.10e-07   1.93e-08     
    16     4.72e-08   9.38e-09     
 ------------------------------------------------------------------------------
                                   CCSD Lambda converged.

 Computing density matrices in double precision...
           Orbital response amplitudes will be solved using DIIS.
           Start     Size      MaxIter   EConv     LConv     
           3         7         100       1.00e-06  1.00e-06  
 ------------------------------------------------------------------------------
            Enorm      Ldiff       Comment
 ------------------------------------------------------------------------------
     1     1.06e-01   4.50e-03     
     2     1.07e-01   5.41e-03     
     3     1.27e-01   2.25e-02     
     4     9.02e-03   5.46e-02     Switched to DIIS steps.
     5     2.41e-03   2.12e-05     
     6     1.83e-03   5.44e-04     
     7     5.98e-04   4.73e-04     
     8     1.15e-04   8.51e-05     
     9     2.13e-05   1.80e-05     
    10     5.21e-06   1.92e-06     
    11     1.74e-06   4.89e-07     
    12     3.70e-07   6.62e-08     
 ------------------------------------------------------------------------------
                                   Orbital response converged.

 Computing density matrices... Done.
 CCSD calculation:   CPU 571.32 s  wall 107.31 s

 Transferring MO TPDM to AO TPDM
 Transferring g2_o1o1o1o1
 Transferring g2_o1o1o1v1
 Transferring g2_o1o1v1v1
 Transferring g2_o1v1o1v1
 Transferring g2_o1v1v1v1
 Transferring g2_v1v1v1v1
 Adding separable TPDM
 Computing TPDM gradient
 --------------------------------------------------------
 2e gradient
  Atom          X               Y               Z
 --------------------------------------------------------
    1        -34.456471        5.601364        0.000000  
    2         17.986355      -20.667411       -0.000001  
    3         17.338737        9.551576        0.000001  
    4         -0.868621        5.514470       -0.000000  
 --------------------------------------------------------
 --------------------------------------------------------
 Final gradient
  Atom          X               Y               Z
 --------------------------------------------------------
    1        -34.456471        5.601364        0.000000  
    2         17.986355      -20.667411       -0.000001  
    3         17.338737        9.551576        0.000001  
    4         -0.868621        5.514470       -0.000000  
 --------------------------------------------------------
 Analytic gradient from two-electron contribution:   CPU 116.31 s  wall 23.33 s

 Total ccman2 time:   CPU 708.72 s  wall 134.80 s


 --------------------------------------------------------------

                    Orbital Energies (a.u.)
 --------------------------------------------------------------

 Alpha MOs
 -- Occupied --
******** -80.0547 -65.1592 -58.5189 -58.5178 -58.5177 -15.6006  -9.8389
 -7.5923  -7.4513  -7.4454  -7.4448  -5.4847  -5.4833  -5.4825  -3.1900
 -3.1876  -3.1869  -3.1804  -3.1804  -1.1937  -1.0178  -0.7970  -0.6238
 -0.5164  -0.4857  -0.4221  -0.4159  -0.4117
 -- Virtual --
  0.0159   0.0498   0.0576   0.0712   0.0839   0.0919   0.1042   0.1207
  0.1281   0.1308   0.1858   0.2069   0.2240   0.2496   0.2507   0.2862
  0.3170   0.3688   0.3902   0.4863   0.5271   0.5746   0.5802   0.6549
  0.6896   0.7491   0.7766   0.7810   0.8171   0.8394   0.8535   0.8901
  0.9466   0.9803   0.9804   1.0377   1.1168   1.2764   1.2927   1.3822
  1.5694   1.7437   1.7820   1.8470   1.9553   2.2189   2.3062   2.3155
  2.3946   2.4025   2.5428   2.6688   2.8969   3.0501   3.3438   4.2612
  4.4090   4.5473   4.5543   4.5629   4.5927   4.7446   4.9622   7.1863
  7.5130   8.2178   8.2266   8.2914  14.7105  14.8164  14.9486  36.8165
 49.4672 166.1343 293.9050 293.9118 293.98851028.4039
 --------------------------------------------------------------

          Ground-State Mulliken Net Atomic Charges

     Atom                 Charge (a.u.)
  ----------------------------------------
      1 Br                   -0.321837
      2 P                     0.422924
      3 N                    -0.388323
      4 H                     0.287235
  ----------------------------------------
  Sum of atomic charges =    -0.000000

 -----------------------------------------------------------------
                    Cartesian Multipole Moments
 -----------------------------------------------------------------
    Charge (ESU x 10^10)
                 0.0000
    Dipole Moment (Debye)
         X      -0.6350      Y      -0.1475      Z      -0.0000
       Tot       0.6519
    Quadrupole Moments (Debye-Ang)
        XX     -43.0516     XY       0.0867     YY     -34.7810
        XZ       0.0000     YZ       0.0000     ZZ     -37.3124
    Octopole Moments (Debye-Ang^2)
       XXX      50.5051    XXY      -0.6321    XYY       3.9198
       YYY     -10.2229    XXZ      -0.0000    XYZ      -0.0000
       YYZ      -0.0000    XZZ       8.6467    YZZ      -0.2394
       ZZZ      -0.0000
    Hexadecapole Moments (Debye-Ang^3)
      XXXX    -500.0442   XXXY     -10.9414   XXYY     -81.9359
      XYYY      13.4549   YYYY     -87.9310   XXXZ       0.0000
      XXYZ       0.0000   XYYZ       0.0000   YYYZ       0.0000
      XXZZ     -83.2056   XYZZ      -1.0744   YYZZ     -24.1864
      XZZZ       0.0000   YZZZ       0.0000   ZZZZ     -47.4347
 -----------------------------------------------------------------
 DrvMan completing analytic gradient of the correlated energy
 Correlated dipole moment
            1
    1  -0.2498323
    2  -0.0580413
    3  -0.0000001
 Energy read as -2968.738775162
 Full Analytical Gradient: (in a.u., or Hartree/Bohr)
             1             2             3             4
    1   -0.00018743    0.00011956    0.00000791    0.00005997
    2    0.00005632   -0.00016669    0.00027195   -0.00016159
    3   -0.00000000    0.00000002   -0.00000002    0.00000000
 Gradient time:  CPU 0.74 s  wall 0.76 s
 ----------------------------------------------------------------
             Standard Nuclear Orientation (Angstroms)
    I     Atom           X                Y                Z
 ----------------------------------------------------------------
    1      Br      0.9964975009    -0.0681494407    -0.0000000000
    2      P      -1.2105697241     0.5761662550     0.0000000000
    3      N      -2.1246344323    -0.6601649954     0.0000000000
    4      H      -1.8474256430    -1.6361084317     0.0000000000
 ----------------------------------------------------------------
 Nuclear Repulsion Energy =   210.5843550734 hartrees
 There are       29 alpha and       29 beta electrons

                       Distance Matrix (Angstroms)
             Br(  1)   P (  2)   N (  3)
   P (  2)  2.299193
   N (  3)  3.176782  1.537540
   H (  4)  3.247521  2.302117  1.014549

 Requested basis set is 6-311++G(d,p)
 There are 43 shells and 107 basis functions
 A cutoff of  1.0D-14 yielded    880 shell pairs
 There are      5665 function pairs (      6227 Cartesian)
 Smallest overlap matrix eigenvalue = 1.69E-03
 Guess MOs from SCF MO coefficient file

 -----------------------------------------------------------------------
  General SCF calculation program by
  Eric Jon Sundstrom, Paul Horn, Yuezhi Mao, Dmitri Zuev, Alec White,
  David Stuck, Shaama M.S., Shane Yost, Joonho Lee, David Small,
  Daniel Levine, Susi Lehtola, Hugh Burton, Evgeny Epifanovsky
 -----------------------------------------------------------------------
 Hartree-Fock
 using 6 threads for integral computing
 -------------------------------------------------------
 OpenMP Integral computing Module                
 Release: version 2.0, May 2017, Q-Chem Inc. Pleasanton 
 -------------------------------------------------------
 A restricted SCF calculation will be
 performed using DIIS
 SCF converges when DIIS error is below 1.0e-08
 ---------------------------------------
  Cycle       Energy         DIIS error
 ---------------------------------------
    1   -2968.1581785102      1.61e-05  
    2   -2968.1581789172      4.18e-06  
    3   -2968.1581789567      2.68e-06  
    4   -2968.1581789677      6.38e-07  
    5   -2968.1581789696      1.61e-07  
    6   -2968.1581789698      7.83e-08  
    7   -2968.1581789697      3.72e-08  
    8   -2968.1581789698      1.59e-08  
    9   -2968.1581789698      4.17e-09  Convergence criterion met
 ---------------------------------------
 SCF time:   CPU 5.13s  wall 1.00s 
 SCF   energy in the final basis set =    -2968.1581789698
 Total energy in the final basis set =    -2968.1581789698


 ------------------------------------------------------------------------------

   CCMAN2: suite of methods based on coupled cluster
           and equation of motion theories.

   Components:
   * libvmm-1.3-trunk
     by Evgeny Epifanovsky, Ilya Kaliman.
   * libtensor-2.5-trunk
     by Evgeny Epifanovsky, Michael Wormit, Dmitry Zuev, Sam Manzer, 
        Ilya Kaliman.
   * libcc-2.5-trunk
     by Evgeny Epifanovsky, Arik Landau, Tomasz Kus, Kirill Khistyaev, 
        Dmitry Zuev, Prashant Manohar, Xintian Feng, Anna Krylov, 
        Matthew Goldey, Alec White, Thomas Jagau, Kaushik Nanda, 
        Anastasia Gunina, Alexander Kunitsa, Joonho Lee.

   CCMAN original authors:
   Anna I. Krylov, C. David Sherrill, Steven R. Gwaltney,
   Edward F. C. Byrd (2000)
   Sergey V. Levchenko, Lyudmila V. Slipchenko, Tao Wang,
   Ana-Maria C. Cristian (2003)
   Piotr A. Pieniazek, C. Melania Oana, Evgeny Epifanovsky (2007)
   Prashant Manohar (2009)

 ------------------------------------------------------------------------------


 Allocating and initializing 30808MB of RAM...
 Calculation will run on 6 cores.


 Alpha MOs, Restricted
 -- Occupied --                  
-490.02  -80.05  -65.16  -58.52  -58.52  -58.52  -15.60   -9.84
  1 A     2 A     3 A     4 A     5 A     6 A     7 A     8 A                  
 -7.592  -7.451  -7.445  -7.445  -5.485  -5.483  -5.483  -3.190
  9 A    10 A    11 A    12 A    13 A    14 A    15 A    16 A                  
 -3.188  -3.187  -3.180  -3.180  -1.194  -1.018  -0.797  -0.624
 17 A    18 A    19 A    20 A    21 A    22 A    23 A    24 A                  
 -0.516  -0.486  -0.422  -0.416  -0.412
 25 A    26 A    27 A    28 A    29 A                                          
 -- Virtual --                   
  0.016   0.050   0.058   0.071   0.084   0.092   0.104   0.121
 30 A    31 A    32 A    33 A    34 A    35 A    36 A    37 A                  
  0.128   0.131   0.186   0.207   0.224   0.250   0.251   0.286
 38 A    39 A    40 A    41 A    42 A    43 A    44 A    45 A                  
  0.317   0.369   0.390   0.486   0.527   0.575   0.580   0.655
 46 A    47 A    48 A    49 A    50 A    51 A    52 A    53 A                  
  0.690   0.749   0.777   0.781   0.817   0.839   0.854   0.890
 54 A    55 A    56 A    57 A    58 A    59 A    60 A    61 A                  
  0.947   0.980   0.981   1.038   1.117   1.276   1.292   1.382
 62 A    63 A    64 A    65 A    66 A    67 A    68 A    69 A                  
  1.570   1.744   1.782   1.847   1.955   2.220   2.306   2.315
 70 A    71 A    72 A    73 A    74 A    75 A    76 A    77 A                  
  2.394   2.402   2.542   2.669   2.896   3.050   3.345   4.261
 78 A    79 A    80 A    81 A    82 A    83 A    84 A    85 A                  
  4.409   4.547   4.554   4.563   4.593   4.745   4.963   7.186
 86 A    87 A    88 A    89 A    90 A    91 A    92 A    93 A                  
  7.513   8.218   8.227   8.291  14.710  14.816  14.949  36.817
 94 A    95 A    96 A    97 A    98 A    99 A   100 A   101 A                  
 49.467 166.134 293.905 293.912 293.9891028.404
102 A   103 A   104 A   105 A   106 A   107 A                                  

 Beta MOs, Restricted
 -- Occupied --                  
-490.02  -80.05  -65.16  -58.52  -58.52  -58.52  -15.60   -9.84
  1 A     2 A     3 A     4 A     5 A     6 A     7 A     8 A                  
 -7.592  -7.451  -7.445  -7.445  -5.485  -5.483  -5.483  -3.190
  9 A    10 A    11 A    12 A    13 A    14 A    15 A    16 A                  
 -3.188  -3.187  -3.180  -3.180  -1.194  -1.018  -0.797  -0.624
 17 A    18 A    19 A    20 A    21 A    22 A    23 A    24 A                  
 -0.516  -0.486  -0.422  -0.416  -0.412
 25 A    26 A    27 A    28 A    29 A                                          
 -- Virtual --                   
  0.016   0.050   0.058   0.071   0.084   0.092   0.104   0.121
 30 A    31 A    32 A    33 A    34 A    35 A    36 A    37 A                  
  0.128   0.131   0.186   0.207   0.224   0.250   0.251   0.286
 38 A    39 A    40 A    41 A    42 A    43 A    44 A    45 A                  
  0.317   0.369   0.390   0.486   0.527   0.575   0.580   0.655
 46 A    47 A    48 A    49 A    50 A    51 A    52 A    53 A                  
  0.690   0.749   0.777   0.781   0.817   0.839   0.854   0.890
 54 A    55 A    56 A    57 A    58 A    59 A    60 A    61 A                  
  0.947   0.980   0.981   1.038   1.117   1.276   1.292   1.382
 62 A    63 A    64 A    65 A    66 A    67 A    68 A    69 A                  
  1.570   1.744   1.782   1.847   1.955   2.220   2.306   2.315
 70 A    71 A    72 A    73 A    74 A    75 A    76 A    77 A                  
  2.394   2.402   2.542   2.669   2.896   3.050   3.345   4.261
 78 A    79 A    80 A    81 A    82 A    83 A    84 A    85 A                  
  4.409   4.547   4.554   4.563   4.593   4.745   4.963   7.186
 86 A    87 A    88 A    89 A    90 A    91 A    92 A    93 A                  
  7.513   8.218   8.227   8.291  14.710  14.816  14.949  36.817
 94 A    95 A    96 A    97 A    98 A    99 A   100 A   101 A                  
 49.467 166.134 293.905 293.912 293.9891028.404
102 A   103 A   104 A   105 A   106 A   107 A                                  

 Occupation and symmetry of molecular orbitals

 Point group: C1 (1 irreducible representation).

                           A     All 
 -------------------------------------
 All molecular orbitals:
  - Alpha                  107   107 
  - Beta                   107   107 
 -------------------------------------
 Alpha orbitals:
  - Frozen occupied        15    15  
  - Active occupied        14    14  
  - Active virtual         78    78  
  - Frozen virtual         0     0   
 -------------------------------------
 Beta orbitals:
  - Frozen occupied        15    15  
  - Active occupied        14    14  
  - Active virtual         78    78  
  - Frozen virtual         0     0   
 -------------------------------------

 Import integrals:   CPU 0.00 s  wall 0.00 s

 Import integrals:   CPU 18.48 s  wall 3.31 s

 MP2 amplitudes:   CPU 0.06 s  wall 0.03 s

Running a double precision version
           CCSD T amplitudes will be solved using DIIS.

           Start     Size      MaxIter   EConv     TConv     
           3         7         100       1.00e-07  1.00e-05  
 ------------------------------------------------------------------------------
           Energy (a.u.)   Ediff      Tdiff       Comment
 ------------------------------------------------------------------------------
         -2968.73106727                           
     1   -2968.71858983   1.25e-02   7.07e-01     
     2   -2968.73676609   1.82e-02   9.28e-02     
     3   -2968.73626266   5.03e-04   4.09e-02     
     4   -2968.73804222   1.78e-03   1.31e-02     Switched to DIIS steps.
     5   -2968.73874117   6.99e-04   1.09e-02     
     6   -2968.73876391   2.27e-05   2.03e-03     
     7   -2968.73876990   5.99e-06   9.66e-04     
     8   -2968.73877476   4.87e-06   2.84e-04     
     9   -2968.73877505   2.83e-07   1.54e-04     
    10   -2968.73877501   3.27e-08   5.03e-05     
    11   -2968.73877512   1.02e-07   2.37e-05     
    12   -2968.73877506   5.82e-08   9.14e-06     
 ------------------------------------------------------------------------------
         -2968.73877506                           CCSD T converged.

End of double precision
 SCF energy                 = -2968.15817897
 MP2 energy                 = -2968.73106727
 CCSD correlation energy     =    -0.58059609
 CCSD total energy           = -2968.73877506

 CCSD  T1^2 = 0.0113  T2^2 = 0.2146  Leading amplitudes:

 Amplitude    Orbitals with energies
 -0.0279       26 (A) A                  ->    30 (A) A                   
              -0.4857                          0.0159                     
 -0.0279       26 (A) B                  ->    30 (A) B                   
              -0.4857                          0.0159                     
  0.0182       24 (A) A                  ->    32 (A) A                   
              -0.6238                          0.0576                     
  0.0182       24 (A) B                  ->    32 (A) B                   
              -0.6238                          0.0576                     

 Amplitude    Orbitals with energies
 -0.0790       26 (A) A      26 (A) B    ->    30 (A) A      30 (A) B     
              -0.4857       -0.4857            0.0159        0.0159       
  0.0790       26 (A) A      26 (A) B    ->    30 (A) B      30 (A) A     
              -0.4857       -0.4857            0.0159        0.0159       
  0.0790       26 (A) B      26 (A) A    ->    30 (A) A      30 (A) B     
              -0.4857       -0.4857            0.0159        0.0159       
 -0.0790       26 (A) B      26 (A) A    ->    30 (A) B      30 (A) A     
              -0.4857       -0.4857            0.0159        0.0159       

 Computing CCSD intemediates for later calculations in double precision
 Finished.

Running a double precision version
           CCSD Lambda amplitudes will be solved using DIIS.
           Start     Size      MaxIter   EConv     LConv     
           3         7         100       1.00e-07  1.00e-05  
 ------------------------------------------------------------------------------
            Enorm      Ldiff       Comment
 ------------------------------------------------------------------------------
     1     4.86e-02   3.44e-02     
     2     1.45e-02   6.15e-03     
     3     5.83e-03   1.36e-03     
     4     3.55e-03   1.25e-03     Switched to DIIS steps.
     5     1.00e-03   6.38e-04     
     6     4.65e-04   1.42e-04     
     7     1.66e-04   4.11e-05     
     8     7.82e-05   6.70e-07     
     9     2.86e-05   3.14e-06     
    10     1.18e-05   6.82e-07     
    11     4.30e-06   1.99e-07     
    12     1.59e-06   2.41e-08     
    13     5.62e-07   9.83e-08     
    14     2.06e-07   2.88e-08     
    15     1.10e-07   1.92e-08     
    16     4.72e-08   9.40e-09     
 ------------------------------------------------------------------------------
                                   CCSD Lambda converged.

 Computing density matrices in double precision...
           Orbital response amplitudes will be solved using DIIS.
           Start     Size      MaxIter   EConv     LConv     
           3         7         100       1.00e-06  1.00e-06  
 ------------------------------------------------------------------------------
            Enorm      Ldiff       Comment
 ------------------------------------------------------------------------------
     1     1.06e-01   4.52e-03     
     2     1.07e-01   5.42e-03     
     3     1.28e-01   2.25e-02     
     4     9.03e-03   5.46e-02     Switched to DIIS steps.
     5     2.43e-03   9.79e-06     
     6     1.84e-03   5.52e-04     
     7     5.96e-04   4.73e-04     
     8     1.15e-04   8.78e-05     
     9     2.13e-05   1.79e-05     
    10     5.20e-06   1.92e-06     
    11     1.74e-06   4.89e-07     
    12     3.70e-07   6.64e-08     
 ------------------------------------------------------------------------------
                                   Orbital response converged.

 Computing density matrices... Done.
 CCSD calculation:   CPU 569.86 s  wall 107.16 s

 Transferring MO TPDM to AO TPDM
 Transferring g2_o1o1o1o1
 Transferring g2_o1o1o1v1
 Transferring g2_o1o1v1v1
 Transferring g2_o1v1o1v1
 Transferring g2_o1v1v1v1
 Transferring g2_v1v1v1v1
 Adding separable TPDM
 Computing TPDM gradient
 --------------------------------------------------------
 2e gradient
  Atom          X               Y               Z
 --------------------------------------------------------
    1        -34.455050        5.601514       -0.000000  
    2         17.985027      -20.672376        0.000000  
    3         17.332900        9.554428        0.000000  
    4         -0.862877        5.516434       -0.000000  
 --------------------------------------------------------
 --------------------------------------------------------
 Final gradient
  Atom          X               Y               Z
 --------------------------------------------------------
    1        -34.455050        5.601514       -0.000000  
    2         17.985027      -20.672376        0.000000  
    3         17.332900        9.554428        0.000000  
    4         -0.862877        5.516434       -0.000000  
 --------------------------------------------------------
 Analytic gradient from two-electron contribution:   CPU 114.83 s  wall 23.14 s

 Total ccman2 time:   CPU 706.59 s  wall 134.66 s


 --------------------------------------------------------------

                    Orbital Energies (a.u.)
 --------------------------------------------------------------

 Alpha MOs
 -- Occupied --
******** -80.0547 -65.1591 -58.5188 -58.5178 -58.5176 -15.6006  -9.8389
 -7.5923  -7.4513  -7.4453  -7.4448  -5.4848  -5.4833  -5.4826  -3.1900
 -3.1876  -3.1869  -3.1804  -3.1804  -1.1937  -1.0177  -0.7973  -0.6238
 -0.5164  -0.4857  -0.4220  -0.4158  -0.4117
 -- Virtual --
  0.0159   0.0497   0.0576   0.0712   0.0839   0.0919   0.1042   0.1207
  0.1282   0.1308   0.1858   0.2069   0.2240   0.2496   0.2507   0.2861
  0.3173   0.3688   0.3902   0.4862   0.5272   0.5747   0.5803   0.6550
  0.6897   0.7490   0.7766   0.7812   0.8171   0.8395   0.8535   0.8901
  0.9466   0.9803   0.9806   1.0377   1.1170   1.2764   1.2925   1.3822
  1.5697   1.7440   1.7821   1.8473   1.9553   2.2198   2.3062   2.3154
  2.3942   2.4024   2.5422   2.6694   2.8965   3.0504   3.3450   4.2612
  4.4088   4.5473   4.5543   4.5630   4.5927   4.7447   4.9631   7.1864
  7.5130   8.2178   8.2266   8.2915  14.7104  14.8165  14.9486  36.8171
 49.4672 166.1343 293.9050 293.9118 293.98861028.4040
 --------------------------------------------------------------

          Ground-State Mulliken Net Atomic Charges

     Atom                 Charge (a.u.)
  ----------------------------------------
      1 Br                   -0.321960
      2 P                     0.423105
      3 N                    -0.388660
      4 H                     0.287514
  ----------------------------------------
  Sum of atomic charges =    -0.000000

 -----------------------------------------------------------------
                    Cartesian Multipole Moments
 -----------------------------------------------------------------
    Charge (ESU x 10^10)
                 0.0000
    Dipole Moment (Debye)
         X      -0.6389      Y      -0.1485      Z      -0.0000
       Tot       0.6560
    Quadrupole Moments (Debye-Ang)
        XX     -43.0416     XY       0.0951     YY     -34.7773
        XZ       0.0000     YZ       0.0000     ZZ     -37.3118
    Octopole Moments (Debye-Ang^2)
       XXX      50.4742    XXY      -0.6625    XYY       3.9027
       YYY     -10.2284    XXZ      -0.0000    XYZ      -0.0000
       YYZ       0.0000    XZZ       8.6459    YZZ      -0.2401
       ZZZ       0.0000
    Hexadecapole Moments (Debye-Ang^3)
      XXXX    -500.0022   XXXY     -10.8586   XXYY     -81.8859
      XYYY      13.4798   YYYY     -87.9098   XXXZ       0.0000
      XXYZ       0.0000   XYYZ       0.0000   YYYZ       0.0000
      XXZZ     -83.2075   XYZZ      -1.0742   YYZZ     -24.1840
      XZZZ       0.0000   YZZZ       0.0000   ZZZZ     -47.4344
 -----------------------------------------------------------------
 DrvMan completing analytic gradient of the correlated energy
 Correlated dipole moment
            1
    1  -0.2513752
    2  -0.0584246
    3  -0.0000000
 Energy read as -2968.738775057
 Full Analytical Gradient: (in a.u., or Hartree/Bohr)
             1             2             3             4
    1   -0.00020799    0.00018572    0.00014158   -0.00011931
    2    0.00005400   -0.00001513   -0.00028493    0.00024606
    3    0.00000000    0.00000000   -0.00000000    0.00000000
 Gradient time:  CPU 0.77 s  wall 0.79 s
 ----------------------------------------------------------------
             Standard Nuclear Orientation (Angstroms)
    I     Atom           X                Y                Z
 ----------------------------------------------------------------
    1      Br      0.9964975009    -0.0681494407    -0.0000000000
    2      P      -1.2105697241     0.5761662550     0.0000000000
    3      N      -2.1246344323    -0.6601649954     0.0000000000
    4      H      -1.8464256430    -1.6351084317     0.0000000000
 ----------------------------------------------------------------
 Nuclear Repulsion Energy =   210.5910738078 hartrees
 There are       29 alpha and       29 beta electrons

                       Distance Matrix (Angstroms)
             Br(  1)   P (  2)   N (  3)
   P (  2)  2.299193
   N (  3)  3.176782  1.537540
   H (  4)  3.246163  2.300880  1.013861

 Requested basis set is 6-311++G(d,p)
 There are 43 shells and 107 basis functions
 A cutoff of  1.0D-14 yielded    880 shell pairs
 There are      5665 function pairs (      6227 Cartesian)
 Smallest overlap matrix eigenvalue = 1.68E-03
 Guess MOs from SCF MO coefficient file

 -----------------------------------------------------------------------
  General SCF calculation program by
  Eric Jon Sundstrom, Paul Horn, Yuezhi Mao, Dmitri Zuev, Alec White,
  David Stuck, Shaama M.S., Shane Yost, Joonho Lee, David Small,
  Daniel Levine, Susi Lehtola, Hugh Burton, Evgeny Epifanovsky
 -----------------------------------------------------------------------
 Hartree-Fock
 using 6 threads for integral computing
 -------------------------------------------------------
 OpenMP Integral computing Module                
 Release: version 2.0, May 2017, Q-Chem Inc. Pleasanton 
 -------------------------------------------------------
 A restricted SCF calculation will be
 performed using DIIS
 SCF converges when DIIS error is below 1.0e-08
 ---------------------------------------
  Cycle       Energy         DIIS error
 ---------------------------------------
    1   -2968.1581973519      1.34e-05  
    2   -2968.1581975878      3.58e-06  
    3   -2968.1581976046      2.45e-06  
    4   -2968.1581976130      4.57e-07  
    5   -2968.1581976137      1.30e-07  
    6   -2968.1581976139      5.22e-08  
    7   -2968.1581976139      2.78e-08  
    8   -2968.1581976139      1.22e-08  
    9   -2968.1581976138      3.33e-09  Convergence criterion met
 ---------------------------------------
 SCF time:   CPU 4.92s  wall 1.00s 
 SCF   energy in the final basis set =    -2968.1581976138
 Total energy in the final basis set =    -2968.1581976138


 ------------------------------------------------------------------------------

   CCMAN2: suite of methods based on coupled cluster
           and equation of motion theories.

   Components:
   * libvmm-1.3-trunk
     by Evgeny Epifanovsky, Ilya Kaliman.
   * libtensor-2.5-trunk
     by Evgeny Epifanovsky, Michael Wormit, Dmitry Zuev, Sam Manzer, 
        Ilya Kaliman.
   * libcc-2.5-trunk
     by Evgeny Epifanovsky, Arik Landau, Tomasz Kus, Kirill Khistyaev, 
        Dmitry Zuev, Prashant Manohar, Xintian Feng, Anna Krylov, 
        Matthew Goldey, Alec White, Thomas Jagau, Kaushik Nanda, 
        Anastasia Gunina, Alexander Kunitsa, Joonho Lee.

   CCMAN original authors:
   Anna I. Krylov, C. David Sherrill, Steven R. Gwaltney,
   Edward F. C. Byrd (2000)
   Sergey V. Levchenko, Lyudmila V. Slipchenko, Tao Wang,
   Ana-Maria C. Cristian (2003)
   Piotr A. Pieniazek, C. Melania Oana, Evgeny Epifanovsky (2007)
   Prashant Manohar (2009)

 ------------------------------------------------------------------------------


 Allocating and initializing 30808MB of RAM...
 Calculation will run on 6 cores.


 Alpha MOs, Restricted
 -- Occupied --                  
-490.02  -80.05  -65.16  -58.52  -58.52  -58.52  -15.60   -9.84
  1 A     2 A     3 A     4 A     5 A     6 A     7 A     8 A                  
 -7.592  -7.451  -7.445  -7.445  -5.485  -5.483  -5.483  -3.190
  9 A    10 A    11 A    12 A    13 A    14 A    15 A    16 A                  
 -3.188  -3.187  -3.180  -3.180  -1.194  -1.018  -0.797  -0.624
 17 A    18 A    19 A    20 A    21 A    22 A    23 A    24 A                  
 -0.516  -0.486  -0.422  -0.416  -0.412
 25 A    26 A    27 A    28 A    29 A                                          
 -- Virtual --                   
  0.016   0.050   0.058   0.071   0.084   0.092   0.104   0.121
 30 A    31 A    32 A    33 A    34 A    35 A    36 A    37 A                  
  0.128   0.131   0.186   0.207   0.224   0.250   0.251   0.286
 38 A    39 A    40 A    41 A    42 A    43 A    44 A    45 A                  
  0.317   0.369   0.390   0.486   0.527   0.575   0.580   0.655
 46 A    47 A    48 A    49 A    50 A    51 A    52 A    53 A                  
  0.690   0.749   0.777   0.781   0.817   0.840   0.854   0.890
 54 A    55 A    56 A    57 A    58 A    59 A    60 A    61 A                  
  0.947   0.980   0.981   1.038   1.117   1.276   1.292   1.382
 62 A    63 A    64 A    65 A    66 A    67 A    68 A    69 A                  
  1.570   1.744   1.782   1.847   1.955   2.221   2.306   2.316
 70 A    71 A    72 A    73 A    74 A    75 A    76 A    77 A                  
  2.394   2.402   2.543   2.670   2.896   3.051   3.346   4.261
 78 A    79 A    80 A    81 A    82 A    83 A    84 A    85 A                  
  4.409   4.547   4.554   4.563   4.593   4.745   4.964   7.186
 86 A    87 A    88 A    89 A    90 A    91 A    92 A    93 A                  
  7.513   8.218   8.227   8.291  14.710  14.816  14.949  36.818
 94 A    95 A    96 A    97 A    98 A    99 A   100 A   101 A                  
 49.467 166.134 293.905 293.912 293.9891028.404
102 A   103 A   104 A   105 A   106 A   107 A                                  

 Beta MOs, Restricted
 -- Occupied --                  
-490.02  -80.05  -65.16  -58.52  -58.52  -58.52  -15.60   -9.84
  1 A     2 A     3 A     4 A     5 A     6 A     7 A     8 A                  
 -7.592  -7.451  -7.445  -7.445  -5.485  -5.483  -5.483  -3.190
  9 A    10 A    11 A    12 A    13 A    14 A    15 A    16 A                  
 -3.188  -3.187  -3.180  -3.180  -1.194  -1.018  -0.797  -0.624
 17 A    18 A    19 A    20 A    21 A    22 A    23 A    24 A                  
 -0.516  -0.486  -0.422  -0.416  -0.412
 25 A    26 A    27 A    28 A    29 A                                          
 -- Virtual --                   
  0.016   0.050   0.058   0.071   0.084   0.092   0.104   0.121
 30 A    31 A    32 A    33 A    34 A    35 A    36 A    37 A                  
  0.128   0.131   0.186   0.207   0.224   0.250   0.251   0.286
 38 A    39 A    40 A    41 A    42 A    43 A    44 A    45 A                  
  0.317   0.369   0.390   0.486   0.527   0.575   0.580   0.655
 46 A    47 A    48 A    49 A    50 A    51 A    52 A    53 A                  
  0.690   0.749   0.777   0.781   0.817   0.840   0.854   0.890
 54 A    55 A    56 A    57 A    58 A    59 A    60 A    61 A                  
  0.947   0.980   0.981   1.038   1.117   1.276   1.292   1.382
 62 A    63 A    64 A    65 A    66 A    67 A    68 A    69 A                  
  1.570   1.744   1.782   1.847   1.955   2.221   2.306   2.316
 70 A    71 A    72 A    73 A    74 A    75 A    76 A    77 A                  
  2.394   2.402   2.543   2.670   2.896   3.051   3.346   4.261
 78 A    79 A    80 A    81 A    82 A    83 A    84 A    85 A                  
  4.409   4.547   4.554   4.563   4.593   4.745   4.964   7.186
 86 A    87 A    88 A    89 A    90 A    91 A    92 A    93 A                  
  7.513   8.218   8.227   8.291  14.710  14.816  14.949  36.818
 94 A    95 A    96 A    97 A    98 A    99 A   100 A   101 A                  
 49.467 166.134 293.905 293.912 293.9891028.404
102 A   103 A   104 A   105 A   106 A   107 A                                  

 Occupation and symmetry of molecular orbitals

 Point group: C1 (1 irreducible representation).

                           A     All 
 -------------------------------------
 All molecular orbitals:
  - Alpha                  107   107 
  - Beta                   107   107 
 -------------------------------------
 Alpha orbitals:
  - Frozen occupied        15    15  
  - Active occupied        14    14  
  - Active virtual         78    78  
  - Frozen virtual         0     0   
 -------------------------------------
 Beta orbitals:
  - Frozen occupied        15    15  
  - Active occupied        14    14  
  - Active virtual         78    78  
  - Frozen virtual         0     0   
 -------------------------------------

 Import integrals:   CPU 0.00 s  wall 0.00 s

 Import integrals:   CPU 18.02 s  wall 3.17 s

 MP2 amplitudes:   CPU 0.04 s  wall 0.03 s

Running a double precision version
           CCSD T amplitudes will be solved using DIIS.

           Start     Size      MaxIter   EConv     TConv     
           3         7         100       1.00e-07  1.00e-05  
 ------------------------------------------------------------------------------
           Energy (a.u.)   Ediff      Tdiff       Comment
 ------------------------------------------------------------------------------
         -2968.73106095                           
     1   -2968.71859458   1.25e-02   7.07e-01     
     2   -2968.73676551   1.82e-02   9.28e-02     
     3   -2968.73626309   5.02e-04   4.09e-02     
     4   -2968.73804195   1.78e-03   1.31e-02     Switched to DIIS steps.
     5   -2968.73874050   6.99e-04   1.09e-02     
     6   -2968.73876320   2.27e-05   2.03e-03     
     7   -2968.73876918   5.98e-06   9.65e-04     
     8   -2968.73877404   4.86e-06   2.84e-04     
     9   -2968.73877433   2.84e-07   1.54e-04     
    10   -2968.73877429   3.24e-08   5.02e-05     
    11   -2968.73877439   1.01e-07   2.37e-05     
    12   -2968.73877434   5.82e-08   9.13e-06     
 ------------------------------------------------------------------------------
         -2968.73877434                           CCSD T converged.

End of double precision
 SCF energy                 = -2968.15819761
 MP2 energy                 = -2968.73106095
 CCSD correlation energy     =    -0.58057672
 CCSD total energy           = -2968.73877434

 CCSD  T1^2 = 0.0113  T2^2 = 0.2146  Leading amplitudes:

 Amplitude    Orbitals with energies
 -0.0279       26 (A) A                  ->    30 (A) A                   
              -0.4857                          0.0159                     
 -0.0279       26 (A) B                  ->    30 (A) B                   
              -0.4857                          0.0159                     
 -0.0182       24 (A) A                  ->    32 (A) A                   
              -0.6239                          0.0575                     
 -0.0182       24 (A) B                  ->    32 (A) B                   
              -0.6239                          0.0575                     

 Amplitude    Orbitals with energies
 -0.0790       26 (A) A      26 (A) B    ->    30 (A) A      30 (A) B     
              -0.4857       -0.4857            0.0159        0.0159       
  0.0790       26 (A) A      26 (A) B    ->    30 (A) B      30 (A) A     
              -0.4857       -0.4857            0.0159        0.0159       
  0.0790       26 (A) B      26 (A) A    ->    30 (A) A      30 (A) B     
              -0.4857       -0.4857            0.0159        0.0159       
 -0.0790       26 (A) B      26 (A) A    ->    30 (A) B      30 (A) A     
              -0.4857       -0.4857            0.0159        0.0159       

 Computing CCSD intemediates for later calculations in double precision
 Finished.

Running a double precision version
           CCSD Lambda amplitudes will be solved using DIIS.
           Start     Size      MaxIter   EConv     LConv     
           3         7         100       1.00e-07  1.00e-05  
 ------------------------------------------------------------------------------
            Enorm      Ldiff       Comment
 ------------------------------------------------------------------------------
     1     4.86e-02   3.44e-02     
     2     1.45e-02   6.15e-03     
     3     5.83e-03   1.36e-03     
     4     3.55e-03   1.25e-03     Switched to DIIS steps.
     5     1.00e-03   6.38e-04     
     6     4.64e-04   1.41e-04     
     7     1.66e-04   4.10e-05     
     8     7.82e-05   6.73e-07     
     9     2.86e-05   3.14e-06     
    10     1.18e-05   6.82e-07     
    11     4.30e-06   1.99e-07     
    12     1.59e-06   2.41e-08     
    13     5.61e-07   9.82e-08     
    14     2.06e-07   2.88e-08     
    15     1.10e-07   1.92e-08     
    16     4.72e-08   9.39e-09     
 ------------------------------------------------------------------------------
                                   CCSD Lambda converged.

 Computing density matrices in double precision...
           Orbital response amplitudes will be solved using DIIS.
           Start     Size      MaxIter   EConv     LConv     
           3         7         100       1.00e-06  1.00e-06  
 ------------------------------------------------------------------------------
            Enorm      Ldiff       Comment
 ------------------------------------------------------------------------------
     1     1.06e-01   4.52e-03     
     2     1.07e-01   5.42e-03     
     3     1.28e-01   2.25e-02     
     4     9.03e-03   5.46e-02     Switched to DIIS steps.
     5     2.44e-03   5.53e-06     
     6     1.84e-03   5.55e-04     
     7     5.94e-04   4.72e-04     
     8     1.15e-04   8.89e-05     
     9     2.13e-05   1.79e-05     
    10     5.20e-06   1.92e-06     
    11     1.74e-06   4.89e-07     
    12     3.70e-07   6.70e-08     
 ------------------------------------------------------------------------------
                                   Orbital response converged.

 Computing density matrices... Done.
 CCSD calculation:   CPU 568.20 s  wall 106.59 s

 Transferring MO TPDM to AO TPDM
 Transferring g2_o1o1o1o1
 Transferring g2_o1o1o1v1
 Transferring g2_o1o1v1v1
 Transferring g2_o1v1o1v1
 Transferring g2_o1v1v1v1
 Transferring g2_v1v1v1v1
 Adding separable TPDM
 Computing TPDM gradient
 --------------------------------------------------------
 2e gradient
  Atom          X               Y               Z
 --------------------------------------------------------
    1        -34.456488        5.601455       -0.000000  
    2         17.985832      -20.669997        0.000000  
    3         17.339290        9.551506        0.000000  
    4         -0.868634        5.517037       -0.000000  
 --------------------------------------------------------
 --------------------------------------------------------
 Final gradient
  Atom          X               Y               Z
 --------------------------------------------------------
    1        -34.456488        5.601455       -0.000000  
    2         17.985832      -20.669997        0.000000  
    3         17.339290        9.551506        0.000000  
    4         -0.868634        5.517037       -0.000000  
 --------------------------------------------------------
 Analytic gradient from two-electron contribution:   CPU 116.53 s  wall 23.52 s

 Total ccman2 time:   CPU 705.11 s  wall 134.05 s


 --------------------------------------------------------------

                    Orbital Energies (a.u.)
 --------------------------------------------------------------

 Alpha MOs
 -- Occupied --
******** -80.0547 -65.1592 -58.5189 -58.5178 -58.5177 -15.6005  -9.8389
 -7.5923  -7.4513  -7.4453  -7.4448  -5.4848  -5.4833  -5.4826  -3.1900
 -3.1876  -3.1869  -3.1804  -3.1804  -1.1939  -1.0178  -0.7974  -0.6239
 -0.5164  -0.4857  -0.4221  -0.4159  -0.4117
 -- Virtual --
  0.0159   0.0498   0.0575   0.0712   0.0839   0.0919   0.1042   0.1207
  0.1281   0.1308   0.1858   0.2069   0.2240   0.2497   0.2507   0.2862
  0.3174   0.3688   0.3902   0.4863   0.5271   0.5746   0.5802   0.6551
  0.6896   0.7490   0.7766   0.7811   0.8171   0.8397   0.8535   0.8901
  0.9467   0.9803   0.9806   1.0377   1.1168   1.2764   1.2925   1.3822
  1.5697   1.7442   1.7820   1.8471   1.9553   2.2205   2.3062   2.3155
  2.3945   2.4025   2.5428   2.6698   2.8960   3.0506   3.3458   4.2613
  4.4091   4.5473   4.5543   4.5629   4.5927   4.7447   4.9639   7.1863
  7.5130   8.2178   8.2266   8.2914  14.7104  14.8164  14.9486  36.8178
 49.4672 166.1343 293.9050 293.9118 293.98851028.4039
 --------------------------------------------------------------

          Ground-State Mulliken Net Atomic Charges

     Atom                 Charge (a.u.)
  ----------------------------------------
      1 Br                   -0.321875
      2 P                     0.422966
      3 N                    -0.388495
      4 H                     0.287404
  ----------------------------------------
  Sum of atomic charges =    -0.000000

 -----------------------------------------------------------------
                    Cartesian Multipole Moments
 -----------------------------------------------------------------
    Charge (ESU x 10^10)
                -0.0000
    Dipole Moment (Debye)
         X      -0.6364      Y      -0.1469      Z      -0.0000
       Tot       0.6532
    Quadrupole Moments (Debye-Ang)
        XX     -43.0463     XY       0.0885     YY     -34.7828
        XZ       0.0000     YZ       0.0000     ZZ     -37.3107
    Octopole Moments (Debye-Ang^2)
       XXX      50.4881    XXY      -0.6438    XYY       3.9182
       YYY     -10.2193    XXZ      -0.0000    XYZ      -0.0000
       YYZ       0.0000    XZZ       8.6443    YZZ      -0.2417
       ZZZ      -0.0000
    Hexadecapole Moments (Debye-Ang^3)
      XXXX    -500.0055   XXXY     -10.9005   XXYY     -81.9188
      XYYY      13.4548   YYYY     -87.9285   XXXZ       0.0000
      XXYZ       0.0000   XYYZ       0.0000   YYYZ       0.0000
      XXZZ     -83.2017   XYZZ      -1.0708   YYZZ     -24.1805
      XZZZ       0.0000   YZZZ       0.0000   ZZZZ     -47.4318
 -----------------------------------------------------------------
 DrvMan completing analytic gradient of the correlated energy
 Correlated dipole moment
            1
    1  -0.2503893
    2  -0.0578135
    3  -0.0000000
 Energy read as -2968.738774336
 Full Analytical Gradient: (in a.u., or Hartree/Bohr)
             1             2             3             4
    1   -0.00019247    0.00017036    0.00025673   -0.00023462
    2    0.00005944   -0.00011082   -0.00081558    0.00086696
    3    0.00000000    0.00000000   -0.00000000    0.00000000
 Gradient time:  CPU 0.78 s  wall 0.79 s
 ----------------------------------------------------------------
             Standard Nuclear Orientation (Angstroms)
    I     Atom           X                Y                Z
 ----------------------------------------------------------------
    1      Br      0.9964975009    -0.0681494407    -0.0000000000
    2      P      -1.2105697241     0.5761662550     0.0000000000
    3      N      -2.1246344323    -0.6601649954     0.0000000000
    4      H      -1.8464256430    -1.6371084317     0.0000000000
 ----------------------------------------------------------------
 Nuclear Repulsion Energy =   210.5795789574 hartrees
 There are       29 alpha and       29 beta electrons

                       Distance Matrix (Angstroms)
             Br(  1)   P (  2)   N (  3)
   P (  2)  2.299193
   N (  3)  3.176782  1.537540
   H (  4)  3.247129  2.302802  1.015785

 Requested basis set is 6-311++G(d,p)
 There are 43 shells and 107 basis functions
 A cutoff of  1.0D-14 yielded    880 shell pairs
 There are      5665 function pairs (      6227 Cartesian)
 Smallest overlap matrix eigenvalue = 1.69E-03
 Guess MOs from SCF MO coefficient file

 -----------------------------------------------------------------------
  General SCF calculation program by
  Eric Jon Sundstrom, Paul Horn, Yuezhi Mao, Dmitri Zuev, Alec White,
  David Stuck, Shaama M.S., Shane Yost, Joonho Lee, David Small,
  Daniel Levine, Susi Lehtola, Hugh Burton, Evgeny Epifanovsky
 -----------------------------------------------------------------------
 Hartree-Fock
 using 6 threads for integral computing
 -------------------------------------------------------
 OpenMP Integral computing Module                
 Release: version 2.0, May 2017, Q-Chem Inc. Pleasanton 
 -------------------------------------------------------
 A restricted SCF calculation will be
 performed using DIIS
 SCF converges when DIIS error is below 1.0e-08
 ---------------------------------------
  Cycle       Energy         DIIS error
 ---------------------------------------
    1   -2968.1581472590      2.78e-05  
    2   -2968.1581481232      8.44e-06  
    3   -2968.1581481939      5.75e-06  
    4   -2968.1581482380      7.78e-07  
    5   -2968.1581482402      2.31e-07  
    6   -2968.1581482404      7.59e-08  
    7   -2968.1581482404      2.62e-08  
    8   -2968.1581482404      8.20e-09  Convergence criterion met
 ---------------------------------------
 SCF time:   CPU 4.39s  wall 1.00s 
 SCF   energy in the final basis set =    -2968.1581482404
 Total energy in the final basis set =    -2968.1581482404


 ------------------------------------------------------------------------------

   CCMAN2: suite of methods based on coupled cluster
           and equation of motion theories.

   Components:
   * libvmm-1.3-trunk
     by Evgeny Epifanovsky, Ilya Kaliman.
   * libtensor-2.5-trunk
     by Evgeny Epifanovsky, Michael Wormit, Dmitry Zuev, Sam Manzer, 
        Ilya Kaliman.
   * libcc-2.5-trunk
     by Evgeny Epifanovsky, Arik Landau, Tomasz Kus, Kirill Khistyaev, 
        Dmitry Zuev, Prashant Manohar, Xintian Feng, Anna Krylov, 
        Matthew Goldey, Alec White, Thomas Jagau, Kaushik Nanda, 
        Anastasia Gunina, Alexander Kunitsa, Joonho Lee.

   CCMAN original authors:
   Anna I. Krylov, C. David Sherrill, Steven R. Gwaltney,
   Edward F. C. Byrd (2000)
   Sergey V. Levchenko, Lyudmila V. Slipchenko, Tao Wang,
   Ana-Maria C. Cristian (2003)
   Piotr A. Pieniazek, C. Melania Oana, Evgeny Epifanovsky (2007)
   Prashant Manohar (2009)

 ------------------------------------------------------------------------------


 Allocating and initializing 30808MB of RAM...
 Calculation will run on 6 cores.


 Alpha MOs, Restricted
 -- Occupied --                  
-490.02  -80.05  -65.16  -58.52  -58.52  -58.52  -15.60   -9.84
  1 A     2 A     3 A     4 A     5 A     6 A     7 A     8 A                  
 -7.592  -7.451  -7.445  -7.445  -5.485  -5.483  -5.483  -3.190
  9 A    10 A    11 A    12 A    13 A    14 A    15 A    16 A                  
 -3.188  -3.187  -3.180  -3.180  -1.194  -1.018  -0.797  -0.624
 17 A    18 A    19 A    20 A    21 A    22 A    23 A    24 A                  
 -0.516  -0.486  -0.422  -0.416  -0.412
 25 A    26 A    27 A    28 A    29 A                                          
 -- Virtual --                   
  0.016   0.050   0.058   0.071   0.084   0.092   0.104   0.121
 30 A    31 A    32 A    33 A    34 A    35 A    36 A    37 A                  
  0.128   0.131   0.186   0.207   0.224   0.250   0.251   0.286
 38 A    39 A    40 A    41 A    42 A    43 A    44 A    45 A                  
  0.317   0.369   0.390   0.486   0.527   0.575   0.580   0.655
 46 A    47 A    48 A    49 A    50 A    51 A    52 A    53 A                  
  0.690   0.749   0.777   0.781   0.817   0.839   0.854   0.890
 54 A    55 A    56 A    57 A    58 A    59 A    60 A    61 A                  
  0.946   0.980   0.980   1.038   1.117   1.276   1.293   1.382
 62 A    63 A    64 A    65 A    66 A    67 A    68 A    69 A                  
  1.569   1.744   1.782   1.847   1.955   2.218   2.306   2.315
 70 A    71 A    72 A    73 A    74 A    75 A    76 A    77 A                  
  2.394   2.402   2.542   2.668   2.897   3.050   3.343   4.261
 78 A    79 A    80 A    81 A    82 A    83 A    84 A    85 A                  
  4.409   4.547   4.554   4.563   4.593   4.745   4.961   7.186
 86 A    87 A    88 A    89 A    90 A    91 A    92 A    93 A                  
  7.513   8.218   8.227   8.291  14.710  14.816  14.949  36.816
 94 A    95 A    96 A    97 A    98 A    99 A   100 A   101 A                  
 49.467 166.134 293.905 293.912 293.9891028.404
102 A   103 A   104 A   105 A   106 A   107 A                                  

 Beta MOs, Restricted
 -- Occupied --                  
-490.02  -80.05  -65.16  -58.52  -58.52  -58.52  -15.60   -9.84
  1 A     2 A     3 A     4 A     5 A     6 A     7 A     8 A                  
 -7.592  -7.451  -7.445  -7.445  -5.485  -5.483  -5.483  -3.190
  9 A    10 A    11 A    12 A    13 A    14 A    15 A    16 A                  
 -3.188  -3.187  -3.180  -3.180  -1.194  -1.018  -0.797  -0.624
 17 A    18 A    19 A    20 A    21 A    22 A    23 A    24 A                  
 -0.516  -0.486  -0.422  -0.416  -0.412
 25 A    26 A    27 A    28 A    29 A                                          
 -- Virtual --                   
  0.016   0.050   0.058   0.071   0.084   0.092   0.104   0.121
 30 A    31 A    32 A    33 A    34 A    35 A    36 A    37 A                  
  0.128   0.131   0.186   0.207   0.224   0.250   0.251   0.286
 38 A    39 A    40 A    41 A    42 A    43 A    44 A    45 A                  
  0.317   0.369   0.390   0.486   0.527   0.575   0.580   0.655
 46 A    47 A    48 A    49 A    50 A    51 A    52 A    53 A                  
  0.690   0.749   0.777   0.781   0.817   0.839   0.854   0.890
 54 A    55 A    56 A    57 A    58 A    59 A    60 A    61 A                  
  0.946   0.980   0.980   1.038   1.117   1.276   1.293   1.382
 62 A    63 A    64 A    65 A    66 A    67 A    68 A    69 A                  
  1.569   1.744   1.782   1.847   1.955   2.218   2.306   2.315
 70 A    71 A    72 A    73 A    74 A    75 A    76 A    77 A                  
  2.394   2.402   2.542   2.668   2.897   3.050   3.343   4.261
 78 A    79 A    80 A    81 A    82 A    83 A    84 A    85 A                  
  4.409   4.547   4.554   4.563   4.593   4.745   4.961   7.186
 86 A    87 A    88 A    89 A    90 A    91 A    92 A    93 A                  
  7.513   8.218   8.227   8.291  14.710  14.816  14.949  36.816
 94 A    95 A    96 A    97 A    98 A    99 A   100 A   101 A                  
 49.467 166.134 293.905 293.912 293.9891028.404
102 A   103 A   104 A   105 A   106 A   107 A                                  

 Occupation and symmetry of molecular orbitals

 Point group: C1 (1 irreducible representation).

                           A     All 
 -------------------------------------
 All molecular orbitals:
  - Alpha                  107   107 
  - Beta                   107   107 
 -------------------------------------
 Alpha orbitals:
  - Frozen occupied        15    15  
  - Active occupied        14    14  
  - Active virtual         78    78  
  - Frozen virtual         0     0   
 -------------------------------------
 Beta orbitals:
  - Frozen occupied        15    15  
  - Active occupied        14    14  
  - Active virtual         78    78  
  - Frozen virtual         0     0   
 -------------------------------------

 Import integrals:   CPU 0.00 s  wall 0.00 s

 Import integrals:   CPU 18.05 s  wall 3.16 s

 MP2 amplitudes:   CPU 0.04 s  wall 0.02 s

Running a double precision version
           CCSD T amplitudes will be solved using DIIS.

           Start     Size      MaxIter   EConv     TConv     
           3         7         100       1.00e-07  1.00e-05  
 ------------------------------------------------------------------------------
           Energy (a.u.)   Ediff      Tdiff       Comment
 ------------------------------------------------------------------------------
         -2968.73107030                           
     1   -2968.71858243   1.25e-02   7.07e-01     
     2   -2968.73676463   1.82e-02   9.28e-02     
     3   -2968.73626093   5.04e-04   4.09e-02     
     4   -2968.73804128   1.78e-03   1.31e-02     Switched to DIIS steps.
     5   -2968.73874058   6.99e-04   1.09e-02     
     6   -2968.73876335   2.28e-05   2.03e-03     
     7   -2968.73876934   5.99e-06   9.66e-04     
     8   -2968.73877421   4.86e-06   2.84e-04     
     9   -2968.73877449   2.81e-07   1.54e-04     
    10   -2968.73877445   3.30e-08   5.03e-05     
    11   -2968.73877456   1.01e-07   2.37e-05     
    12   -2968.73877450   5.82e-08   9.13e-06     
 ------------------------------------------------------------------------------
         -2968.73877450                           CCSD T converged.

End of double precision
 SCF energy                 = -2968.15814824
 MP2 energy                 = -2968.73107030
 CCSD correlation energy     =    -0.58062626
 CCSD total energy           = -2968.73877450

 CCSD  T1^2 = 0.0113  T2^2 = 0.2146  Leading amplitudes:

 Amplitude    Orbitals with energies
 -0.0279       26 (A) A                  ->    30 (A) A                   
              -0.4857                          0.0159                     
 -0.0279       26 (A) B                  ->    30 (A) B                   
              -0.4857                          0.0159                     
 -0.0182       24 (A) A                  ->    32 (A) A                   
              -0.6237                          0.0576                     
 -0.0182       24 (A) B                  ->    32 (A) B                   
              -0.6237                          0.0576                     

 Amplitude    Orbitals with energies
 -0.0789       26 (A) A      26 (A) B    ->    30 (A) A      30 (A) B     
              -0.4857       -0.4857            0.0159        0.0159       
  0.0789       26 (A) A      26 (A) B    ->    30 (A) B      30 (A) A     
              -0.4857       -0.4857            0.0159        0.0159       
  0.0789       26 (A) B      26 (A) A    ->    30 (A) A      30 (A) B     
              -0.4857       -0.4857            0.0159        0.0159       
 -0.0789       26 (A) B      26 (A) A    ->    30 (A) B      30 (A) A     
              -0.4857       -0.4857            0.0159        0.0159       

 Computing CCSD intemediates for later calculations in double precision
 Finished.

Running a double precision version
           CCSD Lambda amplitudes will be solved using DIIS.
           Start     Size      MaxIter   EConv     LConv     
           3         7         100       1.00e-07  1.00e-05  
 ------------------------------------------------------------------------------
            Enorm      Ldiff       Comment
 ------------------------------------------------------------------------------
     1     4.86e-02   3.44e-02     
     2     1.45e-02   6.14e-03     
     3     5.83e-03   1.36e-03     
     4     3.55e-03   1.25e-03     Switched to DIIS steps.
     5     1.00e-03   6.38e-04     
     6     4.65e-04   1.42e-04     
     7     1.66e-04   4.10e-05     
     8     7.82e-05   6.84e-07     
     9     2.86e-05   3.14e-06     
    10     1.18e-05   6.85e-07     
    11     4.30e-06   2.00e-07     
    12     1.59e-06   2.44e-08     
    13     5.62e-07   9.85e-08     
    14     2.06e-07   2.87e-08     
    15     1.10e-07   1.93e-08     
    16     4.72e-08   9.39e-09     
 ------------------------------------------------------------------------------
                                   CCSD Lambda converged.

 Computing density matrices in double precision...
           Orbital response amplitudes will be solved using DIIS.
           Start     Size      MaxIter   EConv     LConv     
           3         7         100       1.00e-06  1.00e-06  
 ------------------------------------------------------------------------------
            Enorm      Ldiff       Comment
 ------------------------------------------------------------------------------
     1     1.06e-01   4.50e-03     
     2     1.07e-01   5.41e-03     
     3     1.27e-01   2.25e-02     
     4     9.02e-03   5.46e-02     Switched to DIIS steps.
     5     2.41e-03   2.55e-05     
     6     1.83e-03   5.41e-04     
     7     6.00e-04   4.73e-04     
     8     1.15e-04   8.40e-05     
     9     2.13e-05   1.80e-05     
    10     5.21e-06   1.92e-06     
    11     1.74e-06   4.89e-07     
    12     3.70e-07   6.56e-08     
 ------------------------------------------------------------------------------
                                   Orbital response converged.

 Computing density matrices... Done.
 CCSD calculation:   CPU 568.39 s  wall 106.75 s

 Transferring MO TPDM to AO TPDM
 Transferring g2_o1o1o1o1
 Transferring g2_o1o1o1v1
 Transferring g2_o1o1v1v1
 Transferring g2_o1v1o1v1
 Transferring g2_o1v1v1v1
 Transferring g2_v1v1v1v1
 Adding separable TPDM
 Computing TPDM gradient
 --------------------------------------------------------
 2e gradient
  Atom          X               Y               Z
 --------------------------------------------------------
    1        -34.455036        5.601425       -0.000000  
    2         17.985548      -20.669788       -0.000000  
    3         17.332360        9.554499        0.000000  
    4         -0.862872        5.513864       -0.000000  
 --------------------------------------------------------
 --------------------------------------------------------
 Final gradient
  Atom          X               Y               Z
 --------------------------------------------------------
    1        -34.455036        5.601425       -0.000000  
    2         17.985548      -20.669788       -0.000000  
    3         17.332360        9.554499        0.000000  
    4         -0.862872        5.513864       -0.000000  
 --------------------------------------------------------
 Analytic gradient from two-electron contribution:   CPU 114.54 s  wall 24.04 s

 Total ccman2 time:   CPU 703.65 s  wall 134.79 s


 --------------------------------------------------------------

                    Orbital Energies (a.u.)
 --------------------------------------------------------------

 Alpha MOs
 -- Occupied --
******** -80.0547 -65.1591 -58.5189 -58.5178 -58.5177 -15.6007  -9.8389
 -7.5923  -7.4513  -7.4453  -7.4448  -5.4847  -5.4833  -5.4825  -3.1900
 -3.1876  -3.1869  -3.1804  -3.1804  -1.1936  -1.0177  -0.7969  -0.6237
 -0.5164  -0.4857  -0.4220  -0.4158  -0.4117
 -- Virtual --
  0.0159   0.0497   0.0576   0.0712   0.0839   0.0919   0.1042   0.1207
  0.1282   0.1308   0.1858   0.2069   0.2240   0.2496   0.2508   0.2861
  0.3169   0.3688   0.3902   0.4863   0.5272   0.5747   0.5802   0.6548
  0.6897   0.7491   0.7766   0.7811   0.8171   0.8392   0.8535   0.8901
  0.9465   0.9803   0.9804   1.0377   1.1170   1.2765   1.2927   1.3823
  1.5693   1.7435   1.7821   1.8473   1.9553   2.2181   2.3062   2.3154
  2.3943   2.4023   2.5423   2.6683   2.8973   3.0498   3.3430   4.2611
  4.4087   4.5473   4.5543   4.5630   4.5927   4.7446   4.9613   7.1864
  7.5130   8.2178   8.2266   8.2915  14.7105  14.8165  14.9486  36.8158
 49.4672 166.1343 293.9050 293.9118 293.98861028.4040
 --------------------------------------------------------------

          Ground-State Mulliken Net Atomic Charges

     Atom                 Charge (a.u.)
  ----------------------------------------
      1 Br                   -0.321921
      2 P                     0.423063
      3 N                    -0.388487
      4 H                     0.287345
  ----------------------------------------
  Sum of atomic charges =    -0.000000

 -----------------------------------------------------------------
                    Cartesian Multipole Moments
 -----------------------------------------------------------------
    Charge (ESU x 10^10)
                 0.0000
    Dipole Moment (Debye)
         X      -0.6375      Y      -0.1491      Z      -0.0000
       Tot       0.6547
    Quadrupole Moments (Debye-Ang)
        XX     -43.0469     XY       0.0932     YY     -34.7755
        XZ       0.0000     YZ       0.0000     ZZ     -37.3135
    Octopole Moments (Debye-Ang^2)
       XXX      50.4913    XXY      -0.6507    XYY       3.9044
       YYY     -10.2320    XXZ      -0.0000    XYZ      -0.0000
       YYZ       0.0000    XZZ       8.6483    YZZ      -0.2378
       ZZZ       0.0000
    Hexadecapole Moments (Debye-Ang^3)
      XXXX    -500.0410   XXXY     -10.8996   XXYY     -81.9029
      XYYY      13.4800   YYYY     -87.9122   XXXZ       0.0000
      XXYZ       0.0000   XYYZ      -0.0000   YYYZ      -0.0000
      XXZZ     -83.2115   XYZZ      -1.0778   YYZZ     -24.1899
      XZZZ       0.0000   YZZZ       0.0000   ZZZZ     -47.4373
 -----------------------------------------------------------------
 DrvMan completing analytic gradient of the correlated energy
 Correlated dipole moment
            1
    1  -0.2508165
    2  -0.0586524
    3  -0.0000000
 Energy read as -2968.738774497
 Full Analytical Gradient: (in a.u., or Hartree/Bohr)
             1             2             3             4
    1   -0.00020292    0.00013487   -0.00010497    0.00017303
    2    0.00005088   -0.00007108    0.00079764   -0.00077744
    3   -0.00000000    0.00000000   -0.00000000    0.00000000
 Gradient time:  CPU 0.74 s  wall 0.76 s
 ----------------------------------------------------------------
             Standard Nuclear Orientation (Angstroms)
    I     Atom           X                Y                Z
 ----------------------------------------------------------------
    1      Br      0.9964975009    -0.0681494407    -0.0000000000
    2      P      -1.2105697241     0.5761662550     0.0000000000
    3      N      -2.1246344323    -0.6601649954     0.0000000000
    4      H      -1.8464256430    -1.6361084317     0.0010000000
 ----------------------------------------------------------------
 Nuclear Repulsion Energy =   210.5853203746 hartrees
 There are       29 alpha and       29 beta electrons

                       Distance Matrix (Angstroms)
             Br(  1)   P (  2)   N (  3)
   P (  2)  2.299193
   N (  3)  3.176782  1.537540
   H (  4)  3.246646  2.301841  1.014823

 Requested basis set is 6-311++G(d,p)
 There are 43 shells and 107 basis functions
 A cutoff of  1.0D-14 yielded    880 shell pairs
 There are      5665 function pairs (      6227 Cartesian)
 Smallest overlap matrix eigenvalue = 1.68E-03
 Guess MOs from SCF MO coefficient file

 -----------------------------------------------------------------------
  General SCF calculation program by
  Eric Jon Sundstrom, Paul Horn, Yuezhi Mao, Dmitri Zuev, Alec White,
  David Stuck, Shaama M.S., Shane Yost, Joonho Lee, David Small,
  Daniel Levine, Susi Lehtola, Hugh Burton, Evgeny Epifanovsky
 -----------------------------------------------------------------------
 Hartree-Fock
 using 6 threads for integral computing
 -------------------------------------------------------
 OpenMP Integral computing Module                
 Release: version 2.0, May 2017, Q-Chem Inc. Pleasanton 
 -------------------------------------------------------
 A restricted SCF calculation will be
 performed using DIIS
 SCF converges when DIIS error is below 1.0e-08
 ---------------------------------------
  Cycle       Energy         DIIS error
 ---------------------------------------
    1   -2968.1581733215      1.55e-05  
    2   -2968.1581736222      4.55e-06  
    3   -2968.1581736496      3.19e-06  
    4   -2968.1581736648      6.29e-07  
    5   -2968.1581736670      2.54e-07  
    6   -2968.1581736676      1.12e-07  
    7   -2968.1581736677      5.24e-08  
    8   -2968.1581736677      1.88e-08  
    9   -2968.1581736677      7.38e-09  Convergence criterion met
 ---------------------------------------
 SCF time:   CPU 4.91s  wall 1.00s 
 SCF   energy in the final basis set =    -2968.1581736677
 Total energy in the final basis set =    -2968.1581736677


 ------------------------------------------------------------------------------

   CCMAN2: suite of methods based on coupled cluster
           and equation of motion theories.

   Components:
   * libvmm-1.3-trunk
     by Evgeny Epifanovsky, Ilya Kaliman.
   * libtensor-2.5-trunk
     by Evgeny Epifanovsky, Michael Wormit, Dmitry Zuev, Sam Manzer, 
        Ilya Kaliman.
   * libcc-2.5-trunk
     by Evgeny Epifanovsky, Arik Landau, Tomasz Kus, Kirill Khistyaev, 
        Dmitry Zuev, Prashant Manohar, Xintian Feng, Anna Krylov, 
        Matthew Goldey, Alec White, Thomas Jagau, Kaushik Nanda, 
        Anastasia Gunina, Alexander Kunitsa, Joonho Lee.

   CCMAN original authors:
   Anna I. Krylov, C. David Sherrill, Steven R. Gwaltney,
   Edward F. C. Byrd (2000)
   Sergey V. Levchenko, Lyudmila V. Slipchenko, Tao Wang,
   Ana-Maria C. Cristian (2003)
   Piotr A. Pieniazek, C. Melania Oana, Evgeny Epifanovsky (2007)
   Prashant Manohar (2009)

 ------------------------------------------------------------------------------


 Allocating and initializing 30808MB of RAM...
 Calculation will run on 6 cores.


 Alpha MOs, Restricted
 -- Occupied --                  
-490.02  -80.05  -65.16  -58.52  -58.52  -58.52  -15.60   -9.84
  1 A     2 A     3 A     4 A     5 A     6 A     7 A     8 A                  
 -7.592  -7.451  -7.445  -7.445  -5.485  -5.483  -5.483  -3.190
  9 A    10 A    11 A    12 A    13 A    14 A    15 A    16 A                  
 -3.188  -3.187  -3.180  -3.180  -1.194  -1.018  -0.797  -0.624
 17 A    18 A    19 A    20 A    21 A    22 A    23 A    24 A                  
 -0.516  -0.486  -0.422  -0.416  -0.412
 25 A    26 A    27 A    28 A    29 A                                          
 -- Virtual --                   
  0.016   0.050   0.058   0.071   0.084   0.092   0.104   0.121
 30 A    31 A    32 A    33 A    34 A    35 A    36 A    37 A                  
  0.128   0.131   0.186   0.207   0.224   0.250   0.251   0.286
 38 A    39 A    40 A    41 A    42 A    43 A    44 A    45 A                  
  0.317   0.369   0.390   0.486   0.527   0.575   0.580   0.655
 46 A    47 A    48 A    49 A    50 A    51 A    52 A    53 A                  
  0.690   0.749   0.777   0.781   0.817   0.839   0.854   0.890
 54 A    55 A    56 A    57 A    58 A    59 A    60 A    61 A                  
  0.947   0.980   0.981   1.038   1.117   1.276   1.293   1.382
 62 A    63 A    64 A    65 A    66 A    67 A    68 A    69 A                  
  1.570   1.744   1.782   1.847   1.955   2.219   2.306   2.315
 70 A    71 A    72 A    73 A    74 A    75 A    76 A    77 A                  
  2.394   2.402   2.543   2.669   2.897   3.050   3.344   4.261
 78 A    79 A    80 A    81 A    82 A    83 A    84 A    85 A                  
  4.409   4.547   4.554   4.563   4.593   4.745   4.963   7.186
 86 A    87 A    88 A    89 A    90 A    91 A    92 A    93 A                  
  7.513   8.218   8.227   8.291  14.710  14.816  14.949  36.817
 94 A    95 A    96 A    97 A    98 A    99 A   100 A   101 A                  
 49.467 166.134 293.905 293.912 293.9891028.404
102 A   103 A   104 A   105 A   106 A   107 A                                  

 Beta MOs, Restricted
 -- Occupied --                  
-490.02  -80.05  -65.16  -58.52  -58.52  -58.52  -15.60   -9.84
  1 A     2 A     3 A     4 A     5 A     6 A     7 A     8 A                  
 -7.592  -7.451  -7.445  -7.445  -5.485  -5.483  -5.483  -3.190
  9 A    10 A    11 A    12 A    13 A    14 A    15 A    16 A                  
 -3.188  -3.187  -3.180  -3.180  -1.194  -1.018  -0.797  -0.624
 17 A    18 A    19 A    20 A    21 A    22 A    23 A    24 A                  
 -0.516  -0.486  -0.422  -0.416  -0.412
 25 A    26 A    27 A    28 A    29 A                                          
 -- Virtual --                   
  0.016   0.050   0.058   0.071   0.084   0.092   0.104   0.121
 30 A    31 A    32 A    33 A    34 A    35 A    36 A    37 A                  
  0.128   0.131   0.186   0.207   0.224   0.250   0.251   0.286
 38 A    39 A    40 A    41 A    42 A    43 A    44 A    45 A                  
  0.317   0.369   0.390   0.486   0.527   0.575   0.580   0.655
 46 A    47 A    48 A    49 A    50 A    51 A    52 A    53 A                  
  0.690   0.749   0.777   0.781   0.817   0.839   0.854   0.890
 54 A    55 A    56 A    57 A    58 A    59 A    60 A    61 A                  
  0.947   0.980   0.981   1.038   1.117   1.276   1.293   1.382
 62 A    63 A    64 A    65 A    66 A    67 A    68 A    69 A                  
  1.570   1.744   1.782   1.847   1.955   2.219   2.306   2.315
 70 A    71 A    72 A    73 A    74 A    75 A    76 A    77 A                  
  2.394   2.402   2.543   2.669   2.897   3.050   3.344   4.261
 78 A    79 A    80 A    81 A    82 A    83 A    84 A    85 A                  
  4.409   4.547   4.554   4.563   4.593   4.745   4.963   7.186
 86 A    87 A    88 A    89 A    90 A    91 A    92 A    93 A                  
  7.513   8.218   8.227   8.291  14.710  14.816  14.949  36.817
 94 A    95 A    96 A    97 A    98 A    99 A   100 A   101 A                  
 49.467 166.134 293.905 293.912 293.9891028.404
102 A   103 A   104 A   105 A   106 A   107 A                                  

 Occupation and symmetry of molecular orbitals

 Point group: C1 (1 irreducible representation).

                           A     All 
 -------------------------------------
 All molecular orbitals:
  - Alpha                  107   107 
  - Beta                   107   107 
 -------------------------------------
 Alpha orbitals:
  - Frozen occupied        15    15  
  - Active occupied        14    14  
  - Active virtual         78    78  
  - Frozen virtual         0     0   
 -------------------------------------
 Beta orbitals:
  - Frozen occupied        15    15  
  - Active occupied        14    14  
  - Active virtual         78    78  
  - Frozen virtual         0     0   
 -------------------------------------

 Import integrals:   CPU 0.00 s  wall 0.00 s

 Import integrals:   CPU 18.27 s  wall 3.25 s

 MP2 amplitudes:   CPU 0.06 s  wall 0.03 s

Running a double precision version
           CCSD T amplitudes will be solved using DIIS.

           Start     Size      MaxIter   EConv     TConv     
           3         7         100       1.00e-07  1.00e-05  
 ------------------------------------------------------------------------------
           Energy (a.u.)   Ediff      Tdiff       Comment
 ------------------------------------------------------------------------------
         -2968.73106638                           
     1   -2968.71858926   1.25e-02   7.07e-01     
     2   -2968.73676582   1.82e-02   9.28e-02     
     3   -2968.73626276   5.03e-04   4.09e-02     
     4   -2968.73804236   1.78e-03   1.31e-02     Switched to DIIS steps.
     5   -2968.73874129   6.99e-04   1.09e-02     
     6   -2968.73876403   2.27e-05   2.03e-03     
     7   -2968.73877001   5.98e-06   9.66e-04     
     8   -2968.73877487   4.86e-06   2.84e-04     
     9   -2968.73877516   2.82e-07   1.54e-04     
    10   -2968.73877512   3.27e-08   5.02e-05     
    11   -2968.73877522   1.01e-07   2.37e-05     
    12   -2968.73877517   5.82e-08   9.13e-06     
 ------------------------------------------------------------------------------
         -2968.73877517                           CCSD T converged.

End of double precision
 SCF energy                 = -2968.15817367
 MP2 energy                 = -2968.73106638
 CCSD correlation energy     =    -0.58060150
 CCSD total energy           = -2968.73877517

 CCSD  T1^2 = 0.0113  T2^2 = 0.2146  Leading amplitudes:

 Amplitude    Orbitals with energies
 -0.0279       26 (A) A                  ->    30 (A) A                   
              -0.4857                          0.0159                     
 -0.0279       26 (A) B                  ->    30 (A) B                   
              -0.4857                          0.0159                     
 -0.0182       24 (A) A                  ->    32 (A) A                   
              -0.6238                          0.0576                     
 -0.0182       24 (A) B                  ->    32 (A) B                   
              -0.6238                          0.0576                     

 Amplitude    Orbitals with energies
 -0.0790       26 (A) A      26 (A) B    ->    30 (A) A      30 (A) B     
              -0.4857       -0.4857            0.0159        0.0159       
  0.0790       26 (A) A      26 (A) B    ->    30 (A) B      30 (A) A     
              -0.4857       -0.4857            0.0159        0.0159       
  0.0790       26 (A) B      26 (A) A    ->    30 (A) A      30 (A) B     
              -0.4857       -0.4857            0.0159        0.0159       
 -0.0790       26 (A) B      26 (A) A    ->    30 (A) B      30 (A) A     
              -0.4857       -0.4857            0.0159        0.0159       

 Computing CCSD intemediates for later calculations in double precision
 Finished.

Running a double precision version
           CCSD Lambda amplitudes will be solved using DIIS.
           Start     Size      MaxIter   EConv     LConv     
           3         7         100       1.00e-07  1.00e-05  
 ------------------------------------------------------------------------------
            Enorm      Ldiff       Comment
 ------------------------------------------------------------------------------
     1     4.86e-02   3.44e-02     
     2     1.45e-02   6.14e-03     
     3     5.83e-03   1.36e-03     
     4     3.55e-03   1.25e-03     Switched to DIIS steps.
     5     1.00e-03   6.38e-04     
     6     4.65e-04   1.41e-04     
     7     1.66e-04   4.10e-05     
     8     7.82e-05   6.78e-07     
     9     2.86e-05   3.14e-06     
    10     1.18e-05   6.83e-07     
    11     4.30e-06   2.00e-07     
    12     1.59e-06   2.42e-08     
    13     5.62e-07   9.83e-08     
    14     2.06e-07   2.87e-08     
    15     1.10e-07   1.92e-08     
    16     4.73e-08   9.39e-09     
 ------------------------------------------------------------------------------
                                   CCSD Lambda converged.

 Computing density matrices in double precision...
           Orbital response amplitudes will be solved using DIIS.
           Start     Size      MaxIter   EConv     LConv     
           3         7         100       1.00e-06  1.00e-06  
 ------------------------------------------------------------------------------
            Enorm      Ldiff       Comment
 ------------------------------------------------------------------------------
     1     1.06e-01   4.51e-03     
     2     1.07e-01   5.41e-03     
     3     1.28e-01   2.25e-02     
     4     9.02e-03   5.46e-02     Switched to DIIS steps.
     5     2.42e-03   1.55e-05     
     6     1.84e-03   5.48e-04     
     7     5.97e-04   4.73e-04     
     8     1.15e-04   8.65e-05     
     9     2.13e-05   1.80e-05     
    10     5.20e-06   1.92e-06     
    11     1.74e-06   4.89e-07     
    12     3.70e-07   6.63e-08     
 ------------------------------------------------------------------------------
                                   Orbital response converged.

 Computing density matrices... Done.
 CCSD calculation:   CPU 568.70 s  wall 106.70 s

 Transferring MO TPDM to AO TPDM
 Transferring g2_o1o1o1o1
 Transferring g2_o1o1o1v1
 Transferring g2_o1o1v1v1
 Transferring g2_o1v1o1v1
 Transferring g2_o1v1v1v1
 Transferring g2_v1v1v1v1
 Adding separable TPDM
 Computing TPDM gradient
 --------------------------------------------------------
 2e gradient
  Atom          X               Y               Z
 --------------------------------------------------------
    1        -34.455760        5.601439        0.000105  
    2         17.985689      -20.669891        0.000211  
    3         17.335819        9.553000        0.005943  
    4         -0.865748        5.515451       -0.006259  
 --------------------------------------------------------
 --------------------------------------------------------
 Final gradient
  Atom          X               Y               Z
 --------------------------------------------------------
    1        -34.455760        5.601439        0.000105  
    2         17.985689      -20.669891        0.000211  
    3         17.335819        9.553000        0.005943  
    4         -0.865748        5.515451       -0.006259  
 --------------------------------------------------------
 Analytic gradient from two-electron contribution:   CPU 113.14 s  wall 23.15 s

 Total ccman2 time:   CPU 702.89 s  wall 134.00 s


 --------------------------------------------------------------

                    Orbital Energies (a.u.)
 --------------------------------------------------------------

 Alpha MOs
 -- Occupied --
******** -80.0547 -65.1592 -58.5189 -58.5178 -58.5177 -15.6006  -9.8389
 -7.5923  -7.4513  -7.4453  -7.4448  -5.4848  -5.4833  -5.4825  -3.1900
 -3.1876  -3.1869  -3.1804  -3.1804  -1.1937  -1.0178  -0.7972  -0.6238
 -0.5164  -0.4857  -0.4221  -0.4158  -0.4117
 -- Virtual --
  0.0159   0.0497   0.0576   0.0712   0.0839   0.0919   0.1042   0.1207
  0.1282   0.1308   0.1858   0.2069   0.2240   0.2496   0.2507   0.2861
  0.3171   0.3688   0.3902   0.4863   0.5272   0.5747   0.5802   0.6550
  0.6896   0.7491   0.7766   0.7811   0.8171   0.8394   0.8535   0.8901
  0.9466   0.9803   0.9805   1.0377   1.1169   1.2764   1.2926   1.3822
  1.5695   1.7439   1.7821   1.8472   1.9553   2.2193   2.3062   2.3155
  2.3944   2.4024   2.5425   2.6691   2.8967   3.0502   3.3444   4.2612
  4.4089   4.5473   4.5543   4.5629   4.5927   4.7447   4.9626   7.1864
  7.5130   8.2178   8.2266   8.2914  14.7104  14.8164  14.9486  36.8168
 49.4672 166.1343 293.9050 293.9118 293.98861028.4039
 --------------------------------------------------------------

          Ground-State Mulliken Net Atomic Charges

     Atom                 Charge (a.u.)
  ----------------------------------------
      1 Br                   -0.321898
      2 P                     0.423015
      3 N                    -0.388491
      4 H                     0.287374
  ----------------------------------------
  Sum of atomic charges =    -0.000000

 -----------------------------------------------------------------
                    Cartesian Multipole Moments
 -----------------------------------------------------------------
    Charge (ESU x 10^10)
                -0.0000
    Dipole Moment (Debye)
         X      -0.6370      Y      -0.1480      Z       0.0017
       Tot       0.6539
    Quadrupole Moments (Debye-Ang)
[truncated: 14,793 more chars]
