# Supplementary material for: Geometric and energetic data from ab initio calculations of haloethene, haloimine, halomethylenephosphine, haloiminophosphine, halodiazene, halodiphosphene and halocyclopropane
Source: Data Brief. 2019 Nov 2;27:104738. doi: 10.1016/j.dib.2019.104738 (PMC6861602; doi:10.1016/j.dib.2019.104738)
Supplement: Multimedia component 7 [file mmc7.zip › NP/CCSD/freq/HENPEBr.out]

Q-Chem Developer Version!
                  Welcome to Q-Chem
     A Quantum Leap Into The Future Of Chemistry


 Q-Chem 5.1, Q-Chem, Inc., Pleasanton, CA (2018)

 Yihan Shao,  Zhengting Gan,  E. Epifanovsky,  A. T. B. Gilbert,  M. Wormit,  
 J. Kussmann,  A. W. Lange,  A. Behn,  Jia Deng,  Xintian Feng,  D. Ghosh,  
 M. Goldey,  P. R. Horn,  L. D. Jacobson,  I. Kaliman,  T. Kus,  A. Landau,  
 Jie Liu,  E. I. Proynov,  R. M. Richard,  R. P. Steele,  E. J. Sundstrom,  
 H. L. Woodcock III,  P. M. Zimmerman,  D. Zuev,  B. Albrecht,  E. Alguire,  
 S. A. Baeppler,  D. Barton,  Z. Benda,  Y. A. Bernard,  E. J. Berquist,  
 K. B. Bravaya,  H. Burton,  D. Casanova,  Chun-Min Chang,  Yunqing Chen,  
 A. Chien,  K. D. Closser,  M. P. Coons,  S. Coriani,  S. Dasgupta,  
 A. L. Dempwolff,  M. Diedenhofen,  Hainam Do,  R. G. Edgar,  Po-Tung Fang,  
 S. Faraji,  S. Fatehi,  Qingguo Feng,  K. D. Fenk,  J. Fosso-Tande,  
 J. Gayvert,  Qinghui Ge,  A. Ghysels,  G. Gidofalvi,  J. Gomes,  
 J. Gonthier,  A. Gunina,  D. Hait,  M. W. D. Hanson-Heine,  
 P. H. P. Harbach,  A. W. Hauser,  J. E. Herr,  E. G. Hohenstein,  
 Z. C. Holden,  Kerwin Hui,  B. C. Huynh,  T.-C. Jagau,  Hyunjun Ji,  
 B. Kaduk,  K. Khistyaev,  Jaehoon Kim,  P. Klunzinger,  K. Koh,  
 D. Kosenkov,  L. Koulias,  T. Kowalczyk,  C. M. Krauter,  A. Kunitsa,  
 Ka Un Lao,  A. Laurent,  K. V. Lawler,  Joonho Lee,  D. Lefrancois,  
 S. Lehtola,  D. S. Levine,  Yi-Pei Li,  You-Sheng Lin,  Fenglai Liu,  
 E. Livshits,  A. Luenser,  P. Manohar,  E. Mansoor,  S. F. Manzer,  
 Shan-Ping Mao,  Yuezhi Mao,  N. Mardirossian,  A. V. Marenich,  
 T. Markovich,  L. A. Martinez-Martinez,  S. A. Maurer,  N. J. Mayhall,  
 S. C. McKenzie,  J.-M. Mewes,  A. F. Morrison,  J. W. Mullinax,  K. Nanda,  
 T. S. Nguyen-Beck,  R. Olivares-Amaya,  J. A. Parkhill,  T. M. Perrine,  
 F. Plasser,  P. Pokhilko,  S. Prager,  A. Prociuk,  E. Ramos,  D. R. Rehn,  
 F. Rob,  M. Schneider,  N. Sergueev,  S. M. Sharada,  S. Sharma,  
 D. W. Small,  T. Stauch,  T. Stein,  Yu-Chuan Su,  A. J. W. Thom,  
 A. Tkatchenko,  T. Tsuchimochi,  N. M. Tubman,  L. Vogt,  M. L. Vidal,  
 O. Vydrov,  M. A. Watson,  J. Wenzel,  M. de Wergifosse,  T. A. Wesolowski,  
 A. White,  J. Witte,  A. Yamada,  Jun Yang,  K. Yao,  S. Yeganeh,  
 S. R. Yost,  Zhi-Qiang You,  A. Zech,  Igor Ying Zhang,  Xing Zhang,  
 Yan Zhao,  Ying Zhu,  B. R. Brooks,  G. K. L. Chan,  C. J. Cramer,  
 M. S. Gordon,  W. J. Hehre,  A. Klamt,  M. W. Schmidt,  C. D. Sherrill,  
 D. G. Truhlar,  A. Aspuru-Guzik,  R. Baer,  A. T. Bell,  N. A. Besley,  
 Jeng-Da Chai,  A. E. DePrince, III,  R. A. DiStasio Jr.,  A. Dreuw,  
 B. D. Dunietz,  T. R. Furlani,  Chao-Ping Hsu,  Yousung Jung,  Jing Kong,  
 D. S. Lambrecht,  WanZhen Liang,  C. Ochsenfeld,  V. A. Rassolov,  
 L. V. Slipchenko,  J. E. Subotnik,  T. Van Voorhis,  J. M. Herbert,  
 A. I. Krylov,  P. M. W. Gill,  M. Head-Gordon

 Contributors to earlier versions of Q-Chem not listed above: 
 R. D. Adamson,  B. Austin,  J. Baker,  G. J. O. Beran,  K. Brandhorst,  
 S. T. Brown,  E. F. C. Byrd,  A. K. Chakraborty,  C.-L. Cheng,  
 Siu Hung Chien,  D. M. Chipman,  D. L. Crittenden,  H. Dachsel,  
 R. J. Doerksen,  A. D. Dutoi,  L. Fusti-Molnar,  W. A. Goddard III,  
 A. Golubeva-Zadorozhnaya,  S. R. Gwaltney,  G. Hawkins,  A. Heyden,  
 S. Hirata,  G. Kedziora,  F. J. Keil,  C. Kelley,  Jihan Kim,  R. A. King,  
 R. Z. Khaliullin,  P. P. Korambath,  W. Kurlancheek,  A. M. Lee,  M. S. Lee,  
 S. V. Levchenko,  Ching Yeh Lin,  D. Liotard,  R. C. Lochan,  I. Lotan,  
 P. E. Maslen,  N. Nair,  D. P. O'Neill,  D. Neuhauser,  E. Neuscamman,  
 C. M. Oana,  R. Olson,  B. Peters,  R. Peverati,  P. A. Pieniazek,  
 Y. M. Rhee,  J. Ritchie,  M. A. Rohrdanz,  E. Rosta,  N. J. Russ,  
 H. F. Schaefer III,  N. E. Schultz,  N. Shenvi,  A. C. Simmonett,  A. Sodt,  
 D. Stuck,  K. S. Thanthiriwatte,  V. Vanovschi,  Tao Wang,  A. Warshel,  
 C. F. Williams,  Q. Wu,  X. Xu,  W. Zhang

 Please cite Q-Chem as follows:
 Y. Shao et al., Mol. Phys. 113, 184-215 (2015)
 DOI: 10.1080/00268976.2014.952696

 Q-Chem 5.1.2 for Intel X86 EM64T Linux

 Parts of Q-Chem use Armadillo 8.300.2 (Tropical Shenanigans).
 http://arma.sourceforge.net/

 Q-Chem begins on Tue May  7 23:46:39 2019  

Host: 
0

     Scratch files written to /scratch/taweetham/qchem16961//
Input Ideriv = 1
Curr. Ideriv = -1
Max.  Ideriv = 1


!!********************************************.
!!******************Warning*******************.
!!Desired Analytical derivatives not available.
!!Finite difference job might take a long time.
!!********************************************.
!!********************************************.


 2-order derivative to be evaluated numerically with 1-order analytical derivatives

Checking the input file for inconsistencies... 	...done.

--------------------------------------------------------------
User input:
--------------------------------------------------------------
H=Cl_E.out
$molecule
0 1
P 
N  1 1.561138
H  2 1.021184 1 111.044048
Cl 1 2.066985 2 103.429860 3 -180.000000 0
$end

$rem
   JOB_TYPE 	FREQUENCY
   BASIS 		6-311++G**
   METHOD	ccsd
   MEM_TOTAL	31000
   N_FROZEN_CORE      FC
$end

--------------------------------------------------------------
 ----------------------------------------------------------------
             Standard Nuclear Orientation (Angstroms)
    I     Atom           X                Y                Z
 ----------------------------------------------------------------
    1      P       0.6229144216    -0.5618558774     0.0000000000
    2      N       1.4960537362     0.7322768795    -0.0000000000
    3      H       2.4912124934     0.5032008880    -0.0000000000
    4      Cl     -1.3121944101     0.1646293598    -0.0000000000
 ----------------------------------------------------------------
 Molecular Point Group                 Cs    NOp =  2
 Largest Abelian Subgroup              Cs    NOp =  2
 Nuclear Repulsion Energy =   132.5290756346 hartrees
 There are       20 alpha and       20 beta electrons
 Requested basis set is 6-311++G(d,p)
 There are 37 shells and 89 basis functions
 Total memory of 31000 MB is distributed as follows: 
   MEM_STATIC is set to 192 MB
   QALLOC/CCMAN JOB total memory use is  30808 MB
 Warning: actual memory use might exceed 31000 MB

 Total QAlloc Memory Limit  31000 MB
 Mega-Array Size       188 MB
 MEM_STATIC part       192 MB

                       Distance Matrix (Angstroms)
             P (  1)   N (  2)   H (  3)
   N (  2)  1.561138
   H (  3)  2.150554  1.021184
   Cl(  4)  2.066985  2.865045  3.818447

 A cutoff of  1.0D-14 yielded    661 shell pairs
 There are      3982 function pairs (      4270 Cartesian)

 -------------------------------------------------------
 OpenMP Integral Computing Module                       
 Release: version 1.0, May 2013, Q-Chem Inc. Pittsburgh 
 -------------------------------------------------------
 Integral Job Info:
 Integral job number is                      11
 Integral operator is                         1
 short-range coefficients                     0
 long-range coefficients              100000000
 Omega coefficients                           0
 if combine SR and LR in K                    0
 Integral screening is                        0
 Integral computing path is                   2
 max size of driver memory is            800000
 size of driver memory is                593474
 size of scratch memory is              8114252
 max col of scratch BK array               1296
 max len of scratch array in speh3          155
 max len of scratch index in speh4           18
 max int batch size is                      520
 min int batch size is                       52
 fixed nKL is                                52
 max L of basis functions is                  2
 order of int derivative is                   0
 number of shells is                         37
 number of basis is                          92
 number of cartesian basis is                92
 number of contracted shell pairs           661
 number of primitive shell pairs           1855
 maxK2 (contraction) of shell pair           36
 max number of K2 of shell pair               1
 max number of CS2 of shell pair             80
 max number of PS2 of shell pair            174
 mem total for path MDJ                  510786
 -------------------------------------------------------
 Smallest overlap matrix eigenvalue = 2.25E-03
 Guess from superposition of atomic densities
 Warning:  Energy on first SCF cycle will be non-variational
 SAD guess density has 40.000000 electrons

 -----------------------------------------------------------------------
  General SCF calculation program by
  Eric Jon Sundstrom, Paul Horn, Yuezhi Mao, Dmitri Zuev, Alec White,
  David Stuck, Shaama M.S., Shane Yost, Joonho Lee, David Small,
  Daniel Levine, Susi Lehtola, Hugh Burton, Evgeny Epifanovsky
 -----------------------------------------------------------------------
 Hartree-Fock
 using 6 threads for integral computing
 -------------------------------------------------------
 OpenMP Integral computing Module                
 Release: version 2.0, May 2017, Q-Chem Inc. Pleasanton 
 -------------------------------------------------------
 A restricted SCF calculation will be
 performed using DIIS
 SCF converges when DIIS error is below 1.0e-08
 ---------------------------------------
  Cycle       Energy         DIIS error
 ---------------------------------------
    1    -855.6021752205      5.58e-02  
    2    -855.2233493050      7.35e-03  
    3    -855.2596055904      5.41e-03  
    4    -855.2856536410      8.73e-04  
    5    -855.2870386277      3.93e-04  
    6    -855.2874161408      1.44e-04  
    7    -855.2875163408      7.13e-05  
    8    -855.2875415798      2.12e-05  
    9    -855.2875438025      5.95e-06  
   10    -855.2875439439      1.94e-06  
   11    -855.2875439595      4.16e-07  
   12    -855.2875439601      7.77e-08  
   13    -855.2875439601      1.80e-08  
   14    -855.2875439601      5.30e-09  Convergence criterion met
 ---------------------------------------
 SCF time:   CPU 4.20s  wall 1.00s 
 SCF   energy in the final basis set =     -855.2875439601
 Total energy in the final basis set =     -855.2875439601


 ------------------------------------------------------------------------------

   CCMAN2: suite of methods based on coupled cluster
           and equation of motion theories.

   Components:
   * libvmm-1.3-trunk
     by Evgeny Epifanovsky, Ilya Kaliman.
   * libtensor-2.5-trunk
     by Evgeny Epifanovsky, Michael Wormit, Dmitry Zuev, Sam Manzer, 
        Ilya Kaliman.
   * libcc-2.5-trunk
     by Evgeny Epifanovsky, Arik Landau, Tomasz Kus, Kirill Khistyaev, 
        Dmitry Zuev, Prashant Manohar, Xintian Feng, Anna Krylov, 
        Matthew Goldey, Alec White, Thomas Jagau, Kaushik Nanda, 
        Anastasia Gunina, Alexander Kunitsa, Joonho Lee.

   CCMAN original authors:
   Anna I. Krylov, C. David Sherrill, Steven R. Gwaltney,
   Edward F. C. Byrd (2000)
   Sergey V. Levchenko, Lyudmila V. Slipchenko, Tao Wang,
   Ana-Maria C. Cristian (2003)
   Piotr A. Pieniazek, C. Melania Oana, Evgeny Epifanovsky (2007)
   Prashant Manohar (2009)

 ------------------------------------------------------------------------------


 Allocating and initializing 30808MB of RAM...
 Calculation will run on 6 cores.


 Alpha MOs, Restricted
 -- Occupied --                  
-104.84  -80.05  -15.60  -10.57   -8.04   -8.04   -8.04   -7.59
  1 A'    2 A'    3 A'    4 A'    5 A'    1 A"    6 A'    7 A'                 
 -5.481  -5.480  -5.479  -1.198  -1.106  -0.778  -0.619  -0.559
  8 A'    2 A"    9 A'   10 A'   11 A'   12 A'   13 A'   14 A'                 
 -0.512  -0.473  -0.429  -0.413
  3 A"   15 A'    4 A"   16 A'                                                 
 -- Virtual --                   
  0.020   0.042   0.067   0.069   0.082   0.098   0.127   0.143
  5 A"   17 A'   18 A'   19 A'    6 A"   20 A'   21 A'   22 A'                 
  0.151   0.158   0.216   0.222   0.230   0.240   0.260   0.304
  7 A"   23 A'   24 A'   25 A'    8 A"   26 A'   27 A'   28 A'                 
  0.315   0.386   0.389   0.492   0.562   0.608   0.612   0.686
 29 A'    9 A"   30 A'   31 A'   32 A'   10 A"   33 A'   34 A'                 
  0.782   0.817   0.887   0.895   0.917   0.959   1.043   1.086
 35 A'   11 A"   12 A"   36 A'   37 A'   38 A'   13 A"   39 A'                 
  1.142   1.153   1.155   1.202   1.210   1.326   1.346   1.499
 14 A"   40 A'   41 A'   15 A"   42 A'   43 A'   44 A'   45 A'                 
  1.543   1.694   1.785   1.861   2.020   2.205   2.442   2.605
 16 A"   46 A'   17 A"   47 A'   48 A'   49 A'   18 A"   19 A"                 
  2.627   2.660   2.660   2.747   2.876   2.989   3.351   4.266
 50 A'   51 A'   20 A"   52 A'   53 A'   54 A'   55 A'   21 A"                 
  4.464   4.898   7.520  10.364  14.712  14.814  14.925  26.682
 56 A'   57 A'   58 A'   59 A'   22 A"   60 A'   61 A'   23 A"                 
 26.730  27.024  36.811 166.136 219.219
 62 A'   63 A'   64 A'   65 A'   66 A'                                         

 Beta MOs, Restricted
 -- Occupied --                  
-104.84  -80.05  -15.60  -10.57   -8.04   -8.04   -8.04   -7.59
  1 A'    2 A'    3 A'    4 A'    5 A'    1 A"    6 A'    7 A'                 
 -5.481  -5.480  -5.479  -1.198  -1.106  -0.778  -0.619  -0.559
  8 A'    2 A"    9 A'   10 A'   11 A'   12 A'   13 A'   14 A'                 
 -0.512  -0.473  -0.429  -0.413
  3 A"   15 A'    4 A"   16 A'                                                 
 -- Virtual --                   
  0.020   0.042   0.067   0.069   0.082   0.098   0.127   0.143
  5 A"   17 A'   18 A'   19 A'    6 A"   20 A'   21 A'   22 A'                 
  0.151   0.158   0.216   0.222   0.230   0.240   0.260   0.304
  7 A"   23 A'   24 A'   25 A'    8 A"   26 A'   27 A'   28 A'                 
  0.315   0.386   0.389   0.492   0.562   0.608   0.612   0.686
 29 A'    9 A"   30 A'   31 A'   32 A'   10 A"   33 A'   34 A'                 
  0.782   0.817   0.887   0.895   0.917   0.959   1.043   1.086
 35 A'   11 A"   12 A"   36 A'   37 A'   38 A'   13 A"   39 A'                 
  1.142   1.153   1.155   1.202   1.210   1.326   1.346   1.499
 14 A"   40 A'   41 A'   15 A"   42 A'   43 A'   44 A'   45 A'                 
  1.543   1.694   1.785   1.861   2.020   2.205   2.442   2.605
 16 A"   46 A'   17 A"   47 A'   48 A'   49 A'   18 A"   19 A"                 
  2.627   2.660   2.660   2.747   2.876   2.989   3.351   4.266
 50 A'   51 A'   20 A"   52 A'   53 A'   54 A'   55 A'   21 A"                 
  4.464   4.898   7.520  10.364  14.712  14.814  14.925  26.682
 56 A'   57 A'   58 A'   59 A'   22 A"   60 A'   61 A'   23 A"                 
 26.730  27.024  36.811 166.136 219.219
 62 A'   63 A'   64 A'   65 A'   66 A'                                         

 Occupation and symmetry of molecular orbitals

 Point group: Cs (2 irreducible representations).

                           A'   A"    All 
 ------------------------------------------
 All molecular orbitals:
  - Alpha                  66   23    89  
  - Beta                   66   23    89  
 ------------------------------------------
 Alpha orbitals:
  - Frozen occupied        9    2     11  
  - Active occupied        7    2     9   
  - Active virtual         50   19    69  
  - Frozen virtual         0    0     0   
 ------------------------------------------
 Beta orbitals:
  - Frozen occupied        9    2     11  
  - Active occupied        7    2     9   
  - Active virtual         50   19    69  
  - Frozen virtual         0    0     0   
 ------------------------------------------

 Import integrals:   CPU 0.00 s  wall 0.00 s

 Import integrals:   CPU 7.05 s  wall 1.29 s

 MP2 amplitudes:   CPU 0.09 s  wall 0.08 s

Running a double precision version
           CCSD T amplitudes will be solved using DIIS.

           Start     Size      MaxIter   EConv     TConv     
           3         7         100       1.00e-07  1.00e-05  
 ------------------------------------------------------------------------------
           Energy (a.u.)   Ediff      Tdiff       Comment
 ------------------------------------------------------------------------------
          -855.71896955                           
     1    -855.72509419   6.12e-03   6.70e-01     
     2    -855.73985310   1.48e-02   8.92e-02     
     3    -855.74024614   3.93e-04   3.87e-02     
     4    -855.74187931   1.63e-03   1.15e-02     Switched to DIIS steps.
     5    -855.74250805   6.29e-04   1.02e-02     
     6    -855.74253597   2.79e-05   1.91e-03     
     7    -855.74253687   9.02e-07   8.57e-04     
     8    -855.74253985   2.98e-06   2.97e-04     
     9    -855.74254033   4.79e-07   1.15e-04     
    10    -855.74254050   1.66e-07   4.15e-05     
    11    -855.74254052   1.60e-08   1.99e-05     
    12    -855.74254053   1.86e-08   5.39e-06     
 ------------------------------------------------------------------------------
          -855.74254053                           CCSD T converged.

End of double precision
 SCF energy                 = -855.28754396
 MP2 energy                 = -855.71896955
 CCSD correlation energy     =   -0.45499657
 CCSD total energy           = -855.74254053

 CCSD  T1^2 = 0.0098  T2^2 = 0.1996  Leading amplitudes:

 Amplitude    Orbitals with energies
 -0.0270       3 (A") A                  ->    5 (A") A                   
              -0.5120                          0.0198                     
 -0.0270       3 (A") B                  ->    5 (A") B                   
              -0.5120                          0.0198                     
 -0.0174       14 (A') A                 ->    22 (A') A                  
              -0.5595                          0.1430                     
 -0.0174       14 (A') B                 ->    22 (A') B                  
              -0.5595                          0.1430                     

 Amplitude    Orbitals with energies
 -0.0858       4 (A") A      4 (A") B    ->    5 (A") A      5 (A") B     
              -0.4294       -0.4294            0.0198        0.0198       
  0.0858       4 (A") A      4 (A") B    ->    5 (A") B      5 (A") A     
              -0.4294       -0.4294            0.0198        0.0198       
  0.0858       4 (A") B      4 (A") A    ->    5 (A") A      5 (A") B     
              -0.4294       -0.4294            0.0198        0.0198       
 -0.0858       4 (A") B      4 (A") A    ->    5 (A") B      5 (A") A     
              -0.4294       -0.4294            0.0198        0.0198       

 Computing CCSD intemediates for later calculations in double precision
 Finished.

Running a double precision version
           CCSD Lambda amplitudes will be solved using DIIS.
           Start     Size      MaxIter   EConv     LConv     
           3         7         100       1.00e-07  1.00e-05  
 ------------------------------------------------------------------------------
            Enorm      Ldiff       Comment
 ------------------------------------------------------------------------------
     1     4.51e-02   3.35e-02     
     2     1.28e-02   5.69e-03     
     3     5.16e-03   1.57e-03     
     4     3.09e-03   1.16e-03     Switched to DIIS steps.
     5     8.98e-04   5.76e-04     
     6     3.69e-04   1.32e-04     
     7     1.41e-04   3.10e-05     
     8     5.80e-05   1.59e-06     
     9     2.15e-05   2.43e-06     
    10     8.92e-06   5.58e-07     
    11     2.88e-06   2.35e-07     
    12     1.28e-06   7.60e-08     
    13     4.76e-07   1.11e-07     
    14     1.81e-07   1.91e-08     
    15     9.39e-08   1.84e-08     
 ------------------------------------------------------------------------------
                                   CCSD Lambda converged.

 Computing density matrices in double precision...
           Orbital response amplitudes will be solved using DIIS.
           Start     Size      MaxIter   EConv     LConv     
           3         7         100       1.00e-06  1.00e-06  
 ------------------------------------------------------------------------------
            Enorm      Ldiff       Comment
 ------------------------------------------------------------------------------
     1     6.68e-02   2.95e-03     
     2     3.84e-02   1.66e-02     
     3     3.08e-02   1.18e-02     
     4     1.10e-02   9.76e-03     Switched to DIIS steps.
     5     1.70e-03   8.54e-05     
     6     1.03e-03   3.22e-04     
     7     2.92e-04   1.16e-04     
     8     4.97e-05   7.25e-05     
     9     1.47e-05   2.93e-07     
    10     3.21e-06   1.49e-06     
    11     4.96e-07   1.04e-07     
 ------------------------------------------------------------------------------
                                   Orbital response converged.

 Computing density matrices... Done.
 CCSD calculation:   CPU 58.13 s  wall 12.65 s

 Transferring MO TPDM to AO TPDM
 Transferring g2_o1o1o1o1
 Transferring g2_o1o1o1v1
 Transferring g2_o1o1v1v1
 Transferring g2_o1v1o1v1
 Transferring g2_o1v1v1v1
 Transferring g2_v1v1v1v1
 Adding separable TPDM
 Computing TPDM gradient
 --------------------------------------------------------
 2e gradient
  Atom          X               Y               Z
 --------------------------------------------------------
    1         -7.691364       18.524721        0.000000  
    2         -8.137865      -13.499813       -0.000000  
    3         -4.578262        0.115986        0.000000  
    4         20.407491       -5.140894        0.000000  
 --------------------------------------------------------
 --------------------------------------------------------
 Final gradient
  Atom          X               Y               Z
 --------------------------------------------------------
    1         -7.691364       18.524721        0.000000  
    2         -8.137865      -13.499813       -0.000000  
    3         -4.578262        0.115986        0.000000  
    4         20.407491       -5.140894        0.000000  
 --------------------------------------------------------
 Analytic gradient from two-electron contribution:   CPU 53.69 s  wall 10.56 s

 Total ccman2 time:   CPU 122.56 s  wall 25.49 s


 --------------------------------------------------------------
             Orbital Energies (a.u.) and Symmetries
 --------------------------------------------------------------

 Alpha MOs, Restricted
 -- Occupied --                  
-104.84  -80.05  -15.60  -10.57   -8.04   -8.04   -7.59   -5.48
  1 A'    2 A'    3 A'    4 A'    5 A'    6 A'    7 A'    8 A'                 
 -5.479  -8.036  -5.480  -1.198  -1.106  -0.778  -0.619  -0.559
  9 A'    1 A"    2 A"   10 A'   11 A'   12 A'   13 A'   14 A'                 
 -0.473  -0.413  -0.512  -0.429
 15 A'   16 A'    3 A"    4 A"                                                 
 -- Virtual --                   
  0.042   0.067   0.069   0.098   0.127   0.143   0.158   0.216
 17 A'   18 A'   19 A'   20 A'   21 A'   22 A'   23 A'   24 A'                 
  0.222   0.240   0.260   0.304   0.315   0.389   0.492   0.562
 25 A'   26 A'   27 A'   28 A'   29 A'   30 A'   31 A'   32 A'                 
  0.612   0.686   0.782   0.895   0.917   0.959   1.086   1.153
 33 A'   34 A'   35 A'   36 A'   37 A'   38 A'   39 A'   40 A'                 
  1.155   1.210   1.326   1.346   1.499   1.694   1.861   2.020
 41 A'   42 A'   43 A'   44 A'   45 A'   46 A'   47 A'   48 A'                 
  2.205   2.627   2.660   2.747   2.876   2.989   3.351   4.464
 49 A'   50 A'   51 A'   52 A'   53 A'   54 A'   55 A'   56 A'                 
  4.898   7.520  10.364  14.814  14.925  26.730  27.024  36.811
 57 A'   58 A'   59 A'   60 A'   61 A'   62 A'   63 A'   64 A'                 
166.136 219.219   0.020   0.082   0.151   0.230   0.386   0.608
 65 A'   66 A'    5 A"    6 A"    7 A"    8 A"    9 A"   10 A"                 
  0.817   0.887   1.043   1.142   1.202   1.543   1.785   2.442
 11 A"   12 A"   13 A"   14 A"   15 A"   16 A"   17 A"   18 A"                 
  2.605   2.660   4.266  14.712  26.682
 19 A"   20 A"   21 A"   22 A"   23 A"                                         

 Beta MOs, Restricted
 -- Occupied --                  
-104.84  -80.05  -15.60  -10.57   -8.04   -8.04   -7.59   -5.48
  1 A'    2 A'    3 A'    4 A'    5 A'    6 A'    7 A'    8 A'                 
 -5.479  -8.036  -5.480  -1.198  -1.106  -0.778  -0.619  -0.559
  9 A'    1 A"    2 A"   10 A'   11 A'   12 A'   13 A'   14 A'                 
 -0.473  -0.413  -0.512  -0.429
 15 A'   16 A'    3 A"    4 A"                                                 
 -- Virtual --                   
  0.042   0.067   0.069   0.098   0.127   0.143   0.158   0.216
 17 A'   18 A'   19 A'   20 A'   21 A'   22 A'   23 A'   24 A'                 
  0.222   0.240   0.260   0.304   0.315   0.389   0.492   0.562
 25 A'   26 A'   27 A'   28 A'   29 A'   30 A'   31 A'   32 A'                 
  0.612   0.686   0.782   0.895   0.917   0.959   1.086   1.153
 33 A'   34 A'   35 A'   36 A'   37 A'   38 A'   39 A'   40 A'                 
  1.155   1.210   1.326   1.346   1.499   1.694   1.861   2.020
 41 A'   42 A'   43 A'   44 A'   45 A'   46 A'   47 A'   48 A'                 
  2.205   2.627   2.660   2.747   2.876   2.989   3.351   4.464
 49 A'   50 A'   51 A'   52 A'   53 A'   54 A'   55 A'   56 A'                 
  4.898   7.520  10.364  14.814  14.925  26.730  27.024  36.811
 57 A'   58 A'   59 A'   60 A'   61 A'   62 A'   63 A'   64 A'                 
166.136 219.219   0.020   0.082   0.151   0.230   0.386   0.608
 65 A'   66 A'    5 A"    6 A"    7 A"    8 A"    9 A"   10 A"                 
  0.817   0.887   1.043   1.142   1.202   1.543   1.785   2.442
 11 A"   12 A"   13 A"   14 A"   15 A"   16 A"   17 A"   18 A"                 
  2.605   2.660   4.266  14.712  26.682
 19 A"   20 A"   21 A"   22 A"   23 A"                                         
 --------------------------------------------------------------

          Ground-State Mulliken Net Atomic Charges

     Atom                 Charge (a.u.)
  ----------------------------------------
      1 P                     0.282410
      2 N                    -0.409435
      3 H                     0.243390
      4 Cl                   -0.116364
  ----------------------------------------
  Sum of atomic charges =    -0.000000

 -----------------------------------------------------------------
                    Cartesian Multipole Moments
 -----------------------------------------------------------------
    Charge (ESU x 10^10)
                 0.0000
    Dipole Moment (Debye)
         X       2.0355      Y      -2.0268      Z       0.0000
       Tot       2.8725
    Quadrupole Moments (Debye-Ang)
        XX     -28.3415     XY      -1.7582     YY     -34.8997
        XZ      -0.0000     YZ       0.0000     ZZ     -31.3775
    Octopole Moments (Debye-Ang^2)
       XXX      13.2465    XXY       0.1274    XYY      -4.4325
       YYY      -1.9374    XXZ       0.0000    XYZ       0.0000
       YYZ       0.0000    XZZ      -0.6657    YZZ      -0.6513
       ZZZ       0.0000
    Hexadecapole Moments (Debye-Ang^3)
      XXXX    -247.9455   XXXY      -0.4187   XXYY     -68.8424
      XYYY      -4.1271   YYYY     -98.8718   XXXZ      -0.0000
      XXYZ       0.0000   XYYZ       0.0000   YYYZ       0.0000
      XXZZ     -58.3123   XYZZ      -0.8339   YYZZ     -22.1017
      XZZZ      -0.0000   YZZZ       0.0000   ZZZZ     -39.4553
 -----------------------------------------------------------------
 DrvMan completing analytic gradient of the correlated energy
 Correlated dipole moment
            1
    1   0.8008376
    2  -0.7974001
    3   0.0000000
 Energy read as -855.742540534
 Full Analytical Gradient: (in a.u., or Hartree/Bohr)
             1             2             3             4
    1   -0.00020331    0.00006468    0.00002037    0.00011826
    2    0.00007364   -0.00003658    0.00003985   -0.00007691
    3   -0.00000000    0.00000000   -0.00000000   -0.00000000
 Gradient time:  CPU 0.77 s  wall 0.78 s
 ######################################################
 ######################################################
 # Starting finite difference calculation for IDERIV  #
 Finite diff step size:  1.88973e-03 a.u.
 ----------------------------------------------------------------
             Standard Nuclear Orientation (Angstroms)
    I     Atom           X                Y                Z
 ----------------------------------------------------------------
    1      P       0.6239144216    -0.5618558774     0.0000000000
    2      N       1.4960537362     0.7322768795    -0.0000000000
    3      H       2.4912124934     0.5032008880    -0.0000000000
    4      Cl     -1.3121944101     0.1646293598    -0.0000000000
 ----------------------------------------------------------------
 Nuclear Repulsion Energy =   132.5137614645 hartrees
 There are       20 alpha and       20 beta electrons

                       Distance Matrix (Angstroms)
             P (  1)   N (  2)   H (  3)
   N (  2)  1.560579
   H (  3)  2.149686  1.021184
   Cl(  4)  2.067921  2.865045  3.818447

 Requested basis set is 6-311++G(d,p)
 There are 37 shells and 89 basis functions
 A cutoff of  1.0D-14 yielded    661 shell pairs
 There are      3982 function pairs (      4270 Cartesian)
 Smallest overlap matrix eigenvalue = 2.25E-03
 Guess MOs from SCF MO coefficient file

 -----------------------------------------------------------------------
  General SCF calculation program by
  Eric Jon Sundstrom, Paul Horn, Yuezhi Mao, Dmitri Zuev, Alec White,
  David Stuck, Shaama M.S., Shane Yost, Joonho Lee, David Small,
  Daniel Levine, Susi Lehtola, Hugh Burton, Evgeny Epifanovsky
 -----------------------------------------------------------------------
 Hartree-Fock
 using 6 threads for integral computing
 -------------------------------------------------------
 OpenMP Integral computing Module                
 Release: version 2.0, May 2017, Q-Chem Inc. Pleasanton 
 -------------------------------------------------------
 A restricted SCF calculation will be
 performed using DIIS
 SCF converges when DIIS error is below 1.0e-08
 ---------------------------------------
  Cycle       Energy         DIIS error
 ---------------------------------------
    1    -855.2875718241      1.89e-05  
    2    -855.2875722663      6.70e-06  
    3    -855.2875723059      3.89e-06  
    4    -855.2875723217      7.16e-07  
    5    -855.2875723224      1.65e-07  
    6    -855.2875723225      5.31e-08  
    7    -855.2875723225      1.47e-08  
    8    -855.2875723225      4.08e-09  Convergence criterion met
 ---------------------------------------
 SCF time:   CPU 2.37s  wall 0.00s 
 SCF   energy in the final basis set =     -855.2875723225
 Total energy in the final basis set =     -855.2875723225


 ------------------------------------------------------------------------------

   CCMAN2: suite of methods based on coupled cluster
           and equation of motion theories.

   Components:
   * libvmm-1.3-trunk
     by Evgeny Epifanovsky, Ilya Kaliman.
   * libtensor-2.5-trunk
     by Evgeny Epifanovsky, Michael Wormit, Dmitry Zuev, Sam Manzer, 
        Ilya Kaliman.
   * libcc-2.5-trunk
     by Evgeny Epifanovsky, Arik Landau, Tomasz Kus, Kirill Khistyaev, 
        Dmitry Zuev, Prashant Manohar, Xintian Feng, Anna Krylov, 
        Matthew Goldey, Alec White, Thomas Jagau, Kaushik Nanda, 
        Anastasia Gunina, Alexander Kunitsa, Joonho Lee.

   CCMAN original authors:
   Anna I. Krylov, C. David Sherrill, Steven R. Gwaltney,
   Edward F. C. Byrd (2000)
   Sergey V. Levchenko, Lyudmila V. Slipchenko, Tao Wang,
   Ana-Maria C. Cristian (2003)
   Piotr A. Pieniazek, C. Melania Oana, Evgeny Epifanovsky (2007)
   Prashant Manohar (2009)

 ------------------------------------------------------------------------------


 Allocating and initializing 30808MB of RAM...
 Calculation will run on 6 cores.


 Alpha MOs, Restricted
 -- Occupied --                  
-104.84  -80.05  -15.60  -10.57   -8.04   -8.04   -8.04   -7.59
  1 A     2 A     3 A     4 A     5 A     6 A     7 A     8 A                  
 -5.481  -5.480  -5.479  -1.198  -1.106  -0.778  -0.619  -0.559
  9 A    10 A    11 A    12 A    13 A    14 A    15 A    16 A                  
 -0.512  -0.473  -0.430  -0.413
 17 A    18 A    19 A    20 A                                                  
 -- Virtual --                   
  0.020   0.042   0.067   0.069   0.082   0.098   0.127   0.143
 21 A    22 A    23 A    24 A    25 A    26 A    27 A    28 A                  
  0.151   0.158   0.216   0.222   0.230   0.240   0.260   0.304
 29 A    30 A    31 A    32 A    33 A    34 A    35 A    36 A                  
  0.315   0.386   0.389   0.492   0.563   0.608   0.612   0.686
 37 A    38 A    39 A    40 A    41 A    42 A    43 A    44 A                  
  0.783   0.817   0.887   0.895   0.916   0.959   1.043   1.086
 45 A    46 A    47 A    48 A    49 A    50 A    51 A    52 A                  
  1.142   1.153   1.155   1.202   1.210   1.326   1.346   1.499
 53 A    54 A    55 A    56 A    57 A    58 A    59 A    60 A                  
  1.543   1.694   1.785   1.860   2.020   2.205   2.443   2.605
 61 A    62 A    63 A    64 A    65 A    66 A    67 A    68 A                  
  2.627   2.660   2.660   2.747   2.876   2.989   3.351   4.266
 69 A    70 A    71 A    72 A    73 A    74 A    75 A    76 A                  
  4.465   4.898   7.520  10.364  14.712  14.814  14.925  26.682
 77 A    78 A    79 A    80 A    81 A    82 A    83 A    84 A                  
 26.730  27.024  36.811 166.136 219.219
 85 A    86 A    87 A    88 A    89 A                                          

 Beta MOs, Restricted
 -- Occupied --                  
-104.84  -80.05  -15.60  -10.57   -8.04   -8.04   -8.04   -7.59
  1 A     2 A     3 A     4 A     5 A     6 A     7 A     8 A                  
 -5.481  -5.480  -5.479  -1.198  -1.106  -0.778  -0.619  -0.559
  9 A    10 A    11 A    12 A    13 A    14 A    15 A    16 A                  
 -0.512  -0.473  -0.430  -0.413
 17 A    18 A    19 A    20 A                                                  
 -- Virtual --                   
  0.020   0.042   0.067   0.069   0.082   0.098   0.127   0.143
 21 A    22 A    23 A    24 A    25 A    26 A    27 A    28 A                  
  0.151   0.158   0.216   0.222   0.230   0.240   0.260   0.304
 29 A    30 A    31 A    32 A    33 A    34 A    35 A    36 A                  
  0.315   0.386   0.389   0.492   0.563   0.608   0.612   0.686
 37 A    38 A    39 A    40 A    41 A    42 A    43 A    44 A                  
  0.783   0.817   0.887   0.895   0.916   0.959   1.043   1.086
 45 A    46 A    47 A    48 A    49 A    50 A    51 A    52 A                  
  1.142   1.153   1.155   1.202   1.210   1.326   1.346   1.499
 53 A    54 A    55 A    56 A    57 A    58 A    59 A    60 A                  
  1.543   1.694   1.785   1.860   2.020   2.205   2.443   2.605
 61 A    62 A    63 A    64 A    65 A    66 A    67 A    68 A                  
  2.627   2.660   2.660   2.747   2.876   2.989   3.351   4.266
 69 A    70 A    71 A    72 A    73 A    74 A    75 A    76 A                  
  4.465   4.898   7.520  10.364  14.712  14.814  14.925  26.682
 77 A    78 A    79 A    80 A    81 A    82 A    83 A    84 A                  
 26.730  27.024  36.811 166.136 219.219
 85 A    86 A    87 A    88 A    89 A                                          

 Occupation and symmetry of molecular orbitals

 Point group: C1 (1 irreducible representation).

                           A     All 
 -------------------------------------
 All molecular orbitals:
  - Alpha                  89    89  
  - Beta                   89    89  
 -------------------------------------
 Alpha orbitals:
  - Frozen occupied        11    11  
  - Active occupied        9     9   
  - Active virtual         69    69  
  - Frozen virtual         0     0   
 -------------------------------------
 Beta orbitals:
  - Frozen occupied        11    11  
  - Active occupied        9     9   
  - Active virtual         69    69  
  - Frozen virtual         0     0   
 -------------------------------------

 Import integrals:   CPU 0.00 s  wall 0.00 s

 Import integrals:   CPU 7.57 s  wall 1.46 s

 MP2 amplitudes:   CPU 0.03 s  wall 0.03 s

Running a double precision version
           CCSD T amplitudes will be solved using DIIS.

           Start     Size      MaxIter   EConv     TConv     
           3         7         100       1.00e-07  1.00e-05  
 ------------------------------------------------------------------------------
           Energy (a.u.)   Ediff      Tdiff       Comment
 ------------------------------------------------------------------------------
          -855.71895793                           
     1    -855.72510123   6.14e-03   6.70e-01     
     2    -855.73985168   1.48e-02   8.92e-02     
     3    -855.74024736   3.96e-04   3.87e-02     
     4    -855.74187951   1.63e-03   1.15e-02     Switched to DIIS steps.
     5    -855.74250785   6.28e-04   1.02e-02     
     6    -855.74253577   2.79e-05   1.91e-03     
     7    -855.74253669   9.15e-07   8.57e-04     
     8    -855.74253968   2.99e-06   2.97e-04     
     9    -855.74254016   4.78e-07   1.15e-04     
    10    -855.74254033   1.67e-07   4.15e-05     
    11    -855.74254034   1.54e-08   1.98e-05     
    12    -855.74254036   1.86e-08   5.39e-06     
 ------------------------------------------------------------------------------
          -855.74254036                           CCSD T converged.

End of double precision
 SCF energy                 = -855.28757232
 MP2 energy                 = -855.71895793
 CCSD correlation energy     =   -0.45496804
 CCSD total energy           = -855.74254036

 CCSD  T1^2 = 0.0098  T2^2 = 0.1995  Leading amplitudes:

 Amplitude    Orbitals with energies
  0.0270       17 (A) A                  ->    21 (A) A                   
              -0.5119                          0.0198                     
  0.0270       17 (A) B                  ->    21 (A) B                   
              -0.5119                          0.0198                     
 -0.0174       16 (A) A                  ->    28 (A) A                   
              -0.5595                          0.1429                     
 -0.0174       16 (A) B                  ->    28 (A) B                   
              -0.5595                          0.1429                     

 Amplitude    Orbitals with energies
 -0.0855       19 (A) A      19 (A) B    ->    21 (A) A      21 (A) B     
              -0.4295       -0.4295            0.0198        0.0198       
  0.0855       19 (A) A      19 (A) B    ->    21 (A) B      21 (A) A     
              -0.4295       -0.4295            0.0198        0.0198       
  0.0855       19 (A) B      19 (A) A    ->    21 (A) A      21 (A) B     
              -0.4295       -0.4295            0.0198        0.0198       
 -0.0855       19 (A) B      19 (A) A    ->    21 (A) B      21 (A) A     
              -0.4295       -0.4295            0.0198        0.0198       

 Computing CCSD intemediates for later calculations in double precision
 Finished.

Running a double precision version
           CCSD Lambda amplitudes will be solved using DIIS.
           Start     Size      MaxIter   EConv     LConv     
           3         7         100       1.00e-07  1.00e-05  
 ------------------------------------------------------------------------------
            Enorm      Ldiff       Comment
 ------------------------------------------------------------------------------
     1     4.50e-02   3.35e-02     
     2     1.28e-02   5.69e-03     
     3     5.16e-03   1.57e-03     
     4     3.09e-03   1.16e-03     Switched to DIIS steps.
     5     8.99e-04   5.76e-04     
     6     3.69e-04   1.32e-04     
     7     1.41e-04   3.09e-05     
     8     5.80e-05   1.60e-06     
     9     2.15e-05   2.43e-06     
    10     8.92e-06   5.55e-07     
    11     2.88e-06   2.34e-07     
    12     1.28e-06   7.54e-08     
    13     4.76e-07   1.11e-07     
    14     1.80e-07   1.90e-08     
    15     9.38e-08   1.84e-08     
 ------------------------------------------------------------------------------
                                   CCSD Lambda converged.

 Computing density matrices in double precision...
           Orbital response amplitudes will be solved using DIIS.
           Start     Size      MaxIter   EConv     LConv     
           3         7         100       1.00e-06  1.00e-06  
 ------------------------------------------------------------------------------
            Enorm      Ldiff       Comment
 ------------------------------------------------------------------------------
     1     6.67e-02   2.96e-03     
     2     3.83e-02   1.66e-02     
     3     3.07e-02   1.17e-02     
     4     1.10e-02   9.74e-03     Switched to DIIS steps.
     5     1.70e-03   9.08e-05     
     6     1.03e-03   3.22e-04     
     7     2.92e-04   1.16e-04     
     8     4.97e-05   7.24e-05     
     9     1.47e-05   3.15e-07     
    10     3.21e-06   1.50e-06     
    11     4.95e-07   1.04e-07     
 ------------------------------------------------------------------------------
                                   Orbital response converged.

 Computing density matrices... Done.
 CCSD calculation:   CPU 139.19 s  wall 27.10 s

 Transferring MO TPDM to AO TPDM
 Transferring g2_o1o1o1o1
 Transferring g2_o1o1o1v1
 Transferring g2_o1o1v1v1
 Transferring g2_o1v1o1v1
 Transferring g2_o1v1v1v1
 Transferring g2_v1v1v1v1
 Adding separable TPDM
 Computing TPDM gradient
 --------------------------------------------------------
 2e gradient
  Atom          X               Y               Z
 --------------------------------------------------------
    1         -7.685013       18.528589        0.000000  
    2         -8.132055      -13.510504        0.000000  
    3         -4.578608        0.116093       -0.000000  
    4         20.395675       -5.134179       -0.000000  
 --------------------------------------------------------
 --------------------------------------------------------
 Final gradient
  Atom          X               Y               Z
 --------------------------------------------------------
    1         -7.685013       18.528589        0.000000  
    2         -8.132055      -13.510504        0.000000  
    3         -4.578608        0.116093       -0.000000  
    4         20.395675       -5.134179       -0.000000  
 --------------------------------------------------------
 Analytic gradient from two-electron contribution:   CPU 53.98 s  wall 10.20 s

 Total ccman2 time:   CPU 204.08 s  wall 39.74 s


 --------------------------------------------------------------

                    Orbital Energies (a.u.)
 --------------------------------------------------------------

 Alpha MOs
 -- Occupied --
******** -80.0500 -15.5953 -10.5703  -8.0383  -8.0356  -8.0353  -7.5883
 -5.4810  -5.4798  -5.4794  -1.1984  -1.1063  -0.7780  -0.6188  -0.5595
 -0.5119  -0.4727  -0.4295  -0.4128
 -- Virtual --
  0.0198   0.0417   0.0673   0.0694   0.0816   0.0982   0.1270   0.1429
  0.1509   0.1584   0.2161   0.2218   0.2296   0.2399   0.2600   0.3039
  0.3154   0.3858   0.3890   0.4925   0.5626   0.6082   0.6115   0.6859
  0.7826   0.8174   0.8871   0.8955   0.9164   0.9588   1.0433   1.0859
  1.1419   1.1530   1.1551   1.2019   1.2101   1.3255   1.3461   1.4985
  1.5433   1.6944   1.7853   1.8603   2.0204   2.2050   2.4426   2.6049
  2.6274   2.6601   2.6602   2.7468   2.8761   2.9893   3.3515   4.2661
  4.4646   4.8984   7.5205  10.3638  14.7120  14.8143  14.9253  26.6820
 26.7301  27.0237  36.8106 166.1361 219.2190
 --------------------------------------------------------------

          Ground-State Mulliken Net Atomic Charges

     Atom                 Charge (a.u.)
  ----------------------------------------
      1 P                     0.282716
      2 N                    -0.408910
      3 H                     0.243349
      4 Cl                   -0.117155
  ----------------------------------------
  Sum of atomic charges =    -0.000000

 -----------------------------------------------------------------
                    Cartesian Multipole Moments
 -----------------------------------------------------------------
    Charge (ESU x 10^10)
                -0.0000
    Dipole Moment (Debye)
         X       2.0437      Y      -2.0279      Z      -0.0000
       Tot       2.8791
    Quadrupole Moments (Debye-Ang)
        XX     -28.3414     XY      -1.7587     YY     -34.8965
        XZ      -0.0000     YZ      -0.0000     ZZ     -31.3769
    Octopole Moments (Debye-Ang^2)
       XXX      13.2394    XXY       0.1271    XYY      -4.4366
       YYY      -1.9387    XXZ      -0.0000    XYZ       0.0000
       YYZ      -0.0000    XZZ      -0.6688    YZZ      -0.6524
       ZZZ      -0.0000
    Hexadecapole Moments (Debye-Ang^3)
      XXXX    -248.0375   XXXY      -0.3992   XXYY     -68.8575
      XYYY      -4.1010   YYYY     -98.8539   XXXZ       0.0000
      XXYZ      -0.0000   XYYZ      -0.0000   YYYZ      -0.0000
      XXZZ     -58.3262   XYZZ      -0.8269   YYZZ     -22.0984
      XZZZ       0.0000   YZZZ      -0.0000   ZZZZ     -39.4517
 -----------------------------------------------------------------
 DrvMan completing analytic gradient of the correlated energy
 Correlated dipole moment
            1
    1   0.8040660
    2  -0.7978518
    3  -0.0000000
 Energy read as -855.742540360
 Full Analytical Gradient: (in a.u., or Hartree/Bohr)
             1             2             3             4
    1    0.00038750   -0.00027850   -0.00000733   -0.00010167
    2    0.00033999   -0.00036817   -0.00001746    0.00004564
    3    0.00000000   -0.00000000    0.00000000   -0.00000000
 Gradient time:  CPU 0.81 s  wall 0.82 s
 ----------------------------------------------------------------
             Standard Nuclear Orientation (Angstroms)
    I     Atom           X                Y                Z
 ----------------------------------------------------------------
    1      P       0.6219144216    -0.5618558774     0.0000000000
    2      N       1.4960537362     0.7322768795    -0.0000000000
    3      H       2.4912124934     0.5032008880    -0.0000000000
    4      Cl     -1.3121944101     0.1646293598    -0.0000000000
 ----------------------------------------------------------------
 Nuclear Repulsion Energy =   132.5444148123 hartrees
 There are       20 alpha and       20 beta electrons

                       Distance Matrix (Angstroms)
             P (  1)   N (  2)   H (  3)
   N (  2)  1.561698
   H (  3)  2.151423  1.021184
   Cl(  4)  2.066049  2.865045  3.818447

 Requested basis set is 6-311++G(d,p)
 There are 37 shells and 89 basis functions
 A cutoff of  1.0D-14 yielded    661 shell pairs
 There are      3982 function pairs (      4270 Cartesian)
 Smallest overlap matrix eigenvalue = 2.25E-03
 Guess MOs from SCF MO coefficient file

 -----------------------------------------------------------------------
  General SCF calculation program by
  Eric Jon Sundstrom, Paul Horn, Yuezhi Mao, Dmitri Zuev, Alec White,
  David Stuck, Shaama M.S., Shane Yost, Joonho Lee, David Small,
  Daniel Levine, Susi Lehtola, Hugh Burton, Evgeny Epifanovsky
 -----------------------------------------------------------------------
 Hartree-Fock
 using 6 threads for integral computing
 -------------------------------------------------------
 OpenMP Integral computing Module                
 Release: version 2.0, May 2017, Q-Chem Inc. Pleasanton 
 -------------------------------------------------------
 A restricted SCF calculation will be
 performed using DIIS
 SCF converges when DIIS error is below 1.0e-08
 ---------------------------------------
  Cycle       Energy         DIIS error
 ---------------------------------------
    1    -855.2875124276      3.79e-05  
    2    -855.2875141965      1.34e-05  
    3    -855.2875143547      7.78e-06  
    4    -855.2875144181      1.43e-06  
    5    -855.2875144212      3.30e-07  
    6    -855.2875144214      1.06e-07  
    7    -855.2875144215      2.94e-08  
    8    -855.2875144215      8.11e-09  Convergence criterion met
 ---------------------------------------
 SCF time:   CPU 2.49s  wall 1.00s 
 SCF   energy in the final basis set =     -855.2875144215
 Total energy in the final basis set =     -855.2875144215


 ------------------------------------------------------------------------------

   CCMAN2: suite of methods based on coupled cluster
           and equation of motion theories.

   Components:
   * libvmm-1.3-trunk
     by Evgeny Epifanovsky, Ilya Kaliman.
   * libtensor-2.5-trunk
     by Evgeny Epifanovsky, Michael Wormit, Dmitry Zuev, Sam Manzer, 
        Ilya Kaliman.
   * libcc-2.5-trunk
     by Evgeny Epifanovsky, Arik Landau, Tomasz Kus, Kirill Khistyaev, 
        Dmitry Zuev, Prashant Manohar, Xintian Feng, Anna Krylov, 
        Matthew Goldey, Alec White, Thomas Jagau, Kaushik Nanda, 
        Anastasia Gunina, Alexander Kunitsa, Joonho Lee.

   CCMAN original authors:
   Anna I. Krylov, C. David Sherrill, Steven R. Gwaltney,
   Edward F. C. Byrd (2000)
   Sergey V. Levchenko, Lyudmila V. Slipchenko, Tao Wang,
   Ana-Maria C. Cristian (2003)
   Piotr A. Pieniazek, C. Melania Oana, Evgeny Epifanovsky (2007)
   Prashant Manohar (2009)

 ------------------------------------------------------------------------------


 Allocating and initializing 30808MB of RAM...
 Calculation will run on 6 cores.


 Alpha MOs, Restricted
 -- Occupied --                  
-104.84  -80.05  -15.60  -10.57   -8.04   -8.04   -8.04   -7.59
  1 A     2 A     3 A     4 A     5 A     6 A     7 A     8 A                  
 -5.481  -5.480  -5.479  -1.198  -1.107  -0.778  -0.619  -0.559
  9 A    10 A    11 A    12 A    13 A    14 A    15 A    16 A                  
 -0.512  -0.473  -0.429  -0.413
 17 A    18 A    19 A    20 A                                                  
 -- Virtual --                   
  0.020   0.042   0.067   0.069   0.082   0.098   0.127   0.143
 21 A    22 A    23 A    24 A    25 A    26 A    27 A    28 A                  
  0.151   0.158   0.216   0.222   0.230   0.240   0.260   0.304
 29 A    30 A    31 A    32 A    33 A    34 A    35 A    36 A                  
  0.315   0.386   0.389   0.492   0.562   0.608   0.612   0.686
 37 A    38 A    39 A    40 A    41 A    42 A    43 A    44 A                  
  0.782   0.817   0.887   0.895   0.917   0.959   1.044   1.086
 45 A    46 A    47 A    48 A    49 A    50 A    51 A    52 A                  
  1.142   1.153   1.155   1.202   1.210   1.325   1.345   1.499
 53 A    54 A    55 A    56 A    57 A    58 A    59 A    60 A                  
  1.544   1.695   1.785   1.861   2.020   2.205   2.442   2.605
 61 A    62 A    63 A    64 A    65 A    66 A    67 A    68 A                  
  2.627   2.660   2.660   2.747   2.876   2.989   3.351   4.266
 69 A    70 A    71 A    72 A    73 A    74 A    75 A    76 A                  
  4.464   4.898   7.520  10.364  14.712  14.814  14.924  26.682
 77 A    78 A    79 A    80 A    81 A    82 A    83 A    84 A                  
 26.730  27.025  36.811 166.135 219.219
 85 A    86 A    87 A    88 A    89 A                                          

 Beta MOs, Restricted
 -- Occupied --                  
-104.84  -80.05  -15.60  -10.57   -8.04   -8.04   -8.04   -7.59
  1 A     2 A     3 A     4 A     5 A     6 A     7 A     8 A                  
 -5.481  -5.480  -5.479  -1.198  -1.107  -0.778  -0.619  -0.559
  9 A    10 A    11 A    12 A    13 A    14 A    15 A    16 A                  
 -0.512  -0.473  -0.429  -0.413
 17 A    18 A    19 A    20 A                                                  
 -- Virtual --                   
  0.020   0.042   0.067   0.069   0.082   0.098   0.127   0.143
 21 A    22 A    23 A    24 A    25 A    26 A    27 A    28 A                  
  0.151   0.158   0.216   0.222   0.230   0.240   0.260   0.304
 29 A    30 A    31 A    32 A    33 A    34 A    35 A    36 A                  
  0.315   0.386   0.389   0.492   0.562   0.608   0.612   0.686
 37 A    38 A    39 A    40 A    41 A    42 A    43 A    44 A                  
  0.782   0.817   0.887   0.895   0.917   0.959   1.044   1.086
 45 A    46 A    47 A    48 A    49 A    50 A    51 A    52 A                  
  1.142   1.153   1.155   1.202   1.210   1.325   1.345   1.499
 53 A    54 A    55 A    56 A    57 A    58 A    59 A    60 A                  
  1.544   1.695   1.785   1.861   2.020   2.205   2.442   2.605
 61 A    62 A    63 A    64 A    65 A    66 A    67 A    68 A                  
  2.627   2.660   2.660   2.747   2.876   2.989   3.351   4.266
 69 A    70 A    71 A    72 A    73 A    74 A    75 A    76 A                  
  4.464   4.898   7.520  10.364  14.712  14.814  14.924  26.682
 77 A    78 A    79 A    80 A    81 A    82 A    83 A    84 A                  
 26.730  27.025  36.811 166.135 219.219
 85 A    86 A    87 A    88 A    89 A                                          

 Occupation and symmetry of molecular orbitals

 Point group: C1 (1 irreducible representation).

                           A     All 
 -------------------------------------
 All molecular orbitals:
  - Alpha                  89    89  
  - Beta                   89    89  
 -------------------------------------
 Alpha orbitals:
  - Frozen occupied        11    11  
  - Active occupied        9     9   
  - Active virtual         69    69  
  - Frozen virtual         0     0   
 -------------------------------------
 Beta orbitals:
  - Frozen occupied        11    11  
  - Active occupied        9     9   
  - Active virtual         69    69  
  - Frozen virtual         0     0   
 -------------------------------------

 Import integrals:   CPU 0.00 s  wall 0.00 s

 Import integrals:   CPU 7.49 s  wall 1.43 s

 MP2 amplitudes:   CPU 0.03 s  wall 0.02 s

Running a double precision version
           CCSD T amplitudes will be solved using DIIS.

           Start     Size      MaxIter   EConv     TConv     
           3         7         100       1.00e-07  1.00e-05  
 ------------------------------------------------------------------------------
           Energy (a.u.)   Ediff      Tdiff       Comment
 ------------------------------------------------------------------------------
          -855.71898009                           
     1    -855.72508602   6.11e-03   6.70e-01     
     2    -855.73985341   1.48e-02   8.92e-02     
     3    -855.74024380   3.90e-04   3.88e-02     
     4    -855.74187799   1.63e-03   1.16e-02     Switched to DIIS steps.
     5    -855.74250713   6.29e-04   1.02e-02     
     6    -855.74253505   2.79e-05   1.91e-03     
     7    -855.74253594   8.89e-07   8.57e-04     
     8    -855.74253891   2.97e-06   2.96e-04     
     9    -855.74253939   4.79e-07   1.15e-04     
    10    -855.74253955   1.64e-07   4.15e-05     
    11    -855.74253957   1.67e-08   1.99e-05     
    12    -855.74253959   1.85e-08   5.39e-06     
 ------------------------------------------------------------------------------
          -855.74253959                           CCSD T converged.

End of double precision
 SCF energy                 = -855.28751442
 MP2 energy                 = -855.71898009
 CCSD correlation energy     =   -0.45502517
 CCSD total energy           = -855.74253959

 CCSD  T1^2 = 0.0098  T2^2 = 0.1996  Leading amplitudes:

 Amplitude    Orbitals with energies
 -0.0270       17 (A) A                  ->    21 (A) A                   
              -0.5121                          0.0198                     
 -0.0270       17 (A) B                  ->    21 (A) B                   
              -0.5121                          0.0198                     
 -0.0174       16 (A) A                  ->    28 (A) A                   
              -0.5595                          0.1431                     
 -0.0174       16 (A) B                  ->    28 (A) B                   
              -0.5595                          0.1431                     

 Amplitude    Orbitals with energies
 -0.0861       19 (A) A      19 (A) B    ->    21 (A) A      21 (A) B     
              -0.4293       -0.4293            0.0198        0.0198       
  0.0861       19 (A) A      19 (A) B    ->    21 (A) B      21 (A) A     
              -0.4293       -0.4293            0.0198        0.0198       
  0.0861       19 (A) B      19 (A) A    ->    21 (A) A      21 (A) B     
              -0.4293       -0.4293            0.0198        0.0198       
 -0.0861       19 (A) B      19 (A) A    ->    21 (A) B      21 (A) A     
              -0.4293       -0.4293            0.0198        0.0198       

 Computing CCSD intemediates for later calculations in double precision
 Finished.

Running a double precision version
           CCSD Lambda amplitudes will be solved using DIIS.
           Start     Size      MaxIter   EConv     LConv     
           3         7         100       1.00e-07  1.00e-05  
 ------------------------------------------------------------------------------
            Enorm      Ldiff       Comment
 ------------------------------------------------------------------------------
     1     4.51e-02   3.36e-02     
     2     1.28e-02   5.69e-03     
     3     5.17e-03   1.57e-03     
     4     3.09e-03   1.16e-03     Switched to DIIS steps.
     5     8.98e-04   5.76e-04     
     6     3.69e-04   1.32e-04     
     7     1.41e-04   3.10e-05     
     8     5.80e-05   1.57e-06     
     9     2.15e-05   2.43e-06     
    10     8.92e-06   5.60e-07     
    11     2.88e-06   2.36e-07     
    12     1.28e-06   7.65e-08     
    13     4.77e-07   1.11e-07     
    14     1.81e-07   1.91e-08     
    15     9.40e-08   1.84e-08     
 ------------------------------------------------------------------------------
                                   CCSD Lambda converged.

 Computing density matrices in double precision...
           Orbital response amplitudes will be solved using DIIS.
           Start     Size      MaxIter   EConv     LConv     
           3         7         100       1.00e-06  1.00e-06  
 ------------------------------------------------------------------------------
            Enorm      Ldiff       Comment
 ------------------------------------------------------------------------------
     1     6.68e-02   2.94e-03     
     2     3.84e-02   1.66e-02     
     3     3.08e-02   1.18e-02     
     4     1.10e-02   9.78e-03     Switched to DIIS steps.
     5     1.71e-03   7.99e-05     
     6     1.04e-03   3.23e-04     
     7     2.93e-04   1.16e-04     
     8     4.98e-05   7.26e-05     
     9     1.47e-05   2.70e-07     
    10     3.22e-06   1.49e-06     
    11     4.97e-07   1.03e-07     
 ------------------------------------------------------------------------------
                                   Orbital response converged.

 Computing density matrices... Done.
 CCSD calculation:   CPU 138.83 s  wall 27.08 s

 Transferring MO TPDM to AO TPDM
 Transferring g2_o1o1o1o1
 Transferring g2_o1o1o1v1
 Transferring g2_o1o1v1v1
 Transferring g2_o1v1o1v1
 Transferring g2_o1v1v1v1
 Transferring g2_v1v1v1v1
 Adding separable TPDM
 Computing TPDM gradient
 --------------------------------------------------------
 2e gradient
  Atom          X               Y               Z
 --------------------------------------------------------
    1         -7.697736       18.520853       -0.000000  
    2         -8.143659      -13.489111        0.000000  
    3         -4.577914        0.115878       -0.000000  
    4         20.419310       -5.147620        0.000000  
 --------------------------------------------------------
 --------------------------------------------------------
 Final gradient
  Atom          X               Y               Z
 --------------------------------------------------------
    1         -7.697736       18.520853       -0.000000  
    2         -8.143659      -13.489111        0.000000  
    3         -4.577914        0.115878       -0.000000  
    4         20.419310       -5.147620        0.000000  
 --------------------------------------------------------
 Analytic gradient from two-electron contribution:   CPU 55.12 s  wall 10.93 s

 Total ccman2 time:   CPU 205.11 s  wall 40.43 s


 --------------------------------------------------------------

                    Orbital Energies (a.u.)
 --------------------------------------------------------------

 Alpha MOs
 -- Occupied --
******** -80.0499 -15.5952 -10.5706  -8.0386  -8.0359  -8.0356  -7.5882
 -5.4809  -5.4798  -5.4794  -1.1980  -1.1067  -0.7780  -0.6189  -0.5595
 -0.5121  -0.4730  -0.4293  -0.4127
 -- Virtual --
  0.0198   0.0418   0.0673   0.0695   0.0816   0.0983   0.1270   0.1431
  0.1509   0.1583   0.2161   0.2218   0.2297   0.2399   0.2601   0.3040
  0.3154   0.3858   0.3890   0.4921   0.5623   0.6081   0.6115   0.6859
  0.7823   0.8170   0.8868   0.8954   0.9168   0.9592   1.0436   1.0861
  1.1416   1.1526   1.1550   1.2023   1.2103   1.3255   1.3453   1.4995
  1.5435   1.6946   1.7855   1.8608   2.0205   2.2051   2.4420   2.6047
  2.6271   2.6597   2.6604   2.7469   2.8763   2.9888   3.3515   4.2662
  4.4637   4.8981   7.5199  10.3636  14.7120  14.8143  14.9245  26.6819
 26.7300  27.0247  36.8106 166.1353 219.2189
 --------------------------------------------------------------

          Ground-State Mulliken Net Atomic Charges

     Atom                 Charge (a.u.)
  ----------------------------------------
      1 P                     0.282103
      2 N                    -0.409960
      3 H                     0.243430
      4 Cl                   -0.115572
  ----------------------------------------
  Sum of atomic charges =     0.000000

 -----------------------------------------------------------------
                    Cartesian Multipole Moments
 -----------------------------------------------------------------
    Charge (ESU x 10^10)
                 0.0000
    Dipole Moment (Debye)
         X       2.0273      Y      -2.0256      Z      -0.0000
       Tot       2.8659
    Quadrupole Moments (Debye-Ang)
        XX     -28.3417     XY      -1.7578     YY     -34.9028
        XZ      -0.0000     YZ      -0.0000     ZZ     -31.3782
    Octopole Moments (Debye-Ang^2)
       XXX      13.2536    XXY       0.1278    XYY      -4.4284
       YYY      -1.9361    XXZ      -0.0000    XYZ       0.0000
       YYZ      -0.0000    XZZ      -0.6626    YZZ      -0.6503
       ZZZ      -0.0000
    Hexadecapole Moments (Debye-Ang^3)
      XXXX    -247.8536   XXXY      -0.4381   XXYY     -68.8274
      XYYY      -4.1532   YYYY     -98.8898   XXXZ       0.0000
      XXYZ      -0.0000   XYYZ       0.0000   YYYZ      -0.0000
      XXZZ     -58.2985   XYZZ      -0.8409   YYZZ     -22.1050
      XZZZ       0.0000   YZZZ      -0.0000   ZZZZ     -39.4590
 -----------------------------------------------------------------
 DrvMan completing analytic gradient of the correlated energy
 Correlated dipole moment
            1
    1   0.7976089
    2  -0.7969479
    3  -0.0000000
 Energy read as -855.742539589
 Full Analytical Gradient: (in a.u., or Hartree/Bohr)
             1             2             3             4
    1   -0.00079475    0.00040752    0.00004798    0.00033924
    2   -0.00019077    0.00029358    0.00009716   -0.00019996
    3   -0.00000000    0.00000000   -0.00000000   -0.00000000
 Gradient time:  CPU 0.80 s  wall 0.80 s
 ----------------------------------------------------------------
             Standard Nuclear Orientation (Angstroms)
    I     Atom           X                Y                Z
 ----------------------------------------------------------------
    1      P       0.6229144216    -0.5608558774     0.0000000000
    2      N       1.4960537362     0.7322768795    -0.0000000000
    3      H       2.4912124934     0.5032008880    -0.0000000000
    4      Cl     -1.3121944101     0.1646293598    -0.0000000000
 ----------------------------------------------------------------
 Nuclear Repulsion Energy =   132.5599285931 hartrees
 There are       20 alpha and       20 beta electrons

                       Distance Matrix (Angstroms)
             P (  1)   N (  2)   H (  3)
   N (  2)  1.560309
   H (  3)  2.150059  1.021184
   Cl(  4)  2.066634  2.865045  3.818447

 Requested basis set is 6-311++G(d,p)
 There are 37 shells and 89 basis functions
 A cutoff of  1.0D-14 yielded    661 shell pairs
 There are      3982 function pairs (      4270 Cartesian)
 Smallest overlap matrix eigenvalue = 2.25E-03
 Guess MOs from SCF MO coefficient file

 -----------------------------------------------------------------------
  General SCF calculation program by
  Eric Jon Sundstrom, Paul Horn, Yuezhi Mao, Dmitri Zuev, Alec White,
  David Stuck, Shaama M.S., Shane Yost, Joonho Lee, David Small,
  Daniel Levine, Susi Lehtola, Hugh Burton, Evgeny Epifanovsky
 -----------------------------------------------------------------------
 Hartree-Fock
 using 6 threads for integral computing
 -------------------------------------------------------
 OpenMP Integral computing Module                
 Release: version 2.0, May 2017, Q-Chem Inc. Pleasanton 
 -------------------------------------------------------
 A restricted SCF calculation will be
 performed using DIIS
 SCF converges when DIIS error is below 1.0e-08
 ---------------------------------------
  Cycle       Energy         DIIS error
 ---------------------------------------
    1    -855.2876042728      2.98e-05  
    2    -855.2876052294      1.35e-05  
    3    -855.2876053783      6.01e-06  
    4    -855.2876054240      1.36e-06  
    5    -855.2876054274      3.75e-07  
    6    -855.2876054279      1.59e-07  
    7    -855.2876054280      6.71e-08  
    8    -855.2876054280      2.66e-08  
    9    -855.2876054280      6.36e-09  Convergence criterion met
 ---------------------------------------
 SCF time:   CPU 2.77s  wall 1.00s 
 SCF   energy in the final basis set =     -855.2876054280
 Total energy in the final basis set =     -855.2876054280


 ------------------------------------------------------------------------------

   CCMAN2: suite of methods based on coupled cluster
           and equation of motion theories.

   Components:
   * libvmm-1.3-trunk
     by Evgeny Epifanovsky, Ilya Kaliman.
   * libtensor-2.5-trunk
     by Evgeny Epifanovsky, Michael Wormit, Dmitry Zuev, Sam Manzer, 
        Ilya Kaliman.
   * libcc-2.5-trunk
     by Evgeny Epifanovsky, Arik Landau, Tomasz Kus, Kirill Khistyaev, 
        Dmitry Zuev, Prashant Manohar, Xintian Feng, Anna Krylov, 
        Matthew Goldey, Alec White, Thomas Jagau, Kaushik Nanda, 
        Anastasia Gunina, Alexander Kunitsa, Joonho Lee.

   CCMAN original authors:
   Anna I. Krylov, C. David Sherrill, Steven R. Gwaltney,
   Edward F. C. Byrd (2000)
   Sergey V. Levchenko, Lyudmila V. Slipchenko, Tao Wang,
   Ana-Maria C. Cristian (2003)
   Piotr A. Pieniazek, C. Melania Oana, Evgeny Epifanovsky (2007)
   Prashant Manohar (2009)

 ------------------------------------------------------------------------------


 Allocating and initializing 30808MB of RAM...
 Calculation will run on 6 cores.


 Alpha MOs, Restricted
 -- Occupied --                  
-104.84  -80.05  -15.60  -10.57   -8.04   -8.04   -8.04   -7.59
  1 A     2 A     3 A     4 A     5 A     6 A     7 A     8 A                  
 -5.481  -5.480  -5.479  -1.198  -1.107  -0.778  -0.619  -0.560
  9 A    10 A    11 A    12 A    13 A    14 A    15 A    16 A                  
 -0.512  -0.473  -0.430  -0.413
 17 A    18 A    19 A    20 A                                                  
 -- Virtual --                   
  0.020   0.042   0.067   0.069   0.082   0.098   0.127   0.143
 21 A    22 A    23 A    24 A    25 A    26 A    27 A    28 A                  
  0.151   0.158   0.216   0.222   0.230   0.240   0.260   0.304
 29 A    30 A    31 A    32 A    33 A    34 A    35 A    36 A                  
  0.315   0.386   0.389   0.492   0.562   0.608   0.612   0.686
 37 A    38 A    39 A    40 A    41 A    42 A    43 A    44 A                  
  0.783   0.817   0.887   0.896   0.917   0.959   1.043   1.086
 45 A    46 A    47 A    48 A    49 A    50 A    51 A    52 A                  
  1.142   1.153   1.155   1.202   1.210   1.326   1.347   1.499
 53 A    54 A    55 A    56 A    57 A    58 A    59 A    60 A                  
  1.543   1.695   1.786   1.860   2.021   2.205   2.443   2.605
 61 A    62 A    63 A    64 A    65 A    66 A    67 A    68 A                  
  2.627   2.660   2.660   2.747   2.877   2.990   3.351   4.266
 69 A    70 A    71 A    72 A    73 A    74 A    75 A    76 A                  
  4.465   4.899   7.521  10.364  14.712  14.814  14.926  26.682
 77 A    78 A    79 A    80 A    81 A    82 A    83 A    84 A                  
 26.730  27.025  36.811 166.137 219.219
 85 A    86 A    87 A    88 A    89 A                                          

 Beta MOs, Restricted
 -- Occupied --                  
-104.84  -80.05  -15.60  -10.57   -8.04   -8.04   -8.04   -7.59
  1 A     2 A     3 A     4 A     5 A     6 A     7 A     8 A                  
 -5.481  -5.480  -5.479  -1.198  -1.107  -0.778  -0.619  -0.560
  9 A    10 A    11 A    12 A    13 A    14 A    15 A    16 A                  
 -0.512  -0.473  -0.430  -0.413
 17 A    18 A    19 A    20 A                                                  
 -- Virtual --                   
  0.020   0.042   0.067   0.069   0.082   0.098   0.127   0.143
 21 A    22 A    23 A    24 A    25 A    26 A    27 A    28 A                  
  0.151   0.158   0.216   0.222   0.230   0.240   0.260   0.304
 29 A    30 A    31 A    32 A    33 A    34 A    35 A    36 A                  
  0.315   0.386   0.389   0.492   0.562   0.608   0.612   0.686
 37 A    38 A    39 A    40 A    41 A    42 A    43 A    44 A                  
  0.783   0.817   0.887   0.896   0.917   0.959   1.043   1.086
 45 A    46 A    47 A    48 A    49 A    50 A    51 A    52 A                  
  1.142   1.153   1.155   1.202   1.210   1.326   1.347   1.499
 53 A    54 A    55 A    56 A    57 A    58 A    59 A    60 A                  
  1.543   1.695   1.786   1.860   2.021   2.205   2.443   2.605
 61 A    62 A    63 A    64 A    65 A    66 A    67 A    68 A                  
  2.627   2.660   2.660   2.747   2.877   2.990   3.351   4.266
 69 A    70 A    71 A    72 A    73 A    74 A    75 A    76 A                  
  4.465   4.899   7.521  10.364  14.712  14.814  14.926  26.682
 77 A    78 A    79 A    80 A    81 A    82 A    83 A    84 A                  
 26.730  27.025  36.811 166.137 219.219
 85 A    86 A    87 A    88 A    89 A                                          

 Occupation and symmetry of molecular orbitals

 Point group: C1 (1 irreducible representation).

                           A     All 
 -------------------------------------
 All molecular orbitals:
  - Alpha                  89    89  
  - Beta                   89    89  
 -------------------------------------
 Alpha orbitals:
  - Frozen occupied        11    11  
  - Active occupied        9     9   
  - Active virtual         69    69  
  - Frozen virtual         0     0   
 -------------------------------------
 Beta orbitals:
  - Frozen occupied        11    11  
  - Active occupied        9     9   
  - Active virtual         69    69  
  - Frozen virtual         0     0   
 -------------------------------------

 Import integrals:   CPU 0.00 s  wall 0.00 s

 Import integrals:   CPU 8.79 s  wall 1.76 s

 MP2 amplitudes:   CPU 0.02 s  wall 0.02 s

Running a double precision version
           CCSD T amplitudes will be solved using DIIS.

           Start     Size      MaxIter   EConv     TConv     
           3         7         100       1.00e-07  1.00e-05  
 ------------------------------------------------------------------------------
           Energy (a.u.)   Ediff      Tdiff       Comment
 ------------------------------------------------------------------------------
          -855.71895897                           
     1    -855.72511239   6.15e-03   6.70e-01     
     2    -855.73985186   1.47e-02   8.92e-02     
     3    -855.74024935   3.97e-04   3.87e-02     
     4    -855.74187990   1.63e-03   1.15e-02     Switched to DIIS steps.
     5    -855.74250730   6.27e-04   1.02e-02     
     6    -855.74253515   2.78e-05   1.91e-03     
     7    -855.74253606   9.14e-07   8.55e-04     
     8    -855.74253904   2.98e-06   2.96e-04     
     9    -855.74253952   4.78e-07   1.15e-04     
    10    -855.74253969   1.66e-07   4.14e-05     
    11    -855.74253970   1.55e-08   1.98e-05     
    12    -855.74253972   1.84e-08   5.38e-06     
 ------------------------------------------------------------------------------
          -855.74253972                           CCSD T converged.

End of double precision
 SCF energy                 = -855.28760543
 MP2 energy                 = -855.71895897
 CCSD correlation energy     =   -0.45493429
 CCSD total energy           = -855.74253972

 CCSD  T1^2 = 0.0098  T2^2 = 0.1995  Leading amplitudes:

 Amplitude    Orbitals with energies
 -0.0270       17 (A) A                  ->    21 (A) A                   
              -0.5121                          0.0199                     
 -0.0270       17 (A) B                  ->    21 (A) B                   
              -0.5121                          0.0199                     
 -0.0174       16 (A) A                  ->    28 (A) A                   
              -0.5596                          0.1431                     
 -0.0174       16 (A) B                  ->    28 (A) B                   
              -0.5596                          0.1431                     

 Amplitude    Orbitals with energies
 -0.0855       19 (A) A      19 (A) B    ->    21 (A) A      21 (A) B     
              -0.4295       -0.4295            0.0199        0.0199       
  0.0855       19 (A) A      19 (A) B    ->    21 (A) B      21 (A) A     
              -0.4295       -0.4295            0.0199        0.0199       
  0.0855       19 (A) B      19 (A) A    ->    21 (A) A      21 (A) B     
              -0.4295       -0.4295            0.0199        0.0199       
 -0.0855       19 (A) B      19 (A) A    ->    21 (A) B      21 (A) A     
              -0.4295       -0.4295            0.0199        0.0199       

 Computing CCSD intemediates for later calculations in double precision
 Finished.

Running a double precision version
           CCSD Lambda amplitudes will be solved using DIIS.
           Start     Size      MaxIter   EConv     LConv     
           3         7         100       1.00e-07  1.00e-05  
 ------------------------------------------------------------------------------
            Enorm      Ldiff       Comment
 ------------------------------------------------------------------------------
     1     4.50e-02   3.35e-02     
     2     1.27e-02   5.69e-03     
     3     5.16e-03   1.56e-03     
     4     3.08e-03   1.16e-03     Switched to DIIS steps.
     5     8.96e-04   5.74e-04     
     6     3.68e-04   1.32e-04     
     7     1.41e-04   3.08e-05     
     8     5.78e-05   1.57e-06     
     9     2.15e-05   2.41e-06     
    10     8.89e-06   5.48e-07     
    11     2.87e-06   2.31e-07     
    12     1.27e-06   7.50e-08     
    13     4.74e-07   1.10e-07     
    14     1.80e-07   1.90e-08     
    15     9.34e-08   1.83e-08     
 ------------------------------------------------------------------------------
                                   CCSD Lambda converged.

 Computing density matrices in double precision...
           Orbital response amplitudes will be solved using DIIS.
           Start     Size      MaxIter   EConv     LConv     
           3         7         100       1.00e-06  1.00e-06  
 ------------------------------------------------------------------------------
            Enorm      Ldiff       Comment
 ------------------------------------------------------------------------------
     1     6.67e-02   2.97e-03     
     2     3.83e-02   1.66e-02     
     3     3.07e-02   1.17e-02     
     4     1.10e-02   9.75e-03     Switched to DIIS steps.
     5     1.69e-03   9.35e-05     
     6     1.03e-03   3.20e-04     
     7     2.91e-04   1.16e-04     
     8     4.95e-05   7.21e-05     
     9     1.46e-05   3.31e-07     
    10     3.20e-06   1.49e-06     
    11     4.94e-07   1.03e-07     
 ------------------------------------------------------------------------------
                                   Orbital response converged.

 Computing density matrices... Done.
 CCSD calculation:   CPU 139.44 s  wall 27.10 s

 Transferring MO TPDM to AO TPDM
 Transferring g2_o1o1o1o1
 Transferring g2_o1o1o1v1
 Transferring g2_o1o1v1v1
 Transferring g2_o1v1o1v1
 Transferring g2_o1v1v1v1
 Transferring g2_v1v1v1v1
 Adding separable TPDM
 Computing TPDM gradient
 --------------------------------------------------------
 2e gradient
  Atom          X               Y               Z
 --------------------------------------------------------
    1         -7.686962       18.522805       -0.000000  
    2         -8.147419      -13.506387        0.000000  
    3         -4.580621        0.117282        0.000000  
    4         20.415002       -5.133700       -0.000000  
 --------------------------------------------------------
 --------------------------------------------------------
 Final gradient
  Atom          X               Y               Z
 --------------------------------------------------------
    1         -7.686962       18.522805       -0.000000  
    2         -8.147419      -13.506387        0.000000  
    3         -4.580621        0.117282        0.000000  
    4         20.415002       -5.133700       -0.000000  
 --------------------------------------------------------
 Analytic gradient from two-electron contribution:   CPU 54.55 s  wall 10.32 s

 Total ccman2 time:   CPU 205.64 s  wall 39.98 s


 --------------------------------------------------------------

                    Orbital Energies (a.u.)
 --------------------------------------------------------------

 Alpha MOs
 -- Occupied --
******** -80.0498 -15.5951 -10.5705  -8.0385  -8.0357  -8.0355  -7.5881
 -5.4808  -5.4797  -5.4793  -1.1984  -1.1066  -0.7780  -0.6189  -0.5596
 -0.5121  -0.4729  -0.4295  -0.4127
 -- Virtual --
  0.0199   0.0417   0.0673   0.0694   0.0816   0.0983   0.1270   0.1431
  0.1509   0.1584   0.2162   0.2218   0.2297   0.2399   0.2601   0.3039
  0.3154   0.3858   0.3890   0.4925   0.5624   0.6082   0.6116   0.6860
  0.7827   0.8171   0.8872   0.8956   0.9166   0.9589   1.0434   1.0860
  1.1417   1.1527   1.1551   1.2022   1.2102   1.3255   1.3465   1.4992
  1.5435   1.6947   1.7855   1.8604   2.0206   2.2050   2.4427   2.6047
  2.6272   2.6601   2.6603   2.7469   2.8765   2.9897   3.3514   4.2662
  4.4648   4.8988   7.5208  10.3637  14.7121  14.8144  14.9258  26.6819
 26.7300  27.0245  36.8108 166.1365 219.2190
 --------------------------------------------------------------

          Ground-State Mulliken Net Atomic Charges

     Atom                 Charge (a.u.)
  ----------------------------------------
      1 P                     0.282292
      2 N                    -0.409589
      3 H                     0.243574
      4 Cl                   -0.116276
  ----------------------------------------
  Sum of atomic charges =     0.000000

 -----------------------------------------------------------------
                    Cartesian Multipole Moments
 -----------------------------------------------------------------
    Charge (ESU x 10^10)
                 0.0000
    Dipole Moment (Debye)
         X       2.0348      Y      -2.0241      Z       0.0000
       Tot       2.8701
    Quadrupole Moments (Debye-Ang)
        XX     -28.3385     XY      -1.7565     YY     -34.9031
        XZ      -0.0000     YZ      -0.0000     ZZ     -31.3747
    Octopole Moments (Debye-Ang^2)
       XXX      13.2530    XXY       0.1132    XYY      -4.4350
       YYY      -1.9706    XXZ       0.0000    XYZ      -0.0000
       YYZ       0.0000    XZZ      -0.6647    YZZ      -0.6622
       ZZZ       0.0000
    Hexadecapole Moments (Debye-Ang^3)
      XXXX    -247.8999   XXXY      -0.4325   XXYY     -68.8356
      XYYY      -4.1488   YYYY     -98.7973   XXXZ      -0.0000
      XXYZ      -0.0000   XYYZ      -0.0000   YYYZ      -0.0000
      XXZZ     -58.3071   XYZZ      -0.8409   YYZZ     -22.0887
      XZZZ      -0.0000   YZZZ       0.0000   ZZZZ     -39.4483
 -----------------------------------------------------------------
 DrvMan completing analytic gradient of the correlated energy
 Correlated dipole moment
            1
    1   0.8005417
    2  -0.7963349
    3   0.0000000
 Energy read as -855.742539722
 Full Analytical Gradient: (in a.u., or Hartree/Bohr)
             1             2             3             4
    1    0.00006315   -0.00033793    0.00005313    0.00022164
    2    0.00078837   -0.00063708    0.00001153   -0.00016283
    3   -0.00000000    0.00000000   -0.00000000   -0.00000000
 Gradient time:  CPU 0.77 s  wall 0.79 s
 ----------------------------------------------------------------
             Standard Nuclear Orientation (Angstroms)
    I     Atom           X                Y                Z
 ----------------------------------------------------------------
    1      P       0.6229144216    -0.5628558774     0.0000000000
    2      N       1.4960537362     0.7322768795    -0.0000000000
    3      H       2.4912124934     0.5032008880    -0.0000000000
    4      Cl     -1.3121944101     0.1646293598    -0.0000000000
 ----------------------------------------------------------------
 Nuclear Repulsion Energy =   132.4982283508 hartrees
 There are       20 alpha and       20 beta electrons

                       Distance Matrix (Angstroms)
             P (  1)   N (  2)   H (  3)
   N (  2)  1.561967
   H (  3)  2.151050  1.021184
   Cl(  4)  2.067337  2.865045  3.818447

 Requested basis set is 6-311++G(d,p)
 There are 37 shells and 89 basis functions
 A cutoff of  1.0D-14 yielded    661 shell pairs
 There are      3982 function pairs (      4270 Cartesian)
 Smallest overlap matrix eigenvalue = 2.25E-03
 Guess MOs from SCF MO coefficient file

 -----------------------------------------------------------------------
  General SCF calculation program by
  Eric Jon Sundstrom, Paul Horn, Yuezhi Mao, Dmitri Zuev, Alec White,
  David Stuck, Shaama M.S., Shane Yost, Joonho Lee, David Small,
  Daniel Levine, Susi Lehtola, Hugh Burton, Evgeny Epifanovsky
 -----------------------------------------------------------------------
 Hartree-Fock
 using 6 threads for integral computing
 -------------------------------------------------------
 OpenMP Integral computing Module                
 Release: version 2.0, May 2017, Q-Chem Inc. Pleasanton 
 -------------------------------------------------------
 A restricted SCF calculation will be
 performed using DIIS
 SCF converges when DIIS error is below 1.0e-08
 ---------------------------------------
  Cycle       Energy         DIIS error
 ---------------------------------------
    1    -855.2874791182      3.73e-05  
    2    -855.2874807265      1.61e-05  
    3    -855.2874809602      7.68e-06  
    4    -855.2874810416      2.02e-06  
    5    -855.2874810500      5.98e-07  
    6    -855.2874810515      2.61e-07  
    7    -855.2874810518      1.10e-07  
    8    -855.2874810519      4.08e-08  
    9    -855.2874810519      1.08e-08  
   10    -855.2874810519      3.20e-09  Convergence criterion met
 ---------------------------------------
 SCF time:   CPU 3.11s  wall 1.00s 
 SCF   energy in the final basis set =     -855.2874810519
 Total energy in the final basis set =     -855.2874810519


 ------------------------------------------------------------------------------

   CCMAN2: suite of methods based on coupled cluster
           and equation of motion theories.

   Components:
   * libvmm-1.3-trunk
     by Evgeny Epifanovsky, Ilya Kaliman.
   * libtensor-2.5-trunk
     by Evgeny Epifanovsky, Michael Wormit, Dmitry Zuev, Sam Manzer, 
        Ilya Kaliman.
   * libcc-2.5-trunk
     by Evgeny Epifanovsky, Arik Landau, Tomasz Kus, Kirill Khistyaev, 
        Dmitry Zuev, Prashant Manohar, Xintian Feng, Anna Krylov, 
        Matthew Goldey, Alec White, Thomas Jagau, Kaushik Nanda, 
        Anastasia Gunina, Alexander Kunitsa, Joonho Lee.

   CCMAN original authors:
   Anna I. Krylov, C. David Sherrill, Steven R. Gwaltney,
   Edward F. C. Byrd (2000)
   Sergey V. Levchenko, Lyudmila V. Slipchenko, Tao Wang,
   Ana-Maria C. Cristian (2003)
   Piotr A. Pieniazek, C. Melania Oana, Evgeny Epifanovsky (2007)
   Prashant Manohar (2009)

 ------------------------------------------------------------------------------


 Allocating and initializing 30808MB of RAM...
 Calculation will run on 6 cores.


 Alpha MOs, Restricted
 -- Occupied --                  
-104.84  -80.05  -15.60  -10.57   -8.04   -8.04   -8.04   -7.59
  1 A     2 A     3 A     4 A     5 A     6 A     7 A     8 A                  
 -5.481  -5.480  -5.480  -1.198  -1.106  -0.778  -0.619  -0.559
  9 A    10 A    11 A    12 A    13 A    14 A    15 A    16 A                  
 -0.512  -0.473  -0.429  -0.413
 17 A    18 A    19 A    20 A                                                  
 -- Virtual --                   
  0.020   0.042   0.067   0.069   0.082   0.098   0.127   0.143
 21 A    22 A    23 A    24 A    25 A    26 A    27 A    28 A                  
  0.151   0.158   0.216   0.222   0.230   0.240   0.260   0.304
 29 A    30 A    31 A    32 A    33 A    34 A    35 A    36 A                  
  0.315   0.386   0.389   0.492   0.562   0.608   0.611   0.686
 37 A    38 A    39 A    40 A    41 A    42 A    43 A    44 A                  
  0.782   0.817   0.887   0.895   0.917   0.959   1.044   1.086
 45 A    46 A    47 A    48 A    49 A    50 A    51 A    52 A                  
  1.142   1.153   1.155   1.202   1.210   1.325   1.345   1.499
 53 A    54 A    55 A    56 A    57 A    58 A    59 A    60 A                  
  1.543   1.694   1.785   1.861   2.020   2.205   2.442   2.605
 61 A    62 A    63 A    64 A    65 A    66 A    67 A    68 A                  
  2.627   2.660   2.660   2.747   2.876   2.988   3.352   4.266
 69 A    70 A    71 A    72 A    73 A    74 A    75 A    76 A                  
  4.463   4.898   7.520  10.364  14.712  14.814  14.924  26.682
 77 A    78 A    79 A    80 A    81 A    82 A    83 A    84 A                  
 26.730  27.024  36.810 166.135 219.219
 85 A    86 A    87 A    88 A    89 A                                          

 Beta MOs, Restricted
 -- Occupied --                  
-104.84  -80.05  -15.60  -10.57   -8.04   -8.04   -8.04   -7.59
  1 A     2 A     3 A     4 A     5 A     6 A     7 A     8 A                  
 -5.481  -5.480  -5.480  -1.198  -1.106  -0.778  -0.619  -0.559
  9 A    10 A    11 A    12 A    13 A    14 A    15 A    16 A                  
 -0.512  -0.473  -0.429  -0.413
 17 A    18 A    19 A    20 A                                                  
 -- Virtual --                   
  0.020   0.042   0.067   0.069   0.082   0.098   0.127   0.143
 21 A    22 A    23 A    24 A    25 A    26 A    27 A    28 A                  
  0.151   0.158   0.216   0.222   0.230   0.240   0.260   0.304
 29 A    30 A    31 A    32 A    33 A    34 A    35 A    36 A                  
  0.315   0.386   0.389   0.492   0.562   0.608   0.611   0.686
 37 A    38 A    39 A    40 A    41 A    42 A    43 A    44 A                  
  0.782   0.817   0.887   0.895   0.917   0.959   1.044   1.086
 45 A    46 A    47 A    48 A    49 A    50 A    51 A    52 A                  
  1.142   1.153   1.155   1.202   1.210   1.325   1.345   1.499
 53 A    54 A    55 A    56 A    57 A    58 A    59 A    60 A                  
  1.543   1.694   1.785   1.861   2.020   2.205   2.442   2.605
 61 A    62 A    63 A    64 A    65 A    66 A    67 A    68 A                  
  2.627   2.660   2.660   2.747   2.876   2.988   3.352   4.266
 69 A    70 A    71 A    72 A    73 A    74 A    75 A    76 A                  
  4.463   4.898   7.520  10.364  14.712  14.814  14.924  26.682
 77 A    78 A    79 A    80 A    81 A    82 A    83 A    84 A                  
 26.730  27.024  36.810 166.135 219.219
 85 A    86 A    87 A    88 A    89 A                                          

 Occupation and symmetry of molecular orbitals

 Point group: C1 (1 irreducible representation).

                           A     All 
 -------------------------------------
 All molecular orbitals:
  - Alpha                  89    89  
  - Beta                   89    89  
 -------------------------------------
 Alpha orbitals:
  - Frozen occupied        11    11  
  - Active occupied        9     9   
  - Active virtual         69    69  
  - Frozen virtual         0     0   
 -------------------------------------
 Beta orbitals:
  - Frozen occupied        11    11  
  - Active occupied        9     9   
  - Active virtual         69    69  
  - Frozen virtual         0     0   
 -------------------------------------

 Import integrals:   CPU 0.00 s  wall 0.00 s

 Import integrals:   CPU 7.19 s  wall 1.29 s

 MP2 amplitudes:   CPU 0.02 s  wall 0.02 s

Running a double precision version
           CCSD T amplitudes will be solved using DIIS.

           Start     Size      MaxIter   EConv     TConv     
           3         7         100       1.00e-07  1.00e-05  
 ------------------------------------------------------------------------------
           Energy (a.u.)   Ediff      Tdiff       Comment
 ------------------------------------------------------------------------------
          -855.71897882                           
     1    -855.72507460   6.10e-03   6.70e-01     
     2    -855.73985300   1.48e-02   8.93e-02     
     3    -855.74024157   3.89e-04   3.88e-02     
     4    -855.74187737   1.64e-03   1.16e-02     Switched to DIIS steps.
     5    -855.74250745   6.30e-04   1.02e-02     
     6    -855.74253544   2.80e-05   1.91e-03     
     7    -855.74253633   8.90e-07   8.59e-04     
     8    -855.74253932   2.99e-06   2.97e-04     
     9    -855.74253980   4.79e-07   1.15e-04     
    10    -855.74253996   1.66e-07   4.16e-05     
    11    -855.74253998   1.66e-08   1.99e-05     
    12    -855.74254000   1.87e-08   5.40e-06     
 ------------------------------------------------------------------------------
          -855.74254000                           CCSD T converged.

End of double precision
 SCF energy                 = -855.28748105
 MP2 energy                 = -855.71897882
 CCSD correlation energy     =   -0.45505895
 CCSD total energy           = -855.74254000

 CCSD  T1^2 = 0.0098  T2^2 = 0.1997  Leading amplitudes:

 Amplitude    Orbitals with energies
  0.0270       17 (A) A                  ->    21 (A) A                   
              -0.5119                          0.0197                     
  0.0270       17 (A) B                  ->    21 (A) B                   
              -0.5119                          0.0197                     
 -0.0174       16 (A) A                  ->    28 (A) A                   
              -0.5594                          0.1429                     
 -0.0174       16 (A) B                  ->    28 (A) B                   
              -0.5594                          0.1429                     

 Amplitude    Orbitals with energies
 -0.0861       19 (A) A      19 (A) B    ->    21 (A) A      21 (A) B     
              -0.4292       -0.4292            0.0197        0.0197       
  0.0861       19 (A) A      19 (A) B    ->    21 (A) B      21 (A) A     
              -0.4292       -0.4292            0.0197        0.0197       
  0.0861       19 (A) B      19 (A) A    ->    21 (A) A      21 (A) B     
              -0.4292       -0.4292            0.0197        0.0197       
 -0.0861       19 (A) B      19 (A) A    ->    21 (A) B      21 (A) A     
              -0.4292       -0.4292            0.0197        0.0197       

 Computing CCSD intemediates for later calculations in double precision
 Finished.

Running a double precision version
           CCSD Lambda amplitudes will be solved using DIIS.
           Start     Size      MaxIter   EConv     LConv     
           3         7         100       1.00e-07  1.00e-05  
 ------------------------------------------------------------------------------
            Enorm      Ldiff       Comment
 ------------------------------------------------------------------------------
     1     4.51e-02   3.36e-02     
     2     1.28e-02   5.70e-03     
     3     5.17e-03   1.57e-03     
     4     3.10e-03   1.16e-03     Switched to DIIS steps.
     5     9.00e-04   5.78e-04     
     6     3.70e-04   1.33e-04     
     7     1.42e-04   3.11e-05     
     8     5.82e-05   1.60e-06     
     9     2.16e-05   2.45e-06     
    10     8.95e-06   5.67e-07     
    11     2.89e-06   2.39e-07     
    12     1.28e-06   7.69e-08     
    13     4.79e-07   1.12e-07     
    14     1.81e-07   1.91e-08     
    15     9.44e-08   1.85e-08     
 ------------------------------------------------------------------------------
                                   CCSD Lambda converged.

 Computing density matrices in double precision...
           Orbital response amplitudes will be solved using DIIS.
           Start     Size      MaxIter   EConv     LConv     
           3         7         100       1.00e-06  1.00e-06  
 ------------------------------------------------------------------------------
            Enorm      Ldiff       Comment
 ------------------------------------------------------------------------------
     1     6.68e-02   2.94e-03     
     2     3.84e-02   1.66e-02     
     3     3.08e-02   1.18e-02     
     4     1.11e-02   9.77e-03     Switched to DIIS steps.
     5     1.72e-03   7.72e-05     
     6     1.04e-03   3.25e-04     
     7     2.94e-04   1.17e-04     
     8     4.99e-05   7.29e-05     
     9     1.48e-05   2.53e-07     
    10     3.23e-06   1.50e-06     
    11     4.98e-07   1.04e-07     
 ------------------------------------------------------------------------------
                                   Orbital response converged.

 Computing density matrices... Done.
 CCSD calculation:   CPU 140.87 s  wall 27.58 s

 Transferring MO TPDM to AO TPDM
 Transferring g2_o1o1o1o1
 Transferring g2_o1o1o1v1
 Transferring g2_o1o1v1v1
 Transferring g2_o1v1o1v1
 Transferring g2_o1v1v1v1
 Transferring g2_v1v1v1v1
 Adding separable TPDM
 Computing TPDM gradient
 --------------------------------------------------------
 2e gradient
  Atom          X               Y               Z
 --------------------------------------------------------
    1         -7.695750       18.526607        0.000000  
    2         -8.128315      -13.493227       -0.000000  
    3         -4.575903        0.114695       -0.000000  
    4         20.399968       -5.148075        0.000000  
 --------------------------------------------------------
 --------------------------------------------------------
 Final gradient
  Atom          X               Y               Z
 --------------------------------------------------------
    1         -7.695750       18.526607        0.000000  
    2         -8.128315      -13.493227       -0.000000  
    3         -4.575903        0.114695       -0.000000  
    4         20.399968       -5.148075        0.000000  
 --------------------------------------------------------
 Analytic gradient from two-electron contribution:   CPU 53.62 s  wall 10.20 s

 Total ccman2 time:   CPU 205.16 s  wall 40.07 s


 --------------------------------------------------------------

                    Orbital Energies (a.u.)
 --------------------------------------------------------------

 Alpha MOs
 -- Occupied --
******** -80.0501 -15.5954 -10.5704  -8.0384  -8.0357  -8.0355  -7.5884
 -5.4810  -5.4799  -5.4795  -1.1979  -1.1064  -0.7780  -0.6188  -0.5594
 -0.5119  -0.4728  -0.4292  -0.4129
 -- Virtual --
  0.0197   0.0417   0.0673   0.0694   0.0816   0.0982   0.1269   0.1429
  0.1509   0.1584   0.2160   0.2218   0.2297   0.2399   0.2601   0.3040
  0.3154   0.3858   0.3889   0.4921   0.5625   0.6082   0.6115   0.6858
  0.7823   0.8172   0.8867   0.8953   0.9166   0.9591   1.0436   1.0860
  1.1418   1.1528   1.1550   1.2020   1.2101   1.3255   1.3448   1.4988
  1.5433   1.6942   1.7853   1.8606   2.0203   2.2050   2.4419   2.6048
  2.6272   2.6597   2.6603   2.7469   2.8759   2.9884   3.3515   4.2660
  4.4635   4.8977   7.5195  10.3637  14.7119  14.8142  14.9240  26.6819
 26.7300  27.0239  36.8104 166.1349 219.2189
 --------------------------------------------------------------

          Ground-State Mulliken Net Atomic Charges

     Atom                 Charge (a.u.)
  ----------------------------------------
      1 P                     0.282527
      2 N                    -0.409280
      3 H                     0.243206
      4 Cl                   -0.116452
  ----------------------------------------
  Sum of atomic charges =    -0.000000

 -----------------------------------------------------------------
                    Cartesian Multipole Moments
 -----------------------------------------------------------------
    Charge (ESU x 10^10)
                -0.0000
    Dipole Moment (Debye)
         X       2.0363      Y      -2.0295      Z      -0.0000
       Tot       2.8749
    Quadrupole Moments (Debye-Ang)
        XX     -28.3445     XY      -1.7600     YY     -34.8963
        XZ       0.0000     YZ       0.0000     ZZ     -31.3803
    Octopole Moments (Debye-Ang^2)
       XXX      13.2400    XXY       0.1417    XYY      -4.4299
       YYY      -1.9043    XXZ      -0.0000    XYZ      -0.0000
       YYZ      -0.0000    XZZ      -0.6667    YZZ      -0.6404
       ZZZ      -0.0000
    Hexadecapole Moments (Debye-Ang^3)
      XXXX    -247.9910   XXXY      -0.4049   XXYY     -68.8492
      XYYY      -4.1054   YYYY     -98.9465   XXXZ       0.0000
      XXYZ       0.0000   XYYZ      -0.0000   YYYZ       0.0000
      XXZZ     -58.3175   XYZZ      -0.8269   YYZZ     -22.1147
      XZZZ       0.0000   YZZZ       0.0000   ZZZZ     -39.4624
 -----------------------------------------------------------------
 DrvMan completing analytic gradient of the correlated energy
 Correlated dipole moment
            1
    1   0.8011355
    2  -0.7984631
    3  -0.0000000
 Energy read as -855.742539999
 Full Analytical Gradient: (in a.u., or Hartree/Bohr)
             1             2             3             4
    1   -0.00046762    0.00046492   -0.00001239    0.00001509
    2   -0.00063843    0.00056139    0.00006805    0.00000899
    3    0.00000000    0.00000000    0.00000000   -0.00000000
 Gradient time:  CPU 0.79 s  wall 0.81 s
 ----------------------------------------------------------------
             Standard Nuclear Orientation (Angstroms)
    I     Atom           X                Y                Z
 ----------------------------------------------------------------
    1      P       0.6229144216    -0.5618558774     0.0010000000
    2      N       1.4960537362     0.7322768795    -0.0000000000
    3      H       2.4912124934     0.5032008880    -0.0000000000
    4      Cl     -1.3121944101     0.1646293598    -0.0000000000
 ----------------------------------------------------------------
 Nuclear Repulsion Energy =   132.5290602936 hartrees
 There are       20 alpha and       20 beta electrons

                       Distance Matrix (Angstroms)
             P (  1)   N (  2)   H (  3)
   N (  2)  1.561138
   H (  3)  2.150554  1.021184
   Cl(  4)  2.066985  2.865045  3.818447

 Requested basis set is 6-311++G(d,p)
 There are 37 shells and 89 basis functions
 A cutoff of  1.0D-14 yielded    661 shell pairs
 There are      3982 function pairs (      4270 Cartesian)
 Smallest overlap matrix eigenvalue = 2.25E-03
 Guess MOs from SCF MO coefficient file

 -----------------------------------------------------------------------
  General SCF calculation program by
  Eric Jon Sundstrom, Paul Horn, Yuezhi Mao, Dmitri Zuev, Alec White,
  David Stuck, Shaama M.S., Shane Yost, Joonho Lee, David Small,
  Daniel Levine, Susi Lehtola, Hugh Burton, Evgeny Epifanovsky
 -----------------------------------------------------------------------
 Hartree-Fock
 using 6 threads for integral computing
 -------------------------------------------------------
 OpenMP Integral computing Module                
 Release: version 2.0, May 2017, Q-Chem Inc. Pleasanton 
 -------------------------------------------------------
 A restricted SCF calculation will be
 performed using DIIS
 SCF converges when DIIS error is below 1.0e-08
 ---------------------------------------
  Cycle       Energy         DIIS error
 ---------------------------------------
    1    -855.2875430336      2.30e-05  
    2    -855.2875437742      8.98e-06  
    3    -855.2875438768      5.13e-06  
    4    -855.2875439175      1.48e-06  
    5    -855.2875439253      6.52e-07  
    6    -855.2875439281      3.41e-07  
    7    -855.2875439291      1.18e-07  
    8    -855.2875439292      3.56e-08  
    9    -855.2875439292      1.39e-08  
   10    -855.2875439292      5.32e-09  Convergence criterion met
 ---------------------------------------
 SCF time:   CPU 3.11s  wall 1.00s 
 SCF   energy in the final basis set =     -855.2875439292
 Total energy in the final basis set =     -855.2875439292


 ------------------------------------------------------------------------------

   CCMAN2: suite of methods based on coupled cluster
           and equation of motion theories.

   Components:
   * libvmm-1.3-trunk
     by Evgeny Epifanovsky, Ilya Kaliman.
   * libtensor-2.5-trunk
     by Evgeny Epifanovsky, Michael Wormit, Dmitry Zuev, Sam Manzer, 
        Ilya Kaliman.
   * libcc-2.5-trunk
     by Evgeny Epifanovsky, Arik Landau, Tomasz Kus, Kirill Khistyaev, 
        Dmitry Zuev, Prashant Manohar, Xintian Feng, Anna Krylov, 
        Matthew Goldey, Alec White, Thomas Jagau, Kaushik Nanda, 
        Anastasia Gunina, Alexander Kunitsa, Joonho Lee.

   CCMAN original authors:
   Anna I. Krylov, C. David Sherrill, Steven R. Gwaltney,
   Edward F. C. Byrd (2000)
   Sergey V. Levchenko, Lyudmila V. Slipchenko, Tao Wang,
   Ana-Maria C. Cristian (2003)
   Piotr A. Pieniazek, C. Melania Oana, Evgeny Epifanovsky (2007)
   Prashant Manohar (2009)

 ------------------------------------------------------------------------------


 Allocating and initializing 30808MB of RAM...
 Calculation will run on 6 cores.


 Alpha MOs, Restricted
 -- Occupied --                  
-104.84  -80.05  -15.60  -10.57   -8.04   -8.04   -8.04   -7.59
  1 A     2 A     3 A     4 A     5 A     6 A     7 A     8 A                  
 -5.481  -5.480  -5.479  -1.198  -1.106  -0.778  -0.619  -0.559
  9 A    10 A    11 A    12 A    13 A    14 A    15 A    16 A                  
 -0.512  -0.473  -0.429  -0.413
 17 A    18 A    19 A    20 A                                                  
 -- Virtual --                   
  0.020   0.042   0.067   0.069   0.082   0.098   0.127   0.143
 21 A    22 A    23 A    24 A    25 A    26 A    27 A    28 A                  
  0.151   0.158   0.216   0.222   0.230   0.240   0.260   0.304
 29 A    30 A    31 A    32 A    33 A    34 A    35 A    36 A                  
  0.315   0.386   0.389   0.492   0.562   0.608   0.612   0.686
 37 A    38 A    39 A    40 A    41 A    42 A    43 A    44 A                  
  0.782   0.817   0.887   0.895   0.917   0.959   1.043   1.086
 45 A    46 A    47 A    48 A    49 A    50 A    51 A    52 A                  
  1.142   1.153   1.155   1.202   1.210   1.326   1.346   1.499
 53 A    54 A    55 A    56 A    57 A    58 A    59 A    60 A                  
  1.543   1.694   1.785   1.861   2.020   2.205   2.442   2.605
 61 A    62 A    63 A    64 A    65 A    66 A    67 A    68 A                  
  2.627   2.660   2.660   2.747   2.876   2.989   3.351   4.266
 69 A    70 A    71 A    72 A    73 A    74 A    75 A    76 A                  
  4.464   4.898   7.520  10.364  14.712  14.814  14.925  26.682
 77 A    78 A    79 A    80 A    81 A    82 A    83 A    84 A                  
 26.730  27.024  36.811 166.136 219.219
 85 A    86 A    87 A    88 A    89 A                                          

 Beta MOs, Restricted
 -- Occupied --                  
-104.84  -80.05  -15.60  -10.57   -8.04   -8.04   -8.04   -7.59
  1 A     2 A     3 A     4 A     5 A     6 A     7 A     8 A                  
 -5.481  -5.480  -5.479  -1.198  -1.106  -0.778  -0.619  -0.559
  9 A    10 A    11 A    12 A    13 A    14 A    15 A    16 A                  
 -0.512  -0.473  -0.429  -0.413
 17 A    18 A    19 A    20 A                                                  
 -- Virtual --                   
  0.020   0.042   0.067   0.069   0.082   0.098   0.127   0.143
 21 A    22 A    23 A    24 A    25 A    26 A    27 A    28 A                  
  0.151   0.158   0.216   0.222   0.230   0.240   0.260   0.304
 29 A    30 A    31 A    32 A    33 A    34 A    35 A    36 A                  
  0.315   0.386   0.389   0.492   0.562   0.608   0.612   0.686
 37 A    38 A    39 A    40 A    41 A    42 A    43 A    44 A                  
  0.782   0.817   0.887   0.895   0.917   0.959   1.043   1.086
 45 A    46 A    47 A    48 A    49 A    50 A    51 A    52 A                  
  1.142   1.153   1.155   1.202   1.210   1.326   1.346   1.499
 53 A    54 A    55 A    56 A    57 A    58 A    59 A    60 A                  
  1.543   1.694   1.785   1.861   2.020   2.205   2.442   2.605
 61 A    62 A    63 A    64 A    65 A    66 A    67 A    68 A                  
  2.627   2.660   2.660   2.747   2.876   2.989   3.351   4.266
 69 A    70 A    71 A    72 A    73 A    74 A    75 A    76 A                  
  4.464   4.898   7.520  10.364  14.712  14.814  14.925  26.682
 77 A    78 A    79 A    80 A    81 A    82 A    83 A    84 A                  
 26.730  27.024  36.811 166.136 219.219
 85 A    86 A    87 A    88 A    89 A                                          

 Occupation and symmetry of molecular orbitals

 Point group: C1 (1 irreducible representation).

                           A     All 
 -------------------------------------
 All molecular orbitals:
  - Alpha                  89    89  
  - Beta                   89    89  
 -------------------------------------
 Alpha orbitals:
  - Frozen occupied        11    11  
  - Active occupied        9     9   
  - Active virtual         69    69  
  - Frozen virtual         0     0   
 -------------------------------------
 Beta orbitals:
  - Frozen occupied        11    11  
  - Active occupied        9     9   
  - Active virtual         69    69  
  - Frozen virtual         0     0   
 -------------------------------------

 Import integrals:   CPU 0.00 s  wall 0.00 s

 Import integrals:   CPU 7.98 s  wall 1.61 s

 MP2 amplitudes:   CPU 0.02 s  wall 0.02 s

Running a double precision version
           CCSD T amplitudes will be solved using DIIS.

           Start     Size      MaxIter   EConv     TConv     
           3         7         100       1.00e-07  1.00e-05  
 ------------------------------------------------------------------------------
           Energy (a.u.)   Ediff      Tdiff       Comment
 ------------------------------------------------------------------------------
          -855.71896955                           
     1    -855.72509418   6.12e-03   6.70e-01     
     2    -855.73985310   1.48e-02   8.92e-02     
     3    -855.74024613   3.93e-04   3.87e-02     
     4    -855.74187931   1.63e-03   1.15e-02     Switched to DIIS steps.
     5    -855.74250804   6.29e-04   1.02e-02     
     6    -855.74253596   2.79e-05   1.91e-03     
     7    -855.74253687   9.02e-07   8.57e-04     
     8    -855.74253985   2.98e-06   2.97e-04     
     9    -855.74254033   4.79e-07   1.15e-04     
    10    -855.74254049   1.66e-07   4.15e-05     
    11    -855.74254051   1.60e-08   1.99e-05     
    12    -855.74254053   1.86e-08   5.39e-06     
 ------------------------------------------------------------------------------
          -855.74254053                           CCSD T converged.

End of double precision
 SCF energy                 = -855.28754393
 MP2 energy                 = -855.71896955
 CCSD correlation energy     =   -0.45499660
 CCSD total energy           = -855.74254053

 CCSD  T1^2 = 0.0098  T2^2 = 0.1996  Leading amplitudes:

 Amplitude    Orbitals with energies
  0.0270       17 (A) A                  ->    21 (A) A                   
              -0.5120                          0.0198                     
  0.0270       17 (A) B                  ->    21 (A) B                   
              -0.5120                          0.0198                     
 -0.0174       16 (A) A                  ->    28 (A) A                   
              -0.5595                          0.1430                     
 -0.0174       16 (A) B                  ->    28 (A) B                   
              -0.5595                          0.1430                     

 Amplitude    Orbitals with energies
 -0.0858       19 (A) A      19 (A) B    ->    21 (A) A      21 (A) B     
              -0.4294       -0.4294            0.0198        0.0198       
  0.0858       19 (A) A      19 (A) B    ->    21 (A) B      21 (A) A     
              -0.4294       -0.4294            0.0198        0.0198       
  0.0858       19 (A) B      19 (A) A    ->    21 (A) A      21 (A) B     
              -0.4294       -0.4294            0.0198        0.0198       
 -0.0858       19 (A) B      19 (A) A    ->    21 (A) B      21 (A) A     
              -0.4294       -0.4294            0.0198        0.0198       

 Computing CCSD intemediates for later calculations in double precision
 Finished.

Running a double precision version
           CCSD Lambda amplitudes will be solved using DIIS.
           Start     Size      MaxIter   EConv     LConv     
           3         7         100       1.00e-07  1.00e-05  
 ------------------------------------------------------------------------------
            Enorm      Ldiff       Comment
 ------------------------------------------------------------------------------
     1     4.51e-02   3.35e-02     
     2     1.28e-02   5.69e-03     
     3     5.16e-03   1.57e-03     
     4     3.09e-03   1.16e-03     Switched to DIIS steps.
     5     8.98e-04   5.76e-04     
     6     3.69e-04   1.32e-04     
     7     1.41e-04   3.10e-05     
     8     5.80e-05   1.59e-06     
     9     2.15e-05   2.43e-06     
    10     8.92e-06   5.58e-07     
    11     2.88e-06   2.35e-07     
    12     1.28e-06   7.60e-08     
    13     4.76e-07   1.11e-07     
    14     1.81e-07   1.91e-08     
    15     9.40e-08   1.84e-08     
 ------------------------------------------------------------------------------
                                   CCSD Lambda converged.

 Computing density matrices in double precision...
           Orbital response amplitudes will be solved using DIIS.
           Start     Size      MaxIter   EConv     LConv     
           3         7         100       1.00e-06  1.00e-06  
 ------------------------------------------------------------------------------
            Enorm      Ldiff       Comment
 ------------------------------------------------------------------------------
     1     6.68e-02   2.95e-03     
     2     3.84e-02   1.66e-02     
     3     3.08e-02   1.18e-02     
     4     1.10e-02   9.76e-03     Switched to DIIS steps.
     5     1.70e-03   8.54e-05     
     6     1.03e-03   3.22e-04     
     7     2.92e-04   1.16e-04     
     8     4.97e-05   7.25e-05     
     9     1.47e-05   2.93e-07     
    10     3.21e-06   1.49e-06     
    11     4.96e-07   1.04e-07     
 ------------------------------------------------------------------------------
                                   Orbital response converged.

 Computing density matrices... Done.
 CCSD calculation:   CPU 141.51 s  wall 27.83 s

 Transferring MO TPDM to AO TPDM
 Transferring g2_o1o1o1o1
 Transferring g2_o1o1o1v1
 Transferring g2_o1o1v1v1
 Transferring g2_o1v1o1v1
 Transferring g2_o1v1v1v1
 Transferring g2_v1v1v1v1
 Adding separable TPDM
 Computing TPDM gradient
 --------------------------------------------------------
 2e gradient
  Atom          X               Y               Z
 --------------------------------------------------------
    1         -7.691364       18.524714       -0.018340  
    2         -8.137861      -13.499807        0.008911  
    3         -4.578260        0.115986        0.000859  
    4         20.407485       -5.140893        0.008570  
 --------------------------------------------------------
 --------------------------------------------------------
 Final gradient
  Atom          X               Y               Z
 --------------------------------------------------------
    1         -7.691364       18.524714       -0.018340  
    2         -8.137861      -13.499807        0.008911  
    3         -4.578260        0.115986        0.000859  
    4         20.407485       -5.140893        0.008570  
 --------------------------------------------------------
 Analytic gradient from two-electron contribution:   CPU 54.08 s  wall 10.56 s

 Total ccman2 time:   CPU 206.99 s  wall 41.04 s


 --------------------------------------------------------------

                    Orbital Energies (a.u.)
 --------------------------------------------------------------

 Alpha MOs
 -- Occupied --
******** -80.0499 -15.5952 -10.5704  -8.0384  -8.0357  -8.0355  -7.5882
 -5.4809  -5.4798  -5.4794  -1.1982  -1.1065  -0.7780  -0.6188  -0.5595
 -0.5120  -0.4728  -0.4294  -0.4128
 -- Virtual --
  0.0198   0.0417   0.0673   0.0694   0.0816   0.0983   0.1270   0.1430
  0.1509   0.1584   0.2161   0.2218   0.2297   0.2399   0.2601   0.3040
  0.3154   0.3858   0.3890   0.4923   0.5624   0.6082   0.6115   0.6859
  0.7825   0.8172   0.8870   0.8954   0.9166   0.9590   1.0435   1.0860
  1.1417   1.1528   1.1550   1.2021   1.2102   1.3255   1.3457   1.4990
  1.5434   1.6945   1.7854   1.8605   2.0205   2.2050   2.4423   2.6048
  2.6272   2.6599   2.6603   2.7469   2.8762   2.9890   3.3515   4.2661
  4.4641   4.8982   7.5202  10.3637  14.7120  14.8143  14.9249  26.6819
 26.7300  27.0242  36.8106 166.1357 219.2190
 --------------------------------------------------------------

          Ground-State Mulliken Net Atomic Charges

     Atom                 Charge (a.u.)
  ----------------------------------------
      1 P                     0.282410
      2 N                    -0.409435
      3 H                     0.243390
      4 Cl                   -0.116364
  ----------------------------------------
  Sum of atomic charges =    -0.000000

 -----------------------------------------------------------------
                    Cartesian Multipole Moments
 -----------------------------------------------------------------
    Charge (ESU x 10^10)
                -0.0000
    Dipole Moment (Debye)
         X       2.0355      Y      -2.0268      Z       0.0017
       Tot       2.8725
    Quadrupole Moments (Debye-Ang)
        XX     -28.3415     XY      -1.7582     YY     -34.8997
        XZ       0.0014     YZ       0.0017     ZZ     -31.3775
    Octopole Moments (Debye-Ang^2)
       XXX      13.2465    XXY       0.1274    XYY      -4.4325
       YYY      -1.9374    XXZ      -0.0126    XYZ       0.0020
       YYZ      -0.0135    XZZ      -0.6657    YZZ      -0.6513
       ZZZ      -0.0341
    Hexadecapole Moments (Debye-Ang^3)
      XXXX    -247.9455   XXXY      -0.4187   XXYY     -68.8424
      XYYY      -4.1271   YYYY     -98.8718   XXXZ      -0.0166
      XXYZ       0.0076   XYYZ      -0.0080   YYYZ       0.0276
      XXZZ     -58.3124   XYZZ      -0.8339   YYZZ     -22.1017
      XZZZ      -0.0217   YZZZ       0.0229   ZZZZ     -39.4554
 -----------------------------------------------------------------
 DrvMan completing analytic gradient of the correlated energy
 Correlated dipole moment
            1
    1   0.8008379
    2  -0.7974003
    3   0.0006841
 Energy read as -855.742540529
 Full Analytical Gradient: (in a.u., or Hartree/Bohr)
             1             2             3             4
    1   -0.00020338    0.00006484    0.00002035    0.00011819
    2    0.00007333   -0.00003632    0.00003985   -0.00007686
    3    0.00000542    0.00001557   -0.00001430   -0.00000668
 Gradient time:  CPU 0.78 s  wall 0.79 s
 ----------------------------------------------------------------
             Standard Nuclear Orientation (Angstroms)
    I     Atom           X                Y                Z
 ----------------------------------------------------------------
    1      P       0.6229144216    -0.5618558774     0.0000000000
    2      N       1.4970537362     0.7322768795    -0.0000000000
    3      H       2.4912124934     0.5032008880    -0.0000000000
    4      Cl     -1.3121944101     0.1646293598    -0.0000000000
 ----------------------------------------------------------------
 Nuclear Repulsion Energy =   132.5122718697 hartrees
 There are       20 alpha and       20 beta electrons

                       Distance Matrix (Angstroms)
             P (  1)   N (  2)   H (  3)
   N (  2)  1.561698
   H (  3)  2.150554  1.020210
   Cl(  4)  2.066985  2.866025  3.818447

 Requested basis set is 6-311++G(d,p)
 There are 37 shells and 89 basis functions
 A cutoff of  1.0D-14 yielded    661 shell pairs
 There are      3982 function pairs (      4270 Cartesian)
 Smallest overlap matrix eigenvalue = 2.25E-03
 Guess MOs from SCF MO coefficient file

 -----------------------------------------------------------------------
  General SCF calculation program by
  Eric Jon Sundstrom, Paul Horn, Yuezhi Mao, Dmitri Zuev, Alec White,
  David Stuck, Shaama M.S., Shane Yost, Joonho Lee, David Small,
  Daniel Levine, Susi Lehtola, Hugh Burton, Evgeny Epifanovsky
 -----------------------------------------------------------------------
 Hartree-Fock
 using 6 threads for integral computing
 -------------------------------------------------------
 OpenMP Integral computing Module                
 Release: version 2.0, May 2017, Q-Chem Inc. Pleasanton 
 -------------------------------------------------------
 A restricted SCF calculation will be
 performed using DIIS
 SCF converges when DIIS error is below 1.0e-08
 ---------------------------------------
  Cycle       Energy         DIIS error
 ---------------------------------------
    1    -855.2875303793      2.52e-05  
    2    -855.2875311840      6.36e-06  
    3    -855.2875312825      2.05e-06  
    4    -855.2875312977      9.47e-07  
    5    -855.2875313022      5.36e-07  
    6    -855.2875313040      2.83e-07  
    7    -855.2875313045      1.35e-07  
    8    -855.2875313046      3.80e-08  
    9    -855.2875313046      1.18e-08  
   10    -855.2875313046      4.36e-09  Convergence criterion met
 ---------------------------------------
 SCF time:   CPU 3.05s  wall 1.00s 
 SCF   energy in the final basis set =     -855.2875313046
 Total energy in the final basis set =     -855.2875313046


 ------------------------------------------------------------------------------

   CCMAN2: suite of methods based on coupled cluster
           and equation of motion theories.

   Components:
   * libvmm-1.3-trunk
     by Evgeny Epifanovsky, Ilya Kaliman.
   * libtensor-2.5-trunk
     by Evgeny Epifanovsky, Michael Wormit, Dmitry Zuev, Sam Manzer, 
        Ilya Kaliman.
   * libcc-2.5-trunk
     by Evgeny Epifanovsky, Arik Landau, Tomasz Kus, Kirill Khistyaev, 
        Dmitry Zuev, Prashant Manohar, Xintian Feng, Anna Krylov, 
        Matthew Goldey, Alec White, Thomas Jagau, Kaushik Nanda, 
        Anastasia Gunina, Alexander Kunitsa, Joonho Lee.

   CCMAN original authors:
   Anna I. Krylov, C. David Sherrill, Steven R. Gwaltney,
   Edward F. C. Byrd (2000)
   Sergey V. Levchenko, Lyudmila V. Slipchenko, Tao Wang,
   Ana-Maria C. Cristian (2003)
   Piotr A. Pieniazek, C. Melania Oana, Evgeny Epifanovsky (2007)
   Prashant Manohar (2009)

 ------------------------------------------------------------------------------


 Allocating and initializing 30808MB of RAM...
 Calculation will run on 6 cores.


 Alpha MOs, Restricted
 -- Occupied --                  
-104.84  -80.05  -15.60  -10.57   -8.04   -8.04   -8.04   -7.59
  1 A     2 A     3 A     4 A     5 A     6 A     7 A     8 A                  
 -5.481  -5.480  -5.479  -1.198  -1.107  -0.778  -0.619  -0.559
  9 A    10 A    11 A    12 A    13 A    14 A    15 A    16 A                  
 -0.512  -0.473  -0.429  -0.413
 17 A    18 A    19 A    20 A                                                  
 -- Virtual --                   
  0.020   0.042   0.067   0.069   0.082   0.098   0.127   0.143
 21 A    22 A    23 A    24 A    25 A    26 A    27 A    28 A                  
  0.151   0.158   0.216   0.222   0.230   0.240   0.260   0.304
 29 A    30 A    31 A    32 A    33 A    34 A    35 A    36 A                  
  0.315   0.386   0.389   0.492   0.562   0.608   0.611   0.686
 37 A    38 A    39 A    40 A    41 A    42 A    43 A    44 A                  
  0.782   0.817   0.887   0.896   0.917   0.959   1.044   1.086
 45 A    46 A    47 A    48 A    49 A    50 A    51 A    52 A                  
  1.142   1.153   1.155   1.202   1.210   1.325   1.345   1.499
 53 A    54 A    55 A    56 A    57 A    58 A    59 A    60 A                  
  1.544   1.695   1.785   1.861   2.020   2.206   2.442   2.605
 61 A    62 A    63 A    64 A    65 A    66 A    67 A    68 A                  
  2.627   2.660   2.661   2.747   2.876   2.989   3.353   4.266
 69 A    70 A    71 A    72 A    73 A    74 A    75 A    76 A                  
  4.464   4.899   7.520  10.364  14.712  14.814  14.924  26.682
 77 A    78 A    79 A    80 A    81 A    82 A    83 A    84 A                  
 26.730  27.024  36.811 166.135 219.219
 85 A    86 A    87 A    88 A    89 A                                          

 Beta MOs, Restricted
 -- Occupied --                  
-104.84  -80.05  -15.60  -10.57   -8.04   -8.04   -8.04   -7.59
  1 A     2 A     3 A     4 A     5 A     6 A     7 A     8 A                  
 -5.481  -5.480  -5.479  -1.198  -1.107  -0.778  -0.619  -0.559
  9 A    10 A    11 A    12 A    13 A    14 A    15 A    16 A                  
 -0.512  -0.473  -0.429  -0.413
 17 A    18 A    19 A    20 A                                                  
 -- Virtual --                   
  0.020   0.042   0.067   0.069   0.082   0.098   0.127   0.143
 21 A    22 A    23 A    24 A    25 A    26 A    27 A    28 A                  
  0.151   0.158   0.216   0.222   0.230   0.240   0.260   0.304
 29 A    30 A    31 A    32 A    33 A    34 A    35 A    36 A                  
  0.315   0.386   0.389   0.492   0.562   0.608   0.611   0.686
 37 A    38 A    39 A    40 A    41 A    42 A    43 A    44 A                  
  0.782   0.817   0.887   0.896   0.917   0.959   1.044   1.086
 45 A    46 A    47 A    48 A    49 A    50 A    51 A    52 A                  
  1.142   1.153   1.155   1.202   1.210   1.325   1.345   1.499
 53 A    54 A    55 A    56 A    57 A    58 A    59 A    60 A                  
  1.544   1.695   1.785   1.861   2.020   2.206   2.442   2.605
 61 A    62 A    63 A    64 A    65 A    66 A    67 A    68 A                  
  2.627   2.660   2.661   2.747   2.876   2.989   3.353   4.266
 69 A    70 A    71 A    72 A    73 A    74 A    75 A    76 A                  
  4.464   4.899   7.520  10.364  14.712  14.814  14.924  26.682
 77 A    78 A    79 A    80 A    81 A    82 A    83 A    84 A                  
 26.730  27.024  36.811 166.135 219.219
 85 A    86 A    87 A    88 A    89 A                                          

 Occupation and symmetry of molecular orbitals

 Point group: C1 (1 irreducible representation).

                           A     All 
 -------------------------------------
 All molecular orbitals:
  - Alpha                  89    89  
  - Beta                   89    89  
 -------------------------------------
 Alpha orbitals:
  - Frozen occupied        11    11  
  - Active occupied        9     9   
  - Active virtual         69    69  
  - Frozen virtual         0     0   
 -------------------------------------
 Beta orbitals:
  - Frozen occupied        11    11  
  - Active occupied        9     9   
  - Active virtual         69    69  
  - Frozen virtual         0     0   
 -------------------------------------

 Import integrals:   CPU 0.00 s  wall 0.00 s

 Import integrals:   CPU 7.29 s  wall 1.34 s

 MP2 amplitudes:   CPU 0.05 s  wall 0.04 s

Running a double precision version
           CCSD T amplitudes will be solved using DIIS.

           Start     Size      MaxIter   EConv     TConv     
           3         7         100       1.00e-07  1.00e-05  
 ------------------------------------------------------------------------------
           Energy (a.u.)   Ediff      Tdiff       Comment
 ------------------------------------------------------------------------------
          -855.71897240                           
     1    -855.72508705   6.11e-03   6.70e-01     
     2    -855.73985281   1.48e-02   8.92e-02     
     3    -855.74024335   3.91e-04   3.88e-02     
     4    -855.74187748   1.63e-03   1.16e-02     Switched to DIIS steps.
     5    -855.74250676   6.29e-04   1.02e-02     
     6    -855.74253472   2.80e-05   1.91e-03     
     7    -855.74253562   8.97e-07   8.58e-04     
     8    -855.74253861   2.99e-06   2.97e-04     
     9    -855.74253909   4.81e-07   1.15e-04     
    10    -855.74253925   1.66e-07   4.16e-05     
    11    -855.74253927   1.66e-08   1.99e-05     
    12    -855.74253929   1.86e-08   5.40e-06     
 ------------------------------------------------------------------------------
          -855.74253929                           CCSD T converged.

End of double precision
 SCF energy                 = -855.28753130
 MP2 energy                 = -855.71897240
 CCSD correlation energy     =   -0.45500798
 CCSD total energy           = -855.74253929

 CCSD  T1^2 = 0.0098  T2^2 = 0.1996  Leading amplitudes:

 Amplitude    Orbitals with energies
 -0.0270       17 (A) A                  ->    21 (A) A                   
              -0.5120                          0.0197                     
 -0.0270       17 (A) B                  ->    21 (A) B                   
              -0.5120                          0.0197                     
  0.0174       16 (A) A                  ->    28 (A) A                   
              -0.5594                          0.1430                     
  0.0174       16 (A) B                  ->    28 (A) B                   
              -0.5594                          0.1430                     

 Amplitude    Orbitals with energies
 -0.0860       19 (A) A      19 (A) B    ->    21 (A) A      21 (A) B     
              -0.4293       -0.4293            0.0197        0.0197       
  0.0860       19 (A) A      19 (A) B    ->    21 (A) B      21 (A) A     
              -0.4293       -0.4293            0.0197        0.0197       
  0.0860       19 (A) B      19 (A) A    ->    21 (A) A      21 (A) B     
              -0.4293       -0.4293            0.0197        0.0197       
 -0.0860       19 (A) B      19 (A) A    ->    21 (A) B      21 (A) A     
              -0.4293       -0.4293            0.0197        0.0197       

 Computing CCSD intemediates for later calculations in double precision
 Finished.

Running a double precision version
           CCSD Lambda amplitudes will be solved using DIIS.
           Start     Size      MaxIter   EConv     LConv     
           3         7         100       1.00e-07  1.00e-05  
 ------------------------------------------------------------------------------
            Enorm      Ldiff       Comment
 ------------------------------------------------------------------------------
     1     4.51e-02   3.36e-02     
     2     1.28e-02   5.70e-03     
     3     5.17e-03   1.57e-03     
     4     3.09e-03   1.16e-03     Switched to DIIS steps.
     5     8.99e-04   5.77e-04     
     6     3.70e-04   1.33e-04     
     7     1.42e-04   3.11e-05     
     8     5.81e-05   1.58e-06     
     9     2.16e-05   2.44e-06     
    10     8.94e-06   5.61e-07     
    11     2.89e-06   2.37e-07     
    12     1.28e-06   7.63e-08     
    13     4.78e-07   1.12e-07     
    14     1.81e-07   1.91e-08     
    15     9.42e-08   1.84e-08     
 ------------------------------------------------------------------------------
                                   CCSD Lambda converged.

 Computing density matrices in double precision...
           Orbital response amplitudes will be solved using DIIS.
           Start     Size      MaxIter   EConv     LConv     
           3         7         100       1.00e-06  1.00e-06  
 ------------------------------------------------------------------------------
            Enorm      Ldiff       Comment
 ------------------------------------------------------------------------------
     1     6.68e-02   2.93e-03     
     2     3.84e-02   1.66e-02     
     3     3.09e-02   1.18e-02     
     4     1.11e-02   9.82e-03     Switched to DIIS steps.
     5     1.72e-03   7.37e-05     
     6     1.04e-03   3.25e-04     
     7     2.93e-04   1.16e-04     
     8     4.98e-05   7.27e-05     
     9     1.47e-05   2.73e-07     
    10     3.22e-06   1.49e-06     
    11     4.98e-07   1.04e-07     
 ------------------------------------------------------------------------------
                                   Orbital response converged.

 Computing density matrices... Done.
 CCSD calculation:   CPU 139.79 s  wall 27.26 s

 Transferring MO TPDM to AO TPDM
 Transferring g2_o1o1o1o1
 Transferring g2_o1o1o1v1
 Transferring g2_o1o1v1v1
 Transferring g2_o1v1o1v1
 Transferring g2_o1v1v1v1
 Transferring g2_v1v1v1v1
 Adding separable TPDM
 Computing TPDM gradient
 --------------------------------------------------------
 2e gradient
  Atom          X               Y               Z
 --------------------------------------------------------
    1         -7.686265       18.513754        0.000000  
    2         -8.140051      -13.490398       -0.000000  
    3         -4.579830        0.117030        0.000000  
    4         20.406147       -5.140387       -0.000000  
 --------------------------------------------------------
 --------------------------------------------------------
 Final gradient
  Atom          X               Y               Z
 --------------------------------------------------------
    1         -7.686265       18.513754        0.000000  
    2         -8.140051      -13.490398       -0.000000  
    3         -4.579830        0.117030        0.000000  
    4         20.406147       -5.140387       -0.000000  
 --------------------------------------------------------
 Analytic gradient from two-electron contribution:   CPU 55.33 s  wall 10.31 s

 Total ccman2 time:   CPU 206.26 s  wall 40.06 s


 --------------------------------------------------------------

                    Orbital Energies (a.u.)
 --------------------------------------------------------------

 Alpha MOs
 -- Occupied --
******** -80.0500 -15.5952 -10.5705  -8.0385  -8.0358  -8.0356  -7.5883
 -5.4810  -5.4799  -5.4795  -1.1981  -1.1066  -0.7782  -0.6189  -0.5594
 -0.5120  -0.4729  -0.4293  -0.4128
 -- Virtual --
  0.0197   0.0417   0.0673   0.0694   0.0816   0.0983   0.1270   0.1430
  0.1509   0.1584   0.2161   0.2218   0.2297   0.2399   0.2601   0.3041
  0.3154   0.3858   0.3890   0.4921   0.5624   0.6081   0.6115   0.6861
  0.7824   0.8172   0.8868   0.8958   0.9167   0.9592   1.0436   1.0859
  1.1417   1.1527   1.1550   1.2020   1.2100   1.3253   1.3451   1.4990
  1.5436   1.6947   1.7854   1.8606   2.0205   2.2064   2.4420   2.6049
  2.6272   2.6598   2.6610   2.7467   2.8761   2.9886   3.3527   4.2662
  4.4637   4.8994   7.5197  10.3636  14.7119  14.8142  14.9244  26.6819
 26.7299  27.0241  36.8114 166.1351 219.2189
 --------------------------------------------------------------

          Ground-State Mulliken Net Atomic Charges

     Atom                 Charge (a.u.)
  ----------------------------------------
      1 P                     0.282387
      2 N                    -0.409741
      3 H                     0.243512
      4 Cl                   -0.116158
  ----------------------------------------
  Sum of atomic charges =     0.000000

 -----------------------------------------------------------------
                    Cartesian Multipole Moments
 -----------------------------------------------------------------
    Charge (ESU x 10^10)
                -0.0000
    Dipole Moment (Debye)
         X       2.0323      Y      -2.0270      Z      -0.0000
       Tot       2.8703
    Quadrupole Moments (Debye-Ang)
        XX     -28.3438     XY      -1.7603     YY     -34.9008
        XZ      -0.0000     YZ       0.0000     ZZ     -31.3783
    Octopole Moments (Debye-Ang^2)
       XXX      13.2168    XXY       0.1215    XYY      -4.4412
       YYY      -1.9389    XXZ       0.0000    XYZ       0.0000
       YYZ       0.0000    XZZ      -0.6729    YZZ      -0.6507
       ZZZ      -0.0000
    Hexadecapole Moments (Debye-Ang^3)
      XXXX    -248.0285   XXXY      -0.4391   XXYY     -68.8629
      XYYY      -4.1454   YYYY     -98.8760   XXXZ      -0.0000
      XXYZ       0.0000   XYYZ       0.0000   YYYZ       0.0000
      XXZZ     -58.3272   XYZZ      -0.8379   YYZZ     -22.1032
      XZZZ      -0.0000   YZZZ       0.0000   ZZZZ     -39.4597
 -----------------------------------------------------------------
 DrvMan completing analytic gradient of the correlated energy
 Correlated dipole moment
            1
    1   0.7995575
    2  -0.7974657
    3  -0.0000000
 Energy read as -855.742539289
 Full Analytical Gradient: (in a.u., or Hartree/Bohr)
             1             2             3             4
    1   -0.00054614    0.00125236   -0.00077325    0.00006703
    2   -0.00032703    0.00019910    0.00024173   -0.00011380
    3   -0.00000001    0.00000001   -0.00000001    0.00000001
 Gradient time:  CPU 0.81 s  wall 0.82 s
 ----------------------------------------------------------------
             Standard Nuclear Orientation (Angstroms)
    I     Atom           X                Y                Z
 ----------------------------------------------------------------
    1      P       0.6229144216    -0.5618558774     0.0000000000
    2      N       1.4950537362     0.7322768795    -0.0000000000
    3      H       2.4912124934     0.5032008880    -0.0000000000
    4      Cl     -1.3121944101     0.1646293598    -0.0000000000
 ----------------------------------------------------------------
 Nuclear Repulsion Energy =   132.5458899723 hartrees
 There are       20 alpha and       20 beta electrons

                       Distance Matrix (Angstroms)
             P (  1)   N (  2)   H (  3)
   N (  2)  1.560579
   H (  3)  2.150554  1.022159
   Cl(  4)  2.066985  2.864065  3.818447

 Requested basis set is 6-311++G(d,p)
 There are 37 shells and 89 basis functions
 A cutoff of  1.0D-14 yielded    661 shell pairs
 There are      3982 function pairs (      4270 Cartesian)
 Smallest overlap matrix eigenvalue = 2.25E-03
 Guess MOs from SCF MO coefficient file

 -----------------------------------------------------------------------
  General SCF calculation program by
  Eric Jon Sundstrom, Paul Horn, Yuezhi Mao, Dmitri Zuev, Alec White,
  David Stuck, Shaama M.S., Shane Yost, Joonho Lee, David Small,
  Daniel Levine, Susi Lehtola, Hugh Burton, Evgeny Epifanovsky
 -----------------------------------------------------------------------
 Hartree-Fock
 using 6 threads for integral computing
 -------------------------------------------------------
 OpenMP Integral computing Module                
 Release: version 2.0, May 2017, Q-Chem Inc. Pleasanton 
 -------------------------------------------------------
 A restricted SCF calculation will be
 performed using DIIS
 SCF converges when DIIS error is below 1.0e-08
 ---------------------------------------
  Cycle       Energy         DIIS error
 ---------------------------------------
    1    -855.2875522478      4.25e-05  
    2    -855.2875541111      9.81e-06  
    3    -855.2875542771      2.84e-06  
    4    -855.2875542953      9.94e-07  
    5    -855.2875542978      4.14e-07  
    6    -855.2875542982      1.55e-07  
    7    -855.2875542983      9.51e-08  
    8    -855.2875542983      2.88e-08  
    9    -855.2875542983      1.14e-08  
   10    -855.2875542983      3.31e-09  Convergence criterion met
 ---------------------------------------
 SCF time:   CPU 3.26s  wall 0.00s 
 SCF   energy in the final basis set =     -855.2875542983
 Total energy in the final basis set =     -855.2875542983


 ------------------------------------------------------------------------------

   CCMAN2: suite of methods based on coupled cluster
           and equation of motion theories.

   Components:
   * libvmm-1.3-trunk
     by Evgeny Epifanovsky, Ilya Kaliman.
   * libtensor-2.5-trunk
     by Evgeny Epifanovsky, Michael Wormit, Dmitry Zuev, Sam Manzer, 
        Ilya Kaliman.
   * libcc-2.5-trunk
     by Evgeny Epifanovsky, Arik Landau, Tomasz Kus, Kirill Khistyaev, 
        Dmitry Zuev, Prashant Manohar, Xintian Feng, Anna Krylov, 
        Matthew Goldey, Alec White, Thomas Jagau, Kaushik Nanda, 
        Anastasia Gunina, Alexander Kunitsa, Joonho Lee.

   CCMAN original authors:
   Anna I. Krylov, C. David Sherrill, Steven R. Gwaltney,
   Edward F. C. Byrd (2000)
   Sergey V. Levchenko, Lyudmila V. Slipchenko, Tao Wang,
   Ana-Maria C. Cristian (2003)
   Piotr A. Pieniazek, C. Melania Oana, Evgeny Epifanovsky (2007)
   Prashant Manohar (2009)

 ------------------------------------------------------------------------------


 Allocating and initializing 30808MB of RAM...
 Calculation will run on 6 cores.


 Alpha MOs, Restricted
 -- Occupied --                  
-104.84  -80.05  -15.60  -10.57   -8.04   -8.04   -8.04   -7.59
  1 A     2 A     3 A     4 A     5 A     6 A     7 A     8 A                  
 -5.481  -5.480  -5.479  -1.198  -1.106  -0.778  -0.619  -0.560
  9 A    10 A    11 A    12 A    13 A    14 A    15 A    16 A                  
 -0.512  -0.473  -0.429  -0.413
 17 A    18 A    19 A    20 A                                                  
 -- Virtual --                   
  0.020   0.042   0.067   0.069   0.082   0.098   0.127   0.143
 21 A    22 A    23 A    24 A    25 A    26 A    27 A    28 A                  
  0.151   0.158   0.216   0.222   0.230   0.240   0.260   0.304
 29 A    30 A    31 A    32 A    33 A    34 A    35 A    36 A                  
  0.315   0.386   0.389   0.492   0.563   0.608   0.612   0.686
 37 A    38 A    39 A    40 A    41 A    42 A    43 A    44 A                  
  0.783   0.817   0.887   0.895   0.917   0.959   1.043   1.086
 45 A    46 A    47 A    48 A    49 A    50 A    51 A    52 A                  
  1.142   1.153   1.155   1.202   1.210   1.326   1.346   1.499
 53 A    54 A    55 A    56 A    57 A    58 A    59 A    60 A                  
  1.543   1.694   1.785   1.860   2.020   2.204   2.443   2.605
 61 A    62 A    63 A    64 A    65 A    66 A    67 A    68 A                  
  2.627   2.660   2.660   2.747   2.876   2.990   3.350   4.266
 69 A    70 A    71 A    72 A    73 A    74 A    75 A    76 A                  
  4.465   4.897   7.521  10.364  14.712  14.814  14.925  26.682
 77 A    78 A    79 A    80 A    81 A    82 A    83 A    84 A                  
 26.730  27.024  36.810 166.136 219.219
 85 A    86 A    87 A    88 A    89 A                                          

 Beta MOs, Restricted
 -- Occupied --                  
-104.84  -80.05  -15.60  -10.57   -8.04   -8.04   -8.04   -7.59
  1 A     2 A     3 A     4 A     5 A     6 A     7 A     8 A                  
 -5.481  -5.480  -5.479  -1.198  -1.106  -0.778  -0.619  -0.560
  9 A    10 A    11 A    12 A    13 A    14 A    15 A    16 A                  
 -0.512  -0.473  -0.429  -0.413
 17 A    18 A    19 A    20 A                                                  
 -- Virtual --                   
  0.020   0.042   0.067   0.069   0.082   0.098   0.127   0.143
 21 A    22 A    23 A    24 A    25 A    26 A    27 A    28 A                  
  0.151   0.158   0.216   0.222   0.230   0.240   0.260   0.304
 29 A    30 A    31 A    32 A    33 A    34 A    35 A    36 A                  
  0.315   0.386   0.389   0.492   0.563   0.608   0.612   0.686
 37 A    38 A    39 A    40 A    41 A    42 A    43 A    44 A                  
  0.783   0.817   0.887   0.895   0.917   0.959   1.043   1.086
 45 A    46 A    47 A    48 A    49 A    50 A    51 A    52 A                  
  1.142   1.153   1.155   1.202   1.210   1.326   1.346   1.499
 53 A    54 A    55 A    56 A    57 A    58 A    59 A    60 A                  
  1.543   1.694   1.785   1.860   2.020   2.204   2.443   2.605
 61 A    62 A    63 A    64 A    65 A    66 A    67 A    68 A                  
  2.627   2.660   2.660   2.747   2.876   2.990   3.350   4.266
 69 A    70 A    71 A    72 A    73 A    74 A    75 A    76 A                  
  4.465   4.897   7.521  10.364  14.712  14.814  14.925  26.682
 77 A    78 A    79 A    80 A    81 A    82 A    83 A    84 A                  
 26.730  27.024  36.810 166.136 219.219
 85 A    86 A    87 A    88 A    89 A                                          

 Occupation and symmetry of molecular orbitals

 Point group: C1 (1 irreducible representation).

                           A     All 
 -------------------------------------
 All molecular orbitals:
  - Alpha                  89    89  
  - Beta                   89    89  
 -------------------------------------
 Alpha orbitals:
  - Frozen occupied        11    11  
  - Active occupied        9     9   
  - Active virtual         69    69  
  - Frozen virtual         0     0   
 -------------------------------------
 Beta orbitals:
  - Frozen occupied        11    11  
  - Active occupied        9     9   
  - Active virtual         69    69  
  - Frozen virtual         0     0   
 -------------------------------------

 Import integrals:   CPU 0.00 s  wall 0.00 s

 Import integrals:   CPU 7.23 s  wall 1.31 s

 MP2 amplitudes:   CPU 0.10 s  wall 0.31 s

Running a double precision version
           CCSD T amplitudes will be solved using DIIS.

           Start     Size      MaxIter   EConv     TConv     
           3         7         100       1.00e-07  1.00e-05  
 ------------------------------------------------------------------------------
           Energy (a.u.)   Ediff      Tdiff       Comment
 ------------------------------------------------------------------------------
          -855.71896446                           
     1    -855.72509906   6.13e-03   6.70e-01     
     2    -855.73985115   1.48e-02   8.92e-02     
     3    -855.74024667   3.96e-04   3.87e-02     
     4    -855.74187890   1.63e-03   1.15e-02     Switched to DIIS steps.
     5    -855.74250709   6.28e-04   1.02e-02     
     6    -855.74253497   2.79e-05   1.91e-03     
     7    -855.74253588   9.08e-07   8.56e-04     
     8    -855.74253886   2.98e-06   2.96e-04     
     9    -855.74253934   4.76e-07   1.15e-04     
    10    -855.74253950   1.66e-07   4.15e-05     
    11    -855.74253952   1.55e-08   1.98e-05     
    12    -855.74253954   1.85e-08   5.38e-06     
 ------------------------------------------------------------------------------
          -855.74253954                           CCSD T converged.

End of double precision
 SCF energy                 = -855.28755430
 MP2 energy                 = -855.71896446
 CCSD correlation energy     =   -0.45498524
 CCSD total energy           = -855.74253954

 CCSD  T1^2 = 0.0098  T2^2 = 0.1995  Leading amplitudes:

 Amplitude    Orbitals with energies
 -0.0270       17 (A) A                  ->    21 (A) A                   
              -0.5120                          0.0199                     
 -0.0270       17 (A) B                  ->    21 (A) B                   
              -0.5120                          0.0199                     
 -0.0174       16 (A) A                  ->    28 (A) A                   
              -0.5595                          0.1430                     
 -0.0174       16 (A) B                  ->    28 (A) B                   
              -0.5595                          0.1430                     

 Amplitude    Orbitals with energies
 -0.0856       19 (A) A      19 (A) B    ->    21 (A) A      21 (A) B     
              -0.4295       -0.4295            0.0199        0.0199       
  0.0856       19 (A) A      19 (A) B    ->    21 (A) B      21 (A) A     
              -0.4295       -0.4295            0.0199        0.0199       
  0.0856       19 (A) B      19 (A) A    ->    21 (A) A      21 (A) B     
              -0.4295       -0.4295            0.0199        0.0199       
 -0.0856       19 (A) B      19 (A) A    ->    21 (A) B      21 (A) A     
              -0.4295       -0.4295            0.0199        0.0199       

 Computing CCSD intemediates for later calculations in double precision
 Finished.

Running a double precision version
           CCSD Lambda amplitudes will be solved using DIIS.
           Start     Size      MaxIter   EConv     LConv     
           3         7         100       1.00e-07  1.00e-05  
 ------------------------------------------------------------------------------
            Enorm      Ldiff       Comment
 ------------------------------------------------------------------------------
     1     4.50e-02   3.35e-02     
     2     1.27e-02   5.69e-03     
     3     5.16e-03   1.57e-03     
     4     3.09e-03   1.16e-03     Switched to DIIS steps.
     5     8.97e-04   5.75e-04     
     6     3.69e-04   1.32e-04     
     7     1.41e-04   3.08e-05     
     8     5.79e-05   1.60e-06     
     9     2.15e-05   2.43e-06     
    10     8.90e-06   5.55e-07     
    11     2.87e-06   2.34e-07     
    12     1.27e-06   7.56e-08     
    13     4.75e-07   1.11e-07     
    14     1.80e-07   1.90e-08     
    15     9.37e-08   1.83e-08     
 ------------------------------------------------------------------------------
                                   CCSD Lambda converged.

 Computing density matrices in double precision...
           Orbital response amplitudes will be solved using DIIS.
           Start     Size      MaxIter   EConv     LConv     
           3         7         100       1.00e-06  1.00e-06  
 ------------------------------------------------------------------------------
            Enorm      Ldiff       Comment
 ------------------------------------------------------------------------------
     1     6.67e-02   2.97e-03     
     2     3.83e-02   1.66e-02     
     3     3.06e-02   1.17e-02     
     4     1.09e-02   9.70e-03     Switched to DIIS steps.
     5     1.69e-03   9.70e-05     
     6     1.03e-03   3.20e-04     
     7     2.92e-04   1.16e-04     
     8     4.96e-05   7.23e-05     
     9     1.47e-05   3.11e-07     
    10     3.21e-06   1.49e-06     
    11     4.95e-07   1.04e-07     
 ------------------------------------------------------------------------------
                                   Orbital response converged.

 Computing density matrices... Done.
 CCSD calculation:   CPU 139.74 s  wall 27.35 s

 Transferring MO TPDM to AO TPDM
 Transferring g2_o1o1o1o1
 Transferring g2_o1o1o1v1
 Transferring g2_o1o1v1v1
 Transferring g2_o1v1o1v1
 Transferring g2_o1v1v1v1
 Transferring g2_v1v1v1v1
 Adding separable TPDM
 Computing TPDM gradient
 --------------------------------------------------------
 2e gradient
  Atom          X               Y               Z
 --------------------------------------------------------
    1         -7.696480       18.535679        0.000000  
    2         -8.135669      -13.509224        0.000000  
    3         -4.576684        0.114947        0.000000  
    4         20.408833       -5.141402       -0.000000  
 --------------------------------------------------------
 --------------------------------------------------------
 Final gradient
  Atom          X               Y               Z
 --------------------------------------------------------
    1         -7.696480       18.535679        0.000000  
    2         -8.135669      -13.509224        0.000000  
    3         -4.576684        0.114947        0.000000  
    4         20.408833       -5.141402       -0.000000  
 --------------------------------------------------------
 Analytic gradient from two-electron contribution:   CPU 53.90 s  wall 10.16 s

 Total ccman2 time:   CPU 205.52 s  wall 40.77 s


 --------------------------------------------------------------

                    Orbital Energies (a.u.)
 --------------------------------------------------------------

 Alpha MOs
 -- Occupied --
******** -80.0498 -15.5953 -10.5704  -8.0384  -8.0357  -8.0354  -7.5882
 -5.4809  -5.4797  -5.4793  -1.1982  -1.1064  -0.7778  -0.6188  -0.5595
 -0.5120  -0.4727  -0.4295  -0.4128
 -- Virtual --
  0.0199   0.0417   0.0673   0.0694   0.0816   0.0983   0.1270   0.1430
  0.1509   0.1584   0.2162   0.2218   0.2297   0.2399   0.2601   0.3038
  0.3155   0.3858   0.3890   0.4925   0.5625   0.6082   0.6115   0.6857
  0.7826   0.8172   0.8871   0.8951   0.9165   0.9588   1.0434   1.0861
  1.1418   1.1529   1.1551   1.2021   1.2103   1.3257   1.3462   1.4990
  1.5432   1.6942   1.7855   1.8604   2.0205   2.2037   2.4426   2.6046
  2.6272   2.6596   2.6600   2.7470   2.8763   2.9895   3.3502   4.2660
  4.4645   4.8971   7.5206  10.3638  14.7121  14.8144  14.9254  26.6820
 26.7301  27.0243  36.8097 166.1363 219.2190
 --------------------------------------------------------------

          Ground-State Mulliken Net Atomic Charges

     Atom                 Charge (a.u.)
  ----------------------------------------
      1 P                     0.282433
      2 N                    -0.409129
      3 H                     0.243267
      4 Cl                   -0.116570
  ----------------------------------------
  Sum of atomic charges =    -0.000000

 -----------------------------------------------------------------
                    Cartesian Multipole Moments
 -----------------------------------------------------------------
    Charge (ESU x 10^10)
                -0.0000
    Dipole Moment (Debye)
         X       2.0388      Y      -2.0266      Z      -0.0000
       Tot       2.8747
    Quadrupole Moments (Debye-Ang)
        XX     -28.3393     XY      -1.7561     YY     -34.8986
        XZ       0.0000     YZ       0.0000     ZZ     -31.3768
    Octopole Moments (Debye-Ang^2)
       XXX      13.2761    XXY       0.1333    XYY      -4.4238
       YYY      -1.9360    XXZ       0.0000    XYZ       0.0000
       YYZ      -0.0000    XZZ      -0.6585    YZZ      -0.6520
       ZZZ      -0.0000
    Hexadecapole Moments (Debye-Ang^3)
      XXXX    -247.8626   XXXY      -0.3983   XXYY     -68.8219
      XYYY      -4.1089   YYYY     -98.8677   XXXZ       0.0000
      XXYZ       0.0000   XYYZ       0.0000   YYYZ       0.0000
      XXZZ     -58.2975   XYZZ      -0.8300   YYZZ     -22.1002
      XZZZ      -0.0000   YZZZ       0.0000   ZZZZ     -39.4509
 -----------------------------------------------------------------
 DrvMan completing analytic gradient of the correlated energy
 Correlated dipole moment
            1
    1   0.8021166
    2  -0.7973350
    3  -0.0000000
 Energy read as -855.742539537
 Full Analytical Gradient: (in a.u., or Hartree/Bohr)
             1             2             3             4
    1    0.00013986   -0.00111851    0.00080904    0.00016961
    2    0.00047581   -0.00027539   -0.00016044   -0.00003997
    3   -0.00000000    0.00000000   -0.00000000    0.00000000
 Gradient time:  CPU 0.77 s  wall 0.78 s
 ----------------------------------------------------------------
             Standard Nuclear Orientation (Angstroms)
    I     Atom           X                Y                Z
 ----------------------------------------------------------------
    1      P       0.6229144216    -0.5618558774     0.0000000000
    2      N       1.4960537362     0.7332768795    -0.0000000000
    3      H       2.4912124934     0.5032008880    -0.0000000000
    4      Cl     -1.3121944101     0.1646293598    -0.0000000000
 ----------------------------------------------------------------
 Nuclear Repulsion Energy =   132.5078646492 hartrees
 There are       20 alpha and       20 beta electrons

                       Distance Matrix (Angstroms)
             P (  1)   N (  2)   H (  3)
   N (  2)  1.561967
   H (  3)  2.150554  1.021409
   Cl(  4)  2.066985  2.865243  3.818447

 Requested basis set is 6-311++G(d,p)
 There are 37 shells and 89 basis functions
 A cutoff of  1.0D-14 yielded    661 shell pairs
 There are      3982 function pairs (      4270 Cartesian)
 Smallest overlap matrix eigenvalue = 2.25E-03
 Guess MOs from SCF MO coefficient file

 -----------------------------------------------------------------------
  General SCF calculation program by
  Eric Jon Sundstrom, Paul Horn, Yuezhi Mao, Dmitri Zuev, Alec White,
  David Stuck, Shaama M.S., Shane Yost, Joonho Lee, David Small,
  Daniel Levine, Susi Lehtola, Hugh Burton, Evgeny Epifanovsky
 -----------------------------------------------------------------------
 Hartree-Fock
 using 6 threads for integral computing
 -------------------------------------------------------
 OpenMP Integral computing Module                
 Release: version 2.0, May 2017, Q-Chem Inc. Pleasanton 
 -------------------------------------------------------
 A restricted SCF calculation will be
 performed using DIIS
 SCF converges when DIIS error is below 1.0e-08
 ---------------------------------------
  Cycle       Energy         DIIS error
 ---------------------------------------
    1    -855.2874775544      3.06e-05  
    2    -855.2874785431      1.04e-05  
    3    -855.2874786483      5.56e-06  
    4    -855.2874786865      1.75e-06  
    5    -855.2874786919      4.75e-07  
    6    -855.2874786928      2.34e-07  
    7    -855.2874786930      9.93e-08  
    8    -855.2874786931      3.15e-08  
    9    -855.2874786931      7.92e-09  Convergence criterion met
 ---------------------------------------
 SCF time:   CPU 2.68s  wall 0.00s 
 SCF   energy in the final basis set =     -855.2874786931
 Total energy in the final basis set =     -855.2874786931


 ------------------------------------------------------------------------------

   CCMAN2: suite of methods based on coupled cluster
           and equation of motion theories.

   Components:
   * libvmm-1.3-trunk
     by Evgeny Epifanovsky, Ilya Kaliman.
   * libtensor-2.5-trunk
     by Evgeny Epifanovsky, Michael Wormit, Dmitry Zuev, Sam Manzer, 
        Ilya Kaliman.
   * libcc-2.5-trunk
     by Evgeny Epifanovsky, Arik Landau, Tomasz Kus, Kirill Khistyaev, 
        Dmitry Zuev, Prashant Manohar, Xintian Feng, Anna Krylov, 
        Matthew Goldey, Alec White, Thomas Jagau, Kaushik Nanda, 
        Anastasia Gunina, Alexander Kunitsa, Joonho Lee.

   CCMAN original authors:
   Anna I. Krylov, C. David Sherrill, Steven R. Gwaltney,
   Edward F. C. Byrd (2000)
   Sergey V. Levchenko, Lyudmila V. Slipchenko, Tao Wang,
   Ana-Maria C. Cristian (2003)
   Piotr A. Pieniazek, C. Melania Oana, Evgeny Epifanovsky (2007)
   Prashant Manohar (2009)

 ------------------------------------------------------------------------------


 Allocating and initializing 30808MB of RAM...
 Calculation will run on 6 cores.


 Alpha MOs, Restricted
 -- Occupied --                  
-104.84  -80.05  -15.60  -10.57   -8.04   -8.04   -8.04   -7.59
  1 A     2 A     3 A     4 A     5 A     6 A     7 A     8 A                  
 -5.481  -5.480  -5.479  -1.198  -1.106  -0.778  -0.619  -0.559
  9 A    10 A    11 A    12 A    13 A    14 A    15 A    16 A                  
 -0.512  -0.473  -0.429  -0.413
 17 A    18 A    19 A    20 A                                                  
 -- Virtual --                   
  0.020   0.042   0.067   0.069   0.082   0.098   0.127   0.143
 21 A    22 A    23 A    24 A    25 A    26 A    27 A    28 A                  
  0.151   0.158   0.216   0.222   0.230   0.240   0.260   0.304
 29 A    30 A    31 A    32 A    33 A    34 A    35 A    36 A                  
  0.315   0.386   0.389   0.492   0.562   0.608   0.611   0.686
 37 A    38 A    39 A    40 A    41 A    42 A    43 A    44 A                  
  0.782   0.817   0.887   0.895   0.917   0.959   1.044   1.086
 45 A    46 A    47 A    48 A    49 A    50 A    51 A    52 A                  
  1.142   1.153   1.155   1.202   1.210   1.326   1.345   1.499
 53 A    54 A    55 A    56 A    57 A    58 A    59 A    60 A                  
  1.543   1.694   1.785   1.861   2.020   2.205   2.442   2.605
 61 A    62 A    63 A    64 A    65 A    66 A    67 A    68 A                  
  2.627   2.660   2.660   2.747   2.876   2.988   3.351   4.266
 69 A    70 A    71 A    72 A    73 A    74 A    75 A    76 A                  
  4.464   4.897   7.520  10.364  14.712  14.814  14.924  26.682
 77 A    78 A    79 A    80 A    81 A    82 A    83 A    84 A                  
 26.730  27.024  36.810 166.135 219.219
 85 A    86 A    87 A    88 A    89 A                                          

 Beta MOs, Restricted
 -- Occupied --                  
-104.84  -80.05  -15.60  -10.57   -8.04   -8.04   -8.04   -7.59
  1 A     2 A     3 A     4 A     5 A     6 A     7 A     8 A                  
 -5.481  -5.480  -5.479  -1.198  -1.106  -0.778  -0.619  -0.559
  9 A    10 A    11 A    12 A    13 A    14 A    15 A    16 A                  
 -0.512  -0.473  -0.429  -0.413
 17 A    18 A    19 A    20 A                                                  
 -- Virtual --                   
  0.020   0.042   0.067   0.069   0.082   0.098   0.127   0.143
 21 A    22 A    23 A    24 A    25 A    26 A    27 A    28 A                  
  0.151   0.158   0.216   0.222   0.230   0.240   0.260   0.304
 29 A    30 A    31 A    32 A    33 A    34 A    35 A    36 A                  
  0.315   0.386   0.389   0.492   0.562   0.608   0.611   0.686
 37 A    38 A    39 A    40 A    41 A    42 A    43 A    44 A                  
  0.782   0.817   0.887   0.895   0.917   0.959   1.044   1.086
 45 A    46 A    47 A    48 A    49 A    50 A    51 A    52 A                  
  1.142   1.153   1.155   1.202   1.210   1.326   1.345   1.499
 53 A    54 A    55 A    56 A    57 A    58 A    59 A    60 A                  
  1.543   1.694   1.785   1.861   2.020   2.205   2.442   2.605
 61 A    62 A    63 A    64 A    65 A    66 A    67 A    68 A                  
  2.627   2.660   2.660   2.747   2.876   2.988   3.351   4.266
 69 A    70 A    71 A    72 A    73 A    74 A    75 A    76 A                  
  4.464   4.897   7.520  10.364  14.712  14.814  14.924  26.682
 77 A    78 A    79 A    80 A    81 A    82 A    83 A    84 A                  
 26.730  27.024  36.810 166.135 219.219
 85 A    86 A    87 A    88 A    89 A                                          

 Occupation and symmetry of molecular orbitals

 Point group: C1 (1 irreducible representation).

                           A     All 
 -------------------------------------
 All molecular orbitals:
  - Alpha                  89    89  
  - Beta                   89    89  
 -------------------------------------
 Alpha orbitals:
  - Frozen occupied        11    11  
  - Active occupied        9     9   
  - Active virtual         69    69  
  - Frozen virtual         0     0   
 -------------------------------------
 Beta orbitals:
  - Frozen occupied        11    11  
  - Active occupied        9     9   
  - Active virtual         69    69  
  - Frozen virtual         0     0   
 -------------------------------------

 Import integrals:   CPU 0.00 s  wall 0.00 s

 Import integrals:   CPU 7.59 s  wall 1.46 s

 MP2 amplitudes:   CPU 0.03 s  wall 0.02 s

Running a double precision version
           CCSD T amplitudes will be solved using DIIS.

           Start     Size      MaxIter   EConv     TConv     
           3         7         100       1.00e-07  1.00e-05  
 ------------------------------------------------------------------------------
           Energy (a.u.)   Ediff      Tdiff       Comment
 ------------------------------------------------------------------------------
          -855.71898225                           
     1    -855.72507599   6.09e-03   6.70e-01     
     2    -855.73985361   1.48e-02   8.93e-02     
     3    -855.74024217   3.89e-04   3.88e-02     
     4    -855.74187775   1.64e-03   1.16e-02     Switched to DIIS steps.
     5    -855.74250753   6.30e-04   1.02e-02     
     6    -855.74253548   2.80e-05   1.91e-03     
     7    -855.74253637   8.83e-07   8.58e-04     
     8    -855.74253934   2.98e-06   2.96e-04     
     9    -855.74253982   4.77e-07   1.15e-04     
    10    -855.74253999   1.65e-07   4.16e-05     
    11    -855.74254000   1.65e-08   1.99e-05     
    12    -855.74254002   1.86e-08   5.39e-06     
 ------------------------------------------------------------------------------
          -855.74254002                           CCSD T converged.

End of double precision
 SCF energy                 = -855.28747869
 MP2 energy                 = -855.71898225
 CCSD correlation energy     =   -0.45506133
 CCSD total energy           = -855.74254002

 CCSD  T1^2 = 0.0098  T2^2 = 0.1997  Leading amplitudes:

 Amplitude    Orbitals with energies
  0.0270       17 (A) A                  ->    21 (A) A                   
              -0.5119                          0.0197                     
  0.0270       17 (A) B                  ->    21 (A) B                   
              -0.5119                          0.0197                     
 -0.0174       16 (A) A                  ->    28 (A) A                   
              -0.5594                          0.1429                     
 -0.0174       16 (A) B                  ->    28 (A) B                   
              -0.5594                          0.1429                     

 Amplitude    Orbitals with energies
 -0.0861       19 (A) A      19 (A) B    ->    21 (A) A      21 (A) B     
              -0.4293       -0.4293            0.0197        0.0197       
  0.0861       19 (A) A      19 (A) B    ->    21 (A) B      21 (A) A     
              -0.4293       -0.4293            0.0197        0.0197       
  0.0861       19 (A) B      19 (A) A    ->    21 (A) A      21 (A) B     
              -0.4293       -0.4293            0.0197        0.0197       
 -0.0861       19 (A) B      19 (A) A    ->    21 (A) B      21 (A) A     
              -0.4293       -0.4293            0.0197        0.0197       

 Computing CCSD intemediates for later calculations in double precision
 Finished.

Running a double precision version
           CCSD Lambda amplitudes will be solved using DIIS.
           Start     Size      MaxIter   EConv     LConv     
           3         7         100       1.00e-07  1.00e-05  
 ------------------------------------------------------------------------------
            Enorm      Ldiff       Comment
 ------------------------------------------------------------------------------
     1     4.51e-02   3.36e-02     
     2     1.28e-02   5.70e-03     
     3     5.17e-03   1.57e-03     
     4     3.09e-03   1.16e-03     Switched to DIIS steps.
     5     8.99e-04   5.77e-04     
     6     3.70e-04   1.33e-04     
     7     1.41e-04   3.11e-05     
     8     5.81e-05   1.60e-06     
     9     2.16e-05   2.44e-06     
    10     8.94e-06   5.66e-07     
    11     2.89e-06   2.38e-07     
    12     1.28e-06   7.70e-08     
    13     4.78e-07   1.12e-07     
    14     1.81e-07   1.91e-08     
    15     9.42e-08   1.85e-08     
 ------------------------------------------------------------------------------
                                   CCSD Lambda converged.

 Computing density matrices in double precision...
           Orbital response amplitudes will be solved using DIIS.
           Start     Size      MaxIter   EConv     LConv     
           3         7         100       1.00e-06  1.00e-06  
 ------------------------------------------------------------------------------
            Enorm      Ldiff       Comment
 ------------------------------------------------------------------------------
     1     6.68e-02   2.94e-03     
     2     3.84e-02   1.66e-02     
     3     3.08e-02   1.18e-02     
     4     1.10e-02   9.75e-03     Switched to DIIS steps.
     5     1.71e-03   7.93e-05     
     6     1.04e-03   3.24e-04     
     7     2.94e-04   1.17e-04     
     8     4.99e-05   7.28e-05     
     9     1.48e-05   2.59e-07     
    10     3.23e-06   1.50e-06     
    11     4.98e-07   1.05e-07     
 ------------------------------------------------------------------------------
                                   Orbital response converged.

 Computing density matrices... Done.
 CCSD calculation:   CPU 140.38 s  wall 27.51 s

 Transferring MO TPDM to AO TPDM
 Transferring g2_o1o1o1o1
 Transferring g2_o1o1o1v1
 Transferring g2_o1o1v1v1
 Transferring g2_o1v1o1v1
 Transferring g2_o1v1v1v1
 Transferring g2_v1v1v1v1
 Adding separable TPDM
 Computing TPDM gradient
 --------------------------------------------------------
 2e gradient
  Atom          X               Y               Z
 --------------------------------------------------------
    1         -7.702285       18.518428        0.000000  
    2         -8.130196      -13.496093        0.000000  
    3         -4.574776        0.118056        0.000000  
    4         20.407258       -5.140391       -0.000000  
 --------------------------------------------------------
 --------------------------------------------------------
 Final gradient
  Atom          X               Y               Z
 --------------------------------------------------------
    1         -7.702285       18.518428        0.000000  
    2         -8.130196      -13.496093        0.000000  
    3         -4.574776        0.118056        0.000000  
    4         20.407258       -5.140391       -0.000000  
 --------------------------------------------------------
 Analytic gradient from two-electron contribution:   CPU 54.06 s  wall 10.20 s

 Total ccman2 time:   CPU 206.06 s  wall 40.35 s


 --------------------------------------------------------------

                    Orbital Energies (a.u.)
 --------------------------------------------------------------

 Alpha MOs
 -- Occupied --
******** -80.0501 -15.5954 -10.5705  -8.0385  -8.0358  -8.0355  -7.5883
 -5.4810  -5.4799  -5.4795  -1.1979  -1.1065  -0.7779  -0.6188  -0.5594
 -0.5119  -0.4729  -0.4293  -0.4129
 -- Virtual --
  0.0197   0.0417   0.0673   0.0694   0.0816   0.0983   0.1270   0.1429
  0.1509   0.1584   0.2160   0.2218   0.2297   0.2399   0.2601   0.3039
  0.3154   0.3858   0.3889   0.4922   0.5624   0.6081   0.6114   0.6857
  0.7823   0.8171   0.8867   0.8951   0.9167   0.9591   1.0436   1.0859
  1.1417   1.1527   1.1550   1.2021   1.2101   1.3256   1.3449   1.4989
  1.5432   1.6940   1.7853   1.8606   2.0204   2.2047   2.4421   2.6047
  2.6272   2.6601   2.6601   2.7470   2.8757   2.9883   3.3513   4.2660
  4.4636   4.8972   7.5196  10.3637  14.7119  14.8142  14.9241  26.6819
 26.7300  27.0241  36.8101 166.1350 219.2189
 --------------------------------------------------------------

          Ground-State Mulliken Net Atomic Charges

     Atom                 Charge (a.u.)
  ----------------------------------------
      1 P                     0.282408
      2 N                    -0.409188
      3 H                     0.243025
      4 Cl                   -0.116245
  ----------------------------------------
  Sum of atomic charges =     0.000000

 -----------------------------------------------------------------
                    Cartesian Multipole Moments
 -----------------------------------------------------------------
    Charge (ESU x 10^10)
                -0.0000
    Dipole Moment (Debye)
         X       2.0328      Y      -2.0291      Z      -0.0000
       Tot       2.8722
    Quadrupole Moments (Debye-Ang)
        XX     -28.3462     XY      -1.7622     YY     -34.9030
        XZ       0.0000     YZ       0.0000     ZZ     -31.3801
    Octopole Moments (Debye-Ang^2)
       XXX      13.2202    XXY       0.1151    XYY      -4.4419
       YYY      -1.9663    XXZ       0.0000    XYZ       0.0000
       YYZ      -0.0000    XZZ      -0.6701    YZZ      -0.6577
       ZZZ      -0.0000
    Hexadecapole Moments (Debye-Ang^3)
      XXXX    -248.0037   XXXY      -0.4662   XXYY     -68.8649
      XYYY      -4.1675   YYYY     -98.9317   XXXZ       0.0000
      XXYZ       0.0000   XYYZ       0.0000   YYYZ       0.0000
      XXZZ     -58.3185   XYZZ      -0.8439   YYZZ     -22.1121
      XZZZ      -0.0000   YZZZ       0.0000   ZZZZ     -39.4617
 -----------------------------------------------------------------
 DrvMan completing analytic gradient of the correlated energy
 Correlated dipole moment
            1
    1   0.7997539
    2  -0.7983084
    3  -0.0000000
 Energy read as -855.742540022
 Full Analytical Gradient: (in a.u., or Hartree/Bohr)
             1             2             3             4
    1   -0.00053307    0.00030053    0.00014401    0.00008852
    2   -0.00052445    0.00057283    0.00000346   -0.00005183
    3   -0.00000000    0.00000000   -0.00000000    0.00000000
 Gradient time:  CPU 0.83 s  wall 0.86 s
 ----------------------------------------------------------------
             Standard Nuclear Orientation (Angstroms)
    I     Atom           X                Y                Z
 ----------------------------------------------------------------
    1      P       0.6229144216    -0.5618558774     0.0000000000
    2      N       1.4960537362     0.7312768795    -0.0000000000
    3      H       2.4912124934     0.5032008880    -0.0000000000
    4      Cl     -1.3121944101     0.1646293598    -0.0000000000
 ----------------------------------------------------------------
 Nuclear Repulsion Energy =   132.5502968073 hartrees
 There are       20 alpha and       20 beta electrons

                       Distance Matrix (Angstroms)
             P (  1)   N (  2)   H (  3)
   N (  2)  1.560309
   H (  3)  2.150554  1.020960
   Cl(  4)  2.066985  2.864847  3.818447

 Requested basis set is 6-311++G(d,p)
 There are 37 shells and 89 basis functions
 A cutoff of  1.0D-14 yielded    661 shell pairs
 There are      3982 function pairs (      4270 Cartesian)
 Smallest overlap matrix eigenvalue = 2.25E-03
 Guess MOs from SCF MO coefficient file

 -----------------------------------------------------------------------
  General SCF calculation program by
  Eric Jon Sundstrom, Paul Horn, Yuezhi Mao, Dmitri Zuev, Alec White,
  David Stuck, Shaama M.S., Shane Yost, Joonho Lee, David Small,
  Daniel Levine, Susi Lehtola, Hugh Burton, Evgeny Epifanovsky
 -----------------------------------------------------------------------
 Hartree-Fock
 using 6 threads for integral computing
 -------------------------------------------------------
 OpenMP Integral computing Module                
 Release: version 2.0, May 2017, Q-Chem Inc. Pleasanton 
 -------------------------------------------------------
 A restricted SCF calculation will be
 performed using DIIS
 SCF converges when DIIS error is below 1.0e-08
 ---------------------------------------
  Cycle       Energy         DIIS error
 ---------------------------------------
    1    -855.2876057790      3.91e-05  
    2    -855.2876075471      1.72e-05  
    3    -855.2876078315      8.66e-06  
    4    -855.2876079359      1.99e-06  
    5    -855.2876079469      6.35e-07  
    6    -855.2876079485      2.79e-07  
    7    -855.2876079489      1.23e-07  
    8    -855.2876079490      4.42e-08  
    9    -855.2876079490      1.15e-08  
   10    -855.2876079490      3.07e-09  Convergence criterion met
 ---------------------------------------
 SCF time:   CPU 3.14s  wall 1.00s 
 SCF   energy in the final basis set =     -855.2876079490
 Total energy in the final basis set =     -855.2876079490


 ------------------------------------------------------------------------------

   CCMAN2: suite of methods based on coupled cluster
           and equation of motion theories.

   Components:
   * libvmm-1.3-trunk
     by Evgeny Epifanovsky, Ilya Kaliman.
   * libtensor-2.5-trunk
     by Evgeny Epifanovsky, Michael Wormit, Dmitry Zuev, Sam Manzer, 
        Ilya Kaliman.
   * libcc-2.5-trunk
     by Evgeny Epifanovsky, Arik Landau, Tomasz Kus, Kirill Khistyaev, 
        Dmitry Zuev, Prashant Manohar, Xintian Feng, Anna Krylov, 
        Matthew Goldey, Alec White, Thomas Jagau, Kaushik Nanda, 
        Anastasia Gunina, Alexander Kunitsa, Joonho Lee.

   CCMAN original authors:
   Anna I. Krylov, C. David Sherrill, Steven R. Gwaltney,
   Edward F. C. Byrd (2000)
   Sergey V. Levchenko, Lyudmila V. Slipchenko, Tao Wang,
   Ana-Maria C. Cristian (2003)
   Piotr A. Pieniazek, C. Melania Oana, Evgeny Epifanovsky (2007)
   Prashant Manohar (2009)

 ------------------------------------------------------------------------------


 Allocating and initializing 30808MB of RAM...
 Calculation will run on 6 cores.


 Alpha MOs, Restricted
 -- Occupied --                  
-104.84  -80.05  -15.60  -10.57   -8.04   -8.04   -8.04   -7.59
  1 A     2 A     3 A     4 A     5 A     6 A     7 A     8 A                  
 -5.481  -5.480  -5.479  -1.198  -1.106  -0.778  -0.619  -0.560
  9 A    10 A    11 A    12 A    13 A    14 A    15 A    16 A                  
 -0.512  -0.473  -0.430  -0.413
 17 A    18 A    19 A    20 A                                                  
 -- Virtual --                   
  0.020   0.042   0.067   0.069   0.082   0.098   0.127   0.143
 21 A    22 A    23 A    24 A    25 A    26 A    27 A    28 A                  
  0.151   0.158   0.216   0.222   0.230   0.240   0.260   0.304
 29 A    30 A    31 A    32 A    33 A    34 A    35 A    36 A                  
  0.315   0.386   0.389   0.492   0.562   0.608   0.612   0.686
 37 A    38 A    39 A    40 A    41 A    42 A    43 A    44 A                  
  0.783   0.817   0.887   0.896   0.917   0.959   1.043   1.086
 45 A    46 A    47 A    48 A    49 A    50 A    51 A    52 A                  
  1.142   1.153   1.155   1.202   1.210   1.325   1.346   1.499
 53 A    54 A    55 A    56 A    57 A    58 A    59 A    60 A                  
  1.544   1.695   1.785   1.860   2.020   2.205   2.443   2.605
 61 A    62 A    63 A    64 A    65 A    66 A    67 A    68 A                  
  2.627   2.660   2.660   2.747   2.877   2.990   3.352   4.266
 69 A    70 A    71 A    72 A    73 A    74 A    75 A    76 A                  
  4.465   4.899   7.521  10.364  14.712  14.814  14.926  26.682
 77 A    78 A    79 A    80 A    81 A    82 A    83 A    84 A                  
 26.730  27.024  36.811 166.136 219.219
 85 A    86 A    87 A    88 A    89 A                                          

 Beta MOs, Restricted
 -- Occupied --                  
-104.84  -80.05  -15.60  -10.57   -8.04   -8.04   -8.04   -7.59
  1 A     2 A     3 A     4 A     5 A     6 A     7 A     8 A                  
 -5.481  -5.480  -5.479  -1.198  -1.106  -0.778  -0.619  -0.560
  9 A    10 A    11 A    12 A    13 A    14 A    15 A    16 A                  
 -0.512  -0.473  -0.430  -0.413
 17 A    18 A    19 A    20 A                                                  
 -- Virtual --                   
  0.020   0.042   0.067   0.069   0.082   0.098   0.127   0.143
 21 A    22 A    23 A    24 A    25 A    26 A    27 A    28 A                  
  0.151   0.158   0.216   0.222   0.230   0.240   0.260   0.304
 29 A    30 A    31 A    32 A    33 A    34 A    35 A    36 A                  
  0.315   0.386   0.389   0.492   0.562   0.608   0.612   0.686
 37 A    38 A    39 A    40 A    41 A    42 A    43 A    44 A                  
  0.783   0.817   0.887   0.896   0.917   0.959   1.043   1.086
 45 A    46 A    47 A    48 A    49 A    50 A    51 A    52 A                  
  1.142   1.153   1.155   1.202   1.210   1.325   1.346   1.499
 53 A    54 A    55 A    56 A    57 A    58 A    59 A    60 A                  
  1.544   1.695   1.785   1.860   2.020   2.205   2.443   2.605
 61 A    62 A    63 A    64 A    65 A    66 A    67 A    68 A                  
  2.627   2.660   2.660   2.747   2.877   2.990   3.352   4.266
 69 A    70 A    71 A    72 A    73 A    74 A    75 A    76 A                  
  4.465   4.899   7.521  10.364  14.712  14.814  14.926  26.682
 77 A    78 A    79 A    80 A    81 A    82 A    83 A    84 A                  
 26.730  27.024  36.811 166.136 219.219
 85 A    86 A    87 A    88 A    89 A                                          

 Occupation and symmetry of molecular orbitals

 Point group: C1 (1 irreducible representation).

                           A     All 
 -------------------------------------
 All molecular orbitals:
  - Alpha                  89    89  
  - Beta                   89    89  
 -------------------------------------
 Alpha orbitals:
  - Frozen occupied        11    11  
  - Active occupied        9     9   
  - Active virtual         69    69  
  - Frozen virtual         0     0   
 -------------------------------------
 Beta orbitals:
  - Frozen occupied        11    11  
  - Active occupied        9     9   
  - Active virtual         69    69  
  - Frozen virtual         0     0   
 -------------------------------------

 Import integrals:   CPU 0.00 s  wall 0.00 s

 Import integrals:   CPU 7.22 s  wall 1.31 s

 MP2 amplitudes:   CPU 0.02 s  wall 0.02 s

Running a double precision version
           CCSD T amplitudes will be solved using DIIS.

           Start     Size      MaxIter   EConv     TConv     
           3         7         100       1.00e-07  1.00e-05  
 ------------------------------------------------------------------------------
           Energy (a.u.)   Ediff      Tdiff       Comment
 ------------------------------------------------------------------------------
          -855.71895576                           
     1    -855.72511119   6.16e-03   6.70e-01     
     2    -855.73985145   1.47e-02   8.92e-02     
     3    -855.74024893   3.97e-04   3.87e-02     
     4    -855.74187972   1.63e-03   1.15e-02     Switched to DIIS steps.
     5    -855.74250741   6.28e-04   1.02e-02     
     6    -855.74253530   2.79e-05   1.91e-03     
     7    -855.74253622   9.22e-07   8.56e-04     
     8    -855.74253921   2.99e-06   2.97e-04     
     9    -855.74253969   4.80e-07   1.15e-04     
    10    -855.74253985   1.66e-07   4.15e-05     
    11    -855.74253987   1.56e-08   1.98e-05     
    12    -855.74253989   1.85e-08   5.39e-06     
 ------------------------------------------------------------------------------
          -855.74253989                           CCSD T converged.

End of double precision
 SCF energy                 = -855.28760795
 MP2 energy                 = -855.71895576
 CCSD correlation energy     =   -0.45493194
 CCSD total energy           = -855.74253989

 CCSD  T1^2 = 0.0098  T2^2 = 0.1995  Leading amplitudes:

 Amplitude    Orbitals with energies
 -0.0270       17 (A) A                  ->    21 (A) A                   
              -0.5120                          0.0199                     
 -0.0270       17 (A) B                  ->    21 (A) B                   
              -0.5120                          0.0199                     
 -0.0174       16 (A) A                  ->    28 (A) A                   
              -0.5595                          0.1430                     
 -0.0174       16 (A) B                  ->    28 (A) B                   
              -0.5595                          0.1430                     

 Amplitude    Orbitals with energies
 -0.0855       19 (A) A      19 (A) B    ->    21 (A) A      21 (A) B     
              -0.4295       -0.4295            0.0199        0.0199       
  0.0855       19 (A) A      19 (A) B    ->    21 (A) B      21 (A) A     
              -0.4295       -0.4295            0.0199        0.0199       
  0.0855       19 (A) B      19 (A) A    ->    21 (A) A      21 (A) B     
              -0.4295       -0.4295            0.0199        0.0199       
 -0.0855       19 (A) B      19 (A) A    ->    21 (A) B      21 (A) A     
              -0.4295       -0.4295            0.0199        0.0199       

 Computing CCSD intemediates for later calculations in double precision
 Finished.

Running a double precision version
           CCSD Lambda amplitudes will be solved using DIIS.
           Start     Size      MaxIter   EConv     LConv     
           3         7         100       1.00e-07  1.00e-05  
 ------------------------------------------------------------------------------
            Enorm      Ldiff       Comment
 ------------------------------------------------------------------------------
     1     4.50e-02   3.35e-02     
     2     1.27e-02   5.69e-03     
     3     5.16e-03   1.56e-03     
     4     3.09e-03   1.16e-03     Switched to DIIS steps.
     5     8.97e-04   5.75e-04     
     6     3.69e-04   1.32e-04     
     7     1.41e-04   3.09e-05     
     8     5.79e-05   1.58e-06     
     9     2.15e-05   2.42e-06     
    10     8.90e-06   5.49e-07     
    11     2.87e-06   2.32e-07     
    12     1.27e-06   7.50e-08     
    13     4.75e-07   1.11e-07     
    14     1.80e-07   1.90e-08     
    15     9.36e-08   1.83e-08     
 ------------------------------------------------------------------------------
                                   CCSD Lambda converged.

 Computing density matrices in double precision...
           Orbital response amplitudes will be solved using DIIS.
           Start     Size      MaxIter   EConv     LConv     
           3         7         100       1.00e-06  1.00e-06  
 ------------------------------------------------------------------------------
            Enorm      Ldiff       Comment
 ------------------------------------------------------------------------------
     1     6.67e-02   2.96e-03     
     2     3.83e-02   1.66e-02     
     3     3.08e-02   1.18e-02     
     4     1.10e-02   9.77e-03     Switched to DIIS steps.
     5     1.70e-03   9.15e-05     
     6     1.03e-03   3.21e-04     
     7     2.91e-04   1.16e-04     
     8     4.95e-05   7.22e-05     
     9     1.47e-05   3.25e-07     
    10     3.20e-06   1.49e-06     
    11     4.95e-07   1.03e-07     
 ------------------------------------------------------------------------------
                                   Orbital response converged.

 Computing density matrices... Done.
 CCSD calculation:   CPU 140.10 s  wall 27.34 s

 Transferring MO TPDM to AO TPDM
 Transferring g2_o1o1o1o1
 Transferring g2_o1o1o1v1
 Transferring g2_o1o1v1v1
 Transferring g2_o1v1o1v1
 Transferring g2_o1v1v1v1
 Transferring g2_v1v1v1v1
 Adding separable TPDM
 Computing TPDM gradient
 --------------------------------------------------------
 2e gradient
  Atom          X               Y               Z
 --------------------------------------------------------
    1         -7.680432       18.531005        0.000000  
    2         -8.145538      -13.503531       -0.000000  
    3         -4.581743        0.113923        0.000000  
    4         20.407713       -5.141397       -0.000000  
 --------------------------------------------------------
 --------------------------------------------------------
 Final gradient
  Atom          X               Y               Z
 --------------------------------------------------------
    1         -7.680432       18.531005        0.000000  
    2         -8.145538      -13.503531       -0.000000  
    3         -4.581743        0.113923        0.000000  
    4         20.407713       -5.141397       -0.000000  
 --------------------------------------------------------
 Analytic gradient from two-electron contribution:   CPU 61.20 s  wall 15.70 s

 Total ccman2 time:   CPU 212.21 s  wall 45.34 s


 --------------------------------------------------------------

                    Orbital Energies (a.u.)
 --------------------------------------------------------------

 Alpha MOs
 -- Occupied --
******** -80.0498 -15.5951 -10.5704  -8.0384  -8.0357  -8.0354  -7.5882
 -5.4809  -5.4797  -5.4793  -1.1984  -1.1065  -0.7781  -0.6189  -0.5595
 -0.5120  -0.4728  -0.4295  -0.4127
 -- Virtual --
  0.0199   0.0417   0.0673   0.0694   0.0816   0.0983   0.1270   0.1430
  0.1509   0.1584   0.2162   0.2218   0.2297   0.2399   0.2601   0.3040
  0.3155   0.3858   0.3890   0.4924   0.5625   0.6082   0.6116   0.6861
  0.7826   0.8172   0.8872   0.8958   0.9165   0.9588   1.0434   1.0861
  1.1418   1.1529   1.1551   1.2021   1.2102   1.3254   1.3465   1.4991
  1.5436   1.6950   1.7855   1.8604   2.0205   2.2053   2.4425   2.6048
  2.6272   2.6597   2.6605   2.7468   2.8768   2.9898   3.3516   4.2662
  4.4646   4.8993   7.5207  10.3638  14.7121  14.8144  14.9258  26.6820
 26.7301  27.0243  36.8110 166.1364 219.2190
 --------------------------------------------------------------

          Ground-State Mulliken Net Atomic Charges

     Atom                 Charge (a.u.)
  ----------------------------------------
      1 P                     0.282411
      2 N                    -0.409681
      3 H                     0.243754
      4 Cl                   -0.116483
  ----------------------------------------
  Sum of atomic charges =    -0.000000

 -----------------------------------------------------------------
                    Cartesian Multipole Moments
 -----------------------------------------------------------------
    Charge (ESU x 10^10)
                 0.0000
    Dipole Moment (Debye)
         X       2.0383      Y      -2.0245      Z      -0.0000
       Tot       2.8728
    Quadrupole Moments (Debye-Ang)
        XX     -28.3368     XY      -1.7542     YY     -34.8963
        XZ       0.0000     YZ       0.0000     ZZ     -31.3749
    Octopole Moments (Debye-Ang^2)
       XXX      13.2728    XXY       0.1397    XYY      -4.4231
       YYY      -1.9086    XXZ      -0.0000    XYZ      -0.0000
       YYZ       0.0000    XZZ      -0.6613    YZZ      -0.6449
       ZZZ       0.0000
    Hexadecapole Moments (Debye-Ang^3)
      XXXX    -247.8874   XXXY      -0.3712   XXYY     -68.8199
      XYYY      -4.0868   YYYY     -98.8121   XXXZ       0.0000
      XXYZ       0.0000   XYYZ       0.0000   YYYZ       0.0000
      XXZZ     -58.3062   XYZZ      -0.8240   YYZZ     -22.0913
      XZZZ       0.0000   YZZZ       0.0000   ZZZZ     -39.4490
 -----------------------------------------------------------------
 DrvMan completing analytic gradient of the correlated energy
 Correlated dipole moment
            1
    1   0.8019241
    2  -0.7964881
    3  -0.0000000
 Energy read as -855.742539888
 Full Analytical Gradient: (in a.u., or Hartree/Bohr)
             1             2             3             4
    1    0.00012866   -0.00017398   -0.00010286    0.00014818
    2    0.00067402   -0.00064761    0.00007559   -0.00010200
    3    0.00000000   -0.00000000    0.00000000   -0.00000000
 Gradient time:  CPU 0.83 s  wall 0.85 s
 ----------------------------------------------------------------
             Standard Nuclear Orientation (Angstroms)
    I     Atom           X                Y                Z
 ----------------------------------------------------------------
    1      P       0.6229144216    -0.5618558774     0.0000000000
    2      N       1.4960537362     0.7322768795     0.0010000000
    3      H       2.4912124934     0.5032008880    -0.0000000000
    4      Cl     -1.3121944101     0.1646293598    -0.0000000000
 ----------------------------------------------------------------
 Nuclear Repulsion Energy =   132.5290652547 hartrees
 There are       20 alpha and       20 beta electrons

                       Distance Matrix (Angstroms)
             P (  1)   N (  2)   H (  3)
   N (  2)  1.561138
   H (  3)  2.150554  1.021184
   Cl(  4)  2.066985  2.865045  3.818447

 Requested basis set is 6-311++G(d,p)
 There are 37 shells and 89 basis functions
 A cutoff of  1.0D-14 yielded    661 shell pairs
 There are      3982 function pairs (      4270 Cartesian)
 Smallest overlap matrix eigenvalue = 2.25E-03
 Guess MOs from SCF MO coefficient file

 -----------------------------------------------------------------------
  General SCF calculation program by
  Eric Jon Sundstrom, Paul Horn, Yuezhi Mao, Dmitri Zuev, Alec White,
  David Stuck, Shaama M.S., Shane Yost, Joonho Lee, David Small,
  Daniel Levine, Susi Lehtola, Hugh Burton, Evgeny Epifanovsky
 -----------------------------------------------------------------------
 Hartree-Fock
 using 6 threads for integral computing
 -------------------------------------------------------
 OpenMP Integral computing Module                
 Release: version 2.0, May 2017, Q-Chem Inc. Pleasanton 
 -------------------------------------------------------
 A restricted SCF calculation will be
 performed using DIIS
 SCF converges when DIIS error is below 1.0e-08
 ---------------------------------------
  Cycle       Energy         DIIS error
 ---------------------------------------
    1    -855.2875429584      2.45e-05  
    2    -855.2875437150      9.45e-06  
    3    -855.2875438204      5.64e-06  
    4    -855.2875438656      1.44e-06  
    5    -855.2875438741      6.40e-07  
    6    -855.2875438769      3.28e-07  
    7    -855.2875438777      1.20e-07  
    8    -855.2875438778      3.75e-08  
    9    -855.2875438778      1.37e-08  
   10    -855.2875438778      5.62e-09  Convergence criterion met
 ---------------------------------------
 SCF time:   CPU 2.94s  wall 1.00s 
 SCF   energy in the final basis set =     -855.2875438778
 Total energy in the final basis set =     -855.2875438778


 ------------------------------------------------------------------------------

   CCMAN2: suite of methods based on coupled cluster
           and equation of motion theories.

   Components:
   * libvmm-1.3-trunk
     by Evgeny Epifanovsky, Ilya Kaliman.
   * libtensor-2.5-trunk
     by Evgeny Epifanovsky, Michael Wormit, Dmitry Zuev, Sam Manzer, 
        Ilya Kaliman.
   * libcc-2.5-trunk
     by Evgeny Epifanovsky, Arik Landau, Tomasz Kus, Kirill Khistyaev, 
        Dmitry Zuev, Prashant Manohar, Xintian Feng, Anna Krylov, 
        Matthew Goldey, Alec White, Thomas Jagau, Kaushik Nanda, 
        Anastasia Gunina, Alexander Kunitsa, Joonho Lee.

   CCMAN original authors:
   Anna I. Krylov, C. David Sherrill, Steven R. Gwaltney,
   Edward F. C. Byrd (2000)
   Sergey V. Levchenko, Lyudmila V. Slipchenko, Tao Wang,
   Ana-Maria C. Cristian (2003)
   Piotr A. Pieniazek, C. Melania Oana, Evgeny Epifanovsky (2007)
   Prashant Manohar (2009)

 ------------------------------------------------------------------------------


 Allocating and initializing 30808MB of RAM...
 Calculation will run on 6 cores.


 Alpha MOs, Restricted
 -- Occupied --                  
-104.84  -80.05  -15.60  -10.57   -8.04   -8.04   -8.04   -7.59
  1 A     2 A     3 A     4 A     5 A     6 A     7 A     8 A                  
 -5.481  -5.480  -5.479  -1.198  -1.106  -0.778  -0.619  -0.559
  9 A    10 A    11 A    12 A    13 A    14 A    15 A    16 A                  
 -0.512  -0.473  -0.429  -0.413
 17 A    18 A    19 A    20 A                                                  
 -- Virtual --                   
  0.020   0.042   0.067   0.069   0.082   0.098   0.127   0.143
 21 A    22 A    23 A    24 A    25 A    26 A    27 A    28 A                  
  0.151   0.158   0.216   0.222   0.230   0.240   0.260   0.304
 29 A    30 A    31 A    32 A    33 A    34 A    35 A    36 A                  
  0.315   0.386   0.389   0.492   0.562   0.608   0.612   0.686
 37 A    38 A    39 A    40 A    41 A    42 A    43 A    44 A                  
  0.782   0.817   0.887   0.895   0.917   0.959   1.043   1.086
 45 A    46 A    47 A    48 A    49 A    50 A    51 A    52 A                  
  1.142   1.153   1.155   1.202   1.210   1.326   1.346   1.499
 53 A    54 A    55 A    56 A    57 A    58 A    59 A    60 A                  
  1.543   1.694   1.785   1.861   2.020   2.205   2.442   2.605
 61 A    62 A    63 A    64 A    65 A    66 A    67 A    68 A                  
  2.627   2.660   2.660   2.747   2.876   2.989   3.351   4.266
 69 A    70 A    71 A    72 A    73 A    74 A    75 A    76 A                  
  4.464   4.898   7.520  10.364  14.712  14.814  14.925  26.682
 77 A    78 A    79 A    80 A    81 A    82 A    83 A    84 A                  
 26.730  27.024  36.811 166.136 219.219
 85 A    86 A    87 A    88 A    89 A                                          

 Beta MOs, Restricted
 -- Occupied --                  
-104.84  -80.05  -15.60  -10.57   -8.04   -8.04   -8.04   -7.59
  1 A     2 A     3 A     4 A     5 A     6 A     7 A     8 A                  
 -5.481  -5.480  -5.479  -1.198  -1.106  -0.778  -0.619  -0.559
  9 A    10 A    11 A    12 A    13 A    14 A    15 A    16 A                  
 -0.512  -0.473  -0.429  -0.413
 17 A    18 A    19 A    20 A                                                  
 -- Virtual --                   
  0.020   0.042   0.067   0.069   0.082   0.098   0.127   0.143
 21 A    22 A    23 A    24 A    25 A    26 A    27 A    28 A                  
  0.151   0.158   0.216   0.222   0.230   0.240   0.260   0.304
 29 A    30 A    31 A    32 A    33 A    34 A    35 A    36 A                  
  0.315   0.386   0.389   0.492   0.562   0.608   0.612   0.686
 37 A    38 A    39 A    40 A    41 A    42 A    43 A    44 A                  
  0.782   0.817   0.887   0.895   0.917   0.959   1.043   1.086
 45 A    46 A    47 A    48 A    49 A    50 A    51 A    52 A                  
  1.142   1.153   1.155   1.202   1.210   1.326   1.346   1.499
 53 A    54 A    55 A    56 A    57 A    58 A    59 A    60 A                  
  1.543   1.694   1.785   1.861   2.020   2.205   2.442   2.605
 61 A    62 A    63 A    64 A    65 A    66 A    67 A    68 A                  
  2.627   2.660   2.660   2.747   2.876   2.989   3.351   4.266
 69 A    70 A    71 A    72 A    73 A    74 A    75 A    76 A                  
  4.464   4.898   7.520  10.364  14.712  14.814  14.925  26.682
 77 A    78 A    79 A    80 A    81 A    82 A    83 A    84 A                  
 26.730  27.024  36.811 166.136 219.219
 85 A    86 A    87 A    88 A    89 A                                          

 Occupation and symmetry of molecular orbitals

 Point group: C1 (1 irreducible representation).

                           A     All 
 -------------------------------------
 All molecular orbitals:
  - Alpha                  89    89  
  - Beta                   89    89  
 -------------------------------------
 Alpha orbitals:
  - Frozen occupied        11    11  
  - Active occupied        9     9   
  - Active virtual         69    69  
  - Frozen virtual         0     0   
 -------------------------------------
 Beta orbitals:
  - Frozen occupied        11    11  
  - Active occupied        9     9   
  - Active virtual         69    69  
  - Frozen virtual         0     0   
 -------------------------------------

 Import integrals:   CPU 0.00 s  wall 0.00 s

 Import integrals:   CPU 7.21 s  wall 1.30 s

 MP2 amplitudes:   CPU 0.02 s  wall 0.02 s

Running a double precision version
           CCSD T amplitudes will be solved using DIIS.

           Start     Size      MaxIter   EConv     TConv     
           3         7         100       1.00e-07  1.00e-05  
 ------------------------------------------------------------------------------
           Energy (a.u.)   Ediff      Tdiff       Comment
 ------------------------------------------------------------------------------
          -855.71896951                           
     1    -855.72509414   6.12e-03   6.70e-01     
     2    -855.73985306   1.48e-02   8.92e-02     
     3    -855.74024609   3.93e-04   3.87e-02     
     4    -855.74187927   1.63e-03   1.15e-02     Switched to DIIS steps.
     5    -855.74250801   6.29e-04   1.02e-02     
     6    -855.74253593   2.79e-05   1.91e-03     
     7    -855.74253683   9.02e-07   8.57e-04     
     8    -855.74253981   2.98e-06   2.97e-04     
     9    -855.74254029   4.79e-07   1.15e-04     
    10    -855.74254046   1.66e-07   4.15e-05     
    11    -855.74254047   1.60e-08   1.99e-05     
    12    -855.74254049   1.86e-08   5.39e-06     
 ------------------------------------------------------------------------------
          -855.74254049                           CCSD T converged.

End of double precision
 SCF energy                 = -855.28754388
 MP2 energy                 = -855.71896951
 CCSD correlation energy     =   -0.45499661
 CCSD total energy           = -855.74254049

 CCSD  T1^2 = 0.0098  T2^2 = 0.1996  Leading amplitudes:

 Amplitude    Orbitals with energies
 -0.0270       17 (A) A                  ->    21 (A) A                   
              -0.5120                          0.0198                     
 -0.0270       17 (A) B                  ->    21 (A) B                   
              -0.5120                          0.0198                     
 -0.0174       16 (A) A                  ->    28 (A) A                   
              -0.5595                          0.1430                     
 -0.0174       16 (A) B                  ->    28 (A) B                   
              -0.5595                          0.1430                     

 Amplitude    Orbitals with energies
 -0.0858       19 (A) A      19 (A) B    ->    21 (A) A      21 (A) B     
              -0.4294       -0.4294            0.0198        0.0198       
  0.0858       19 (A) A      19 (A) B    ->    21 (A) B      21 (A) A     
              -0.4294       -0.4294            0.0198        0.0198       
  0.0858       19 (A) B      19 (A) A    ->    21 (A) A      21 (A) B     
              -0.4294       -0.4294            0.0198        0.0198       
 -0.0858       19 (A) B      19 (A) A    ->    21 (A) B      21 (A) A     
              -0.4294       -0.4294            0.0198        0.0198       

 Computing CCSD intemediates for later calculations in double precision
 Finished.

Running a double precision version
           CCSD Lambda amplitudes will be solved using DIIS.
           Start     Size      MaxIter   EConv     LConv     
           3         7         100       1.00e-07  1.00e-05  
 ------------------------------------------------------------------------------
            Enorm      Ldiff       Comment
 ------------------------------------------------------------------------------
     1     4.51e-02   3.35e-02     
     2     1.28e-02   5.69e-03     
     3     5.16e-03   1.57e-03     
     4     3.09e-03   1.16e-03     Switched to DIIS steps.
     5     8.98e-04   5.76e-04     
     6     3.69e-04   1.32e-04     
     7     1.41e-04   3.10e-05     
     8     5.80e-05   1.59e-06     
     9     2.15e-05   2.43e-06     
    10     8.92e-06   5.58e-07     
    11     2.88e-06   2.35e-07     
    12     1.28e-06   7.60e-08     
    13     4.77e-07   1.11e-07     
    14     1.81e-07   1.91e-08     
    15     9.42e-08   1.84e-08     
 ------------------------------------------------------------------------------
                                   CCSD Lambda converged.

 Computing density matrices in double precision...
           Orbital response amplitudes will be solved using DIIS.
           Start     Size      MaxIter   EConv     LConv     
           3         7         100       1.00e-06  1.00e-06  
 ------------------------------------------------------------------------------
            Enorm      Ldiff       Comment
 ------------------------------------------------------------------------------
     1     6.68e-02   2.95e-03     
     2     3.84e-02   1.66e-02     
     3     3.08e-02   1.18e-02     
     4     1.10e-02   9.76e-03     Switched to DIIS steps.
     5     1.70e-03   8.54e-05     
     6     1.03e-03   3.22e-04     
     7     2.92e-04   1.16e-04     
     8     4.97e-05   7.25e-05     
     9     1.47e-05   2.93e-07     
    10     3.21e-06   1.49e-06     
    11     4.96e-07   1.04e-07     
 ------------------------------------------------------------------------------
                                   Orbital response converged.

 Computing density matrices... Done.
 CCSD calculation:   CPU 138.93 s  wall 27.04 s

 Transferring MO TPDM to AO TPDM
 Transferring g2_o1o1o1o1
 Transferring g2_o1o1o1v1
 Transferring g2_o1o1v1v1
 Transferring g2_o1v1o1v1
 Transferring g2_o1v1v1v1
 Transferring g2_v1v1v1v1
 Adding separable TPDM
 Computing TPDM gradient
 --------------------------------------------------------
 2e gradient
  Atom          X               Y               Z
 --------------------------------------------------------
    1         -7.691368       18.524714        0.008584  
    2         -8.137864      -13.499804       -0.015006  
    3         -4.578257        0.115986        0.004078  
    4         20.407489       -5.140896        0.002344  
 --------------------------------------------------------
 --------------------------------------------------------
 Final gradient
  Atom          X               Y               Z
 --------------------------------------------------------
    1         -7.691368       18.524714        0.008584  
    2         -8.137864      -13.499804       -0.015006  
    3         -4.578257        0.115986        0.004078  
    4         20.407489       -5.140896        0.002344  
 --------------------------------------------------------
 Analytic gradient from two-electron contribution:   CPU 56.42 s  wall 10.74 s

 Total ccman2 time:   CPU 205.31 s  wall 39.88 s


 --------------------------------------------------------------

                    Orbital Energies (a.u.)
 --------------------------------------------------------------

 Alpha MOs
 -- Occupied --
******** -80.0499 -15.5952 -10.5704  -8.0384  -8.0357  -8.0355  -7.5882
 -5.4809  -5.4798  -5.4794  -1.1982  -1.1065  -0.7780  -0.6188  -0.5595
 -0.5120  -0.4728  -0.4294  -0.4128
 -- Virtual --
  0.0198   0.0417   0.0673   0.0694   0.0816   0.0983   0.1270   0.1430
  0.1509   0.1584   0.2161   0.2218   0.2297   0.2399   0.2601   0.3040
  0.3154   0.3858   0.3890   0.4923   0.5624   0.6082   0.6115   0.6859
  0.7825   0.8172   0.8870   0.8954   0.9166   0.9590   1.0435   1.0860
  1.1417   1.1528   1.1550   1.2021   1.2102   1.3255   1.3457   1.4990
  1.5434   1.6945   1.7854   1.8605   2.0205   2.2050   2.4423   2.6048
  2.6272   2.6599   2.6603   2.7469   2.8762   2.9890   3.3515   4.2661
  4.4641   4.8982   7.5202  10.3637  14.7120  14.8143  14.9249  26.6819
 26.7300  27.0242  36.8106 166.1357 219.2190
 --------------------------------------------------------------

          Ground-State Mulliken Net Atomic Charges

     Atom                 Charge (a.u.)
  ----------------------------------------
      1 P                     0.282410
      2 N                    -0.409435
      3 H                     0.243389
      4 Cl                   -0.116364
  ----------------------------------------
  Sum of atomic charges =     0.000000

 -----------------------------------------------------------------
                    Cartesian Multipole Moments
 -----------------------------------------------------------------
    Charge (ESU x 10^10)
                 0.0000
    Dipole Moment (Debye)
         X       2.0355      Y      -2.0268      Z      -0.0020
       Tot       2.8725
    Quadrupole Moments (Debye-Ang)
        XX     -28.3415     XY      -1.7582     YY     -34.8997
        XZ      -0.0041     YZ      -0.0041     ZZ     -31.3775
    Octopole Moments (Debye-Ang^2)
       XXX      13.2465    XXY       0.1274    XYY      -4.4325
       YYY      -1.9374    XXZ      -0.0142    XYZ      -0.0049
       YYZ      -0.0081    XZZ      -0.6657    YZZ      -0.6513
       ZZZ      -0.0186
    Hexadecapole Moments (Debye-Ang^3)
      XXXX    -247.9455   XXXY      -0.4187   XXYY     -68.8424
      XYYY      -4.1271   YYYY     -98.8718   XXXZ      -0.0395
      XXYZ      -0.0121   XYYZ      -0.0133   YYYZ      -0.0216
      XXZZ     -58.3124   XYZZ      -0.8339   YYZZ     -22.1017
      XZZZ      -0.0296   YZZZ      -0.0173   ZZZZ     -39.4554
 -----------------------------------------------------------------
 DrvMan completing analytic gradient of the correlated energy
 Correlated dipole moment
            1
    1   0.8008370
    2  -0.7974001
    3  -0.0007992
 Energy read as -855.742540492
 Full Analytical Gradient: (in a.u., or Hartree/Bohr)
             1             2             3             4
    1   -0.00020344    0.00006447    0.00002070    0.00011827
    2    0.00007343   -0.00003633    0.00003979   -0.00007689
    3    0.00001557    0.00004396   -0.00004036   -0.00001916
 Gradient time:  CPU 0.81 s  wall 0.82 s
 ----------------------------------------------------------------
             Standard Nuclear Orientation (Angstroms)
    I     Atom           X                Y                Z
 ----------------------------------------------------------------
    1      P       0.6229144216    -0.5618558774     0.0000000000
    2      N       1.4960537362     0.7322768795    -0.0000000000
    3      H       2.4922124934     0.5032008880    -0.0000000000
    4      Cl     -1.3121944101     0.1646293598    -0.0000000000
 ----------------------------------------------------------------
 Nuclear Repulsion Energy =   132.5235122994 hartrees
 There are       20 alpha and       20 beta electrons

                       Distance Matrix (Angstroms)
             P (  1)   N (  2)   H (  3)
   N (  2)  1.561138
   H (  3)  2.151423  1.022159
   Cl(  4)  2.066985  2.865045  3.819443

 Requested basis set is 6-311++G(d,p)
 There are 37 shells and 89 basis functions
 A cutoff of  1.0D-14 yielded    661 shell pairs
 There are      3982 function pairs (      4270 Cartesian)
 Smallest overlap matrix eigenvalue = 2.25E-03
 Guess MOs from SCF MO coefficient file

 -----------------------------------------------------------------------
  General SCF calculation program by
  Eric Jon Sundstrom, Paul Horn, Yuezhi Mao, Dmitri Zuev, Alec White,
  David Stuck, Shaama M.S., Shane Yost, Joonho Lee, David Small,
  Daniel Levine, Susi Lehtola, Hugh Burton, Evgeny Epifanovsky
 -----------------------------------------------------------------------
 Hartree-Fock
 using 6 threads for integral computing
 -------------------------------------------------------
 OpenMP Integral computing Module                
 Release: version 2.0, May 2017, Q-Chem Inc. Pleasanton 
 -------------------------------------------------------
 A restricted SCF calculation will be
 performed using DIIS
 SCF converges when DIIS error is below 1.0e-08
 ---------------------------------------
  Cycle       Energy         DIIS error
 ---------------------------------------
    1    -855.2875199228      2.21e-05  
    2    -855.2875204512      6.19e-06  
    3    -855.2875205090      4.22e-06  
    4    -855.2875205314      1.19e-06  
    5    -855.2875205384      5.72e-07  
    6    -855.2875205410      2.54e-07  
    7    -855.2875205416      6.62e-08  
    8    -855.2875205416      2.11e-08  
    9    -855.2875205416      6.82e-09  Convergence criterion met
 ---------------------------------------
 SCF time:   CPU 2.82s  wall 1.00s 
 SCF   energy in the final basis set =     -855.2875205416
 Total energy in the final basis set =     -855.2875205416


 ------------------------------------------------------------------------------

   CCMAN2: suite of methods based on coupled cluster
           and equation of motion theories.

   Components:
   * libvmm-1.3-trunk
     by Evgeny Epifanovsky, Ilya Kaliman.
   * libtensor-2.5-trunk
     by Evgeny Epifanovsky, Michael Wormit, Dmitry Zuev, Sam Manzer, 
        Ilya Kaliman.
   * libcc-2.5-trunk
     by Evgeny Epifanovsky, Arik Landau, Tomasz Kus, Kirill Khistyaev, 
        Dmitry Zuev, Prashant Manohar, Xintian Feng, Anna Krylov, 
        Matthew Goldey, Alec White, Thomas Jagau, Kaushik Nanda, 
        Anastasia Gunina, Alexander Kunitsa, Joonho Lee.

   CCMAN original authors:
   Anna I. Krylov, C. David Sherrill, Steven R. Gwaltney,
   Edward F. C. Byrd (2000)
   Sergey V. Levchenko, Lyudmila V. Slipchenko, Tao Wang,
   Ana-Maria C. Cristian (2003)
   Piotr A. Pieniazek, C. Melania Oana, Evgeny Epifanovsky (2007)
   Prashant Manohar (2009)

 ------------------------------------------------------------------------------


 Allocating and initializing 30808MB of RAM...
 Calculation will run on 6 cores.


 Alpha MOs, Restricted
 -- Occupied --                  
-104.84  -80.05  -15.60  -10.57   -8.04   -8.04   -8.04   -7.59
  1 A     2 A     3 A     4 A     5 A     6 A     7 A     8 A                  
 -5.481  -5.480  -5.479  -1.198  -1.106  -0.778  -0.619  -0.559
  9 A    10 A    11 A    12 A    13 A    14 A    15 A    16 A                  
 -0.512  -0.473  -0.429  -0.413
 17 A    18 A    19 A    20 A                                                  
 -- Virtual --                   
  0.020   0.042   0.067   0.069   0.082   0.098   0.127   0.143
 21 A    22 A    23 A    24 A    25 A    26 A    27 A    28 A                  
  0.151   0.158   0.216   0.222   0.230   0.240   0.260   0.304
 29 A    30 A    31 A    32 A    33 A    34 A    35 A    36 A                  
  0.315   0.386   0.389   0.492   0.562   0.608   0.612   0.686
 37 A    38 A    39 A    40 A    41 A    42 A    43 A    44 A                  
  0.782   0.817   0.887   0.895   0.916   0.959   1.043   1.086
 45 A    46 A    47 A    48 A    49 A    50 A    51 A    52 A                  
  1.142   1.153   1.155   1.202   1.210   1.326   1.346   1.499
 53 A    54 A    55 A    56 A    57 A    58 A    59 A    60 A                  
  1.543   1.694   1.785   1.861   2.020   2.204   2.442   2.605
 61 A    62 A    63 A    64 A    65 A    66 A    67 A    68 A                  
  2.627   2.660   2.660   2.747   2.876   2.989   3.350   4.266
 69 A    70 A    71 A    72 A    73 A    74 A    75 A    76 A                  
  4.464   4.897   7.520  10.364  14.712  14.814  14.925  26.682
 77 A    78 A    79 A    80 A    81 A    82 A    83 A    84 A                  
 26.730  27.024  36.810 166.136 219.219
 85 A    86 A    87 A    88 A    89 A                                          

 Beta MOs, Restricted
 -- Occupied --                  
-104.84  -80.05  -15.60  -10.57   -8.04   -8.04   -8.04   -7.59
  1 A     2 A     3 A     4 A     5 A     6 A     7 A     8 A                  
 -5.481  -5.480  -5.479  -1.198  -1.106  -0.778  -0.619  -0.559
  9 A    10 A    11 A    12 A    13 A    14 A    15 A    16 A                  
 -0.512  -0.473  -0.429  -0.413
 17 A    18 A    19 A    20 A                                                  
 -- Virtual --                   
  0.020   0.042   0.067   0.069   0.082   0.098   0.127   0.143
 21 A    22 A    23 A    24 A    25 A    26 A    27 A    28 A                  
  0.151   0.158   0.216   0.222   0.230   0.240   0.260   0.304
 29 A    30 A    31 A    32 A    33 A    34 A    35 A    36 A                  
  0.315   0.386   0.389   0.492   0.562   0.608   0.612   0.686
 37 A    38 A    39 A    40 A    41 A    42 A    43 A    44 A                  
  0.782   0.817   0.887   0.895   0.916   0.959   1.043   1.086
 45 A    46 A    47 A    48 A    49 A    50 A    51 A    52 A                  
  1.142   1.153   1.155   1.202   1.210   1.326   1.346   1.499
 53 A    54 A    55 A    56 A    57 A    58 A    59 A    60 A                  
  1.543   1.694   1.785   1.861   2.020   2.204   2.442   2.605
 61 A    62 A    63 A    64 A    65 A    66 A    67 A    68 A                  
  2.627   2.660   2.660   2.747   2.876   2.989   3.350   4.266
 69 A    70 A    71 A    72 A    73 A    74 A    75 A    76 A                  
  4.464   4.897   7.520  10.364  14.712  14.814  14.925  26.682
 77 A    78 A    79 A    80 A    81 A    82 A    83 A    84 A                  
 26.730  27.024  36.810 166.136 219.219
 85 A    86 A    87 A    88 A    89 A                                          

 Occupation and symmetry of molecular orbitals

 Point group: C1 (1 irreducible representation).

                           A     All 
 -------------------------------------
 All molecular orbitals:
  - Alpha                  89    89  
  - Beta                   89    89  
 -------------------------------------
 Alpha orbitals:
  - Frozen occupied        11    11  
  - Active occupied        9     9   
  - Active virtual         69    69  
  - Frozen virtual         0     0   
 -------------------------------------
 Beta orbitals:
  - Frozen occupied        11    11  
  - Active occupied        9     9   
  - Active virtual         69    69  
  - Frozen virtual         0     0   
 -------------------------------------

 Import integrals:   CPU 0.00 s  wall 0.00 s

 Import integrals:   CPU 7.19 s  wall 1.29 s

 MP2 amplitudes:   CPU 0.02 s  wall 0.02 s

Running a double precision version
           CCSD T amplitudes will be solved using DIIS.

           Start     Size      MaxIter   EConv     TConv     
           3         7         100       1.00e-07  1.00e-05  
 ------------------------------------------------------------------------------
           Energy (a.u.)   Ediff      Tdiff       Comment
 ------------------------------------------------------------------------------
          -855.71897220                           
     1    -855.72508751   6.12e-03   6.70e-01     
     2    -855.73985176   1.48e-02   8.92e-02     
     3    -855.74024431   3.93e-04   3.87e-02     
     4    -855.74187819   1.63e-03   1.15e-02     Switched to DIIS steps.
     5    -855.74250723   6.29e-04   1.02e-02     
     6    -855.74253517   2.79e-05   1.91e-03     
     7    -855.74253607   9.04e-07   8.57e-04     
     8    -855.74253905   2.98e-06   2.97e-04     
     9    -855.74253953   4.77e-07   1.15e-04     
    10    -855.74253969   1.65e-07   4.15e-05     
    11    -855.74253971   1.59e-08   1.99e-05     
    12    -855.74253973   1.86e-08   5.39e-06     
 ------------------------------------------------------------------------------
          -855.74253973                           CCSD T converged.

End of double precision
 SCF energy                 = -855.28752054
 MP2 energy                 = -855.71897220
 CCSD correlation energy     =   -0.45501919
 CCSD total energy           = -855.74253973

 CCSD  T1^2 = 0.0098  T2^2 = 0.1996  Leading amplitudes:

 Amplitude    Orbitals with energies
  0.0270       17 (A) A                  ->    21 (A) A                   
              -0.5120                          0.0198                     
  0.0270       17 (A) B                  ->    21 (A) B                   
              -0.5120                          0.0198                     
  0.0174       16 (A) A                  ->    28 (A) A                   
              -0.5595                          0.1430                     
  0.0174       16 (A) B                  ->    28 (A) B                   
              -0.5595                          0.1430                     

 Amplitude    Orbitals with energies
 -0.0858       19 (A) A      19 (A) B    ->    21 (A) A      21 (A) B     
              -0.4294       -0.4294            0.0198        0.0198       
  0.0858       19 (A) A      19 (A) B    ->    21 (A) B      21 (A) A     
              -0.4294       -0.4294            0.0198        0.0198       
  0.0858       19 (A) B      19 (A) A    ->    21 (A) A      21 (A) B     
              -0.4294       -0.4294            0.0198        0.0198       
 -0.0858       19 (A) B      19 (A) A    ->    21 (A) B      21 (A) A     
              -0.4294       -0.4294            0.0198        0.0198       

 Computing CCSD intemediates for later calculations in double precision
 Finished.

Running a double precision version
           CCSD Lambda amplitudes will be solved using DIIS.
           Start     Size      MaxIter   EConv     LConv     
           3         7         100       1.00e-07  1.00e-05  
 ------------------------------------------------------------------------------
            Enorm      Ldiff       Comment
 ------------------------------------------------------------------------------
     1     4.51e-02   3.35e-02     
     2     1.28e-02   5.69e-03     
     3     5.16e-03   1.57e-03     
     4     3.09e-03   1.16e-03     Switched to DIIS steps.
     5     8.99e-04   5.76e-04     
     6     3.69e-04   1.32e-04     
     7     1.41e-04   3.10e-05     
     8     5.80e-05   1.59e-06     
     9     2.15e-05   2.43e-06     
    10     8.92e-06   5.59e-07     
    11     2.88e-06   2.35e-07     
    12     1.28e-06   7.61e-08     
    13     4.76e-07   1.11e-07     
    14     1.81e-07   1.91e-08     
    15     9.39e-08   1.84e-08     
 ------------------------------------------------------------------------------
                                   CCSD Lambda converged.

 Computing density matrices in double precision...
           Orbital response amplitudes will be solved using DIIS.
           Start     Size      MaxIter   EConv     LConv     
           3         7         100       1.00e-06  1.00e-06  
 ------------------------------------------------------------------------------
            Enorm      Ldiff       Comment
 ------------------------------------------------------------------------------
     1     6.68e-02   2.96e-03     
     2     3.83e-02   1.66e-02     
     3     3.07e-02   1.17e-02     
     4     1.10e-02   9.72e-03     Switched to DIIS steps.
     5     1.70e-03   9.11e-05     
     6     1.03e-03   3.21e-04     
     7     2.93e-04   1.16e-04     
     8     4.97e-05   7.25e-05     
     9     1.47e-05   2.85e-07     
    10     3.22e-06   1.49e-06     
    11     4.96e-07   1.04e-07     
 ------------------------------------------------------------------------------
                                   Orbital response converged.

 Computing density matrices... Done.
 CCSD calculation:   CPU 139.39 s  wall 27.13 s

 Transferring MO TPDM to AO TPDM
 Transferring g2_o1o1o1o1
 Transferring g2_o1o1o1v1
 Transferring g2_o1o1v1v1
 Transferring g2_o1v1o1v1
 Transferring g2_o1v1v1v1
 Transferring g2_v1v1v1v1
 Adding separable TPDM
 Computing TPDM gradient
 --------------------------------------------------------
 2e gradient
  Atom          X               Y               Z
 --------------------------------------------------------
    1         -7.691685       18.523595       -0.000001  
    2         -8.139023      -13.498231        0.000000  
    3         -4.576406        0.115196       -0.000000  
    4         20.407114       -5.140559        0.000000  
 --------------------------------------------------------
 --------------------------------------------------------
 Final gradient
  Atom          X               Y               Z
 --------------------------------------------------------
    1         -7.691685       18.523595       -0.000001  
    2         -8.139023      -13.498231        0.000000  
    3         -4.576406        0.115196       -0.000000  
    4         20.407114       -5.140559        0.000000  
 --------------------------------------------------------
 Analytic gradient from two-electron contribution:   CPU 56.25 s  wall 10.60 s

 Total ccman2 time:   CPU 206.05 s  wall 39.95 s


 --------------------------------------------------------------

                    Orbital Energies (a.u.)
 --------------------------------------------------------------

 Alpha MOs
 -- Occupied --
******** -80.0499 -15.5953 -10.5704  -8.0384  -8.0357  -8.0355  -7.5882
 -5.4809  -5.4798  -5.4794  -1.1980  -1.1064  -0.7778  -0.6187  -0.5595
 -0.5120  -0.4728  -0.4294  -0.4127
 -- Virtual --
  0.0198   0.0417   0.0673   0.0694   0.0816   0.0983   0.1270   0.1430
  0.1509   0.1584   0.2161   0.2218   0.2297   0.2399   0.2601   0.3038
  0.3154   0.3858   0.3889   0.4923   0.5624   0.6082   0.6115   0.6858
  0.7825   0.8172   0.8870   0.8951   0.9165   0.9589   1.0435   1.0862
  1.1417   1.1528   1.1551   1.2021   1.2102   1.3257   1.3457   1.4990
  1.5432   1.6942   1.7854   1.8606   2.0204   2.2037   2.4423   2.6046
  2.6271   2.6596   2.6597   2.7469   2.8764   2.9892   3.3500   4.2660
  4.4639   4.8968   7.5201  10.3637  14.7120  14.8143  14.9249  26.6819
 26.7300  27.0242  36.8096 166.1357 219.2190
 --------------------------------------------------------------

          Ground-State Mulliken Net Atomic Charges

     Atom                 Charge (a.u.)
  ----------------------------------------
      1 P                     0.282377
      2 N                    -0.409370
      3 H                     0.243317
      4 Cl                   -0.116324
  ----------------------------------------
  Sum of atomic charges =    -0.000000

 -----------------------------------------------------------------
                    Cartesian Multipole Moments
 -----------------------------------------------------------------
    Charge (ESU x 10^10)
                 0.0000
    Dipole Moment (Debye)
         X       2.0364      Y      -2.0264      Z      -0.0000
       Tot       2.8728
    Quadrupole Moments (Debye-Ang)
        XX     -28.3377     XY      -1.7572     YY     -34.9006
        XZ      -0.0000     YZ      -0.0000     ZZ     -31.3788
    Octopole Moments (Debye-Ang^2)
       XXX      13.2593    XXY       0.1303    XYY      -4.4344
       YYY      -1.9383    XXZ      -0.0000    XYZ      -0.0000
       YYZ       0.0000    XZZ      -0.6687    YZZ      -0.6516
       ZZZ      -0.0000
    Hexadecapole Moments (Debye-Ang^3)
      XXXX    -247.9158   XXXY      -0.4085   XXYY     -68.8490
      XYYY      -4.1305   YYYY     -98.8760   XXXZ      -0.0000
      XXYZ      -0.0000   XYYZ       0.0000   YYYZ      -0.0000
      XXZZ     -58.3217   XYZZ      -0.8351   YYZZ     -22.1027
      XZZZ      -0.0000   YZZZ      -0.0000   ZZZZ     -39.4575
 -----------------------------------------------------------------
 DrvMan completing analytic gradient of the correlated energy
 Correlated dipole moment
            1
    1   0.8011840
    2  -0.7972351
    3  -0.0000000
 Energy read as -855.742539729
 Full Analytical Gradient: (in a.u., or Hartree/Bohr)
             1             2             3             4
    1   -0.00023093   -0.00072402    0.00083412    0.00012083
    2    0.00010640    0.00008615   -0.00010741   -0.00008515
    3    0.00000002   -0.00000001   -0.00000001   -0.00000001
 Gradient time:  CPU 0.83 s  wall 0.87 s
 ----------------------------------------------------------------
             Standard Nuclear Orientation (Angstroms)
    I     Atom           X                Y                Z
 ----------------------------------------------------------------
    1      P       0.6229144216    -0.5618558774     0.0000000000
    2      N       1.4960537362     0.7322768795    -0.0000000000
    3      H       2.4902124934     0.5032008880    -0.0000000000
    4      Cl     -1.3121944101     0.1646293598    -0.0000000000
 ----------------------------------------------------------------
 Nuclear Repulsion Energy =   132.5346467299 hartrees
 There are       20 alpha and       20 beta electrons

                       Distance Matrix (Angstroms)
             P (  1)   N (  2)   H (  3)
   N (  2)  1.561138
   H (  3)  2.149686  1.020210
   Cl(  4)  2.066985  2.865045  3.817451

 Requested basis set is 6-311++G(d,p)
 There are 37 shells and 89 basis functions
 A cutoff of  1.0D-14 yielded    661 shell pairs
 There are      3982 function pairs (      4270 Cartesian)
 Smallest overlap matrix eigenvalue = 2.25E-03
 Guess MOs from SCF MO coefficient file

 -----------------------------------------------------------------------
  General SCF calculation program by
  Eric Jon Sundstrom, Paul Horn, Yuezhi Mao, Dmitri Zuev, Alec White,
  David Stuck, Shaama M.S., Shane Yost, Joonho Lee, David Small,
  Daniel Levine, Susi Lehtola, Hugh Burton, Evgeny Epifanovsky
 -----------------------------------------------------------------------
 Hartree-Fock
 using 6 threads for integral computing
 -------------------------------------------------------
 OpenMP Integral computing Module                
 Release: version 2.0, May 2017, Q-Chem Inc. Pleasanton 
 -------------------------------------------------------
 A restricted SCF calculation will be
 performed using DIIS
 SCF converges when DIIS error is below 1.0e-08
 ---------------------------------------
  Cycle       Energy         DIIS error
 ---------------------------------------
    1    -855.2875648413      3.31e-05  
    2    -855.2875657005      9.67e-06  
    3    -855.2875657707      6.60e-06  
    4    -855.2875658117      1.00e-06  
    5    -855.2875658145      2.86e-07  
    6    -855.2875658148      9.01e-08  
    7    -855.2875658148      4.24e-08  
    8    -855.2875658148      1.75e-08  
    9    -855.2875658148      5.31e-09  Convergence criterion met
 ---------------------------------------
 SCF time:   CPU 2.67s  wall 0.00s 
 SCF   energy in the final basis set =     -855.2875658148
 Total energy in the final basis set =     -855.2875658148


 ------------------------------------------------------------------------------

   CCMAN2: suite of methods based on coupled cluster
           and equation of motion theories.

   Components:
   * libvmm-1.3-trunk
     by Evgeny Epifanovsky, Ilya Kaliman.
   * libtensor-2.5-trunk
     by Evgeny Epifanovsky, Michael Wormit, Dmitry Zuev, Sam Manzer, 
        Ilya Kaliman.
   * libcc-2.5-trunk
     by Evgeny Epifanovsky, Arik Landau, Tomasz Kus, Kirill Khistyaev, 
        Dmitry Zuev, Prashant Manohar, Xintian Feng, Anna Krylov, 
        Matthew Goldey, Alec White, Thomas Jagau, Kaushik Nanda, 
        Anastasia Gunina, Alexander Kunitsa, Joonho Lee.

   CCMAN original authors:
   Anna I. Krylov, C. David Sherrill, Steven R. Gwaltney,
   Edward F. C. Byrd (2000)
   Sergey V. Levchenko, Lyudmila V. Slipchenko, Tao Wang,
   Ana-Maria C. Cristian (2003)
   Piotr A. Pieniazek, C. Melania Oana, Evgeny Epifanovsky (2007)
   Prashant Manohar (2009)

 ------------------------------------------------------------------------------


 Allocating and initializing 30808MB of RAM...
 Calculation will run on 6 cores.


 Alpha MOs, Restricted
 -- Occupied --                  
-104.84  -80.05  -15.60  -10.57   -8.04   -8.04   -8.04   -7.59
  1 A     2 A     3 A     4 A     5 A     6 A     7 A     8 A                  
 -5.481  -5.480  -5.479  -1.198  -1.107  -0.778  -0.619  -0.559
  9 A    10 A    11 A    12 A    13 A    14 A    15 A    16 A                  
 -0.512  -0.473  -0.429  -0.413
 17 A    18 A    19 A    20 A                                                  
 -- Virtual --                   
  0.020   0.042   0.067   0.069   0.082   0.098   0.127   0.143
 21 A    22 A    23 A    24 A    25 A    26 A    27 A    28 A                  
  0.151   0.158   0.216   0.222   0.230   0.240   0.260   0.304
 29 A    30 A    31 A    32 A    33 A    34 A    35 A    36 A                  
  0.315   0.386   0.389   0.492   0.562   0.608   0.612   0.686
 37 A    38 A    39 A    40 A    41 A    42 A    43 A    44 A                  
  0.782   0.817   0.887   0.896   0.917   0.959   1.043   1.086
 45 A    46 A    47 A    48 A    49 A    50 A    51 A    52 A                  
  1.142   1.153   1.155   1.202   1.210   1.325   1.346   1.499
 53 A    54 A    55 A    56 A    57 A    58 A    59 A    60 A                  
  1.544   1.695   1.785   1.860   2.021   2.206   2.442   2.605
 61 A    62 A    63 A    64 A    65 A    66 A    67 A    68 A                  
  2.627   2.660   2.661   2.747   2.876   2.989   3.353   4.266
 69 A    70 A    71 A    72 A    73 A    74 A    75 A    76 A                  
  4.464   4.900   7.520  10.364  14.712  14.814  14.925  26.682
 77 A    78 A    79 A    80 A    81 A    82 A    83 A    84 A                  
 26.730  27.024  36.812 166.136 219.219
 85 A    86 A    87 A    88 A    89 A                                          

 Beta MOs, Restricted
 -- Occupied --                  
-104.84  -80.05  -15.60  -10.57   -8.04   -8.04   -8.04   -7.59
  1 A     2 A     3 A     4 A     5 A     6 A     7 A     8 A                  
 -5.481  -5.480  -5.479  -1.198  -1.107  -0.778  -0.619  -0.559
  9 A    10 A    11 A    12 A    13 A    14 A    15 A    16 A                  
 -0.512  -0.473  -0.429  -0.413
 17 A    18 A    19 A    20 A                                                  
 -- Virtual --                   
  0.020   0.042   0.067   0.069   0.082   0.098   0.127   0.143
 21 A    22 A    23 A    24 A    25 A    26 A    27 A    28 A                  
  0.151   0.158   0.216   0.222   0.230   0.240   0.260   0.304
 29 A    30 A    31 A    32 A    33 A    34 A    35 A    36 A                  
  0.315   0.386   0.389   0.492   0.562   0.608   0.612   0.686
 37 A    38 A    39 A    40 A    41 A    42 A    43 A    44 A                  
  0.782   0.817   0.887   0.896   0.917   0.959   1.043   1.086
 45 A    46 A    47 A    48 A    49 A    50 A    51 A    52 A                  
  1.142   1.153   1.155   1.202   1.210   1.325   1.346   1.499
 53 A    54 A    55 A    56 A    57 A    58 A    59 A    60 A                  
  1.544   1.695   1.785   1.860   2.021   2.206   2.442   2.605
 61 A    62 A    63 A    64 A    65 A    66 A    67 A    68 A                  
  2.627   2.660   2.661   2.747   2.876   2.989   3.353   4.266
 69 A    70 A    71 A    72 A    73 A    74 A    75 A    76 A                  
  4.464   4.900   7.520  10.364  14.712  14.814  14.925  26.682
 77 A    78 A    79 A    80 A    81 A    82 A    83 A    84 A                  
 26.730  27.024  36.812 166.136 219.219
 85 A    86 A    87 A    88 A    89 A                                          

 Occupation and symmetry of molecular orbitals

 Point group: C1 (1 irreducible representation).

                           A     All 
 -------------------------------------
 All molecular orbitals:
  - Alpha                  89    89  
  - Beta                   89    89  
 -------------------------------------
 Alpha orbitals:
  - Frozen occupied        11    11  
  - Active occupied        9     9   
  - Active virtual         69    69  
  - Frozen virtual         0     0   
 -------------------------------------
 Beta orbitals:
  - Frozen occupied        11    11  
  - Active occupied        9     9   
  - Active virtual         69    69  
  - Frozen virtual         0     0   
 -------------------------------------

 Import integrals:   CPU 0.00 s  wall 0.00 s

 Import integrals:   CPU 7.87 s  wall 1.56 s

 MP2 amplitudes:   CPU 0.02 s  wall 0.02 s

Running a double precision version
           CCSD T amplitudes will be solved using DIIS.

           Start     Size      MaxIter   EConv     TConv     
           3         7         100       1.00e-07  1.00e-05  
 ------------------------------------------------------------------------------
           Energy (a.u.)   Ediff      Tdiff       Comment
 ------------------------------------------------------------------------------
          -855.71896536                           
     1    -855.72509933   6.13e-03   6.70e-01     
     2    -855.73985290   1.48e-02   8.92e-02     
     3    -855.74024643   3.94e-04   3.87e-02     
     4    -855.74187889   1.63e-03   1.15e-02     Switched to DIIS steps.
     5    -855.74250733   6.28e-04   1.02e-02     
     6    -855.74253523   2.79e-05   1.91e-03     
     7    -855.74253613   9.00e-07   8.57e-04     
     8    -855.74253912   2.99e-06   2.97e-04     
     9    -855.74253960   4.80e-07   1.15e-04     
    10    -855.74253976   1.66e-07   4.15e-05     
    11    -855.74253978   1.62e-08   1.98e-05     
    12    -855.74253980   1.85e-08   5.39e-06     
 ------------------------------------------------------------------------------
          -855.74253980                           CCSD T converged.

End of double precision
 SCF energy                 = -855.28756581
 MP2 energy                 = -855.71896536
 CCSD correlation energy     =   -0.45497398
 CCSD total energy           = -855.74253980

 CCSD  T1^2 = 0.0098  T2^2 = 0.1995  Leading amplitudes:

 Amplitude    Orbitals with energies
 -0.0270       17 (A) A                  ->    21 (A) A                   
              -0.5120                          0.0198                     
 -0.0270       17 (A) B                  ->    21 (A) B                   
              -0.5120                          0.0198                     
 -0.0174       16 (A) A                  ->    28 (A) A                   
              -0.5595                          0.1430                     
 -0.0174       16 (A) B                  ->    28 (A) B                   
              -0.5595                          0.1430                     

 Amplitude    Orbitals with energies
 -0.0858       19 (A) A      19 (A) B    ->    21 (A) A      21 (A) B     
              -0.4294       -0.4294            0.0198        0.0198       
  0.0858       19 (A) A      19 (A) B    ->    21 (A) B      21 (A) A     
              -0.4294       -0.4294            0.0198        0.0198       
  0.0858       19 (A) B      19 (A) A    ->    21 (A) A      21 (A) B     
              -0.4294       -0.4294            0.0198        0.0198       
 -0.0858       19 (A) B      19 (A) A    ->    21 (A) B      21 (A) A     
              -0.4294       -0.4294            0.0198        0.0198       

 Computing CCSD intemediates for later calculations in double precision
 Finished.

Running a double precision version
           CCSD Lambda amplitudes will be solved using DIIS.
           Start     Size      MaxIter   EConv     LConv     
           3         7         100       1.00e-07  1.00e-05  
 ------------------------------------------------------------------------------
            Enorm      Ldiff       Comment
 ------------------------------------------------------------------------------
     1     4.51e-02   3.35e-02     
     2     1.28e-02   5.69e-03     
     3     5.16e-03   1.57e-03     
     4     3.09e-03   1.16e-03     Switched to DIIS steps.
     5     8.98e-04   5.76e-04     
     6     3.69e-04   1.32e-04     
     7     1.41e-04   3.10e-05     
     8     5.80e-05   1.58e-06     
     9     2.15e-05   2.43e-06     
    10     8.92e-06   5.57e-07     
    11     2.88e-06   2.35e-07     
    12     1.28e-06   7.58e-08     
    13     4.76e-07   1.11e-07     
    14     1.80e-07   1.91e-08     
    15     9.39e-08   1.84e-08     
 ------------------------------------------------------------------------------
                                   CCSD Lambda converged.

 Computing density matrices in double precision...
           Orbital response amplitudes will be solved using DIIS.
           Start     Size      MaxIter   EConv     LConv     
           3         7         100       1.00e-06  1.00e-06  
 ------------------------------------------------------------------------------
            Enorm      Ldiff       Comment
 ------------------------------------------------------------------------------
     1     6.68e-02   2.94e-03     
     2     3.84e-02   1.66e-02     
     3     3.09e-02   1.18e-02     
     4     1.10e-02   9.80e-03     Switched to DIIS steps.
     5     1.71e-03   7.97e-05     
     6     1.03e-03   3.23e-04     
     7     2.92e-04   1.16e-04     
     8     4.97e-05   7.25e-05     
     9     1.47e-05   3.00e-07     
    10     3.21e-06   1.49e-06     
    11     4.97e-07   1.03e-07     
 ------------------------------------------------------------------------------
                                   Orbital response converged.

 Computing density matrices... Done.
 CCSD calculation:   CPU 138.20 s  wall 26.89 s

 Transferring MO TPDM to AO TPDM
 Transferring g2_o1o1o1o1
 Transferring g2_o1o1o1v1
 Transferring g2_o1o1v1v1
 Transferring g2_o1v1o1v1
 Transferring g2_o1v1v1v1
 Transferring g2_v1v1v1v1
 Adding separable TPDM
 Computing TPDM gradient
 --------------------------------------------------------
 2e gradient
  Atom          X               Y               Z
 --------------------------------------------------------
    1         -7.691042       18.525848       -0.000000  
    2         -8.136719      -13.501393       -0.000000  
    3         -4.580108        0.116776       -0.000000  
    4         20.407868       -5.141231        0.000000  
 --------------------------------------------------------
 --------------------------------------------------------
 Final gradient
  Atom          X               Y               Z
 --------------------------------------------------------
    1         -7.691042       18.525848       -0.000000  
    2         -8.136719      -13.501393       -0.000000  
    3         -4.580108        0.116776       -0.000000  
    4         20.407868       -5.141231        0.000000  
 --------------------------------------------------------
 Analytic gradient from two-electron contribution:   CPU 53.47 s  wall 10.59 s

 Total ccman2 time:   CPU 203.00 s  wall 40.05 s


 --------------------------------------------------------------

                    Orbital Energies (a.u.)
 --------------------------------------------------------------

 Alpha MOs
 -- Occupied --
******** -80.0500 -15.5951 -10.5705  -8.0384  -8.0357  -8.0355  -7.5883
 -5.4809  -5.4798  -5.4794  -1.1983  -1.1065  -0.7782  -0.6189  -0.5595
 -0.5120  -0.4728  -0.4294  -0.4128
 -- Virtual --
  0.0198   0.0417   0.0673   0.0694   0.0816   0.0983   0.1270   0.1430
  0.1509   0.1584   0.2161   0.2218   0.2297   0.2400   0.2601   0.3041
  0.3154   0.3858   0.3890   0.4923   0.5624   0.6082   0.6115   0.6861
  0.7825   0.8172   0.8869   0.8958   0.9167   0.9590   1.0435   1.0858
  1.1417   1.1528   1.1550   1.2021   1.2101   1.3254   1.3456   1.4990
  1.5436   1.6947   1.7854   1.8605   2.0205   2.2064   2.4423   2.6049
  2.6273   2.6601   2.6610   2.7469   2.8760   2.9889   3.3529   4.2662
  4.4643   4.8997   7.5202  10.3637  14.7120  14.8143  14.9249  26.6819
 26.7300  27.0242  36.8115 166.1357 219.2189
 --------------------------------------------------------------

          Ground-State Mulliken Net Atomic Charges

     Atom                 Charge (a.u.)
  ----------------------------------------
      1 P                     0.282442
      2 N                    -0.409500
      3 H                     0.243462
      4 Cl                   -0.116404
  ----------------------------------------
  Sum of atomic charges =     0.000000

 -----------------------------------------------------------------
                    Cartesian Multipole Moments
 -----------------------------------------------------------------
    Charge (ESU x 10^10)
                -0.0000
    Dipole Moment (Debye)
         X       2.0346      Y      -2.0272      Z       0.0000
       Tot       2.8722
    Quadrupole Moments (Debye-Ang)
        XX     -28.3453     XY      -1.7593     YY     -34.8988
        XZ      -0.0000     YZ      -0.0000     ZZ     -31.3763
    Octopole Moments (Debye-Ang^2)
       XXX      13.2336    XXY       0.1246    XYY      -4.4306
       YYY      -1.9366    XXZ      -0.0000    XYZ      -0.0000
       YYZ       0.0000    XZZ      -0.6627    YZZ      -0.6510
       ZZZ       0.0000
    Hexadecapole Moments (Debye-Ang^3)
      XXXX    -247.9751   XXXY      -0.4288   XXYY     -68.8358
      XYYY      -4.1238   YYYY     -98.8677   XXXZ       0.0000
      XXYZ      -0.0000   XYYZ      -0.0000   YYYZ      -0.0000
      XXZZ     -58.3030   XYZZ      -0.8327   YYZZ     -22.1007
      XZZZ       0.0000   YZZZ      -0.0000   ZZZZ     -39.4532
 -----------------------------------------------------------------
 DrvMan completing analytic gradient of the correlated energy
 Correlated dipole moment
            1
    1   0.8004900
    2  -0.7975654
    3   0.0000000
 Energy read as -855.742539798
 Full Analytical Gradient: (in a.u., or Hartree/Bohr)
             1             2             3             4
    1   -0.00017564    0.00085828   -0.00079832    0.00011568
    2    0.00004088   -0.00016072    0.00018850   -0.00006866
    3    0.00000000   -0.00000000    0.00000000   -0.00000000
 Gradient time:  CPU 0.74 s  wall 0.77 s
 ----------------------------------------------------------------
             Standard Nuclear Orientation (Angstroms)
    I     Atom           X                Y                Z
 ----------------------------------------------------------------
    1      P       0.6229144216    -0.5618558774     0.0000000000
    2      N       1.4960537362     0.7322768795    -0.0000000000
    3      H       2.4912124934     0.5042008880    -0.0000000000
    4      Cl     -1.3121944101     0.1646293598    -0.0000000000
 ----------------------------------------------------------------
 Nuclear Repulsion Energy =   132.5289661078 hartrees
 There are       20 alpha and       20 beta electrons

                       Distance Matrix (Angstroms)
             P (  1)   N (  2)   H (  3)
   N (  2)  1.561138
   H (  3)  2.151050  1.020960
   Cl(  4)  2.066985  2.865045  3.818535

 Requested basis set is 6-311++G(d,p)
 There are 37 shells and 89 basis functions
 A cutoff of  1.0D-14 yielded    661 shell pairs
 There are      3982 function pairs (      4270 Cartesian)
 Smallest overlap matrix eigenvalue = 2.25E-03
 Guess MOs from SCF MO coefficient file

 -----------------------------------------------------------------------
  General SCF calculation program by
  Eric Jon Sundstrom, Paul Horn, Yuezhi Mao, Dmitri Zuev, Alec White,
  David Stuck, Shaama M.S., Shane Yost, Joonho Lee, David Small,
  Daniel Levine, Susi Lehtola, Hugh Burton, Evgeny Epifanovsky
 -----------------------------------------------------------------------
 Hartree-Fock
 using 6 threads for integral computing
 -------------------------------------------------------
 OpenMP Integral computing Module                
 Release: version 2.0, May 2017, Q-Chem Inc. Pleasanton 
 -------------------------------------------------------
 A restricted SCF calculation will be
 performed using DIIS
 SCF converges when DIIS error is below 1.0e-08
 ---------------------------------------
  Cycle       Energy         DIIS error
 ---------------------------------------
    1    -855.2875504075      1.65e-05  
    2    -855.2875506632      4.53e-06  
    3    -855.2875506822      3.10e-06  
    4    -855.2875506915      5.45e-07  
    5    -855.2875506923      1.59e-07  
    6    -855.2875506924      6.08e-08  
    7    -855.2875506924      2.91e-08  
    8    -855.2875506924      1.07e-08  
    9    -855.2875506924      3.06e-09  Convergence criterion met
 ---------------------------------------
 SCF time:   CPU 2.71s  wall 1.00s 
 SCF   energy in the final basis set =     -855.2875506924
 Total energy in the final basis set =     -855.2875506924


 ------------------------------------------------------------------------------

   CCMAN2: suite of methods based on coupled cluster
           and equation of motion theories.

   Components:
   * libvmm-1.3-trunk
     by Evgeny Epifanovsky, Ilya Kaliman.
   * libtensor-2.5-trunk
     by Evgeny Epifanovsky, Michael Wormit, Dmitry Zuev, Sam Manzer, 
        Ilya Kaliman.
   * libcc-2.5-trunk
     by Evgeny Epifanovsky, Arik Landau, Tomasz Kus, Kirill Khistyaev, 
        Dmitry Zuev, Prashant Manohar, Xintian Feng, Anna Krylov, 
        Matthew Goldey, Alec White, Thomas Jagau, Kaushik Nanda, 
        Anastasia Gunina, Alexander Kunitsa, Joonho Lee.

   CCMAN original authors:
   Anna I. Krylov, C. David Sherrill, Steven R. Gwaltney,
   Edward F. C. Byrd (2000)
   Sergey V. Levchenko, Lyudmila V. Slipchenko, Tao Wang,
   Ana-Maria C. Cristian (2003)
   Piotr A. Pieniazek, C. Melania Oana, Evgeny Epifanovsky (2007)
   Prashant Manohar (2009)

 ------------------------------------------------------------------------------


 Allocating and initializing 30808MB of RAM...
 Calculation will run on 6 cores.


 Alpha MOs, Restricted
 -- Occupied --                  
-104.84  -80.05  -15.60  -10.57   -8.04   -8.04   -8.04   -7.59
  1 A     2 A     3 A     4 A     5 A     6 A     7 A     8 A                  
 -5.481  -5.480  -5.479  -1.198  -1.106  -0.778  -0.619  -0.559
  9 A    10 A    11 A    12 A    13 A    14 A    15 A    16 A                  
 -0.512  -0.473  -0.429  -0.413
 17 A    18 A    19 A    20 A                                                  
 -- Virtual --                   
  0.020   0.042   0.067   0.069   0.082   0.098   0.127   0.143
 21 A    22 A    23 A    24 A    25 A    26 A    27 A    28 A                  
  0.151   0.158   0.216   0.222   0.230   0.240   0.260   0.304
 29 A    30 A    31 A    32 A    33 A    34 A    35 A    36 A                  
  0.315   0.386   0.389   0.492   0.562   0.608   0.612   0.686
 37 A    38 A    39 A    40 A    41 A    42 A    43 A    44 A                  
  0.782   0.817   0.887   0.896   0.917   0.959   1.043   1.086
 45 A    46 A    47 A    48 A    49 A    50 A    51 A    52 A                  
  1.142   1.153   1.155   1.202   1.210   1.325   1.346   1.499
 53 A    54 A    55 A    56 A    57 A    58 A    59 A    60 A                  
  1.544   1.695   1.785   1.861   2.020   2.205   2.442   2.605
 61 A    62 A    63 A    64 A    65 A    66 A    67 A    68 A                  
  2.627   2.660   2.660   2.747   2.876   2.989   3.352   4.266
 69 A    70 A    71 A    72 A    73 A    74 A    75 A    76 A                  
  4.464   4.899   7.520  10.364  14.712  14.814  14.925  26.682
 77 A    78 A    79 A    80 A    81 A    82 A    83 A    84 A                  
 26.730  27.024  36.811 166.136 219.219
 85 A    86 A    87 A    88 A    89 A                                          

 Beta MOs, Restricted
 -- Occupied --                  
-104.84  -80.05  -15.60  -10.57   -8.04   -8.04   -8.04   -7.59
  1 A     2 A     3 A     4 A     5 A     6 A     7 A     8 A                  
 -5.481  -5.480  -5.479  -1.198  -1.106  -0.778  -0.619  -0.559
  9 A    10 A    11 A    12 A    13 A    14 A    15 A    16 A                  
 -0.512  -0.473  -0.429  -0.413
 17 A    18 A    19 A    20 A                                                  
 -- Virtual --                   
  0.020   0.042   0.067   0.069   0.082   0.098   0.127   0.143
 21 A    22 A    23 A    24 A    25 A    26 A    27 A    28 A                  
  0.151   0.158   0.216   0.222   0.230   0.240   0.260   0.304
 29 A    30 A    31 A    32 A    33 A    34 A    35 A    36 A                  
  0.315   0.386   0.389   0.492   0.562   0.608   0.612   0.686
 37 A    38 A    39 A    40 A    41 A    42 A    43 A    44 A                  
  0.782   0.817   0.887   0.896   0.917   0.959   1.043   1.086
 45 A    46 A    47 A    48 A    49 A    50 A    51 A    52 A                  
  1.142   1.153   1.155   1.202   1.210   1.325   1.346   1.499
 53 A    54 A    55 A    56 A    57 A    58 A    59 A    60 A                  
  1.544   1.695   1.785   1.861   2.020   2.205   2.442   2.605
 61 A    62 A    63 A    64 A    65 A    66 A    67 A    68 A                  
  2.627   2.660   2.660   2.747   2.876   2.989   3.352   4.266
 69 A    70 A    71 A    72 A    73 A    74 A    75 A    76 A                  
  4.464   4.899   7.520  10.364  14.712  14.814  14.925  26.682
 77 A    78 A    79 A    80 A    81 A    82 A    83 A    84 A                  
 26.730  27.024  36.811 166.136 219.219
 85 A    86 A    87 A    88 A    89 A                                          

 Occupation and symmetry of molecular orbitals

 Point group: C1 (1 irreducible representation).

                           A     All 
 -------------------------------------
 All molecular orbitals:
  - Alpha                  89    89  
  - Beta                   89    89  
 -------------------------------------
 Alpha orbitals:
  - Frozen occupied        11    11  
  - Active occupied        9     9   
  - Active virtual         69    69  
  - Frozen virtual         0     0   
 -------------------------------------
 Beta orbitals:
  - Frozen occupied        11    11  
  - Active occupied        9     9   
  - Active virtual         69    69  
  - Frozen virtual         0     0   
 -------------------------------------

 Import integrals:   CPU 0.00 s  wall 0.00 s

 Import integrals:   CPU 8.22 s  wall 1.59 s

 MP2 amplitudes:   CPU 0.02 s  wall 0.02 s

Running a double precision version
           CCSD T amplitudes will be solved using DIIS.

           Start     Size      MaxIter   EConv     TConv     
           3         7         100       1.00e-07  1.00e-05  
 ------------------------------------------------------------------------------
           Energy (a.u.)   Ediff      Tdiff       Comment
 ------------------------------------------------------------------------------
          -855.71896777                           
     1    -855.72509463   6.13e-03   6.70e-01     
     2    -855.73985277   1.48e-02   8.92e-02     
     3    -855.74024591   3.93e-04   3.87e-02     
     4    -855.74187905   1.63e-03   1.15e-02     Switched to DIIS steps.
     5    -855.74250788   6.29e-04   1.02e-02     
     6    -855.74253582   2.79e-05   1.91e-03     
     7    -855.74253673   9.07e-07   8.57e-04     
     8    -855.74253971   2.99e-06   2.97e-04     
     9    -855.74254019   4.80e-07   1.15e-04     
    10    -855.74254036   1.66e-07   4.16e-05     
    11    -855.74254038   1.62e-08   1.99e-05     
    12    -855.74254039   1.86e-08   5.39e-06     
 ------------------------------------------------------------------------------
          -855.74254039                           CCSD T converged.

End of double precision
 SCF energy                 = -855.28755069
 MP2 energy                 = -855.71896777
 CCSD correlation energy     =   -0.45498970
 CCSD total energy           = -855.74254039

 CCSD  T1^2 = 0.0098  T2^2 = 0.1996  Leading amplitudes:

 Amplitude    Orbitals with energies
 -0.0270       17 (A) A                  ->    21 (A) A                   
              -0.5120                          0.0198                     
 -0.0270       17 (A) B                  ->    21 (A) B                   
              -0.5120                          0.0198                     
 -0.0174       16 (A) A                  ->    28 (A) A                   
              -0.5595                          0.1430                     
 -0.0174       16 (A) B                  ->    28 (A) B                   
              -0.5595                          0.1430                     

 Amplitude    Orbitals with energies
 -0.0858       19 (A) A      19 (A) B    ->    21 (A) A      21 (A) B     
              -0.4294       -0.4294            0.0198        0.0198       
  0.0858       19 (A) A      19 (A) B    ->    21 (A) B      21 (A) A     
              -0.4294       -0.4294            0.0198        0.0198       
  0.0858       19 (A) B      19 (A) A    ->    21 (A) A      21 (A) B     
              -0.4294       -0.4294            0.0198        0.0198       
 -0.0858       19 (A) B      19 (A) A    ->    21 (A) B      21 (A) A     
              -0.4294       -0.4294            0.0198        0.0198       

 Computing CCSD intemediates for later calculations in double precision
 Finished.

Running a double precision version
           CCSD Lambda amplitudes will be solved using DIIS.
           Start     Size      MaxIter   EConv     LConv     
           3         7         100       1.00e-07  1.00e-05  
 ------------------------------------------------------------------------------
            Enorm      Ldiff       Comment
 ------------------------------------------------------------------------------
     1     4.51e-02   3.35e-02     
     2     1.28e-02   5.69e-03     
     3     5.17e-03   1.57e-03     
     4     3.09e-03   1.16e-03     Switched to DIIS steps.
     5     8.99e-04   5.76e-04     
     6     3.69e-04   1.32e-04     
     7     1.41e-04   3.10e-05     
     8     5.81e-05   1.58e-06     
     9     2.15e-05   2.43e-06     
    10     8.93e-06   5.57e-07     
    11     2.88e-06   2.35e-07     
    12     1.28e-06   7.59e-08     
    13     4.77e-07   1.11e-07     
    14     1.81e-07   1.91e-08     
    15     9.40e-08   1.84e-08     
 ------------------------------------------------------------------------------
                                   CCSD Lambda converged.

 Computing density matrices in double precision...
           Orbital response amplitudes will be solved using DIIS.
           Start     Size      MaxIter   EConv     LConv     
           3         7         100       1.00e-06  1.00e-06  
 ------------------------------------------------------------------------------
            Enorm      Ldiff       Comment
 ------------------------------------------------------------------------------
     1     6.68e-02   2.94e-03     
     2     3.84e-02   1.66e-02     
     3     3.08e-02   1.18e-02     
     4     1.10e-02   9.78e-03     Switched to DIIS steps.
     5     1.71e-03   8.35e-05     
     6     1.03e-03   3.23e-04     
     7     2.93e-04   1.16e-04     
     8     4.97e-05   7.25e-05     
     9     1.47e-05   2.89e-07     
    10     3.22e-06   1.49e-06     
    11     4.97e-07   1.03e-07     
 ------------------------------------------------------------------------------
                                   Orbital response converged.

 Computing density matrices... Done.
 CCSD calculation:   CPU 139.36 s  wall 27.19 s

 Transferring MO TPDM to AO TPDM
 Transferring g2_o1o1o1o1
 Transferring g2_o1o1o1v1
 Transferring g2_o1o1v1v1
 Transferring g2_o1v1o1v1
 Transferring g2_o1v1v1v1
 Transferring g2_v1v1v1v1
 Adding separable TPDM
 Computing TPDM gradient
 --------------------------------------------------------
 2e gradient
  Atom          X               Y               Z
 --------------------------------------------------------
    1         -7.690883       18.525834       -0.000000  
    2         -8.136659      -13.497762       -0.000000  
    3         -4.579666        0.112664       -0.000000  
    4         20.407208       -5.140736        0.000000  
 --------------------------------------------------------
 --------------------------------------------------------
 Final gradient
  Atom          X               Y               Z
 --------------------------------------------------------
    1         -7.690883       18.525834       -0.000000  
    2         -8.136659      -13.497762       -0.000000  
    3         -4.579666        0.112664       -0.000000  
    4         20.407208       -5.140736        0.000000  
 --------------------------------------------------------
 Analytic gradient from two-electron contribution:   CPU 54.01 s  wall 10.22 s

 Total ccman2 time:   CPU 205.27 s  wall 40.04 s


 --------------------------------------------------------------

                    Orbital Energies (a.u.)
 --------------------------------------------------------------

 Alpha MOs
 -- Occupied --
******** -80.0499 -15.5952 -10.5704  -8.0384  -8.0357  -8.0355  -7.5882
 -5.4809  -5.4798  -5.4794  -1.1981  -1.1065  -0.7781  -0.6189  -0.5595
 -0.5120  -0.4728  -0.4294  -0.4127
 -- Virtual --
  0.0198   0.0417   0.0673   0.0694   0.0816   0.0983   0.1270   0.1430
  0.1509   0.1584   0.2161   0.2218   0.2297   0.2399   0.2601   0.3040
  0.3154   0.3858   0.3890   0.4922   0.5624   0.6082   0.6116   0.6860
  0.7824   0.8172   0.8869   0.8956   0.9166   0.9590   1.0435   1.0861
  1.1417   1.1528   1.1550   1.2021   1.2102   1.3254   1.3457   1.4991
  1.5436   1.6947   1.7854   1.8606   2.0204   2.2054   2.4422   2.6048
  2.6272   2.6596   2.6605   2.7468   2.8765   2.9892   3.3517   4.2661
  4.4640   4.8988   7.5201  10.3637  14.7120  14.8143  14.9249  26.6819
 26.7300  27.0242  36.8108 166.1356 219.2190
 --------------------------------------------------------------

          Ground-State Mulliken Net Atomic Charges

     Atom                 Charge (a.u.)
  ----------------------------------------
      1 P                     0.282406
      2 N                    -0.409679
      3 H                     0.243585
      4 Cl                   -0.116311
  ----------------------------------------
  Sum of atomic charges =    -0.000000

 -----------------------------------------------------------------
                    Cartesian Multipole Moments
 -----------------------------------------------------------------
    Charge (ESU x 10^10)
                 0.0000
    Dipole Moment (Debye)
         X       2.0365      Y      -2.0257      Z       0.0000
       Tot       2.8724
    Quadrupole Moments (Debye-Ang)
        XX     -28.3385     XY      -1.7540     YY     -34.8987
        XZ      -0.0000     YZ      -0.0000     ZZ     -31.3774
    Octopole Moments (Debye-Ang^2)
       XXX      13.2569    XXY       0.1391    XYY      -4.4271
       YYY      -1.9389    XXZ      -0.0000    XYZ      -0.0000
       YYZ       0.0000    XZZ      -0.6649    YZZ      -0.6518
       ZZZ       0.0000
    Hexadecapole Moments (Debye-Ang^3)
      XXXX    -247.9152   XXXY      -0.3887   XXYY     -68.8283
      XYYY      -4.1273   YYYY     -98.8770   XXXZ      -0.0000
      XXYZ      -0.0000   XYYZ      -0.0000   YYYZ      -0.0000
      XXZZ     -58.3105   XYZZ      -0.8348   YYZZ     -22.1024
      XZZZ       0.0000   YZZZ      -0.0000   ZZZZ     -39.4558
 -----------------------------------------------------------------
 DrvMan completing analytic gradient of the correlated energy
 Correlated dipole moment
            1
    1   0.8012228
    2  -0.7969671
    3   0.0000000
 Energy read as -855.742540395
 Full Analytical Gradient: (in a.u., or Hartree/Bohr)
             1             2             3             4
    1   -0.00026063    0.00026558   -0.00012741    0.00012247
    2    0.00004534   -0.00007241    0.00010844   -0.00008138
    3    0.00000000   -0.00000000    0.00000000   -0.00000000
 Gradient time:  CPU 0.80 s  wall 0.82 s
 ----------------------------------------------------------------
             Standard Nuclear Orientation (Angstroms)
    I     Atom           X                Y                Z
 ----------------------------------------------------------------
    1      P       0.6229144216    -0.5618558774     0.0000000000
    2      N       1.4960537362     0.7322768795    -0.0000000000
    3      H       2.4912124934     0.5022008880    -0.0000000000
    4      Cl     -1.3121944101     0.1646293598    -0.0000000000
 ----------------------------------------------------------------
 Nuclear Repulsion Energy =   132.5291818395 hartrees
 There are       20 alpha and       20 beta electrons

                       Distance Matrix (Angstroms)
             P (  1)   N (  2)   H (  3)
   N (  2)  1.561138
   H (  3)  2.150059  1.021409
   Cl(  4)  2.066985  2.865045  3.818358

 Requested basis set is 6-311++G(d,p)
 There are 37 shells and 89 basis functions
 A cutoff of  1.0D-14 yielded    661 shell pairs
 There are      3982 function pairs (      4270 Cartesian)
 Smallest overlap matrix eigenvalue = 2.25E-03
 Guess MOs from SCF MO coefficient file

 -----------------------------------------------------------------------
  General SCF calculation program by
  Eric Jon Sundstrom, Paul Horn, Yuezhi Mao, Dmitri Zuev, Alec White,
  David Stuck, Shaama M.S., Shane Yost, Joonho Lee, David Small,
  Daniel Levine, Susi Lehtola, Hugh Burton, Evgeny Epifanovsky
 -----------------------------------------------------------------------
 Hartree-Fock
 using 6 threads for integral computing
 -------------------------------------------------------
 OpenMP Integral computing Module                
 Release: version 2.0, May 2017, Q-Chem Inc. Pleasanton 
 -------------------------------------------------------
 A restricted SCF calculation will be
 performed using DIIS
 SCF converges when DIIS error is below 1.0e-08
 ---------------------------------------
  Cycle       Energy         DIIS error
 ---------------------------------------
    1    -855.2875365875      1.89e-05  
    2    -855.2875370073      4.69e-06  
    3    -855.2875370510      2.10e-06  
    4    -855.2875370564      8.16e-07  
    5    -855.2875370578      1.31e-07  
    6    -855.2875370579      4.39e-08  
    7    -855.2875370579      1.84e-08  
    8    -855.2875370579      8.82e-09  Convergence criterion met
 ---------------------------------------
 SCF time:   CPU 2.38s  wall 1.00s 
 SCF   energy in the final basis set =     -855.2875370579
 Total energy in the final basis set =     -855.2875370579


 ------------------------------------------------------------------------------

   CCMAN2: suite of methods based on coupled cluster
           and equation of motion theories.

   Components:
   * libvmm-1.3-trunk
     by Evgeny Epifanovsky, Ilya Kaliman.
   * libtensor-2.5-trunk
     by Evgeny Epifanovsky, Michael Wormit, Dmitry Zuev, Sam Manzer, 
        Ilya Kaliman.
   * libcc-2.5-trunk
     by Evgeny Epifanovsky, Arik Landau, Tomasz Kus, Kirill Khistyaev, 
        Dmitry Zuev, Prashant Manohar, Xintian Feng, Anna Krylov, 
        Matthew Goldey, Alec White, Thomas Jagau, Kaushik Nanda, 
        Anastasia Gunina, Alexander Kunitsa, Joonho Lee.

   CCMAN original authors:
   Anna I. Krylov, C. David Sherrill, Steven R. Gwaltney,
   Edward F. C. Byrd (2000)
   Sergey V. Levchenko, Lyudmila V. Slipchenko, Tao Wang,
   Ana-Maria C. Cristian (2003)
   Piotr A. Pieniazek, C. Melania Oana, Evgeny Epifanovsky (2007)
   Prashant Manohar (2009)

 ------------------------------------------------------------------------------


 Allocating and initializing 30808MB of RAM...
 Calculation will run on 6 cores.


 Alpha MOs, Restricted
 -- Occupied --                  
-104.84  -80.05  -15.60  -10.57   -8.04   -8.04   -8.04   -7.59
  1 A     2 A     3 A     4 A     5 A     6 A     7 A     8 A                  
 -5.481  -5.480  -5.479  -1.198  -1.106  -0.778  -0.619  -0.559
  9 A    10 A    11 A    12 A    13 A    14 A    15 A    16 A                  
 -0.512  -0.473  -0.429  -0.413
 17 A    18 A    19 A    20 A                                                  
 -- Virtual --                   
  0.020   0.042   0.067   0.069   0.082   0.098   0.127   0.143
 21 A    22 A    23 A    24 A    25 A    26 A    27 A    28 A                  
  0.151   0.158   0.216   0.222   0.230   0.240   0.260   0.304
 29 A    30 A    31 A    32 A    33 A    34 A    35 A    36 A                  
  0.315   0.386   0.389   0.492   0.562   0.608   0.611   0.686
 37 A    38 A    39 A    40 A    41 A    42 A    43 A    44 A                  
  0.783   0.817   0.887   0.895   0.917   0.959   1.043   1.086
 45 A    46 A    47 A    48 A    49 A    50 A    51 A    52 A                  
  1.142   1.153   1.155   1.202   1.210   1.326   1.346   1.499
 53 A    54 A    55 A    56 A    57 A    58 A    59 A    60 A                  
  1.543   1.694   1.785   1.860   2.021   2.205   2.442   2.605
 61 A    62 A    63 A    64 A    65 A    66 A    67 A    68 A                  
  2.627   2.660   2.660   2.747   2.876   2.989   3.351   4.266
 69 A    70 A    71 A    72 A    73 A    74 A    75 A    76 A                  
  4.464   4.898   7.520  10.364  14.712  14.814  14.925  26.682
 77 A    78 A    79 A    80 A    81 A    82 A    83 A    84 A                  
 26.730  27.024  36.810 166.136 219.219
 85 A    86 A    87 A    88 A    89 A                                          

 Beta MOs, Restricted
 -- Occupied --                  
-104.84  -80.05  -15.60  -10.57   -8.04   -8.04   -8.04   -7.59
  1 A     2 A     3 A     4 A     5 A     6 A     7 A     8 A                  
 -5.481  -5.480  -5.479  -1.198  -1.106  -0.778  -0.619  -0.559
  9 A    10 A    11 A    12 A    13 A    14 A    15 A    16 A                  
 -0.512  -0.473  -0.429  -0.413
 17 A    18 A    19 A    20 A                                                  
 -- Virtual --                   
  0.020   0.042   0.067   0.069   0.082   0.098   0.127   0.143
 21 A    22 A    23 A    24 A    25 A    26 A    27 A    28 A                  
  0.151   0.158   0.216   0.222   0.230   0.240   0.260   0.304
 29 A    30 A    31 A    32 A    33 A    34 A    35 A    36 A                  
  0.315   0.386   0.389   0.492   0.562   0.608   0.611   0.686
 37 A    38 A    39 A    40 A    41 A    42 A    43 A    44 A                  
  0.783   0.817   0.887   0.895   0.917   0.959   1.043   1.086
 45 A    46 A    47 A    48 A    49 A    50 A    51 A    52 A                  
  1.142   1.153   1.155   1.202   1.210   1.326   1.346   1.499
 53 A    54 A    55 A    56 A    57 A    58 A    59 A    60 A                  
  1.543   1.694   1.785   1.860   2.021   2.205   2.442   2.605
 61 A    62 A    63 A    64 A    65 A    66 A    67 A    68 A                  
  2.627   2.660   2.660   2.747   2.876   2.989   3.351   4.266
 69 A    70 A    71 A    72 A    73 A    74 A    75 A    76 A                  
  4.464   4.898   7.520  10.364  14.712  14.814  14.925  26.682
 77 A    78 A    79 A    80 A    81 A    82 A    83 A    84 A                  
 26.730  27.024  36.810 166.136 219.219
 85 A    86 A    87 A    88 A    89 A                                          

 Occupation and symmetry of molecular orbitals

 Point group: C1 (1 irreducible representation).

                           A     All 
 -------------------------------------
 All molecular orbitals:
  - Alpha                  89    89  
  - Beta                   89    89  
 -------------------------------------
 Alpha orbitals:
  - Frozen occupied        11    11  
  - Active occupied        9     9   
  - Active virtual         69    69  
  - Frozen virtual         0     0   
 -------------------------------------
 Beta orbitals:
  - Frozen occupied        11    11  
  - Active occupied        9     9   
  - Active virtual         69    69  
  - Frozen virtual         0     0   
 -------------------------------------

 Import integrals:   CPU 0.00 s  wall 0.00 s

 Import integrals:   CPU 7.91 s  wall 1.56 s

 MP2 amplitudes:   CPU 0.02 s  wall 0.02 s

Running a double precision version
           CCSD T amplitudes will be solved using DIIS.

           Start     Size      MaxIter   EConv     TConv     
           3         7         100       1.00e-07  1.00e-05  
 ------------------------------------------------------------------------------
           Energy (a.u.)   Ediff      Tdiff       Comment
 ------------------------------------------------------------------------------
          -855.71897121                           
     1    -855.72509362   6.12e-03   6.70e-01     
     2    -855.73985331   1.48e-02   8.92e-02     
     3    -855.74024624   3.93e-04   3.87e-02     
     4    -855.74187944   1.63e-03   1.15e-02     Switched to DIIS steps.
     5    -855.74250809   6.29e-04   1.02e-02     
     6    -855.74253599   2.79e-05   1.91e-03     
     7    -855.74253689   8.97e-07   8.57e-04     
     8    -855.74253987   2.98e-06   2.96e-04     
     9    -855.74254034   4.77e-07   1.15e-04     
    10    -855.74254051   1.65e-07   4.15e-05     
    11    -855.74254053   1.59e-08   1.98e-05     
    12    -855.74254054   1.85e-08   5.38e-06     
 ------------------------------------------------------------------------------
          -855.74254054                           CCSD T converged.

End of double precision
 SCF energy                 = -855.28753706
 MP2 energy                 = -855.71897121
 CCSD correlation energy     =   -0.45500349
 CCSD total energy           = -855.74254054

 CCSD  T1^2 = 0.0098  T2^2 = 0.1996  Leading amplitudes:

 Amplitude    Orbitals with energies
  0.0270       17 (A) A                  ->    21 (A) A                   
              -0.5120                          0.0198                     
  0.0270       17 (A) B                  ->    21 (A) B                   
              -0.5120                          0.0198                     
 -0.0174       16 (A) A                  ->    28 (A) A                   
              -0.5595                          0.1430                     
 -0.0174       16 (A) B                  ->    28 (A) B                   
              -0.5595                          0.1430                     

 Amplitude    Orbitals with energies
 -0.0858       19 (A) A      19 (A) B    ->    21 (A) A      21 (A) B     
              -0.4294       -0.4294            0.0198        0.0198       
  0.0858       19 (A) A      19 (A) B    ->    21 (A) B      21 (A) A     
              -0.4294       -0.4294            0.0198        0.0198       
  0.0858       19 (A) B      19 (A) A    ->    21 (A) A      21 (A) B     
              -0.4294       -0.4294            0.0198        0.0198       
 -0.0858       19 (A) B      19 (A) A    ->    21 (A) B      21 (A) A     
              -0.4294       -0.4294            0.0198        0.0198       

 Computing CCSD intemediates for later calculations in double precision
 Finished.

Running a double precision version
           CCSD Lambda amplitudes will be solved using DIIS.
           Start     Size      MaxIter   EConv     LConv     
           3         7         100       1.00e-07  1.00e-05  
 ------------------------------------------------------------------------------
            Enorm      Ldiff       Comment
 ------------------------------------------------------------------------------
     1     4.51e-02   3.35e-02     
     2     1.28e-02   5.69e-03     
     3     5.16e-03   1.57e-03     
     4     3.09e-03   1.16e-03     Switched to DIIS steps.
     5     8.98e-04   5.76e-04     
     6     3.69e-04   1.32e-04     
     7     1.41e-04   3.09e-05     
     8     5.80e-05   1.59e-06     
     9     2.15e-05   2.43e-06     
    10     8.91e-06   5.58e-07     
    11     2.88e-06   2.35e-07     
    12     1.28e-06   7.60e-08     
    13     4.76e-07   1.11e-07     
    14     1.80e-07   1.90e-08     
    15     9.38e-08   1.84e-08     
 ------------------------------------------------------------------------------
                                   CCSD Lambda converged.

 Computing density matrices in double precision...
           Orbital response amplitudes will be solved using DIIS.
           Start     Size      MaxIter   EConv     LConv     
           3         7         100       1.00e-06  1.00e-06  
 ------------------------------------------------------------------------------
            Enorm      Ldiff       Comment
 ------------------------------------------------------------------------------
     1     6.68e-02   2.96e-03     
     2     3.83e-02   1.66e-02     
     3     3.07e-02   1.17e-02     
     4     1.10e-02   9.74e-03     Switched to DIIS steps.
     5     1.70e-03   8.73e-05     
     6     1.03e-03   3.22e-04     
     7     2.92e-04   1.16e-04     
     8     4.97e-05   7.25e-05     
     9     1.47e-05   2.96e-07     
    10     3.21e-06   1.49e-06     
    11     4.96e-07   1.04e-07     
 ------------------------------------------------------------------------------
                                   Orbital response converged.

 Computing density matrices... Done.
 CCSD calculation:   CPU 139.04 s  wall 27.13 s

 Transferring MO TPDM to AO TPDM
 Transferring g2_o1o1o1o1
 Transferring g2_o1o1o1v1
 Transferring g2_o1o1v1v1
 Transferring g2_o1v1o1v1
 Transferring g2_o1v1v1v1
 Transferring g2_v1v1v1v1
 Adding separable TPDM
 Computing TPDM gradient
 --------------------------------------------------------
 2e gradient
  Atom          X               Y               Z
 --------------------------------------------------------
    1         -7.691843       18.523607        0.000000  
    2         -8.139076      -13.501863        0.000000  
    3         -4.576853        0.119310       -0.000000  
    4         20.407771       -5.141054        0.000000  
 --------------------------------------------------------
 --------------------------------------------------------
 Final gradient
  Atom          X               Y               Z
 --------------------------------------------------------
    1         -7.691843       18.523607        0.000000  
    2         -8.139076      -13.501863        0.000000  
    3         -4.576853        0.119310       -0.000000  
    4         20.407771       -5.141054        0.000000  
 --------------------------------------------------------
 Analytic gradient from two-electron contribution:   CPU 55.63 s  wall 10.75 s

 Total ccman2 time:   CPU 206.84 s  wall 40.77 s


 --------------------------------------------------------------

                    Orbital Energies (a.u.)
 --------------------------------------------------------------

 Alpha MOs
 -- Occupied --
******** -80.0499 -15.5953 -10.5705  -8.0384  -8.0357  -8.0355  -7.5882
 -5.4809  -5.4798  -5.4794  -1.1982  -1.1065  -0.7779  -0.6188  -0.5595
 -0.5120  -0.4728  -0.4294  -0.4128
 -- Virtual --
  0.0198   0.0417   0.0673   0.0694   0.0816   0.0983   0.1270   0.1430
  0.1509   0.1584   0.2161   0.2218   0.2297   0.2399   0.2601   0.3039
  0.3154   0.3858   0.3890   0.4923   0.5624   0.6082   0.6115   0.6858
  0.7825   0.8172   0.8870   0.8953   0.9166   0.9590   1.0435   1.0859
  1.1417   1.1528   1.1550   1.2021   1.2101   1.3256   1.3456   1.4989
  1.5432   1.6942   1.7854   1.8605   2.0205   2.2047   2.4424   2.6047
  2.6272   2.6601   2.6602   2.7469   2.8759   2.9889   3.3513   4.2661
  4.4643   4.8977   7.5202  10.3637  14.7120  14.8143  14.9249  26.6819
 26.7300  27.0242  36.8103 166.1358 219.2190
 --------------------------------------------------------------

          Ground-State Mulliken Net Atomic Charges

     Atom                 Charge (a.u.)
  ----------------------------------------
      1 P                     0.282414
      2 N                    -0.409191
      3 H                     0.243194
      4 Cl                   -0.116417
  ----------------------------------------
  Sum of atomic charges =     0.000000

 -----------------------------------------------------------------
                    Cartesian Multipole Moments
 -----------------------------------------------------------------
    Charge (ESU x 10^10)
                 0.0000
    Dipole Moment (Debye)
         X       2.0345      Y      -2.0279      Z      -0.0000
       Tot       2.8726
    Quadrupole Moments (Debye-Ang)
        XX     -28.3445     XY      -1.7625     YY     -34.9007
        XZ      -0.0000     YZ      -0.0000     ZZ     -31.3777
    Octopole Moments (Debye-Ang^2)
       XXX      13.2361    XXY       0.1158    XYY      -4.4379
       YYY      -1.9359    XXZ      -0.0000    XYZ      -0.0000
       YYZ       0.0000    XZZ      -0.6665    YZZ      -0.6508
       ZZZ       0.0000
    Hexadecapole Moments (Debye-Ang^3)
      XXXX    -247.9758   XXXY      -0.4486   XXYY     -68.8564
      XYYY      -4.1270   YYYY     -98.8666   XXXZ      -0.0000
      XXYZ      -0.0000   XYYZ      -0.0000   YYYZ      -0.0000
      XXZZ     -58.3142   XYZZ      -0.8330   YYZZ     -22.1010
      XZZZ      -0.0000   YZZZ      -0.0000   ZZZZ     -39.4549
 -----------------------------------------------------------------
 DrvMan completing analytic gradient of the correlated energy
 Correlated dipole moment
            1
    1   0.8004524
    2  -0.7978322
    3  -0.0000000
 Energy read as -855.742540545
 Full Analytical Gradient: (in a.u., or Hartree/Bohr)
             1             2             3             4
    1   -0.00014604   -0.00013656    0.00016850    0.00011410
    2    0.00010184   -0.00000026   -0.00002915   -0.00007243
    3    0.00000000   -0.00000000    0.00000000   -0.00000000
 Gradient time:  CPU 0.81 s  wall 0.83 s
 ----------------------------------------------------------------
             Standard Nuclear Orientation (Angstroms)
    I     Atom           X                Y                Z
 ----------------------------------------------------------------
    1      P       0.6229144216    -0.5618558774     0.0000000000
    2      N       1.4960537362     0.7322768795    -0.0000000000
    3      H       2.4912124934     0.5032008880     0.0010000000
    4      Cl     -1.3121944101     0.1646293598    -0.0000000000
 ----------------------------------------------------------------
 Nuclear Repulsion Energy =   132.5290734156 hartrees
 There are       20 alpha and       20 beta electrons

                       Distance Matrix (Angstroms)
             P (  1)   N (  2)   H (  3)
   N (  2)  1.561138
   H (  3)  2.150554  1.021184
   Cl(  4)  2.066985  2.865045  3.818447

 Requested basis set is 6-311++G(d,p)
 There are 37 shells and 89 basis functions
 A cutoff of  1.0D-14 yielded    661 shell pairs
 There are      3982 function pairs (      4270 Cartesian)
 Smallest overlap matrix eigenvalue = 2.25E-03
 Guess MOs from SCF MO coefficient file

 -----------------------------------------------------------------------
  General SCF calculation program by
  Eric Jon Sundstrom, Paul Horn, Yuezhi Mao, Dmitri Zuev, Alec White,
  David Stuck, Shaama M.S., Shane Yost, Joonho Lee, David Small,
  Daniel Levine, Susi Lehtola, Hugh Burton, Evgeny Epifanovsky
 -----------------------------------------------------------------------
 Hartree-Fock
 using 6 threads for integral computing
 -------------------------------------------------------
 OpenMP Integral computing Module                
 Release: version 2.0, May 2017, Q-Chem Inc. Pleasanton 
 -------------------------------------------------------
 A restricted SCF calculation will be
 performed using DIIS
 SCF converges when DIIS error is below 1.0e-08
 ---------------------------------------
  Cycle       Energy         DIIS error
 ---------------------------------------
    1    -855.2875436825      1.26e-05  
    2    -855.2875438797      3.16e-06  
    3    -855.2875439037      1.26e-06  
    4    -855.2875439067      6.79e-07  
    5    -855.2875439079      1.76e-07  
    6    -855.2875439081      7.38e-08  
    7    -855.2875439082      3.39e-08  
    8    -855.2875439082      1.51e-08  
    9    -855.2875439082      5.55e-09  Convergence criterion met
 ---------------------------------------
 SCF time:   CPU 2.67s  wall 1.00s 
 SCF   energy in the final basis set =     -855.2875439082
 Total energy in the final basis set =     -855.2875439082


 ------------------------------------------------------------------------------

   CCMAN2: suite of methods based on coupled cluster
           and equation of motion theories.

   Components:
   * libvmm-1.3-trunk
     by Evgeny Epifanovsky, Ilya Kaliman.
   * libtensor-2.5-trunk
     by Evgeny Epifanovsky, Michael Wormit, Dmitry Zuev, Sam Manzer, 
        Ilya Kaliman.
   * libcc-2.5-trunk
     by Evgeny Epifanovsky, Arik Landau, Tomasz Kus, Kirill Khistyaev, 
        Dmitry Zuev, Prashant Manohar, Xintian Feng, Anna Krylov, 
        Matthew Goldey, Alec White, Thomas Jagau, Kaushik Nanda, 
        Anastasia Gunina, Alexander Kunitsa, Joonho Lee.

   CCMAN original authors:
   Anna I. Krylov, C. David Sherrill, Steven R. Gwaltney,
   Edward F. C. Byrd (2000)
   Sergey V. Levchenko, Lyudmila V. Slipchenko, Tao Wang,
   Ana-Maria C. Cristian (2003)
   Piotr A. Pieniazek, C. Melania Oana, Evgeny Epifanovsky (2007)
   Prashant Manohar (2009)

 ------------------------------------------------------------------------------


 Allocating and initializing 30808MB of RAM...
 Calculation will run on 6 cores.


 Alpha MOs, Restricted
 -- Occupied --                  
-104.84  -80.05  -15.60  -10.57   -8.04   -8.04   -8.04   -7.59
  1 A     2 A     3 A     4 A     5 A     6 A     7 A     8 A                  
 -5.481  -5.480  -5.479  -1.198  -1.106  -0.778  -0.619  -0.559
  9 A    10 A    11 A    12 A    13 A    14 A    15 A    16 A                  
 -0.512  -0.473  -0.429  -0.413
 17 A    18 A    19 A    20 A                                                  
 -- Virtual --                   
  0.020   0.042   0.067   0.069   0.082   0.098   0.127   0.143
 21 A    22 A    23 A    24 A    25 A    26 A    27 A    28 A                  
  0.151   0.158   0.216   0.222   0.230   0.240   0.260   0.304
 29 A    30 A    31 A    32 A    33 A    34 A    35 A    36 A                  
  0.315   0.386   0.389   0.492   0.562   0.608   0.612   0.686
 37 A    38 A    39 A    40 A    41 A    42 A    43 A    44 A                  
  0.782   0.817   0.887   0.895   0.917   0.959   1.043   1.086
 45 A    46 A    47 A    48 A    49 A    50 A    51 A    52 A                  
  1.142   1.153   1.155   1.202   1.210   1.326   1.346   1.499
 53 A    54 A    55 A    56 A    57 A    58 A    59 A    60 A                  
  1.543   1.694   1.785   1.861   2.020   2.205   2.442   2.605
 61 A    62 A    63 A    64 A    65 A    66 A    67 A    68 A                  
  2.627   2.660   2.660   2.747   2.876   2.989   3.351   4.266
 69 A    70 A    71 A    72 A    73 A    74 A    75 A    76 A                  
  4.464   4.898   7.520  10.364  14.712  14.814  14.925  26.682
 77 A    78 A    79 A    80 A    81 A    82 A    83 A    84 A                  
 26.730  27.024  36.811 166.136 219.219
 85 A    86 A    87 A    88 A    89 A                                          

 Beta MOs, Restricted
 -- Occupied --                  
-104.84  -80.05  -15.60  -10.57   -8.04   -8.04   -8.04   -7.59
  1 A     2 A     3 A     4 A     5 A     6 A     7 A     8 A                  
 -5.481  -5.480  -5.479  -1.198  -1.106  -0.778  -0.619  -0.559
  9 A    10 A    11 A    12 A    13 A    14 A    15 A    16 A                  
 -0.512  -0.473  -0.429  -0.413
 17 A    18 A    19 A    20 A                                                  
 -- Virtual --                   
  0.020   0.042   0.067   0.069   0.082   0.098   0.127   0.143
 21 A    22 A    23 A    24 A    25 A    26 A    27 A    28 A                  
  0.151   0.158   0.216   0.222   0.230   0.240   0.260   0.304
 29 A    30 A    31 A    32 A    33 A    34 A    35 A    36 A                  
  0.315   0.386   0.389   0.492   0.562   0.608   0.612   0.686
 37 A    38 A    39 A    40 A    41 A    42 A    43 A    44 A                  
  0.782   0.817   0.887   0.895   0.917   0.959   1.043   1.086
 45 A    46 A    47 A    48 A    49 A    50 A    51 A    52 A                  
  1.142   1.153   1.155   1.202   1.210   1.326   1.346   1.499
 53 A    54 A    55 A    56 A    57 A    58 A    59 A    60 A                  
  1.543   1.694   1.785   1.861   2.020   2.205   2.442   2.605
 61 A    62 A    63 A    64 A    65 A    66 A    67 A    68 A                  
  2.627   2.660   2.660   2.747   2.876   2.989   3.351   4.266
 69 A    70 A    71 A    72 A    73 A    74 A    75 A    76 A                  
  4.464   4.898   7.520  10.364  14.712  14.814  14.925  26.682
 77 A    78 A    79 A    80 A    81 A    82 A    83 A    84 A                  
 26.730  27.024  36.811 166.136 219.219
 85 A    86 A    87 A    88 A    89 A                                          

 Occupation and symmetry of molecular orbitals

 Point group: C1 (1 irreducible representation).

                           A     All 
 -------------------------------------
 All molecular orbitals:
  - Alpha                  89    89  
  - Beta                   89    89  
 -------------------------------------
 Alpha orbitals:
  - Frozen occupied        11    11  
  - Active occupied        9     9   
  - Active virtual         69    69  
  - Frozen virtual         0     0   
 -------------------------------------
 Beta orbitals:
  - Frozen occupied        11    11  
  - Active occupied        9     9   
  - Active virtual         69    69  
  - Frozen virtual         0     0   
 -------------------------------------

 Import integrals:   CPU 0.00 s  wall 0.00 s

 Import integrals:   CPU 7.22 s  wall 1.30 s

 MP2 amplitudes:   CPU 0.02 s  wall 0.02 s

Running a double precision version
           CCSD T amplitudes will be solved using DIIS.

           Start     Size      MaxIter   EConv     TConv     
           3         7         100       1.00e-07  1.00e-05  
 ------------------------------------------------------------------------------
           Energy (a.u.)   Ediff      Tdiff       Comment
 ------------------------------------------------------------------------------
          -855.71896952                           
     1    -855.72509415   6.12e-03   6.70e-01     
     2    -855.73985307   1.48e-02   8.92e-02     
     3    -855.74024610   3.93e-04   3.87e-02     
     4    -855.74187927   1.63e-03   1.15e-02     Switched to DIIS steps.
     5    -855.74250801   6.29e-04   1.02e-02     
     6    -855.74253593   2.79e-05   1.91e-03     
     7    -855.74253684   9.02e-07   8.57e-04     
     8    -855.74253982   2.98e-06   2.97e-04     
     9    -855.74254030   4.79e-07   1.15e-04     
    10    -855.74254046   1.66e-07   4.15e-05     
    11    -855.74254048   1.60e-08   1.99e-05     
    12    -855.74254050   1.86e-08   5.39e-06     
 ------------------------------------------------------------------------------
          -855.74254050                           CCSD T converged.

End of double precision
 SCF energy                 = -855.28754391
 MP2 energy                 = -855.71896952
 CCSD correlation energy     =   -0.45499659
 CCSD total energy           = -855.74254050

 CCSD  T1^2 = 0.0098  T2^2 = 0.1996  Leading amplitudes:

 Amplitude    Orbitals with energies
  0.0270       17 (A) A                  ->    21 (A) A                   
              -0.5120                          0.0198                     
  0.0270       17 (A) B                  ->    21 (A) B                   
              -0.5120                          0.0198                     
 -0.0174       16 (A) A                  ->    28 (A) A                   
              -0.5595                          0.1430                     
 -0.0174       16 (A) B                  ->    28 (A) B                   
              -0.5595                          0.1430                     

 Amplitude    Orbitals with energies
 -0.0858       19 (A) A      19 (A) B    ->    21 (A) A      21 (A) B     
              -0.4294       -0.4294            0.0198        0.0198       
  0.0858       19 (A) A      19 (A) B    ->    21 (A) B      21 (A) A     
              -0.4294       -0.4294            0.0198        0.0198       
  0.0858       19 (A) B      19 (A) A    ->    21 (A) A      21 (A) B     
              -0.4294       -0.4294            0.0198        0.0198       
 -0.0858       19 (A) B      19 (A) A    ->    21 (A) B      21 (A) A     
              -0.4294       -0.4294            0.0198        0.0198       

 Computing CCSD intemediates for later calculations in double precision
 Finished.

Running a double precision version
           CCSD Lambda amplitudes will be solved using DIIS.
           Start     Size      MaxIter   EConv     LConv     
           3         7         100       1.00e-07  1.00e-05  
 ------------------------------------------------------------------------------
            Enorm      Ldiff       Comment
 ------------------------------------------------------------------------------
     1     4.51e-02   3.35e-02     
     2     1.28e-02   5.69e-03     
     3     5.16e-03   1.57e-03     
     4     3.09e-03   1.16e-03     Switched to DIIS steps.
     5     8.98e-04   5.76e-04     
     6     3.69e-04   1.32e-04     
     7     1.41e-04   3.10e-05     
     8     5.80e-05   1.59e-06     
     9     2.15e-05   2.43e-06     
    10     8.92e-06   5.58e-07     
    11     2.88e-06   2.35e-07     
    12     1.28e-06   7.60e-08     
    13     4.77e-07   1.11e-07     
    14     1.81e-07   1.91e-08     
    15     9.42e-08   1.84e-08     
 ------------------------------------------------------------------------------
                                   CCSD Lambda converged.

 Computing density matrices in double precision...
           Orbital response amplitudes will be solved using DIIS.
           Start     Size      MaxIter   EConv     LConv     
           3         7         100       1.00e-06  1.00e-06  
 ------------------------------------------------------------------------------
            Enorm      Ldiff       Comment
 ------------------------------------------------------------------------------
     1     6.68e-02   2.95e-03     
     2     3.84e-02   1.66e-02     
     3     3.08e-02   1.18e-02     
     4     1.10e-02   9.76e-03     Switched to DIIS steps.
     5     1.70e-03   8.54e-05     
     6     1.03e-03   3.22e-04     
     7     2.92e-04   1.16e-04     
     8     4.97e-05   7.25e-05     
     9     1.47e-05   2.93e-07     
    10     3.21e-06   1.49e-06     
    11     4.96e-07   1.04e-07     
 ------------------------------------------------------------------------------
                                   Orbital response converged.

 Computing density matrices... Done.
 CCSD calculation:   CPU 138.46 s  wall 26.96 s

 Transferring MO TPDM to AO TPDM
 Transferring g2_o1o1o1o1
 Transferring g2_o1o1o1v1
 Transferring g2_o1o1v1v1
 Transferring g2_o1v1o1v1
 Transferring g2_o1v1v1v1
 Transferring g2_v1v1v1v1
 Adding separable TPDM
 Computing TPDM gradient
 --------------------------------------------------------
 2e gradient
  Atom          X               Y               Z
 --------------------------------------------------------
    1         -7.691364       18.524721        0.000971  
    2         -8.137868      -13.499811        0.004406  
    3         -4.578258        0.115986       -0.004652  
    4         20.407490       -5.140895       -0.000725  
 --------------------------------------------------------
 --------------------------------------------------------
 Final gradient
  Atom          X               Y               Z
 --------------------------------------------------------
    1         -7.691364       18.524721        0.000971  
    2         -8.137868      -13.499811        0.004406  
    3         -4.578258        0.115986       -0.004652  
    4         20.407490       -5.140895       -0.000725  
 --------------------------------------------------------
 Analytic gradient from two-electron contribution:   CPU 53.21 s  wall 10.85 s

 Total ccman2 time:   CPU 202.23 s  wall 40.12 s


 --------------------------------------------------------------

                    Orbital Energies (a.u.)
 --------------------------------------------------------------

 Alpha MOs
 -- Occupied --
******** -80.0499 -15.5952 -10.5704  -8.0384  -8.0357  -8.0355  -7.5882
 -5.4809  -5.4798  -5.4794  -1.1982  -1.1065  -0.7780  -0.6188  -0.5595
 -0.5120  -0.4728  -0.4294  -0.4128
 -- Virtual --
  0.0198   0.0417   0.0673   0.0694   0.0816   0.0983   0.1270   0.1430
  0.1509   0.1584   0.2161   0.2218   0.2297   0.2399   0.2601   0.3040
  0.3154   0.3858   0.3890   0.4923   0.5624   0.6082   0.6115   0.6859
  0.7825   0.8172   0.8870   0.8954   0.9166   0.9590   1.0435   1.0860
  1.1417   1.1528   1.1550   1.2021   1.2102   1.3255   1.3457   1.4990
  1.5434   1.6945   1.7854   1.8605   2.0205   2.2050   2.4423   2.6048
  2.6272   2.6599   2.6603   2.7469   2.8762   2.9890   3.3515   4.2661
  4.4641   4.8982   7.5202  10.3637  14.7120  14.8143  14.9249  26.6819
 26.7300  27.0242  36.8106 166.1357 219.2190
 --------------------------------------------------------------

          Ground-State Mulliken Net Atomic Charges

     Atom                 Charge (a.u.)
  ----------------------------------------
      1 P                     0.282410
      2 N                    -0.409435
      3 H                     0.243390
      4 Cl                   -0.116364
  ----------------------------------------
  Sum of atomic charges =     0.000000

 -----------------------------------------------------------------
                    Cartesian Multipole Moments
 -----------------------------------------------------------------
    Charge (ESU x 10^10)
                -0.0000
    Dipole Moment (Debye)
         X       2.0355      Y      -2.0268      Z       0.0012
       Tot       2.8725
    Quadrupole Moments (Debye-Ang)
        XX     -28.3415     XY      -1.7582     YY     -34.8997
        XZ       0.0038     YZ       0.0010     ZZ     -31.3775
    Octopole Moments (Debye-Ang^2)
       XXX      13.2465    XXY       0.1274    XYY      -4.4325
       YYY      -1.9374    XXZ       0.0109    XYZ       0.0022
       YYZ      -0.0003    XZZ      -0.6657    YZZ      -0.6513
       ZZZ      -0.0020
    Hexadecapole Moments (Debye-Ang^3)
      XXXX    -247.9455   XXXY      -0.4187   XXYY     -68.8424
      XYYY      -4.1271   YYYY     -98.8719   XXXZ       0.0230
      XXYZ       0.0054   XYYZ       0.0001   YYYZ       0.0002
      XXZZ     -58.3123   XYZZ      -0.8339   YYZZ     -22.1017
      XZZZ      -0.0034   YZZZ      -0.0002   ZZZZ     -39.4553
 -----------------------------------------------------------------
 DrvMan completing analytic gradient of the correlated energy
 Correlated dipole moment
            1
    1   0.8008374
    2  -0.7974000
    3   0.0004526
 Energy read as -855.742540498
 Full Analytical Gradient: (in a.u., or Hartree/Bohr)
             1             2             3             4
    1   -0.00020331    0.00006431    0.00002073    0.00011827
    2    0.00007365   -0.00003653    0.00003978   -0.00007690
    3   -0.00001428   -0.00004037    0.00003708    0.00001757
 Gradient time:  CPU 0.75 s  wall 0.79 s
 ----------------------------------------------------------------
             Standard Nuclear Orientation (Angstroms)
    I     Atom           X                Y                Z
 ----------------------------------------------------------------
    1      P       0.6229144216    -0.5618558774     0.0000000000
    2      N       1.4960537362     0.7322768795    -0.0000000000
    3      H       2.4912124934     0.5032008880    -0.0000000000
    4      Cl     -1.3111944101     0.1646293598    -0.0000000000
 ----------------------------------------------------------------
 Nuclear Repulsion Energy =   132.5667937035 hartrees
 There are       20 alpha and       20 beta electrons

                       Distance Matrix (Angstroms)
             P (  1)   N (  2)   H (  3)
   N (  2)  1.561138
   H (  3)  2.150554  1.021184
   Cl(  4)  2.066049  2.864065  3.817451

 Requested basis set is 6-311++G(d,p)
 There are 37 shells and 89 basis functions
 A cutoff of  1.0D-14 yielded    661 shell pairs
 There are      3982 function pairs (      4270 Cartesian)
 Smallest overlap matrix eigenvalue = 2.25E-03
 Guess MOs from SCF MO coefficient file

 -----------------------------------------------------------------------
  General SCF calculation program by
  Eric Jon Sundstrom, Paul Horn, Yuezhi Mao, Dmitri Zuev, Alec White,
  David Stuck, Shaama M.S., Shane Yost, Joonho Lee, David Small,
  Daniel Levine, Susi Lehtola, Hugh Burton, Evgeny Epifanovsky
 -----------------------------------------------------------------------
 Hartree-Fock
 using 6 threads for integral computing
 -------------------------------------------------------
 OpenMP Integral computing Module                
 Release: version 2.0, May 2017, Q-Chem Inc. Pleasanton 
 -------------------------------------------------------
 A restricted SCF calculation will be
 performed using DIIS
 SCF converges when DIIS error is below 1.0e-08
 ---------------------------------------
  Cycle       Energy         DIIS error
 ---------------------------------------
    1    -855.2875485530      1.45e-05  
    2    -855.2875488366      3.73e-06  
    3    -855.2875488648      1.81e-06  
    4    -855.2875488699      7.41e-07  
    5    -855.2875488713      3.21e-07  
    6    -855.2875488717      1.14e-07  
    7    -855.2875488718      4.73e-08  
    8    -855.2875488718      2.21e-08  
    9    -855.2875488718      9.24e-09  Convergence criterion met
 ---------------------------------------
 SCF time:   CPU 2.64s  wall 1.00s 
 SCF   energy in the final basis set =     -855.2875488718
 Total energy in the final basis set =     -855.2875488718


 ------------------------------------------------------------------------------

   CCMAN2: suite of methods based on coupled cluster
           and equation of motion theories.

   Components:
   * libvmm-1.3-trunk
     by Evgeny Epifanovsky, Ilya Kaliman.
   * libtensor-2.5-trunk
     by Evgeny Epifanovsky, Michael Wormit, Dmitry Zuev, Sam Manzer, 
        Ilya Kaliman.
   * libcc-2.5-trunk
     by Evgeny Epifanovsky, Arik Landau, Tomasz Kus, Kirill Khistyaev, 
        Dmitry Zuev, Prashant Manohar, Xintian Feng, Anna Krylov, 
        Matthew Goldey, Alec White, Thomas Jagau, Kaushik Nanda, 
        Anastasia Gunina, Alexander Kunitsa, Joonho Lee.

   CCMAN original authors:
   Anna I. Krylov, C. David Sherrill, Steven R. Gwaltney,
   Edward F. C. Byrd (2000)
   Sergey V. Levchenko, Lyudmila V. Slipchenko, Tao Wang,
   Ana-Maria C. Cristian (2003)
   Piotr A. Pieniazek, C. Melania Oana, Evgeny Epifanovsky (2007)
   Prashant Manohar (2009)

 ------------------------------------------------------------------------------


 Allocating and initializing 30808MB of RAM...
 Calculation will run on 6 cores.


 Alpha MOs, Restricted
 -- Occupied --                  
-104.84  -80.05  -15.60  -10.57   -8.04   -8.04   -8.04   -7.59
  1 A     2 A     3 A     4 A     5 A     6 A     7 A     8 A                  
 -5.481  -5.480  -5.479  -1.198  -1.107  -0.778  -0.619  -0.560
  9 A    10 A    11 A    12 A    13 A    14 A    15 A    16 A                  
 -0.512  -0.473  -0.429  -0.413
 17 A    18 A    19 A    20 A                                                  
 -- Virtual --                   
  0.020   0.042   0.067   0.069   0.082   0.098   0.127   0.143
 21 A    22 A    23 A    24 A    25 A    26 A    27 A    28 A                  
  0.151   0.158   0.216   0.222   0.230   0.240   0.260   0.304
 29 A    30 A    31 A    32 A    33 A    34 A    35 A    36 A                  
  0.315   0.386   0.389   0.492   0.562   0.608   0.612   0.686
 37 A    38 A    39 A    40 A    41 A    42 A    43 A    44 A                  
  0.782   0.817   0.887   0.895   0.917   0.959   1.044   1.086
 45 A    46 A    47 A    48 A    49 A    50 A    51 A    52 A                  
  1.142   1.153   1.155   1.202   1.210   1.326   1.346   1.499
 53 A    54 A    55 A    56 A    57 A    58 A    59 A    60 A                  
  1.543   1.695   1.786   1.861   2.021   2.205   2.442   2.605
 61 A    62 A    63 A    64 A    65 A    66 A    67 A    68 A                  
  2.627   2.660   2.660   2.747   2.876   2.989   3.352   4.266
 69 A    70 A    71 A    72 A    73 A    74 A    75 A    76 A                  
  4.464   4.898   7.520  10.364  14.712  14.814  14.925  26.682
 77 A    78 A    79 A    80 A    81 A    82 A    83 A    84 A                  
 26.730  27.025  36.811 166.136 219.219
 85 A    86 A    87 A    88 A    89 A                                          

 Beta MOs, Restricted
 -- Occupied --                  
-104.84  -80.05  -15.60  -10.57   -8.04   -8.04   -8.04   -7.59
  1 A     2 A     3 A     4 A     5 A     6 A     7 A     8 A                  
 -5.481  -5.480  -5.479  -1.198  -1.107  -0.778  -0.619  -0.560
  9 A    10 A    11 A    12 A    13 A    14 A    15 A    16 A                  
 -0.512  -0.473  -0.429  -0.413
 17 A    18 A    19 A    20 A                                                  
 -- Virtual --                   
  0.020   0.042   0.067   0.069   0.082   0.098   0.127   0.143
 21 A    22 A    23 A    24 A    25 A    26 A    27 A    28 A                  
  0.151   0.158   0.216   0.222   0.230   0.240   0.260   0.304
 29 A    30 A    31 A    32 A    33 A    34 A    35 A    36 A                  
  0.315   0.386   0.389   0.492   0.562   0.608   0.612   0.686
 37 A    38 A    39 A    40 A    41 A    42 A    43 A    44 A                  
  0.782   0.817   0.887   0.895   0.917   0.959   1.044   1.086
 45 A    46 A    47 A    48 A    49 A    50 A    51 A    52 A                  
  1.142   1.153   1.155   1.202   1.210   1.326   1.346   1.499
 53 A    54 A    55 A    56 A    57 A    58 A    59 A    60 A                  
  1.543   1.695   1.786   1.861   2.021   2.205   2.442   2.605
 61 A    62 A    63 A    64 A    65 A    66 A    67 A    68 A                  
  2.627   2.660   2.660   2.747   2.876   2.989   3.352   4.266
 69 A    70 A    71 A    72 A    73 A    74 A    75 A    76 A                  
  4.464   4.898   7.520  10.364  14.712  14.814  14.925  26.682
 77 A    78 A    79 A    80 A    81 A    82 A    83 A    84 A                  
 26.730  27.025  36.811 166.136 219.219
 85 A    86 A    87 A    88 A    89 A                                          

 Occupation and symmetry of molecular orbitals

 Point group: C1 (1 irreducible representation).

                           A     All 
 -------------------------------------
 All molecular orbitals:
  - Alpha                  89    89  
  - Beta                   89    89  
 -------------------------------------
 Alpha orbitals:
  - Frozen occupied        11    11  
  - Active occupied        9     9   
  - Active virtual         69    69  
  - Frozen virtual         0     0   
 -------------------------------------
 Beta orbitals:
  - Frozen occupied        11    11  
  - Active occupied        9     9   
  - Active virtual         69    69  
  - Frozen virtual         0     0   
 -------------------------------------

 Import integrals:   CPU 0.00 s  wall 0.00 s

 Import integrals:   CPU 7.18 s  wall 1.29 s

 MP2 amplitudes:   CPU 0.02 s  wall 0.02 s

Running a double precision version
           CCSD T amplitudes will be solved using DIIS.

           Start     Size      MaxIter   EConv     TConv     
           3         7         100       1.00e-07  1.00e-05  
 ------------------------------------------------------------------------------
           Energy (a.u.)   Ediff      Tdiff       Comment
 ------------------------------------------------------------------------------
          -855.71897300                           
     1    -855.72509824   6.13e-03   6.70e-01     
     2    -855.73985345   1.48e-02   8.92e-02     
     3    -855.74024682   3.93e-04   3.87e-02     
     4    -855.74187935   1.63e-03   1.15e-02     Switched to DIIS steps.
     5    -855.74250765   6.28e-04   1.02e-02     
     6    -855.74253551   2.79e-05   1.91e-03     
     7    -855.74253641   8.92e-07   8.56e-04     
     8    -855.74253938   2.97e-06   2.96e-04     
     9    -855.74253986   4.79e-07   1.15e-04     
    10    -855.74254002   1.64e-07   4.15e-05     
    11    -855.74254004   1.63e-08   1.98e-05     
    12    -855.74254006   1.84e-08   5.38e-06     
 ------------------------------------------------------------------------------
          -855.74254006                           CCSD T converged.

End of double precision
 SCF energy                 = -855.28754887
 MP2 energy                 = -855.71897300
 CCSD correlation energy     =   -0.45499118
 CCSD total energy           = -855.74254006

 CCSD  T1^2 = 0.0098  T2^2 = 0.1995  Leading amplitudes:

 Amplitude    Orbitals with energies
  0.0270       17 (A) A                  ->    21 (A) A                   
              -0.5121                          0.0199                     
  0.0270       17 (A) B                  ->    21 (A) B                   
              -0.5121                          0.0199                     
 -0.0174       16 (A) A                  ->    28 (A) A                   
              -0.5595                          0.1431                     
 -0.0174       16 (A) B                  ->    28 (A) B                   
              -0.5595                          0.1431                     

 Amplitude    Orbitals with energies
 -0.0859       19 (A) A      19 (A) B    ->    21 (A) A      21 (A) B     
              -0.4293       -0.4293            0.0199        0.0199       
  0.0859       19 (A) A      19 (A) B    ->    21 (A) B      21 (A) A     
              -0.4293       -0.4293            0.0199        0.0199       
  0.0859       19 (A) B      19 (A) A    ->    21 (A) A      21 (A) B     
              -0.4293       -0.4293            0.0199        0.0199       
 -0.0859       19 (A) B      19 (A) A    ->    21 (A) B      21 (A) A     
              -0.4293       -0.4293            0.0199        0.0199       

 Computing CCSD intemediates for later calculations in double precision
 Finished.

Running a double precision version
           CCSD Lambda amplitudes will be solved using DIIS.
           Start     Size      MaxIter   EConv     LConv     
           3         7         100       1.00e-07  1.00e-05  
 ------------------------------------------------------------------------------
            Enorm      Ldiff       Comment
 ------------------------------------------------------------------------------
     1     4.50e-02   3.35e-02     
     2     1.28e-02   5.69e-03     
     3     5.16e-03   1.57e-03     
     4     3.09e-03   1.16e-03     Switched to DIIS steps.
     5     8.97e-04   5.76e-04     
     6     3.69e-04   1.32e-04     
     7     1.41e-04   3.09e-05     
     8     5.79e-05   1.57e-06     
     9     2.15e-05   2.42e-06     
    10     8.91e-06   5.56e-07     
    11     2.87e-06   2.35e-07     
    12     1.27e-06   7.60e-08     
    13     4.76e-07   1.11e-07     
    14     1.80e-07   1.90e-08     
    15     9.37e-08   1.83e-08     
 ------------------------------------------------------------------------------
                                   CCSD Lambda converged.

 Computing density matrices in double precision...
           Orbital response amplitudes will be solved using DIIS.
           Start     Size      MaxIter   EConv     LConv     
           3         7         100       1.00e-06  1.00e-06  
 ------------------------------------------------------------------------------
            Enorm      Ldiff       Comment
 ------------------------------------------------------------------------------
     1     6.67e-02   2.95e-03     
     2     3.84e-02   1.66e-02     
     3     3.08e-02   1.18e-02     
     4     1.10e-02   9.76e-03     Switched to DIIS steps.
     5     1.70e-03   8.59e-05     
     6     1.03e-03   3.22e-04     
     7     2.92e-04   1.16e-04     
     8     4.97e-05   7.24e-05     
     9     1.47e-05   2.97e-07     
    10     3.21e-06   1.49e-06     
    11     4.96e-07   1.03e-07     
 ------------------------------------------------------------------------------
                                   Orbital response converged.

 Computing density matrices... Done.
 CCSD calculation:   CPU 138.99 s  wall 27.10 s

 Transferring MO TPDM to AO TPDM
 Transferring g2_o1o1o1o1
 Transferring g2_o1o1o1v1
 Transferring g2_o1o1v1v1
 Transferring g2_o1v1o1v1
 Transferring g2_o1v1v1v1
 Transferring g2_v1v1v1v1
 Adding separable TPDM
 Computing TPDM gradient
 --------------------------------------------------------
 2e gradient
  Atom          X               Y               Z
 --------------------------------------------------------
    1         -7.702513       18.532950       -0.000000  
    2         -8.140324      -13.500112       -0.000000  
    3         -4.578192        0.115627        0.000001  
    4         20.421029       -5.148465       -0.000001  
 --------------------------------------------------------
 --------------------------------------------------------
 Final gradient
  Atom          X               Y               Z
 --------------------------------------------------------
    1         -7.702513       18.532950       -0.000000  
    2         -8.140324      -13.500112       -0.000000  
    3         -4.578192        0.115627        0.000001  
    4         20.421029       -5.148465       -0.000001  
 --------------------------------------------------------
 Analytic gradient from two-electron contribution:   CPU 55.43 s  wall 10.61 s

 Total ccman2 time:   CPU 204.79 s  wall 39.88 s


 --------------------------------------------------------------

                    Orbital Energies (a.u.)
 --------------------------------------------------------------

 Alpha MOs
 -- Occupied --
******** -80.0498 -15.5951 -10.5705  -8.0385  -8.0358  -8.0356  -7.5882
 -5.4809  -5.4797  -5.4793  -1.1982  -1.1066  -0.7780  -0.6189  -0.5595
 -0.5121  -0.4729  -0.4293  -0.4127
 -- Virtual --
  0.0199   0.0418   0.0673   0.0695   0.0816   0.0983   0.1270   0.1431
  0.1509   0.1584   0.2161   0.2218   0.2297   0.2400   0.2601   0.3040
  0.3155   0.3858   0.3890   0.4923   0.5623   0.6081   0.6116   0.6859
  0.7824   0.8170   0.8870   0.8954   0.9168   0.9591   1.0435   1.0860
  1.1416   1.1527   1.1550   1.2023   1.2104   1.3256   1.3458   1.4995
  1.5435   1.6946   1.7855   1.8607   2.0205   2.2051   2.4424   2.6047
  2.6272   2.6600   2.6604   2.7471   2.8763   2.9891   3.3516   4.2662
  4.4642   4.8983   7.5203  10.3637  14.7121  14.8144  14.9250  26.6819
 26.7301  27.0248  36.8107 166.1359 219.2189
 --------------------------------------------------------------

          Ground-State Mulliken Net Atomic Charges

     Atom                 Charge (a.u.)
  ----------------------------------------
      1 P                     0.282159
      2 N                    -0.409719
      3 H                     0.243380
      4 Cl                   -0.115819
  ----------------------------------------
  Sum of atomic charges =     0.000000

 -----------------------------------------------------------------
                    Cartesian Multipole Moments
 -----------------------------------------------------------------
    Charge (ESU x 10^10)
                -0.0000
    Dipole Moment (Debye)
         X       2.0297      Y      -2.0259      Z      -0.0000
       Tot       2.8677
    Quadrupole Moments (Debye-Ang)
        XX     -28.3391     XY      -1.7587     YY     -34.9008
        XZ       0.0000     YZ       0.0000     ZZ     -31.3762
    Octopole Moments (Debye-Ang^2)
       XXX      13.1853    XXY       0.1273    XYY      -4.4527
       YYY      -1.9339    XXZ       0.0000    XYZ       0.0000
       YYZ      -0.0000    XZZ      -0.6838    YZZ      -0.6506
       ZZZ      -0.0000
    Hexadecapole Moments (Debye-Ang^3)
      XXXX    -247.7474   XXXY      -0.4275   XXYY     -68.8091
      XYYY      -4.1336   YYYY     -98.8815   XXXZ       0.0000
      XXYZ       0.0000   XYYZ      -0.0000   YYYZ       0.0000
      XXZZ     -58.2758   XYZZ      -0.8364   YYZZ     -22.1025
      XZZZ      -0.0000   YZZZ       0.0000   ZZZZ     -39.4525
 -----------------------------------------------------------------
 DrvMan completing analytic gradient of the correlated energy
 Correlated dipole moment
            1
    1   0.7985418
    2  -0.7970481
    3  -0.0000001
 Energy read as -855.742540056
 Full Analytical Gradient: (in a.u., or Hartree/Bohr)
             1             2             3             4
    1   -0.00042431    0.00001332    0.00002293    0.00038806
    2    0.00017711   -0.00006637    0.00004402   -0.00015476
    3   -0.00000005    0.00000004   -0.00000000    0.00000001
 Gradient time:  CPU 0.78 s  wall 0.80 s
 ----------------------------------------------------------------
             Standard Nuclear Orientation (Angstroms)
    I     Atom           X                Y                Z
 ----------------------------------------------------------------
    1      P       0.6229144216    -0.5618558774     0.0000000000
    2      N       1.4960537362     0.7322768795    -0.0000000000
    3      H       2.4912124934     0.5032008880    -0.0000000000
    4      Cl     -1.3131944101     0.1646293598    -0.0000000000
 ----------------------------------------------------------------
 Nuclear Repulsion Energy =   132.4913878227 hartrees
 There are       20 alpha and       20 beta electrons

                       Distance Matrix (Angstroms)
             P (  1)   N (  2)   H (  3)
   N (  2)  1.561138
   H (  3)  2.150554  1.021184
   Cl(  4)  2.067921  2.866025  3.819443

 Requested basis set is 6-311++G(d,p)
 There are 37 shells and 89 basis functions
 A cutoff of  1.0D-14 yielded    661 shell pairs
 There are      3982 function pairs (      4270 Cartesian)
 Smallest overlap matrix eigenvalue = 2.25E-03
 Guess MOs from SCF MO coefficient file

 -----------------------------------------------------------------------
  General SCF calculation program by
  Eric Jon Sundstrom, Paul Horn, Yuezhi Mao, Dmitri Zuev, Alec White,
  David Stuck, Shaama M.S., Shane Yost, Joonho Lee, David Small,
  Daniel Levine, Susi Lehtola, Hugh Burton, Evgeny Epifanovsky
 -----------------------------------------------------------------------
 Hartree-Fock
 using 6 threads for integral computing
 -------------------------------------------------------
 OpenMP Integral computing Module                
 Release: version 2.0, May 2017, Q-Chem Inc. Pleasanton 
 -------------------------------------------------------
 A restricted SCF calculation will be
 performed using DIIS
 SCF converges when DIIS error is below 1.0e-08
 ---------------------------------------
  Cycle       Energy         DIIS error
 ---------------------------------------
    1    -855.2875376636      2.37e-05  
    2    -855.2875384288      6.15e-06  
    3    -855.2875384924      3.05e-06  
    4    -855.2875385038      1.05e-06  
    5    -855.2875385056      3.47e-07  
    6    -855.2875385060      9.96e-08  
    7    -855.2875385060      3.81e-08  
    8    -855.2875385060      1.30e-08  
    9    -855.2875385060      4.87e-09  Convergence criterion met
 ---------------------------------------
 SCF time:   CPU 2.68s  wall 1.00s 
 SCF   energy in the final basis set =     -855.2875385060
 Total energy in the final basis set =     -855.2875385060


 ------------------------------------------------------------------------------

   CCMAN2: suite of methods based on coupled cluster
           and equation of motion theories.

   Components:
   * libvmm-1.3-trunk
     by Evgeny Epifanovsky, Ilya Kaliman.
   * libtensor-2.5-trunk
     by Evgeny Epifanovsky, Michael Wormit, Dmitry Zuev, Sam Manzer, 
        Ilya Kaliman.
   * libcc-2.5-trunk
     by Evgeny Epifanovsky, Arik Landau, Tomasz Kus, Kirill Khistyaev, 
        Dmitry Zuev, Prashant Manohar, Xintian Feng, Anna Krylov, 
        Matthew Goldey, Alec White, Thomas Jagau, Kaushik Nanda, 
        Anastasia Gunina, Alexander Kunitsa, Joonho Lee.

   CCMAN original authors:
   Anna I. Krylov, C. David Sherrill, Steven R. Gwaltney,
   Edward F. C. Byrd (2000)
   Sergey V. Levchenko, Lyudmila V. Slipchenko, Tao Wang,
   Ana-Maria C. Cristian (2003)
   Piotr A. Pieniazek, C. Melania Oana, Evgeny Epifanovsky (2007)
   Prashant Manohar (2009)

 ------------------------------------------------------------------------------


 Allocating and initializing 30808MB of RAM...
 Calculation will run on 6 cores.


 Alpha MOs, Restricted
 -- Occupied --                  
-104.84  -80.05  -15.60  -10.57   -8.04   -8.04   -8.04   -7.59
  1 A     2 A     3 A     4 A     5 A     6 A     7 A     8 A                  
 -5.481  -5.480  -5.479  -1.198  -1.106  -0.778  -0.619  -0.559
  9 A    10 A    11 A    12 A    13 A    14 A    15 A    16 A                  
 -0.512  -0.473  -0.429  -0.413
 17 A    18 A    19 A    20 A                                                  
 -- Virtual --                   
  0.020   0.042   0.067   0.069   0.082   0.098   0.127   0.143
 21 A    22 A    23 A    24 A    25 A    26 A    27 A    28 A                  
  0.151   0.158   0.216   0.222   0.230   0.240   0.260   0.304
 29 A    30 A    31 A    32 A    33 A    34 A    35 A    36 A                  
  0.315   0.386   0.389   0.492   0.563   0.608   0.611   0.686
 37 A    38 A    39 A    40 A    41 A    42 A    43 A    44 A                  
  0.783   0.817   0.887   0.895   0.916   0.959   1.043   1.086
 45 A    46 A    47 A    48 A    49 A    50 A    51 A    52 A                  
  1.142   1.153   1.155   1.202   1.210   1.325   1.346   1.499
 53 A    54 A    55 A    56 A    57 A    58 A    59 A    60 A                  
  1.543   1.694   1.785   1.860   2.020   2.205   2.442   2.605
 61 A    62 A    63 A    64 A    65 A    66 A    67 A    68 A                  
  2.627   2.660   2.660   2.747   2.876   2.989   3.351   4.266
 69 A    70 A    71 A    72 A    73 A    74 A    75 A    76 A                  
  4.464   4.898   7.520  10.364  14.712  14.814  14.925  26.682
 77 A    78 A    79 A    80 A    81 A    82 A    83 A    84 A                  
 26.730  27.024  36.810 166.136 219.219
 85 A    86 A    87 A    88 A    89 A                                          

 Beta MOs, Restricted
 -- Occupied --                  
-104.84  -80.05  -15.60  -10.57   -8.04   -8.04   -8.04   -7.59
  1 A     2 A     3 A     4 A     5 A     6 A     7 A     8 A                  
 -5.481  -5.480  -5.479  -1.198  -1.106  -0.778  -0.619  -0.559
  9 A    10 A    11 A    12 A    13 A    14 A    15 A    16 A                  
 -0.512  -0.473  -0.429  -0.413
 17 A    18 A    19 A    20 A                                                  
 -- Virtual --                   
  0.020   0.042   0.067   0.069   0.082   0.098   0.127   0.143
 21 A    22 A    23 A    24 A    25 A    26 A    27 A    28 A                  
  0.151   0.158   0.216   0.222   0.230   0.240   0.260   0.304
 29 A    30 A    31 A    32 A    33 A    34 A    35 A    36 A                  
  0.315   0.386   0.389   0.492   0.563   0.608   0.611   0.686
 37 A    38 A    39 A    40 A    41 A    42 A    43 A    44 A                  
  0.783   0.817   0.887   0.895   0.916   0.959   1.043   1.086
 45 A    46 A    47 A    48 A    49 A    50 A    51 A    52 A                  
  1.142   1.153   1.155   1.202   1.210   1.325   1.346   1.499
 53 A    54 A    55 A    56 A    57 A    58 A    59 A    60 A                  
  1.543   1.694   1.785   1.860   2.020   2.205   2.442   2.605
 61 A    62 A    63 A    64 A    65 A    66 A    67 A    68 A                  
  2.627   2.660   2.660   2.747   2.876   2.989   3.351   4.266
 69 A    70 A    71 A    72 A    73 A    74 A    75 A    76 A                  
  4.464   4.898   7.520  10.364  14.712  14.814  14.925  26.682
 77 A    78 A    79 A    80 A    81 A    82 A    83 A    84 A                  
 26.730  27.024  36.810 166.136 219.219
 85 A    86 A    87 A    88 A    89 A                                          

 Occupation and symmetry of molecular orbitals

 Point group: C1 (1 irreducible representation).

                           A     All 
 -------------------------------------
 All molecular orbitals:
  - Alpha                  89    89  
  - Beta                   89    89  
 -------------------------------------
 Alpha orbitals:
  - Frozen occupied        11    11  
  - Active occupied        9     9   
  - Active virtual         69    69  
  - Frozen virtual         0     0   
 -------------------------------------
 Beta orbitals:
  - Frozen occupied        11    11  
  - Active occupied        9     9   
  - Active virtual         69    69  
  - Frozen virtual         0     0   
 -------------------------------------

 Import integrals:   CPU 0.00 s  wall 0.00 s

 Import integrals:   CPU 7.25 s  wall 1.31 s

 MP2 amplitudes:   CPU 0.02 s  wall 0.02 s

Running a double precision version
           CCSD T amplitudes will be solved using DIIS.

           Start     Size      MaxIter   EConv     TConv     
           3         7         100       1.00e-07  1.00e-05  
 ------------------------------------------------------------------------------
           Energy (a.u.)   Ediff      Tdiff       Comment
 ------------------------------------------------------------------------------
          -855.71896561                           
     1    -855.72508963   6.12e-03   6.70e-01     
     2    -855.73985225   1.48e-02   8.92e-02     
     3    -855.74024495   3.93e-04   3.87e-02     
     4    -855.74187876   1.63e-03   1.16e-02     Switched to DIIS steps.
     5    -855.74250794   6.29e-04   1.02e-02     
     6    -855.74253592   2.80e-05   1.91e-03     
     7    -855.74253683   9.12e-07   8.58e-04     
     8    -855.74253983   3.00e-06   2.97e-04     
     9    -855.74254030   4.79e-07   1.15e-04     
    10    -855.74254047   1.67e-07   4.16e-05     
    11    -855.74254049   1.58e-08   1.99e-05     
    12    -855.74254051   1.87e-08   5.40e-06     
 ------------------------------------------------------------------------------
          -855.74254051                           CCSD T converged.

End of double precision
 SCF energy                 = -855.28753851
 MP2 energy                 = -855.71896561
 CCSD correlation energy     =   -0.45500200
 CCSD total energy           = -855.74254051

 CCSD  T1^2 = 0.0098  T2^2 = 0.1996  Leading amplitudes:

 Amplitude    Orbitals with energies
 -0.0270       17 (A) A                  ->    21 (A) A                   
              -0.5118                          0.0198                     
 -0.0270       17 (A) B                  ->    21 (A) B                   
              -0.5118                          0.0198                     
  0.0174       16 (A) A                  ->    28 (A) A                   
              -0.5594                          0.1429                     
  0.0174       16 (A) B                  ->    28 (A) B                   
              -0.5594                          0.1429                     

 Amplitude    Orbitals with energies
 -0.0857       19 (A) A      19 (A) B    ->    21 (A) A      21 (A) B     
              -0.4294       -0.4294            0.0198        0.0198       
  0.0857       19 (A) A      19 (A) B    ->    21 (A) B      21 (A) A     
              -0.4294       -0.4294            0.0198        0.0198       
  0.0857       19 (A) B      19 (A) A    ->    21 (A) A      21 (A) B     
              -0.4294       -0.4294            0.0198        0.0198       
 -0.0857       19 (A) B      19 (A) A    ->    21 (A) B      21 (A) A     
              -0.4294       -0.4294            0.0198        0.0198       

 Computing CCSD intemediates for later calculations in double precision
 Finished.

Running a double precision version
           CCSD Lambda amplitudes will be solved using DIIS.
           Start     Size      MaxIter   EConv     LConv     
           3         7         100       1.00e-07  1.00e-05  
 ------------------------------------------------------------------------------
            Enorm      Ldiff       Comment
 ------------------------------------------------------------------------------
     1     4.51e-02   3.36e-02     
     2     1.28e-02   5.70e-03     
     3     5.17e-03   1.57e-03     
     4     3.09e-03   1.16e-03     Switched to DIIS steps.
     5     9.00e-04   5.76e-04     
     6     3.70e-04   1.32e-04     
     7     1.42e-04   3.10e-05     
     8     5.81e-05   1.60e-06     
     9     2.16e-05   2.44e-06     
    10     8.94e-06   5.59e-07     
    11     2.89e-06   2.35e-07     
    12     1.28e-06   7.60e-08     
    13     4.77e-07   1.11e-07     
    14     1.81e-07   1.91e-08     
    15     9.41e-08   1.84e-08     
 ------------------------------------------------------------------------------
                                   CCSD Lambda converged.

 Computing density matrices in double precision...
           Orbital response amplitudes will be solved using DIIS.
           Start     Size      MaxIter   EConv     LConv     
           3         7         100       1.00e-06  1.00e-06  
 ------------------------------------------------------------------------------
            Enorm      Ldiff       Comment
 ------------------------------------------------------------------------------
     1     6.68e-02   2.95e-03     
     2     3.84e-02   1.66e-02     
     3     3.08e-02   1.18e-02     
     4     1.10e-02   9.75e-03     Switched to DIIS steps.
     5     1.71e-03   8.49e-05     
     6     1.03e-03   3.23e-04     
     7     2.93e-04   1.16e-04     
     8     4.98e-05   7.26e-05     
     9     1.47e-05   2.89e-07     
    10     3.22e-06   1.50e-06     
    11     4.97e-07   1.04e-07     
 ------------------------------------------------------------------------------
                                   Orbital response converged.

 Computing density matrices... Done.
 CCSD calculation:   CPU 139.08 s  wall 27.10 s

 Transferring MO TPDM to AO TPDM
 Transferring g2_o1o1o1o1
 Transferring g2_o1o1o1v1
 Transferring g2_o1o1v1v1
 Transferring g2_o1v1o1v1
 Transferring g2_o1v1v1v1
 Transferring g2_v1v1v1v1
 Adding separable TPDM
 Computing TPDM gradient
 --------------------------------------------------------
 2e gradient
  Atom          X               Y               Z
 --------------------------------------------------------
    1         -7.680219       18.516506        0.000000  
    2         -8.135406      -13.499516        0.000000  
    3         -4.578330        0.116346        0.000000  
    4         20.393955       -5.133336       -0.000000  
 --------------------------------------------------------
 --------------------------------------------------------
 Final gradient
  Atom          X               Y               Z
 --------------------------------------------------------
    1         -7.680219       18.516506        0.000000  
    2         -8.135406      -13.499516        0.000000  
    3         -4.578330        0.116346        0.000000  
    4         20.393955       -5.133336       -0.000000  
 --------------------------------------------------------
 Analytic gradient from two-electron contribution:   CPU 55.32 s  wall 10.76 s

 Total ccman2 time:   CPU 204.97 s  wall 40.20 s


 --------------------------------------------------------------

                    Orbital Energies (a.u.)
 --------------------------------------------------------------

 Alpha MOs
 -- Occupied --
******** -80.0500 -15.5953 -10.5704  -8.0383  -8.0356  -8.0354  -7.5883
 -5.4810  -5.4799  -5.4795  -1.1982  -1.1063  -0.7780  -0.6188  -0.5594
 -0.5118  -0.4727  -0.4294  -0.4128
 -- Virtual --
  0.0198   0.0417   0.0673   0.0694   0.0816   0.0982   0.1269   0.1429
  0.1509   0.1584   0.2161   0.2218   0.2296   0.2399   0.2600   0.3040
  0.3154   0.3858   0.3889   0.4923   0.5625   0.6082   0.6115   0.6860
  0.7825   0.8174   0.8869   0.8955   0.9164   0.9589   1.0434   1.0860
  1.1418   1.1528   1.1551   1.2019   1.2099   1.3255   1.3456   1.4985
  1.5433   1.6944   1.7853   1.8604   2.0204   2.2049   2.4422   2.6048
  2.6273   2.6598   2.6602   2.7467   2.8761   2.9889   3.3513   4.2660
  4.4640   4.8982   7.5200  10.3638  14.7119  14.8142  14.9248  26.6819
 26.7300  27.0236  36.8105 166.1356 219.2190
 --------------------------------------------------------------

          Ground-State Mulliken Net Atomic Charges

     Atom                 Charge (a.u.)
  ----------------------------------------
      1 P                     0.282660
      2 N                    -0.409152
      3 H                     0.243400
      4 Cl                   -0.116908
  ----------------------------------------
  Sum of atomic charges =     0.000000

 -----------------------------------------------------------------
                    Cartesian Multipole Moments
 -----------------------------------------------------------------
    Charge (ESU x 10^10)
                 0.0000
    Dipole Moment (Debye)
         X       2.0414      Y      -2.0277      Z      -0.0000
       Tot       2.8773
    Quadrupole Moments (Debye-Ang)
        XX     -28.3439     XY      -1.7577     YY     -34.8985
        XZ       0.0000     YZ       0.0000     ZZ     -31.3789
    Octopole Moments (Debye-Ang^2)
       XXX      13.3076    XXY       0.1276    XYY      -4.4123
       YYY      -1.9410    XXZ       0.0000    XYZ       0.0000
       YYZ      -0.0000    XZZ      -0.6476    YZZ      -0.6520
       ZZZ      -0.0000
    Hexadecapole Moments (Debye-Ang^3)
      XXXX    -248.1439   XXXY      -0.4098   XXYY     -68.8757
      XYYY      -4.1207   YYYY     -98.8622   XXXZ       0.0000
      XXYZ       0.0000   XYYZ       0.0000   YYYZ       0.0000
      XXZZ     -58.3490   XYZZ      -0.8315   YYZZ     -22.1009
      XZZZ      -0.0000   YZZZ       0.0000   ZZZZ     -39.4582
 -----------------------------------------------------------------
 DrvMan completing analytic gradient of the correlated energy
 Correlated dipole moment
            1
    1   0.8031335
    2  -0.7977522
    3  -0.0000000
 Energy read as -855.742540506
 Full Analytical Gradient: (in a.u., or Hartree/Bohr)
             1             2             3             4
    1    0.00001663    0.00011591    0.00001778   -0.00015032
    2   -0.00002946   -0.00000671    0.00003566    0.00000052
    3   -0.00000000    0.00000000   -0.00000000    0.00000000
 Gradient time:  CPU 0.82 s  wall 0.83 s
 ----------------------------------------------------------------
             Standard Nuclear Orientation (Angstroms)
    I     Atom           X                Y                Z
 ----------------------------------------------------------------
    1      P       0.6229144216    -0.5618558774     0.0000000000
    2      N       1.4960537362     0.7322768795    -0.0000000000
    3      H       2.4912124934     0.5032008880    -0.0000000000
    4      Cl     -1.3121944101     0.1656293598    -0.0000000000
 ----------------------------------------------------------------
 Nuclear Repulsion Energy =   132.5195433896 hartrees
 There are       20 alpha and       20 beta electrons

                       Distance Matrix (Angstroms)
             P (  1)   N (  2)   H (  3)
   N (  2)  1.561138
   H (  3)  2.150554  1.021184
   Cl(  4)  2.067337  2.864847  3.818358

 Requested basis set is 6-311++G(d,p)
 There are 37 shells and 89 basis functions
 A cutoff of  1.0D-14 yielded    661 shell pairs
 There are      3982 function pairs (      4270 Cartesian)
 Smallest overlap matrix eigenvalue = 2.25E-03
 Guess MOs from SCF MO coefficient file

 -----------------------------------------------------------------------
  General SCF calculation program by
  Eric Jon Sundstrom, Paul Horn, Yuezhi Mao, Dmitri Zuev, Alec White,
  David Stuck, Shaama M.S., Shane Yost, Joonho Lee, David Small,
  Daniel Levine, Susi Lehtola, Hugh Burton, Evgeny Epifanovsky
 -----------------------------------------------------------------------
 Hartree-Fock
 using 6 threads for integral computing
 -------------------------------------------------------
 OpenMP Integral computing Module                
 Release: version 2.0, May 2017, Q-Chem Inc. Pleasanton 
 -------------------------------------------------------
 A restricted SCF calculation will be
 performed using DIIS
 SCF converges when DIIS error is below 1.0e-08
 ---------------------------------------
  Cycle       Energy         DIIS error
 ---------------------------------------
    1    -855.2875392980      1.08e-05  
    2    -855.2875394900      3.14e-06  
    3    -855.2875395108      1.66e-06  
    4    -855.2875395147      5.73e-07  
    5    -855.2875395154      1.88e-07  
    6    -855.2875395155      5.28e-08  
    7    -855.2875395155      1.97e-08  
    8    -855.2875395155      6.66e-09  Convergence criterion met
 ---------------------------------------
 SCF time:   CPU 2.38s  wall 1.00s 
 SCF   energy in the final basis set =     -855.2875395155
 Total energy in the final basis set =     -855.2875395155


 ------------------------------------------------------------------------------

   CCMAN2: suite of methods based on coupled cluster
           and equation of motion theories.

   Components:
   * libvmm-1.3-trunk
     by Evgeny Epifanovsky, Ilya Kaliman.
   * libtensor-2.5-trunk
     by Evgeny Epifanovsky, Michael Wormit, Dmitry Zuev, Sam Manzer, 
        Ilya Kaliman.
   * libcc-2.5-trunk
     by Evgeny Epifanovsky, Arik Landau, Tomasz Kus, Kirill Khistyaev, 
        Dmitry Zuev, Prashant Manohar, Xintian Feng, Anna Krylov, 
        Matthew Goldey, Alec White, Thomas Jagau, Kaushik Nanda, 
        Anastasia Gunina, Alexander Kunitsa, Joonho Lee.

   CCMAN original authors:
   Anna I. Krylov, C. David Sherrill, Steven R. Gwaltney,
   Edward F. C. Byrd (2000)
   Sergey V. Levchenko, Lyudmila V. Slipchenko, Tao Wang,
   Ana-Maria C. Cristian (2003)
   Piotr A. Pieniazek, C. Melania Oana, Evgeny Epifanovsky (2007)
   Prashant Manohar (2009)

 ------------------------------------------------------------------------------


 Allocating and initializing 30808MB of RAM...
 Calculation will run on 6 cores.


 Alpha MOs, Restricted
 -- Occupied --                  
-104.84  -80.05  -15.60  -10.57   -8.04   -8.04   -8.04   -7.59
  1 A     2 A     3 A     4 A     5 A     6 A     7 A     8 A                  
 -5.481  -5.480  -5.479  -1.198  -1.106  -0.778  -0.619  -0.559
  9 A    10 A    11 A    12 A    13 A    14 A    15 A    16 A                  
 -0.512  -0.473  -0.429  -0.413
 17 A    18 A    19 A    20 A                                                  
 -- Virtual --                   
  0.020   0.042   0.067   0.069   0.082   0.098   0.127   0.143
 21 A    22 A    23 A    24 A    25 A    26 A    27 A    28 A                  
  0.151   0.158   0.216   0.222   0.230   0.240   0.260   0.304
 29 A    30 A    31 A    32 A    33 A    34 A    35 A    36 A                  
  0.315   0.386   0.389   0.492   0.563   0.608   0.612   0.686
 37 A    38 A    39 A    40 A    41 A    42 A    43 A    44 A                  
  0.782   0.817   0.887   0.895   0.917   0.959   1.043   1.086
 45 A    46 A    47 A    48 A    49 A    50 A    51 A    52 A                  
  1.142   1.153   1.155   1.202   1.210   1.326   1.346   1.499
 53 A    54 A    55 A    56 A    57 A    58 A    59 A    60 A                  
  1.543   1.694   1.785   1.860   2.020   2.205   2.442   2.605
 61 A    62 A    63 A    64 A    65 A    66 A    67 A    68 A                  
  2.627   2.660   2.660   2.747   2.876   2.989   3.351   4.266
 69 A    70 A    71 A    72 A    73 A    74 A    75 A    76 A                  
  4.464   4.898   7.520  10.364  14.712  14.814  14.925  26.682
 77 A    78 A    79 A    80 A    81 A    82 A    83 A    84 A                  
 26.730  27.024  36.811 166.136 219.219
 85 A    86 A    87 A    88 A    89 A                                          

 Beta MOs, Restricted
 -- Occupied --                  
-104.84  -80.05  -15.60  -10.57   -8.04   -8.04   -8.04   -7.59
  1 A     2 A     3 A     4 A     5 A     6 A     7 A     8 A                  
 -5.481  -5.480  -5.479  -1.198  -1.106  -0.778  -0.619  -0.559
  9 A    10 A    11 A    12 A    13 A    14 A    15 A    16 A                  
 -0.512  -0.473  -0.429  -0.413
 17 A    18 A    19 A    20 A                                                  
 -- Virtual --                   
  0.020   0.042   0.067   0.069   0.082   0.098   0.127   0.143
 21 A    22 A    23 A    24 A    25 A    26 A    27 A    28 A                  
  0.151   0.158   0.216   0.222   0.230   0.240   0.260   0.304
 29 A    30 A    31 A    32 A    33 A    34 A    35 A    36 A                  
  0.315   0.386   0.389   0.492   0.563   0.608   0.612   0.686
 37 A    38 A    39 A    40 A    41 A    42 A    43 A    44 A                  
  0.782   0.817   0.887   0.895   0.917   0.959   1.043   1.086
 45 A    46 A    47 A    48 A    49 A    50 A    51 A    52 A                  
  1.142   1.153   1.155   1.202   1.210   1.326   1.346   1.499
 53 A    54 A    55 A    56 A    57 A    58 A    59 A    60 A                  
  1.543   1.694   1.785   1.860   2.020   2.205   2.442   2.605
 61 A    62 A    63 A    64 A    65 A    66 A    67 A    68 A                  
  2.627   2.660   2.660   2.747   2.876   2.989   3.351   4.266
 69 A    70 A    71 A    72 A    73 A    74 A    75 A    76 A                  
  4.464   4.898   7.520  10.364  14.712  14.814  14.925  26.682
 77 A    78 A    79 A    80 A    81 A    82 A    83 A    84 A                  
 26.730  27.024  36.811 166.136 219.219
 85 A    86 A    87 A    88 A    89 A                                          

 Occupation and symmetry of molecular orbitals

 Point group: C1 (1 irreducible representation).

                           A     All 
 -------------------------------------
 All molecular orbitals:
  - Alpha                  89    89  
  - Beta                   89    89  
 -------------------------------------
 Alpha orbitals:
  - Frozen occupied        11    11  
  - Active occupied        9     9   
  - Active virtual         69    69  
  - Frozen virtual         0     0   
 -------------------------------------
 Beta orbitals:
  - Frozen occupied        11    11  
  - Active occupied        9     9   
  - Active virtual         69    69  
  - Frozen virtual         0     0   
 -------------------------------------

 Import integrals:   CPU 0.00 s  wall 0.00 s

 Import integrals:   CPU 7.20 s  wall 1.29 s

 MP2 amplitudes:   CPU 0.02 s  wall 0.02 s

Running a double precision version
           CCSD T amplitudes will be solved using DIIS.

           Start     Size      MaxIter   EConv     TConv     
           3         7         100       1.00e-07  1.00e-05  
 ------------------------------------------------------------------------------
           Energy (a.u.)   Ediff      Tdiff       Comment
 ------------------------------------------------------------------------------
          -855.71896788                           
     1    -855.72509233   6.12e-03   6.70e-01     
     2    -855.73985279   1.48e-02   8.92e-02     
     3    -855.74024573   3.93e-04   3.87e-02     
     4    -855.74187917   1.63e-03   1.15e-02     Switched to DIIS steps.
     5    -855.74250810   6.29e-04   1.02e-02     
     6    -855.74253604   2.79e-05   1.91e-03     
     7    -855.74253695   9.05e-07   8.57e-04     
     8    -855.74253994   2.99e-06   2.97e-04     
     9    -855.74254041   4.79e-07   1.15e-04     
    10    -855.74254058   1.66e-07   4.16e-05     
    11    -855.74254060   1.60e-08   1.99e-05     
    12    -855.74254061   1.86e-08   5.39e-06     
 ------------------------------------------------------------------------------
          -855.74254061                           CCSD T converged.

End of double precision
 SCF energy                 = -855.28753952
 MP2 energy                 = -855.71896788
 CCSD correlation energy     =   -0.45500110
 CCSD total energy           = -855.74254061

 CCSD  T1^2 = 0.0098  T2^2 = 0.1996  Leading amplitudes:

 Amplitude    Orbitals with energies
 -0.0270       17 (A) A                  ->    21 (A) A                   
              -0.5119                          0.0198                     
 -0.0270       17 (A) B                  ->    21 (A) B                   
              -0.5119                          0.0198                     
 -0.0174       16 (A) A                  ->    28 (A) A                   
              -0.5595                          0.1429                     
 -0.0174       16 (A) B                  ->    28 (A) B                   
              -0.5595                          0.1429                     

 Amplitude    Orbitals with energies
 -0.0858       19 (A) A      19 (A) B    ->    21 (A) A      21 (A) B     
              -0.4294       -0.4294            0.0198        0.0198       
  0.0858       19 (A) A      19 (A) B    ->    21 (A) B      21 (A) A     
              -0.4294       -0.4294            0.0198        0.0198       
  0.0858       19 (A) B      19 (A) A    ->    21 (A) A      21 (A) B     
              -0.4294       -0.4294            0.0198        0.0198       
 -0.0858       19 (A) B      19 (A) A    ->    21 (A) B      21 (A) A     
              -0.4294       -0.4294            0.0198        0.0198       

 Computing CCSD intemediates for later calculations in double precision
 Finished.

Running a double precision version
           CCSD Lambda amplitudes will be solved using DIIS.
           Start     Size      MaxIter   EConv     LConv     
           3         7         100       1.00e-07  1.00e-05  
 ------------------------------------------------------------------------------
            Enorm      Ldiff       Comment
 ------------------------------------------------------------------------------
     1     4.51e-02   3.36e-02     
     2     1.28e-02   5.69e-03     
     3     5.17e-03   1.57e-03     
     4     3.09e-03   1.16e-03     Switched to DIIS steps.
     5     8.99e-04   5.76e-04     
     6     3.70e-04   1.32e-04     
     7     1.41e-04   3.10e-05     
     8     5.81e-05   1.60e-06     
     9     2.16e-05   2.44e-06     
    10     8.93e-06   5.59e-07     
    11     2.88e-06   2.36e-07     
    12     1.28e-06   7.60e-08     
    13     4.77e-07   1.11e-07     
    14     1.81e-07   1.91e-08     
    15     9.40e-08   1.84e-08     
 ------------------------------------------------------------------------------
                                   CCSD Lambda converged.

 Computing density matrices in double precision...
           Orbital response amplitudes will be solved using DIIS.
           Start     Size      MaxIter   EConv     LConv     
           3         7         100       1.00e-06  1.00e-06  
 ------------------------------------------------------------------------------
            Enorm      Ldiff       Comment
 ------------------------------------------------------------------------------
     1     6.68e-02   2.95e-03     
     2     3.84e-02   1.66e-02     
     3     3.08e-02   1.18e-02     
     4     1.10e-02   9.76e-03     Switched to DIIS steps.
     5     1.71e-03   8.53e-05     
     6     1.03e-03   3.23e-04     
     7     2.93e-04   1.16e-04     
     8     4.97e-05   7.26e-05     
     9     1.47e-05   2.90e-07     
    10     3.22e-06   1.50e-06     
    11     4.96e-07   1.04e-07     
 ------------------------------------------------------------------------------
                                   Orbital response converged.

 Computing density matrices... Done.
 CCSD calculation:   CPU 139.87 s  wall 27.29 s

 Transferring MO TPDM to AO TPDM
 Transferring g2_o1o1o1o1
 Transferring g2_o1o1o1v1
 Transferring g2_o1o1v1v1
 Transferring g2_o1v1o1v1
 Transferring g2_o1v1v1v1
 Transferring g2_v1v1v1v1
 Adding separable TPDM
 Computing TPDM gradient
 --------------------------------------------------------
 2e gradient
  Atom          X               Y               Z
 --------------------------------------------------------
    1         -7.685308       18.531792        0.000000  
    2         -8.137191      -13.499002        0.000000  
    3         -4.577980        0.115950        0.000000  
    4         20.400479       -5.148739       -0.000000  
 --------------------------------------------------------
 --------------------------------------------------------
 Final gradient
  Atom          X               Y               Z
 --------------------------------------------------------
    1         -7.685308       18.531792        0.000000  
    2         -8.137191      -13.499002        0.000000  
    3         -4.577980        0.115950        0.000000  
    4         20.400479       -5.148739       -0.000000  
 --------------------------------------------------------
 Analytic gradient from two-electron contribution:   CPU 55.28 s  wall 10.56 s

 Total ccman2 time:   CPU 205.57 s  wall 40.02 s


 --------------------------------------------------------------

                    Orbital Energies (a.u.)
 --------------------------------------------------------------

 Alpha MOs
 -- Occupied --
******** -80.0500 -15.5953 -10.5704  -8.0384  -8.0357  -8.0354  -7.5883
 -5.4810  -5.4798  -5.4794  -1.1982  -1.1064  -0.7780  -0.6188  -0.5595
 -0.5119  -0.4727  -0.4294  -0.4128
 -- Virtual --
  0.0198   0.0417   0.0673   0.0694   0.0816   0.0982   0.1270   0.1429
  0.1509   0.1584   0.2161   0.2218   0.2297   0.2399   0.2601   0.3040
  0.3155   0.3858   0.3890   0.4923   0.5625   0.6082   0.6115   0.6859
  0.7824   0.8173   0.8869   0.8954   0.9165   0.9589   1.0435   1.0860
  1.1418   1.1529   1.1551   1.2020   1.2101   1.3255   1.3456   1.4988
  1.5434   1.6944   1.7854   1.8605   2.0204   2.2050   2.4423   2.6048
  2.6273   2.6598   2.6603   2.7469   2.8762   2.9890   3.3515   4.2661
  4.4641   4.8982   7.5201  10.3637  14.7120  14.8143  14.9248  26.6820
 26.7300  27.0240  36.8105 166.1356 219.2190
 --------------------------------------------------------------

          Ground-State Mulliken Net Atomic Charges

     Atom                 Charge (a.u.)
  ----------------------------------------
      1 P                     0.282533
      2 N                    -0.409284
      3 H                     0.243375
      4 Cl                   -0.116624
  ----------------------------------------
  Sum of atomic charges =    -0.000000

 -----------------------------------------------------------------
                    Cartesian Multipole Moments
 -----------------------------------------------------------------
    Charge (ESU x 10^10)
                -0.0000
    Dipole Moment (Debye)
         X       2.0381      Y      -2.0283      Z      -0.0000
       Tot       2.8753
    Quadrupole Moments (Debye-Ang)
        XX     -28.3428     XY      -1.7582     YY     -34.8980
        XZ       0.0000     YZ       0.0000     ZZ     -31.3779
    Octopole Moments (Debye-Ang^2)
       XXX      13.2558    XXY       0.1140    XYY      -4.4294
       YYY      -1.9787    XXZ       0.0000    XYZ       0.0000
       YYZ      -0.0000    XZZ      -0.6631    YZZ      -0.6649
       ZZZ      -0.0000
    Hexadecapole Moments (Debye-Ang^3)
      XXXX    -247.9632   XXXY      -0.3740   XXYY     -68.8405
      XYYY      -4.0782   YYYY     -98.8892   XXXZ       0.0000
      XXYZ       0.0000   XYYZ       0.0000   YYYZ       0.0000
      XXZZ     -58.3133   XYZZ      -0.8167   YYZZ     -22.1048
      XZZZ      -0.0000   YZZZ       0.0000   ZZZZ     -39.4556
 -----------------------------------------------------------------
 DrvMan completing analytic gradient of the correlated energy
 Correlated dipole moment
            1
    1   0.8018347
    2  -0.7979867
    3  -0.0000000
 Energy read as -855.742540615
 Full Analytical Gradient: (in a.u., or Hartree/Bohr)
             1             2             3             4
    1   -0.00008057    0.00002778    0.00001212    0.00004068
    2   -0.00001226   -0.00001153    0.00003538   -0.00001159
    3   -0.00000000    0.00000000   -0.00000000    0.00000000
 Gradient time:  CPU 0.77 s  wall 0.79 s
 ----------------------------------------------------------------
             Standard Nuclear Orientation (Angstroms)
    I     Atom           X                Y                Z
 ----------------------------------------------------------------
    1      P       0.6229144216    -0.5618558774     0.0000000000
    2      N       1.4960537362     0.7322768795    -0.0000000000
    3      H       2.4912124934     0.5032008880    -0.0000000000
    4      Cl     -1.3121944101     0.1636293598    -0.0000000000
 ----------------------------------------------------------------
 Nuclear Repulsion Energy =   132.5385957421 hartrees
 There are       20 alpha and       20 beta electrons

                       Distance Matrix (Angstroms)
             P (  1)   N (  2)   H (  3)
   N (  2)  1.561138
   H (  3)  2.150554  1.021184
   Cl(  4)  2.066634  2.865243  3.818535

 Requested basis set is 6-311++G(d,p)
 There are 37 shells and 89 basis functions
 A cutoff of  1.0D-14 yielded    661 shell pairs
 There are      3982 function pairs (      4270 Cartesian)
 Smallest overlap matrix eigenvalue = 2.25E-03
 Guess MOs from SCF MO coefficient file

 -----------------------------------------------------------------------
  General SCF calculation program by
  Eric Jon Sundstrom, Paul Horn, Yuezhi Mao, Dmitri Zuev, Alec White,
  David Stuck, Shaama M.S., Shane Yost, Joonho Lee, David Small,
  Daniel Levine, Susi Lehtola, Hugh Burton, Evgeny Epifanovsky
 -----------------------------------------------------------------------
 Hartree-Fock
 using 6 threads for integral computing
 -------------------------------------------------------
 OpenMP Integral computing Module                
 Release: version 2.0, May 2017, Q-Chem Inc. Pleasanton 
 -------------------------------------------------------
 A restricted SCF calculation will be
 performed using DIIS
 SCF converges when DIIS error is below 1.0e-08
 ---------------------------------------
  Cycle       Energy         DIIS error
 ---------------------------------------
    1    -855.2875478376      1.48e-05  
    2    -855.2875482196      4.01e-06  
    3    -855.2875482659      1.25e-06  
    4    -855.2875482702      3.98e-07  
    5    -855.2875482708      1.01e-07  
    6    -855.2875482708      4.81e-08  
    7    -855.2875482709      1.82e-08  
    8    -855.2875482709      3.34e-09  Convergence criterion met
 ---------------------------------------
 SCF time:   CPU 2.42s  wall 1.00s 
 SCF   energy in the final basis set =     -855.2875482709
 Total energy in the final basis set =     -855.2875482709


 ------------------------------------------------------------------------------

   CCMAN2: suite of methods based on coupled cluster
           and equation of motion theories.

   Components:
   * libvmm-1.3-trunk
     by Evgeny Epifanovsky, Ilya Kaliman.
   * libtensor-2.5-trunk
     by Evgeny Epifanovsky, Michael Wormit, Dmitry Zuev, Sam Manzer, 
        Ilya Kaliman.
   * libcc-2.5-trunk
     by Evgeny Epifanovsky, Arik Landau, Tomasz Kus, Kirill Khistyaev, 
        Dmitry Zuev, Prashant Manohar, Xintian Feng, Anna Krylov, 
        Matthew Goldey, Alec White, Thomas Jagau, Kaushik Nanda, 
        Anastasia Gunina, Alexander Kunitsa, Joonho Lee.

   CCMAN original authors:
   Anna I. Krylov, C. David Sherrill, Steven R. Gwaltney,
   Edward F. C. Byrd (2000)
   Sergey V. Levchenko, Lyudmila V. Slipchenko, Tao Wang,
   Ana-Maria C. Cristian (2003)
   Piotr A. Pieniazek, C. Melania Oana, Evgeny Epifanovsky (2007)
   Prashant Manohar (2009)

 ------------------------------------------------------------------------------


 Allocating and initializing 30808MB of RAM...
 Calculation will run on 6 cores.


 Alpha MOs, Restricted
 -- Occupied --                  
-104.84  -80.05  -15.60  -10.57   -8.04   -8.04   -8.04   -7.59
  1 A     2 A     3 A     4 A     5 A     6 A     7 A     8 A                  
 -5.481  -5.480  -5.479  -1.198  -1.107  -0.778  -0.619  -0.560
  9 A    10 A    11 A    12 A    13 A    14 A    15 A    16 A                  
 -0.512  -0.473  -0.429  -0.413
 17 A    18 A    19 A    20 A                                                  
 -- Virtual --                   
  0.020   0.042   0.067   0.069   0.082   0.098   0.127   0.143
 21 A    22 A    23 A    24 A    25 A    26 A    27 A    28 A                  
  0.151   0.158   0.216   0.222   0.230   0.240   0.260   0.304
 29 A    30 A    31 A    32 A    33 A    34 A    35 A    36 A                  
  0.315   0.386   0.389   0.492   0.562   0.608   0.612   0.686
 37 A    38 A    39 A    40 A    41 A    42 A    43 A    44 A                  
  0.782   0.817   0.887   0.895   0.917   0.959   1.043   1.086
 45 A    46 A    47 A    48 A    49 A    50 A    51 A    52 A                  
  1.142   1.153   1.155   1.202   1.210   1.326   1.346   1.499
 53 A    54 A    55 A    56 A    57 A    58 A    59 A    60 A                  
  1.543   1.695   1.785   1.861   2.021   2.205   2.442   2.605
 61 A    62 A    63 A    64 A    65 A    66 A    67 A    68 A                  
  2.627   2.660   2.660   2.747   2.876   2.989   3.351   4.266
 69 A    70 A    71 A    72 A    73 A    74 A    75 A    76 A                  
  4.464   4.898   7.520  10.364  14.712  14.814  14.925  26.682
 77 A    78 A    79 A    80 A    81 A    82 A    83 A    84 A                  
 26.730  27.024  36.811 166.136 219.219
 85 A    86 A    87 A    88 A    89 A                                          

 Beta MOs, Restricted
 -- Occupied --                  
-104.84  -80.05  -15.60  -10.57   -8.04   -8.04   -8.04   -7.59
  1 A     2 A     3 A     4 A     5 A     6 A     7 A     8 A                  
 -5.481  -5.480  -5.479  -1.198  -1.107  -0.778  -0.619  -0.560
  9 A    10 A    11 A    12 A    13 A    14 A    15 A    16 A                  
 -0.512  -0.473  -0.429  -0.413
 17 A    18 A    19 A    20 A                                                  
 -- Virtual --                   
  0.020   0.042   0.067   0.069   0.082   0.098   0.127   0.143
 21 A    22 A    23 A    24 A    25 A    26 A    27 A    28 A                  
  0.151   0.158   0.216   0.222   0.230   0.240   0.260   0.304
 29 A    30 A    31 A    32 A    33 A    34 A    35 A    36 A                  
  0.315   0.386   0.389   0.492   0.562   0.608   0.612   0.686
 37 A    38 A    39 A    40 A    41 A    42 A    43 A    44 A                  
  0.782   0.817   0.887   0.895   0.917   0.959   1.043   1.086
 45 A    46 A    47 A    48 A    49 A    50 A    51 A    52 A                  
  1.142   1.153   1.155   1.202   1.210   1.326   1.346   1.499
 53 A    54 A    55 A    56 A    57 A    58 A    59 A    60 A                  
  1.543   1.695   1.785   1.861   2.021   2.205   2.442   2.605
 61 A    62 A    63 A    64 A    65 A    66 A    67 A    68 A                  
  2.627   2.660   2.660   2.747   2.876   2.989   3.351   4.266
 69 A    70 A    71 A    72 A    73 A    74 A    75 A    76 A                  
  4.464   4.898   7.520  10.364  14.712  14.814  14.925  26.682
 77 A    78 A    79 A    80 A    81 A    82 A    83 A    84 A                  
 26.730  27.024  36.811 166.136 219.219
 85 A    86 A    87 A    88 A    89 A                                          

 Occupation and symmetry of molecular orbitals

 Point group: C1 (1 irreducible representation).

                           A     All 
 -------------------------------------
 All molecular orbitals:
  - Alpha                  89    89  
  - Beta                   89    89  
 -------------------------------------
 Alpha orbitals:
  - Frozen occupied        11    11  
  - Active occupied        9     9   
  - Active virtual         69    69  
  - Frozen virtual         0     0   
 -------------------------------------
 Beta orbitals:
  - Frozen occupied        11    11  
  - Active occupied        9     9   
  - Active virtual         69    69  
  - Frozen virtual         0     0   
 -------------------------------------

 Import integrals:   CPU 0.00 s  wall 0.00 s

 Import integrals:   CPU 7.23 s  wall 1.30 s

 MP2 amplitudes:   CPU 0.02 s  wall 0.02 s

Running a double precision version
           CCSD T amplitudes will be solved using DIIS.

           Start     Size      MaxIter   EConv     TConv     
           3         7         100       1.00e-07  1.00e-05  
 ------------------------------------------------------------------------------
           Energy (a.u.)   Ediff      Tdiff       Comment
 ------------------------------------------------------------------------------
          -855.71897109                           
     1    -855.72509593   6.12e-03   6.70e-01     
     2    -855.73985329   1.48e-02   8.92e-02     
     3    -855.74024642   3.93e-04   3.87e-02     
     4    -855.74187933   1.63e-03   1.15e-02     Switched to DIIS steps.
     5    -855.74250787   6.29e-04   1.02e-02     
     6    -855.74253577   2.79e-05   1.91e-03     
     7    -855.74253667   9.00e-07   8.57e-04     
     8    -855.74253965   2.98e-06   2.96e-04     
     9    -855.74254013   4.79e-07   1.15e-04     
    10    -855.74254029   1.65e-07   4.15e-05     
    11    -855.74254031   1.61e-08   1.98e-05     
    12    -855.74254033   1.85e-08   5.38e-06     
 ------------------------------------------------------------------------------
          -855.74254033                           CCSD T converged.

End of double precision
 SCF energy                 = -855.28754827
 MP2 energy                 = -855.71897109
 CCSD correlation energy     =   -0.45499206
 CCSD total energy           = -855.74254033

 CCSD  T1^2 = 0.0098  T2^2 = 0.1996  Leading amplitudes:

 Amplitude    Orbitals with energies
 -0.0270       17 (A) A                  ->    21 (A) A                   
              -0.5120                          0.0198                     
 -0.0270       17 (A) B                  ->    21 (A) B                   
              -0.5120                          0.0198                     
 -0.0174       16 (A) A                  ->    28 (A) A                   
              -0.5595                          0.1430                     
 -0.0174       16 (A) B                  ->    28 (A) B                   
              -0.5595                          0.1430                     

 Amplitude    Orbitals with energies
 -0.0858       19 (A) A      19 (A) B    ->    21 (A) A      21 (A) B     
              -0.4294       -0.4294            0.0198        0.0198       
  0.0858       19 (A) A      19 (A) B    ->    21 (A) B      21 (A) A     
              -0.4294       -0.4294            0.0198        0.0198       
  0.0858       19 (A) B      19 (A) A    ->    21 (A) A      21 (A) B     
              -0.4294       -0.4294            0.0198        0.0198       
 -0.0858       19 (A) B      19 (A) A    ->    21 (A) B      21 (A) A     
              -0.4294       -0.4294            0.0198        0.0198       

 Computing CCSD intemediates for later calculations in double precision
 Finished.

Running a double precision version
           CCSD Lambda amplitudes will be solved using DIIS.
           Start     Size      MaxIter   EConv     LConv     
           3         7         100       1.00e-07  1.00e-05  
 ------------------------------------------------------------------------------
            Enorm      Ldiff       Comment
 ------------------------------------------------------------------------------
     1     4.50e-02   3.35e-02     
     2     1.28e-02   5.69e-03     
     3     5.16e-03   1.57e-03     
     4     3.09e-03   1.16e-03     Switched to DIIS steps.
     5     8.98e-04   5.76e-04     
     6     3.69e-04   1.32e-04     
     7     1.41e-04   3.10e-05     
     8     5.80e-05   1.58e-06     
     9     2.15e-05   2.43e-06     
    10     8.91e-06   5.56e-07     
    11     2.88e-06   2.35e-07     
    12     1.28e-06   7.59e-08     
    13     4.76e-07   1.11e-07     
    14     1.80e-07   1.90e-08     
    15     9.38e-08   1.84e-08     
 ------------------------------------------------------------------------------
                                   CCSD Lambda converged.

 Computing density matrices in double precision...
           Orbital response amplitudes will be solved using DIIS.
           Start     Size      MaxIter   EConv     LConv     
           3         7         100       1.00e-06  1.00e-06  
 ------------------------------------------------------------------------------
            Enorm      Ldiff       Comment
 ------------------------------------------------------------------------------
     1     6.68e-02   2.95e-03     
     2     3.84e-02   1.66e-02     
     3     3.08e-02   1.18e-02     
     4     1.10e-02   9.76e-03     Switched to DIIS steps.
     5     1.70e-03   8.55e-05     
     6     1.03e-03   3.22e-04     
     7     2.92e-04   1.16e-04     
     8     4.97e-05   7.24e-05     
     9     1.47e-05   2.95e-07     
    10     3.21e-06   1.49e-06     
    11     4.96e-07   1.03e-07     
 ------------------------------------------------------------------------------
                                   Orbital response converged.

 Computing density matrices... Done.
 CCSD calculation:   CPU 140.17 s  wall 27.33 s

 Transferring MO TPDM to AO TPDM
 Transferring g2_o1o1o1o1
 Transferring g2_o1o1o1v1
 Transferring g2_o1o1v1v1
 Transferring g2_o1v1o1v1
 Transferring g2_o1v1v1v1
 Transferring g2_v1v1v1v1
 Adding separable TPDM
 Computing TPDM gradient
 --------------------------------------------------------
 2e gradient
  Atom          X               Y               Z
 --------------------------------------------------------
    1         -7.697413       18.517639        0.000000  
    2         -8.138538      -13.500622        0.000000  
    3         -4.578543        0.116023        0.000000  
    4         20.414494       -5.133040       -0.000000  
 --------------------------------------------------------
 --------------------------------------------------------
 Final gradient
  Atom          X               Y               Z
 --------------------------------------------------------
    1         -7.697413       18.517639        0.000000  
    2         -8.138538      -13.500622        0.000000  
    3         -4.578543        0.116023        0.000000  
    4         20.414494       -5.133040       -0.000000  
 --------------------------------------------------------
 Analytic gradient from two-electron contribution:   CPU 53.42 s  wall 10.18 s

 Total ccman2 time:   CPU 203.64 s  wall 39.63 s


 --------------------------------------------------------------

                    Orbital Energies (a.u.)
 --------------------------------------------------------------

 Alpha MOs
 -- Occupied --
******** -80.0499 -15.5952 -10.5705  -8.0385  -8.0358  -8.0356  -7.5882
 -5.4809  -5.4798  -5.4794  -1.1982  -1.1066  -0.7780  -0.6189  -0.5595
 -0.5120  -0.4729  -0.4294  -0.4127
 -- Virtual --
  0.0198   0.0417   0.0673   0.0694   0.0816   0.0983   0.1270   0.1430
  0.1509   0.1584   0.2161   0.2218   0.2297   0.2399   0.2601   0.3040
  0.3154   0.3858   0.3890   0.4923   0.5624   0.6081   0.6115   0.6859
  0.7825   0.8171   0.8870   0.8955   0.9167   0.9590   1.0435   1.0860
  1.1417   1.1527   1.1550   1.2021   1.2102   1.3255   1.3457   1.4992
  1.5434   1.6945   1.7855   1.8606   2.0205   2.2050   2.4423   2.6047
  2.6272   2.6600   2.6603   2.7469   2.8762   2.9891   3.3515   4.2661
  4.4641   4.8983   7.5202  10.3637  14.7120  14.8143  14.9250  26.6819
 26.7300  27.0244  36.8106 166.1358 219.2189
 --------------------------------------------------------------

          Ground-State Mulliken Net Atomic Charges

     Atom                 Charge (a.u.)
  ----------------------------------------
      1 P                     0.282286
      2 N                    -0.409587
      3 H                     0.243404
      4 Cl                   -0.116104
  ----------------------------------------
  Sum of atomic charges =     0.000000

 -----------------------------------------------------------------
                    Cartesian Multipole Moments
 -----------------------------------------------------------------
    Charge (ESU x 10^10)
                -0.0000
    Dipole Moment (Debye)
         X       2.0330      Y      -2.0253      Z      -0.0000
       Tot       2.8697
    Quadrupole Moments (Debye-Ang)
        XX     -28.3402     XY      -1.7582     YY     -34.9014
        XZ       0.0000     YZ       0.0000     ZZ     -31.3772
    Octopole Moments (Debye-Ang^2)
       XXX      13.2371    XXY       0.1409    XYY      -4.4355
       YYY      -1.8962    XXZ       0.0000    XYZ       0.0000
       YYZ      -0.0000    XZZ      -0.6683    YZZ      -0.6377
       ZZZ      -0.0000
    Hexadecapole Moments (Debye-Ang^3)
      XXXX    -247.9278   XXXY      -0.4633   XXYY     -68.8443
      XYYY      -4.1760   YYYY     -98.8546   XXXZ       0.0000
      XXYZ       0.0000   XYYZ       0.0000   YYYZ       0.0000
      XXZZ     -58.3114   XYZZ      -0.8511   YYZZ     -22.0986
      XZZZ      -0.0000   YZZZ       0.0000   ZZZZ     -39.4551
 -----------------------------------------------------------------
 DrvMan completing analytic gradient of the correlated energy
 Correlated dipole moment
            1
    1   0.7998408
    2  -0.7968140
    3  -0.0000000
 Energy read as -855.742540327
 Full Analytical Gradient: (in a.u., or Hartree/Bohr)
             1             2             3             4
    1   -0.00032618    0.00010162    0.00002861    0.00019595
    2    0.00015952   -0.00006166    0.00004433   -0.00014220
    3   -0.00000000    0.00000000   -0.00000000    0.00000000
 Gradient time:  CPU 0.78 s  wall 0.79 s
 ----------------------------------------------------------------
             Standard Nuclear Orientation (Angstroms)
    I     Atom           X                Y                Z
 ----------------------------------------------------------------
    1      P       0.6229144216    -0.5618558774     0.0000000000
    2      N       1.4960537362     0.7322768795    -0.0000000000
    3      H       2.4912124934     0.5032008880    -0.0000000000
    4      Cl     -1.3121944101     0.1646293598     0.0010000000
 ----------------------------------------------------------------
 Nuclear Repulsion Energy =   132.5290665749 hartrees
 There are       20 alpha and       20 beta electrons

                       Distance Matrix (Angstroms)
             P (  1)   N (  2)   H (  3)
   N (  2)  1.561138
   H (  3)  2.150554  1.021184
   Cl(  4)  2.066985  2.865045  3.818447

 Requested basis set is 6-311++G(d,p)
 There are 37 shells and 89 basis functions
 A cutoff of  1.0D-14 yielded    661 shell pairs
 There are      3982 function pairs (      4270 Cartesian)
 Smallest overlap matrix eigenvalue = 2.25E-03
 Guess MOs from SCF MO coefficient file

 -----------------------------------------------------------------------
  General SCF calculation program by
  Eric Jon Sundstrom, Paul Horn, Yuezhi Mao, Dmitri Zuev, Alec White,
  David Stuck, Shaama M.S., Shane Yost, Joonho Lee, David Small,
  Daniel Levine, Susi Lehtola, Hugh Burton, Evgeny Epifanovsky
 -----------------------------------------------------------------------
 Hartree-Fock
 using 6 threads for integral computing
 -------------------------------------------------------
 OpenMP Integral computing Module                
 Release: version 2.0, May 2017, Q-Chem Inc. Pleasanton 
 -------------------------------------------------------
 A restricted SCF calculation will be
 performed using DIIS
 SCF converges when DIIS error is below 1.0e-08
 ---------------------------------------
  Cycle       Energy         DIIS error
 ---------------------------------------
    1    -855.2875437420      9.73e-06  
    2    -855.2875439220      2.74e-06  
    3    -855.2875439466      8.16e-07  
    4    -855.2875439489      2.97e-07  
    5    -855.2875439493      1.22e-07  
    6    -855.2875439494      7.25e-08  
    7    -855.2875439494      4.32e-08  
    8    -855.2875439494      1.21e-08  
    9    -855.2875439494      2.79e-09  Convergence criterion met
 ---------------------------------------
 SCF time:   CPU 2.74s  wall 0.00s 
 SCF   energy in the final basis set =     -855.2875439494
 Total energy in the final basis set =     -855.2875439494


 ------------------------------------------------------------------------------

   CCMAN2: suite of methods based on coupled cluster
           and equation of motion theories.

   Components:
   * libvmm-1.3-trunk
     by Evgeny Epifanovsky, Ilya Kaliman.
   * libtensor-2.5-trunk
     by Evgeny Epifanovsky, Michael Wormit, Dmitry Zuev, Sam Manzer, 
        Ilya Kaliman.
   * libcc-2.5-trunk
     by Evgeny Epifanovsky, Arik Landau, Tomasz Kus, Kirill Khistyaev, 
        Dmitry Zuev, Prashant Manohar, Xintian Feng, Anna Krylov, 
        Matthew Goldey, Alec White, Thomas Jagau, Kaushik Nanda, 
        Anastasia Gunina, Alexander Kunitsa, Joonho Lee.

   CCMAN original authors:
   Anna I. Krylov, C. David Sherrill, Steven R. Gwaltney,
   Edward F. C. Byrd (2000)
   Sergey V. Levchenko, Lyudmila V. Slipchenko, Tao Wang,
   Ana-Maria C. Cristian (2003)
   Piotr A. Pieniazek, C. Melania Oana, Evgeny Epifanovsky (2007)
   Prashant Manohar (2009)

 ------------------------------------------------------------------------------


 Allocating and initializing 30808MB of RAM...
 Calculation will run on 6 cores.


 Alpha MOs, Restricted
 -- Occupied --                  
-104.84  -80.05  -15.60  -10.57   -8.04   -8.04   -8.04   -7.59
  1 A     2 A     3 A     4 A     5 A     6 A     7 A     8 A                  
 -5.481  -5.480  -5.479  -1.198  -1.106  -0.778  -0.619  -0.559
  9 A    10 A    11 A    12 A    13 A    14 A    15 A    16 A                  
 -0.512  -0.473  -0.429  -0.413
 17 A    18 A    19 A    20 A                                                  
 -- Virtual --                   
  0.020   0.042   0.067   0.069   0.082   0.098   0.127   0.143
 21 A    22 A    23 A    24 A    25 A    26 A    27 A    28 A                  
  0.151   0.158   0.216   0.222   0.230   0.240   0.260   0.304
 29 A    30 A    31 A    32 A    33 A    34 A    35 A    36 A                  
  0.315   0.386   0.389   0.492   0.562   0.608   0.612   0.686
 37 A    38 A    39 A    40 A    41 A    42 A    43 A    44 A                  
  0.782   0.817   0.887   0.895   0.917   0.959   1.043   1.086
 45 A    46 A    47 A    48 A    49 A    50 A    51 A    52 A                  
  1.142   1.153   1.155   1.202   1.210   1.326   1.346   1.499
 53 A    54 A    55 A    56 A    57 A    58 A    59 A    60 A                  
  1.543   1.694   1.785   1.861   2.020   2.205   2.442   2.605
 61 A    62 A    63 A    64 A    65 A    66 A    67 A    68 A                  
  2.627   2.660   2.660   2.747   2.876   2.989   3.351   4.266
 69 A    70 A    71 A    72 A    73 A    74 A    75 A    76 A                  
  4.464   4.898   7.520  10.364  14.712  14.814  14.925  26.682
 77 A    78 A    79 A    80 A    81 A    82 A    83 A    84 A                  
 26.730  27.024  36.811 166.136 219.219
 85 A    86 A    87 A    88 A    89 A                                          

 Beta MOs, Restricted
 -- Occupied --                  
-104.84  -80.05  -15.60  -10.57   -8.04   -8.04   -8.04   -7.59
  1 A     2 A     3 A     4 A     5 A     6 A     7 A     8 A                  
 -5.481  -5.480  -5.479  -1.198  -1.106  -0.778  -0.619  -0.559
  9 A    10 A    11 A    12 A    13 A    14 A    15 A    16 A                  
 -0.512  -0.473  -0.429  -0.413
 17 A    18 A    19 A    20 A                                                  
 -- Virtual --                   
  0.020   0.042   0.067   0.069   0.082   0.098   0.127   0.143
 21 A    22 A    23 A    24 A    25 A    26 A    27 A    28 A                  
  0.151   0.158   0.216   0.222   0.230   0.240   0.260   0.304
 29 A    30 A    31 A    32 A    33 A    34 A    35 A    36 A                  
  0.315   0.386   0.389   0.492   0.562   0.608   0.612   0.686
 37 A    38 A    39 A    40 A    41 A    42 A    43 A    44 A                  
  0.782   0.817   0.887   0.895   0.917   0.959   1.043   1.086
 45 A    46 A    47 A    48 A    49 A    50 A    51 A    52 A                  
  1.142   1.153   1.155   1.202   1.210   1.326   1.346   1.499
 53 A    54 A    55 A    56 A    57 A    58 A    59 A    60 A                  
  1.543   1.694   1.785   1.861   2.020   2.205   2.442   2.605
 61 A    62 A    63 A    64 A    65 A    66 A    67 A    68 A                  
  2.627   2.660   2.660   2.747   2.876   2.989   3.351   4.266
 69 A    70 A    71 A    72 A    73 A    74 A    75 A    76 A                  
  4.464   4.898   7.520  10.364  14.712  14.814  14.925  26.682
 77 A    78 A    79 A    80 A    81 A    82 A    83 A    84 A                  
 26.730  27.024  36.811 166.136 219.219
 85 A    86 A    87 A    88 A    89 A                                          

 Occupation and symmetry of molecular orbitals

 Point group: C1 (1 irreducible representation).

                           A     All 
 -------------------------------------
 All molecular orbitals:
  - Alpha                  89    89  
  - Beta                   89    89  
 -------------------------------------
 Alpha orbitals:
  - Frozen occupied        11    11  
  - Active occupied        9     9   
  - Active virtual         69    69  
  - Frozen virtual         0     0   
 -------------------------------------
 Beta orbitals:
  - Frozen occupied        11    11  
  - Active occupied        9     9   
  - Active virtual         69    69  
  - Frozen virtual         0     0   
 -------------------------------------

 Import integrals:   CPU 0.00 s  wall 0.00 s

 Import integrals:   CPU 7.33 s  wall 1.36 s

 MP2 amplitudes:   CPU 0.05 s  wall 0.04 s

Running a double precision version
           CCSD T amplitudes will be solved using DIIS.

           Start     Size      MaxIter   EConv     TConv     
           3         7         100       1.00e-07  1.00e-05  
 ------------------------------------------------------------------------------
           Energy (a.u.)   Ediff      Tdiff       Comment
 ------------------------------------------------------------------------------
          -855.71896954                           
     1    -855.72509418   6.12e-03   6.70e-01     
     2    -855.73985310   1.48e-02   8.92e-02     
     3    -855.74024613   3.93e-04   3.87e-02     
     4    -855.74187930   1.63e-03   1.15e-02     Switched to DIIS steps.
     5    -855.74250804   6.29e-04   1.02e-02     
     6    -855.74253596   2.79e-05   1.91e-03     
     7    -855.74253686   9.02e-07   8.57e-04     
     8    -855.74253985   2.98e-06   2.97e-04     
     9    -855.74254033   4.79e-07   1.15e-04     
    10    -855.74254049   1.66e-07   4.15e-05     
    11    -855.74254051   1.60e-08   1.99e-05     
    12    -855.74254053   1.86e-08   5.39e-06     
 ------------------------------------------------------------------------------
          -855.74254053                           CCSD T converged.

End of double precision
 SCF energy                 = -855.28754395
 MP2 energy                 = -855.71896954
 CCSD correlation energy     =   -0.45499658
 CCSD total energy           = -855.74254053

 CCSD  T1^2 = 0.0098  T2^2 = 0.1996  Leading amplitudes:

 Amplitude    Orbitals with energies
 -0.0270       17 (A) A                  ->    21 (A) A                   
              -0.5120                          0.0198                     
 -0.0270       17 (A) B                  ->    21 (A) B                   
              -0.5120                          0.0198                     
  0.0174       16 (A) A                  ->    28 (A) A                   
              -0.5595                          0.1430                     
  0.0174       16 (A) B                  ->    28 (A) B                   
              -0.5595                          0.1430                     

 Amplitude    Orbitals with energies
 -0.0858       19 (A) A      19 (A) B    ->    21 (A) A      21 (A) B     
              -0.4294       -0.4294            0.0198        0.0198       
  0.0858       19 (A) A      19 (A) B    ->    21 (A) B      21 (A) A     
              -0.4294       -0.4294            0.0198        0.0198       
  0.0858       19 (A) B      19 (A) A    ->    21 (A) A      21 (A) B     
              -0.4294       -0.4294            0.0198        0.0198       
 -0.0858       19 (A) B      19 (A) A    ->    21 (A) B      21 (A) A     
              -0.4294       -0.4294            0.0198        0.0198       

 Computing CCSD intemediates for later calculations in double precision
 Finished.

Running a double precision version
           CCSD Lambda amplitudes will be solved using DIIS.
           Start     Size      MaxIter   EConv     LConv     
           3         7         100       1.00e-07  1.00e-05  
 ------------------------------------------------------------------------------
            Enorm      Ldiff       Comment
 ------------------------------------------------------------------------------
     1     4.51e-02   3.35e-02     
     2     1.28e-02   5.69e-03     
     3     5.16e-03   1.57e-03     
     4     3.09e-03   1.16e-03     Switched to DIIS steps.
     5     8.98e-04   5.76e-04     
     6     3.69e-04   1.32e-04     
     7     1.41e-04   3.10e-05     
     8     5.80e-05   1.59e-06     
     9     2.15e-05   2.43e-06     
    10     8.92e-06   5.58e-07     
    11     2.88e-06   2.35e-07     
    12     1.28e-06   7.60e-08     
    13     4.76e-07   1.11e-07     
    14     1.81e-07   1.91e-08     
    15     9.40e-08   1.84e-08     
 ------------------------------------------------------------------------------
                                   CCSD Lambda converged.

 Computing density matrices in double precision...
           Orbital response amplitudes will be solved using DIIS.
           Start     Size      MaxIter   EConv     LConv     
           3         7         100       1.00e-06  1.00e-06  
 ------------------------------------------------------------------------------
            Enorm      Ldiff       Comment
 ------------------------------------------------------------------------------
     1     6.68e-02   2.95e-03     
     2     3.84e-02   1.66e-02     
     3     3.08e-02   1.18e-02     
     4     1.10e-02   9.76e-03     Switched to DIIS steps.
     5     1.70e-03   8.54e-05     
     6     1.03e-03   3.22e-04     
     7     2.92e-04   1.16e-04     
     8     4.97e-05   7.25e-05     
     9     1.47e-05   2.93e-07     
    10     3.21e-06   1.49e-06     
    11     4.96e-07   1.04e-07     
 ------------------------------------------------------------------------------
                                   Orbital response converged.

 Computing density matrices... Done.
 CCSD calculation:   CPU 139.00 s  wall 27.17 s

 Transferring MO TPDM to AO TPDM
 Transferring g2_o1o1o1o1
 Transferring g2_o1o1o1v1
 Transferring g2_o1o1v1v1
 Transferring g2_o1v1o1v1
 Transferring g2_o1v1v1v1
 Transferring g2_v1v1v1v1
 Adding separable TPDM
 Computing TPDM gradient
 --------------------------------------------------------
 2e gradient
  Atom          X               Y               Z
 --------------------------------------------------------
    1         -7.691359       18.524719        0.008785  
    2         -8.137864      -13.499813        0.001689  
    3         -4.578262        0.115987       -0.000285  
    4         20.407485       -5.140893       -0.010189  
 --------------------------------------------------------
 --------------------------------------------------------
 Final gradient
  Atom          X               Y               Z
 --------------------------------------------------------
    1         -7.691359       18.524719        0.008785  
    2         -8.137864      -13.499813        0.001689  
    3         -4.578262        0.115987       -0.000285  
    4         20.407485       -5.140893       -0.010189  
 --------------------------------------------------------
 Analytic gradient from two-electron contribution:   CPU 54.62 s  wall 10.49 s

 Total ccman2 time:   CPU 205.28 s  wall 40.28 s


 --------------------------------------------------------------

                    Orbital Energies (a.u.)
 --------------------------------------------------------------

 Alpha MOs
 -- Occupied --
******** -80.0499 -15.5952 -10.5704  -8.0384  -8.0357  -8.0355  -7.5882
 -5.4809  -5.4798  -5.4794  -1.1982  -1.1065  -0.7780  -0.6188  -0.5595
 -0.5120  -0.4728  -0.4294  -0.4128
 -- Virtual --
  0.0198   0.0417   0.0673   0.0694   0.0816   0.0983   0.1270   0.1430
  0.1509   0.1584   0.2161   0.2218   0.2297   0.2399   0.2601   0.3040
  0.3154   0.3858   0.3890   0.4923   0.5624   0.6082   0.6115   0.6859
  0.7825   0.8172   0.8870   0.8954   0.9166   0.9590   1.0435   1.0860
  1.1417   1.1528   1.1550   1.2021   1.2102   1.3255   1.3457   1.4990
  1.5434   1.6945   1.7854   1.8605   2.0205   2.2050   2.4423   2.6048
  2.6272   2.6599   2.6603   2.7469   2.8762   2.9890   3.3515   4.2661
  4.4641   4.8982   7.5202  10.3637  14.7120  14.8143  14.9249  26.6819
 26.7300  27.0242  36.8106 166.1357 219.2190
 --------------------------------------------------------------

          Ground-State Mulliken Net Atomic Charges

     Atom                 Charge (a.u.)
  ----------------------------------------
      1 P                     0.282410
      2 N                    -0.409435
      3 H                     0.243390
      4 Cl                   -0.116364
  ----------------------------------------
  Sum of atomic charges =     0.000000

 -----------------------------------------------------------------
                    Cartesian Multipole Moments
 -----------------------------------------------------------------
    Charge (ESU x 10^10)
                -0.0000
    Dipole Moment (Debye)
         X       2.0355      Y      -2.0268      Z      -0.0009
       Tot       2.8725
    Quadrupole Moments (Debye-Ang)
        XX     -28.3415     XY      -1.7582     YY     -34.8997
        XZ       0.0009     YZ      -0.0006     ZZ     -31.3775
    Octopole Moments (Debye-Ang^2)
       XXX      13.2465    XXY       0.1274    XYY      -4.4325
       YYY      -1.9374    XXZ      -0.0125    XYZ      -0.0011
       YYZ      -0.0129    XZZ      -0.6657    YZZ      -0.6513
       ZZZ      -0.0395
    Hexadecapole Moments (Debye-Ang^3)
      XXXX    -247.9455   XXXY      -0.4187   XXYY     -68.8424
      XYYY      -4.1271   YYYY     -98.8718   XXXZ       0.0463
      XXYZ      -0.0008   XYYZ       0.0168   YYYZ      -0.0081
      XXZZ     -58.3124   XYZZ      -0.8339   YYZZ     -22.1017
      XZZZ       0.0527   YZZZ      -0.0073   ZZZZ     -39.4554
 -----------------------------------------------------------------
 DrvMan completing analytic gradient of the correlated energy
 Correlated dipole moment
            1
    1   0.8008381
    2  -0.7974002
    3  -0.0003375
 Energy read as -855.742540527
 Full Analytical Gradient: (in a.u., or Hartree/Bohr)
             1             2             3             4
    1   -0.00020326    0.00006469    0.00002036    0.00011820
    2    0.00007360   -0.00003657    0.00003985   -0.00007688
    3   -0.00000669   -0.00001916    0.00001758    0.00000827
 Gradient time:  CPU 0.80 s  wall 0.81 s
Dipole drv :
gprntSymmMtrx error report: 
 Final Hessian.
            1           2           3           4           5           6
    1   0.3128099   0.1404352   0.0000000  -0.1815102  -0.1750900   0.0000000
    2   0.1404352   0.3775165   0.0000000  -0.2124219  -0.3171026   0.0000000
    3   0.0000000   0.0000000   0.0028675  -0.0000010   0.0000000   0.0082375
    4  -0.1815102  -0.2124219  -0.0000010   0.6273061   0.1255477   0.0000000
    5  -0.1750900  -0.3171026   0.0000000   0.1255477   0.3229145   0.0000000
    6   0.0000000   0.0000000   0.0082375   0.0000000   0.0000000   0.0232600
    7  -0.0146321   0.0173358   0.0000032  -0.4186588   0.0653199  -0.0000010
    8  -0.0303234  -0.0149509   0.0000000   0.1064058  -0.0190866   0.0000000
    9   0.0000000   0.0000000  -0.0075630   0.0000000   0.0000000  -0.0213599
   10  -0.1166651   0.0546551  -0.0000063  -0.0271432  -0.0157838   0.0000047
   11   0.0649841  -0.0454561   0.0000000  -0.0195358   0.0132679   0.0000000
   12   0.0000000   0.0000000  -0.0035384   0.0000000   0.0000000  -0.0101404
            7           8           9          10          11          12
    1  -0.0146321  -0.0303234   0.0000000  -0.1166651   0.0649841   0.0000000
    2   0.0173358  -0.0149509   0.0000000   0.0546551  -0.0454561   0.0000000
    3   0.0000032   0.0000000  -0.0075630  -0.0000063   0.0000000  -0.0035384
    4  -0.4186588   0.1064058   0.0000000  -0.0271432  -0.0195358   0.0000000
    5   0.0653199  -0.0190866   0.0000000  -0.0157838   0.0132679   0.0000000
    6  -0.0000010   0.0000000  -0.0213599   0.0000047   0.0000000  -0.0101404
    7   0.4319250  -0.0782942   0.0000000   0.0013645  -0.0043630   0.0000000
    8  -0.0782942   0.0364049   0.0000000   0.0022120  -0.0023679   0.0000000
    9   0.0000000   0.0000000   0.0196220  -0.0000002   0.0000000   0.0093015
   10   0.0013645   0.0022120  -0.0000002   0.1424485  -0.0410835   0.0000000
   11  -0.0043630  -0.0023679   0.0000000  -0.0410835   0.0345565   0.0000000
   12   0.0000000   0.0000000   0.0093015   0.0000000   0.0000000   0.0043758
 ----------------------------------------------------------------
             Standard Nuclear Orientation (Angstroms)
    I     Atom           X                Y                Z
 ----------------------------------------------------------------
    1      P       0.6229144216    -0.5618558774     0.0000000000
    2      N       1.4960537362     0.7322768795    -0.0000000000
    3      H       2.4912124934     0.5032008880    -0.0000000000
    4      Cl     -1.3121944101     0.1646293598    -0.0000000000
 ----------------------------------------------------------------
 Nuclear Repulsion Energy =   132.5290756346 hartrees
 There are       20 alpha and       20 beta electrons
 old dipole drv.
            1           2           3           4           5           6
    1   1.7084742  -0.1571053   0.0000000  -0.6770994  -0.5742157   0.0000000
    2  -0.2391792   0.5631057   0.0000000  -0.0345573  -0.4816268   0.0000000
    3   0.0000000   0.0000000   0.3620118  -0.0000001  -0.0000000  -0.4229105
            7           8           9          10          11          12
    1   0.1836140   0.2038433   0.0000000  -1.2148915   0.5275609   0.0000000
    2   0.0874109   0.2288859   0.0000000   0.1863056  -0.3102748   0.0000000
    3  -0.0000091   0.0000000   0.2394867  -0.0000231  -0.0000000  -0.1786059
 New transposed dipole drv.
            1           2           3
    1   1.7084742  -0.2391792   0.0000000
    2  -0.1571053   0.5631057   0.0000000
    3   0.0000000   0.0000000   0.3620118
    4  -0.6770994  -0.0345573  -0.0000001
    5  -0.5742157  -0.4816268  -0.0000000
    6   0.0000000   0.0000000  -0.4229105
    7   0.1836140   0.0874109  -0.0000091
    8   0.2038433   0.2288859   0.0000000
    9   0.0000000   0.0000000   0.2394867
   10  -1.2148915   0.1863056  -0.0000231
   11   0.5275609  -0.3102748  -0.0000000
   12   0.0000000   0.0000000  -0.1786059
FINAL TENSOR RESULT:
Order 2, Length 12
    Atom      X          Y          Z
     1 Order 1, Length 12
    Atom      X          Y          Z
     1    3.128098723229008e-01   1.404352271759795e-01   0.000000000000000e+00
     2   -1.815101511541706e-01  -1.750900032374612e-01   0.000000000000000e+00
     3   -1.463211103025284e-02  -3.032337684637901e-02   0.000000000000000e+00
     4   -1.166650623717208e-01   6.498414527088126e-02   0.000000000000000e+00

Order 1, Length 12
    Atom      X          Y          Z
     1    1.404352271759795e-01   3.775164515698342e-01   0.000000000000000e+00
     2   -2.124219323585768e-01  -3.171025762867891e-01   0.000000000000000e+00
     3    1.733575530685369e-02  -1.495089962178759e-02   0.000000000000000e+00
     4    5.465513081785832e-02  -4.545612725802374e-02   0.000000000000000e+00

Order 1, Length 12
    Atom      X          Y          Z
     1    0.000000000000000e+00   0.000000000000000e+00   2.867472341273987e-03
     2   -1.022744508342449e-06   0.000000000000000e+00   8.237535967099809e-03
     3    3.239527117872348e-06   0.000000000000000e+00  -7.562978789762266e-03
     4   -6.276154375002316e-06   0.000000000000000e+00  -3.538355308139379e-03


     2 Order 1, Length 12
    Atom      X          Y          Z
     1   -1.815101511541706e-01  -2.124219323585768e-01  -1.022744508342449e-06
     2    6.273061428089403e-01   1.255477005048704e-01   0.000000000000000e+00
     3   -4.186588485628306e-01   1.064058387304053e-01   0.000000000000000e+00
     4   -2.714317600662864e-02  -1.953578926672087e-02   0.000000000000000e+00

Order 1, Length 12
    Atom      X          Y          Z
     1   -1.750900032374612e-01  -3.171025762867891e-01   0.000000000000000e+00
     2    1.255477005048704e-01   3.229144797275539e-01   0.000000000000000e+00
     3    6.531985473450733e-02  -1.908660531894777e-02   0.000000000000000e+00
     4   -1.578379146129424e-02   1.326789114707956e-02   0.000000000000000e+00

Order 1, Length 12
    Atom      X          Y          Z
     1    0.000000000000000e+00   0.000000000000000e+00   8.237535967099809e-03
     2    0.000000000000000e+00   0.000000000000000e+00   2.326004403503280e-02
     3   -1.017289807432061e-06   0.000000000000000e+00  -2.135991326737919e-02
     4    4.700224586860865e-06   0.000000000000000e+00  -1.014038303677561e-02


     3 Order 1, Length 12
    Atom      X          Y          Z
     1   -1.463211103025284e-02   1.733575530685369e-02   3.239527117872348e-06
     2   -4.186588485628306e-01   6.531985473450733e-02  -1.017289807432061e-06
     3    4.319250434515848e-01  -7.829420498710205e-02   0.000000000000000e+00
     4    1.364546238992178e-03  -4.363031497059073e-03   0.000000000000000e+00

Order 1, Length 12
    Atom      X          Y          Z
     1   -3.032337684637901e-02  -1.495089962178759e-02   0.000000000000000e+00
     2    1.064058387304053e-01  -1.908660531894777e-02   0.000000000000000e+00
     3   -7.829420498710205e-02   3.640494968734450e-02   0.000000000000000e+00
     4    2.212016994888066e-03  -2.367890612916131e-03   0.000000000000000e+00

Order 1, Length 12
    Atom      X          Y          Z
     1    0.000000000000000e+00   0.000000000000000e+00  -7.562978789762266e-03
     2    0.000000000000000e+00   0.000000000000000e+00  -2.135991326737919e-02
     3    0.000000000000000e+00   0.000000000000000e+00   1.962200946137269e-02
     4   -2.280125495662274e-07   0.000000000000000e+00   9.301456382747294e-03


     4 Order 1, Length 12
    Atom      X          Y          Z
     1   -1.166650623717208e-01   5.465513081785832e-02  -6.276154375002316e-06
     2   -2.714317600662864e-02  -1.578379146129424e-02   4.700224586860865e-06
     3    1.364546238992178e-03   2.212016994888066e-03  -2.280125495662274e-07
     4    1.424485469479799e-01  -4.108353974776933e-02   0.000000000000000e+00

Order 1, Length 12
    Atom      X          Y          Z
     1    6.498414527088126e-02  -4.545612725802374e-02   0.000000000000000e+00
     2   -1.953578926672087e-02   1.326789114707956e-02   0.000000000000000e+00
     3   -4.363031497059073e-03  -2.367890612916131e-03   0.000000000000000e+00
     4   -4.108353974776933e-02   3.455653483010226e-02   0.000000000000000e+00

Order 1, Length 12
    Atom      X          Y          Z
     1    0.000000000000000e+00   0.000000000000000e+00  -3.538355308139379e-03
     2    0.000000000000000e+00   0.000000000000000e+00  -1.014038303677561e-02
     3    0.000000000000000e+00   0.000000000000000e+00   9.301456382747294e-03
     4    0.000000000000000e+00   0.000000000000000e+00   4.375750267125856e-03


 # Finishing finite difference calculation for IDERIV #
 ######################################################
 ######################################################
 Requested basis set is 6-311++G(d,p)
 There are 37 shells and 89 basis functions
 **********************************************************************
 **                                                                  **
 **                       VIBRATIONAL ANALYSIS                       **
 **                       --------------------                       **
 **                                                                  **
 **        VIBRATIONAL FREQUENCIES (CM**-1) AND NORMAL MODES         **
 **     FORCE CONSTANTS (mDYN/ANGSTROM) AND REDUCED MASSES (AMU)     **
 **                  INFRARED INTENSITIES (KM/MOL)                   **
 **                                                                  **
 **********************************************************************


 Mode:                 1                      2                      3
 Frequency:       323.70                 494.25                 751.12
 Force Cnst:      0.4738                 1.2719                 0.3650
 Red. Mass:       7.6750                 8.8375                 1.0981
 IR Active:          YES                    YES                    YES
 IR Intens:        1.904                168.487                 62.251
 Raman Active:       YES                    YES                    YES
               X      Y      Z        X      Y      Z        X      Y      Z
 P          0.015  0.198  0.000    0.332 -0.188  0.000    0.000 -0.000 -0.012
 N          0.497 -0.138  0.000   -0.027  0.009  0.000    0.000 -0.000 -0.078
 H          0.371 -0.705 -0.000    0.152  0.854 -0.000    0.000 -0.000  0.997
 Cl        -0.223 -0.100 -0.000   -0.288  0.138 -0.000   -0.000  0.000  0.014
 TransDip  -0.044  0.006 -0.000    0.415 -0.026  0.000    0.000 -0.000  0.253

 Mode:                 4                      5                      6
 Frequency:       797.79                1125.60                3541.57
 Force Cnst:      0.4819                 7.0956                 7.9460
 Red. Mass:       1.2850                 9.5054                 1.0752
 IR Active:          YES                    YES                    YES
 IR Intens:      105.478                 48.277                 32.097
 Raman Active:       YES                    YES                    YES
               X      Y      Z        X      Y      Z        X      Y      Z
 P         -0.042  0.033 -0.000   -0.188 -0.249 -0.000    0.000  0.002 -0.000
 N          0.038 -0.111 -0.000    0.397  0.521 -0.000   -0.071  0.009 -0.000
 H          0.239  0.962  0.000    0.454  0.517  0.000    0.979 -0.191  0.000
 Cl         0.015 -0.013  0.000   -0.006 -0.003  0.000    0.000 -0.000  0.000
 TransDip   0.155  0.290 -0.000   -0.213 -0.066 -0.000    0.177  0.040 -0.000

 STANDARD THERMODYNAMIC QUANTITIES AT   298.15 K  AND     1.00 ATM

   This Molecule has  0 Imaginary Frequencies
   Zero point vibrational energy:       10.056 kcal/mol

   Atom    1 Element P  Has Mass   30.97376
   Atom    2 Element N  Has Mass   14.00307
   Atom    3 Element H  Has Mass    1.00783
   Atom    4 Element Cl Has Mass   34.96885
   Molecular Mass:    80.953510 amu
   Principal axes and moments of inertia in amu*Bohr^2:
                             1           2           3
    Eigenvalues --       65.86299   391.89285   457.75583
          X               0.99980     0.01999     0.00000
          Y              -0.01999     0.99980     0.00000
          Z               0.00000    -0.00000     1.00000
   Rotational Symmetry Number is   1
   The Molecule is an Asymmetric Top
   Translational Enthalpy:        0.889 kcal/mol
   Rotational Enthalpy:           0.889 kcal/mol
   Vibrational Enthalpy:         10.567 kcal/mol
   gas constant (RT):             0.592 kcal/mol
   Translational Entropy:        39.088  cal/mol.K
   Rotational Entropy:           23.983  cal/mol.K
   Vibrational Entropy:           2.480  cal/mol.K

   Total Enthalpy:               12.937 kcal/mol
   Total Entropy:                65.552  cal/mol.K
Archival summary:
1\1\february\FREQ\ProcedureUnspecified\BasisUnspecified\l1111\taweetha\WedMay800:03:282019WedMay800:03:282019\0\\#,FREQ,ProcedureUnspecified,BasisUnspecified,\\0,1\P\N,1,1.56114\H,2,1.02118,1,111.044\Cl,1,2.06698,2,103.43,3,-180,0\\HF=-855.287544\\@

 Total job time:  1009.40s(wall), 4449.78s(cpu) 
 Wed May  8 00:03:28 2019

        *************************************************************
        *                                                           *
        *  Thank you very much for using Q-Chem.  Have a nice day.  *
        *                                                           *
        *************************************************************
