# Supplementary material for: Geometric and energetic data from ab initio calculations of haloethene, haloimine, halomethylenephosphine, haloiminophosphine, halodiazene, halodiphosphene and halocyclopropane
Source: Data Brief. 2019 Nov 2;27:104738. doi: 10.1016/j.dib.2019.104738 (PMC6861602; doi:10.1016/j.dib.2019.104738)
Supplement: Multimedia component 7 [file mmc7.zip › NP/CCSD/freq/HENPECl.out]

Q-Chem Developer Version!
                  Welcome to Q-Chem
     A Quantum Leap Into The Future Of Chemistry


 Q-Chem 5.1, Q-Chem, Inc., Pleasanton, CA (2018)

 Yihan Shao,  Zhengting Gan,  E. Epifanovsky,  A. T. B. Gilbert,  M. Wormit,  
 J. Kussmann,  A. W. Lange,  A. Behn,  Jia Deng,  Xintian Feng,  D. Ghosh,  
 M. Goldey,  P. R. Horn,  L. D. Jacobson,  I. Kaliman,  T. Kus,  A. Landau,  
 Jie Liu,  E. I. Proynov,  R. M. Richard,  R. P. Steele,  E. J. Sundstrom,  
 H. L. Woodcock III,  P. M. Zimmerman,  D. Zuev,  B. Albrecht,  E. Alguire,  
 S. A. Baeppler,  D. Barton,  Z. Benda,  Y. A. Bernard,  E. J. Berquist,  
 K. B. Bravaya,  H. Burton,  D. Casanova,  Chun-Min Chang,  Yunqing Chen,  
 A. Chien,  K. D. Closser,  M. P. Coons,  S. Coriani,  S. Dasgupta,  
 A. L. Dempwolff,  M. Diedenhofen,  Hainam Do,  R. G. Edgar,  Po-Tung Fang,  
 S. Faraji,  S. Fatehi,  Qingguo Feng,  K. D. Fenk,  J. Fosso-Tande,  
 J. Gayvert,  Qinghui Ge,  A. Ghysels,  G. Gidofalvi,  J. Gomes,  
 J. Gonthier,  A. Gunina,  D. Hait,  M. W. D. Hanson-Heine,  
 P. H. P. Harbach,  A. W. Hauser,  J. E. Herr,  E. G. Hohenstein,  
 Z. C. Holden,  Kerwin Hui,  B. C. Huynh,  T.-C. Jagau,  Hyunjun Ji,  
 B. Kaduk,  K. Khistyaev,  Jaehoon Kim,  P. Klunzinger,  K. Koh,  
 D. Kosenkov,  L. Koulias,  T. Kowalczyk,  C. M. Krauter,  A. Kunitsa,  
 Ka Un Lao,  A. Laurent,  K. V. Lawler,  Joonho Lee,  D. Lefrancois,  
 S. Lehtola,  D. S. Levine,  Yi-Pei Li,  You-Sheng Lin,  Fenglai Liu,  
 E. Livshits,  A. Luenser,  P. Manohar,  E. Mansoor,  S. F. Manzer,  
 Shan-Ping Mao,  Yuezhi Mao,  N. Mardirossian,  A. V. Marenich,  
 T. Markovich,  L. A. Martinez-Martinez,  S. A. Maurer,  N. J. Mayhall,  
 S. C. McKenzie,  J.-M. Mewes,  A. F. Morrison,  J. W. Mullinax,  K. Nanda,  
 T. S. Nguyen-Beck,  R. Olivares-Amaya,  J. A. Parkhill,  T. M. Perrine,  
 F. Plasser,  P. Pokhilko,  S. Prager,  A. Prociuk,  E. Ramos,  D. R. Rehn,  
 F. Rob,  M. Schneider,  N. Sergueev,  S. M. Sharada,  S. Sharma,  
 D. W. Small,  T. Stauch,  T. Stein,  Yu-Chuan Su,  A. J. W. Thom,  
 A. Tkatchenko,  T. Tsuchimochi,  N. M. Tubman,  L. Vogt,  M. L. Vidal,  
 O. Vydrov,  M. A. Watson,  J. Wenzel,  M. de Wergifosse,  T. A. Wesolowski,  
 A. White,  J. Witte,  A. Yamada,  Jun Yang,  K. Yao,  S. Yeganeh,  
 S. R. Yost,  Zhi-Qiang You,  A. Zech,  Igor Ying Zhang,  Xing Zhang,  
 Yan Zhao,  Ying Zhu,  B. R. Brooks,  G. K. L. Chan,  C. J. Cramer,  
 M. S. Gordon,  W. J. Hehre,  A. Klamt,  M. W. Schmidt,  C. D. Sherrill,  
 D. G. Truhlar,  A. Aspuru-Guzik,  R. Baer,  A. T. Bell,  N. A. Besley,  
 Jeng-Da Chai,  A. E. DePrince, III,  R. A. DiStasio Jr.,  A. Dreuw,  
 B. D. Dunietz,  T. R. Furlani,  Chao-Ping Hsu,  Yousung Jung,  Jing Kong,  
 D. S. Lambrecht,  WanZhen Liang,  C. Ochsenfeld,  V. A. Rassolov,  
 L. V. Slipchenko,  J. E. Subotnik,  T. Van Voorhis,  J. M. Herbert,  
 A. I. Krylov,  P. M. W. Gill,  M. Head-Gordon

 Contributors to earlier versions of Q-Chem not listed above: 
 R. D. Adamson,  B. Austin,  J. Baker,  G. J. O. Beran,  K. Brandhorst,  
 S. T. Brown,  E. F. C. Byrd,  A. K. Chakraborty,  C.-L. Cheng,  
 Siu Hung Chien,  D. M. Chipman,  D. L. Crittenden,  H. Dachsel,  
 R. J. Doerksen,  A. D. Dutoi,  L. Fusti-Molnar,  W. A. Goddard III,  
 A. Golubeva-Zadorozhnaya,  S. R. Gwaltney,  G. Hawkins,  A. Heyden,  
 S. Hirata,  G. Kedziora,  F. J. Keil,  C. Kelley,  Jihan Kim,  R. A. King,  
 R. Z. Khaliullin,  P. P. Korambath,  W. Kurlancheek,  A. M. Lee,  M. S. Lee,  
 S. V. Levchenko,  Ching Yeh Lin,  D. Liotard,  R. C. Lochan,  I. Lotan,  
 P. E. Maslen,  N. Nair,  D. P. O'Neill,  D. Neuhauser,  E. Neuscamman,  
 C. M. Oana,  R. Olson,  B. Peters,  R. Peverati,  P. A. Pieniazek,  
 Y. M. Rhee,  J. Ritchie,  M. A. Rohrdanz,  E. Rosta,  N. J. Russ,  
 H. F. Schaefer III,  N. E. Schultz,  N. Shenvi,  A. C. Simmonett,  A. Sodt,  
 D. Stuck,  K. S. Thanthiriwatte,  V. Vanovschi,  Tao Wang,  A. Warshel,  
 C. F. Williams,  Q. Wu,  X. Xu,  W. Zhang

 Please cite Q-Chem as follows:
 Y. Shao et al., Mol. Phys. 113, 184-215 (2015)
 DOI: 10.1080/00268976.2014.952696

 Q-Chem 5.1.2 for Intel X86 EM64T Linux

 Parts of Q-Chem use Armadillo 8.300.2 (Tropical Shenanigans).
 http://arma.sourceforge.net/

 Q-Chem begins on Wed May  8 00:03:28 2019  

Host: 
0

     Scratch files written to /scratch/taweetham/qchem17230//
Input Ideriv = 1
Curr. Ideriv = -1
Max.  Ideriv = 1


!!********************************************.
!!******************Warning*******************.
!!Desired Analytical derivatives not available.
!!Finite difference job might take a long time.
!!********************************************.
!!********************************************.


 2-order derivative to be evaluated numerically with 1-order analytical derivatives

Checking the input file for inconsistencies... 	...done.

--------------------------------------------------------------
User input:
--------------------------------------------------------------
H=Cl_Z.out
$molecule
0 1
P 
N  1 1.538674
H  2 1.015302 1 126.677822
Cl 1 2.115755 2 110.024256 3 -0.000000 0
$end

$rem
   JOB_TYPE 	FREQUENCY
   BASIS 		6-311++G**
   METHOD	ccsd
   MEM_TOTAL	31000
   N_FROZEN_CORE      FC
$end

--------------------------------------------------------------
 ----------------------------------------------------------------
             Standard Nuclear Orientation (Angstroms)
    I     Atom           X                Y                Z
 ----------------------------------------------------------------
    1      P       0.6508122601    -0.5702891155    -0.0000000000
    2      N       1.6446638599     0.6043498401     0.0000000000
    3      H       1.4147529363     1.5932781077     0.0000000000
    4      Cl     -1.3346814034     0.1606241025    -0.0000000000
 ----------------------------------------------------------------
 Molecular Point Group                 Cs    NOp =  2
 Largest Abelian Subgroup              Cs    NOp =  2
 Nuclear Repulsion Energy =   130.8052582282 hartrees
 There are       20 alpha and       20 beta electrons
 Requested basis set is 6-311++G(d,p)
 There are 37 shells and 89 basis functions
 Total memory of 31000 MB is distributed as follows: 
   MEM_STATIC is set to 192 MB
   QALLOC/CCMAN JOB total memory use is  30808 MB
 Warning: actual memory use might exceed 31000 MB

 Total QAlloc Memory Limit  31000 MB
 Mega-Array Size       188 MB
 MEM_STATIC part       192 MB

                       Distance Matrix (Angstroms)
             P (  1)   N (  2)   H (  3)
   N (  2)  1.538674
   H (  3)  2.294478  1.015302
   Cl(  4)  2.115755  3.012207  3.100304

 A cutoff of  1.0D-14 yielded    668 shell pairs
 There are      4007 function pairs (      4295 Cartesian)

 -------------------------------------------------------
 OpenMP Integral Computing Module                       
 Release: version 1.0, May 2013, Q-Chem Inc. Pittsburgh 
 -------------------------------------------------------
 Integral Job Info:
 Integral job number is                      11
 Integral operator is                         1
 short-range coefficients                     0
 long-range coefficients              100000000
 Omega coefficients                           0
 if combine SR and LR in K                    0
 Integral screening is                        0
 Integral computing path is                   2
 max size of driver memory is            800000
 size of driver memory is                593474
 size of scratch memory is              8114252
 max col of scratch BK array               1296
 max len of scratch array in speh3          155
 max len of scratch index in speh4           18
 max int batch size is                      520
 min int batch size is                       52
 fixed nKL is                                52
 max L of basis functions is                  2
 order of int derivative is                   0
 number of shells is                         37
 number of basis is                          92
 number of cartesian basis is                92
 number of contracted shell pairs           668
 number of primitive shell pairs           1876
 maxK2 (contraction) of shell pair           36
 max number of K2 of shell pair               1
 max number of CS2 of shell pair             81
 max number of PS2 of shell pair            174
 mem total for path MDJ                  510786
 -------------------------------------------------------
 Smallest overlap matrix eigenvalue = 2.56E-03
 Guess from superposition of atomic densities
 Warning:  Energy on first SCF cycle will be non-variational
 SAD guess density has 40.000000 electrons

 -----------------------------------------------------------------------
  General SCF calculation program by
  Eric Jon Sundstrom, Paul Horn, Yuezhi Mao, Dmitri Zuev, Alec White,
  David Stuck, Shaama M.S., Shane Yost, Joonho Lee, David Small,
  Daniel Levine, Susi Lehtola, Hugh Burton, Evgeny Epifanovsky
 -----------------------------------------------------------------------
 Hartree-Fock
 using 6 threads for integral computing
 -------------------------------------------------------
 OpenMP Integral computing Module                
 Release: version 2.0, May 2017, Q-Chem Inc. Pleasanton 
 -------------------------------------------------------
 A restricted SCF calculation will be
 performed using DIIS
 SCF converges when DIIS error is below 1.0e-08
 ---------------------------------------
  Cycle       Energy         DIIS error
 ---------------------------------------
    1    -855.5712971744      5.51e-02  
    2    -855.2374183006      6.92e-03  
    3    -855.2720943600      4.79e-03  
    4    -855.2924030509      8.83e-04  
    5    -855.2936576704      3.78e-04  
    6    -855.2939690328      1.27e-04  
    7    -855.2940480278      6.24e-05  
    8    -855.2940685434      1.95e-05  
    9    -855.2940704507      5.28e-06  
   10    -855.2940705543      1.66e-06  
   11    -855.2940705648      4.37e-07  
   12    -855.2940705655      9.70e-08  
   13    -855.2940705655      1.90e-08  
   14    -855.2940705655      4.86e-09  Convergence criterion met
 ---------------------------------------
 SCF time:   CPU 4.24s  wall 1.00s 
 SCF   energy in the final basis set =     -855.2940705655
 Total energy in the final basis set =     -855.2940705655


 ------------------------------------------------------------------------------

   CCMAN2: suite of methods based on coupled cluster
           and equation of motion theories.

   Components:
   * libvmm-1.3-trunk
     by Evgeny Epifanovsky, Ilya Kaliman.
   * libtensor-2.5-trunk
     by Evgeny Epifanovsky, Michael Wormit, Dmitry Zuev, Sam Manzer, 
        Ilya Kaliman.
   * libcc-2.5-trunk
     by Evgeny Epifanovsky, Arik Landau, Tomasz Kus, Kirill Khistyaev, 
        Dmitry Zuev, Prashant Manohar, Xintian Feng, Anna Krylov, 
        Matthew Goldey, Alec White, Thomas Jagau, Kaushik Nanda, 
        Anastasia Gunina, Alexander Kunitsa, Joonho Lee.

   CCMAN original authors:
   Anna I. Krylov, C. David Sherrill, Steven R. Gwaltney,
   Edward F. C. Byrd (2000)
   Sergey V. Levchenko, Lyudmila V. Slipchenko, Tao Wang,
   Ana-Maria C. Cristian (2003)
   Piotr A. Pieniazek, C. Melania Oana, Evgeny Epifanovsky (2007)
   Prashant Manohar (2009)

 ------------------------------------------------------------------------------


 Allocating and initializing 30808MB of RAM...
 Calculation will run on 6 cores.


 Alpha MOs, Restricted
 -- Occupied --                  
-104.84  -80.05  -15.60  -10.57   -8.04   -8.03   -8.03   -7.59
  1 A'    2 A'    3 A'    4 A'    5 A'    1 A"    6 A'    7 A'                 
 -5.485  -5.483  -5.482  -1.197  -1.101  -0.798  -0.642  -0.531
  8 A'    2 A"    9 A'   10 A'   11 A'   12 A'   13 A'   14 A'                 
 -0.509  -0.453  -0.438  -0.434
  3 A"   15 A'    4 A"   16 A'                                                 
 -- Virtual --                   
  0.020   0.050   0.066   0.071   0.083   0.095   0.120   0.136
  5 A"   17 A'   18 A'   19 A'    6 A"   20 A'   21 A'   22 A'                 
  0.149   0.154   0.213   0.225   0.229   0.251   0.255   0.289
  7 A"   23 A'   24 A'    8 A"   25 A'   26 A'   27 A'   28 A'                 
  0.324   0.379   0.388   0.489   0.551   0.606   0.610   0.685
 29 A'   30 A'    9 A"   31 A'   32 A'   10 A"   33 A'   34 A'                 
  0.786   0.828   0.887   0.888   0.923   0.979   1.034   1.090
 35 A'   11 A"   12 A"   36 A'   37 A'   38 A'   13 A"   39 A'                 
  1.142   1.146   1.151   1.185   1.191   1.301   1.369   1.487
 14 A"   40 A'   41 A'   42 A'   15 A"   43 A'   44 A'   45 A'                 
  1.570   1.749   1.787   1.848   2.017   2.221   2.397   2.509
 16 A"   46 A'   17 A"   47 A'   48 A'   49 A'   18 A"   50 A'                 
  2.615   2.645   2.670   2.740   2.895   3.054   3.344   4.264
 19 A"   51 A'   20 A"   52 A'   53 A'   54 A'   55 A'   21 A"                 
  4.425   4.953   7.514  10.361  14.709  14.812  14.948  26.680
 56 A'   57 A'   58 A'   59 A'   22 A"   60 A'   61 A'   23 A"                 
 26.712  26.988  36.819 166.132 219.216
 62 A'   63 A'   64 A'   65 A'   66 A'                                         

 Beta MOs, Restricted
 -- Occupied --                  
-104.84  -80.05  -15.60  -10.57   -8.04   -8.03   -8.03   -7.59
  1 A'    2 A'    3 A'    4 A'    5 A'    1 A"    6 A'    7 A'                 
 -5.485  -5.483  -5.482  -1.197  -1.101  -0.798  -0.642  -0.531
  8 A'    2 A"    9 A'   10 A'   11 A'   12 A'   13 A'   14 A'                 
 -0.509  -0.453  -0.438  -0.434
  3 A"   15 A'    4 A"   16 A'                                                 
 -- Virtual --                   
  0.020   0.050   0.066   0.071   0.083   0.095   0.120   0.136
  5 A"   17 A'   18 A'   19 A'    6 A"   20 A'   21 A'   22 A'                 
  0.149   0.154   0.213   0.225   0.229   0.251   0.255   0.289
  7 A"   23 A'   24 A'    8 A"   25 A'   26 A'   27 A'   28 A'                 
  0.324   0.379   0.388   0.489   0.551   0.606   0.610   0.685
 29 A'   30 A'    9 A"   31 A'   32 A'   10 A"   33 A'   34 A'                 
  0.786   0.828   0.887   0.888   0.923   0.979   1.034   1.090
 35 A'   11 A"   12 A"   36 A'   37 A'   38 A'   13 A"   39 A'                 
  1.142   1.146   1.151   1.185   1.191   1.301   1.369   1.487
 14 A"   40 A'   41 A'   42 A'   15 A"   43 A'   44 A'   45 A'                 
  1.570   1.749   1.787   1.848   2.017   2.221   2.397   2.509
 16 A"   46 A'   17 A"   47 A'   48 A'   49 A'   18 A"   50 A'                 
  2.615   2.645   2.670   2.740   2.895   3.054   3.344   4.264
 19 A"   51 A'   20 A"   52 A'   53 A'   54 A'   55 A'   21 A"                 
  4.425   4.953   7.514  10.361  14.709  14.812  14.948  26.680
 56 A'   57 A'   58 A'   59 A'   22 A"   60 A'   61 A'   23 A"                 
 26.712  26.988  36.819 166.132 219.216
 62 A'   63 A'   64 A'   65 A'   66 A'                                         

 Occupation and symmetry of molecular orbitals

 Point group: Cs (2 irreducible representations).

                           A'   A"    All 
 ------------------------------------------
 All molecular orbitals:
  - Alpha                  66   23    89  
  - Beta                   66   23    89  
 ------------------------------------------
 Alpha orbitals:
  - Frozen occupied        9    2     11  
  - Active occupied        7    2     9   
  - Active virtual         50   19    69  
  - Frozen virtual         0    0     0   
 ------------------------------------------
 Beta orbitals:
  - Frozen occupied        9    2     11  
  - Active occupied        7    2     9   
  - Active virtual         50   19    69  
  - Frozen virtual         0    0     0   
 ------------------------------------------

 Import integrals:   CPU 0.00 s  wall 0.00 s

 Import integrals:   CPU 6.87 s  wall 1.26 s

 MP2 amplitudes:   CPU 0.09 s  wall 0.08 s

Running a double precision version
           CCSD T amplitudes will be solved using DIIS.

           Start     Size      MaxIter   EConv     TConv     
           3         7         100       1.00e-07  1.00e-05  
 ------------------------------------------------------------------------------
           Energy (a.u.)   Ediff      Tdiff       Comment
 ------------------------------------------------------------------------------
          -855.72452572                           
     1    -855.73029960   5.77e-03   6.66e-01     
     2    -855.74522969   1.49e-02   8.92e-02     
     3    -855.74551006   2.80e-04   3.94e-02     
     4    -855.74717572   1.67e-03   1.20e-02     Switched to DIIS steps.
     5    -855.74783495   6.59e-04   1.05e-02     
     6    -855.74786656   3.16e-05   1.89e-03     
     7    -855.74786784   1.28e-06   8.44e-04     
     8    -855.74787022   2.38e-06   2.43e-04     
     9    -855.74787072   5.05e-07   1.05e-04     
    10    -855.74787080   7.90e-08   3.89e-05     
    11    -855.74787082   1.56e-08   2.03e-05     
    12    -855.74787083   1.01e-08   6.29e-06     
 ------------------------------------------------------------------------------
          -855.74787083                           CCSD T converged.

End of double precision
 SCF energy                 = -855.29407057
 MP2 energy                 = -855.72452572
 CCSD correlation energy     =   -0.45380026
 CCSD total energy           = -855.74787083

 CCSD  T1^2 = 0.0104  T2^2 = 0.1981  Leading amplitudes:

 Amplitude    Orbitals with energies
  0.0294       3 (A") A                  ->    5 (A") A                   
              -0.5093                          0.0198                     
  0.0294       3 (A") B                  ->    5 (A") B                   
              -0.5093                          0.0198                     
 -0.0154       16 (A') A                 ->    24 (A') A                  
              -0.4338                          0.2129                     
 -0.0154       16 (A') B                 ->    24 (A') B                  
              -0.4338                          0.2129                     

 Amplitude    Orbitals with energies
 -0.0764       4 (A") A      4 (A") B    ->    5 (A") A      5 (A") B     
              -0.4385       -0.4385            0.0198        0.0198       
  0.0764       4 (A") A      4 (A") B    ->    5 (A") B      5 (A") A     
              -0.4385       -0.4385            0.0198        0.0198       
  0.0764       4 (A") B      4 (A") A    ->    5 (A") A      5 (A") B     
              -0.4385       -0.4385            0.0198        0.0198       
 -0.0764       4 (A") B      4 (A") A    ->    5 (A") B      5 (A") A     
              -0.4385       -0.4385            0.0198        0.0198       

 Computing CCSD intemediates for later calculations in double precision
 Finished.

Running a double precision version
           CCSD Lambda amplitudes will be solved using DIIS.
           Start     Size      MaxIter   EConv     LConv     
           3         7         100       1.00e-07  1.00e-05  
 ------------------------------------------------------------------------------
            Enorm      Ldiff       Comment
 ------------------------------------------------------------------------------
     1     4.56e-02   3.32e-02     
     2     1.36e-02   6.06e-03     
     3     5.47e-03   1.48e-03     
     4     3.28e-03   1.20e-03     Switched to DIIS steps.
     5     8.93e-04   6.15e-04     
     6     3.70e-04   1.29e-04     
     7     1.32e-04   3.24e-05     
     8     5.88e-05   1.05e-06     
     9     2.30e-05   2.60e-06     
    10     9.55e-06   6.42e-07     
    11     3.12e-06   2.56e-07     
    12     1.24e-06   5.52e-08     
    13     4.32e-07   9.91e-08     
    14     1.55e-07   1.96e-08     
    15     8.10e-08   1.60e-08     
 ------------------------------------------------------------------------------
                                   CCSD Lambda converged.

 Computing density matrices in double precision...
           Orbital response amplitudes will be solved using DIIS.
           Start     Size      MaxIter   EConv     LConv     
           3         7         100       1.00e-06  1.00e-06  
 ------------------------------------------------------------------------------
            Enorm      Ldiff       Comment
 ------------------------------------------------------------------------------
     1     6.95e-02   1.14e-03     
     2     4.44e-02   1.75e-02     
     3     4.38e-02   1.77e-02     
     4     1.33e-02   1.67e-02     Switched to DIIS steps.
     5     1.90e-03   7.38e-05     
     6     9.58e-04   4.26e-04     
     7     3.15e-04   1.12e-04     
     8     4.17e-05   8.38e-05     
     9     1.17e-05   5.92e-07     
    10     3.77e-06   9.38e-07     
    11     6.40e-07   2.32e-07     
 ------------------------------------------------------------------------------
                                   Orbital response converged.

 Computing density matrices... Done.
 CCSD calculation:   CPU 57.08 s  wall 12.30 s

 Transferring MO TPDM to AO TPDM
 Transferring g2_o1o1o1o1
 Transferring g2_o1o1o1v1
 Transferring g2_o1o1v1v1
 Transferring g2_o1v1o1v1
 Transferring g2_o1v1v1v1
 Transferring g2_v1v1v1v1
 Adding separable TPDM
 Computing TPDM gradient
 --------------------------------------------------------
 2e gradient
  Atom          X               Y               Z
 --------------------------------------------------------
    1         -5.641135       17.458146        0.000000  
    2        -14.241651       -8.291277       -0.000000  
    3          0.558359       -4.665179        0.000000  
    4         19.324426       -4.501691       -0.000000  
 --------------------------------------------------------
 --------------------------------------------------------
 Final gradient
  Atom          X               Y               Z
 --------------------------------------------------------
    1         -5.641135       17.458146        0.000000  
    2        -14.241651       -8.291277       -0.000000  
    3          0.558359       -4.665179        0.000000  
    4         19.324426       -4.501691       -0.000000  
 --------------------------------------------------------
 Analytic gradient from two-electron contribution:   CPU 53.21 s  wall 10.18 s

 Total ccman2 time:   CPU 120.14 s  wall 24.61 s


 --------------------------------------------------------------
             Orbital Energies (a.u.) and Symmetries
 --------------------------------------------------------------

 Alpha MOs, Restricted
 -- Occupied --                  
-104.84  -80.05  -15.60  -10.57   -8.04   -8.03   -7.59   -5.48
  1 A'    2 A'    3 A'    4 A'    5 A'    6 A'    7 A'    8 A'                 
 -5.482  -8.033  -5.483  -1.197  -1.101  -0.798  -0.642  -0.531
  9 A'    1 A"    2 A"   10 A'   11 A'   12 A'   13 A'   14 A'                 
 -0.453  -0.434  -0.509  -0.438
 15 A'   16 A'    3 A"    4 A"                                                 
 -- Virtual --                   
  0.050   0.066   0.071   0.095   0.120   0.136   0.154   0.213
 17 A'   18 A'   19 A'   20 A'   21 A'   22 A'   23 A'   24 A'                 
  0.229   0.251   0.255   0.289   0.324   0.379   0.489   0.551
 25 A'   26 A'   27 A'   28 A'   29 A'   30 A'   31 A'   32 A'                 
  0.610   0.685   0.786   0.888   0.923   0.979   1.090   1.146
 33 A'   34 A'   35 A'   36 A'   37 A'   38 A'   39 A'   40 A'                 
  1.151   1.185   1.301   1.369   1.487   1.749   1.848   2.017
 41 A'   42 A'   43 A'   44 A'   45 A'   46 A'   47 A'   48 A'                 
  2.221   2.509   2.645   2.740   2.895   3.054   3.344   4.425
 49 A'   50 A'   51 A'   52 A'   53 A'   54 A'   55 A'   56 A'                 
  4.953   7.514  10.361  14.812  14.948  26.712  26.988  36.819
 57 A'   58 A'   59 A'   60 A'   61 A'   62 A'   63 A'   64 A'                 
166.132 219.216   0.020   0.083   0.149   0.225   0.388   0.606
 65 A'   66 A'    5 A"    6 A"    7 A"    8 A"    9 A"   10 A"                 
  0.828   0.887   1.034   1.142   1.191   1.570   1.787   2.397
 11 A"   12 A"   13 A"   14 A"   15 A"   16 A"   17 A"   18 A"                 
  2.615   2.670   4.264  14.709  26.680
 19 A"   20 A"   21 A"   22 A"   23 A"                                         

 Beta MOs, Restricted
 -- Occupied --                  
-104.84  -80.05  -15.60  -10.57   -8.04   -8.03   -7.59   -5.48
  1 A'    2 A'    3 A'    4 A'    5 A'    6 A'    7 A'    8 A'                 
 -5.482  -8.033  -5.483  -1.197  -1.101  -0.798  -0.642  -0.531
  9 A'    1 A"    2 A"   10 A'   11 A'   12 A'   13 A'   14 A'                 
 -0.453  -0.434  -0.509  -0.438
 15 A'   16 A'    3 A"    4 A"                                                 
 -- Virtual --                   
  0.050   0.066   0.071   0.095   0.120   0.136   0.154   0.213
 17 A'   18 A'   19 A'   20 A'   21 A'   22 A'   23 A'   24 A'                 
  0.229   0.251   0.255   0.289   0.324   0.379   0.489   0.551
 25 A'   26 A'   27 A'   28 A'   29 A'   30 A'   31 A'   32 A'                 
  0.610   0.685   0.786   0.888   0.923   0.979   1.090   1.146
 33 A'   34 A'   35 A'   36 A'   37 A'   38 A'   39 A'   40 A'                 
  1.151   1.185   1.301   1.369   1.487   1.749   1.848   2.017
 41 A'   42 A'   43 A'   44 A'   45 A'   46 A'   47 A'   48 A'                 
  2.221   2.509   2.645   2.740   2.895   3.054   3.344   4.425
 49 A'   50 A'   51 A'   52 A'   53 A'   54 A'   55 A'   56 A'                 
  4.953   7.514  10.361  14.812  14.948  26.712  26.988  36.819
 57 A'   58 A'   59 A'   60 A'   61 A'   62 A'   63 A'   64 A'                 
166.132 219.216   0.020   0.083   0.149   0.225   0.388   0.606
 65 A'   66 A'    5 A"    6 A"    7 A"    8 A"    9 A"   10 A"                 
  0.828   0.887   1.034   1.142   1.191   1.570   1.787   2.397
 11 A"   12 A"   13 A"   14 A"   15 A"   16 A"   17 A"   18 A"                 
  2.615   2.670   4.264  14.709  26.680
 19 A"   20 A"   21 A"   22 A"   23 A"                                         
 --------------------------------------------------------------

          Ground-State Mulliken Net Atomic Charges

     Atom                 Charge (a.u.)
  ----------------------------------------
      1 P                     0.359093
      2 N                    -0.405629
      3 H                     0.280455
      4 Cl                   -0.233918
  ----------------------------------------
  Sum of atomic charges =     0.000000

 -----------------------------------------------------------------
                    Cartesian Multipole Moments
 -----------------------------------------------------------------
    Charge (ESU x 10^10)
                -0.0000
    Dipole Moment (Debye)
         X       0.3994      Y       0.1097      Z       0.0000
       Tot       0.4142
    Quadrupole Moments (Debye-Ang)
        XX     -38.2939     XY       0.6668     YY     -28.9864
        XZ      -0.0000     YZ      -0.0000     ZZ     -31.2937
    Octopole Moments (Debye-Ang^2)
       XXX     -15.3038    XXY       0.2099    XYY       3.1382
       YYY       8.3857    XXZ       0.0000    XYZ      -0.0000
       YYZ       0.0000    XZZ      -0.7597    YZZ      -0.2453
       ZZZ       0.0000
    Hexadecapole Moments (Debye-Ang^3)
      XXXX    -347.9962   XXXY      -6.0100   XXYY     -62.3349
      XYYY      10.9385   YYYY     -79.4175   XXXZ      -0.0000
      XXYZ      -0.0000   XYYZ      -0.0000   YYYZ      -0.0000
      XXZZ     -61.5164   XYZZ      -0.1054   YYZZ     -21.1187
      XZZZ      -0.0000   YZZZ      -0.0000   ZZZZ     -38.9016
 -----------------------------------------------------------------
 DrvMan completing analytic gradient of the correlated energy
 Correlated dipole moment
            1
    1   0.1571377
    2   0.0431782
    3   0.0000000
 Energy read as -855.747870830
 Full Analytical Gradient: (in a.u., or Hartree/Bohr)
             1             2             3             4
    1   -0.00013157    0.00007037    0.00000746    0.00005374
    2    0.00000034    0.00002439    0.00002354   -0.00004827
    3   -0.00000000    0.00000000   -0.00000000    0.00000000
 Gradient time:  CPU 0.81 s  wall 0.82 s
 ######################################################
 ######################################################
 # Starting finite difference calculation for IDERIV  #
 Finite diff step size:  1.88973e-03 a.u.
 ----------------------------------------------------------------
             Standard Nuclear Orientation (Angstroms)
    I     Atom           X                Y                Z
 ----------------------------------------------------------------
    1      P       0.6518122601    -0.5702891155    -0.0000000000
    2      N       1.6446638599     0.6043498401     0.0000000000
    3      H       1.4147529363     1.5932781077     0.0000000000
    4      Cl     -1.3346814034     0.1606241025    -0.0000000000
 ----------------------------------------------------------------
 Nuclear Repulsion Energy =   130.7926439230 hartrees
 There are       20 alpha and       20 beta electrons

                       Distance Matrix (Angstroms)
             P (  1)   N (  2)   H (  3)
   N (  2)  1.538028
   H (  3)  2.294145  1.015302
   Cl(  4)  2.116693  3.012207  3.100304

 Requested basis set is 6-311++G(d,p)
 There are 37 shells and 89 basis functions
 A cutoff of  1.0D-14 yielded    668 shell pairs
 There are      4007 function pairs (      4295 Cartesian)
 Smallest overlap matrix eigenvalue = 2.56E-03
 Guess MOs from SCF MO coefficient file

 -----------------------------------------------------------------------
  General SCF calculation program by
  Eric Jon Sundstrom, Paul Horn, Yuezhi Mao, Dmitri Zuev, Alec White,
  David Stuck, Shaama M.S., Shane Yost, Joonho Lee, David Small,
  Daniel Levine, Susi Lehtola, Hugh Burton, Evgeny Epifanovsky
 -----------------------------------------------------------------------
 Hartree-Fock
 using 6 threads for integral computing
 -------------------------------------------------------
 OpenMP Integral computing Module                
 Release: version 2.0, May 2017, Q-Chem Inc. Pleasanton 
 -------------------------------------------------------
 A restricted SCF calculation will be
 performed using DIIS
 SCF converges when DIIS error is below 1.0e-08
 ---------------------------------------
  Cycle       Energy         DIIS error
 ---------------------------------------
    1    -855.2941066132      2.02e-05  
    2    -855.2941071029      7.81e-06  
    3    -855.2941071583      4.38e-06  
    4    -855.2941071800      8.16e-07  
    5    -855.2941071816      2.66e-07  
    6    -855.2941071819      1.14e-07  
    7    -855.2941071820      4.65e-08  
    8    -855.2941071820      1.88e-08  
    9    -855.2941071820      5.05e-09  Convergence criterion met
 ---------------------------------------
 SCF time:   CPU 2.76s  wall 1.00s 
 SCF   energy in the final basis set =     -855.2941071820
 Total energy in the final basis set =     -855.2941071820


 ------------------------------------------------------------------------------

   CCMAN2: suite of methods based on coupled cluster
           and equation of motion theories.

   Components:
   * libvmm-1.3-trunk
     by Evgeny Epifanovsky, Ilya Kaliman.
   * libtensor-2.5-trunk
     by Evgeny Epifanovsky, Michael Wormit, Dmitry Zuev, Sam Manzer, 
        Ilya Kaliman.
   * libcc-2.5-trunk
     by Evgeny Epifanovsky, Arik Landau, Tomasz Kus, Kirill Khistyaev, 
        Dmitry Zuev, Prashant Manohar, Xintian Feng, Anna Krylov, 
        Matthew Goldey, Alec White, Thomas Jagau, Kaushik Nanda, 
        Anastasia Gunina, Alexander Kunitsa, Joonho Lee.

   CCMAN original authors:
   Anna I. Krylov, C. David Sherrill, Steven R. Gwaltney,
   Edward F. C. Byrd (2000)
   Sergey V. Levchenko, Lyudmila V. Slipchenko, Tao Wang,
   Ana-Maria C. Cristian (2003)
   Piotr A. Pieniazek, C. Melania Oana, Evgeny Epifanovsky (2007)
   Prashant Manohar (2009)

 ------------------------------------------------------------------------------


 Allocating and initializing 30808MB of RAM...
 Calculation will run on 6 cores.


 Alpha MOs, Restricted
 -- Occupied --                  
-104.84  -80.05  -15.60  -10.57   -8.03   -8.03   -8.03   -7.59
  1 A     2 A     3 A     4 A     5 A     6 A     7 A     8 A                  
 -5.485  -5.483  -5.482  -1.197  -1.100  -0.798  -0.642  -0.531
  9 A    10 A    11 A    12 A    13 A    14 A    15 A    16 A                  
 -0.509  -0.453  -0.439  -0.434
 17 A    18 A    19 A    20 A                                                  
 -- Virtual --                   
  0.020   0.050   0.066   0.071   0.083   0.095   0.120   0.136
 21 A    22 A    23 A    24 A    25 A    26 A    27 A    28 A                  
  0.149   0.154   0.213   0.225   0.229   0.251   0.255   0.289
 29 A    30 A    31 A    32 A    33 A    34 A    35 A    36 A                  
  0.324   0.379   0.388   0.489   0.552   0.606   0.610   0.685
 37 A    38 A    39 A    40 A    41 A    42 A    43 A    44 A                  
  0.786   0.829   0.887   0.888   0.923   0.979   1.034   1.090
 45 A    46 A    47 A    48 A    49 A    50 A    51 A    52 A                  
  1.143   1.146   1.152   1.185   1.191   1.301   1.369   1.486
 53 A    54 A    55 A    56 A    57 A    58 A    59 A    60 A                  
  1.570   1.749   1.786   1.848   2.017   2.221   2.397   2.509
 61 A    62 A    63 A    64 A    65 A    66 A    67 A    68 A                  
  2.615   2.645   2.670   2.740   2.895   3.055   3.344   4.264
 69 A    70 A    71 A    72 A    73 A    74 A    75 A    76 A                  
  4.426   4.954   7.514  10.361  14.709  14.812  14.949  26.680
 77 A    78 A    79 A    80 A    81 A    82 A    83 A    84 A                  
 26.712  26.988  36.819 166.132 219.216
 85 A    86 A    87 A    88 A    89 A                                          

 Beta MOs, Restricted
 -- Occupied --                  
-104.84  -80.05  -15.60  -10.57   -8.03   -8.03   -8.03   -7.59
  1 A     2 A     3 A     4 A     5 A     6 A     7 A     8 A                  
 -5.485  -5.483  -5.482  -1.197  -1.100  -0.798  -0.642  -0.531
  9 A    10 A    11 A    12 A    13 A    14 A    15 A    16 A                  
 -0.509  -0.453  -0.439  -0.434
 17 A    18 A    19 A    20 A                                                  
 -- Virtual --                   
  0.020   0.050   0.066   0.071   0.083   0.095   0.120   0.136
 21 A    22 A    23 A    24 A    25 A    26 A    27 A    28 A                  
  0.149   0.154   0.213   0.225   0.229   0.251   0.255   0.289
 29 A    30 A    31 A    32 A    33 A    34 A    35 A    36 A                  
  0.324   0.379   0.388   0.489   0.552   0.606   0.610   0.685
 37 A    38 A    39 A    40 A    41 A    42 A    43 A    44 A                  
  0.786   0.829   0.887   0.888   0.923   0.979   1.034   1.090
 45 A    46 A    47 A    48 A    49 A    50 A    51 A    52 A                  
  1.143   1.146   1.152   1.185   1.191   1.301   1.369   1.486
 53 A    54 A    55 A    56 A    57 A    58 A    59 A    60 A                  
  1.570   1.749   1.786   1.848   2.017   2.221   2.397   2.509
 61 A    62 A    63 A    64 A    65 A    66 A    67 A    68 A                  
  2.615   2.645   2.670   2.740   2.895   3.055   3.344   4.264
 69 A    70 A    71 A    72 A    73 A    74 A    75 A    76 A                  
  4.426   4.954   7.514  10.361  14.709  14.812  14.949  26.680
 77 A    78 A    79 A    80 A    81 A    82 A    83 A    84 A                  
 26.712  26.988  36.819 166.132 219.216
 85 A    86 A    87 A    88 A    89 A                                          

 Occupation and symmetry of molecular orbitals

 Point group: C1 (1 irreducible representation).

                           A     All 
 -------------------------------------
 All molecular orbitals:
  - Alpha                  89    89  
  - Beta                   89    89  
 -------------------------------------
 Alpha orbitals:
  - Frozen occupied        11    11  
  - Active occupied        9     9   
  - Active virtual         69    69  
  - Frozen virtual         0     0   
 -------------------------------------
 Beta orbitals:
  - Frozen occupied        11    11  
  - Active occupied        9     9   
  - Active virtual         69    69  
  - Frozen virtual         0     0   
 -------------------------------------

 Import integrals:   CPU 0.00 s  wall 0.00 s

 Import integrals:   CPU 7.46 s  wall 1.40 s

 MP2 amplitudes:   CPU 0.06 s  wall 0.05 s

Running a double precision version
           CCSD T amplitudes will be solved using DIIS.

           Start     Size      MaxIter   EConv     TConv     
           3         7         100       1.00e-07  1.00e-05  
 ------------------------------------------------------------------------------
           Energy (a.u.)   Ediff      Tdiff       Comment
 ------------------------------------------------------------------------------
          -855.72451697                           
     1    -855.73030769   5.79e-03   6.66e-01     
     2    -855.74522874   1.49e-02   8.92e-02     
     3    -855.74551139   2.83e-04   3.93e-02     
     4    -855.74717588   1.66e-03   1.20e-02     Switched to DIIS steps.
     5    -855.74783469   6.59e-04   1.05e-02     
     6    -855.74786627   3.16e-05   1.89e-03     
     7    -855.74786755   1.29e-06   8.43e-04     
     8    -855.74786994   2.39e-06   2.44e-04     
     9    -855.74787045   5.03e-07   1.05e-04     
    10    -855.74787053   8.00e-08   3.90e-05     
    11    -855.74787054   1.49e-08   2.03e-05     
    12    -855.74787055   9.99e-09   6.28e-06     
 ------------------------------------------------------------------------------
          -855.74787055                           CCSD T converged.

End of double precision
 SCF energy                 = -855.29410718
 MP2 energy                 = -855.72451697
 CCSD correlation energy     =   -0.45376337
 CCSD total energy           = -855.74787055

 CCSD  T1^2 = 0.0104  T2^2 = 0.1981  Leading amplitudes:

 Amplitude    Orbitals with energies
  0.0294       17 (A) A                  ->    21 (A) A                   
              -0.5092                          0.0198                     
  0.0294       17 (A) B                  ->    21 (A) B                   
              -0.5092                          0.0198                     
 -0.0154       20 (A) A                  ->    31 (A) A                   
              -0.4337                          0.2129                     
 -0.0154       20 (A) B                  ->    31 (A) B                   
              -0.4337                          0.2129                     

 Amplitude    Orbitals with energies
 -0.0761       19 (A) A      19 (A) B    ->    21 (A) A      21 (A) B     
              -0.4386       -0.4386            0.0198        0.0198       
  0.0761       19 (A) A      19 (A) B    ->    21 (A) B      21 (A) A     
              -0.4386       -0.4386            0.0198        0.0198       
  0.0761       19 (A) B      19 (A) A    ->    21 (A) A      21 (A) B     
              -0.4386       -0.4386            0.0198        0.0198       
 -0.0761       19 (A) B      19 (A) A    ->    21 (A) B      21 (A) A     
              -0.4386       -0.4386            0.0198        0.0198       

 Computing CCSD intemediates for later calculations in double precision
 Finished.

Running a double precision version
           CCSD Lambda amplitudes will be solved using DIIS.
           Start     Size      MaxIter   EConv     LConv     
           3         7         100       1.00e-07  1.00e-05  
 ------------------------------------------------------------------------------
            Enorm      Ldiff       Comment
 ------------------------------------------------------------------------------
     1     4.56e-02   3.32e-02     
     2     1.36e-02   6.06e-03     
     3     5.47e-03   1.48e-03     
     4     3.28e-03   1.20e-03     Switched to DIIS steps.
     5     8.93e-04   6.15e-04     
     6     3.70e-04   1.29e-04     
     7     1.32e-04   3.23e-05     
     8     5.88e-05   1.06e-06     
     9     2.30e-05   2.60e-06     
    10     9.55e-06   6.39e-07     
    11     3.11e-06   2.54e-07     
    12     1.23e-06   5.46e-08     
    13     4.31e-07   9.88e-08     
    14     1.55e-07   1.96e-08     
    15     8.09e-08   1.60e-08     
 ------------------------------------------------------------------------------
                                   CCSD Lambda converged.

 Computing density matrices in double precision...
           Orbital response amplitudes will be solved using DIIS.
           Start     Size      MaxIter   EConv     LConv     
           3         7         100       1.00e-06  1.00e-06  
 ------------------------------------------------------------------------------
            Enorm      Ldiff       Comment
 ------------------------------------------------------------------------------
     1     6.95e-02   1.14e-03     
     2     4.44e-02   1.75e-02     
     3     4.38e-02   1.77e-02     
     4     1.32e-02   1.67e-02     Switched to DIIS steps.
     5     1.89e-03   6.45e-05     
     6     9.55e-04   4.26e-04     
     7     3.14e-04   1.11e-04     
     8     4.16e-05   8.38e-05     
     9     1.17e-05   5.70e-07     
    10     3.76e-06   9.40e-07     
    11     6.39e-07   2.32e-07     
 ------------------------------------------------------------------------------
                                   Orbital response converged.

 Computing density matrices... Done.
 CCSD calculation:   CPU 138.41 s  wall 26.92 s

 Transferring MO TPDM to AO TPDM
 Transferring g2_o1o1o1o1
 Transferring g2_o1o1o1v1
 Transferring g2_o1o1v1v1
 Transferring g2_o1v1o1v1
 Transferring g2_o1v1v1v1
 Transferring g2_v1v1v1v1
 Adding separable TPDM
 Computing TPDM gradient
 --------------------------------------------------------
 2e gradient
  Atom          X               Y               Z
 --------------------------------------------------------
    1         -5.631758       17.464060       -0.000000  
    2        -14.241806       -8.302256        0.000000  
    3          0.560487       -4.666545       -0.000000  
    4         19.313077       -4.495259       -0.000000  
 --------------------------------------------------------
 --------------------------------------------------------
 Final gradient
  Atom          X               Y               Z
 --------------------------------------------------------
    1         -5.631758       17.464060       -0.000000  
    2        -14.241806       -8.302256        0.000000  
    3          0.560487       -4.666545       -0.000000  
    4         19.313077       -4.495259       -0.000000  
 --------------------------------------------------------
 Analytic gradient from two-electron contribution:   CPU 55.80 s  wall 10.86 s

 Total ccman2 time:   CPU 206.77 s  wall 41.08 s


 --------------------------------------------------------------

                    Orbital Energies (a.u.)
 --------------------------------------------------------------

 Alpha MOs
 -- Occupied --
******** -80.0545 -15.5971 -10.5671  -8.0349  -8.0325  -8.0323  -7.5920
 -5.4847  -5.4831  -5.4824  -1.1971  -1.1004  -0.7976  -0.6417  -0.5307
 -0.5092  -0.4533  -0.4386  -0.4337
 -- Virtual --
  0.0198   0.0500   0.0659   0.0709   0.0831   0.0953   0.1195   0.1361
  0.1488   0.1540   0.2129   0.2250   0.2293   0.2508   0.2547   0.2890
  0.3243   0.3788   0.3879   0.4888   0.5516   0.6057   0.6101   0.6847
  0.7864   0.8287   0.8874   0.8878   0.9230   0.9787   1.0342   1.0902
  1.1427   1.1465   1.1515   1.1851   1.1908   1.3010   1.3691   1.4865
  1.5704   1.7492   1.7865   1.8475   2.0169   2.2208   2.3966   2.5089
  2.6151   2.6446   2.6703   2.7395   2.8948   3.0546   3.3442   4.2640
  4.4256   4.9539   7.5142  10.3609  14.7089  14.8117  14.9490  26.6803
 26.7125  26.9877  36.8190 166.1321 219.2156
 --------------------------------------------------------------

          Ground-State Mulliken Net Atomic Charges

     Atom                 Charge (a.u.)
  ----------------------------------------
      1 P                     0.359411
      2 N                    -0.405327
      3 H                     0.280655
      4 Cl                   -0.234739
  ----------------------------------------
  Sum of atomic charges =    -0.000000

 -----------------------------------------------------------------
                    Cartesian Multipole Moments
 -----------------------------------------------------------------
    Charge (ESU x 10^10)
                 0.0000
    Dipole Moment (Debye)
         X       0.4093      Y       0.1086      Z       0.0000
       Tot       0.4234
    Quadrupole Moments (Debye-Ang)
        XX     -38.2921     XY       0.6664     YY     -28.9834
        XZ      -0.0000     YZ       0.0000     ZZ     -31.2928
    Octopole Moments (Debye-Ang^2)
       XXX     -15.3002    XXY       0.2087    XYY       3.1362
       YYY       8.3849    XXZ       0.0000    XYZ       0.0000
       YYZ      -0.0000    XZZ      -0.7615    YZZ      -0.2469
       ZZZ       0.0000
    Hexadecapole Moments (Debye-Ang^3)
      XXXX    -348.0797   XXXY      -5.9877   XXYY     -62.3494
      XYYY      10.9648   YYYY     -79.4016   XXXZ      -0.0000
      XXYZ       0.0000   XYYZ      -0.0000   YYYZ       0.0000
      XXZZ     -61.5297   XYZZ      -0.0990   YYZZ     -21.1163
      XZZZ      -0.0000   YZZZ      -0.0000   ZZZZ     -38.8983
 -----------------------------------------------------------------
 DrvMan completing analytic gradient of the correlated energy
 Correlated dipole moment
            1
    1   0.1610181
    2   0.0427159
    3   0.0000000
 Energy read as -855.747870552
 Full Analytical Gradient: (in a.u., or Hartree/Bohr)
             1             2             3             4
    1    0.00042474   -0.00028063   -0.00002864   -0.00011547
    2    0.00035896   -0.00043864    0.00004284    0.00003684
    3   -0.00000000   -0.00000000   -0.00000000    0.00000000
 Gradient time:  CPU 0.79 s  wall 0.80 s
 ----------------------------------------------------------------
             Standard Nuclear Orientation (Angstroms)
    I     Atom           X                Y                Z
 ----------------------------------------------------------------
    1      P       0.6498122601    -0.5702891155    -0.0000000000
    2      N       1.6446638599     0.6043498401     0.0000000000
    3      H       1.4147529363     1.5932781077     0.0000000000
    4      Cl     -1.3346814034     0.1606241025    -0.0000000000
 ----------------------------------------------------------------
 Nuclear Repulsion Energy =   130.8178993269 hartrees
 There are       20 alpha and       20 beta electrons

                       Distance Matrix (Angstroms)
             P (  1)   N (  2)   H (  3)
   N (  2)  1.539320
   H (  3)  2.294811  1.015302
   Cl(  4)  2.114817  3.012207  3.100304

 Requested basis set is 6-311++G(d,p)
 There are 37 shells and 89 basis functions
 A cutoff of  1.0D-14 yielded    668 shell pairs
 There are      4007 function pairs (      4295 Cartesian)
 Smallest overlap matrix eigenvalue = 2.56E-03
 Guess MOs from SCF MO coefficient file

 -----------------------------------------------------------------------
  General SCF calculation program by
  Eric Jon Sundstrom, Paul Horn, Yuezhi Mao, Dmitri Zuev, Alec White,
  David Stuck, Shaama M.S., Shane Yost, Joonho Lee, David Small,
  Daniel Levine, Susi Lehtola, Hugh Burton, Evgeny Epifanovsky
 -----------------------------------------------------------------------
 Hartree-Fock
 using 6 threads for integral computing
 -------------------------------------------------------
 OpenMP Integral computing Module                
 Release: version 2.0, May 2017, Q-Chem Inc. Pleasanton 
 -------------------------------------------------------
 A restricted SCF calculation will be
 performed using DIIS
 SCF converges when DIIS error is below 1.0e-08
 ---------------------------------------
  Cycle       Energy         DIIS error
 ---------------------------------------
    1    -855.2940305901      4.05e-05  
    2    -855.2940325488      1.56e-05  
    3    -855.2940327706      8.77e-06  
    4    -855.2940328577      1.63e-06  
    5    -855.2940328642      5.30e-07  
    6    -855.2940328655      2.26e-07  
    7    -855.2940328657      9.28e-08  
    8    -855.2940328658      3.76e-08  
    9    -855.2940328658      1.01e-08  
   10    -855.2940328658      2.50e-09  Convergence criterion met
 ---------------------------------------
 SCF time:   CPU 3.33s  wall 1.00s 
 SCF   energy in the final basis set =     -855.2940328658
 Total energy in the final basis set =     -855.2940328658


 ------------------------------------------------------------------------------

   CCMAN2: suite of methods based on coupled cluster
           and equation of motion theories.

   Components:
   * libvmm-1.3-trunk
     by Evgeny Epifanovsky, Ilya Kaliman.
   * libtensor-2.5-trunk
     by Evgeny Epifanovsky, Michael Wormit, Dmitry Zuev, Sam Manzer, 
        Ilya Kaliman.
   * libcc-2.5-trunk
     by Evgeny Epifanovsky, Arik Landau, Tomasz Kus, Kirill Khistyaev, 
        Dmitry Zuev, Prashant Manohar, Xintian Feng, Anna Krylov, 
        Matthew Goldey, Alec White, Thomas Jagau, Kaushik Nanda, 
        Anastasia Gunina, Alexander Kunitsa, Joonho Lee.

   CCMAN original authors:
   Anna I. Krylov, C. David Sherrill, Steven R. Gwaltney,
   Edward F. C. Byrd (2000)
   Sergey V. Levchenko, Lyudmila V. Slipchenko, Tao Wang,
   Ana-Maria C. Cristian (2003)
   Piotr A. Pieniazek, C. Melania Oana, Evgeny Epifanovsky (2007)
   Prashant Manohar (2009)

 ------------------------------------------------------------------------------


 Allocating and initializing 30808MB of RAM...
 Calculation will run on 6 cores.


 Alpha MOs, Restricted
 -- Occupied --                  
-104.84  -80.05  -15.60  -10.57   -8.04   -8.03   -8.03   -7.59
  1 A     2 A     3 A     4 A     5 A     6 A     7 A     8 A                  
 -5.485  -5.483  -5.482  -1.197  -1.101  -0.797  -0.642  -0.531
  9 A    10 A    11 A    12 A    13 A    14 A    15 A    16 A                  
 -0.509  -0.453  -0.438  -0.434
 17 A    18 A    19 A    20 A                                                  
 -- Virtual --                   
  0.020   0.050   0.066   0.071   0.083   0.095   0.120   0.136
 21 A    22 A    23 A    24 A    25 A    26 A    27 A    28 A                  
  0.149   0.154   0.213   0.225   0.229   0.251   0.255   0.289
 29 A    30 A    31 A    32 A    33 A    34 A    35 A    36 A                  
  0.324   0.379   0.388   0.489   0.551   0.606   0.610   0.685
 37 A    38 A    39 A    40 A    41 A    42 A    43 A    44 A                  
  0.786   0.828   0.887   0.888   0.923   0.979   1.035   1.090
 45 A    46 A    47 A    48 A    49 A    50 A    51 A    52 A                  
  1.142   1.146   1.151   1.185   1.191   1.301   1.368   1.487
 53 A    54 A    55 A    56 A    57 A    58 A    59 A    60 A                  
  1.570   1.749   1.787   1.848   2.017   2.221   2.397   2.509
 61 A    62 A    63 A    64 A    65 A    66 A    67 A    68 A                  
  2.615   2.644   2.670   2.740   2.895   3.054   3.344   4.264
 69 A    70 A    71 A    72 A    73 A    74 A    75 A    76 A                  
  4.425   4.953   7.513  10.361  14.709  14.812  14.948  26.680
 77 A    78 A    79 A    80 A    81 A    82 A    83 A    84 A                  
 26.712  26.989  36.819 166.131 219.215
 85 A    86 A    87 A    88 A    89 A                                          

 Beta MOs, Restricted
 -- Occupied --                  
-104.84  -80.05  -15.60  -10.57   -8.04   -8.03   -8.03   -7.59
  1 A     2 A     3 A     4 A     5 A     6 A     7 A     8 A                  
 -5.485  -5.483  -5.482  -1.197  -1.101  -0.797  -0.642  -0.531
  9 A    10 A    11 A    12 A    13 A    14 A    15 A    16 A                  
 -0.509  -0.453  -0.438  -0.434
 17 A    18 A    19 A    20 A                                                  
 -- Virtual --                   
  0.020   0.050   0.066   0.071   0.083   0.095   0.120   0.136
 21 A    22 A    23 A    24 A    25 A    26 A    27 A    28 A                  
  0.149   0.154   0.213   0.225   0.229   0.251   0.255   0.289
 29 A    30 A    31 A    32 A    33 A    34 A    35 A    36 A                  
  0.324   0.379   0.388   0.489   0.551   0.606   0.610   0.685
 37 A    38 A    39 A    40 A    41 A    42 A    43 A    44 A                  
  0.786   0.828   0.887   0.888   0.923   0.979   1.035   1.090
 45 A    46 A    47 A    48 A    49 A    50 A    51 A    52 A                  
  1.142   1.146   1.151   1.185   1.191   1.301   1.368   1.487
 53 A    54 A    55 A    56 A    57 A    58 A    59 A    60 A                  
  1.570   1.749   1.787   1.848   2.017   2.221   2.397   2.509
 61 A    62 A    63 A    64 A    65 A    66 A    67 A    68 A                  
  2.615   2.644   2.670   2.740   2.895   3.054   3.344   4.264
 69 A    70 A    71 A    72 A    73 A    74 A    75 A    76 A                  
  4.425   4.953   7.513  10.361  14.709  14.812  14.948  26.680
 77 A    78 A    79 A    80 A    81 A    82 A    83 A    84 A                  
 26.712  26.989  36.819 166.131 219.215
 85 A    86 A    87 A    88 A    89 A                                          

 Occupation and symmetry of molecular orbitals

 Point group: C1 (1 irreducible representation).

                           A     All 
 -------------------------------------
 All molecular orbitals:
  - Alpha                  89    89  
  - Beta                   89    89  
 -------------------------------------
 Alpha orbitals:
  - Frozen occupied        11    11  
  - Active occupied        9     9   
  - Active virtual         69    69  
  - Frozen virtual         0     0   
 -------------------------------------
 Beta orbitals:
  - Frozen occupied        11    11  
  - Active occupied        9     9   
  - Active virtual         69    69  
  - Frozen virtual         0     0   
 -------------------------------------

 Import integrals:   CPU 0.00 s  wall 0.00 s

 Import integrals:   CPU 8.00 s  wall 1.52 s

 MP2 amplitudes:   CPU 0.02 s  wall 0.02 s

Running a double precision version
           CCSD T amplitudes will be solved using DIIS.

           Start     Size      MaxIter   EConv     TConv     
           3         7         100       1.00e-07  1.00e-05  
 ------------------------------------------------------------------------------
           Energy (a.u.)   Ediff      Tdiff       Comment
 ------------------------------------------------------------------------------
          -855.72453345                           
     1    -855.73029044   5.76e-03   6.66e-01     
     2    -855.74522960   1.49e-02   8.92e-02     
     3    -855.74550767   2.78e-04   3.94e-02     
     4    -855.74717451   1.67e-03   1.20e-02     Switched to DIIS steps.
     5    -855.74783416   6.60e-04   1.05e-02     
     6    -855.74786580   3.16e-05   1.89e-03     
     7    -855.74786707   1.27e-06   8.45e-04     
     8    -855.74786944   2.38e-06   2.42e-04     
     9    -855.74786995   5.07e-07   1.05e-04     
    10    -855.74787003   7.80e-08   3.89e-05     
    11    -855.74787004   1.62e-08   2.03e-05     
    12    -855.74787005   1.01e-08   6.29e-06     
 ------------------------------------------------------------------------------
          -855.74787005                           CCSD T converged.

End of double precision
 SCF energy                 = -855.29403287
 MP2 energy                 = -855.72453345
 CCSD correlation energy     =   -0.45383719
 CCSD total energy           = -855.74787005

 CCSD  T1^2 = 0.0104  T2^2 = 0.1982  Leading amplitudes:

 Amplitude    Orbitals with energies
 -0.0294       17 (A) A                  ->    21 (A) A                   
              -0.5094                          0.0198                     
 -0.0294       17 (A) B                  ->    21 (A) B                   
              -0.5094                          0.0198                     
 -0.0154       20 (A) A                  ->    31 (A) A                   
              -0.4338                          0.2129                     
 -0.0154       20 (A) B                  ->    31 (A) B                   
              -0.4338                          0.2129                     

 Amplitude    Orbitals with energies
 -0.0768       19 (A) A      19 (A) B    ->    21 (A) A      21 (A) B     
              -0.4383       -0.4383            0.0198        0.0198       
  0.0768       19 (A) A      19 (A) B    ->    21 (A) B      21 (A) A     
              -0.4383       -0.4383            0.0198        0.0198       
  0.0768       19 (A) B      19 (A) A    ->    21 (A) A      21 (A) B     
              -0.4383       -0.4383            0.0198        0.0198       
 -0.0768       19 (A) B      19 (A) A    ->    21 (A) B      21 (A) A     
              -0.4383       -0.4383            0.0198        0.0198       

 Computing CCSD intemediates for later calculations in double precision
 Finished.

Running a double precision version
           CCSD Lambda amplitudes will be solved using DIIS.
           Start     Size      MaxIter   EConv     LConv     
           3         7         100       1.00e-07  1.00e-05  
 ------------------------------------------------------------------------------
            Enorm      Ldiff       Comment
 ------------------------------------------------------------------------------
     1     4.57e-02   3.32e-02     
     2     1.36e-02   6.06e-03     
     3     5.47e-03   1.48e-03     
     4     3.28e-03   1.20e-03     Switched to DIIS steps.
     5     8.93e-04   6.16e-04     
     6     3.70e-04   1.30e-04     
     7     1.32e-04   3.25e-05     
     8     5.87e-05   1.04e-06     
     9     2.30e-05   2.60e-06     
    10     9.55e-06   6.45e-07     
    11     3.12e-06   2.58e-07     
    12     1.24e-06   5.58e-08     
    13     4.33e-07   9.95e-08     
    14     1.55e-07   1.96e-08     
    15     8.11e-08   1.60e-08     
 ------------------------------------------------------------------------------
                                   CCSD Lambda converged.

 Computing density matrices in double precision...
           Orbital response amplitudes will be solved using DIIS.
           Start     Size      MaxIter   EConv     LConv     
           3         7         100       1.00e-06  1.00e-06  
 ------------------------------------------------------------------------------
            Enorm      Ldiff       Comment
 ------------------------------------------------------------------------------
     1     6.95e-02   1.14e-03     
     2     4.45e-02   1.75e-02     
     3     4.39e-02   1.77e-02     
     4     1.33e-02   1.67e-02     Switched to DIIS steps.
     5     1.90e-03   8.31e-05     
     6     9.61e-04   4.27e-04     
     7     3.15e-04   1.12e-04     
     8     4.17e-05   8.39e-05     
     9     1.17e-05   6.15e-07     
    10     3.78e-06   9.36e-07     
    11     6.42e-07   2.31e-07     
 ------------------------------------------------------------------------------
                                   Orbital response converged.

 Computing density matrices... Done.
 CCSD calculation:   CPU 137.96 s  wall 26.86 s

 Transferring MO TPDM to AO TPDM
 Transferring g2_o1o1o1o1
 Transferring g2_o1o1o1v1
 Transferring g2_o1o1v1v1
 Transferring g2_o1v1o1v1
 Transferring g2_o1v1v1v1
 Transferring g2_v1v1v1v1
 Adding separable TPDM
 Computing TPDM gradient
 --------------------------------------------------------
 2e gradient
  Atom          X               Y               Z
 --------------------------------------------------------
    1         -5.650532       17.452246        0.000000  
    2        -14.241478       -8.280303       -0.000000  
    3          0.556233       -4.663810       -0.000000  
    4         19.335778       -4.508132       -0.000000  
 --------------------------------------------------------
 --------------------------------------------------------
 Final gradient
  Atom          X               Y               Z
 --------------------------------------------------------
    1         -5.650532       17.452246        0.000000  
    2        -14.241478       -8.280303       -0.000000  
    3          0.556233       -4.663810       -0.000000  
    4         19.335778       -4.508132       -0.000000  
 --------------------------------------------------------
 Analytic gradient from two-electron contribution:   CPU 53.93 s  wall 10.08 s

 Total ccman2 time:   CPU 203.33 s  wall 39.36 s


 --------------------------------------------------------------

                    Orbital Energies (a.u.)
 --------------------------------------------------------------

 Alpha MOs
 -- Occupied --
******** -80.0545 -15.5971 -10.5675  -8.0353  -8.0329  -8.0327  -7.5920
 -5.4846  -5.4830  -5.4823  -1.1967  -1.1009  -0.7974  -0.6419  -0.5307
 -0.5094  -0.4534  -0.4383  -0.4338
 -- Virtual --
  0.0198   0.0500   0.0660   0.0709   0.0831   0.0954   0.1197   0.1361
  0.1487   0.1539   0.2129   0.2251   0.2293   0.2508   0.2548   0.2892
  0.3243   0.3789   0.3879   0.4886   0.5511   0.6056   0.6099   0.6848
  0.7859   0.8283   0.8871   0.8880   0.9230   0.9790   1.0345   1.0900
  1.1423   1.1461   1.1513   1.1853   1.1910   1.3010   1.3682   1.4872
  1.5704   1.7490   1.7866   1.8478   2.0173   2.2208   2.3966   2.5092
  2.6148   2.6445   2.6703   2.7396   2.8947   3.0537   3.3441   4.2641
  4.4253   4.9530   7.5135  10.3606  14.7089  14.8116  14.9479  26.6800
 26.7123  26.9887  36.8188 166.1311 219.2154
 --------------------------------------------------------------

          Ground-State Mulliken Net Atomic Charges

     Atom                 Charge (a.u.)
  ----------------------------------------
      1 P                     0.358774
      2 N                    -0.405931
      3 H                     0.280254
      4 Cl                   -0.233097
  ----------------------------------------
  Sum of atomic charges =    -0.000000

 -----------------------------------------------------------------
                    Cartesian Multipole Moments
 -----------------------------------------------------------------
    Charge (ESU x 10^10)
                -0.0000
    Dipole Moment (Debye)
         X       0.3895      Y       0.1109      Z      -0.0000
       Tot       0.4050
    Quadrupole Moments (Debye-Ang)
        XX     -38.2958     XY       0.6671     YY     -28.9895
        XZ      -0.0000     YZ      -0.0000     ZZ     -31.2945
    Octopole Moments (Debye-Ang^2)
       XXX     -15.3073    XXY       0.2111    XYY       3.1403
       YYY       8.3864    XXZ      -0.0000    XYZ      -0.0000
       YYZ      -0.0000    XZZ      -0.7579    YZZ      -0.2438
       ZZZ      -0.0000
    Hexadecapole Moments (Debye-Ang^3)
      XXXX    -347.9128   XXXY      -6.0323   XXYY     -62.3204
      XYYY      10.9121   YYYY     -79.4335   XXXZ      -0.0000
      XXYZ      -0.0000   XYYZ      -0.0000   YYYZ      -0.0000
      XXZZ     -61.5031   XYZZ      -0.1119   YYZZ     -21.1211
      XZZZ      -0.0000   YZZZ      -0.0000   ZZZZ     -38.9048
 -----------------------------------------------------------------
 DrvMan completing analytic gradient of the correlated energy
 Correlated dipole moment
            1
    1   0.1532597
    2   0.0436413
    3  -0.0000000
 Energy read as -855.747870053
 Full Analytical Gradient: (in a.u., or Hartree/Bohr)
             1             2             3             4
    1   -0.00068788    0.00042055    0.00004351    0.00022381
    2   -0.00035601    0.00048554    0.00000422   -0.00013376
    3   -0.00000000    0.00000000   -0.00000000   -0.00000000
 Gradient time:  CPU 0.77 s  wall 0.78 s
 ----------------------------------------------------------------
             Standard Nuclear Orientation (Angstroms)
    I     Atom           X                Y                Z
 ----------------------------------------------------------------
    1      P       0.6508122601    -0.5692891155    -0.0000000000
    2      N       1.6446638599     0.6043498401     0.0000000000
    3      H       1.4147529363     1.5932781077     0.0000000000
    4      Cl     -1.3346814034     0.1606241025    -0.0000000000
 ----------------------------------------------------------------
 Nuclear Repulsion Energy =   130.8350120350 hartrees
 There are       20 alpha and       20 beta electrons

                       Distance Matrix (Angstroms)
             P (  1)   N (  2)   H (  3)
   N (  2)  1.537911
   H (  3)  2.293535  1.015302
   Cl(  4)  2.115410  3.012207  3.100304

 Requested basis set is 6-311++G(d,p)
 There are 37 shells and 89 basis functions
 A cutoff of  1.0D-14 yielded    668 shell pairs
 There are      4007 function pairs (      4295 Cartesian)
 Smallest overlap matrix eigenvalue = 2.55E-03
 Guess MOs from SCF MO coefficient file

 -----------------------------------------------------------------------
  General SCF calculation program by
  Eric Jon Sundstrom, Paul Horn, Yuezhi Mao, Dmitri Zuev, Alec White,
  David Stuck, Shaama M.S., Shane Yost, Joonho Lee, David Small,
  Daniel Levine, Susi Lehtola, Hugh Burton, Evgeny Epifanovsky
 -----------------------------------------------------------------------
 Hartree-Fock
 using 6 threads for integral computing
 -------------------------------------------------------
 OpenMP Integral computing Module                
 Release: version 2.0, May 2017, Q-Chem Inc. Pleasanton 
 -------------------------------------------------------
 A restricted SCF calculation will be
 performed using DIIS
 SCF converges when DIIS error is below 1.0e-08
 ---------------------------------------
  Cycle       Energy         DIIS error
 ---------------------------------------
    1    -855.2941204906      3.07e-05  
    2    -855.2941214646      1.45e-05  
    3    -855.2941216399      6.07e-06  
    4    -855.2941216917      1.59e-06  
    5    -855.2941216984      5.87e-07  
    6    -855.2941217001      2.58e-07  
    7    -855.2941217004      9.23e-08  
    8    -855.2941217004      3.28e-08  
    9    -855.2941217004      9.22e-09  Convergence criterion met
 ---------------------------------------
 SCF time:   CPU 2.80s  wall 1.00s 
 SCF   energy in the final basis set =     -855.2941217004
 Total energy in the final basis set =     -855.2941217004


 ------------------------------------------------------------------------------

   CCMAN2: suite of methods based on coupled cluster
           and equation of motion theories.

   Components:
   * libvmm-1.3-trunk
     by Evgeny Epifanovsky, Ilya Kaliman.
   * libtensor-2.5-trunk
     by Evgeny Epifanovsky, Michael Wormit, Dmitry Zuev, Sam Manzer, 
        Ilya Kaliman.
   * libcc-2.5-trunk
     by Evgeny Epifanovsky, Arik Landau, Tomasz Kus, Kirill Khistyaev, 
        Dmitry Zuev, Prashant Manohar, Xintian Feng, Anna Krylov, 
        Matthew Goldey, Alec White, Thomas Jagau, Kaushik Nanda, 
        Anastasia Gunina, Alexander Kunitsa, Joonho Lee.

   CCMAN original authors:
   Anna I. Krylov, C. David Sherrill, Steven R. Gwaltney,
   Edward F. C. Byrd (2000)
   Sergey V. Levchenko, Lyudmila V. Slipchenko, Tao Wang,
   Ana-Maria C. Cristian (2003)
   Piotr A. Pieniazek, C. Melania Oana, Evgeny Epifanovsky (2007)
   Prashant Manohar (2009)

 ------------------------------------------------------------------------------


 Allocating and initializing 30808MB of RAM...
 Calculation will run on 6 cores.


 Alpha MOs, Restricted
 -- Occupied --                  
-104.84  -80.05  -15.60  -10.57   -8.04   -8.03   -8.03   -7.59
  1 A     2 A     3 A     4 A     5 A     6 A     7 A     8 A                  
 -5.485  -5.483  -5.482  -1.197  -1.101  -0.797  -0.642  -0.531
  9 A    10 A    11 A    12 A    13 A    14 A    15 A    16 A                  
 -0.509  -0.453  -0.439  -0.434
 17 A    18 A    19 A    20 A                                                  
 -- Virtual --                   
  0.020   0.050   0.066   0.071   0.083   0.095   0.120   0.136
 21 A    22 A    23 A    24 A    25 A    26 A    27 A    28 A                  
  0.149   0.154   0.213   0.225   0.229   0.251   0.255   0.289
 29 A    30 A    31 A    32 A    33 A    34 A    35 A    36 A                  
  0.324   0.379   0.388   0.489   0.551   0.606   0.610   0.685
 37 A    38 A    39 A    40 A    41 A    42 A    43 A    44 A                  
  0.786   0.828   0.887   0.888   0.923   0.979   1.034   1.090
 45 A    46 A    47 A    48 A    49 A    50 A    51 A    52 A                  
  1.142   1.146   1.151   1.185   1.191   1.301   1.369   1.487
 53 A    54 A    55 A    56 A    57 A    58 A    59 A    60 A                  
  1.570   1.749   1.787   1.847   2.017   2.221   2.397   2.509
 61 A    62 A    63 A    64 A    65 A    66 A    67 A    68 A                  
  2.615   2.645   2.670   2.740   2.895   3.055   3.344   4.264
 69 A    70 A    71 A    72 A    73 A    74 A    75 A    76 A                  
  4.426   4.954   7.514  10.361  14.709  14.812  14.949  26.680
 77 A    78 A    79 A    80 A    81 A    82 A    83 A    84 A                  
 26.712  26.988  36.819 166.132 219.216
 85 A    86 A    87 A    88 A    89 A                                          

 Beta MOs, Restricted
 -- Occupied --                  
-104.84  -80.05  -15.60  -10.57   -8.04   -8.03   -8.03   -7.59
  1 A     2 A     3 A     4 A     5 A     6 A     7 A     8 A                  
 -5.485  -5.483  -5.482  -1.197  -1.101  -0.797  -0.642  -0.531
  9 A    10 A    11 A    12 A    13 A    14 A    15 A    16 A                  
 -0.509  -0.453  -0.439  -0.434
 17 A    18 A    19 A    20 A                                                  
 -- Virtual --                   
  0.020   0.050   0.066   0.071   0.083   0.095   0.120   0.136
 21 A    22 A    23 A    24 A    25 A    26 A    27 A    28 A                  
  0.149   0.154   0.213   0.225   0.229   0.251   0.255   0.289
 29 A    30 A    31 A    32 A    33 A    34 A    35 A    36 A                  
  0.324   0.379   0.388   0.489   0.551   0.606   0.610   0.685
 37 A    38 A    39 A    40 A    41 A    42 A    43 A    44 A                  
  0.786   0.828   0.887   0.888   0.923   0.979   1.034   1.090
 45 A    46 A    47 A    48 A    49 A    50 A    51 A    52 A                  
  1.142   1.146   1.151   1.185   1.191   1.301   1.369   1.487
 53 A    54 A    55 A    56 A    57 A    58 A    59 A    60 A                  
  1.570   1.749   1.787   1.847   2.017   2.221   2.397   2.509
 61 A    62 A    63 A    64 A    65 A    66 A    67 A    68 A                  
  2.615   2.645   2.670   2.740   2.895   3.055   3.344   4.264
 69 A    70 A    71 A    72 A    73 A    74 A    75 A    76 A                  
  4.426   4.954   7.514  10.361  14.709  14.812  14.949  26.680
 77 A    78 A    79 A    80 A    81 A    82 A    83 A    84 A                  
 26.712  26.988  36.819 166.132 219.216
 85 A    86 A    87 A    88 A    89 A                                          

 Occupation and symmetry of molecular orbitals

 Point group: C1 (1 irreducible representation).

                           A     All 
 -------------------------------------
 All molecular orbitals:
  - Alpha                  89    89  
  - Beta                   89    89  
 -------------------------------------
 Alpha orbitals:
  - Frozen occupied        11    11  
  - Active occupied        9     9   
  - Active virtual         69    69  
  - Frozen virtual         0     0   
 -------------------------------------
 Beta orbitals:
  - Frozen occupied        11    11  
  - Active occupied        9     9   
  - Active virtual         69    69  
  - Frozen virtual         0     0   
 -------------------------------------

 Import integrals:   CPU 0.00 s  wall 0.00 s

 Import integrals:   CPU 8.31 s  wall 1.73 s

 MP2 amplitudes:   CPU 0.02 s  wall 0.02 s

Running a double precision version
           CCSD T amplitudes will be solved using DIIS.

           Start     Size      MaxIter   EConv     TConv     
           3         7         100       1.00e-07  1.00e-05  
 ------------------------------------------------------------------------------
           Energy (a.u.)   Ediff      Tdiff       Comment
 ------------------------------------------------------------------------------
          -855.72451921                           
     1    -855.73031598   5.80e-03   6.66e-01     
     2    -855.74522924   1.49e-02   8.92e-02     
     3    -855.74551318   2.84e-04   3.93e-02     
     4    -855.74717641   1.66e-03   1.20e-02     Switched to DIIS steps.
     5    -855.74783432   6.58e-04   1.05e-02     
     6    -855.74786581   3.15e-05   1.89e-03     
     7    -855.74786709   1.28e-06   8.41e-04     
     8    -855.74786947   2.38e-06   2.42e-04     
     9    -855.74786997   5.02e-07   1.05e-04     
    10    -855.74787005   7.90e-08   3.88e-05     
    11    -855.74787006   1.50e-08   2.03e-05     
    12    -855.74787007   9.91e-09   6.26e-06     
 ------------------------------------------------------------------------------
          -855.74787007                           CCSD T converged.

End of double precision
 SCF energy                 = -855.29412170
 MP2 energy                 = -855.72451921
 CCSD correlation energy     =   -0.45374837
 CCSD total energy           = -855.74787007

 CCSD  T1^2 = 0.0103  T2^2 = 0.1980  Leading amplitudes:

 Amplitude    Orbitals with energies
  0.0294       17 (A) A                  ->    21 (A) A                   
              -0.5094                          0.0199                     
  0.0294       17 (A) B                  ->    21 (A) B                   
              -0.5094                          0.0199                     
 -0.0154       20 (A) A                  ->    31 (A) A                   
              -0.4337                          0.2130                     
 -0.0154       20 (A) B                  ->    31 (A) B                   
              -0.4337                          0.2130                     

 Amplitude    Orbitals with energies
 -0.0762       19 (A) A      19 (A) B    ->    21 (A) A      21 (A) B     
              -0.4386       -0.4386            0.0199        0.0199       
  0.0762       19 (A) A      19 (A) B    ->    21 (A) B      21 (A) A     
              -0.4386       -0.4386            0.0199        0.0199       
  0.0762       19 (A) B      19 (A) A    ->    21 (A) A      21 (A) B     
              -0.4386       -0.4386            0.0199        0.0199       
 -0.0762       19 (A) B      19 (A) A    ->    21 (A) B      21 (A) A     
              -0.4386       -0.4386            0.0199        0.0199       

 Computing CCSD intemediates for later calculations in double precision
 Finished.

Running a double precision version
           CCSD Lambda amplitudes will be solved using DIIS.
           Start     Size      MaxIter   EConv     LConv     
           3         7         100       1.00e-07  1.00e-05  
 ------------------------------------------------------------------------------
            Enorm      Ldiff       Comment
 ------------------------------------------------------------------------------
     1     4.56e-02   3.32e-02     
     2     1.36e-02   6.05e-03     
     3     5.46e-03   1.48e-03     
     4     3.27e-03   1.20e-03     Switched to DIIS steps.
     5     8.91e-04   6.14e-04     
     6     3.69e-04   1.29e-04     
     7     1.31e-04   3.22e-05     
     8     5.85e-05   1.04e-06     
     9     2.29e-05   2.58e-06     
    10     9.51e-06   6.34e-07     
    11     3.10e-06   2.52e-07     
    12     1.23e-06   5.45e-08     
    13     4.30e-07   9.85e-08     
    14     1.54e-07   1.95e-08     
    15     8.04e-08   1.59e-08     
 ------------------------------------------------------------------------------
                                   CCSD Lambda converged.

 Computing density matrices in double precision...
           Orbital response amplitudes will be solved using DIIS.
           Start     Size      MaxIter   EConv     LConv     
           3         7         100       1.00e-06  1.00e-06  
 ------------------------------------------------------------------------------
            Enorm      Ldiff       Comment
 ------------------------------------------------------------------------------
     1     6.95e-02   1.16e-03     
     2     4.44e-02   1.75e-02     
     3     4.37e-02   1.77e-02     
     4     1.32e-02   1.67e-02     Switched to DIIS steps.
     5     1.88e-03   6.33e-05     
     6     9.53e-04   4.24e-04     
     7     3.13e-04   1.11e-04     
     8     4.15e-05   8.35e-05     
     9     1.17e-05   5.53e-07     
    10     3.75e-06   9.35e-07     
    11     6.37e-07   2.31e-07     
 ------------------------------------------------------------------------------
                                   Orbital response converged.

 Computing density matrices... Done.
 CCSD calculation:   CPU 137.80 s  wall 26.78 s

 Transferring MO TPDM to AO TPDM
 Transferring g2_o1o1o1o1
 Transferring g2_o1o1o1v1
 Transferring g2_o1o1v1v1
 Transferring g2_o1v1o1v1
 Transferring g2_o1v1v1v1
 Transferring g2_v1v1v1v1
 Adding separable TPDM
 Computing TPDM gradient
 --------------------------------------------------------
 2e gradient
  Atom          X               Y               Z
 --------------------------------------------------------
    1         -5.635957       17.451112        0.000000  
    2        -14.253948       -8.291078        0.000000  
    3          0.558583       -4.665885        0.000000  
    4         19.331322       -4.494150       -0.000000  
 --------------------------------------------------------
 --------------------------------------------------------
 Final gradient
  Atom          X               Y               Z
 --------------------------------------------------------
    1         -5.635957       17.451112        0.000000  
    2        -14.253948       -8.291078        0.000000  
    3          0.558583       -4.665885        0.000000  
    4         19.331322       -4.494150       -0.000000  
 --------------------------------------------------------
 Analytic gradient from two-electron contribution:   CPU 54.25 s  wall 10.25 s

 Total ccman2 time:   CPU 203.87 s  wall 39.68 s


 --------------------------------------------------------------

                    Orbital Energies (a.u.)
 --------------------------------------------------------------

 Alpha MOs
 -- Occupied --
******** -80.0543 -15.5970 -10.5673  -8.0351  -8.0327  -8.0325  -7.5919
 -5.4845  -5.4829  -5.4822  -1.1972  -1.1007  -0.7975  -0.6419  -0.5308
 -0.5094  -0.4534  -0.4386  -0.4337
 -- Virtual --
  0.0199   0.0500   0.0660   0.0709   0.0831   0.0953   0.1196   0.1362
  0.1488   0.1540   0.2130   0.2251   0.2293   0.2508   0.2547   0.2891
  0.3244   0.3789   0.3879   0.4889   0.5513   0.6057   0.6100   0.6848
  0.7864   0.8284   0.8875   0.8879   0.9232   0.9788   1.0342   1.0900
  1.1424   1.1463   1.1514   1.1852   1.1910   1.3012   1.3694   1.4871
  1.5704   1.7492   1.7866   1.8474   2.0173   2.2208   2.3969   2.5094
  2.6149   2.6446   2.6703   2.7397   2.8949   3.0547   3.3441   4.2641
  4.4260   4.9541   7.5144  10.3608  14.7091  14.8118  14.9493  26.6802
 26.7124  26.9885  36.8191 166.1324 219.2155
 --------------------------------------------------------------

          Ground-State Mulliken Net Atomic Charges

     Atom                 Charge (a.u.)
  ----------------------------------------
      1 P                     0.358782
      2 N                    -0.405373
      3 H                     0.280434
      4 Cl                   -0.233843
  ----------------------------------------
  Sum of atomic charges =     0.000000

 -----------------------------------------------------------------
                    Cartesian Multipole Moments
 -----------------------------------------------------------------
    Charge (ESU x 10^10)
                 0.0000
    Dipole Moment (Debye)
         X       0.3990      Y       0.1135      Z      -0.0000
       Tot       0.4148
    Quadrupole Moments (Debye-Ang)
        XX     -38.2899     XY       0.6695     YY     -28.9905
        XZ       0.0000     YZ      -0.0000     ZZ     -31.2907
    Octopole Moments (Debye-Ang^2)
       XXX     -15.2953    XXY       0.1976    XYY       3.1368
       YYY       8.3559    XXZ      -0.0000    XYZ       0.0000
       YYZ       0.0000    XZZ      -0.7580    YZZ      -0.2556
       ZZZ       0.0000
    Hexadecapole Moments (Debye-Ang^3)
      XXXX    -347.9429   XXXY      -6.0206   XXYY     -62.3254
      XYYY      10.9182   YYYY     -79.3448   XXXZ       0.0000
      XXYZ      -0.0000   XYYZ       0.0000   YYYZ      -0.0000
      XXZZ     -61.5095   XYZZ      -0.1122   YYZZ     -21.1056
      XZZZ       0.0000   YZZZ      -0.0000   ZZZZ     -38.8934
 -----------------------------------------------------------------
 DrvMan completing analytic gradient of the correlated energy
 Correlated dipole moment
            1
    1   0.1569860
    2   0.0446438
    3  -0.0000000
 Energy read as -855.747870074
 Full Analytical Gradient: (in a.u., or Hartree/Bohr)
             1             2             3             4
    1    0.00022717   -0.00029256   -0.00006767    0.00013306
    2    0.00079852   -0.00066812    0.00000456   -0.00013495
    3    0.00000000   -0.00000000    0.00000000    0.00000000
 Gradient time:  CPU 0.76 s  wall 0.77 s
 ----------------------------------------------------------------
             Standard Nuclear Orientation (Angstroms)
    I     Atom           X                Y                Z
 ----------------------------------------------------------------
    1      P       0.6508122601    -0.5712891155    -0.0000000000
    2      N       1.6446638599     0.6043498401     0.0000000000
    3      H       1.4147529363     1.5932781077     0.0000000000
    4      Cl     -1.3346814034     0.1606241025    -0.0000000000
 ----------------------------------------------------------------
 Nuclear Repulsion Energy =   130.7755077854 hartrees
 There are       20 alpha and       20 beta electrons

                       Distance Matrix (Angstroms)
             P (  1)   N (  2)   H (  3)
   N (  2)  1.539438
   H (  3)  2.295421  1.015302
   Cl(  4)  2.116101  3.012207  3.100304

 Requested basis set is 6-311++G(d,p)
 There are 37 shells and 89 basis functions
 A cutoff of  1.0D-14 yielded    668 shell pairs
 There are      4007 function pairs (      4295 Cartesian)
 Smallest overlap matrix eigenvalue = 2.56E-03
 Guess MOs from SCF MO coefficient file

 -----------------------------------------------------------------------
  General SCF calculation program by
  Eric Jon Sundstrom, Paul Horn, Yuezhi Mao, Dmitri Zuev, Alec White,
  David Stuck, Shaama M.S., Shane Yost, Joonho Lee, David Small,
  Daniel Levine, Susi Lehtola, Hugh Burton, Evgeny Epifanovsky
 -----------------------------------------------------------------------
 Hartree-Fock
 using 6 threads for integral computing
 -------------------------------------------------------
 OpenMP Integral computing Module                
 Release: version 2.0, May 2017, Q-Chem Inc. Pleasanton 
 -------------------------------------------------------
 A restricted SCF calculation will be
 performed using DIIS
 SCF converges when DIIS error is below 1.0e-08
 ---------------------------------------
  Cycle       Energy         DIIS error
 ---------------------------------------
    1    -855.2940161432      3.53e-05  
    2    -855.2940175320      1.54e-05  
    3    -855.2940177420      7.01e-06  
    4    -855.2940178141      2.12e-06  
    5    -855.2940178246      7.56e-07  
    6    -855.2940178272      3.24e-07  
    7    -855.2940178277      1.10e-07  
    8    -855.2940178278      4.13e-08  
    9    -855.2940178278      1.25e-08  
   10    -855.2940178278      2.88e-09  Convergence criterion met
 ---------------------------------------
 SCF time:   CPU 3.08s  wall 1.00s 
 SCF   energy in the final basis set =     -855.2940178278
 Total energy in the final basis set =     -855.2940178278


 ------------------------------------------------------------------------------

   CCMAN2: suite of methods based on coupled cluster
           and equation of motion theories.

   Components:
   * libvmm-1.3-trunk
     by Evgeny Epifanovsky, Ilya Kaliman.
   * libtensor-2.5-trunk
     by Evgeny Epifanovsky, Michael Wormit, Dmitry Zuev, Sam Manzer, 
        Ilya Kaliman.
   * libcc-2.5-trunk
     by Evgeny Epifanovsky, Arik Landau, Tomasz Kus, Kirill Khistyaev, 
        Dmitry Zuev, Prashant Manohar, Xintian Feng, Anna Krylov, 
        Matthew Goldey, Alec White, Thomas Jagau, Kaushik Nanda, 
        Anastasia Gunina, Alexander Kunitsa, Joonho Lee.

   CCMAN original authors:
   Anna I. Krylov, C. David Sherrill, Steven R. Gwaltney,
   Edward F. C. Byrd (2000)
   Sergey V. Levchenko, Lyudmila V. Slipchenko, Tao Wang,
   Ana-Maria C. Cristian (2003)
   Piotr A. Pieniazek, C. Melania Oana, Evgeny Epifanovsky (2007)
   Prashant Manohar (2009)

 ------------------------------------------------------------------------------


 Allocating and initializing 30808MB of RAM...
 Calculation will run on 6 cores.


 Alpha MOs, Restricted
 -- Occupied --                  
-104.84  -80.05  -15.60  -10.57   -8.04   -8.03   -8.03   -7.59
  1 A     2 A     3 A     4 A     5 A     6 A     7 A     8 A                  
 -5.485  -5.483  -5.482  -1.197  -1.101  -0.798  -0.642  -0.531
  9 A    10 A    11 A    12 A    13 A    14 A    15 A    16 A                  
 -0.509  -0.453  -0.438  -0.434
 17 A    18 A    19 A    20 A                                                  
 -- Virtual --                   
  0.020   0.050   0.066   0.071   0.083   0.095   0.120   0.136
 21 A    22 A    23 A    24 A    25 A    26 A    27 A    28 A                  
  0.149   0.154   0.213   0.225   0.229   0.251   0.255   0.289
 29 A    30 A    31 A    32 A    33 A    34 A    35 A    36 A                  
  0.324   0.379   0.388   0.488   0.551   0.606   0.610   0.685
 37 A    38 A    39 A    40 A    41 A    42 A    43 A    44 A                  
  0.786   0.828   0.887   0.888   0.923   0.979   1.034   1.090
 45 A    46 A    47 A    48 A    49 A    50 A    51 A    52 A                  
  1.143   1.146   1.151   1.185   1.191   1.301   1.368   1.487
 53 A    54 A    55 A    56 A    57 A    58 A    59 A    60 A                  
  1.570   1.749   1.786   1.848   2.017   2.221   2.396   2.509
 61 A    62 A    63 A    64 A    65 A    66 A    67 A    68 A                  
  2.615   2.644   2.670   2.739   2.895   3.054   3.344   4.264
 69 A    70 A    71 A    72 A    73 A    74 A    75 A    76 A                  
  4.425   4.953   7.513  10.361  14.709  14.812  14.948  26.680
 77 A    78 A    79 A    80 A    81 A    82 A    83 A    84 A                  
 26.712  26.988  36.819 166.131 219.215
 85 A    86 A    87 A    88 A    89 A                                          

 Beta MOs, Restricted
 -- Occupied --                  
-104.84  -80.05  -15.60  -10.57   -8.04   -8.03   -8.03   -7.59
  1 A     2 A     3 A     4 A     5 A     6 A     7 A     8 A                  
 -5.485  -5.483  -5.482  -1.197  -1.101  -0.798  -0.642  -0.531
  9 A    10 A    11 A    12 A    13 A    14 A    15 A    16 A                  
 -0.509  -0.453  -0.438  -0.434
 17 A    18 A    19 A    20 A                                                  
 -- Virtual --                   
  0.020   0.050   0.066   0.071   0.083   0.095   0.120   0.136
 21 A    22 A    23 A    24 A    25 A    26 A    27 A    28 A                  
  0.149   0.154   0.213   0.225   0.229   0.251   0.255   0.289
 29 A    30 A    31 A    32 A    33 A    34 A    35 A    36 A                  
  0.324   0.379   0.388   0.488   0.551   0.606   0.610   0.685
 37 A    38 A    39 A    40 A    41 A    42 A    43 A    44 A                  
  0.786   0.828   0.887   0.888   0.923   0.979   1.034   1.090
 45 A    46 A    47 A    48 A    49 A    50 A    51 A    52 A                  
  1.143   1.146   1.151   1.185   1.191   1.301   1.368   1.487
 53 A    54 A    55 A    56 A    57 A    58 A    59 A    60 A                  
  1.570   1.749   1.786   1.848   2.017   2.221   2.396   2.509
 61 A    62 A    63 A    64 A    65 A    66 A    67 A    68 A                  
  2.615   2.644   2.670   2.739   2.895   3.054   3.344   4.264
 69 A    70 A    71 A    72 A    73 A    74 A    75 A    76 A                  
  4.425   4.953   7.513  10.361  14.709  14.812  14.948  26.680
 77 A    78 A    79 A    80 A    81 A    82 A    83 A    84 A                  
 26.712  26.988  36.819 166.131 219.215
 85 A    86 A    87 A    88 A    89 A                                          

 Occupation and symmetry of molecular orbitals

 Point group: C1 (1 irreducible representation).

                           A     All 
 -------------------------------------
 All molecular orbitals:
  - Alpha                  89    89  
  - Beta                   89    89  
 -------------------------------------
 Alpha orbitals:
  - Frozen occupied        11    11  
  - Active occupied        9     9   
  - Active virtual         69    69  
  - Frozen virtual         0     0   
 -------------------------------------
 Beta orbitals:
  - Frozen occupied        11    11  
  - Active occupied        9     9   
  - Active virtual         69    69  
  - Frozen virtual         0     0   
 -------------------------------------

 Import integrals:   CPU 0.00 s  wall 0.00 s

 Import integrals:   CPU 8.63 s  wall 1.61 s

 MP2 amplitudes:   CPU 0.02 s  wall 0.02 s

Running a double precision version
           CCSD T amplitudes will be solved using DIIS.

           Start     Size      MaxIter   EConv     TConv     
           3         7         100       1.00e-07  1.00e-05  
 ------------------------------------------------------------------------------
           Energy (a.u.)   Ediff      Tdiff       Comment
 ------------------------------------------------------------------------------
          -855.72453072                           
     1    -855.73028168   5.75e-03   6.66e-01     
     2    -855.74522863   1.49e-02   8.92e-02     
     3    -855.74550543   2.77e-04   3.94e-02     
     4    -855.74717351   1.67e-03   1.21e-02     Switched to DIIS steps.
     5    -855.74783408   6.61e-04   1.05e-02     
     6    -855.74786580   3.17e-05   1.89e-03     
     7    -855.74786707   1.28e-06   8.46e-04     
     8    -855.74786947   2.39e-06   2.43e-04     
     9    -855.74786997   5.07e-07   1.06e-04     
    10    -855.74787005   7.91e-08   3.91e-05     
    11    -855.74787007   1.61e-08   2.04e-05     
    12    -855.74787008   1.02e-08   6.31e-06     
 ------------------------------------------------------------------------------
          -855.74787008                           CCSD T converged.

End of double precision
 SCF energy                 = -855.29401783
 MP2 energy                 = -855.72453072
 CCSD correlation energy     =   -0.45385225
 CCSD total energy           = -855.74787008

 CCSD  T1^2 = 0.0104  T2^2 = 0.1982  Leading amplitudes:

 Amplitude    Orbitals with energies
 -0.0294       17 (A) A                  ->    21 (A) A                   
              -0.5092                          0.0196                     
 -0.0294       17 (A) B                  ->    21 (A) B                   
              -0.5092                          0.0196                     
 -0.0154       20 (A) A                  ->    31 (A) A                   
              -0.4339                          0.2128                     
 -0.0154       20 (A) B                  ->    31 (A) B                   
              -0.4339                          0.2128                     

 Amplitude    Orbitals with energies
 -0.0767       19 (A) A      19 (A) B    ->    21 (A) A      21 (A) B     
              -0.4383       -0.4383            0.0196        0.0196       
  0.0767       19 (A) A      19 (A) B    ->    21 (A) B      21 (A) A     
              -0.4383       -0.4383            0.0196        0.0196       
  0.0767       19 (A) B      19 (A) A    ->    21 (A) A      21 (A) B     
              -0.4383       -0.4383            0.0196        0.0196       
 -0.0767       19 (A) B      19 (A) A    ->    21 (A) B      21 (A) A     
              -0.4383       -0.4383            0.0196        0.0196       

 Computing CCSD intemediates for later calculations in double precision
 Finished.

Running a double precision version
           CCSD Lambda amplitudes will be solved using DIIS.
           Start     Size      MaxIter   EConv     LConv     
           3         7         100       1.00e-07  1.00e-05  
 ------------------------------------------------------------------------------
            Enorm      Ldiff       Comment
 ------------------------------------------------------------------------------
     1     4.57e-02   3.32e-02     
     2     1.36e-02   6.07e-03     
     3     5.48e-03   1.49e-03     
     4     3.28e-03   1.20e-03     Switched to DIIS steps.
     5     8.96e-04   6.17e-04     
     6     3.72e-04   1.30e-04     
     7     1.33e-04   3.26e-05     
     8     5.91e-05   1.06e-06     
     9     2.31e-05   2.62e-06     
    10     9.59e-06   6.51e-07     
    11     3.13e-06   2.60e-07     
    12     1.24e-06   5.58e-08     
    13     4.34e-07   9.98e-08     
    14     1.56e-07   1.97e-08     
    15     8.16e-08   1.61e-08     
 ------------------------------------------------------------------------------
                                   CCSD Lambda converged.

 Computing density matrices in double precision...
           Orbital response amplitudes will be solved using DIIS.
           Start     Size      MaxIter   EConv     LConv     
           3         7         100       1.00e-06  1.00e-06  
 ------------------------------------------------------------------------------
            Enorm      Ldiff       Comment
 ------------------------------------------------------------------------------
     1     6.96e-02   1.12e-03     
     2     4.45e-02   1.75e-02     
     3     4.39e-02   1.78e-02     
     4     1.33e-02   1.68e-02     Switched to DIIS steps.
     5     1.91e-03   8.43e-05     
     6     9.63e-04   4.29e-04     
     7     3.16e-04   1.12e-04     
     8     4.18e-05   8.42e-05     
     9     1.18e-05   6.31e-07     
    10     3.80e-06   9.40e-07     
    11     6.43e-07   2.33e-07     
 ------------------------------------------------------------------------------
                                   Orbital response converged.

 Computing density matrices... Done.
 CCSD calculation:   CPU 139.36 s  wall 27.33 s

 Transferring MO TPDM to AO TPDM
 Transferring g2_o1o1o1o1
 Transferring g2_o1o1o1v1
 Transferring g2_o1o1v1v1
 Transferring g2_o1v1o1v1
 Transferring g2_o1v1v1v1
 Transferring g2_v1v1v1v1
 Adding separable TPDM
 Computing TPDM gradient
 --------------------------------------------------------
 2e gradient
  Atom          X               Y               Z
 --------------------------------------------------------
    1         -5.646305       17.465143       -0.000000  
    2        -14.229348       -8.291451       -0.000000  
    3          0.558132       -4.664474        0.000000  
    4         19.317521       -4.509219        0.000000  
 --------------------------------------------------------
 --------------------------------------------------------
 Final gradient
  Atom          X               Y               Z
 --------------------------------------------------------
    1         -5.646305       17.465143       -0.000000  
    2        -14.229348       -8.291451       -0.000000  
    3          0.558132       -4.664474        0.000000  
    4         19.317521       -4.509219        0.000000  
 --------------------------------------------------------
 Analytic gradient from two-electron contribution:   CPU 55.07 s  wall 11.02 s

 Total ccman2 time:   CPU 206.32 s  wall 40.85 s


 --------------------------------------------------------------

                    Orbital Energies (a.u.)
 --------------------------------------------------------------

 Alpha MOs
 -- Occupied --
******** -80.0546 -15.5972 -10.5673  -8.0351  -8.0327  -8.0325  -7.5921
 -5.4848  -5.4832  -5.4825  -1.1967  -1.1006  -0.7975  -0.6417  -0.5306
 -0.5092  -0.4533  -0.4383  -0.4339
 -- Virtual --
  0.0196   0.0500   0.0659   0.0708   0.0831   0.0953   0.1195   0.1361
  0.1488   0.1539   0.2128   0.2251   0.2293   0.2508   0.2547   0.2891
  0.3243   0.3788   0.3879   0.4885   0.5514   0.6056   0.6100   0.6847
  0.7859   0.8285   0.8870   0.8880   0.9229   0.9788   1.0345   1.0902
  1.1425   1.1463   1.1514   1.1852   1.1909   1.3009   1.3678   1.4865
  1.5704   1.7490   1.7865   1.8479   2.0170   2.2208   2.3962   2.5087
  2.6149   2.6445   2.6702   2.7395   2.8946   3.0536   3.3441   4.2640
  4.4249   4.9529   7.5132  10.3608  14.7088  14.8115  14.9475  26.6801
 26.7124  26.9879  36.8187 166.1308 219.2155
 --------------------------------------------------------------

          Ground-State Mulliken Net Atomic Charges

     Atom                 Charge (a.u.)
  ----------------------------------------
      1 P                     0.359403
      2 N                    -0.405885
      3 H                     0.280475
      4 Cl                   -0.233993
  ----------------------------------------
  Sum of atomic charges =    -0.000000

 -----------------------------------------------------------------
                    Cartesian Multipole Moments
 -----------------------------------------------------------------
    Charge (ESU x 10^10)
                 0.0000
    Dipole Moment (Debye)
         X       0.3998      Y       0.1060      Z      -0.0000
       Tot       0.4136
    Quadrupole Moments (Debye-Ang)
        XX     -38.2980     XY       0.6640     YY     -28.9824
        XZ       0.0000     YZ       0.0000     ZZ     -31.2967
    Octopole Moments (Debye-Ang^2)
       XXX     -15.3122    XXY       0.2222    XYY       3.1397
       YYY       8.4154    XXZ       0.0000    XYZ      -0.0000
       YYZ      -0.0000    XZZ      -0.7614    YZZ      -0.2350
       ZZZ      -0.0000
    Hexadecapole Moments (Debye-Ang^3)
      XXXX    -348.0495   XXXY      -5.9993   XXYY     -62.3444
      XYYY      10.9587   YYYY     -79.4904   XXXZ      -0.0000
      XXYZ       0.0000   XYYZ      -0.0000   YYYZ       0.0000
      XXZZ     -61.5233   XYZZ      -0.0986   YYZZ     -21.1318
      XZZZ      -0.0000   YZZZ       0.0000   ZZZZ     -38.9098
 -----------------------------------------------------------------
 DrvMan completing analytic gradient of the correlated energy
 Correlated dipole moment
            1
    1   0.1572907
    2   0.0417138
    3  -0.0000000
 Energy read as -855.747870078
 Full Analytical Gradient: (in a.u., or Hartree/Bohr)
             1             2             3             4
    1   -0.00048781    0.00043069    0.00008255   -0.00002542
    2   -0.00079537    0.00071456    0.00004244    0.00003838
    3   -0.00000000    0.00000000   -0.00000000    0.00000000
 Gradient time:  CPU 0.79 s  wall 0.80 s
 ----------------------------------------------------------------
             Standard Nuclear Orientation (Angstroms)
    I     Atom           X                Y                Z
 ----------------------------------------------------------------
    1      P       0.6508122601    -0.5702891155     0.0010000000
    2      N       1.6446638599     0.6043498401     0.0000000000
    3      H       1.4147529363     1.5932781077     0.0000000000
    4      Cl     -1.3346814034     0.1606241025    -0.0000000000
 ----------------------------------------------------------------
 Nuclear Repulsion Energy =   130.8052431494 hartrees
 There are       20 alpha and       20 beta electrons

                       Distance Matrix (Angstroms)
             P (  1)   N (  2)   H (  3)
   N (  2)  1.538674
   H (  3)  2.294478  1.015302
   Cl(  4)  2.115755  3.012207  3.100304

 Requested basis set is 6-311++G(d,p)
 There are 37 shells and 89 basis functions
 A cutoff of  1.0D-14 yielded    668 shell pairs
 There are      4007 function pairs (      4295 Cartesian)
 Smallest overlap matrix eigenvalue = 2.56E-03
 Guess MOs from SCF MO coefficient file

 -----------------------------------------------------------------------
  General SCF calculation program by
  Eric Jon Sundstrom, Paul Horn, Yuezhi Mao, Dmitri Zuev, Alec White,
  David Stuck, Shaama M.S., Shane Yost, Joonho Lee, David Small,
  Daniel Levine, Susi Lehtola, Hugh Burton, Evgeny Epifanovsky
 -----------------------------------------------------------------------
 Hartree-Fock
 using 6 threads for integral computing
 -------------------------------------------------------
 OpenMP Integral computing Module                
 Release: version 2.0, May 2017, Q-Chem Inc. Pleasanton 
 -------------------------------------------------------
 A restricted SCF calculation will be
 performed using DIIS
 SCF converges when DIIS error is below 1.0e-08
 ---------------------------------------
  Cycle       Energy         DIIS error
 ---------------------------------------
    1    -855.2940697141      2.22e-05  
    2    -855.2940703803      8.59e-06  
    3    -855.2940704674      4.75e-06  
    4    -855.2940705002      1.33e-06  
    5    -855.2940705050      4.65e-07  
    6    -855.2940705061      2.01e-07  
    7    -855.2940705063      6.89e-08  
    8    -855.2940705063      2.33e-08  
    9    -855.2940705063      8.58e-09  Convergence criterion met
 ---------------------------------------
 SCF time:   CPU 2.77s  wall 1.00s 
 SCF   energy in the final basis set =     -855.2940705063
 Total energy in the final basis set =     -855.2940705063


 ------------------------------------------------------------------------------

   CCMAN2: suite of methods based on coupled cluster
           and equation of motion theories.

   Components:
   * libvmm-1.3-trunk
     by Evgeny Epifanovsky, Ilya Kaliman.
   * libtensor-2.5-trunk
     by Evgeny Epifanovsky, Michael Wormit, Dmitry Zuev, Sam Manzer, 
        Ilya Kaliman.
   * libcc-2.5-trunk
     by Evgeny Epifanovsky, Arik Landau, Tomasz Kus, Kirill Khistyaev, 
        Dmitry Zuev, Prashant Manohar, Xintian Feng, Anna Krylov, 
        Matthew Goldey, Alec White, Thomas Jagau, Kaushik Nanda, 
        Anastasia Gunina, Alexander Kunitsa, Joonho Lee.

   CCMAN original authors:
   Anna I. Krylov, C. David Sherrill, Steven R. Gwaltney,
   Edward F. C. Byrd (2000)
   Sergey V. Levchenko, Lyudmila V. Slipchenko, Tao Wang,
   Ana-Maria C. Cristian (2003)
   Piotr A. Pieniazek, C. Melania Oana, Evgeny Epifanovsky (2007)
   Prashant Manohar (2009)

 ------------------------------------------------------------------------------


 Allocating and initializing 30808MB of RAM...
 Calculation will run on 6 cores.


 Alpha MOs, Restricted
 -- Occupied --                  
-104.84  -80.05  -15.60  -10.57   -8.04   -8.03   -8.03   -7.59
  1 A     2 A     3 A     4 A     5 A     6 A     7 A     8 A                  
 -5.485  -5.483  -5.482  -1.197  -1.101  -0.798  -0.642  -0.531
  9 A    10 A    11 A    12 A    13 A    14 A    15 A    16 A                  
 -0.509  -0.453  -0.438  -0.434
 17 A    18 A    19 A    20 A                                                  
 -- Virtual --                   
  0.020   0.050   0.066   0.071   0.083   0.095   0.120   0.136
 21 A    22 A    23 A    24 A    25 A    26 A    27 A    28 A                  
  0.149   0.154   0.213   0.225   0.229   0.251   0.255   0.289
 29 A    30 A    31 A    32 A    33 A    34 A    35 A    36 A                  
  0.324   0.379   0.388   0.489   0.551   0.606   0.610   0.685
 37 A    38 A    39 A    40 A    41 A    42 A    43 A    44 A                  
  0.786   0.828   0.887   0.888   0.923   0.979   1.034   1.090
 45 A    46 A    47 A    48 A    49 A    50 A    51 A    52 A                  
  1.142   1.146   1.151   1.185   1.191   1.301   1.369   1.487
 53 A    54 A    55 A    56 A    57 A    58 A    59 A    60 A                  
  1.570   1.749   1.787   1.848   2.017   2.221   2.397   2.509
 61 A    62 A    63 A    64 A    65 A    66 A    67 A    68 A                  
  2.615   2.645   2.670   2.740   2.895   3.054   3.344   4.264
 69 A    70 A    71 A    72 A    73 A    74 A    75 A    76 A                  
  4.425   4.953   7.514  10.361  14.709  14.812  14.948  26.680
 77 A    78 A    79 A    80 A    81 A    82 A    83 A    84 A                  
 26.712  26.988  36.819 166.132 219.216
 85 A    86 A    87 A    88 A    89 A                                          

 Beta MOs, Restricted
 -- Occupied --                  
-104.84  -80.05  -15.60  -10.57   -8.04   -8.03   -8.03   -7.59
  1 A     2 A     3 A     4 A     5 A     6 A     7 A     8 A                  
 -5.485  -5.483  -5.482  -1.197  -1.101  -0.798  -0.642  -0.531
  9 A    10 A    11 A    12 A    13 A    14 A    15 A    16 A                  
 -0.509  -0.453  -0.438  -0.434
 17 A    18 A    19 A    20 A                                                  
 -- Virtual --                   
  0.020   0.050   0.066   0.071   0.083   0.095   0.120   0.136
 21 A    22 A    23 A    24 A    25 A    26 A    27 A    28 A                  
  0.149   0.154   0.213   0.225   0.229   0.251   0.255   0.289
 29 A    30 A    31 A    32 A    33 A    34 A    35 A    36 A                  
  0.324   0.379   0.388   0.489   0.551   0.606   0.610   0.685
 37 A    38 A    39 A    40 A    41 A    42 A    43 A    44 A                  
  0.786   0.828   0.887   0.888   0.923   0.979   1.034   1.090
 45 A    46 A    47 A    48 A    49 A    50 A    51 A    52 A                  
  1.142   1.146   1.151   1.185   1.191   1.301   1.369   1.487
 53 A    54 A    55 A    56 A    57 A    58 A    59 A    60 A                  
  1.570   1.749   1.787   1.848   2.017   2.221   2.397   2.509
 61 A    62 A    63 A    64 A    65 A    66 A    67 A    68 A                  
  2.615   2.645   2.670   2.740   2.895   3.054   3.344   4.264
 69 A    70 A    71 A    72 A    73 A    74 A    75 A    76 A                  
  4.425   4.953   7.514  10.361  14.709  14.812  14.948  26.680
 77 A    78 A    79 A    80 A    81 A    82 A    83 A    84 A                  
 26.712  26.988  36.819 166.132 219.216
 85 A    86 A    87 A    88 A    89 A                                          

 Occupation and symmetry of molecular orbitals

 Point group: C1 (1 irreducible representation).

                           A     All 
 -------------------------------------
 All molecular orbitals:
  - Alpha                  89    89  
  - Beta                   89    89  
 -------------------------------------
 Alpha orbitals:
  - Frozen occupied        11    11  
  - Active occupied        9     9   
  - Active virtual         69    69  
  - Frozen virtual         0     0   
 -------------------------------------
 Beta orbitals:
  - Frozen occupied        11    11  
  - Active occupied        9     9   
  - Active virtual         69    69  
  - Frozen virtual         0     0   
 -------------------------------------

 Import integrals:   CPU 0.00 s  wall 0.00 s

 Import integrals:   CPU 7.15 s  wall 1.29 s

 MP2 amplitudes:   CPU 0.02 s  wall 0.02 s

Running a double precision version
           CCSD T amplitudes will be solved using DIIS.

           Start     Size      MaxIter   EConv     TConv     
           3         7         100       1.00e-07  1.00e-05  
 ------------------------------------------------------------------------------
           Energy (a.u.)   Ediff      Tdiff       Comment
 ------------------------------------------------------------------------------
          -855.72452568                           
     1    -855.73029956   5.77e-03   6.66e-01     
     2    -855.74522966   1.49e-02   8.92e-02     
     3    -855.74551003   2.80e-04   3.94e-02     
     4    -855.74717568   1.67e-03   1.20e-02     Switched to DIIS steps.
     5    -855.74783492   6.59e-04   1.05e-02     
     6    -855.74786652   3.16e-05   1.89e-03     
     7    -855.74786780   1.28e-06   8.44e-04     
     8    -855.74787018   2.38e-06   2.43e-04     
     9    -855.74787069   5.05e-07   1.05e-04     
    10    -855.74787077   7.90e-08   3.89e-05     
    11    -855.74787078   1.56e-08   2.03e-05     
    12    -855.74787079   1.01e-08   6.29e-06     
 ------------------------------------------------------------------------------
          -855.74787079                           CCSD T converged.

End of double precision
 SCF energy                 = -855.29407051
 MP2 energy                 = -855.72452568
 CCSD correlation energy     =   -0.45380029
 CCSD total energy           = -855.74787079

 CCSD  T1^2 = 0.0104  T2^2 = 0.1981  Leading amplitudes:

 Amplitude    Orbitals with energies
  0.0294       17 (A) A                  ->    21 (A) A                   
              -0.5093                          0.0198                     
  0.0294       17 (A) B                  ->    21 (A) B                   
              -0.5093                          0.0198                     
  0.0154       20 (A) A                  ->    31 (A) A                   
              -0.4338                          0.2129                     
  0.0154       20 (A) B                  ->    31 (A) B                   
              -0.4338                          0.2129                     

 Amplitude    Orbitals with energies
 -0.0764       19 (A) A      19 (A) B    ->    21 (A) A      21 (A) B     
              -0.4385       -0.4385            0.0198        0.0198       
  0.0764       19 (A) A      19 (A) B    ->    21 (A) B      21 (A) A     
              -0.4385       -0.4385            0.0198        0.0198       
  0.0764       19 (A) B      19 (A) A    ->    21 (A) A      21 (A) B     
              -0.4385       -0.4385            0.0198        0.0198       
 -0.0764       19 (A) B      19 (A) A    ->    21 (A) B      21 (A) A     
              -0.4385       -0.4385            0.0198        0.0198       

 Computing CCSD intemediates for later calculations in double precision
 Finished.

Running a double precision version
           CCSD Lambda amplitudes will be solved using DIIS.
           Start     Size      MaxIter   EConv     LConv     
           3         7         100       1.00e-07  1.00e-05  
 ------------------------------------------------------------------------------
            Enorm      Ldiff       Comment
 ------------------------------------------------------------------------------
     1     4.56e-02   3.32e-02     
     2     1.36e-02   6.06e-03     
     3     5.47e-03   1.48e-03     
     4     3.28e-03   1.20e-03     Switched to DIIS steps.
     5     8.93e-04   6.15e-04     
     6     3.70e-04   1.29e-04     
     7     1.32e-04   3.24e-05     
     8     5.88e-05   1.05e-06     
     9     2.30e-05   2.60e-06     
    10     9.55e-06   6.42e-07     
    11     3.12e-06   2.56e-07     
    12     1.24e-06   5.52e-08     
    13     4.32e-07   9.91e-08     
    14     1.55e-07   1.96e-08     
    15     8.11e-08   1.60e-08     
 ------------------------------------------------------------------------------
                                   CCSD Lambda converged.

 Computing density matrices in double precision...
           Orbital response amplitudes will be solved using DIIS.
           Start     Size      MaxIter   EConv     LConv     
           3         7         100       1.00e-06  1.00e-06  
 ------------------------------------------------------------------------------
            Enorm      Ldiff       Comment
 ------------------------------------------------------------------------------
     1     6.95e-02   1.14e-03     
     2     4.44e-02   1.75e-02     
     3     4.38e-02   1.77e-02     
     4     1.33e-02   1.67e-02     Switched to DIIS steps.
     5     1.90e-03   7.39e-05     
     6     9.58e-04   4.26e-04     
     7     3.15e-04   1.12e-04     
     8     4.17e-05   8.38e-05     
     9     1.17e-05   5.92e-07     
    10     3.77e-06   9.38e-07     
    11     6.40e-07   2.32e-07     
 ------------------------------------------------------------------------------
                                   Orbital response converged.

 Computing density matrices... Done.
 CCSD calculation:   CPU 139.63 s  wall 27.35 s

 Transferring MO TPDM to AO TPDM
 Transferring g2_o1o1o1o1
 Transferring g2_o1o1o1v1
 Transferring g2_o1o1v1v1
 Transferring g2_o1v1o1v1
 Transferring g2_o1v1v1v1
 Transferring g2_v1v1v1v1
 Adding separable TPDM
 Computing TPDM gradient
 --------------------------------------------------------
 2e gradient
  Atom          X               Y               Z
 --------------------------------------------------------
    1         -5.641135       17.458142       -0.017794  
    2        -14.241645       -8.291272        0.011046  
    3          0.558358       -4.665179       -0.000550  
    4         19.324421       -4.501690        0.007298  
 --------------------------------------------------------
 --------------------------------------------------------
 Final gradient
  Atom          X               Y               Z
 --------------------------------------------------------
    1         -5.641135       17.458142       -0.017794  
    2        -14.241645       -8.291272        0.011046  
    3          0.558358       -4.665179       -0.000550  
    4         19.324421       -4.501690        0.007298  
 --------------------------------------------------------
 Analytic gradient from two-electron contribution:   CPU 54.34 s  wall 10.31 s

 Total ccman2 time:   CPU 204.60 s  wall 40.37 s


 --------------------------------------------------------------

                    Orbital Energies (a.u.)
 --------------------------------------------------------------

 Alpha MOs
 -- Occupied --
******** -80.0545 -15.5971 -10.5673  -8.0351  -8.0327  -8.0325  -7.5920
 -5.4846  -5.4831  -5.4823  -1.1969  -1.1006  -0.7975  -0.6418  -0.5307
 -0.5093  -0.4533  -0.4385  -0.4338
 -- Virtual --
  0.0198   0.0500   0.0659   0.0709   0.0831   0.0953   0.1196   0.1361
  0.1488   0.1540   0.2129   0.2251   0.2293   0.2508   0.2547   0.2891
  0.3243   0.3788   0.3879   0.4887   0.5513   0.6057   0.6100   0.6847
  0.7862   0.8285   0.8872   0.8879   0.9230   0.9788   1.0344   1.0901
  1.1425   1.1463   1.1514   1.1852   1.1909   1.3010   1.3686   1.4868
  1.5704   1.7491   1.7865   1.8476   2.0171   2.2208   2.3966   2.5091
  2.6149   2.6445   2.6703   2.7396   2.8947   3.0541   3.3441   4.2640
  4.4254   4.9535   7.5138  10.3608  14.7089  14.8117  14.9484  26.6801
 26.7124  26.9882  36.8189 166.1316 219.2155
 --------------------------------------------------------------

          Ground-State Mulliken Net Atomic Charges

     Atom                 Charge (a.u.)
  ----------------------------------------
      1 P                     0.359093
      2 N                    -0.405629
      3 H                     0.280455
      4 Cl                   -0.233918
  ----------------------------------------
  Sum of atomic charges =     0.000000

 -----------------------------------------------------------------
                    Cartesian Multipole Moments
 -----------------------------------------------------------------
    Charge (ESU x 10^10)
                -0.0000
    Dipole Moment (Debye)
         X       0.3994      Y       0.1097      Z       0.0017
       Tot       0.4142
    Quadrupole Moments (Debye-Ang)
        XX     -38.2939     XY       0.6668     YY     -28.9864
        XZ       0.0010     YZ       0.0001     ZZ     -31.2937
    Octopole Moments (Debye-Ang^2)
       XXX     -15.3038    XXY       0.2099    XYY       3.1382
       YYY       8.3857    XXZ      -0.0136    XYZ       0.0005
       YYZ      -0.0134    XZZ      -0.7597    YZZ      -0.2453
       ZZZ      -0.0334
    Hexadecapole Moments (Debye-Ang^3)
      XXXX    -347.9962   XXXY      -6.0100   XXYY     -62.3349
      XYYY      10.9385   YYYY     -79.4175   XXXZ      -0.0194
      XXYZ       0.0050   XYYZ      -0.0092   YYYZ       0.0244
      XXZZ     -61.5164   XYZZ      -0.1054   YYZZ     -21.1187
      XZZZ      -0.0228   YZZZ       0.0207   ZZZZ     -38.9017
 -----------------------------------------------------------------
 DrvMan completing analytic gradient of the correlated energy
 Correlated dipole moment
            1
    1   0.1571380
    2   0.0431778
    3   0.0006723
 Energy read as -855.747870794
 Full Analytical Gradient: (in a.u., or Hartree/Bohr)
             1             2             3             4
    1   -0.00013170    0.00007052    0.00000749    0.00005369
    2    0.00000001    0.00002467    0.00002354   -0.00004823
    3    0.00003394   -0.00005413    0.00003409   -0.00001389
 Gradient time:  CPU 0.78 s  wall 0.78 s
 ----------------------------------------------------------------
             Standard Nuclear Orientation (Angstroms)
    I     Atom           X                Y                Z
 ----------------------------------------------------------------
    1      P       0.6508122601    -0.5702891155    -0.0000000000
    2      N       1.6456638599     0.6043498401     0.0000000000
    3      H       1.4147529363     1.5932781077     0.0000000000
    4      Cl     -1.3346814034     0.1606241025    -0.0000000000
 ----------------------------------------------------------------
 Nuclear Repulsion Energy =   130.7824235222 hartrees
 There are       20 alpha and       20 beta electrons

                       Distance Matrix (Angstroms)
             P (  1)   N (  2)   H (  3)
   N (  2)  1.539320
   H (  3)  2.294478  1.015529
   Cl(  4)  2.115755  3.013196  3.100304

 Requested basis set is 6-311++G(d,p)
 There are 37 shells and 89 basis functions
 A cutoff of  1.0D-14 yielded    668 shell pairs
 There are      4007 function pairs (      4295 Cartesian)
 Smallest overlap matrix eigenvalue = 2.56E-03
 Guess MOs from SCF MO coefficient file

 -----------------------------------------------------------------------
  General SCF calculation program by
  Eric Jon Sundstrom, Paul Horn, Yuezhi Mao, Dmitri Zuev, Alec White,
  David Stuck, Shaama M.S., Shane Yost, Joonho Lee, David Small,
  Daniel Levine, Susi Lehtola, Hugh Burton, Evgeny Epifanovsky
 -----------------------------------------------------------------------
 Hartree-Fock
 using 6 threads for integral computing
 -------------------------------------------------------
 OpenMP Integral computing Module                
 Release: version 2.0, May 2017, Q-Chem Inc. Pleasanton 
 -------------------------------------------------------
 A restricted SCF calculation will be
 performed using DIIS
 SCF converges when DIIS error is below 1.0e-08
 ---------------------------------------
  Cycle       Energy         DIIS error
 ---------------------------------------
    1    -855.2940191755      2.28e-05  
    2    -855.2940198773      8.58e-06  
    3    -855.2940199689      5.30e-06  
    4    -855.2940200051      1.12e-06  
    5    -855.2940200092      4.00e-07  
    6    -855.2940200099      1.76e-07  
    7    -855.2940200101      6.70e-08  
    8    -855.2940200101      2.31e-08  
    9    -855.2940200101      8.07e-09  Convergence criterion met
 ---------------------------------------
 SCF time:   CPU 2.77s  wall 1.00s 
 SCF   energy in the final basis set =     -855.2940200101
 Total energy in the final basis set =     -855.2940200101


 ------------------------------------------------------------------------------

   CCMAN2: suite of methods based on coupled cluster
           and equation of motion theories.

   Components:
   * libvmm-1.3-trunk
     by Evgeny Epifanovsky, Ilya Kaliman.
   * libtensor-2.5-trunk
     by Evgeny Epifanovsky, Michael Wormit, Dmitry Zuev, Sam Manzer, 
        Ilya Kaliman.
   * libcc-2.5-trunk
     by Evgeny Epifanovsky, Arik Landau, Tomasz Kus, Kirill Khistyaev, 
        Dmitry Zuev, Prashant Manohar, Xintian Feng, Anna Krylov, 
        Matthew Goldey, Alec White, Thomas Jagau, Kaushik Nanda, 
        Anastasia Gunina, Alexander Kunitsa, Joonho Lee.

   CCMAN original authors:
   Anna I. Krylov, C. David Sherrill, Steven R. Gwaltney,
   Edward F. C. Byrd (2000)
   Sergey V. Levchenko, Lyudmila V. Slipchenko, Tao Wang,
   Ana-Maria C. Cristian (2003)
   Piotr A. Pieniazek, C. Melania Oana, Evgeny Epifanovsky (2007)
   Prashant Manohar (2009)

 ------------------------------------------------------------------------------


 Allocating and initializing 30808MB of RAM...
 Calculation will run on 6 cores.


 Alpha MOs, Restricted
 -- Occupied --                  
-104.84  -80.05  -15.60  -10.57   -8.04   -8.03   -8.03   -7.59
  1 A     2 A     3 A     4 A     5 A     6 A     7 A     8 A                  
 -5.485  -5.483  -5.482  -1.197  -1.101  -0.797  -0.642  -0.531
  9 A    10 A    11 A    12 A    13 A    14 A    15 A    16 A                  
 -0.509  -0.453  -0.438  -0.434
 17 A    18 A    19 A    20 A                                                  
 -- Virtual --                   
  0.020   0.050   0.066   0.071   0.083   0.095   0.120   0.136
 21 A    22 A    23 A    24 A    25 A    26 A    27 A    28 A                  
  0.149   0.154   0.213   0.225   0.229   0.251   0.255   0.289
 29 A    30 A    31 A    32 A    33 A    34 A    35 A    36 A                  
  0.324   0.379   0.388   0.489   0.551   0.606   0.610   0.685
 37 A    38 A    39 A    40 A    41 A    42 A    43 A    44 A                  
  0.786   0.828   0.887   0.888   0.923   0.979   1.034   1.090
 45 A    46 A    47 A    48 A    49 A    50 A    51 A    52 A                  
  1.142   1.146   1.151   1.185   1.191   1.301   1.368   1.487
 53 A    54 A    55 A    56 A    57 A    58 A    59 A    60 A                  
  1.570   1.749   1.786   1.848   2.017   2.220   2.397   2.510
 61 A    62 A    63 A    64 A    65 A    66 A    67 A    68 A                  
  2.615   2.645   2.670   2.739   2.895   3.053   3.343   4.264
 69 A    70 A    71 A    72 A    73 A    74 A    75 A    76 A                  
  4.425   4.952   7.513  10.361  14.709  14.811  14.948  26.680
 77 A    78 A    79 A    80 A    81 A    82 A    83 A    84 A                  
 26.712  26.988  36.818 166.131 219.215
 85 A    86 A    87 A    88 A    89 A                                          

 Beta MOs, Restricted
 -- Occupied --                  
-104.84  -80.05  -15.60  -10.57   -8.04   -8.03   -8.03   -7.59
  1 A     2 A     3 A     4 A     5 A     6 A     7 A     8 A                  
 -5.485  -5.483  -5.482  -1.197  -1.101  -0.797  -0.642  -0.531
  9 A    10 A    11 A    12 A    13 A    14 A    15 A    16 A                  
 -0.509  -0.453  -0.438  -0.434
 17 A    18 A    19 A    20 A                                                  
 -- Virtual --                   
  0.020   0.050   0.066   0.071   0.083   0.095   0.120   0.136
 21 A    22 A    23 A    24 A    25 A    26 A    27 A    28 A                  
  0.149   0.154   0.213   0.225   0.229   0.251   0.255   0.289
 29 A    30 A    31 A    32 A    33 A    34 A    35 A    36 A                  
  0.324   0.379   0.388   0.489   0.551   0.606   0.610   0.685
 37 A    38 A    39 A    40 A    41 A    42 A    43 A    44 A                  
  0.786   0.828   0.887   0.888   0.923   0.979   1.034   1.090
 45 A    46 A    47 A    48 A    49 A    50 A    51 A    52 A                  
  1.142   1.146   1.151   1.185   1.191   1.301   1.368   1.487
 53 A    54 A    55 A    56 A    57 A    58 A    59 A    60 A                  
  1.570   1.749   1.786   1.848   2.017   2.220   2.397   2.510
 61 A    62 A    63 A    64 A    65 A    66 A    67 A    68 A                  
  2.615   2.645   2.670   2.739   2.895   3.053   3.343   4.264
 69 A    70 A    71 A    72 A    73 A    74 A    75 A    76 A                  
  4.425   4.952   7.513  10.361  14.709  14.811  14.948  26.680
 77 A    78 A    79 A    80 A    81 A    82 A    83 A    84 A                  
 26.712  26.988  36.818 166.131 219.215
 85 A    86 A    87 A    88 A    89 A                                          

 Occupation and symmetry of molecular orbitals

 Point group: C1 (1 irreducible representation).

                           A     All 
 -------------------------------------
 All molecular orbitals:
  - Alpha                  89    89  
  - Beta                   89    89  
 -------------------------------------
 Alpha orbitals:
  - Frozen occupied        11    11  
  - Active occupied        9     9   
  - Active virtual         69    69  
  - Frozen virtual         0     0   
 -------------------------------------
 Beta orbitals:
  - Frozen occupied        11    11  
  - Active occupied        9     9   
  - Active virtual         69    69  
  - Frozen virtual         0     0   
 -------------------------------------

 Import integrals:   CPU 0.00 s  wall 0.00 s

 Import integrals:   CPU 7.21 s  wall 1.29 s

 MP2 amplitudes:   CPU 0.02 s  wall 0.02 s

Running a double precision version
           CCSD T amplitudes will be solved using DIIS.

           Start     Size      MaxIter   EConv     TConv     
           3         7         100       1.00e-07  1.00e-05  
 ------------------------------------------------------------------------------
           Energy (a.u.)   Ediff      Tdiff       Comment
 ------------------------------------------------------------------------------
          -855.72453406                           
     1    -855.73028467   5.75e-03   6.66e-01     
     2    -855.74522984   1.49e-02   8.92e-02     
     3    -855.74550650   2.77e-04   3.94e-02     
     4    -855.74717416   1.67e-03   1.21e-02     Switched to DIIS steps.
     5    -855.74783433   6.60e-04   1.05e-02     
     6    -855.74786600   3.17e-05   1.89e-03     
     7    -855.74786727   1.27e-06   8.45e-04     
     8    -855.74786965   2.38e-06   2.43e-04     
     9    -855.74787015   5.06e-07   1.05e-04     
    10    -855.74787023   7.83e-08   3.90e-05     
    11    -855.74787025   1.59e-08   2.03e-05     
    12    -855.74787026   1.01e-08   6.30e-06     
 ------------------------------------------------------------------------------
          -855.74787026                           CCSD T converged.

End of double precision
 SCF energy                 = -855.29402001
 MP2 energy                 = -855.72453406
 CCSD correlation energy     =   -0.45385025
 CCSD total energy           = -855.74787026

 CCSD  T1^2 = 0.0104  T2^2 = 0.1982  Leading amplitudes:

 Amplitude    Orbitals with energies
 -0.0294       17 (A) A                  ->    21 (A) A                   
              -0.5093                          0.0197                     
 -0.0294       17 (A) B                  ->    21 (A) B                   
              -0.5093                          0.0197                     
 -0.0154       20 (A) A                  ->    31 (A) A                   
              -0.4339                          0.2128                     
 -0.0154       20 (A) B                  ->    31 (A) B                   
              -0.4339                          0.2128                     

 Amplitude    Orbitals with energies
 -0.0767       19 (A) A      19 (A) B    ->    21 (A) A      21 (A) B     
              -0.4384       -0.4384            0.0197        0.0197       
  0.0767       19 (A) A      19 (A) B    ->    21 (A) B      21 (A) A     
              -0.4384       -0.4384            0.0197        0.0197       
  0.0767       19 (A) B      19 (A) A    ->    21 (A) A      21 (A) B     
              -0.4384       -0.4384            0.0197        0.0197       
 -0.0767       19 (A) B      19 (A) A    ->    21 (A) B      21 (A) A     
              -0.4384       -0.4384            0.0197        0.0197       

 Computing CCSD intemediates for later calculations in double precision
 Finished.

Running a double precision version
           CCSD Lambda amplitudes will be solved using DIIS.
           Start     Size      MaxIter   EConv     LConv     
           3         7         100       1.00e-07  1.00e-05  
 ------------------------------------------------------------------------------
            Enorm      Ldiff       Comment
 ------------------------------------------------------------------------------
     1     4.57e-02   3.32e-02     
     2     1.36e-02   6.06e-03     
     3     5.47e-03   1.48e-03     
     4     3.28e-03   1.20e-03     Switched to DIIS steps.
     5     8.94e-04   6.16e-04     
     6     3.71e-04   1.30e-04     
     7     1.32e-04   3.25e-05     
     8     5.89e-05   1.05e-06     
     9     2.30e-05   2.61e-06     
    10     9.57e-06   6.49e-07     
    11     3.12e-06   2.59e-07     
    12     1.24e-06   5.58e-08     
    13     4.33e-07   9.96e-08     
    14     1.55e-07   1.97e-08     
    15     8.13e-08   1.61e-08     
 ------------------------------------------------------------------------------
                                   CCSD Lambda converged.

 Computing density matrices in double precision...
           Orbital response amplitudes will be solved using DIIS.
           Start     Size      MaxIter   EConv     LConv     
           3         7         100       1.00e-06  1.00e-06  
 ------------------------------------------------------------------------------
            Enorm      Ldiff       Comment
 ------------------------------------------------------------------------------
     1     6.96e-02   1.13e-03     
     2     4.45e-02   1.75e-02     
     3     4.39e-02   1.77e-02     
     4     1.33e-02   1.67e-02     Switched to DIIS steps.
     5     1.90e-03   8.24e-05     
     6     9.61e-04   4.28e-04     
     7     3.16e-04   1.12e-04     
     8     4.18e-05   8.41e-05     
     9     1.18e-05   6.19e-07     
    10     3.79e-06   9.39e-07     
    11     6.43e-07   2.32e-07     
 ------------------------------------------------------------------------------
                                   Orbital response converged.

 Computing density matrices... Done.
 CCSD calculation:   CPU 141.34 s  wall 27.70 s

 Transferring MO TPDM to AO TPDM
 Transferring g2_o1o1o1o1
 Transferring g2_o1o1o1v1
 Transferring g2_o1o1v1v1
 Transferring g2_o1v1o1v1
 Transferring g2_o1v1v1v1
 Transferring g2_v1v1v1v1
 Adding separable TPDM
 Computing TPDM gradient
 --------------------------------------------------------
 2e gradient
  Atom          X               Y               Z
 --------------------------------------------------------
    1         -5.640415       17.443019        0.000001  
    2        -14.242503       -8.278419       -0.000001  
    3          0.559580       -4.662940        0.000000  
    4         19.323338       -4.501660        0.000000  
 --------------------------------------------------------
 --------------------------------------------------------
 Final gradient
  Atom          X               Y               Z
 --------------------------------------------------------
    1         -5.640415       17.443019        0.000001  
    2        -14.242503       -8.278419       -0.000001  
    3          0.559580       -4.662940        0.000000  
    4         19.323338       -4.501660        0.000000  
 --------------------------------------------------------
 Analytic gradient from two-electron contribution:   CPU 55.41 s  wall 10.46 s

 Total ccman2 time:   CPU 207.28 s  wall 40.39 s


 --------------------------------------------------------------

                    Orbital Energies (a.u.)
 --------------------------------------------------------------

 Alpha MOs
 -- Occupied --
******** -80.0546 -15.5972 -10.5674  -8.0352  -8.0328  -8.0326  -7.5921
 -5.4847  -5.4831  -5.4824  -1.1968  -1.1007  -0.7974  -0.6418  -0.5306
 -0.5093  -0.4534  -0.4384  -0.4339
 -- Virtual --
  0.0197   0.0500   0.0659   0.0708   0.0831   0.0953   0.1196   0.1361
  0.1487   0.1539   0.2128   0.2251   0.2293   0.2508   0.2547   0.2891
  0.3242   0.3789   0.3879   0.4886   0.5512   0.6056   0.6099   0.6847
  0.7860   0.8284   0.8871   0.8879   0.9230   0.9788   1.0345   1.0900
  1.1424   1.1462   1.1513   1.1851   1.1909   1.3011   1.3681   1.4867
  1.5701   1.7487   1.7865   1.8475   2.0171   2.2204   2.3967   2.5095
  2.6148   2.6445   2.6699   2.7394   2.8948   3.0534   3.3434   4.2640
  4.4253   4.9525   7.5134  10.3607  14.7089  14.8115  14.9477  26.6801
 26.7123  26.9880  36.8185 166.1310 219.2154
 --------------------------------------------------------------

          Ground-State Mulliken Net Atomic Charges

     Atom                 Charge (a.u.)
  ----------------------------------------
      1 P                     0.358898
      2 N                    -0.405513
      3 H                     0.280189
      4 Cl                   -0.233574
  ----------------------------------------
  Sum of atomic charges =    -0.000000

 -----------------------------------------------------------------
                    Cartesian Multipole Moments
 -----------------------------------------------------------------
    Charge (ESU x 10^10)
                -0.0000
    Dipole Moment (Debye)
         X       0.3945      Y       0.1097      Z       0.0000
       Tot       0.4095
    Quadrupole Moments (Debye-Ang)
        XX     -38.3011     XY       0.6642     YY     -28.9899
        XZ       0.0000     YZ      -0.0000     ZZ     -31.2961
    Octopole Moments (Debye-Ang^2)
       XXX     -15.3631    XXY       0.2019    XYY       3.1253
       YYY       8.3815    XXZ       0.0000    XYZ       0.0000
       YYZ       0.0000    XZZ      -0.7708    YZZ      -0.2450
       ZZZ      -0.0000
    Hexadecapole Moments (Debye-Ang^3)
      XXXX    -348.1807   XXXY      -6.0425   XXYY     -62.3648
      XYYY      10.9181   YYYY     -79.4338   XXXZ       0.0000
      XXYZ       0.0000   XYYZ       0.0000   YYYZ      -0.0000
      XXZZ     -61.5411   XYZZ      -0.1097   YYZZ     -21.1219
      XZZZ       0.0000   YZZZ      -0.0000   ZZZZ     -38.9085
 -----------------------------------------------------------------
 DrvMan completing analytic gradient of the correlated energy
 Correlated dipole moment
            1
    1   0.1552026
    2   0.0431593
    3   0.0000001
 Energy read as -855.747870259
 Full Analytical Gradient: (in a.u., or Hartree/Bohr)
             1             2             3             4
    1   -0.00048174    0.00053179   -0.00003869   -0.00001136
    2   -0.00036038    0.00026694    0.00016461   -0.00007117
    3   -0.00000000    0.00000003   -0.00000002   -0.00000001
 Gradient time:  CPU 0.80 s  wall 0.81 s
 ----------------------------------------------------------------
             Standard Nuclear Orientation (Angstroms)
    I     Atom           X                Y                Z
 ----------------------------------------------------------------
    1      P       0.6508122601    -0.5702891155    -0.0000000000
    2      N       1.6436638599     0.6043498401     0.0000000000
    3      H       1.4147529363     1.5932781077     0.0000000000
    4      Cl     -1.3346814034     0.1606241025    -0.0000000000
 ----------------------------------------------------------------
 Nuclear Repulsion Energy =   130.8280982353 hartrees
 There are       20 alpha and       20 beta electrons

                       Distance Matrix (Angstroms)
             P (  1)   N (  2)   H (  3)
   N (  2)  1.538028
   H (  3)  2.294478  1.015076
   Cl(  4)  2.115755  3.011218  3.100304

 Requested basis set is 6-311++G(d,p)
 There are 37 shells and 89 basis functions
 A cutoff of  1.0D-14 yielded    668 shell pairs
 There are      4007 function pairs (      4295 Cartesian)
 Smallest overlap matrix eigenvalue = 2.56E-03
 Guess MOs from SCF MO coefficient file

 -----------------------------------------------------------------------
  General SCF calculation program by
  Eric Jon Sundstrom, Paul Horn, Yuezhi Mao, Dmitri Zuev, Alec White,
  David Stuck, Shaama M.S., Shane Yost, Joonho Lee, David Small,
  Daniel Levine, Susi Lehtola, Hugh Burton, Evgeny Epifanovsky
 -----------------------------------------------------------------------
 Hartree-Fock
 using 6 threads for integral computing
 -------------------------------------------------------
 OpenMP Integral computing Module                
 Release: version 2.0, May 2017, Q-Chem Inc. Pleasanton 
 -------------------------------------------------------
 A restricted SCF calculation will be
 performed using DIIS
 SCF converges when DIIS error is below 1.0e-08
 ---------------------------------------
  Cycle       Energy         DIIS error
 ---------------------------------------
    1    -855.2941183023      3.68e-05  
    2    -855.2941198327      1.53e-05  
    3    -855.2941200574      8.33e-06  
    4    -855.2941201445      1.69e-06  
    5    -855.2941201529      5.83e-07  
    6    -855.2941201543      2.44e-07  
    7    -855.2941201546      1.07e-07  
    8    -855.2941201546      4.26e-08  
    9    -855.2941201546      1.13e-08  
   10    -855.2941201546      2.80e-09  Convergence criterion met
 ---------------------------------------
 SCF time:   CPU 3.10s  wall 1.00s 
 SCF   energy in the final basis set =     -855.2941201546
 Total energy in the final basis set =     -855.2941201546


 ------------------------------------------------------------------------------

   CCMAN2: suite of methods based on coupled cluster
           and equation of motion theories.

   Components:
   * libvmm-1.3-trunk
     by Evgeny Epifanovsky, Ilya Kaliman.
   * libtensor-2.5-trunk
     by Evgeny Epifanovsky, Michael Wormit, Dmitry Zuev, Sam Manzer, 
        Ilya Kaliman.
   * libcc-2.5-trunk
     by Evgeny Epifanovsky, Arik Landau, Tomasz Kus, Kirill Khistyaev, 
        Dmitry Zuev, Prashant Manohar, Xintian Feng, Anna Krylov, 
        Matthew Goldey, Alec White, Thomas Jagau, Kaushik Nanda, 
        Anastasia Gunina, Alexander Kunitsa, Joonho Lee.

   CCMAN original authors:
   Anna I. Krylov, C. David Sherrill, Steven R. Gwaltney,
   Edward F. C. Byrd (2000)
   Sergey V. Levchenko, Lyudmila V. Slipchenko, Tao Wang,
   Ana-Maria C. Cristian (2003)
   Piotr A. Pieniazek, C. Melania Oana, Evgeny Epifanovsky (2007)
   Prashant Manohar (2009)

 ------------------------------------------------------------------------------


 Allocating and initializing 30808MB of RAM...
 Calculation will run on 6 cores.


 Alpha MOs, Restricted
 -- Occupied --                  
-104.84  -80.05  -15.60  -10.57   -8.04   -8.03   -8.03   -7.59
  1 A     2 A     3 A     4 A     5 A     6 A     7 A     8 A                  
 -5.485  -5.483  -5.482  -1.197  -1.101  -0.798  -0.642  -0.531
  9 A    10 A    11 A    12 A    13 A    14 A    15 A    16 A                  
 -0.509  -0.453  -0.439  -0.434
 17 A    18 A    19 A    20 A                                                  
 -- Virtual --                   
  0.020   0.050   0.066   0.071   0.083   0.095   0.120   0.136
 21 A    22 A    23 A    24 A    25 A    26 A    27 A    28 A                  
  0.149   0.154   0.213   0.225   0.229   0.251   0.255   0.289
 29 A    30 A    31 A    32 A    33 A    34 A    35 A    36 A                  
  0.324   0.379   0.388   0.489   0.551   0.606   0.610   0.685
 37 A    38 A    39 A    40 A    41 A    42 A    43 A    44 A                  
  0.786   0.828   0.887   0.888   0.923   0.979   1.034   1.090
 45 A    46 A    47 A    48 A    49 A    50 A    51 A    52 A                  
  1.143   1.146   1.151   1.185   1.191   1.301   1.369   1.487
 53 A    54 A    55 A    56 A    57 A    58 A    59 A    60 A                  
  1.571   1.749   1.787   1.848   2.017   2.221   2.396   2.509
 61 A    62 A    63 A    64 A    65 A    66 A    67 A    68 A                  
  2.615   2.645   2.671   2.740   2.895   3.055   3.345   4.264
 69 A    70 A    71 A    72 A    73 A    74 A    75 A    76 A                  
  4.426   4.954   7.514  10.361  14.709  14.812  14.949  26.680
 77 A    78 A    79 A    80 A    81 A    82 A    83 A    84 A                  
 26.713  26.988  36.819 166.132 219.216
 85 A    86 A    87 A    88 A    89 A                                          

 Beta MOs, Restricted
 -- Occupied --                  
-104.84  -80.05  -15.60  -10.57   -8.04   -8.03   -8.03   -7.59
  1 A     2 A     3 A     4 A     5 A     6 A     7 A     8 A                  
 -5.485  -5.483  -5.482  -1.197  -1.101  -0.798  -0.642  -0.531
  9 A    10 A    11 A    12 A    13 A    14 A    15 A    16 A                  
 -0.509  -0.453  -0.439  -0.434
 17 A    18 A    19 A    20 A                                                  
 -- Virtual --                   
  0.020   0.050   0.066   0.071   0.083   0.095   0.120   0.136
 21 A    22 A    23 A    24 A    25 A    26 A    27 A    28 A                  
  0.149   0.154   0.213   0.225   0.229   0.251   0.255   0.289
 29 A    30 A    31 A    32 A    33 A    34 A    35 A    36 A                  
  0.324   0.379   0.388   0.489   0.551   0.606   0.610   0.685
 37 A    38 A    39 A    40 A    41 A    42 A    43 A    44 A                  
  0.786   0.828   0.887   0.888   0.923   0.979   1.034   1.090
 45 A    46 A    47 A    48 A    49 A    50 A    51 A    52 A                  
  1.143   1.146   1.151   1.185   1.191   1.301   1.369   1.487
 53 A    54 A    55 A    56 A    57 A    58 A    59 A    60 A                  
  1.571   1.749   1.787   1.848   2.017   2.221   2.396   2.509
 61 A    62 A    63 A    64 A    65 A    66 A    67 A    68 A                  
  2.615   2.645   2.671   2.740   2.895   3.055   3.345   4.264
 69 A    70 A    71 A    72 A    73 A    74 A    75 A    76 A                  
  4.426   4.954   7.514  10.361  14.709  14.812  14.949  26.680
 77 A    78 A    79 A    80 A    81 A    82 A    83 A    84 A                  
 26.713  26.988  36.819 166.132 219.216
 85 A    86 A    87 A    88 A    89 A                                          

 Occupation and symmetry of molecular orbitals

 Point group: C1 (1 irreducible representation).

                           A     All 
 -------------------------------------
 All molecular orbitals:
  - Alpha                  89    89  
  - Beta                   89    89  
 -------------------------------------
 Alpha orbitals:
  - Frozen occupied        11    11  
  - Active occupied        9     9   
  - Active virtual         69    69  
  - Frozen virtual         0     0   
 -------------------------------------
 Beta orbitals:
  - Frozen occupied        11    11  
  - Active occupied        9     9   
  - Active virtual         69    69  
  - Frozen virtual         0     0   
 -------------------------------------

 Import integrals:   CPU 0.00 s  wall 0.00 s

 Import integrals:   CPU 8.97 s  wall 1.91 s

 MP2 amplitudes:   CPU 0.03 s  wall 0.03 s

Running a double precision version
           CCSD T amplitudes will be solved using DIIS.

           Start     Size      MaxIter   EConv     TConv     
           3         7         100       1.00e-07  1.00e-05  
 ------------------------------------------------------------------------------
           Energy (a.u.)   Ediff      Tdiff       Comment
 ------------------------------------------------------------------------------
          -855.72451654                           
     1    -855.73031362   5.80e-03   6.66e-01     
     2    -855.74522868   1.49e-02   8.92e-02     
     3    -855.74551274   2.84e-04   3.93e-02     
     4    -855.74717640   1.66e-03   1.20e-02     Switched to DIIS steps.
     5    -855.74783470   6.58e-04   1.05e-02     
     6    -855.74786625   3.15e-05   1.89e-03     
     7    -855.74786753   1.28e-06   8.42e-04     
     8    -855.74786992   2.39e-06   2.43e-04     
     9    -855.74787042   5.04e-07   1.05e-04     
    10    -855.74787050   7.98e-08   3.89e-05     
    11    -855.74787052   1.52e-08   2.03e-05     
    12    -855.74787053   1.00e-08   6.28e-06     
 ------------------------------------------------------------------------------
          -855.74787053                           CCSD T converged.

End of double precision
 SCF energy                 = -855.29412015
 MP2 energy                 = -855.72451654
 CCSD correlation energy     =   -0.45375037
 CCSD total energy           = -855.74787053

 CCSD  T1^2 = 0.0104  T2^2 = 0.1981  Leading amplitudes:

 Amplitude    Orbitals with energies
  0.0294       17 (A) A                  ->    21 (A) A                   
              -0.5093                          0.0199                     
  0.0294       17 (A) B                  ->    21 (A) B                   
              -0.5093                          0.0199                     
 -0.0154       20 (A) A                  ->    31 (A) A                   
              -0.4337                          0.2130                     
 -0.0154       20 (A) B                  ->    31 (A) B                   
              -0.4337                          0.2130                     

 Amplitude    Orbitals with energies
 -0.0762       19 (A) A      19 (A) B    ->    21 (A) A      21 (A) B     
              -0.4385       -0.4385            0.0199        0.0199       
  0.0762       19 (A) A      19 (A) B    ->    21 (A) B      21 (A) A     
              -0.4385       -0.4385            0.0199        0.0199       
  0.0762       19 (A) B      19 (A) A    ->    21 (A) A      21 (A) B     
              -0.4385       -0.4385            0.0199        0.0199       
 -0.0762       19 (A) B      19 (A) A    ->    21 (A) B      21 (A) A     
              -0.4385       -0.4385            0.0199        0.0199       

 Computing CCSD intemediates for later calculations in double precision
 Finished.

Running a double precision version
           CCSD Lambda amplitudes will be solved using DIIS.
           Start     Size      MaxIter   EConv     LConv     
           3         7         100       1.00e-07  1.00e-05  
 ------------------------------------------------------------------------------
            Enorm      Ldiff       Comment
 ------------------------------------------------------------------------------
     1     4.56e-02   3.32e-02     
     2     1.36e-02   6.06e-03     
     3     5.46e-03   1.48e-03     
     4     3.27e-03   1.20e-03     Switched to DIIS steps.
     5     8.92e-04   6.14e-04     
     6     3.70e-04   1.29e-04     
     7     1.32e-04   3.23e-05     
     8     5.87e-05   1.04e-06     
     9     2.29e-05   2.59e-06     
    10     9.53e-06   6.36e-07     
    11     3.11e-06   2.53e-07     
    12     1.23e-06   5.45e-08     
    13     4.31e-07   9.87e-08     
    14     1.54e-07   1.96e-08     
    15     8.08e-08   1.59e-08     
 ------------------------------------------------------------------------------
                                   CCSD Lambda converged.

 Computing density matrices in double precision...
           Orbital response amplitudes will be solved using DIIS.
           Start     Size      MaxIter   EConv     LConv     
           3         7         100       1.00e-06  1.00e-06  
 ------------------------------------------------------------------------------
            Enorm      Ldiff       Comment
 ------------------------------------------------------------------------------
     1     6.95e-02   1.15e-03     
     2     4.44e-02   1.75e-02     
     3     4.38e-02   1.77e-02     
     4     1.32e-02   1.67e-02     Switched to DIIS steps.
     5     1.89e-03   6.52e-05     
     6     9.55e-04   4.25e-04     
     7     3.14e-04   1.11e-04     
     8     4.15e-05   8.36e-05     
     9     1.17e-05   5.65e-07     
    10     3.75e-06   9.37e-07     
    11     6.37e-07   2.32e-07     
 ------------------------------------------------------------------------------
                                   Orbital response converged.

 Computing density matrices... Done.
 CCSD calculation:   CPU 138.10 s  wall 26.93 s

 Transferring MO TPDM to AO TPDM
 Transferring g2_o1o1o1o1
 Transferring g2_o1o1o1v1
 Transferring g2_o1o1v1v1
 Transferring g2_o1v1o1v1
 Transferring g2_o1v1v1v1
 Transferring g2_v1v1v1v1
 Adding separable TPDM
 Computing TPDM gradient
 --------------------------------------------------------
 2e gradient
  Atom          X               Y               Z
 --------------------------------------------------------
    1         -5.641882       17.473284       -0.000000  
    2        -14.240763       -8.304151       -0.000000  
    3          0.557135       -4.667410        0.000000  
    4         19.325510       -4.501723        0.000000  
 --------------------------------------------------------
 --------------------------------------------------------
 Final gradient
  Atom          X               Y               Z
 --------------------------------------------------------
    1         -5.641882       17.473284       -0.000000  
    2        -14.240763       -8.304151       -0.000000  
    3          0.557135       -4.667410        0.000000  
    4         19.325510       -4.501723        0.000000  
 --------------------------------------------------------
 Analytic gradient from two-electron contribution:   CPU 56.00 s  wall 10.71 s

 Total ccman2 time:   CPU 206.70 s  wall 40.54 s


 --------------------------------------------------------------

                    Orbital Energies (a.u.)
 --------------------------------------------------------------

 Alpha MOs
 -- Occupied --
******** -80.0544 -15.5970 -10.5672  -8.0350  -8.0326  -8.0324  -7.5919
 -5.4846  -5.4830  -5.4823  -1.1971  -1.1006  -0.7976  -0.6418  -0.5307
 -0.5093  -0.4533  -0.4385  -0.4337
 -- Virtual --
  0.0199   0.0500   0.0659   0.0709   0.0831   0.0953   0.1196   0.1361
  0.1488   0.1540   0.2130   0.2251   0.2293   0.2509   0.2547   0.2890
  0.3245   0.3788   0.3879   0.4887   0.5515   0.6057   0.6101   0.6848
  0.7863   0.8285   0.8874   0.8880   0.9230   0.9789   1.0343   1.0903
  1.1426   1.1464   1.1515   1.1852   1.1910   1.3010   1.3692   1.4869
  1.5707   1.7494   1.7866   1.8478   2.0171   2.2213   2.3965   2.5086
  2.6150   2.6445   2.6707   2.7397   2.8947   3.0548   3.3448   4.2641
  4.4255   4.9544   7.5142  10.3609  14.7090  14.8119  14.9491  26.6802
 26.7125  26.9883  36.8193 166.1322 219.2156
 --------------------------------------------------------------

          Ground-State Mulliken Net Atomic Charges

     Atom                 Charge (a.u.)
  ----------------------------------------
      1 P                     0.359287
      2 N                    -0.405744
      3 H                     0.280720
      4 Cl                   -0.234263
  ----------------------------------------
  Sum of atomic charges =     0.000000

 -----------------------------------------------------------------
                    Cartesian Multipole Moments
 -----------------------------------------------------------------
    Charge (ESU x 10^10)
                -0.0000
    Dipole Moment (Debye)
         X       0.4043      Y       0.1098      Z       0.0000
       Tot       0.4190
    Quadrupole Moments (Debye-Ang)
        XX     -38.2867     XY       0.6694     YY     -28.9830
        XZ       0.0000     YZ       0.0000     ZZ     -31.2912
    Octopole Moments (Debye-Ang^2)
       XXX     -15.2444    XXY       0.2180    XYY       3.1512
       YYY       8.3898    XXZ       0.0000    XYZ       0.0000
       YYZ      -0.0000    XZZ      -0.7486    YZZ      -0.2457
       ZZZ      -0.0000
    Hexadecapole Moments (Debye-Ang^3)
      XXXX    -347.8118   XXXY      -5.9775   XXYY     -62.3050
      XYYY      10.9588   YYYY     -79.4013   XXXZ       0.0000
      XXYZ       0.0000   XYYZ      -0.0000   YYYZ       0.0000
      XXZZ     -61.4916   XYZZ      -0.1011   YYZZ     -21.1155
      XZZZ       0.0000   YZZZ       0.0000   ZZZZ     -38.8947
 -----------------------------------------------------------------
 DrvMan completing analytic gradient of the correlated energy
 Correlated dipole moment
            1
    1   0.1590769
    2   0.0431975
    3   0.0000000
 Energy read as -855.747870526
 Full Analytical Gradient: (in a.u., or Hartree/Bohr)
             1             2             3             4
    1    0.00021944   -0.00039152    0.00005311    0.00011898
    2    0.00036286   -0.00022044   -0.00011710   -0.00002532
    3   -0.00000000    0.00000000   -0.00000000   -0.00000000
 Gradient time:  CPU 0.79 s  wall 0.79 s
 ----------------------------------------------------------------
             Standard Nuclear Orientation (Angstroms)
    I     Atom           X                Y                Z
 ----------------------------------------------------------------
    1      P       0.6508122601    -0.5702891155    -0.0000000000
    2      N       1.6446638599     0.6053498401     0.0000000000
    3      H       1.4147529363     1.5932781077     0.0000000000
    4      Cl     -1.3346814034     0.1606241025    -0.0000000000
 ----------------------------------------------------------------
 Nuclear Repulsion Energy =   130.7898272661 hartrees
 There are       20 alpha and       20 beta electrons

                       Distance Matrix (Angstroms)
             P (  1)   N (  2)   H (  3)
   N (  2)  1.539438
   H (  3)  2.294478  1.014328
   Cl(  4)  2.115755  3.012354  3.100304

 Requested basis set is 6-311++G(d,p)
 There are 37 shells and 89 basis functions
 A cutoff of  1.0D-14 yielded    668 shell pairs
 There are      4007 function pairs (      4295 Cartesian)
 Smallest overlap matrix eigenvalue = 2.56E-03
 Guess MOs from SCF MO coefficient file

 -----------------------------------------------------------------------
  General SCF calculation program by
  Eric Jon Sundstrom, Paul Horn, Yuezhi Mao, Dmitri Zuev, Alec White,
  David Stuck, Shaama M.S., Shane Yost, Joonho Lee, David Small,
  Daniel Levine, Susi Lehtola, Hugh Burton, Evgeny Epifanovsky
 -----------------------------------------------------------------------
 Hartree-Fock
 using 6 threads for integral computing
 -------------------------------------------------------
 OpenMP Integral computing Module                
 Release: version 2.0, May 2017, Q-Chem Inc. Pleasanton 
 -------------------------------------------------------
 A restricted SCF calculation will be
 performed using DIIS
 SCF converges when DIIS error is below 1.0e-08
 ---------------------------------------
  Cycle       Energy         DIIS error
 ---------------------------------------
    1    -855.2940417037      3.23e-05  
    2    -855.2940427688      1.14e-05  
    3    -855.2940428925      6.04e-06  
    4    -855.2940429391      1.88e-06  
    5    -855.2940429466      5.88e-07  
    6    -855.2940429482      2.77e-07  
    7    -855.2940429486      1.13e-07  
    8    -855.2940429486      3.69e-08  
    9    -855.2940429486      9.22e-09  Convergence criterion met
 ---------------------------------------
 SCF time:   CPU 2.74s  wall 1.00s 
 SCF   energy in the final basis set =     -855.2940429486
 Total energy in the final basis set =     -855.2940429486


 ------------------------------------------------------------------------------

   CCMAN2: suite of methods based on coupled cluster
           and equation of motion theories.

   Components:
   * libvmm-1.3-trunk
     by Evgeny Epifanovsky, Ilya Kaliman.
   * libtensor-2.5-trunk
     by Evgeny Epifanovsky, Michael Wormit, Dmitry Zuev, Sam Manzer, 
        Ilya Kaliman.
   * libcc-2.5-trunk
     by Evgeny Epifanovsky, Arik Landau, Tomasz Kus, Kirill Khistyaev, 
        Dmitry Zuev, Prashant Manohar, Xintian Feng, Anna Krylov, 
        Matthew Goldey, Alec White, Thomas Jagau, Kaushik Nanda, 
        Anastasia Gunina, Alexander Kunitsa, Joonho Lee.

   CCMAN original authors:
   Anna I. Krylov, C. David Sherrill, Steven R. Gwaltney,
   Edward F. C. Byrd (2000)
   Sergey V. Levchenko, Lyudmila V. Slipchenko, Tao Wang,
   Ana-Maria C. Cristian (2003)
   Piotr A. Pieniazek, C. Melania Oana, Evgeny Epifanovsky (2007)
   Prashant Manohar (2009)

 ------------------------------------------------------------------------------


 Allocating and initializing 30808MB of RAM...
 Calculation will run on 6 cores.


 Alpha MOs, Restricted
 -- Occupied --                  
-104.84  -80.05  -15.60  -10.57   -8.04   -8.03   -8.03   -7.59
  1 A     2 A     3 A     4 A     5 A     6 A     7 A     8 A                  
 -5.485  -5.483  -5.482  -1.197  -1.101  -0.798  -0.642  -0.531
  9 A    10 A    11 A    12 A    13 A    14 A    15 A    16 A                  
 -0.509  -0.453  -0.438  -0.434
 17 A    18 A    19 A    20 A                                                  
 -- Virtual --                   
  0.020   0.050   0.066   0.071   0.083   0.095   0.120   0.136
 21 A    22 A    23 A    24 A    25 A    26 A    27 A    28 A                  
  0.149   0.154   0.213   0.225   0.229   0.251   0.255   0.289
 29 A    30 A    31 A    32 A    33 A    34 A    35 A    36 A                  
  0.325   0.379   0.388   0.488   0.551   0.606   0.610   0.685
 37 A    38 A    39 A    40 A    41 A    42 A    43 A    44 A                  
  0.786   0.828   0.887   0.888   0.923   0.979   1.035   1.090
 45 A    46 A    47 A    48 A    49 A    50 A    51 A    52 A                  
  1.142   1.146   1.151   1.185   1.191   1.301   1.368   1.487
 53 A    54 A    55 A    56 A    57 A    58 A    59 A    60 A                  
  1.571   1.749   1.786   1.848   2.017   2.222   2.396   2.509
 61 A    62 A    63 A    64 A    65 A    66 A    67 A    68 A                  
  2.615   2.645   2.671   2.739   2.894   3.054   3.346   4.264
 69 A    70 A    71 A    72 A    73 A    74 A    75 A    76 A                  
  4.425   4.954   7.513  10.361  14.709  14.812  14.948  26.680
 77 A    78 A    79 A    80 A    81 A    82 A    83 A    84 A                  
 26.712  26.988  36.820 166.131 219.215
 85 A    86 A    87 A    88 A    89 A                                          

 Beta MOs, Restricted
 -- Occupied --                  
-104.84  -80.05  -15.60  -10.57   -8.04   -8.03   -8.03   -7.59
  1 A     2 A     3 A     4 A     5 A     6 A     7 A     8 A                  
 -5.485  -5.483  -5.482  -1.197  -1.101  -0.798  -0.642  -0.531
  9 A    10 A    11 A    12 A    13 A    14 A    15 A    16 A                  
 -0.509  -0.453  -0.438  -0.434
 17 A    18 A    19 A    20 A                                                  
 -- Virtual --                   
  0.020   0.050   0.066   0.071   0.083   0.095   0.120   0.136
 21 A    22 A    23 A    24 A    25 A    26 A    27 A    28 A                  
  0.149   0.154   0.213   0.225   0.229   0.251   0.255   0.289
 29 A    30 A    31 A    32 A    33 A    34 A    35 A    36 A                  
  0.325   0.379   0.388   0.488   0.551   0.606   0.610   0.685
 37 A    38 A    39 A    40 A    41 A    42 A    43 A    44 A                  
  0.786   0.828   0.887   0.888   0.923   0.979   1.035   1.090
 45 A    46 A    47 A    48 A    49 A    50 A    51 A    52 A                  
  1.142   1.146   1.151   1.185   1.191   1.301   1.368   1.487
 53 A    54 A    55 A    56 A    57 A    58 A    59 A    60 A                  
  1.571   1.749   1.786   1.848   2.017   2.222   2.396   2.509
 61 A    62 A    63 A    64 A    65 A    66 A    67 A    68 A                  
  2.615   2.645   2.671   2.739   2.894   3.054   3.346   4.264
 69 A    70 A    71 A    72 A    73 A    74 A    75 A    76 A                  
  4.425   4.954   7.513  10.361  14.709  14.812  14.948  26.680
 77 A    78 A    79 A    80 A    81 A    82 A    83 A    84 A                  
 26.712  26.988  36.820 166.131 219.215
 85 A    86 A    87 A    88 A    89 A                                          

 Occupation and symmetry of molecular orbitals

 Point group: C1 (1 irreducible representation).

                           A     All 
 -------------------------------------
 All molecular orbitals:
  - Alpha                  89    89  
  - Beta                   89    89  
 -------------------------------------
 Alpha orbitals:
  - Frozen occupied        11    11  
  - Active occupied        9     9   
  - Active virtual         69    69  
  - Frozen virtual         0     0   
 -------------------------------------
 Beta orbitals:
  - Frozen occupied        11    11  
  - Active occupied        9     9   
  - Active virtual         69    69  
  - Frozen virtual         0     0   
 -------------------------------------

 Import integrals:   CPU 0.00 s  wall 0.00 s

 Import integrals:   CPU 7.45 s  wall 1.40 s

 MP2 amplitudes:   CPU 0.07 s  wall 0.05 s

Running a double precision version
           CCSD T amplitudes will be solved using DIIS.

           Start     Size      MaxIter   EConv     TConv     
           3         7         100       1.00e-07  1.00e-05  
 ------------------------------------------------------------------------------
           Energy (a.u.)   Ediff      Tdiff       Comment
 ------------------------------------------------------------------------------
          -855.72452816                           
     1    -855.73028834   5.76e-03   6.66e-01     
     2    -855.74522902   1.49e-02   8.92e-02     
     3    -855.74550622   2.77e-04   3.94e-02     
     4    -855.74717338   1.67e-03   1.20e-02     Switched to DIIS steps.
     5    -855.74783343   6.60e-04   1.05e-02     
     6    -855.74786511   3.17e-05   1.89e-03     
     7    -855.74786637   1.27e-06   8.45e-04     
     8    -855.74786876   2.39e-06   2.43e-04     
     9    -855.74786927   5.09e-07   1.06e-04     
    10    -855.74786935   7.90e-08   3.90e-05     
    11    -855.74786936   1.63e-08   2.04e-05     
    12    -855.74786938   1.02e-08   6.31e-06     
 ------------------------------------------------------------------------------
          -855.74786938                           CCSD T converged.

End of double precision
 SCF energy                 = -855.29404295
 MP2 energy                 = -855.72452816
 CCSD correlation energy     =   -0.45382643
 CCSD total energy           = -855.74786938

 CCSD  T1^2 = 0.0104  T2^2 = 0.1982  Leading amplitudes:

 Amplitude    Orbitals with energies
 -0.0294       17 (A) A                  ->    21 (A) A                   
              -0.5092                          0.0197                     
 -0.0294       17 (A) B                  ->    21 (A) B                   
              -0.5092                          0.0197                     
 -0.0154       20 (A) A                  ->    31 (A) A                   
              -0.4339                          0.2128                     
 -0.0154       20 (A) B                  ->    31 (A) B                   
              -0.4339                          0.2128                     

 Amplitude    Orbitals with energies
 -0.0767       19 (A) A      19 (A) B    ->    21 (A) A      21 (A) B     
              -0.4383       -0.4383            0.0197        0.0197       
  0.0767       19 (A) A      19 (A) B    ->    21 (A) B      21 (A) A     
              -0.4383       -0.4383            0.0197        0.0197       
  0.0767       19 (A) B      19 (A) A    ->    21 (A) A      21 (A) B     
              -0.4383       -0.4383            0.0197        0.0197       
 -0.0767       19 (A) B      19 (A) A    ->    21 (A) B      21 (A) A     
              -0.4383       -0.4383            0.0197        0.0197       

 Computing CCSD intemediates for later calculations in double precision
 Finished.

Running a double precision version
           CCSD Lambda amplitudes will be solved using DIIS.
           Start     Size      MaxIter   EConv     LConv     
           3         7         100       1.00e-07  1.00e-05  
 ------------------------------------------------------------------------------
            Enorm      Ldiff       Comment
 ------------------------------------------------------------------------------
     1     4.57e-02   3.32e-02     
     2     1.36e-02   6.07e-03     
     3     5.48e-03   1.48e-03     
     4     3.28e-03   1.20e-03     Switched to DIIS steps.
     5     8.95e-04   6.17e-04     
     6     3.71e-04   1.30e-04     
     7     1.32e-04   3.26e-05     
     8     5.90e-05   1.04e-06     
     9     2.30e-05   2.61e-06     
    10     9.58e-06   6.48e-07     
    11     3.13e-06   2.59e-07     
    12     1.24e-06   5.57e-08     
    13     4.34e-07   9.96e-08     
    14     1.56e-07   1.97e-08     
    15     8.14e-08   1.61e-08     
 ------------------------------------------------------------------------------
                                   CCSD Lambda converged.

 Computing density matrices in double precision...
           Orbital response amplitudes will be solved using DIIS.
           Start     Size      MaxIter   EConv     LConv     
           3         7         100       1.00e-06  1.00e-06  
 ------------------------------------------------------------------------------
            Enorm      Ldiff       Comment
 ------------------------------------------------------------------------------
     1     6.96e-02   1.11e-03     
     2     4.45e-02   1.75e-02     
     3     4.40e-02   1.78e-02     
     4     1.33e-02   1.68e-02     Switched to DIIS steps.
     5     1.91e-03   8.56e-05     
     6     9.62e-04   4.29e-04     
     7     3.16e-04   1.12e-04     
     8     4.18e-05   8.41e-05     
     9     1.18e-05   6.23e-07     
    10     3.79e-06   9.40e-07     
    11     6.44e-07   2.32e-07     
 ------------------------------------------------------------------------------
                                   Orbital response converged.

 Computing density matrices... Done.
 CCSD calculation:   CPU 138.53 s  wall 27.12 s

 Transferring MO TPDM to AO TPDM
 Transferring g2_o1o1o1o1
 Transferring g2_o1o1o1v1
 Transferring g2_o1o1v1v1
 Transferring g2_o1v1o1v1
 Transferring g2_o1v1v1v1
 Transferring g2_v1v1v1v1
 Adding separable TPDM
 Computing TPDM gradient
 --------------------------------------------------------
 2e gradient
  Atom          X               Y               Z
 --------------------------------------------------------
    1         -5.652265       17.458356       -0.000000  
    2        -14.232016       -8.290617       -0.000000  
    3          0.560164       -4.665940        0.000000  
    4         19.324117       -4.501799        0.000000  
 --------------------------------------------------------
 --------------------------------------------------------
 Final gradient
  Atom          X               Y               Z
 --------------------------------------------------------
    1         -5.652265       17.458356       -0.000000  
    2        -14.232016       -8.290617       -0.000000  
    3          0.560164       -4.665940        0.000000  
    4         19.324117       -4.501799        0.000000  
 --------------------------------------------------------
 Analytic gradient from two-electron contribution:   CPU 53.86 s  wall 10.58 s

 Total ccman2 time:   CPU 204.79 s  wall 40.57 s


 --------------------------------------------------------------

                    Orbital Energies (a.u.)
 --------------------------------------------------------------

 Alpha MOs
 -- Occupied --
******** -80.0546 -15.5971 -10.5674  -8.0352  -8.0327  -8.0326  -7.5921
 -5.4848  -5.4832  -5.4824  -1.1968  -1.1007  -0.7977  -0.6418  -0.5307
 -0.5092  -0.4533  -0.4383  -0.4339
 -- Virtual --
  0.0197   0.0500   0.0659   0.0708   0.0831   0.0953   0.1196   0.1361
  0.1487   0.1539   0.2128   0.2251   0.2293   0.2508   0.2547   0.2891
  0.3246   0.3788   0.3879   0.4885   0.5513   0.6056   0.6100   0.6849
  0.7859   0.8284   0.8870   0.8880   0.9233   0.9789   1.0345   1.0900
  1.1424   1.1463   1.1514   1.1852   1.1909   1.3008   1.3679   1.4867
  1.5706   1.7493   1.7865   1.8478   2.0171   2.2221   2.3963   2.5090
  2.6149   2.6445   2.6710   2.7395   2.8940   3.0540   3.3456   4.2641
  4.4251   4.9543   7.5133  10.3607  14.7088  14.8115  14.9476  26.6801
 26.7124  26.9881  36.8198 166.1308 219.2155
 --------------------------------------------------------------

          Ground-State Mulliken Net Atomic Charges

     Atom                 Charge (a.u.)
  ----------------------------------------
      1 P                     0.359188
      2 N                    -0.405947
      3 H                     0.280486
      4 Cl                   -0.233726
  ----------------------------------------
  Sum of atomic charges =     0.000000

 -----------------------------------------------------------------
                    Cartesian Multipole Moments
 -----------------------------------------------------------------
    Charge (ESU x 10^10)
                 0.0000
    Dipole Moment (Debye)
         X       0.3970      Y       0.1070      Z       0.0000
       Tot       0.4111
    Quadrupole Moments (Debye-Ang)
        XX     -38.2963     XY       0.6620     YY     -28.9867
        XZ       0.0000     YZ       0.0000     ZZ     -31.2948
    Octopole Moments (Debye-Ang^2)
       XXX     -15.3195    XXY       0.1973    XYY       3.1331
       YYY       8.3653    XXZ       0.0000    XYZ       0.0000
       YYZ      -0.0000    XZZ      -0.7622    YZZ      -0.2504
       ZZZ      -0.0000
    Hexadecapole Moments (Debye-Ang^3)
      XXXX    -348.0200   XXXY      -6.0596   XXYY     -62.3472
      XYYY      10.9078   YYYY     -79.4435   XXXZ       0.0000
      XXYZ       0.0000   XYYZ      -0.0000   YYYZ       0.0000
      XXZZ     -61.5191   XYZZ      -0.1146   YYZZ     -21.1240
      XZZZ       0.0000   YZZZ       0.0000   ZZZZ     -38.9063
 -----------------------------------------------------------------
 DrvMan completing analytic gradient of the correlated energy
 Correlated dipole moment
            1
    1   0.1561764
    2   0.0421091
    3   0.0000000
 Energy read as -855.747869375
 Full Analytical Gradient: (in a.u., or Hartree/Bohr)
             1             2             3             4
    1   -0.00059234    0.00031194    0.00024685    0.00003355
    2   -0.00068989    0.00151182   -0.00080350   -0.00001843
    3   -0.00000000    0.00000000   -0.00000000   -0.00000000
 Gradient time:  CPU 0.76 s  wall 0.77 s
 ----------------------------------------------------------------
             Standard Nuclear Orientation (Angstroms)
    I     Atom           X                Y                Z
 ----------------------------------------------------------------
    1      P       0.6508122601    -0.5702891155    -0.0000000000
    2      N       1.6446638599     0.6033498401     0.0000000000
    3      H       1.4147529363     1.5932781077     0.0000000000
    4      Cl     -1.3346814034     0.1606241025    -0.0000000000
 ----------------------------------------------------------------
 Nuclear Repulsion Energy =   130.8207049853 hartrees
 There are       20 alpha and       20 beta electrons

                       Distance Matrix (Angstroms)
             P (  1)   N (  2)   H (  3)
   N (  2)  1.537911
   H (  3)  2.294478  1.016276
   Cl(  4)  2.115755  3.012060  3.100304

 Requested basis set is 6-311++G(d,p)
 There are 37 shells and 89 basis functions
 A cutoff of  1.0D-14 yielded    668 shell pairs
 There are      4007 function pairs (      4295 Cartesian)
 Smallest overlap matrix eigenvalue = 2.56E-03
 Guess MOs from SCF MO coefficient file

 -----------------------------------------------------------------------
  General SCF calculation program by
  Eric Jon Sundstrom, Paul Horn, Yuezhi Mao, Dmitri Zuev, Alec White,
  David Stuck, Shaama M.S., Shane Yost, Joonho Lee, David Small,
  Daniel Levine, Susi Lehtola, Hugh Burton, Evgeny Epifanovsky
 -----------------------------------------------------------------------
 Hartree-Fock
 using 6 threads for integral computing
 -------------------------------------------------------
 OpenMP Integral computing Module                
 Release: version 2.0, May 2017, Q-Chem Inc. Pleasanton 
 -------------------------------------------------------
 A restricted SCF calculation will be
 performed using DIIS
 SCF converges when DIIS error is below 1.0e-08
 ---------------------------------------
  Cycle       Energy         DIIS error
 ---------------------------------------
    1    -855.2940929122      4.62e-05  
    2    -855.2940950606      1.13e-05  
    3    -855.2940952538      4.60e-06  
    4    -855.2940952876      2.58e-06  
    5    -855.2940952973      6.75e-07  
    6    -855.2940952995      3.40e-07  
    7    -855.2940952999      1.35e-07  
    8    -855.2940953000      4.59e-08  
    9    -855.2940953000      1.27e-08  
   10    -855.2940953000      3.53e-09  Convergence criterion met
 ---------------------------------------
 SCF time:   CPU 3.14s  wall 1.00s 
 SCF   energy in the final basis set =     -855.2940953000
 Total energy in the final basis set =     -855.2940953000


 ------------------------------------------------------------------------------

   CCMAN2: suite of methods based on coupled cluster
           and equation of motion theories.

   Components:
   * libvmm-1.3-trunk
     by Evgeny Epifanovsky, Ilya Kaliman.
   * libtensor-2.5-trunk
     by Evgeny Epifanovsky, Michael Wormit, Dmitry Zuev, Sam Manzer, 
        Ilya Kaliman.
   * libcc-2.5-trunk
     by Evgeny Epifanovsky, Arik Landau, Tomasz Kus, Kirill Khistyaev, 
        Dmitry Zuev, Prashant Manohar, Xintian Feng, Anna Krylov, 
        Matthew Goldey, Alec White, Thomas Jagau, Kaushik Nanda, 
        Anastasia Gunina, Alexander Kunitsa, Joonho Lee.

   CCMAN original authors:
   Anna I. Krylov, C. David Sherrill, Steven R. Gwaltney,
   Edward F. C. Byrd (2000)
   Sergey V. Levchenko, Lyudmila V. Slipchenko, Tao Wang,
   Ana-Maria C. Cristian (2003)
   Piotr A. Pieniazek, C. Melania Oana, Evgeny Epifanovsky (2007)
   Prashant Manohar (2009)

 ------------------------------------------------------------------------------


 Allocating and initializing 30808MB of RAM...
 Calculation will run on 6 cores.


 Alpha MOs, Restricted
 -- Occupied --                  
-104.84  -80.05  -15.60  -10.57   -8.04   -8.03   -8.03   -7.59
  1 A     2 A     3 A     4 A     5 A     6 A     7 A     8 A                  
 -5.485  -5.483  -5.482  -1.197  -1.101  -0.797  -0.642  -0.531
  9 A    10 A    11 A    12 A    13 A    14 A    15 A    16 A                  
 -0.509  -0.453  -0.439  -0.434
 17 A    18 A    19 A    20 A                                                  
 -- Virtual --                   
  0.020   0.050   0.066   0.071   0.083   0.095   0.120   0.136
 21 A    22 A    23 A    24 A    25 A    26 A    27 A    28 A                  
  0.149   0.154   0.213   0.225   0.229   0.251   0.255   0.289
 29 A    30 A    31 A    32 A    33 A    34 A    35 A    36 A                  
  0.324   0.379   0.388   0.489   0.551   0.606   0.610   0.685
 37 A    38 A    39 A    40 A    41 A    42 A    43 A    44 A                  
  0.786   0.828   0.887   0.888   0.923   0.979   1.034   1.090
 45 A    46 A    47 A    48 A    49 A    50 A    51 A    52 A                  
  1.143   1.146   1.151   1.185   1.191   1.301   1.369   1.487
 53 A    54 A    55 A    56 A    57 A    58 A    59 A    60 A                  
  1.570   1.749   1.787   1.848   2.017   2.220   2.397   2.509
 61 A    62 A    63 A    64 A    65 A    66 A    67 A    68 A                  
  2.615   2.645   2.670   2.740   2.896   3.054   3.343   4.264
 69 A    70 A    71 A    72 A    73 A    74 A    75 A    76 A                  
  4.426   4.953   7.514  10.361  14.709  14.812  14.949  26.680
 77 A    78 A    79 A    80 A    81 A    82 A    83 A    84 A                  
 26.712  26.988  36.818 166.132 219.216
 85 A    86 A    87 A    88 A    89 A                                          

 Beta MOs, Restricted
 -- Occupied --                  
-104.84  -80.05  -15.60  -10.57   -8.04   -8.03   -8.03   -7.59
  1 A     2 A     3 A     4 A     5 A     6 A     7 A     8 A                  
 -5.485  -5.483  -5.482  -1.197  -1.101  -0.797  -0.642  -0.531
  9 A    10 A    11 A    12 A    13 A    14 A    15 A    16 A                  
 -0.509  -0.453  -0.439  -0.434
 17 A    18 A    19 A    20 A                                                  
 -- Virtual --                   
  0.020   0.050   0.066   0.071   0.083   0.095   0.120   0.136
 21 A    22 A    23 A    24 A    25 A    26 A    27 A    28 A                  
  0.149   0.154   0.213   0.225   0.229   0.251   0.255   0.289
 29 A    30 A    31 A    32 A    33 A    34 A    35 A    36 A                  
  0.324   0.379   0.388   0.489   0.551   0.606   0.610   0.685
 37 A    38 A    39 A    40 A    41 A    42 A    43 A    44 A                  
  0.786   0.828   0.887   0.888   0.923   0.979   1.034   1.090
 45 A    46 A    47 A    48 A    49 A    50 A    51 A    52 A                  
  1.143   1.146   1.151   1.185   1.191   1.301   1.369   1.487
 53 A    54 A    55 A    56 A    57 A    58 A    59 A    60 A                  
  1.570   1.749   1.787   1.848   2.017   2.220   2.397   2.509
 61 A    62 A    63 A    64 A    65 A    66 A    67 A    68 A                  
  2.615   2.645   2.670   2.740   2.896   3.054   3.343   4.264
 69 A    70 A    71 A    72 A    73 A    74 A    75 A    76 A                  
  4.426   4.953   7.514  10.361  14.709  14.812  14.949  26.680
 77 A    78 A    79 A    80 A    81 A    82 A    83 A    84 A                  
 26.712  26.988  36.818 166.132 219.216
 85 A    86 A    87 A    88 A    89 A                                          

 Occupation and symmetry of molecular orbitals

 Point group: C1 (1 irreducible representation).

                           A     All 
 -------------------------------------
 All molecular orbitals:
  - Alpha                  89    89  
  - Beta                   89    89  
 -------------------------------------
 Alpha orbitals:
  - Frozen occupied        11    11  
  - Active occupied        9     9   
  - Active virtual         69    69  
  - Frozen virtual         0     0   
 -------------------------------------
 Beta orbitals:
  - Frozen occupied        11    11  
  - Active occupied        9     9   
  - Active virtual         69    69  
  - Frozen virtual         0     0   
 -------------------------------------

 Import integrals:   CPU 0.00 s  wall 0.00 s

 Import integrals:   CPU 7.31 s  wall 1.34 s

 MP2 amplitudes:   CPU 0.02 s  wall 0.02 s

Running a double precision version
           CCSD T amplitudes will be solved using DIIS.

           Start     Size      MaxIter   EConv     TConv     
           3         7         100       1.00e-07  1.00e-05  
 ------------------------------------------------------------------------------
           Energy (a.u.)   Ediff      Tdiff       Comment
 ------------------------------------------------------------------------------
          -855.72452046                           
     1    -855.73030802   5.79e-03   6.66e-01     
     2    -855.74522755   1.49e-02   8.92e-02     
     3    -855.74551108   2.84e-04   3.93e-02     
     4    -855.74717524   1.66e-03   1.20e-02     Switched to DIIS steps.
     5    -855.74783366   6.58e-04   1.05e-02     
     6    -855.74786520   3.15e-05   1.89e-03     
     7    -855.74786648   1.29e-06   8.42e-04     
     8    -855.74786887   2.38e-06   2.43e-04     
     9    -855.74786937   5.01e-07   1.05e-04     
    10    -855.74786945   7.91e-08   3.88e-05     
    11    -855.74786946   1.49e-08   2.03e-05     
    12    -855.74786947   9.92e-09   6.27e-06     
 ------------------------------------------------------------------------------
          -855.74786947                           CCSD T converged.

End of double precision
 SCF energy                 = -855.29409530
 MP2 energy                 = -855.72452046
 CCSD correlation energy     =   -0.45377417
 CCSD total energy           = -855.74786947

 CCSD  T1^2 = 0.0103  T2^2 = 0.1981  Leading amplitudes:

 Amplitude    Orbitals with energies
 -0.0294       17 (A) A                  ->    21 (A) A                   
              -0.5093                          0.0199                     
 -0.0294       17 (A) B                  ->    21 (A) B                   
              -0.5093                          0.0199                     
 -0.0154       20 (A) A                  ->    31 (A) A                   
              -0.4337                          0.2130                     
 -0.0154       20 (A) B                  ->    31 (A) B                   
              -0.4337                          0.2130                     

 Amplitude    Orbitals with energies
 -0.0762       19 (A) A      19 (A) B    ->    21 (A) A      21 (A) B     
              -0.4386       -0.4386            0.0199        0.0199       
  0.0762       19 (A) A      19 (A) B    ->    21 (A) B      21 (A) A     
              -0.4386       -0.4386            0.0199        0.0199       
  0.0762       19 (A) B      19 (A) A    ->    21 (A) A      21 (A) B     
              -0.4386       -0.4386            0.0199        0.0199       
 -0.0762       19 (A) B      19 (A) A    ->    21 (A) B      21 (A) A     
              -0.4386       -0.4386            0.0199        0.0199       

 Computing CCSD intemediates for later calculations in double precision
 Finished.

Running a double precision version
           CCSD Lambda amplitudes will be solved using DIIS.
           Start     Size      MaxIter   EConv     LConv     
           3         7         100       1.00e-07  1.00e-05  
 ------------------------------------------------------------------------------
            Enorm      Ldiff       Comment
 ------------------------------------------------------------------------------
     1     4.56e-02   3.32e-02     
     2     1.36e-02   6.05e-03     
     3     5.46e-03   1.48e-03     
     4     3.27e-03   1.20e-03     Switched to DIIS steps.
     5     8.92e-04   6.14e-04     
     6     3.69e-04   1.29e-04     
     7     1.32e-04   3.22e-05     
     8     5.86e-05   1.05e-06     
     9     2.29e-05   2.59e-06     
    10     9.52e-06   6.36e-07     
    11     3.10e-06   2.53e-07     
    12     1.23e-06   5.47e-08     
    13     4.30e-07   9.87e-08     
    14     1.54e-07   1.95e-08     
    15     8.06e-08   1.59e-08     
 ------------------------------------------------------------------------------
                                   CCSD Lambda converged.

 Computing density matrices in double precision...
           Orbital response amplitudes will be solved using DIIS.
           Start     Size      MaxIter   EConv     LConv     
           3         7         100       1.00e-06  1.00e-06  
 ------------------------------------------------------------------------------
            Enorm      Ldiff       Comment
 ------------------------------------------------------------------------------
     1     6.95e-02   1.17e-03     
     2     4.44e-02   1.75e-02     
     3     4.36e-02   1.76e-02     
     4     1.32e-02   1.66e-02     Switched to DIIS steps.
     5     1.88e-03   6.19e-05     
     6     9.54e-04   4.24e-04     
     7     3.13e-04   1.11e-04     
     8     4.15e-05   8.36e-05     
     9     1.17e-05   5.62e-07     
    10     3.75e-06   9.36e-07     
    11     6.36e-07   2.31e-07     
 ------------------------------------------------------------------------------
                                   Orbital response converged.

 Computing density matrices... Done.
 CCSD calculation:   CPU 140.37 s  wall 27.56 s

 Transferring MO TPDM to AO TPDM
 Transferring g2_o1o1o1o1
 Transferring g2_o1o1o1v1
 Transferring g2_o1o1v1v1
 Transferring g2_o1v1o1v1
 Transferring g2_o1v1v1v1
 Transferring g2_v1v1v1v1
 Adding separable TPDM
 Computing TPDM gradient
 --------------------------------------------------------
 2e gradient
  Atom          X               Y               Z
 --------------------------------------------------------
    1         -5.630001       17.457917       -0.000000  
    2        -14.251295       -8.291926        0.000000  
    3          0.556562       -4.664408       -0.000000  
    4         19.324735       -4.501582        0.000000  
 --------------------------------------------------------
 --------------------------------------------------------
 Final gradient
  Atom          X               Y               Z
 --------------------------------------------------------
    1         -5.630001       17.457917       -0.000000  
    2        -14.251295       -8.291926        0.000000  
    3          0.556562       -4.664408       -0.000000  
    4         19.324735       -4.501582        0.000000  
 --------------------------------------------------------
 Analytic gradient from two-electron contribution:   CPU 57.05 s  wall 13.30 s

 Total ccman2 time:   CPU 208.25 s  wall 43.61 s


 --------------------------------------------------------------

                    Orbital Energies (a.u.)
 --------------------------------------------------------------

 Alpha MOs
 -- Occupied --
******** -80.0543 -15.5971 -10.5672  -8.0351  -8.0326  -8.0325  -7.5919
 -5.4845  -5.4829  -5.4822  -1.1971  -1.1006  -0.7973  -0.6418  -0.5307
 -0.5093  -0.4534  -0.4386  -0.4337
 -- Virtual --
  0.0199   0.0500   0.0660   0.0709   0.0831   0.0953   0.1196   0.1361
  0.1488   0.1540   0.2130   0.2251   0.2293   0.2508   0.2548   0.2890
  0.3241   0.3789   0.3879   0.4888   0.5514   0.6057   0.6100   0.6846
  0.7864   0.8285   0.8875   0.8879   0.9227   0.9787   1.0342   1.0902
  1.1425   1.1464   1.1514   1.1851   1.1910   1.3013   1.3694   1.4869
  1.5702   1.7488   1.7866   1.8475   2.0171   2.2196   2.3968   2.5091
  2.6149   2.6445   2.6696   2.7397   2.8955   3.0543   3.3426   4.2640
  4.4258   4.9526   7.5144  10.3608  14.7090  14.8118  14.9493  26.6802
 26.7124  26.9883  36.8180 166.1324 219.2156
 --------------------------------------------------------------

          Ground-State Mulliken Net Atomic Charges

     Atom                 Charge (a.u.)
  ----------------------------------------
      1 P                     0.358998
      2 N                    -0.405311
      3 H                     0.280424
      4 Cl                   -0.234110
  ----------------------------------------
  Sum of atomic charges =     0.000000

 -----------------------------------------------------------------
                    Cartesian Multipole Moments
 -----------------------------------------------------------------
    Charge (ESU x 10^10)
                 0.0000
    Dipole Moment (Debye)
         X       0.4018      Y       0.1125      Z      -0.0000
       Tot       0.4173
    Quadrupole Moments (Debye-Ang)
        XX     -38.2916     XY       0.6715     YY     -28.9862
        XZ      -0.0000     YZ       0.0000     ZZ     -31.2925
    Octopole Moments (Debye-Ang^2)
       XXX     -15.2881    XXY       0.2225    XYY       3.1434
       YYY       8.4060    XXZ       0.0000    XYZ       0.0000
       YYZ      -0.0000    XZZ      -0.7572    YZZ      -0.2403
       ZZZ       0.0000
    Hexadecapole Moments (Debye-Ang^3)
      XXXX    -347.9723   XXXY      -5.9604   XXYY     -62.3227
      XYYY      10.9691   YYYY     -79.3916   XXXZ      -0.0000
      XXYZ       0.0000   XYYZ      -0.0000   YYYZ       0.0000
      XXZZ     -61.5136   XYZZ      -0.0962   YYZZ     -21.1134
      XZZZ      -0.0000   YZZZ       0.0000   ZZZZ     -38.8968
 -----------------------------------------------------------------
 DrvMan completing analytic gradient of the correlated energy
 Correlated dipole moment
            1
    1   0.1580986
    2   0.0442475
    3  -0.0000000
 Energy read as -855.747869471
 Full Analytical Gradient: (in a.u., or Hartree/Bohr)
             1             2             3             4
    1    0.00033185   -0.00017545   -0.00023030    0.00007391
    2    0.00069279   -0.00146019    0.00084552   -0.00007812
    3   -0.00000000    0.00000000   -0.00000000   -0.00000000
 Gradient time:  CPU 0.73 s  wall 0.82 s
 ----------------------------------------------------------------
             Standard Nuclear Orientation (Angstroms)
    I     Atom           X                Y                Z
 ----------------------------------------------------------------
    1      P       0.6508122601    -0.5702891155    -0.0000000000
    2      N       1.6446638599     0.6043498401     0.0010000000
    3      H       1.4147529363     1.5932781077     0.0000000000
    4      Cl     -1.3346814034     0.1606241025    -0.0000000000
 ----------------------------------------------------------------
 Nuclear Repulsion Energy =   130.8052476801 hartrees
 There are       20 alpha and       20 beta electrons

                       Distance Matrix (Angstroms)
             P (  1)   N (  2)   H (  3)
   N (  2)  1.538674
   H (  3)  2.294478  1.015302
   Cl(  4)  2.115755  3.012207  3.100304

 Requested basis set is 6-311++G(d,p)
 There are 37 shells and 89 basis functions
 A cutoff of  1.0D-14 yielded    668 shell pairs
 There are      4007 function pairs (      4295 Cartesian)
 Smallest overlap matrix eigenvalue = 2.56E-03
 Guess MOs from SCF MO coefficient file

 -----------------------------------------------------------------------
  General SCF calculation program by
  Eric Jon Sundstrom, Paul Horn, Yuezhi Mao, Dmitri Zuev, Alec White,
  David Stuck, Shaama M.S., Shane Yost, Joonho Lee, David Small,
  Daniel Levine, Susi Lehtola, Hugh Burton, Evgeny Epifanovsky
 -----------------------------------------------------------------------
 Hartree-Fock
 using 6 threads for integral computing
 -------------------------------------------------------
 OpenMP Integral computing Module                
 Release: version 2.0, May 2017, Q-Chem Inc. Pleasanton 
 -------------------------------------------------------
 A restricted SCF calculation will be
 performed using DIIS
 SCF converges when DIIS error is below 1.0e-08
 ---------------------------------------
  Cycle       Energy         DIIS error
 ---------------------------------------
    1    -855.2940695064      2.74e-05  
    2    -855.2940703372      6.70e-06  
    3    -855.2940704194      2.66e-06  
    4    -855.2940704326      1.50e-06  
    5    -855.2940704369      4.99e-07  
    6    -855.2940704383      2.59e-07  
    7    -855.2940704387      1.02e-07  
    8    -855.2940704388      3.15e-08  
    9    -855.2940704388      1.09e-08  
   10    -855.2940704388      3.96e-09  Convergence criterion met
 ---------------------------------------
 SCF time:   CPU 3.01s  wall 1.00s 
 SCF   energy in the final basis set =     -855.2940704388
 Total energy in the final basis set =     -855.2940704388


 ------------------------------------------------------------------------------

   CCMAN2: suite of methods based on coupled cluster
           and equation of motion theories.

   Components:
   * libvmm-1.3-trunk
     by Evgeny Epifanovsky, Ilya Kaliman.
   * libtensor-2.5-trunk
     by Evgeny Epifanovsky, Michael Wormit, Dmitry Zuev, Sam Manzer, 
        Ilya Kaliman.
   * libcc-2.5-trunk
     by Evgeny Epifanovsky, Arik Landau, Tomasz Kus, Kirill Khistyaev, 
        Dmitry Zuev, Prashant Manohar, Xintian Feng, Anna Krylov, 
        Matthew Goldey, Alec White, Thomas Jagau, Kaushik Nanda, 
        Anastasia Gunina, Alexander Kunitsa, Joonho Lee.

   CCMAN original authors:
   Anna I. Krylov, C. David Sherrill, Steven R. Gwaltney,
   Edward F. C. Byrd (2000)
   Sergey V. Levchenko, Lyudmila V. Slipchenko, Tao Wang,
   Ana-Maria C. Cristian (2003)
   Piotr A. Pieniazek, C. Melania Oana, Evgeny Epifanovsky (2007)
   Prashant Manohar (2009)

 ------------------------------------------------------------------------------


 Allocating and initializing 30808MB of RAM...
 Calculation will run on 6 cores.


 Alpha MOs, Restricted
 -- Occupied --                  
-104.84  -80.05  -15.60  -10.57   -8.04   -8.03   -8.03   -7.59
  1 A     2 A     3 A     4 A     5 A     6 A     7 A     8 A                  
 -5.485  -5.483  -5.482  -1.197  -1.101  -0.798  -0.642  -0.531
  9 A    10 A    11 A    12 A    13 A    14 A    15 A    16 A                  
 -0.509  -0.453  -0.438  -0.434
 17 A    18 A    19 A    20 A                                                  
 -- Virtual --                   
  0.020   0.050   0.066   0.071   0.083   0.095   0.120   0.136
 21 A    22 A    23 A    24 A    25 A    26 A    27 A    28 A                  
  0.149   0.154   0.213   0.225   0.229   0.251   0.255   0.289
 29 A    30 A    31 A    32 A    33 A    34 A    35 A    36 A                  
  0.324   0.379   0.388   0.489   0.551   0.606   0.610   0.685
 37 A    38 A    39 A    40 A    41 A    42 A    43 A    44 A                  
  0.786   0.828   0.887   0.888   0.923   0.979   1.034   1.090
 45 A    46 A    47 A    48 A    49 A    50 A    51 A    52 A                  
  1.142   1.146   1.151   1.185   1.191   1.301   1.369   1.487
 53 A    54 A    55 A    56 A    57 A    58 A    59 A    60 A                  
  1.570   1.749   1.787   1.848   2.017   2.221   2.397   2.509
 61 A    62 A    63 A    64 A    65 A    66 A    67 A    68 A                  
  2.615   2.645   2.670   2.740   2.895   3.054   3.344   4.264
 69 A    70 A    71 A    72 A    73 A    74 A    75 A    76 A                  
  4.425   4.953   7.514  10.361  14.709  14.812  14.948  26.680
 77 A    78 A    79 A    80 A    81 A    82 A    83 A    84 A                  
 26.712  26.988  36.819 166.132 219.216
 85 A    86 A    87 A    88 A    89 A                                          

 Beta MOs, Restricted
 -- Occupied --                  
-104.84  -80.05  -15.60  -10.57   -8.04   -8.03   -8.03   -7.59
  1 A     2 A     3 A     4 A     5 A     6 A     7 A     8 A                  
 -5.485  -5.483  -5.482  -1.197  -1.101  -0.798  -0.642  -0.531
  9 A    10 A    11 A    12 A    13 A    14 A    15 A    16 A                  
 -0.509  -0.453  -0.438  -0.434
 17 A    18 A    19 A    20 A                                                  
 -- Virtual --                   
  0.020   0.050   0.066   0.071   0.083   0.095   0.120   0.136
 21 A    22 A    23 A    24 A    25 A    26 A    27 A    28 A                  
  0.149   0.154   0.213   0.225   0.229   0.251   0.255   0.289
 29 A    30 A    31 A    32 A    33 A    34 A    35 A    36 A                  
  0.324   0.379   0.388   0.489   0.551   0.606   0.610   0.685
 37 A    38 A    39 A    40 A    41 A    42 A    43 A    44 A                  
  0.786   0.828   0.887   0.888   0.923   0.979   1.034   1.090
 45 A    46 A    47 A    48 A    49 A    50 A    51 A    52 A                  
  1.142   1.146   1.151   1.185   1.191   1.301   1.369   1.487
 53 A    54 A    55 A    56 A    57 A    58 A    59 A    60 A                  
  1.570   1.749   1.787   1.848   2.017   2.221   2.397   2.509
 61 A    62 A    63 A    64 A    65 A    66 A    67 A    68 A                  
  2.615   2.645   2.670   2.740   2.895   3.054   3.344   4.264
 69 A    70 A    71 A    72 A    73 A    74 A    75 A    76 A                  
  4.425   4.953   7.514  10.361  14.709  14.812  14.948  26.680
 77 A    78 A    79 A    80 A    81 A    82 A    83 A    84 A                  
 26.712  26.988  36.819 166.132 219.216
 85 A    86 A    87 A    88 A    89 A                                          

 Occupation and symmetry of molecular orbitals

 Point group: C1 (1 irreducible representation).

                           A     All 
 -------------------------------------
 All molecular orbitals:
  - Alpha                  89    89  
  - Beta                   89    89  
 -------------------------------------
 Alpha orbitals:
  - Frozen occupied        11    11  
  - Active occupied        9     9   
  - Active virtual         69    69  
  - Frozen virtual         0     0   
 -------------------------------------
 Beta orbitals:
  - Frozen occupied        11    11  
  - Active occupied        9     9   
  - Active virtual         69    69  
  - Frozen virtual         0     0   
 -------------------------------------

 Import integrals:   CPU 0.00 s  wall 0.00 s

 Import integrals:   CPU 7.18 s  wall 1.30 s

 MP2 amplitudes:   CPU 0.02 s  wall 0.02 s

Running a double precision version
           CCSD T amplitudes will be solved using DIIS.

           Start     Size      MaxIter   EConv     TConv     
           3         7         100       1.00e-07  1.00e-05  
 ------------------------------------------------------------------------------
           Energy (a.u.)   Ediff      Tdiff       Comment
 ------------------------------------------------------------------------------
          -855.72452564                           
     1    -855.73029951   5.77e-03   6.66e-01     
     2    -855.74522961   1.49e-02   8.92e-02     
     3    -855.74550998   2.80e-04   3.94e-02     
     4    -855.74717564   1.67e-03   1.20e-02     Switched to DIIS steps.
     5    -855.74783487   6.59e-04   1.05e-02     
     6    -855.74786648   3.16e-05   1.89e-03     
     7    -855.74786775   1.28e-06   8.44e-04     
     8    -855.74787014   2.38e-06   2.43e-04     
     9    -855.74787064   5.05e-07   1.05e-04     
    10    -855.74787072   7.90e-08   3.89e-05     
    11    -855.74787074   1.56e-08   2.03e-05     
    12    -855.74787075   1.01e-08   6.29e-06     
 ------------------------------------------------------------------------------
          -855.74787075                           CCSD T converged.

End of double precision
 SCF energy                 = -855.29407044
 MP2 energy                 = -855.72452564
 CCSD correlation energy     =   -0.45380031
 CCSD total energy           = -855.74787075

 CCSD  T1^2 = 0.0104  T2^2 = 0.1981  Leading amplitudes:

 Amplitude    Orbitals with energies
  0.0294       17 (A) A                  ->    21 (A) A                   
              -0.5093                          0.0198                     
  0.0294       17 (A) B                  ->    21 (A) B                   
              -0.5093                          0.0198                     
  0.0154       20 (A) A                  ->    31 (A) A                   
              -0.4338                          0.2129                     
  0.0154       20 (A) B                  ->    31 (A) B                   
              -0.4338                          0.2129                     

 Amplitude    Orbitals with energies
 -0.0764       19 (A) A      19 (A) B    ->    21 (A) A      21 (A) B     
              -0.4385       -0.4385            0.0198        0.0198       
  0.0764       19 (A) A      19 (A) B    ->    21 (A) B      21 (A) A     
              -0.4385       -0.4385            0.0198        0.0198       
  0.0764       19 (A) B      19 (A) A    ->    21 (A) A      21 (A) B     
              -0.4385       -0.4385            0.0198        0.0198       
 -0.0764       19 (A) B      19 (A) A    ->    21 (A) B      21 (A) A     
              -0.4385       -0.4385            0.0198        0.0198       

 Computing CCSD intemediates for later calculations in double precision
 Finished.

Running a double precision version
           CCSD Lambda amplitudes will be solved using DIIS.
           Start     Size      MaxIter   EConv     LConv     
           3         7         100       1.00e-07  1.00e-05  
 ------------------------------------------------------------------------------
            Enorm      Ldiff       Comment
 ------------------------------------------------------------------------------
     1     4.56e-02   3.32e-02     
     2     1.36e-02   6.06e-03     
     3     5.47e-03   1.48e-03     
     4     3.28e-03   1.20e-03     Switched to DIIS steps.
     5     8.93e-04   6.15e-04     
     6     3.70e-04   1.29e-04     
     7     1.32e-04   3.24e-05     
     8     5.88e-05   1.05e-06     
     9     2.30e-05   2.60e-06     
    10     9.55e-06   6.42e-07     
    11     3.12e-06   2.56e-07     
    12     1.24e-06   5.52e-08     
    13     4.32e-07   9.91e-08     
    14     1.55e-07   1.96e-08     
    15     8.12e-08   1.60e-08     
 ------------------------------------------------------------------------------
                                   CCSD Lambda converged.

 Computing density matrices in double precision...
           Orbital response amplitudes will be solved using DIIS.
           Start     Size      MaxIter   EConv     LConv     
           3         7         100       1.00e-06  1.00e-06  
 ------------------------------------------------------------------------------
            Enorm      Ldiff       Comment
 ------------------------------------------------------------------------------
     1     6.95e-02   1.14e-03     
     2     4.44e-02   1.75e-02     
     3     4.38e-02   1.77e-02     
     4     1.33e-02   1.67e-02     Switched to DIIS steps.
     5     1.90e-03   7.40e-05     
     6     9.58e-04   4.26e-04     
     7     3.15e-04   1.12e-04     
     8     4.17e-05   8.38e-05     
     9     1.17e-05   5.92e-07     
    10     3.77e-06   9.38e-07     
    11     6.40e-07   2.32e-07     
 ------------------------------------------------------------------------------
                                   Orbital response converged.

 Computing density matrices... Done.
 CCSD calculation:   CPU 140.66 s  wall 27.65 s

 Transferring MO TPDM to AO TPDM
 Transferring g2_o1o1o1o1
 Transferring g2_o1o1o1v1
 Transferring g2_o1o1v1v1
 Transferring g2_o1v1o1v1
 Transferring g2_o1v1v1v1
 Transferring g2_v1v1v1v1
 Adding separable TPDM
 Computing TPDM gradient
 --------------------------------------------------------
 2e gradient
  Atom          X               Y               Z
 --------------------------------------------------------
    1         -5.641139       17.458139        0.009936  
    2        -14.241640       -8.291273       -0.016801  
    3          0.558354       -4.665175        0.005346  
    4         19.324425       -4.501691        0.001520  
 --------------------------------------------------------
 --------------------------------------------------------
 Final gradient
  Atom          X               Y               Z
 --------------------------------------------------------
    1         -5.641139       17.458139        0.009936  
    2        -14.241640       -8.291273       -0.016801  
    3          0.558354       -4.665175        0.005346  
    4         19.324425       -4.501691        0.001520  
 --------------------------------------------------------
 Analytic gradient from two-electron contribution:   CPU 56.84 s  wall 10.96 s

 Total ccman2 time:   CPU 208.07 s  wall 40.86 s


 --------------------------------------------------------------

                    Orbital Energies (a.u.)
 --------------------------------------------------------------

 Alpha MOs
 -- Occupied --
******** -80.0545 -15.5971 -10.5673  -8.0351  -8.0327  -8.0325  -7.5920
 -5.4846  -5.4831  -5.4823  -1.1969  -1.1006  -0.7975  -0.6418  -0.5307
 -0.5093  -0.4533  -0.4385  -0.4338
 -- Virtual --
  0.0198   0.0500   0.0659   0.0709   0.0831   0.0953   0.1196   0.1361
  0.1488   0.1540   0.2129   0.2251   0.2293   0.2508   0.2547   0.2891
  0.3243   0.3788   0.3879   0.4887   0.5513   0.6057   0.6100   0.6847
  0.7862   0.8285   0.8872   0.8879   0.9230   0.9788   1.0344   1.0901
  1.1425   1.1463   1.1514   1.1852   1.1909   1.3010   1.3686   1.4868
  1.5704   1.7491   1.7865   1.8476   2.0171   2.2208   2.3966   2.5091
  2.6149   2.6445   2.6703   2.7396   2.8947   3.0541   3.3441   4.2640
  4.4254   4.9535   7.5138  10.3608  14.7089  14.8117  14.9484  26.6801
 26.7124  26.9882  36.8189 166.1316 219.2155
 --------------------------------------------------------------

          Ground-State Mulliken Net Atomic Charges

     Atom                 Charge (a.u.)
  ----------------------------------------
      1 P                     0.359093
      2 N                    -0.405629
      3 H                     0.280454
      4 Cl                   -0.233918
  ----------------------------------------
  Sum of atomic charges =     0.000000

 -----------------------------------------------------------------
                    Cartesian Multipole Moments
 -----------------------------------------------------------------
    Charge (ESU x 10^10)
                -0.0000
    Dipole Moment (Debye)
         X       0.3994      Y       0.1097      Z      -0.0026
       Tot       0.4142
    Quadrupole Moments (Debye-Ang)
        XX     -38.2939     XY       0.6668     YY     -28.9864
        XZ      -0.0051     YZ      -0.0019     ZZ     -31.2937
    Octopole Moments (Debye-Ang^2)
       XXX     -15.3038    XXY       0.2099    XYY       3.1382
       YYY       8.3857    XXZ      -0.0146    XYZ      -0.0036
       YYZ      -0.0076    XZZ      -0.7597    YZZ      -0.2453
       ZZZ      -0.0197
    Hexadecapole Moments (Debye-Ang^3)
      XXXX    -347.9962   XXXY      -6.0100   XXYY     -62.3349
      XYYY      10.9384   YYYY     -79.4175   XXXZ      -0.0524
      XXYZ      -0.0097   XYYZ      -0.0124   YYYZ      -0.0127
      XXZZ     -61.5164   XYZZ      -0.1054   YYZZ     -21.1187
      XZZZ      -0.0337   YZZZ      -0.0116   ZZZZ     -38.9016
 -----------------------------------------------------------------
 DrvMan completing analytic gradient of the correlated energy
 Correlated dipole moment
            1
    1   0.1571372
    2   0.0431780
    3  -0.0010358
 Energy read as -855.747870746
 Full Analytical Gradient: (in a.u., or Hartree/Bohr)
             1             2             3             4
    1   -0.00013169    0.00007057    0.00000740    0.00005372
    2    0.00000018    0.00002422    0.00002388   -0.00004827
    3   -0.00005410    0.00008616   -0.00005427    0.00002221
 Gradient time:  CPU 0.80 s  wall 0.83 s
 ----------------------------------------------------------------
             Standard Nuclear Orientation (Angstroms)
    I     Atom           X                Y                Z
 ----------------------------------------------------------------
    1      P       0.6508122601    -0.5702891155    -0.0000000000
    2      N       1.6446638599     0.6043498401     0.0000000000
    3      H       1.4157529363     1.5932781077     0.0000000000
    4      Cl     -1.3346814034     0.1606241025    -0.0000000000
 ----------------------------------------------------------------
 Nuclear Repulsion Energy =   130.8047384313 hartrees
 There are       20 alpha and       20 beta electrons

                       Distance Matrix (Angstroms)
             P (  1)   N (  2)   H (  3)
   N (  2)  1.538674
   H (  3)  2.294811  1.015076
   Cl(  4)  2.115755  3.012207  3.101191

 Requested basis set is 6-311++G(d,p)
 There are 37 shells and 89 basis functions
 A cutoff of  1.0D-14 yielded    668 shell pairs
 There are      4007 function pairs (      4295 Cartesian)
 Smallest overlap matrix eigenvalue = 2.56E-03
 Guess MOs from SCF MO coefficient file

 -----------------------------------------------------------------------
  General SCF calculation program by
  Eric Jon Sundstrom, Paul Horn, Yuezhi Mao, Dmitri Zuev, Alec White,
  David Stuck, Shaama M.S., Shane Yost, Joonho Lee, David Small,
  Daniel Levine, Susi Lehtola, Hugh Burton, Evgeny Epifanovsky
 -----------------------------------------------------------------------
 Hartree-Fock
 using 6 threads for integral computing
 -------------------------------------------------------
 OpenMP Integral computing Module                
 Release: version 2.0, May 2017, Q-Chem Inc. Pleasanton 
 -------------------------------------------------------
 A restricted SCF calculation will be
 performed using DIIS
 SCF converges when DIIS error is below 1.0e-08
 ---------------------------------------
  Cycle       Energy         DIIS error
 ---------------------------------------
    1    -855.2940745406      1.75e-05  
    2    -855.2940749326      4.30e-06  
    3    -855.2940749775      1.75e-06  
    4    -855.2940749831      8.78e-07  
    5    -855.2940749856      3.44e-07  
    6    -855.2940749864      1.58e-07  
    7    -855.2940749866      3.75e-08  
    8    -855.2940749866      9.93e-09  Convergence criterion met
 ---------------------------------------
 SCF time:   CPU 2.49s  wall 1.00s 
 SCF   energy in the final basis set =     -855.2940749866
 Total energy in the final basis set =     -855.2940749866


 ------------------------------------------------------------------------------

   CCMAN2: suite of methods based on coupled cluster
           and equation of motion theories.

   Components:
   * libvmm-1.3-trunk
     by Evgeny Epifanovsky, Ilya Kaliman.
   * libtensor-2.5-trunk
     by Evgeny Epifanovsky, Michael Wormit, Dmitry Zuev, Sam Manzer, 
        Ilya Kaliman.
   * libcc-2.5-trunk
     by Evgeny Epifanovsky, Arik Landau, Tomasz Kus, Kirill Khistyaev, 
        Dmitry Zuev, Prashant Manohar, Xintian Feng, Anna Krylov, 
        Matthew Goldey, Alec White, Thomas Jagau, Kaushik Nanda, 
        Anastasia Gunina, Alexander Kunitsa, Joonho Lee.

   CCMAN original authors:
   Anna I. Krylov, C. David Sherrill, Steven R. Gwaltney,
   Edward F. C. Byrd (2000)
   Sergey V. Levchenko, Lyudmila V. Slipchenko, Tao Wang,
   Ana-Maria C. Cristian (2003)
   Piotr A. Pieniazek, C. Melania Oana, Evgeny Epifanovsky (2007)
   Prashant Manohar (2009)

 ------------------------------------------------------------------------------


 Allocating and initializing 30808MB of RAM...
 Calculation will run on 6 cores.


 Alpha MOs, Restricted
 -- Occupied --                  
-104.84  -80.05  -15.60  -10.57   -8.04   -8.03   -8.03   -7.59
  1 A     2 A     3 A     4 A     5 A     6 A     7 A     8 A                  
 -5.485  -5.483  -5.482  -1.197  -1.101  -0.798  -0.642  -0.531
  9 A    10 A    11 A    12 A    13 A    14 A    15 A    16 A                  
 -0.509  -0.453  -0.438  -0.434
 17 A    18 A    19 A    20 A                                                  
 -- Virtual --                   
  0.020   0.050   0.066   0.071   0.083   0.095   0.120   0.136
 21 A    22 A    23 A    24 A    25 A    26 A    27 A    28 A                  
  0.149   0.154   0.213   0.225   0.229   0.251   0.255   0.289
 29 A    30 A    31 A    32 A    33 A    34 A    35 A    36 A                  
  0.324   0.379   0.388   0.489   0.551   0.606   0.610   0.685
 37 A    38 A    39 A    40 A    41 A    42 A    43 A    44 A                  
  0.786   0.828   0.887   0.888   0.923   0.979   1.034   1.090
 45 A    46 A    47 A    48 A    49 A    50 A    51 A    52 A                  
  1.142   1.146   1.151   1.185   1.191   1.301   1.369   1.487
 53 A    54 A    55 A    56 A    57 A    58 A    59 A    60 A                  
  1.571   1.749   1.787   1.848   2.017   2.221   2.396   2.509
 61 A    62 A    63 A    64 A    65 A    66 A    67 A    68 A                  
  2.615   2.645   2.671   2.740   2.895   3.054   3.345   4.264
 69 A    70 A    71 A    72 A    73 A    74 A    75 A    76 A                  
  4.425   4.954   7.514  10.361  14.709  14.812  14.948  26.680
 77 A    78 A    79 A    80 A    81 A    82 A    83 A    84 A                  
 26.712  26.988  36.819 166.132 219.216
 85 A    86 A    87 A    88 A    89 A                                          

 Beta MOs, Restricted
 -- Occupied --                  
-104.84  -80.05  -15.60  -10.57   -8.04   -8.03   -8.03   -7.59
  1 A     2 A     3 A     4 A     5 A     6 A     7 A     8 A                  
 -5.485  -5.483  -5.482  -1.197  -1.101  -0.798  -0.642  -0.531
  9 A    10 A    11 A    12 A    13 A    14 A    15 A    16 A                  
 -0.509  -0.453  -0.438  -0.434
 17 A    18 A    19 A    20 A                                                  
 -- Virtual --                   
  0.020   0.050   0.066   0.071   0.083   0.095   0.120   0.136
 21 A    22 A    23 A    24 A    25 A    26 A    27 A    28 A                  
  0.149   0.154   0.213   0.225   0.229   0.251   0.255   0.289
 29 A    30 A    31 A    32 A    33 A    34 A    35 A    36 A                  
  0.324   0.379   0.388   0.489   0.551   0.606   0.610   0.685
 37 A    38 A    39 A    40 A    41 A    42 A    43 A    44 A                  
  0.786   0.828   0.887   0.888   0.923   0.979   1.034   1.090
 45 A    46 A    47 A    48 A    49 A    50 A    51 A    52 A                  
  1.142   1.146   1.151   1.185   1.191   1.301   1.369   1.487
 53 A    54 A    55 A    56 A    57 A    58 A    59 A    60 A                  
  1.571   1.749   1.787   1.848   2.017   2.221   2.396   2.509
 61 A    62 A    63 A    64 A    65 A    66 A    67 A    68 A                  
  2.615   2.645   2.671   2.740   2.895   3.054   3.345   4.264
 69 A    70 A    71 A    72 A    73 A    74 A    75 A    76 A                  
  4.425   4.954   7.514  10.361  14.709  14.812  14.948  26.680
 77 A    78 A    79 A    80 A    81 A    82 A    83 A    84 A                  
 26.712  26.988  36.819 166.132 219.216
 85 A    86 A    87 A    88 A    89 A                                          

 Occupation and symmetry of molecular orbitals

 Point group: C1 (1 irreducible representation).

                           A     All 
 -------------------------------------
 All molecular orbitals:
  - Alpha                  89    89  
  - Beta                   89    89  
 -------------------------------------
 Alpha orbitals:
  - Frozen occupied        11    11  
  - Active occupied        9     9   
  - Active virtual         69    69  
  - Frozen virtual         0     0   
 -------------------------------------
 Beta orbitals:
  - Frozen occupied        11    11  
  - Active occupied        9     9   
  - Active virtual         69    69  
  - Frozen virtual         0     0   
 -------------------------------------

 Import integrals:   CPU 0.00 s  wall 0.00 s

 Import integrals:   CPU 7.58 s  wall 1.49 s

 MP2 amplitudes:   CPU 0.05 s  wall 0.04 s

Running a double precision version
           CCSD T amplitudes will be solved using DIIS.

           Start     Size      MaxIter   EConv     TConv     
           3         7         100       1.00e-07  1.00e-05  
 ------------------------------------------------------------------------------
           Energy (a.u.)   Ediff      Tdiff       Comment
 ------------------------------------------------------------------------------
          -855.72452656                           
     1    -855.73029999   5.77e-03   6.66e-01     
     2    -855.74522990   1.49e-02   8.92e-02     
     3    -855.74550997   2.80e-04   3.94e-02     
     4    -855.74717559   1.67e-03   1.20e-02     Switched to DIIS steps.
     5    -855.74783487   6.59e-04   1.05e-02     
     6    -855.74786648   3.16e-05   1.89e-03     
     7    -855.74786776   1.28e-06   8.44e-04     
     8    -855.74787014   2.38e-06   2.43e-04     
     9    -855.74787065   5.06e-07   1.05e-04     
    10    -855.74787073   7.92e-08   3.90e-05     
    11    -855.74787074   1.56e-08   2.03e-05     
    12    -855.74787075   1.01e-08   6.29e-06     
 ------------------------------------------------------------------------------
          -855.74787075                           CCSD T converged.

End of double precision
 SCF energy                 = -855.29407499
 MP2 energy                 = -855.72452656
 CCSD correlation energy     =   -0.45379577
 CCSD total energy           = -855.74787075

 CCSD  T1^2 = 0.0104  T2^2 = 0.1981  Leading amplitudes:

 Amplitude    Orbitals with energies
  0.0294       17 (A) A                  ->    21 (A) A                   
              -0.5093                          0.0198                     
  0.0294       17 (A) B                  ->    21 (A) B                   
              -0.5093                          0.0198                     
 -0.0154       20 (A) A                  ->    31 (A) A                   
              -0.4338                          0.2129                     
 -0.0154       20 (A) B                  ->    31 (A) B                   
              -0.4338                          0.2129                     

 Amplitude    Orbitals with energies
 -0.0764       19 (A) A      19 (A) B    ->    21 (A) A      21 (A) B     
              -0.4385       -0.4385            0.0198        0.0198       
  0.0764       19 (A) A      19 (A) B    ->    21 (A) B      21 (A) A     
              -0.4385       -0.4385            0.0198        0.0198       
  0.0764       19 (A) B      19 (A) A    ->    21 (A) A      21 (A) B     
              -0.4385       -0.4385            0.0198        0.0198       
 -0.0764       19 (A) B      19 (A) A    ->    21 (A) B      21 (A) A     
              -0.4385       -0.4385            0.0198        0.0198       

 Computing CCSD intemediates for later calculations in double precision
 Finished.

Running a double precision version
           CCSD Lambda amplitudes will be solved using DIIS.
           Start     Size      MaxIter   EConv     LConv     
           3         7         100       1.00e-07  1.00e-05  
 ------------------------------------------------------------------------------
            Enorm      Ldiff       Comment
 ------------------------------------------------------------------------------
     1     4.56e-02   3.32e-02     
     2     1.36e-02   6.06e-03     
     3     5.47e-03   1.48e-03     
     4     3.28e-03   1.20e-03     Switched to DIIS steps.
     5     8.93e-04   6.16e-04     
     6     3.70e-04   1.29e-04     
     7     1.32e-04   3.24e-05     
     8     5.88e-05   1.04e-06     
     9     2.30e-05   2.60e-06     
    10     9.55e-06   6.42e-07     
    11     3.12e-06   2.56e-07     
    12     1.24e-06   5.51e-08     
    13     4.32e-07   9.91e-08     
    14     1.55e-07   1.96e-08     
    15     8.10e-08   1.60e-08     
 ------------------------------------------------------------------------------
                                   CCSD Lambda converged.

 Computing density matrices in double precision...
           Orbital response amplitudes will be solved using DIIS.
           Start     Size      MaxIter   EConv     LConv     
           3         7         100       1.00e-06  1.00e-06  
 ------------------------------------------------------------------------------
            Enorm      Ldiff       Comment
 ------------------------------------------------------------------------------
     1     6.95e-02   1.13e-03     
     2     4.45e-02   1.75e-02     
     3     4.39e-02   1.77e-02     
     4     1.33e-02   1.68e-02     Switched to DIIS steps.
     5     1.90e-03   7.40e-05     
     6     9.58e-04   4.27e-04     
     7     3.15e-04   1.12e-04     
     8     4.17e-05   8.39e-05     
     9     1.17e-05   5.93e-07     
    10     3.77e-06   9.38e-07     
    11     6.41e-07   2.32e-07     
 ------------------------------------------------------------------------------
                                   Orbital response converged.

 Computing density matrices... Done.
 CCSD calculation:   CPU 141.08 s  wall 27.57 s

 Transferring MO TPDM to AO TPDM
 Transferring g2_o1o1o1o1
 Transferring g2_o1o1o1v1
 Transferring g2_o1o1v1v1
 Transferring g2_o1v1o1v1
 Transferring g2_o1v1v1v1
 Transferring g2_v1v1v1v1
 Adding separable TPDM
 Computing TPDM gradient
 --------------------------------------------------------
 2e gradient
  Atom          X               Y               Z
 --------------------------------------------------------
    1         -5.640537       17.460110       -0.000001  
    2        -14.239200       -8.292455        0.000001  
    3          0.555743       -4.665901        0.000000  
    4         19.323995       -4.501754        0.000000  
 --------------------------------------------------------
 --------------------------------------------------------
 Final gradient
  Atom          X               Y               Z
 --------------------------------------------------------
    1         -5.640537       17.460110       -0.000001  
    2        -14.239200       -8.292455        0.000001  
    3          0.555743       -4.665901        0.000000  
    4         19.323995       -4.501754        0.000000  
 --------------------------------------------------------
 Analytic gradient from two-electron contribution:   CPU 54.95 s  wall 10.68 s

 Total ccman2 time:   CPU 208.43 s  wall 41.14 s


 --------------------------------------------------------------

                    Orbital Energies (a.u.)
 --------------------------------------------------------------

 Alpha MOs
 -- Occupied --
******** -80.0545 -15.5971 -10.5673  -8.0351  -8.0327  -8.0325  -7.5920
 -5.4847  -5.4831  -5.4823  -1.1969  -1.1006  -0.7976  -0.6418  -0.5307
 -0.5093  -0.4533  -0.4385  -0.4338
 -- Virtual --
  0.0198   0.0500   0.0659   0.0709   0.0831   0.0953   0.1196   0.1361
  0.1488   0.1540   0.2129   0.2251   0.2293   0.2508   0.2547   0.2891
  0.3244   0.3789   0.3879   0.4886   0.5514   0.6057   0.6100   0.6848
  0.7862   0.8285   0.8872   0.8880   0.9230   0.9789   1.0344   1.0902
  1.1425   1.1463   1.1514   1.1852   1.1909   1.3009   1.3686   1.4868
  1.5705   1.7493   1.7866   1.8478   2.0171   2.2212   2.3964   2.5086
  2.6149   2.6445   2.6706   2.7396   2.8946   3.0543   3.3446   4.2640
  4.4253   4.9539   7.5138  10.3608  14.7089  14.8117  14.9484  26.6802
 26.7124  26.9882  36.8192 166.1316 219.2155
 --------------------------------------------------------------

          Ground-State Mulliken Net Atomic Charges

     Atom                 Charge (a.u.)
  ----------------------------------------
      1 P                     0.359183
      2 N                    -0.405815
      3 H                     0.280605
      4 Cl                   -0.233973
  ----------------------------------------
  Sum of atomic charges =     0.000000

 -----------------------------------------------------------------
                    Cartesian Multipole Moments
 -----------------------------------------------------------------
    Charge (ESU x 10^10)
                -0.0000
    Dipole Moment (Debye)
         X       0.4012      Y       0.1102      Z      -0.0000
       Tot       0.4161
    Quadrupole Moments (Debye-Ang)
        XX     -38.2904     XY       0.6709     YY     -28.9848
        XZ      -0.0000     YZ      -0.0000     ZZ     -31.2934
    Octopole Moments (Debye-Ang^2)
       XXX     -15.2947    XXY       0.2213    XYY       3.1451
       YYY       8.3879    XXZ      -0.0000    XYZ      -0.0000
       YYZ       0.0000    XZZ      -0.7596    YZZ      -0.2451
       ZZZ      -0.0000
    Hexadecapole Moments (Debye-Ang^3)
      XXXX    -347.9937   XXXY      -5.9862   XXYY     -62.3186
      XYYY      10.9487   YYYY     -79.4082   XXXZ      -0.0000
      XXYZ      -0.0000   XYYZ      -0.0000   YYYZ      -0.0000
      XXZZ     -61.5176   XYZZ      -0.1054   YYZZ     -21.1176
      XZZZ      -0.0000   YZZZ      -0.0000   ZZZZ     -38.9013
 -----------------------------------------------------------------
 DrvMan completing analytic gradient of the correlated energy
 Correlated dipole moment
            1
    1   0.1578455
    2   0.0433560
    3  -0.0000001
 Energy read as -855.747870754
 Full Analytical Gradient: (in a.u., or Hartree/Bohr)
             1             2             3             4
    1   -0.00016769    0.00002474    0.00007806    0.00006489
    2   -0.00007481    0.00026280   -0.00014146   -0.00004653
    3    0.00000003   -0.00000002   -0.00000000   -0.00000000
 Gradient time:  CPU 0.92 s  wall 1.19 s
 ----------------------------------------------------------------
             Standard Nuclear Orientation (Angstroms)
    I     Atom           X                Y                Z
 ----------------------------------------------------------------
    1      P       0.6508122601    -0.5702891155    -0.0000000000
    2      N       1.6446638599     0.6043498401     0.0000000000
    3      H       1.4137529363     1.5932781077     0.0000000000
    4      Cl     -1.3346814034     0.1606241025    -0.0000000000
 ----------------------------------------------------------------
 Nuclear Repulsion Energy =   130.8057750020 hartrees
 There are       20 alpha and       20 beta electrons

                       Distance Matrix (Angstroms)
             P (  1)   N (  2)   H (  3)
   N (  2)  1.538674
   H (  3)  2.294145  1.015529
   Cl(  4)  2.115755  3.012207  3.099417

 Requested basis set is 6-311++G(d,p)
 There are 37 shells and 89 basis functions
 A cutoff of  1.0D-14 yielded    668 shell pairs
 There are      4007 function pairs (      4295 Cartesian)
 Smallest overlap matrix eigenvalue = 2.56E-03
 Guess MOs from SCF MO coefficient file

 -----------------------------------------------------------------------
  General SCF calculation program by
  Eric Jon Sundstrom, Paul Horn, Yuezhi Mao, Dmitri Zuev, Alec White,
  David Stuck, Shaama M.S., Shane Yost, Joonho Lee, David Small,
  Daniel Levine, Susi Lehtola, Hugh Burton, Evgeny Epifanovsky
 -----------------------------------------------------------------------
 Hartree-Fock
 using 6 threads for integral computing
 -------------------------------------------------------
 OpenMP Integral computing Module                
 Release: version 2.0, May 2017, Q-Chem Inc. Pleasanton 
 -------------------------------------------------------
 A restricted SCF calculation will be
 performed using DIIS
 SCF converges when DIIS error is below 1.0e-08
 ---------------------------------------
  Cycle       Energy         DIIS error
 ---------------------------------------
    1    -855.2940655342      1.87e-05  
    2    -855.2940659265      4.74e-06  
    3    -855.2940659656      2.74e-06  
    4    -855.2940659739      7.50e-07  
    5    -855.2940659756      1.56e-07  
    6    -855.2940659757      6.47e-08  
    7    -855.2940659757      2.94e-08  
    8    -855.2940659757      9.22e-09  Convergence criterion met
 ---------------------------------------
 SCF time:   CPU 2.51s  wall 1.00s 
 SCF   energy in the final basis set =     -855.2940659757
 Total energy in the final basis set =     -855.2940659757


 ------------------------------------------------------------------------------

   CCMAN2: suite of methods based on coupled cluster
           and equation of motion theories.

   Components:
   * libvmm-1.3-trunk
     by Evgeny Epifanovsky, Ilya Kaliman.
   * libtensor-2.5-trunk
     by Evgeny Epifanovsky, Michael Wormit, Dmitry Zuev, Sam Manzer, 
        Ilya Kaliman.
   * libcc-2.5-trunk
     by Evgeny Epifanovsky, Arik Landau, Tomasz Kus, Kirill Khistyaev, 
        Dmitry Zuev, Prashant Manohar, Xintian Feng, Anna Krylov, 
        Matthew Goldey, Alec White, Thomas Jagau, Kaushik Nanda, 
        Anastasia Gunina, Alexander Kunitsa, Joonho Lee.

   CCMAN original authors:
   Anna I. Krylov, C. David Sherrill, Steven R. Gwaltney,
   Edward F. C. Byrd (2000)
   Sergey V. Levchenko, Lyudmila V. Slipchenko, Tao Wang,
   Ana-Maria C. Cristian (2003)
   Piotr A. Pieniazek, C. Melania Oana, Evgeny Epifanovsky (2007)
   Prashant Manohar (2009)

 ------------------------------------------------------------------------------


 Allocating and initializing 30808MB of RAM...
 Calculation will run on 6 cores.


 Alpha MOs, Restricted
 -- Occupied --                  
-104.84  -80.05  -15.60  -10.57   -8.04   -8.03   -8.03   -7.59
  1 A     2 A     3 A     4 A     5 A     6 A     7 A     8 A                  
 -5.485  -5.483  -5.482  -1.197  -1.101  -0.797  -0.642  -0.531
  9 A    10 A    11 A    12 A    13 A    14 A    15 A    16 A                  
 -0.509  -0.453  -0.438  -0.434
 17 A    18 A    19 A    20 A                                                  
 -- Virtual --                   
  0.020   0.050   0.066   0.071   0.083   0.095   0.120   0.136
 21 A    22 A    23 A    24 A    25 A    26 A    27 A    28 A                  
  0.149   0.154   0.213   0.225   0.229   0.251   0.255   0.289
 29 A    30 A    31 A    32 A    33 A    34 A    35 A    36 A                  
  0.324   0.379   0.388   0.489   0.551   0.606   0.610   0.685
 37 A    38 A    39 A    40 A    41 A    42 A    43 A    44 A                  
  0.786   0.828   0.887   0.888   0.923   0.979   1.034   1.090
 45 A    46 A    47 A    48 A    49 A    50 A    51 A    52 A                  
  1.142   1.146   1.151   1.185   1.191   1.301   1.369   1.487
 53 A    54 A    55 A    56 A    57 A    58 A    59 A    60 A                  
  1.570   1.749   1.787   1.848   2.017   2.220   2.397   2.509
 61 A    62 A    63 A    64 A    65 A    66 A    67 A    68 A                  
  2.615   2.645   2.670   2.740   2.895   3.054   3.344   4.264
 69 A    70 A    71 A    72 A    73 A    74 A    75 A    76 A                  
  4.426   4.953   7.514  10.361  14.709  14.812  14.948  26.680
 77 A    78 A    79 A    80 A    81 A    82 A    83 A    84 A                  
 26.712  26.988  36.819 166.132 219.215
 85 A    86 A    87 A    88 A    89 A                                          

 Beta MOs, Restricted
 -- Occupied --                  
-104.84  -80.05  -15.60  -10.57   -8.04   -8.03   -8.03   -7.59
  1 A     2 A     3 A     4 A     5 A     6 A     7 A     8 A                  
 -5.485  -5.483  -5.482  -1.197  -1.101  -0.797  -0.642  -0.531
  9 A    10 A    11 A    12 A    13 A    14 A    15 A    16 A                  
 -0.509  -0.453  -0.438  -0.434
 17 A    18 A    19 A    20 A                                                  
 -- Virtual --                   
  0.020   0.050   0.066   0.071   0.083   0.095   0.120   0.136
 21 A    22 A    23 A    24 A    25 A    26 A    27 A    28 A                  
  0.149   0.154   0.213   0.225   0.229   0.251   0.255   0.289
 29 A    30 A    31 A    32 A    33 A    34 A    35 A    36 A                  
  0.324   0.379   0.388   0.489   0.551   0.606   0.610   0.685
 37 A    38 A    39 A    40 A    41 A    42 A    43 A    44 A                  
  0.786   0.828   0.887   0.888   0.923   0.979   1.034   1.090
 45 A    46 A    47 A    48 A    49 A    50 A    51 A    52 A                  
  1.142   1.146   1.151   1.185   1.191   1.301   1.369   1.487
 53 A    54 A    55 A    56 A    57 A    58 A    59 A    60 A                  
  1.570   1.749   1.787   1.848   2.017   2.220   2.397   2.509
 61 A    62 A    63 A    64 A    65 A    66 A    67 A    68 A                  
  2.615   2.645   2.670   2.740   2.895   3.054   3.344   4.264
 69 A    70 A    71 A    72 A    73 A    74 A    75 A    76 A                  
  4.426   4.953   7.514  10.361  14.709  14.812  14.948  26.680
 77 A    78 A    79 A    80 A    81 A    82 A    83 A    84 A                  
 26.712  26.988  36.819 166.132 219.215
 85 A    86 A    87 A    88 A    89 A                                          

 Occupation and symmetry of molecular orbitals

 Point group: C1 (1 irreducible representation).

                           A     All 
 -------------------------------------
 All molecular orbitals:
  - Alpha                  89    89  
  - Beta                   89    89  
 -------------------------------------
 Alpha orbitals:
  - Frozen occupied        11    11  
  - Active occupied        9     9   
  - Active virtual         69    69  
  - Frozen virtual         0     0   
 -------------------------------------
 Beta orbitals:
  - Frozen occupied        11    11  
  - Active occupied        9     9   
  - Active virtual         69    69  
  - Frozen virtual         0     0   
 -------------------------------------

 Import integrals:   CPU 0.00 s  wall 0.00 s

 Import integrals:   CPU 7.50 s  wall 1.42 s

 MP2 amplitudes:   CPU 0.05 s  wall 0.04 s

Running a double precision version
           CCSD T amplitudes will be solved using DIIS.

           Start     Size      MaxIter   EConv     TConv     
           3         7         100       1.00e-07  1.00e-05  
 ------------------------------------------------------------------------------
           Energy (a.u.)   Ediff      Tdiff       Comment
 ------------------------------------------------------------------------------
          -855.72452475                           
     1    -855.73029907   5.77e-03   6.66e-01     
     2    -855.74522936   1.49e-02   8.92e-02     
     3    -855.74551002   2.81e-04   3.94e-02     
     4    -855.74717571   1.67e-03   1.20e-02     Switched to DIIS steps.
     5    -855.74783491   6.59e-04   1.05e-02     
     6    -855.74786651   3.16e-05   1.89e-03     
     7    -855.74786778   1.28e-06   8.44e-04     
     8    -855.74787016   2.38e-06   2.43e-04     
     9    -855.74787067   5.04e-07   1.05e-04     
    10    -855.74787075   7.89e-08   3.89e-05     
    11    -855.74787076   1.55e-08   2.03e-05     
    12    -855.74787077   1.00e-08   6.28e-06     
 ------------------------------------------------------------------------------
          -855.74787077                           CCSD T converged.

End of double precision
 SCF energy                 = -855.29406598
 MP2 energy                 = -855.72452475
 CCSD correlation energy     =   -0.45380480
 CCSD total energy           = -855.74787077

 CCSD  T1^2 = 0.0104  T2^2 = 0.1982  Leading amplitudes:

 Amplitude    Orbitals with energies
  0.0294       17 (A) A                  ->    21 (A) A                   
              -0.5093                          0.0198                     
  0.0294       17 (A) B                  ->    21 (A) B                   
              -0.5093                          0.0198                     
 -0.0154       20 (A) A                  ->    31 (A) A                   
              -0.4338                          0.2129                     
 -0.0154       20 (A) B                  ->    31 (A) B                   
              -0.4338                          0.2129                     

 Amplitude    Orbitals with energies
 -0.0765       19 (A) A      19 (A) B    ->    21 (A) A      21 (A) B     
              -0.4385       -0.4385            0.0198        0.0198       
  0.0765       19 (A) A      19 (A) B    ->    21 (A) B      21 (A) A     
              -0.4385       -0.4385            0.0198        0.0198       
  0.0765       19 (A) B      19 (A) A    ->    21 (A) A      21 (A) B     
              -0.4385       -0.4385            0.0198        0.0198       
 -0.0765       19 (A) B      19 (A) A    ->    21 (A) B      21 (A) A     
              -0.4385       -0.4385            0.0198        0.0198       

 Computing CCSD intemediates for later calculations in double precision
 Finished.

Running a double precision version
           CCSD Lambda amplitudes will be solved using DIIS.
           Start     Size      MaxIter   EConv     LConv     
           3         7         100       1.00e-07  1.00e-05  
 ------------------------------------------------------------------------------
            Enorm      Ldiff       Comment
 ------------------------------------------------------------------------------
     1     4.56e-02   3.32e-02     
     2     1.36e-02   6.06e-03     
     3     5.47e-03   1.48e-03     
     4     3.28e-03   1.20e-03     Switched to DIIS steps.
     5     8.93e-04   6.15e-04     
     6     3.70e-04   1.29e-04     
     7     1.32e-04   3.24e-05     
     8     5.88e-05   1.05e-06     
     9     2.30e-05   2.60e-06     
    10     9.54e-06   6.43e-07     
    11     3.11e-06   2.56e-07     
    12     1.24e-06   5.52e-08     
    13     4.32e-07   9.91e-08     
    14     1.55e-07   1.96e-08     
    15     8.10e-08   1.60e-08     
 ------------------------------------------------------------------------------
                                   CCSD Lambda converged.

 Computing density matrices in double precision...
           Orbital response amplitudes will be solved using DIIS.
           Start     Size      MaxIter   EConv     LConv     
           3         7         100       1.00e-06  1.00e-06  
 ------------------------------------------------------------------------------
            Enorm      Ldiff       Comment
 ------------------------------------------------------------------------------
     1     6.95e-02   1.15e-03     
     2     4.44e-02   1.75e-02     
     3     4.38e-02   1.77e-02     
     4     1.33e-02   1.67e-02     Switched to DIIS steps.
     5     1.89e-03   7.35e-05     
     6     9.58e-04   4.26e-04     
     7     3.15e-04   1.12e-04     
     8     4.17e-05   8.38e-05     
     9     1.17e-05   5.92e-07     
    10     3.77e-06   9.38e-07     
    11     6.40e-07   2.31e-07     
 ------------------------------------------------------------------------------
                                   Orbital response converged.

 Computing density matrices... Done.
 CCSD calculation:   CPU 141.79 s  wall 28.03 s

 Transferring MO TPDM to AO TPDM
 Transferring g2_o1o1o1o1
 Transferring g2_o1o1o1v1
 Transferring g2_o1o1v1v1
 Transferring g2_o1v1o1v1
 Transferring g2_o1v1v1v1
 Transferring g2_v1v1v1v1
 Adding separable TPDM
 Computing TPDM gradient
 --------------------------------------------------------
 2e gradient
  Atom          X               Y               Z
 --------------------------------------------------------
    1         -5.641736       17.456189        0.000000  
    2        -14.244096       -8.290109        0.000000  
    3          0.560975       -4.664451       -0.000000  
    4         19.324857       -4.501628       -0.000000  
 --------------------------------------------------------
 --------------------------------------------------------
 Final gradient
  Atom          X               Y               Z
 --------------------------------------------------------
    1         -5.641736       17.456189        0.000000  
    2        -14.244096       -8.290109        0.000000  
    3          0.560975       -4.664451       -0.000000  
    4         19.324857       -4.501628       -0.000000  
 --------------------------------------------------------
 Analytic gradient from two-electron contribution:   CPU 53.98 s  wall 10.12 s

 Total ccman2 time:   CPU 208.50 s  wall 41.14 s


 --------------------------------------------------------------

                    Orbital Energies (a.u.)
 --------------------------------------------------------------

 Alpha MOs
 -- Occupied --
******** -80.0545 -15.5971 -10.5673  -8.0351  -8.0327  -8.0325  -7.5920
 -5.4846  -5.4830  -5.4823  -1.1969  -1.1007  -0.7974  -0.6418  -0.5307
 -0.5093  -0.4534  -0.4385  -0.4338
 -- Virtual --
  0.0198   0.0500   0.0659   0.0708   0.0831   0.0953   0.1196   0.1361
  0.1487   0.1540   0.2129   0.2251   0.2293   0.2508   0.2547   0.2891
  0.3242   0.3788   0.3879   0.4887   0.5513   0.6056   0.6100   0.6847
  0.7861   0.8284   0.8873   0.8879   0.9230   0.9788   1.0344   1.0901
  1.1425   1.1463   1.1514   1.1851   1.1909   1.3011   1.3686   1.4868
  1.5703   1.7489   1.7865   1.8475   2.0171   2.2204   2.3968   2.5095
  2.6149   2.6445   2.6700   2.7396   2.8949   3.0540   3.3436   4.2640
  4.4256   4.9530   7.5138  10.3608  14.7089  14.8117  14.9484  26.6801
 26.7124  26.9882  36.8186 166.1316 219.2155
 --------------------------------------------------------------

          Ground-State Mulliken Net Atomic Charges

     Atom                 Charge (a.u.)
  ----------------------------------------
      1 P                     0.359003
      2 N                    -0.405444
      3 H                     0.280304
      4 Cl                   -0.233863
  ----------------------------------------
  Sum of atomic charges =    -0.000000

 -----------------------------------------------------------------
                    Cartesian Multipole Moments
 -----------------------------------------------------------------
    Charge (ESU x 10^10)
                 0.0000
    Dipole Moment (Debye)
         X       0.3976      Y       0.1093      Z      -0.0000
       Tot       0.4124
    Quadrupole Moments (Debye-Ang)
        XX     -38.2975     XY       0.6627     YY     -28.9881
        XZ      -0.0000     YZ      -0.0000     ZZ     -31.2939
    Octopole Moments (Debye-Ang^2)
       XXX     -15.3128    XXY       0.1985    XYY       3.1314
       YYY       8.3835    XXZ      -0.0000    XYZ      -0.0000
       YYZ       0.0000    XZZ      -0.7598    YZZ      -0.2456
       ZZZ       0.0000
    Hexadecapole Moments (Debye-Ang^3)
      XXXX    -347.9987   XXXY      -6.0338   XXYY     -62.3512
      XYYY      10.9282   YYYY     -79.4269   XXXZ      -0.0000
      XXYZ      -0.0000   XYYZ      -0.0000   YYYZ      -0.0000
      XXZZ     -61.5151   XYZZ      -0.1054   YYZZ     -21.1198
      XZZZ      -0.0000   YZZZ      -0.0000   ZZZZ     -38.9018
 -----------------------------------------------------------------
 DrvMan completing analytic gradient of the correlated energy
 Correlated dipole moment
            1
    1   0.1564307
    2   0.0429999
    3  -0.0000000
 Energy read as -855.747870773
 Full Analytical Gradient: (in a.u., or Hartree/Bohr)
             1             2             3             4
    1   -0.00009550    0.00011650   -0.00006361    0.00004261
    2    0.00007540   -0.00021435    0.00018893   -0.00004998
    3    0.00000000   -0.00000000    0.00000000    0.00000000
 Gradient time:  CPU 0.81 s  wall 0.84 s
 ----------------------------------------------------------------
             Standard Nuclear Orientation (Angstroms)
    I     Atom           X                Y                Z
 ----------------------------------------------------------------
    1      P       0.6508122601    -0.5702891155    -0.0000000000
    2      N       1.6446638599     0.6043498401     0.0000000000
    3      H       1.4147529363     1.5942781077     0.0000000000
    4      Cl     -1.3346814034     0.1606241025    -0.0000000000
 ----------------------------------------------------------------
 Nuclear Repulsion Energy =   130.7999077007 hartrees
 There are       20 alpha and       20 beta electrons

                       Distance Matrix (Angstroms)
             P (  1)   N (  2)   H (  3)
   N (  2)  1.538674
   H (  3)  2.295421  1.016276
   Cl(  4)  2.115755  3.012207  3.100767

 Requested basis set is 6-311++G(d,p)
 There are 37 shells and 89 basis functions
 A cutoff of  1.0D-14 yielded    668 shell pairs
 There are      4007 function pairs (      4295 Cartesian)
 Smallest overlap matrix eigenvalue = 2.56E-03
 Guess MOs from SCF MO coefficient file

 -----------------------------------------------------------------------
  General SCF calculation program by
  Eric Jon Sundstrom, Paul Horn, Yuezhi Mao, Dmitri Zuev, Alec White,
  David Stuck, Shaama M.S., Shane Yost, Joonho Lee, David Small,
  Daniel Levine, Susi Lehtola, Hugh Burton, Evgeny Epifanovsky
 -----------------------------------------------------------------------
 Hartree-Fock
 using 6 threads for integral computing
 -------------------------------------------------------
 OpenMP Integral computing Module                
 Release: version 2.0, May 2017, Q-Chem Inc. Pleasanton 
 -------------------------------------------------------
 A restricted SCF calculation will be
 performed using DIIS
 SCF converges when DIIS error is below 1.0e-08
 ---------------------------------------
  Cycle       Energy         DIIS error
 ---------------------------------------
    1    -855.2940447344      1.66e-05  
    2    -855.2940449808      4.49e-06  
    3    -855.2940449984      3.04e-06  
    4    -855.2940450072      5.39e-07  
    5    -855.2940450080      1.44e-07  
    6    -855.2940450080      4.86e-08  
    7    -855.2940450081      2.29e-08  
    8    -855.2940450081      1.02e-08  
    9    -855.2940450081      2.72e-09  Convergence criterion met
 ---------------------------------------
 SCF time:   CPU 2.82s  wall 0.00s 
 SCF   energy in the final basis set =     -855.2940450081
 Total energy in the final basis set =     -855.2940450081


 ------------------------------------------------------------------------------

   CCMAN2: suite of methods based on coupled cluster
           and equation of motion theories.

   Components:
   * libvmm-1.3-trunk
     by Evgeny Epifanovsky, Ilya Kaliman.
   * libtensor-2.5-trunk
     by Evgeny Epifanovsky, Michael Wormit, Dmitry Zuev, Sam Manzer, 
        Ilya Kaliman.
   * libcc-2.5-trunk
     by Evgeny Epifanovsky, Arik Landau, Tomasz Kus, Kirill Khistyaev, 
        Dmitry Zuev, Prashant Manohar, Xintian Feng, Anna Krylov, 
        Matthew Goldey, Alec White, Thomas Jagau, Kaushik Nanda, 
        Anastasia Gunina, Alexander Kunitsa, Joonho Lee.

   CCMAN original authors:
   Anna I. Krylov, C. David Sherrill, Steven R. Gwaltney,
   Edward F. C. Byrd (2000)
   Sergey V. Levchenko, Lyudmila V. Slipchenko, Tao Wang,
   Ana-Maria C. Cristian (2003)
   Piotr A. Pieniazek, C. Melania Oana, Evgeny Epifanovsky (2007)
   Prashant Manohar (2009)

 ------------------------------------------------------------------------------


 Allocating and initializing 30808MB of RAM...
 Calculation will run on 6 cores.


 Alpha MOs, Restricted
 -- Occupied --                  
-104.84  -80.05  -15.60  -10.57   -8.04   -8.03   -8.03   -7.59
  1 A     2 A     3 A     4 A     5 A     6 A     7 A     8 A                  
 -5.485  -5.483  -5.482  -1.197  -1.101  -0.797  -0.642  -0.531
  9 A    10 A    11 A    12 A    13 A    14 A    15 A    16 A                  
 -0.509  -0.453  -0.438  -0.434
 17 A    18 A    19 A    20 A                                                  
 -- Virtual --                   
  0.020   0.050   0.066   0.071   0.083   0.095   0.120   0.136
 21 A    22 A    23 A    24 A    25 A    26 A    27 A    28 A                  
  0.149   0.154   0.213   0.225   0.229   0.251   0.255   0.289
 29 A    30 A    31 A    32 A    33 A    34 A    35 A    36 A                  
  0.324   0.379   0.388   0.489   0.551   0.606   0.610   0.685
 37 A    38 A    39 A    40 A    41 A    42 A    43 A    44 A                  
  0.786   0.828   0.887   0.888   0.923   0.979   1.034   1.090
 45 A    46 A    47 A    48 A    49 A    50 A    51 A    52 A                  
  1.142   1.146   1.151   1.185   1.191   1.301   1.369   1.487
 53 A    54 A    55 A    56 A    57 A    58 A    59 A    60 A                  
  1.570   1.749   1.787   1.848   2.017   2.220   2.397   2.509
 61 A    62 A    63 A    64 A    65 A    66 A    67 A    68 A                  
  2.615   2.644   2.670   2.740   2.895   3.054   3.343   4.264
 69 A    70 A    71 A    72 A    73 A    74 A    75 A    76 A                  
  4.425   4.952   7.514  10.361  14.709  14.812  14.948  26.680
 77 A    78 A    79 A    80 A    81 A    82 A    83 A    84 A                  
 26.712  26.988  36.818 166.132 219.216
 85 A    86 A    87 A    88 A    89 A                                          

 Beta MOs, Restricted
 -- Occupied --                  
-104.84  -80.05  -15.60  -10.57   -8.04   -8.03   -8.03   -7.59
  1 A     2 A     3 A     4 A     5 A     6 A     7 A     8 A                  
 -5.485  -5.483  -5.482  -1.197  -1.101  -0.797  -0.642  -0.531
  9 A    10 A    11 A    12 A    13 A    14 A    15 A    16 A                  
 -0.509  -0.453  -0.438  -0.434
 17 A    18 A    19 A    20 A                                                  
 -- Virtual --                   
  0.020   0.050   0.066   0.071   0.083   0.095   0.120   0.136
 21 A    22 A    23 A    24 A    25 A    26 A    27 A    28 A                  
  0.149   0.154   0.213   0.225   0.229   0.251   0.255   0.289
 29 A    30 A    31 A    32 A    33 A    34 A    35 A    36 A                  
  0.324   0.379   0.388   0.489   0.551   0.606   0.610   0.685
 37 A    38 A    39 A    40 A    41 A    42 A    43 A    44 A                  
  0.786   0.828   0.887   0.888   0.923   0.979   1.034   1.090
 45 A    46 A    47 A    48 A    49 A    50 A    51 A    52 A                  
  1.142   1.146   1.151   1.185   1.191   1.301   1.369   1.487
 53 A    54 A    55 A    56 A    57 A    58 A    59 A    60 A                  
  1.570   1.749   1.787   1.848   2.017   2.220   2.397   2.509
 61 A    62 A    63 A    64 A    65 A    66 A    67 A    68 A                  
  2.615   2.644   2.670   2.740   2.895   3.054   3.343   4.264
 69 A    70 A    71 A    72 A    73 A    74 A    75 A    76 A                  
  4.425   4.952   7.514  10.361  14.709  14.812  14.948  26.680
 77 A    78 A    79 A    80 A    81 A    82 A    83 A    84 A                  
 26.712  26.988  36.818 166.132 219.216
 85 A    86 A    87 A    88 A    89 A                                          

 Occupation and symmetry of molecular orbitals

 Point group: C1 (1 irreducible representation).

                           A     All 
 -------------------------------------
 All molecular orbitals:
  - Alpha                  89    89  
  - Beta                   89    89  
 -------------------------------------
 Alpha orbitals:
  - Frozen occupied        11    11  
  - Active occupied        9     9   
  - Active virtual         69    69  
  - Frozen virtual         0     0   
 -------------------------------------
 Beta orbitals:
  - Frozen occupied        11    11  
  - Active occupied        9     9   
  - Active virtual         69    69  
  - Frozen virtual         0     0   
 -------------------------------------

 Import integrals:   CPU 0.00 s  wall 0.00 s

 Import integrals:   CPU 7.28 s  wall 1.32 s

 MP2 amplitudes:   CPU 0.02 s  wall 0.02 s

Running a double precision version
           CCSD T amplitudes will be solved using DIIS.

           Start     Size      MaxIter   EConv     TConv     
           3         7         100       1.00e-07  1.00e-05  
 ------------------------------------------------------------------------------
           Energy (a.u.)   Ediff      Tdiff       Comment
 ------------------------------------------------------------------------------
          -855.72452898                           
     1    -855.73029269   5.76e-03   6.66e-01     
     2    -855.74522822   1.49e-02   8.92e-02     
     3    -855.74550809   2.80e-04   3.94e-02     
     4    -855.74717449   1.67e-03   1.20e-02     Switched to DIIS steps.
     5    -855.74783408   6.60e-04   1.05e-02     
     6    -855.74786572   3.16e-05   1.89e-03     
     7    -855.74786700   1.28e-06   8.44e-04     
     8    -855.74786939   2.38e-06   2.43e-04     
     9    -855.74786989   5.04e-07   1.05e-04     
    10    -855.74786997   7.88e-08   3.90e-05     
    11    -855.74786998   1.55e-08   2.03e-05     
    12    -855.74786999   1.00e-08   6.29e-06     
 ------------------------------------------------------------------------------
          -855.74786999                           CCSD T converged.

End of double precision
 SCF energy                 = -855.29404501
 MP2 energy                 = -855.72452898
 CCSD correlation energy     =   -0.45382499
 CCSD total energy           = -855.74786999

 CCSD  T1^2 = 0.0104  T2^2 = 0.1982  Leading amplitudes:

 Amplitude    Orbitals with energies
  0.0294       17 (A) A                  ->    21 (A) A                   
              -0.5093                          0.0198                     
  0.0294       17 (A) B                  ->    21 (A) B                   
              -0.5093                          0.0198                     
 -0.0154       20 (A) A                  ->    31 (A) A                   
              -0.4338                          0.2129                     
 -0.0154       20 (A) B                  ->    31 (A) B                   
              -0.4338                          0.2129                     

 Amplitude    Orbitals with energies
 -0.0765       19 (A) A      19 (A) B    ->    21 (A) A      21 (A) B     
              -0.4384       -0.4384            0.0198        0.0198       
  0.0765       19 (A) A      19 (A) B    ->    21 (A) B      21 (A) A     
              -0.4384       -0.4384            0.0198        0.0198       
  0.0765       19 (A) B      19 (A) A    ->    21 (A) A      21 (A) B     
              -0.4384       -0.4384            0.0198        0.0198       
 -0.0765       19 (A) B      19 (A) A    ->    21 (A) B      21 (A) A     
              -0.4384       -0.4384            0.0198        0.0198       

 Computing CCSD intemediates for later calculations in double precision
 Finished.

Running a double precision version
           CCSD Lambda amplitudes will be solved using DIIS.
           Start     Size      MaxIter   EConv     LConv     
           3         7         100       1.00e-07  1.00e-05  
 ------------------------------------------------------------------------------
            Enorm      Ldiff       Comment
 ------------------------------------------------------------------------------
     1     4.56e-02   3.32e-02     
     2     1.36e-02   6.06e-03     
     3     5.47e-03   1.48e-03     
     4     3.28e-03   1.20e-03     Switched to DIIS steps.
     5     8.93e-04   6.15e-04     
     6     3.70e-04   1.29e-04     
     7     1.32e-04   3.24e-05     
     8     5.88e-05   1.05e-06     
     9     2.30e-05   2.60e-06     
    10     9.55e-06   6.44e-07     
    11     3.12e-06   2.56e-07     
    12     1.24e-06   5.54e-08     
    13     4.32e-07   9.92e-08     
    14     1.55e-07   1.96e-08     
    15     8.11e-08   1.60e-08     
 ------------------------------------------------------------------------------
                                   CCSD Lambda converged.

 Computing density matrices in double precision...
           Orbital response amplitudes will be solved using DIIS.
           Start     Size      MaxIter   EConv     LConv     
           3         7         100       1.00e-06  1.00e-06  
 ------------------------------------------------------------------------------
            Enorm      Ldiff       Comment
 ------------------------------------------------------------------------------
     1     6.95e-02   1.15e-03     
     2     4.44e-02   1.75e-02     
     3     4.37e-02   1.77e-02     
     4     1.33e-02   1.67e-02     Switched to DIIS steps.
     5     1.89e-03   7.25e-05     
     6     9.59e-04   4.26e-04     
     7     3.15e-04   1.12e-04     
     8     4.17e-05   8.39e-05     
     9     1.17e-05   5.98e-07     
    10     3.77e-06   9.38e-07     
    11     6.39e-07   2.32e-07     
 ------------------------------------------------------------------------------
                                   Orbital response converged.

 Computing density matrices... Done.
 CCSD calculation:   CPU 138.94 s  wall 27.17 s

 Transferring MO TPDM to AO TPDM
 Transferring g2_o1o1o1o1
 Transferring g2_o1o1o1v1
 Transferring g2_o1o1v1v1
 Transferring g2_o1v1o1v1
 Transferring g2_o1v1v1v1
 Transferring g2_v1v1v1v1
 Adding separable TPDM
 Computing TPDM gradient
 --------------------------------------------------------
 2e gradient
  Atom          X               Y               Z
 --------------------------------------------------------
    1         -5.641224       17.457933        0.000000  
    2        -14.239022       -8.292922        0.000000  
    3          0.556212       -4.663286       -0.000000  
    4         19.324034       -4.501725       -0.000000  
 --------------------------------------------------------
 --------------------------------------------------------
 Final gradient
  Atom          X               Y               Z
 --------------------------------------------------------
    1         -5.641224       17.457933        0.000000  
    2        -14.239022       -8.292922        0.000000  
    3          0.556212       -4.663286       -0.000000  
    4         19.324034       -4.501725       -0.000000  
 --------------------------------------------------------
 Analytic gradient from two-electron contribution:   CPU 54.68 s  wall 10.34 s

 Total ccman2 time:   CPU 204.78 s  wall 40.10 s


 --------------------------------------------------------------

                    Orbital Energies (a.u.)
 --------------------------------------------------------------

 Alpha MOs
 -- Occupied --
******** -80.0545 -15.5972 -10.5673  -8.0351  -8.0327  -8.0325  -7.5920
 -5.4846  -5.4830  -5.4823  -1.1968  -1.1006  -0.7973  -0.6417  -0.5307
 -0.5093  -0.4533  -0.4384  -0.4338
 -- Virtual --
  0.0198   0.0500   0.0659   0.0708   0.0831   0.0953   0.1196   0.1361
  0.1488   0.1540   0.2129   0.2251   0.2293   0.2508   0.2548   0.2890
  0.3241   0.3789   0.3879   0.4887   0.5513   0.6057   0.6100   0.6845
  0.7862   0.8285   0.8873   0.8879   0.9226   0.9788   1.0343   1.0903
  1.1425   1.1463   1.1514   1.1852   1.1909   1.3011   1.3687   1.4868
  1.5702   1.7487   1.7866   1.8477   2.0171   2.2196   2.3965   2.5088
  2.6149   2.6445   2.6695   2.7396   2.8954   3.0538   3.3426   4.2639
  4.4253   4.9521   7.5138  10.3608  14.7089  14.8117  14.9484  26.6802
 26.7124  26.9882  36.8179 166.1316 219.2155
 --------------------------------------------------------------

          Ground-State Mulliken Net Atomic Charges

     Atom                 Charge (a.u.)
  ----------------------------------------
      1 P                     0.359145
      2 N                    -0.405628
      3 H                     0.280418
      4 Cl                   -0.233935
  ----------------------------------------
  Sum of atomic charges =    -0.000000

 -----------------------------------------------------------------
                    Cartesian Multipole Moments
 -----------------------------------------------------------------
    Charge (ESU x 10^10)
                 0.0000
    Dipole Moment (Debye)
         X       0.3998      Y       0.1107      Z      -0.0000
       Tot       0.4149
    Quadrupole Moments (Debye-Ang)
        XX     -38.2946     XY       0.6685     YY     -28.9831
        XZ      -0.0000     YZ      -0.0000     ZZ     -31.2950
    Octopole Moments (Debye-Ang^2)
       XXX     -15.3056    XXY       0.2110    XYY       3.1429
       YYY       8.3911    XXZ      -0.0000    XYZ      -0.0000
       YYZ       0.0000    XZZ      -0.7612    YZZ      -0.2473
       ZZZ       0.0000
    Hexadecapole Moments (Debye-Ang^3)
      XXXX    -348.0099   XXXY      -6.0133   XXYY     -62.3327
      XYYY      10.9473   YYYY     -79.4117   XXXZ      -0.0000
      XXYZ      -0.0000   XYYZ       0.0000   YYYZ      -0.0000
      XXZZ     -61.5195   XYZZ      -0.1081   YYZZ     -21.1233
      XZZZ      -0.0000   YZZZ      -0.0000   ZZZZ     -38.9042
 -----------------------------------------------------------------
 DrvMan completing analytic gradient of the correlated energy
 Correlated dipole moment
            1
    1   0.1572977
    2   0.0435486
    3  -0.0000000
 Energy read as -855.747869994
 Full Analytical Gradient: (in a.u., or Hartree/Bohr)
             1             2             3             4
    1   -0.00011224    0.00021048   -0.00015699    0.00005876
    2   -0.00001859   -0.00079760    0.00085965   -0.00004347
    3    0.00000000   -0.00000000    0.00000000    0.00000000
 Gradient time:  CPU 0.81 s  wall 0.82 s
 ----------------------------------------------------------------
             Standard Nuclear Orientation (Angstroms)
    I     Atom           X                Y                Z
 ----------------------------------------------------------------
    1      P       0.6508122601    -0.5702891155    -0.0000000000
    2      N       1.6446638599     0.6043498401     0.0000000000
    3      H       1.4147529363     1.5922781077     0.0000000000
    4      Cl     -1.3346814034     0.1606241025    -0.0000000000
 ----------------------------------------------------------------
 Nuclear Repulsion Energy =   130.8106162770 hartrees
 There are       20 alpha and       20 beta electrons

                       Distance Matrix (Angstroms)
             P (  1)   N (  2)   H (  3)
   N (  2)  1.538674
   H (  3)  2.293535  1.014328
   Cl(  4)  2.115755  3.012207  3.099842

 Requested basis set is 6-311++G(d,p)
 There are 37 shells and 89 basis functions
 A cutoff of  1.0D-14 yielded    668 shell pairs
 There are      4007 function pairs (      4295 Cartesian)
 Smallest overlap matrix eigenvalue = 2.55E-03
 Guess MOs from SCF MO coefficient file

 -----------------------------------------------------------------------
  General SCF calculation program by
  Eric Jon Sundstrom, Paul Horn, Yuezhi Mao, Dmitri Zuev, Alec White,
  David Stuck, Shaama M.S., Shane Yost, Joonho Lee, David Small,
  Daniel Levine, Susi Lehtola, Hugh Burton, Evgeny Epifanovsky
 -----------------------------------------------------------------------
 Hartree-Fock
 using 6 threads for integral computing
 -------------------------------------------------------
 OpenMP Integral computing Module                
 Release: version 2.0, May 2017, Q-Chem Inc. Pleasanton 
 -------------------------------------------------------
 A restricted SCF calculation will be
 performed using DIIS
 SCF converges when DIIS error is below 1.0e-08
 ---------------------------------------
  Cycle       Energy         DIIS error
 ---------------------------------------
    1    -855.2940935162      3.37e-05  
    2    -855.2940943953      1.02e-05  
    3    -855.2940944680      6.83e-06  
    4    -855.2940945110      9.30e-07  
    5    -855.2940945132      2.51e-07  
    6    -855.2940945134      5.45e-08  
    7    -855.2940945134      1.85e-08  
    8    -855.2940945134      6.30e-09  Convergence criterion met
 ---------------------------------------
 SCF time:   CPU 2.50s  wall 1.00s 
 SCF   energy in the final basis set =     -855.2940945134
 Total energy in the final basis set =     -855.2940945134


 ------------------------------------------------------------------------------

   CCMAN2: suite of methods based on coupled cluster
           and equation of motion theories.

   Components:
   * libvmm-1.3-trunk
     by Evgeny Epifanovsky, Ilya Kaliman.
   * libtensor-2.5-trunk
     by Evgeny Epifanovsky, Michael Wormit, Dmitry Zuev, Sam Manzer, 
        Ilya Kaliman.
   * libcc-2.5-trunk
     by Evgeny Epifanovsky, Arik Landau, Tomasz Kus, Kirill Khistyaev, 
        Dmitry Zuev, Prashant Manohar, Xintian Feng, Anna Krylov, 
        Matthew Goldey, Alec White, Thomas Jagau, Kaushik Nanda, 
        Anastasia Gunina, Alexander Kunitsa, Joonho Lee.

   CCMAN original authors:
   Anna I. Krylov, C. David Sherrill, Steven R. Gwaltney,
   Edward F. C. Byrd (2000)
   Sergey V. Levchenko, Lyudmila V. Slipchenko, Tao Wang,
   Ana-Maria C. Cristian (2003)
   Piotr A. Pieniazek, C. Melania Oana, Evgeny Epifanovsky (2007)
   Prashant Manohar (2009)

 ------------------------------------------------------------------------------


 Allocating and initializing 30808MB of RAM...
 Calculation will run on 6 cores.


 Alpha MOs, Restricted
 -- Occupied --                  
-104.84  -80.05  -15.60  -10.57   -8.04   -8.03   -8.03   -7.59
  1 A     2 A     3 A     4 A     5 A     6 A     7 A     8 A                  
 -5.485  -5.483  -5.482  -1.197  -1.101  -0.798  -0.642  -0.531
  9 A    10 A    11 A    12 A    13 A    14 A    15 A    16 A                  
 -0.509  -0.453  -0.438  -0.434
 17 A    18 A    19 A    20 A                                                  
 -- Virtual --                   
  0.020   0.050   0.066   0.071   0.083   0.095   0.120   0.136
 21 A    22 A    23 A    24 A    25 A    26 A    27 A    28 A                  
  0.149   0.154   0.213   0.225   0.229   0.251   0.255   0.289
 29 A    30 A    31 A    32 A    33 A    34 A    35 A    36 A                  
  0.325   0.379   0.388   0.489   0.551   0.606   0.610   0.685
 37 A    38 A    39 A    40 A    41 A    42 A    43 A    44 A                  
  0.786   0.828   0.887   0.888   0.923   0.979   1.034   1.090
 45 A    46 A    47 A    48 A    49 A    50 A    51 A    52 A                  
  1.142   1.146   1.151   1.185   1.191   1.301   1.369   1.487
 53 A    54 A    55 A    56 A    57 A    58 A    59 A    60 A                  
  1.571   1.749   1.787   1.848   2.017   2.222   2.397   2.509
 61 A    62 A    63 A    64 A    65 A    66 A    67 A    68 A                  
  2.615   2.645   2.671   2.740   2.894   3.054   3.346   4.264
 69 A    70 A    71 A    72 A    73 A    74 A    75 A    76 A                  
  4.426   4.955   7.514  10.361  14.709  14.812  14.948  26.680
 77 A    78 A    79 A    80 A    81 A    82 A    83 A    84 A                  
 26.712  26.988  36.820 166.132 219.215
 85 A    86 A    87 A    88 A    89 A                                          

 Beta MOs, Restricted
 -- Occupied --                  
-104.84  -80.05  -15.60  -10.57   -8.04   -8.03   -8.03   -7.59
  1 A     2 A     3 A     4 A     5 A     6 A     7 A     8 A                  
 -5.485  -5.483  -5.482  -1.197  -1.101  -0.798  -0.642  -0.531
  9 A    10 A    11 A    12 A    13 A    14 A    15 A    16 A                  
 -0.509  -0.453  -0.438  -0.434
 17 A    18 A    19 A    20 A                                                  
 -- Virtual --                   
  0.020   0.050   0.066   0.071   0.083   0.095   0.120   0.136
 21 A    22 A    23 A    24 A    25 A    26 A    27 A    28 A                  
  0.149   0.154   0.213   0.225   0.229   0.251   0.255   0.289
 29 A    30 A    31 A    32 A    33 A    34 A    35 A    36 A                  
  0.325   0.379   0.388   0.489   0.551   0.606   0.610   0.685
 37 A    38 A    39 A    40 A    41 A    42 A    43 A    44 A                  
  0.786   0.828   0.887   0.888   0.923   0.979   1.034   1.090
 45 A    46 A    47 A    48 A    49 A    50 A    51 A    52 A                  
  1.142   1.146   1.151   1.185   1.191   1.301   1.369   1.487
 53 A    54 A    55 A    56 A    57 A    58 A    59 A    60 A                  
  1.571   1.749   1.787   1.848   2.017   2.222   2.397   2.509
 61 A    62 A    63 A    64 A    65 A    66 A    67 A    68 A                  
  2.615   2.645   2.671   2.740   2.894   3.054   3.346   4.264
 69 A    70 A    71 A    72 A    73 A    74 A    75 A    76 A                  
  4.426   4.955   7.514  10.361  14.709  14.812  14.948  26.680
 77 A    78 A    79 A    80 A    81 A    82 A    83 A    84 A                  
 26.712  26.988  36.820 166.132 219.215
 85 A    86 A    87 A    88 A    89 A                                          

 Occupation and symmetry of molecular orbitals

 Point group: C1 (1 irreducible representation).

                           A     All 
 -------------------------------------
 All molecular orbitals:
  - Alpha                  89    89  
  - Beta                   89    89  
 -------------------------------------
 Alpha orbitals:
  - Frozen occupied        11    11  
  - Active occupied        9     9   
  - Active virtual         69    69  
  - Frozen virtual         0     0   
 -------------------------------------
 Beta orbitals:
  - Frozen occupied        11    11  
  - Active occupied        9     9   
  - Active virtual         69    69  
  - Frozen virtual         0     0   
 -------------------------------------

 Import integrals:   CPU 0.00 s  wall 0.00 s

 Import integrals:   CPU 7.20 s  wall 1.34 s

 MP2 amplitudes:   CPU 0.02 s  wall 0.02 s

Running a double precision version
           CCSD T amplitudes will be solved using DIIS.

           Start     Size      MaxIter   EConv     TConv     
           3         7         100       1.00e-07  1.00e-05  
 ------------------------------------------------------------------------------
           Energy (a.u.)   Ediff      Tdiff       Comment
 ------------------------------------------------------------------------------
          -855.72452087                           
     1    -855.73030491   5.78e-03   6.66e-01     
     2    -855.74522957   1.49e-02   8.92e-02     
     3    -855.74551044   2.81e-04   3.93e-02     
     4    -855.74717536   1.66e-03   1.20e-02     Switched to DIIS steps.
     5    -855.74783424   6.59e-04   1.05e-02     
     6    -855.74786582   3.16e-05   1.89e-03     
     7    -855.74786709   1.27e-06   8.43e-04     
     8    -855.74786947   2.38e-06   2.43e-04     
     9    -855.74786998   5.06e-07   1.05e-04     
    10    -855.74787005   7.92e-08   3.89e-05     
    11    -855.74787007   1.56e-08   2.03e-05     
    12    -855.74787008   1.01e-08   6.29e-06     
 ------------------------------------------------------------------------------
          -855.74787008                           CCSD T converged.

End of double precision
 SCF energy                 = -855.29409451
 MP2 energy                 = -855.72452087
 CCSD correlation energy     =   -0.45377557
 CCSD total energy           = -855.74787008

 CCSD  T1^2 = 0.0104  T2^2 = 0.1981  Leading amplitudes:

 Amplitude    Orbitals with energies
 -0.0294       17 (A) A                  ->    21 (A) A                   
              -0.5093                          0.0198                     
 -0.0294       17 (A) B                  ->    21 (A) B                   
              -0.5093                          0.0198                     
 -0.0154       20 (A) A                  ->    31 (A) A                   
              -0.4338                          0.2129                     
 -0.0154       20 (A) B                  ->    31 (A) B                   
              -0.4338                          0.2129                     

 Amplitude    Orbitals with energies
 -0.0764       19 (A) A      19 (A) B    ->    21 (A) A      21 (A) B     
              -0.4385       -0.4385            0.0198        0.0198       
  0.0764       19 (A) A      19 (A) B    ->    21 (A) B      21 (A) A     
              -0.4385       -0.4385            0.0198        0.0198       
  0.0764       19 (A) B      19 (A) A    ->    21 (A) A      21 (A) B     
              -0.4385       -0.4385            0.0198        0.0198       
 -0.0764       19 (A) B      19 (A) A    ->    21 (A) B      21 (A) A     
              -0.4385       -0.4385            0.0198        0.0198       

 Computing CCSD intemediates for later calculations in double precision
 Finished.

Running a double precision version
           CCSD Lambda amplitudes will be solved using DIIS.
           Start     Size      MaxIter   EConv     LConv     
           3         7         100       1.00e-07  1.00e-05  
 ------------------------------------------------------------------------------
            Enorm      Ldiff       Comment
 ------------------------------------------------------------------------------
     1     4.56e-02   3.32e-02     
     2     1.36e-02   6.06e-03     
     3     5.47e-03   1.48e-03     
     4     3.28e-03   1.20e-03     Switched to DIIS steps.
     5     8.93e-04   6.16e-04     
     6     3.70e-04   1.29e-04     
     7     1.32e-04   3.24e-05     
     8     5.88e-05   1.04e-06     
     9     2.30e-05   2.60e-06     
    10     9.55e-06   6.41e-07     
    11     3.12e-06   2.55e-07     
    12     1.24e-06   5.50e-08     
    13     4.32e-07   9.90e-08     
    14     1.55e-07   1.96e-08     
    15     8.09e-08   1.60e-08     
 ------------------------------------------------------------------------------
                                   CCSD Lambda converged.

 Computing density matrices in double precision...
           Orbital response amplitudes will be solved using DIIS.
           Start     Size      MaxIter   EConv     LConv     
           3         7         100       1.00e-06  1.00e-06  
 ------------------------------------------------------------------------------
            Enorm      Ldiff       Comment
 ------------------------------------------------------------------------------
     1     6.95e-02   1.13e-03     
     2     4.45e-02   1.75e-02     
     3     4.39e-02   1.77e-02     
     4     1.33e-02   1.68e-02     Switched to DIIS steps.
     5     1.90e-03   7.50e-05     
     6     9.58e-04   4.27e-04     
     7     3.14e-04   1.12e-04     
     8     4.17e-05   8.38e-05     
     9     1.17e-05   5.86e-07     
    10     3.77e-06   9.38e-07     
    11     6.41e-07   2.32e-07     
 ------------------------------------------------------------------------------
                                   Orbital response converged.

 Computing density matrices... Done.
 CCSD calculation:   CPU 139.96 s  wall 27.39 s

 Transferring MO TPDM to AO TPDM
 Transferring g2_o1o1o1o1
 Transferring g2_o1o1o1v1
 Transferring g2_o1o1v1v1
 Transferring g2_o1v1o1v1
 Transferring g2_o1v1v1v1
 Transferring g2_v1v1v1v1
 Adding separable TPDM
 Computing TPDM gradient
 --------------------------------------------------------
 2e gradient
  Atom          X               Y               Z
 --------------------------------------------------------
    1         -5.641046       17.458362       -0.000000  
    2        -14.244284       -8.289641       -0.000000  
    3          0.560510       -4.667064        0.000000  
    4         19.324820       -4.501657       -0.000000  
 --------------------------------------------------------
 --------------------------------------------------------
 Final gradient
  Atom          X               Y               Z
 --------------------------------------------------------
    1         -5.641046       17.458362       -0.000000  
    2        -14.244284       -8.289641       -0.000000  
    3          0.560510       -4.667064        0.000000  
    4         19.324820       -4.501657       -0.000000  
 --------------------------------------------------------
 Analytic gradient from two-electron contribution:   CPU 53.80 s  wall 10.22 s

 Total ccman2 time:   CPU 203.81 s  wall 39.82 s


 --------------------------------------------------------------

                    Orbital Energies (a.u.)
 --------------------------------------------------------------

 Alpha MOs
 -- Occupied --
******** -80.0545 -15.5970 -10.5673  -8.0351  -8.0327  -8.0325  -7.5920
 -5.4847  -5.4831  -5.4823  -1.1971  -1.1007  -0.7977  -0.6419  -0.5307
 -0.5093  -0.4534  -0.4385  -0.4338
 -- Virtual --
  0.0198   0.0500   0.0659   0.0709   0.0831   0.0953   0.1196   0.1361
  0.1487   0.1540   0.2129   0.2251   0.2293   0.2508   0.2547   0.2891
  0.3246   0.3788   0.3879   0.4887   0.5513   0.6056   0.6100   0.6850
  0.7861   0.8284   0.8872   0.8879   0.9234   0.9789   1.0344   1.0900
  1.1425   1.1463   1.1514   1.1852   1.1909   1.3009   1.3686   1.4868
  1.5706   1.7494   1.7865   1.8476   2.0171   2.2221   2.3967   2.5093
  2.6149   2.6446   2.6710   2.7396   2.8941   3.0545   3.3456   4.2641
  4.4256   4.9548   7.5138  10.3608  14.7089  14.8117  14.9484  26.6801
 26.7124  26.9882  36.8199 166.1316 219.2155
 --------------------------------------------------------------

          Ground-State Mulliken Net Atomic Charges

     Atom                 Charge (a.u.)
  ----------------------------------------
      1 P                     0.359041
      2 N                    -0.405631
      3 H                     0.280491
      4 Cl                   -0.233901
  ----------------------------------------
  Sum of atomic charges =    -0.000000

 -----------------------------------------------------------------
                    Cartesian Multipole Moments
 -----------------------------------------------------------------
    Charge (ESU x 10^10)
                -0.0000
    Dipole Moment (Debye)
         X       0.3990      Y       0.1088      Z      -0.0000
       Tot       0.4136
    Quadrupole Moments (Debye-Ang)
        XX     -38.2933     XY       0.6650     YY     -28.9897
        XZ      -0.0000     YZ      -0.0000     ZZ     -31.2923
    Octopole Moments (Debye-Ang^2)
       XXX     -15.3019    XXY       0.2088    XYY       3.1335
       YYY       8.3802    XXZ      -0.0000    XYZ      -0.0000
       YYZ       0.0000    XZZ      -0.7582    YZZ      -0.2434
       ZZZ      -0.0000
    Hexadecapole Moments (Debye-Ang^3)
      XXXX    -347.9825   XXXY      -6.0067   XXYY     -62.3371
      XYYY      10.9296   YYYY     -79.4233   XXXZ      -0.0000
      XXYZ      -0.0000   XYYZ       0.0000   YYYZ      -0.0000
      XXZZ     -61.5132   XYZZ      -0.1028   YYZZ     -21.1141
      XZZZ       0.0000   YZZZ      -0.0000   ZZZZ     -38.8989
 -----------------------------------------------------------------
 DrvMan completing analytic gradient of the correlated energy
 Correlated dipole moment
            1
    1   0.1569769
    2   0.0428072
    3  -0.0000000
 Energy read as -855.747870080
 Full Analytical Gradient: (in a.u., or Hartree/Bohr)
             1             2             3             4
    1   -0.00015088   -0.00007121    0.00017339    0.00004870
    2    0.00001926    0.00085144   -0.00081765   -0.00005305
    3    0.00000000   -0.00000000    0.00000000    0.00000000
 Gradient time:  CPU 0.80 s  wall 0.83 s
 ----------------------------------------------------------------
             Standard Nuclear Orientation (Angstroms)
    I     Atom           X                Y                Z
 ----------------------------------------------------------------
    1      P       0.6508122601    -0.5702891155    -0.0000000000
    2      N       1.6446638599     0.6043498401     0.0000000000
    3      H       1.4147529363     1.5932781077     0.0010000000
    4      Cl     -1.3346814034     0.1606241025    -0.0000000000
 ----------------------------------------------------------------
 Nuclear Repulsion Energy =   130.8052559790 hartrees
 There are       20 alpha and       20 beta electrons

                       Distance Matrix (Angstroms)
             P (  1)   N (  2)   H (  3)
   N (  2)  1.538674
   H (  3)  2.294478  1.015302
   Cl(  4)  2.115755  3.012207  3.100304

 Requested basis set is 6-311++G(d,p)
 There are 37 shells and 89 basis functions
 A cutoff of  1.0D-14 yielded    668 shell pairs
 There are      4007 function pairs (      4295 Cartesian)
 Smallest overlap matrix eigenvalue = 2.56E-03
 Guess MOs from SCF MO coefficient file

 -----------------------------------------------------------------------
  General SCF calculation program by
  Eric Jon Sundstrom, Paul Horn, Yuezhi Mao, Dmitri Zuev, Alec White,
  David Stuck, Shaama M.S., Shane Yost, Joonho Lee, David Small,
  Daniel Levine, Susi Lehtola, Hugh Burton, Evgeny Epifanovsky
 -----------------------------------------------------------------------
 Hartree-Fock
 using 6 threads for integral computing
 -------------------------------------------------------
 OpenMP Integral computing Module                
 Release: version 2.0, May 2017, Q-Chem Inc. Pleasanton 
 -------------------------------------------------------
 A restricted SCF calculation will be
 performed using DIIS
 SCF converges when DIIS error is below 1.0e-08
 ---------------------------------------
  Cycle       Energy         DIIS error
 ---------------------------------------
    1    -855.2940701656      1.88e-05  
    2    -855.2940704708      5.48e-06  
    3    -855.2940704987      3.79e-06  
    4    -855.2940705136      7.44e-07  
    5    -855.2940705157      2.83e-07  
    6    -855.2940705161      1.07e-07  
    7    -855.2940705162      3.77e-08  
    8    -855.2940705162      1.57e-08  
    9    -855.2940705162      6.34e-09  Convergence criterion met
 ---------------------------------------
 SCF time:   CPU 2.79s  wall 1.00s 
 SCF   energy in the final basis set =     -855.2940705162
 Total energy in the final basis set =     -855.2940705162


 ------------------------------------------------------------------------------

   CCMAN2: suite of methods based on coupled cluster
           and equation of motion theories.

   Components:
   * libvmm-1.3-trunk
     by Evgeny Epifanovsky, Ilya Kaliman.
   * libtensor-2.5-trunk
     by Evgeny Epifanovsky, Michael Wormit, Dmitry Zuev, Sam Manzer, 
        Ilya Kaliman.
   * libcc-2.5-trunk
     by Evgeny Epifanovsky, Arik Landau, Tomasz Kus, Kirill Khistyaev, 
        Dmitry Zuev, Prashant Manohar, Xintian Feng, Anna Krylov, 
        Matthew Goldey, Alec White, Thomas Jagau, Kaushik Nanda, 
        Anastasia Gunina, Alexander Kunitsa, Joonho Lee.

   CCMAN original authors:
   Anna I. Krylov, C. David Sherrill, Steven R. Gwaltney,
   Edward F. C. Byrd (2000)
   Sergey V. Levchenko, Lyudmila V. Slipchenko, Tao Wang,
   Ana-Maria C. Cristian (2003)
   Piotr A. Pieniazek, C. Melania Oana, Evgeny Epifanovsky (2007)
   Prashant Manohar (2009)

 ------------------------------------------------------------------------------


 Allocating and initializing 30808MB of RAM...
 Calculation will run on 6 cores.


 Alpha MOs, Restricted
 -- Occupied --                  
-104.84  -80.05  -15.60  -10.57   -8.04   -8.03   -8.03   -7.59
  1 A     2 A     3 A     4 A     5 A     6 A     7 A     8 A                  
 -5.485  -5.483  -5.482  -1.197  -1.101  -0.798  -0.642  -0.531
  9 A    10 A    11 A    12 A    13 A    14 A    15 A    16 A                  
 -0.509  -0.453  -0.438  -0.434
 17 A    18 A    19 A    20 A                                                  
 -- Virtual --                   
  0.020   0.050   0.066   0.071   0.083   0.095   0.120   0.136
 21 A    22 A    23 A    24 A    25 A    26 A    27 A    28 A                  
  0.149   0.154   0.213   0.225   0.229   0.251   0.255   0.289
 29 A    30 A    31 A    32 A    33 A    34 A    35 A    36 A                  
  0.324   0.379   0.388   0.489   0.551   0.606   0.610   0.685
 37 A    38 A    39 A    40 A    41 A    42 A    43 A    44 A                  
  0.786   0.828   0.887   0.888   0.923   0.979   1.034   1.090
 45 A    46 A    47 A    48 A    49 A    50 A    51 A    52 A                  
  1.142   1.146   1.151   1.185   1.191   1.301   1.369   1.487
 53 A    54 A    55 A    56 A    57 A    58 A    59 A    60 A                  
  1.570   1.749   1.787   1.848   2.017   2.221   2.397   2.509
 61 A    62 A    63 A    64 A    65 A    66 A    67 A    68 A                  
  2.615   2.645   2.670   2.740   2.895   3.054   3.344   4.264
 69 A    70 A    71 A    72 A    73 A    74 A    75 A    76 A                  
  4.425   4.953   7.514  10.361  14.709  14.812  14.948  26.680
 77 A    78 A    79 A    80 A    81 A    82 A    83 A    84 A                  
 26.712  26.988  36.819 166.132 219.216
 85 A    86 A    87 A    88 A    89 A                                          

 Beta MOs, Restricted
 -- Occupied --                  
-104.84  -80.05  -15.60  -10.57   -8.04   -8.03   -8.03   -7.59
  1 A     2 A     3 A     4 A     5 A     6 A     7 A     8 A                  
 -5.485  -5.483  -5.482  -1.197  -1.101  -0.798  -0.642  -0.531
  9 A    10 A    11 A    12 A    13 A    14 A    15 A    16 A                  
 -0.509  -0.453  -0.438  -0.434
 17 A    18 A    19 A    20 A                                                  
 -- Virtual --                   
  0.020   0.050   0.066   0.071   0.083   0.095   0.120   0.136
 21 A    22 A    23 A    24 A    25 A    26 A    27 A    28 A                  
  0.149   0.154   0.213   0.225   0.229   0.251   0.255   0.289
 29 A    30 A    31 A    32 A    33 A    34 A    35 A    36 A                  
  0.324   0.379   0.388   0.489   0.551   0.606   0.610   0.685
 37 A    38 A    39 A    40 A    41 A    42 A    43 A    44 A                  
  0.786   0.828   0.887   0.888   0.923   0.979   1.034   1.090
 45 A    46 A    47 A    48 A    49 A    50 A    51 A    52 A                  
  1.142   1.146   1.151   1.185   1.191   1.301   1.369   1.487
 53 A    54 A    55 A    56 A    57 A    58 A    59 A    60 A                  
  1.570   1.749   1.787   1.848   2.017   2.221   2.397   2.509
 61 A    62 A    63 A    64 A    65 A    66 A    67 A    68 A                  
  2.615   2.645   2.670   2.740   2.895   3.054   3.344   4.264
 69 A    70 A    71 A    72 A    73 A    74 A    75 A    76 A                  
  4.425   4.953   7.514  10.361  14.709  14.812  14.948  26.680
 77 A    78 A    79 A    80 A    81 A    82 A    83 A    84 A                  
 26.712  26.988  36.819 166.132 219.216
 85 A    86 A    87 A    88 A    89 A                                          

 Occupation and symmetry of molecular orbitals

 Point group: C1 (1 irreducible representation).

                           A     All 
 -------------------------------------
 All molecular orbitals:
  - Alpha                  89    89  
  - Beta                   89    89  
 -------------------------------------
 Alpha orbitals:
  - Frozen occupied        11    11  
  - Active occupied        9     9   
  - Active virtual         69    69  
  - Frozen virtual         0     0   
 -------------------------------------
 Beta orbitals:
  - Frozen occupied        11    11  
  - Active occupied        9     9   
  - Active virtual         69    69  
  - Frozen virtual         0     0   
 -------------------------------------

 Import integrals:   CPU 0.00 s  wall 0.00 s

 Import integrals:   CPU 7.47 s  wall 1.42 s

 MP2 amplitudes:   CPU 0.05 s  wall 0.04 s

Running a double precision version
           CCSD T amplitudes will be solved using DIIS.

           Start     Size      MaxIter   EConv     TConv     
           3         7         100       1.00e-07  1.00e-05  
 ------------------------------------------------------------------------------
           Energy (a.u.)   Ediff      Tdiff       Comment
 ------------------------------------------------------------------------------
          -855.72452569                           
     1    -855.73029956   5.77e-03   6.66e-01     
     2    -855.74522966   1.49e-02   8.92e-02     
     3    -855.74551003   2.80e-04   3.94e-02     
     4    -855.74717568   1.67e-03   1.20e-02     Switched to DIIS steps.
     5    -855.74783492   6.59e-04   1.05e-02     
     6    -855.74786652   3.16e-05   1.89e-03     
     7    -855.74786780   1.28e-06   8.44e-04     
     8    -855.74787018   2.38e-06   2.43e-04     
     9    -855.74787069   5.05e-07   1.05e-04     
    10    -855.74787077   7.90e-08   3.89e-05     
    11    -855.74787078   1.56e-08   2.03e-05     
    12    -855.74787079   1.01e-08   6.29e-06     
 ------------------------------------------------------------------------------
          -855.74787079                           CCSD T converged.

End of double precision
 SCF energy                 = -855.29407052
 MP2 energy                 = -855.72452569
 CCSD correlation energy     =   -0.45380028
 CCSD total energy           = -855.74787079

 CCSD  T1^2 = 0.0104  T2^2 = 0.1981  Leading amplitudes:

 Amplitude    Orbitals with energies
  0.0294       17 (A) A                  ->    21 (A) A                   
              -0.5093                          0.0198                     
  0.0294       17 (A) B                  ->    21 (A) B                   
              -0.5093                          0.0198                     
  0.0154       20 (A) A                  ->    31 (A) A                   
              -0.4338                          0.2129                     
  0.0154       20 (A) B                  ->    31 (A) B                   
              -0.4338                          0.2129                     

 Amplitude    Orbitals with energies
 -0.0764       19 (A) A      19 (A) B    ->    21 (A) A      21 (A) B     
              -0.4385       -0.4385            0.0198        0.0198       
  0.0764       19 (A) A      19 (A) B    ->    21 (A) B      21 (A) A     
              -0.4385       -0.4385            0.0198        0.0198       
  0.0764       19 (A) B      19 (A) A    ->    21 (A) A      21 (A) B     
              -0.4385       -0.4385            0.0198        0.0198       
 -0.0764       19 (A) B      19 (A) A    ->    21 (A) B      21 (A) A     
              -0.4385       -0.4385            0.0198        0.0198       

 Computing CCSD intemediates for later calculations in double precision
 Finished.

Running a double precision version
           CCSD Lambda amplitudes will be solved using DIIS.
           Start     Size      MaxIter   EConv     LConv     
           3         7         100       1.00e-07  1.00e-05  
 ------------------------------------------------------------------------------
            Enorm      Ldiff       Comment
 ------------------------------------------------------------------------------
     1     4.56e-02   3.32e-02     
     2     1.36e-02   6.06e-03     
     3     5.47e-03   1.48e-03     
     4     3.28e-03   1.20e-03     Switched to DIIS steps.
     5     8.93e-04   6.15e-04     
     6     3.70e-04   1.29e-04     
     7     1.32e-04   3.24e-05     
     8     5.88e-05   1.05e-06     
     9     2.30e-05   2.60e-06     
    10     9.55e-06   6.42e-07     
    11     3.12e-06   2.56e-07     
    12     1.24e-06   5.52e-08     
    13     4.32e-07   9.91e-08     
    14     1.55e-07   1.96e-08     
    15     8.11e-08   1.60e-08     
 ------------------------------------------------------------------------------
                                   CCSD Lambda converged.

 Computing density matrices in double precision...
           Orbital response amplitudes will be solved using DIIS.
           Start     Size      MaxIter   EConv     LConv     
           3         7         100       1.00e-06  1.00e-06  
 ------------------------------------------------------------------------------
            Enorm      Ldiff       Comment
 ------------------------------------------------------------------------------
     1     6.95e-02   1.14e-03     
     2     4.44e-02   1.75e-02     
     3     4.38e-02   1.77e-02     
     4     1.33e-02   1.67e-02     Switched to DIIS steps.
     5     1.90e-03   7.39e-05     
     6     9.58e-04   4.26e-04     
     7     3.15e-04   1.12e-04     
     8     4.17e-05   8.38e-05     
     9     1.17e-05   5.92e-07     
    10     3.77e-06   9.38e-07     
    11     6.40e-07   2.32e-07     
 ------------------------------------------------------------------------------
                                   Orbital response converged.

 Computing density matrices... Done.
 CCSD calculation:   CPU 140.19 s  wall 27.39 s

 Transferring MO TPDM to AO TPDM
 Transferring g2_o1o1o1o1
 Transferring g2_o1o1o1v1
 Transferring g2_o1o1v1v1
 Transferring g2_o1v1o1v1
 Transferring g2_o1v1v1v1
 Transferring g2_v1v1v1v1
 Adding separable TPDM
 Computing TPDM gradient
 --------------------------------------------------------
 2e gradient
  Atom          X               Y               Z
 --------------------------------------------------------
    1         -5.641134       17.458146        0.000032  
    2        -14.241648       -8.291280        0.005051  
    3          0.558357       -4.665175       -0.005193  
    4         19.324426       -4.501691        0.000110  
 --------------------------------------------------------
 --------------------------------------------------------
 Final gradient
  Atom          X               Y               Z
 --------------------------------------------------------
    1         -5.641134       17.458146        0.000032  
    2        -14.241648       -8.291280        0.005051  
    3          0.558357       -4.665175       -0.005193  
    4         19.324426       -4.501691        0.000110  
 --------------------------------------------------------
 Analytic gradient from two-electron contribution:   CPU 56.82 s  wall 11.25 s

 Total ccman2 time:   CPU 209.22 s  wall 41.41 s


 --------------------------------------------------------------

                    Orbital Energies (a.u.)
 --------------------------------------------------------------

 Alpha MOs
 -- Occupied --
******** -80.0545 -15.5971 -10.5673  -8.0351  -8.0327  -8.0325  -7.5920
 -5.4846  -5.4831  -5.4823  -1.1969  -1.1006  -0.7975  -0.6418  -0.5307
 -0.5093  -0.4533  -0.4385  -0.4338
 -- Virtual --
  0.0198   0.0500   0.0659   0.0709   0.0831   0.0953   0.1196   0.1361
  0.1488   0.1540   0.2129   0.2251   0.2293   0.2508   0.2547   0.2891
  0.3243   0.3788   0.3879   0.4887   0.5513   0.6057   0.6100   0.6847
  0.7862   0.8285   0.8872   0.8879   0.9230   0.9788   1.0344   1.0901
  1.1425   1.1463   1.1514   1.1852   1.1909   1.3010   1.3686   1.4868
  1.5704   1.7491   1.7865   1.8476   2.0171   2.2208   2.3966   2.5091
  2.6149   2.6445   2.6703   2.7396   2.8947   3.0541   3.3441   4.2640
  4.4254   4.9535   7.5138  10.3608  14.7089  14.8117  14.9484  26.6801
 26.7124  26.9882  36.8189 166.1316 219.2155
 --------------------------------------------------------------

          Ground-State Mulliken Net Atomic Charges

     Atom                 Charge (a.u.)
  ----------------------------------------
      1 P                     0.359093
      2 N                    -0.405629
      3 H                     0.280455
      4 Cl                   -0.233918
  ----------------------------------------
  Sum of atomic charges =     0.000000

 -----------------------------------------------------------------
                    Cartesian Multipole Moments
 -----------------------------------------------------------------
    Charge (ESU x 10^10)
                 0.0000
    Dipole Moment (Debye)
         X       0.3994      Y       0.1097      Z       0.0018
       Tot       0.4142
    Quadrupole Moments (Debye-Ang)
        XX     -38.2939     XY       0.6668     YY     -28.9864
        XZ       0.0025     YZ       0.0022     ZZ     -31.2937
    Octopole Moments (Debye-Ang^2)
       XXX     -15.3038    XXY       0.2099    XYY       3.1382
       YYY       8.3857    XXZ       0.0020    XYZ       0.0040
       YYZ       0.0050    XZZ      -0.7597    YZZ      -0.2453
       ZZZ      -0.0010
    Hexadecapole Moments (Debye-Ang^3)
      XXXX    -347.9962   XXXY      -6.0100   XXYY     -62.3349
      XYYY      10.9385   YYYY     -79.4175   XXXZ       0.0039
      XXYZ       0.0049   XYYZ       0.0066   YYYZ       0.0042
      XXZZ     -61.5164   XYZZ      -0.1054   YYZZ     -21.1187
      XZZZ      -0.0011   YZZZ      -0.0028   ZZZZ     -38.9016
 -----------------------------------------------------------------
 DrvMan completing analytic gradient of the correlated energy
 Correlated dipole moment
            1
    1   0.1571377
    2   0.0431781
    3   0.0006940
 Energy read as -855.747870794
 Full Analytical Gradient: (in a.u., or Hartree/Bohr)
             1             2             3             4
    1   -0.00013154    0.00007044    0.00000737    0.00005374
    2    0.00000034    0.00002399    0.00002393   -0.00004826
    3    0.00003409   -0.00005429    0.00003420   -0.00001400
 Gradient time:  CPU 0.74 s  wall 0.75 s
 ----------------------------------------------------------------
             Standard Nuclear Orientation (Angstroms)
    I     Atom           X                Y                Z
 ----------------------------------------------------------------
    1      P       0.6508122601    -0.5702891155    -0.0000000000
    2      N       1.6446638599     0.6043498401     0.0000000000
    3      H       1.4147529363     1.5932781077     0.0000000000
    4      Cl     -1.3336814034     0.1606241025    -0.0000000000
 ----------------------------------------------------------------
 Nuclear Repulsion Energy =   130.8412557034 hartrees
 There are       20 alpha and       20 beta electrons

                       Distance Matrix (Angstroms)
             P (  1)   N (  2)   H (  3)
   N (  2)  1.538674
   H (  3)  2.294478  1.015302
   Cl(  4)  2.114817  3.011218  3.099417

 Requested basis set is 6-311++G(d,p)
 There are 37 shells and 89 basis functions
 A cutoff of  1.0D-14 yielded    668 shell pairs
 There are      4007 function pairs (      4295 Cartesian)
 Smallest overlap matrix eigenvalue = 2.56E-03
 Guess MOs from SCF MO coefficient file

 -----------------------------------------------------------------------
  General SCF calculation program by
  Eric Jon Sundstrom, Paul Horn, Yuezhi Mao, Dmitri Zuev, Alec White,
  David Stuck, Shaama M.S., Shane Yost, Joonho Lee, David Small,
  Daniel Levine, Susi Lehtola, Hugh Burton, Evgeny Epifanovsky
 -----------------------------------------------------------------------
 Hartree-Fock
 using 6 threads for integral computing
 -------------------------------------------------------
 OpenMP Integral computing Module                
 Release: version 2.0, May 2017, Q-Chem Inc. Pleasanton 
 -------------------------------------------------------
 A restricted SCF calculation will be
 performed using DIIS
 SCF converges when DIIS error is below 1.0e-08
 ---------------------------------------
  Cycle       Energy         DIIS error
 ---------------------------------------
    1    -855.2940784600      1.39e-05  
    2    -855.2940787206      3.56e-06  
    3    -855.2940787478      1.74e-06  
    4    -855.2940787528      7.72e-07  
    5    -855.2940787543      3.19e-07  
    6    -855.2940787548      1.16e-07  
    7    -855.2940787549      3.88e-08  
    8    -855.2940787549      1.52e-08  
    9    -855.2940787549      6.22e-09  Convergence criterion met
 ---------------------------------------
 SCF time:   CPU 2.79s  wall 1.00s 
 SCF   energy in the final basis set =     -855.2940787549
 Total energy in the final basis set =     -855.2940787549


 ------------------------------------------------------------------------------

   CCMAN2: suite of methods based on coupled cluster
           and equation of motion theories.

   Components:
   * libvmm-1.3-trunk
     by Evgeny Epifanovsky, Ilya Kaliman.
   * libtensor-2.5-trunk
     by Evgeny Epifanovsky, Michael Wormit, Dmitry Zuev, Sam Manzer, 
        Ilya Kaliman.
   * libcc-2.5-trunk
     by Evgeny Epifanovsky, Arik Landau, Tomasz Kus, Kirill Khistyaev, 
        Dmitry Zuev, Prashant Manohar, Xintian Feng, Anna Krylov, 
        Matthew Goldey, Alec White, Thomas Jagau, Kaushik Nanda, 
        Anastasia Gunina, Alexander Kunitsa, Joonho Lee.

   CCMAN original authors:
   Anna I. Krylov, C. David Sherrill, Steven R. Gwaltney,
   Edward F. C. Byrd (2000)
   Sergey V. Levchenko, Lyudmila V. Slipchenko, Tao Wang,
   Ana-Maria C. Cristian (2003)
   Piotr A. Pieniazek, C. Melania Oana, Evgeny Epifanovsky (2007)
   Prashant Manohar (2009)

 ------------------------------------------------------------------------------


 Allocating and initializing 30808MB of RAM...
 Calculation will run on 6 cores.


 Alpha MOs, Restricted
 -- Occupied --                  
-104.84  -80.05  -15.60  -10.57   -8.04   -8.03   -8.03   -7.59
  1 A     2 A     3 A     4 A     5 A     6 A     7 A     8 A                  
 -5.485  -5.483  -5.482  -1.197  -1.101  -0.797  -0.642  -0.531
  9 A    10 A    11 A    12 A    13 A    14 A    15 A    16 A                  
 -0.509  -0.453  -0.438  -0.434
 17 A    18 A    19 A    20 A                                                  
 -- Virtual --                   
  0.020   0.050   0.066   0.071   0.083   0.095   0.120   0.136
 21 A    22 A    23 A    24 A    25 A    26 A    27 A    28 A                  
  0.149   0.154   0.213   0.225   0.229   0.251   0.255   0.289
 29 A    30 A    31 A    32 A    33 A    34 A    35 A    36 A                  
  0.324   0.379   0.388   0.489   0.551   0.606   0.610   0.685
 37 A    38 A    39 A    40 A    41 A    42 A    43 A    44 A                  
  0.786   0.828   0.887   0.888   0.923   0.979   1.034   1.090
 45 A    46 A    47 A    48 A    49 A    50 A    51 A    52 A                  
  1.142   1.146   1.151   1.185   1.191   1.301   1.369   1.487
 53 A    54 A    55 A    56 A    57 A    58 A    59 A    60 A                  
  1.570   1.749   1.787   1.848   2.017   2.221   2.397   2.509
 61 A    62 A    63 A    64 A    65 A    66 A    67 A    68 A                  
  2.615   2.645   2.670   2.740   2.895   3.054   3.344   4.264
 69 A    70 A    71 A    72 A    73 A    74 A    75 A    76 A                  
  4.426   4.954   7.514  10.361  14.709  14.812  14.949  26.680
 77 A    78 A    79 A    80 A    81 A    82 A    83 A    84 A                  
 26.712  26.989  36.819 166.132 219.215
 85 A    86 A    87 A    88 A    89 A                                          

 Beta MOs, Restricted
 -- Occupied --                  
-104.84  -80.05  -15.60  -10.57   -8.04   -8.03   -8.03   -7.59
  1 A     2 A     3 A     4 A     5 A     6 A     7 A     8 A                  
 -5.485  -5.483  -5.482  -1.197  -1.101  -0.797  -0.642  -0.531
  9 A    10 A    11 A    12 A    13 A    14 A    15 A    16 A                  
 -0.509  -0.453  -0.438  -0.434
 17 A    18 A    19 A    20 A                                                  
 -- Virtual --                   
  0.020   0.050   0.066   0.071   0.083   0.095   0.120   0.136
 21 A    22 A    23 A    24 A    25 A    26 A    27 A    28 A                  
  0.149   0.154   0.213   0.225   0.229   0.251   0.255   0.289
 29 A    30 A    31 A    32 A    33 A    34 A    35 A    36 A                  
  0.324   0.379   0.388   0.489   0.551   0.606   0.610   0.685
 37 A    38 A    39 A    40 A    41 A    42 A    43 A    44 A                  
  0.786   0.828   0.887   0.888   0.923   0.979   1.034   1.090
 45 A    46 A    47 A    48 A    49 A    50 A    51 A    52 A                  
  1.142   1.146   1.151   1.185   1.191   1.301   1.369   1.487
 53 A    54 A    55 A    56 A    57 A    58 A    59 A    60 A                  
  1.570   1.749   1.787   1.848   2.017   2.221   2.397   2.509
 61 A    62 A    63 A    64 A    65 A    66 A    67 A    68 A                  
  2.615   2.645   2.670   2.740   2.895   3.054   3.344   4.264
 69 A    70 A    71 A    72 A    73 A    74 A    75 A    76 A                  
  4.426   4.954   7.514  10.361  14.709  14.812  14.949  26.680
 77 A    78 A    79 A    80 A    81 A    82 A    83 A    84 A                  
 26.712  26.989  36.819 166.132 219.215
 85 A    86 A    87 A    88 A    89 A                                          

 Occupation and symmetry of molecular orbitals

 Point group: C1 (1 irreducible representation).

                           A     All 
 -------------------------------------
 All molecular orbitals:
  - Alpha                  89    89  
  - Beta                   89    89  
 -------------------------------------
 Alpha orbitals:
  - Frozen occupied        11    11  
  - Active occupied        9     9   
  - Active virtual         69    69  
  - Frozen virtual         0     0   
 -------------------------------------
 Beta orbitals:
  - Frozen occupied        11    11  
  - Active occupied        9     9   
  - Active virtual         69    69  
  - Frozen virtual         0     0   
 -------------------------------------

 Import integrals:   CPU 0.00 s  wall 0.00 s

 Import integrals:   CPU 7.64 s  wall 1.47 s

 MP2 amplitudes:   CPU 0.03 s  wall 0.03 s

Running a double precision version
           CCSD T amplitudes will be solved using DIIS.

           Start     Size      MaxIter   EConv     TConv     
           3         7         100       1.00e-07  1.00e-05  
 ------------------------------------------------------------------------------
           Energy (a.u.)   Ediff      Tdiff       Comment
 ------------------------------------------------------------------------------
          -855.72452409                           
     1    -855.73030477   5.78e-03   6.66e-01     
     2    -855.74522907   1.49e-02   8.92e-02     
     3    -855.74551114   2.82e-04   3.93e-02     
     4    -855.74717601   1.66e-03   1.20e-02     Switched to DIIS steps.
     5    -855.74783469   6.59e-04   1.05e-02     
     6    -855.74786625   3.16e-05   1.89e-03     
     7    -855.74786753   1.27e-06   8.43e-04     
     8    -855.74786991   2.38e-06   2.43e-04     
     9    -855.74787041   5.05e-07   1.05e-04     
    10    -855.74787049   7.87e-08   3.89e-05     
    11    -855.74787051   1.57e-08   2.03e-05     
    12    -855.74787052   1.01e-08   6.28e-06     
 ------------------------------------------------------------------------------
          -855.74787052                           CCSD T converged.

End of double precision
 SCF energy                 = -855.29407875
 MP2 energy                 = -855.72452409
 CCSD correlation energy     =   -0.45379176
 CCSD total energy           = -855.74787052

 CCSD  T1^2 = 0.0104  T2^2 = 0.1981  Leading amplitudes:

 Amplitude    Orbitals with energies
 -0.0294       17 (A) A                  ->    21 (A) A                   
              -0.5094                          0.0198                     
 -0.0294       17 (A) B                  ->    21 (A) B                   
              -0.5094                          0.0198                     
 -0.0154       20 (A) A                  ->    31 (A) A                   
              -0.4338                          0.2129                     
 -0.0154       20 (A) B                  ->    31 (A) B                   
              -0.4338                          0.2129                     

 Amplitude    Orbitals with energies
 -0.0766       19 (A) A      19 (A) B    ->    21 (A) A      21 (A) B     
              -0.4384       -0.4384            0.0198        0.0198       
  0.0766       19 (A) A      19 (A) B    ->    21 (A) B      21 (A) A     
              -0.4384       -0.4384            0.0198        0.0198       
  0.0766       19 (A) B      19 (A) A    ->    21 (A) A      21 (A) B     
              -0.4384       -0.4384            0.0198        0.0198       
 -0.0766       19 (A) B      19 (A) A    ->    21 (A) B      21 (A) A     
              -0.4384       -0.4384            0.0198        0.0198       

 Computing CCSD intemediates for later calculations in double precision
 Finished.

Running a double precision version
           CCSD Lambda amplitudes will be solved using DIIS.
           Start     Size      MaxIter   EConv     LConv     
           3         7         100       1.00e-07  1.00e-05  
 ------------------------------------------------------------------------------
            Enorm      Ldiff       Comment
 ------------------------------------------------------------------------------
     1     4.56e-02   3.32e-02     
     2     1.36e-02   6.06e-03     
     3     5.46e-03   1.48e-03     
     4     3.27e-03   1.20e-03     Switched to DIIS steps.
     5     8.92e-04   6.15e-04     
     6     3.69e-04   1.29e-04     
     7     1.32e-04   3.24e-05     
     8     5.86e-05   1.04e-06     
     9     2.29e-05   2.59e-06     
    10     9.53e-06   6.39e-07     
    11     3.11e-06   2.55e-07     
    12     1.23e-06   5.52e-08     
    13     4.31e-07   9.90e-08     
    14     1.55e-07   1.96e-08     
    15     8.09e-08   1.60e-08     
 ------------------------------------------------------------------------------
                                   CCSD Lambda converged.

 Computing density matrices in double precision...
           Orbital response amplitudes will be solved using DIIS.
           Start     Size      MaxIter   EConv     LConv     
           3         7         100       1.00e-06  1.00e-06  
 ------------------------------------------------------------------------------
            Enorm      Ldiff       Comment
 ------------------------------------------------------------------------------
     1     6.95e-02   1.16e-03     
     2     4.44e-02   1.75e-02     
     3     4.38e-02   1.77e-02     
     4     1.33e-02   1.67e-02     Switched to DIIS steps.
     5     1.89e-03   7.42e-05     
     6     9.58e-04   4.25e-04     
     7     3.14e-04   1.12e-04     
     8     4.16e-05   8.36e-05     
     9     1.17e-05   5.87e-07     
    10     3.76e-06   9.35e-07     
    11     6.38e-07   2.31e-07     
 ------------------------------------------------------------------------------
                                   Orbital response converged.

 Computing density matrices... Done.
 CCSD calculation:   CPU 138.52 s  wall 27.03 s

 Transferring MO TPDM to AO TPDM
 Transferring g2_o1o1o1o1
 Transferring g2_o1o1o1v1
 Transferring g2_o1o1v1v1
 Transferring g2_o1v1o1v1
 Transferring g2_o1v1v1v1
 Transferring g2_v1v1v1v1
 Adding separable TPDM
 Computing TPDM gradient
 --------------------------------------------------------
 2e gradient
  Atom          X               Y               Z
 --------------------------------------------------------
    1         -5.651855       17.465418       -0.000001  
    2        -14.243067       -8.291995        0.000000  
    3          0.557626       -4.665322        0.000000  
    4         19.337296       -4.508101        0.000000  
 --------------------------------------------------------
 --------------------------------------------------------
 Final gradient
  Atom          X               Y               Z
 --------------------------------------------------------
    1         -5.651855       17.465418       -0.000001  
    2        -14.243067       -8.291995        0.000000  
    3          0.557626       -4.665322        0.000000  
    4         19.337296       -4.508101        0.000000  
 --------------------------------------------------------
 Analytic gradient from two-electron contribution:   CPU 54.10 s  wall 11.02 s

 Total ccman2 time:   CPU 203.14 s  wall 40.34 s


 --------------------------------------------------------------

                    Orbital Energies (a.u.)
 --------------------------------------------------------------

 Alpha MOs
 -- Occupied --
******** -80.0544 -15.5970 -10.5674  -8.0352  -8.0328  -8.0326  -7.5919
 -5.4846  -5.4830  -5.4822  -1.1969  -1.1008  -0.7974  -0.6419  -0.5308
 -0.5094  -0.4533  -0.4384  -0.4338
 -- Virtual --
  0.0198   0.0500   0.0660   0.0709   0.0831   0.0954   0.1197   0.1361
  0.1487   0.1540   0.2129   0.2251   0.2293   0.2509   0.2548   0.2891
  0.3244   0.3789   0.3879   0.4887   0.5512   0.6056   0.6100   0.6848
  0.7861   0.8283   0.8873   0.8881   0.9231   0.9790   1.0344   1.0901
  1.1424   1.1462   1.1513   1.1853   1.1911   1.3011   1.3687   1.4873
  1.5705   1.7491   1.7866   1.8478   2.0173   2.2209   2.3967   2.5091
  2.6148   2.6445   2.6704   2.7397   2.8948   3.0542   3.3442   4.2641
  4.4256   4.9536   7.5139  10.3607  14.7090  14.8118  14.9485  26.6801
 26.7124  26.9888  36.8190 166.1317 219.2155
 --------------------------------------------------------------

          Ground-State Mulliken Net Atomic Charges

     Atom                 Charge (a.u.)
  ----------------------------------------
      1 P                     0.358879
      2 N                    -0.405862
      3 H                     0.280370
      4 Cl                   -0.233387
  ----------------------------------------
  Sum of atomic charges =    -0.000000

 -----------------------------------------------------------------
                    Cartesian Multipole Moments
 -----------------------------------------------------------------
    Charge (ESU x 10^10)
                -0.0000
    Dipole Moment (Debye)
         X       0.3927      Y       0.1105      Z      -0.0000
       Tot       0.4079
    Quadrupole Moments (Debye-Ang)
        XX     -38.2913     XY       0.6657     YY     -28.9877
        XZ       0.0000     YZ       0.0000     ZZ     -31.2922
    Octopole Moments (Debye-Ang^2)
       XXX     -15.3719    XXY       0.2091    XYY       3.1175
       YYY       8.3884    XXZ       0.0000    XYZ       0.0000
       YYZ      -0.0000    XZZ      -0.7782    YZZ      -0.2445
       ZZZ       0.0000
    Hexadecapole Moments (Debye-Ang^3)
      XXXX    -347.7922   XXXY      -6.0229   XXYY     -62.3006
      XYYY      10.9307   YYYY     -79.4265   XXXZ       0.0000
      XXYZ       0.0000   XYYZ      -0.0000   YYYZ       0.0000
      XXZZ     -61.4786   XYZZ      -0.1078   YYZZ     -21.1190
      XZZZ       0.0000   YZZZ       0.0000   ZZZZ     -38.8982
 -----------------------------------------------------------------
 DrvMan completing analytic gradient of the correlated energy
 Correlated dipole moment
            1
    1   0.1544886
    2   0.0434819
    3  -0.0000000
 Energy read as -855.747870515
 Full Analytical Gradient: (in a.u., or Hartree/Bohr)
             1             2             3             4
    1   -0.00030163    0.00000516    0.00001858    0.00027789
    2    0.00007973    0.00000423    0.00002858   -0.00011253
    3   -0.00000002    0.00000003    0.00000000   -0.00000000
 Gradient time:  CPU 0.77 s  wall 0.80 s
 ----------------------------------------------------------------
             Standard Nuclear Orientation (Angstroms)
    I     Atom           X                Y                Z
 ----------------------------------------------------------------
    1      P       0.6508122601    -0.5702891155    -0.0000000000
    2      N       1.6446638599     0.6043498401     0.0000000000
    3      H       1.4147529363     1.5932781077     0.0000000000
    4      Cl     -1.3356814034     0.1606241025    -0.0000000000
 ----------------------------------------------------------------
 Nuclear Repulsion Energy =   130.7692890157 hartrees
 There are       20 alpha and       20 beta electrons

                       Distance Matrix (Angstroms)
             P (  1)   N (  2)   H (  3)
   N (  2)  1.538674
   H (  3)  2.294478  1.015302
   Cl(  4)  2.116693  3.013196  3.101191

 Requested basis set is 6-311++G(d,p)
 There are 37 shells and 89 basis functions
 A cutoff of  1.0D-14 yielded    668 shell pairs
 There are      4007 function pairs (      4295 Cartesian)
 Smallest overlap matrix eigenvalue = 2.56E-03
 Guess MOs from SCF MO coefficient file

 -----------------------------------------------------------------------
  General SCF calculation program by
  Eric Jon Sundstrom, Paul Horn, Yuezhi Mao, Dmitri Zuev, Alec White,
  David Stuck, Shaama M.S., Shane Yost, Joonho Lee, David Small,
  Daniel Levine, Susi Lehtola, Hugh Burton, Evgeny Epifanovsky
 -----------------------------------------------------------------------
 Hartree-Fock
 using 6 threads for integral computing
 -------------------------------------------------------
 OpenMP Integral computing Module                
 Release: version 2.0, May 2017, Q-Chem Inc. Pleasanton 
 -------------------------------------------------------
 A restricted SCF calculation will be
 performed using DIIS
 SCF converges when DIIS error is below 1.0e-08
 ---------------------------------------
  Cycle       Energy         DIIS error
 ---------------------------------------
    1    -855.2940611618      2.22e-05  
    2    -855.2940618637      5.82e-06  
    3    -855.2940619246      2.90e-06  
    4    -855.2940619354      1.08e-06  
    5    -855.2940619372      3.02e-07  
    6    -855.2940619375      8.91e-08  
    7    -855.2940619376      2.92e-08  
    8    -855.2940619376      1.26e-08  
    9    -855.2940619376      5.21e-09  Convergence criterion met
 ---------------------------------------
 SCF time:   CPU 2.76s  wall 0.00s 
 SCF   energy in the final basis set =     -855.2940619376
 Total energy in the final basis set =     -855.2940619376


 ------------------------------------------------------------------------------

   CCMAN2: suite of methods based on coupled cluster
           and equation of motion theories.

   Components:
   * libvmm-1.3-trunk
     by Evgeny Epifanovsky, Ilya Kaliman.
   * libtensor-2.5-trunk
     by Evgeny Epifanovsky, Michael Wormit, Dmitry Zuev, Sam Manzer, 
        Ilya Kaliman.
   * libcc-2.5-trunk
     by Evgeny Epifanovsky, Arik Landau, Tomasz Kus, Kirill Khistyaev, 
        Dmitry Zuev, Prashant Manohar, Xintian Feng, Anna Krylov, 
        Matthew Goldey, Alec White, Thomas Jagau, Kaushik Nanda, 
        Anastasia Gunina, Alexander Kunitsa, Joonho Lee.

   CCMAN original authors:
   Anna I. Krylov, C. David Sherrill, Steven R. Gwaltney,
   Edward F. C. Byrd (2000)
   Sergey V. Levchenko, Lyudmila V. Slipchenko, Tao Wang,
   Ana-Maria C. Cristian (2003)
   Piotr A. Pieniazek, C. Melania Oana, Evgeny Epifanovsky (2007)
   Prashant Manohar (2009)

 ------------------------------------------------------------------------------


 Allocating and initializing 30808MB of RAM...
 Calculation will run on 6 cores.


 Alpha MOs, Restricted
 -- Occupied --                  
-104.84  -80.05  -15.60  -10.57   -8.04   -8.03   -8.03   -7.59
  1 A     2 A     3 A     4 A     5 A     6 A     7 A     8 A                  
 -5.485  -5.483  -5.482  -1.197  -1.100  -0.798  -0.642  -0.531
  9 A    10 A    11 A    12 A    13 A    14 A    15 A    16 A                  
 -0.509  -0.453  -0.439  -0.434
 17 A    18 A    19 A    20 A                                                  
 -- Virtual --                   
  0.020   0.050   0.066   0.071   0.083   0.095   0.119   0.136
 21 A    22 A    23 A    24 A    25 A    26 A    27 A    28 A                  
  0.149   0.154   0.213   0.225   0.229   0.251   0.255   0.289
 29 A    30 A    31 A    32 A    33 A    34 A    35 A    36 A                  
  0.324   0.379   0.388   0.489   0.551   0.606   0.610   0.685
 37 A    38 A    39 A    40 A    41 A    42 A    43 A    44 A                  
  0.786   0.829   0.887   0.888   0.923   0.979   1.034   1.090
 45 A    46 A    47 A    48 A    49 A    50 A    51 A    52 A                  
  1.143   1.146   1.151   1.185   1.191   1.301   1.369   1.486
 53 A    54 A    55 A    56 A    57 A    58 A    59 A    60 A                  
  1.570   1.749   1.786   1.848   2.017   2.221   2.397   2.509
 61 A    62 A    63 A    64 A    65 A    66 A    67 A    68 A                  
  2.615   2.645   2.670   2.739   2.895   3.054   3.344   4.264
 69 A    70 A    71 A    72 A    73 A    74 A    75 A    76 A                  
  4.425   4.953   7.514  10.361  14.709  14.812  14.948  26.680
 77 A    78 A    79 A    80 A    81 A    82 A    83 A    84 A                  
 26.712  26.988  36.819 166.131 219.216
 85 A    86 A    87 A    88 A    89 A                                          

 Beta MOs, Restricted
 -- Occupied --                  
-104.84  -80.05  -15.60  -10.57   -8.04   -8.03   -8.03   -7.59
  1 A     2 A     3 A     4 A     5 A     6 A     7 A     8 A                  
 -5.485  -5.483  -5.482  -1.197  -1.100  -0.798  -0.642  -0.531
  9 A    10 A    11 A    12 A    13 A    14 A    15 A    16 A                  
 -0.509  -0.453  -0.439  -0.434
 17 A    18 A    19 A    20 A                                                  
 -- Virtual --                   
  0.020   0.050   0.066   0.071   0.083   0.095   0.119   0.136
 21 A    22 A    23 A    24 A    25 A    26 A    27 A    28 A                  
  0.149   0.154   0.213   0.225   0.229   0.251   0.255   0.289
 29 A    30 A    31 A    32 A    33 A    34 A    35 A    36 A                  
  0.324   0.379   0.388   0.489   0.551   0.606   0.610   0.685
 37 A    38 A    39 A    40 A    41 A    42 A    43 A    44 A                  
  0.786   0.829   0.887   0.888   0.923   0.979   1.034   1.090
 45 A    46 A    47 A    48 A    49 A    50 A    51 A    52 A                  
  1.143   1.146   1.151   1.185   1.191   1.301   1.369   1.486
 53 A    54 A    55 A    56 A    57 A    58 A    59 A    60 A                  
  1.570   1.749   1.786   1.848   2.017   2.221   2.397   2.509
 61 A    62 A    63 A    64 A    65 A    66 A    67 A    68 A                  
  2.615   2.645   2.670   2.739   2.895   3.054   3.344   4.264
 69 A    70 A    71 A    72 A    73 A    74 A    75 A    76 A                  
  4.425   4.953   7.514  10.361  14.709  14.812  14.948  26.680
 77 A    78 A    79 A    80 A    81 A    82 A    83 A    84 A                  
 26.712  26.988  36.819 166.131 219.216
 85 A    86 A    87 A    88 A    89 A                                          

 Occupation and symmetry of molecular orbitals

 Point group: C1 (1 irreducible representation).

                           A     All 
 -------------------------------------
 All molecular orbitals:
  - Alpha                  89    89  
  - Beta                   89    89  
 -------------------------------------
 Alpha orbitals:
  - Frozen occupied        11    11  
  - Active occupied        9     9   
  - Active virtual         69    69  
  - Frozen virtual         0     0   
 -------------------------------------
 Beta orbitals:
  - Frozen occupied        11    11  
  - Active occupied        9     9   
  - Active virtual         69    69  
  - Frozen virtual         0     0   
 -------------------------------------

 Import integrals:   CPU 0.00 s  wall 0.00 s

 Import integrals:   CPU 7.20 s  wall 1.33 s

 MP2 amplitudes:   CPU 0.02 s  wall 0.02 s

Running a double precision version
           CCSD T amplitudes will be solved using DIIS.

           Start     Size      MaxIter   EConv     TConv     
           3         7         100       1.00e-07  1.00e-05  
 ------------------------------------------------------------------------------
           Energy (a.u.)   Ediff      Tdiff       Comment
 ------------------------------------------------------------------------------
          -855.72452693                           
     1    -855.73029400   5.77e-03   6.66e-01     
     2    -855.74522989   1.49e-02   8.92e-02     
     3    -855.74550856   2.79e-04   3.94e-02     
     4    -855.74717501   1.67e-03   1.20e-02     Switched to DIIS steps.
     5    -855.74783479   6.60e-04   1.05e-02     
     6    -855.74786644   3.16e-05   1.89e-03     
     7    -855.74786772   1.28e-06   8.44e-04     
     8    -855.74787011   2.39e-06   2.43e-04     
     9    -855.74787061   5.05e-07   1.05e-04     
    10    -855.74787069   7.94e-08   3.90e-05     
    11    -855.74787071   1.54e-08   2.04e-05     
    12    -855.74787072   1.01e-08   6.29e-06     
 ------------------------------------------------------------------------------
          -855.74787072                           CCSD T converged.

End of double precision
 SCF energy                 = -855.29406194
 MP2 energy                 = -855.72452693
 CCSD correlation energy     =   -0.45380878
 CCSD total energy           = -855.74787072

 CCSD  T1^2 = 0.0104  T2^2 = 0.1982  Leading amplitudes:

 Amplitude    Orbitals with energies
  0.0294       17 (A) A                  ->    21 (A) A                   
              -0.5092                          0.0197                     
  0.0294       17 (A) B                  ->    21 (A) B                   
              -0.5092                          0.0197                     
 -0.0154       20 (A) A                  ->    31 (A) A                   
              -0.4338                          0.2128                     
 -0.0154       20 (A) B                  ->    31 (A) B                   
              -0.4338                          0.2128                     

 Amplitude    Orbitals with energies
 -0.0763       19 (A) A      19 (A) B    ->    21 (A) A      21 (A) B     
              -0.4385       -0.4385            0.0197        0.0197       
  0.0763       19 (A) A      19 (A) B    ->    21 (A) B      21 (A) A     
              -0.4385       -0.4385            0.0197        0.0197       
  0.0763       19 (A) B      19 (A) A    ->    21 (A) A      21 (A) B     
              -0.4385       -0.4385            0.0197        0.0197       
 -0.0763       19 (A) B      19 (A) A    ->    21 (A) B      21 (A) A     
              -0.4385       -0.4385            0.0197        0.0197       

 Computing CCSD intemediates for later calculations in double precision
 Finished.

Running a double precision version
           CCSD Lambda amplitudes will be solved using DIIS.
           Start     Size      MaxIter   EConv     LConv     
           3         7         100       1.00e-07  1.00e-05  
 ------------------------------------------------------------------------------
            Enorm      Ldiff       Comment
 ------------------------------------------------------------------------------
     1     4.57e-02   3.32e-02     
     2     1.36e-02   6.07e-03     
     3     5.47e-03   1.48e-03     
     4     3.28e-03   1.20e-03     Switched to DIIS steps.
     5     8.94e-04   6.16e-04     
     6     3.71e-04   1.30e-04     
     7     1.32e-04   3.25e-05     
     8     5.89e-05   1.06e-06     
     9     2.30e-05   2.61e-06     
    10     9.57e-06   6.45e-07     
    11     3.12e-06   2.56e-07     
    12     1.24e-06   5.51e-08     
    13     4.33e-07   9.92e-08     
    14     1.55e-07   1.97e-08     
    15     8.11e-08   1.60e-08     
 ------------------------------------------------------------------------------
                                   CCSD Lambda converged.

 Computing density matrices in double precision...
           Orbital response amplitudes will be solved using DIIS.
           Start     Size      MaxIter   EConv     LConv     
           3         7         100       1.00e-06  1.00e-06  
 ------------------------------------------------------------------------------
            Enorm      Ldiff       Comment
 ------------------------------------------------------------------------------
     1     6.96e-02   1.13e-03     
     2     4.45e-02   1.75e-02     
     3     4.39e-02   1.77e-02     
     4     1.33e-02   1.68e-02     Switched to DIIS steps.
     5     1.90e-03   7.33e-05     
     6     9.59e-04   4.27e-04     
     7     3.15e-04   1.12e-04     
     8     4.17e-05   8.40e-05     
     9     1.17e-05   5.97e-07     
    10     3.78e-06   9.41e-07     
    11     6.42e-07   2.32e-07     
 ------------------------------------------------------------------------------
                                   Orbital response converged.

 Computing density matrices... Done.
 CCSD calculation:   CPU 138.87 s  wall 27.07 s

 Transferring MO TPDM to AO TPDM
 Transferring g2_o1o1o1o1
 Transferring g2_o1o1o1v1
 Transferring g2_o1o1v1v1
 Transferring g2_o1v1o1v1
 Transferring g2_o1v1v1v1
 Transferring g2_v1v1v1v1
 Adding separable TPDM
 Computing TPDM gradient
 --------------------------------------------------------
 2e gradient
  Atom          X               Y               Z
 --------------------------------------------------------
    1         -5.630417       17.450888       -0.000000  
    2        -14.240238       -8.290562       -0.000000  
    3          0.559092       -4.665036        0.000000  
    4         19.311562       -4.495291        0.000000  
 --------------------------------------------------------
 --------------------------------------------------------
 Final gradient
  Atom          X               Y               Z
 --------------------------------------------------------
    1         -5.630417       17.450888       -0.000000  
    2        -14.240238       -8.290562       -0.000000  
    3          0.559092       -4.665036        0.000000  
    4         19.311562       -4.495291        0.000000  
 --------------------------------------------------------
 Analytic gradient from two-electron contribution:   CPU 55.34 s  wall 10.61 s

 Total ccman2 time:   CPU 205.32 s  wall 40.40 s


 --------------------------------------------------------------

                    Orbital Energies (a.u.)
 --------------------------------------------------------------

 Alpha MOs
 -- Occupied --
******** -80.0546 -15.5972 -10.5672  -8.0350  -8.0326  -8.0324  -7.5921
 -5.4847  -5.4831  -5.4824  -1.1970  -1.1005  -0.7976  -0.6417  -0.5306
 -0.5092  -0.4533  -0.4385  -0.4338
 -- Virtual --
  0.0197   0.0500   0.0659   0.0708   0.0831   0.0953   0.1195   0.1361
  0.1488   0.1540   0.2128   0.2251   0.2293   0.2508   0.2547   0.2890
  0.3243   0.3788   0.3879   0.4886   0.5514   0.6057   0.6100   0.6847
  0.7862   0.8286   0.8872   0.8878   0.9230   0.9787   1.0343   1.0901
  1.1426   1.1464   1.1514   1.1850   1.1908   1.3010   1.3685   1.4863
  1.5703   1.7490   1.7864   1.8475   2.0169   2.2207   2.3965   2.5090
  2.6150   2.6445   2.6702   2.7394   2.8947   3.0540   3.3440   4.2639
  4.4253   4.9533   7.5137  10.3608  14.7088  14.8116  14.9483  26.6802
 26.7124  26.9876  36.8188 166.1315 219.2155
 --------------------------------------------------------------

          Ground-State Mulliken Net Atomic Charges

     Atom                 Charge (a.u.)
  ----------------------------------------
      1 P                     0.359307
      2 N                    -0.405397
      3 H                     0.280540
      4 Cl                   -0.234449
  ----------------------------------------
  Sum of atomic charges =     0.000000

 -----------------------------------------------------------------
                    Cartesian Multipole Moments
 -----------------------------------------------------------------
    Charge (ESU x 10^10)
                 0.0000
    Dipole Moment (Debye)
         X       0.4061      Y       0.1090      Z       0.0000
       Tot       0.4205
    Quadrupole Moments (Debye-Ang)
        XX     -38.2966     XY       0.6678     YY     -28.9852
        XZ       0.0000     YZ       0.0000     ZZ     -31.2951
    Octopole Moments (Debye-Ang^2)
       XXX     -15.2356    XXY       0.2107    XYY       3.1590
       YYY       8.3829    XXZ       0.0000    XYZ       0.0000
       YYZ      -0.0000    XZZ      -0.7412    YZZ      -0.2462
       ZZZ      -0.0000
    Hexadecapole Moments (Debye-Ang^3)
      XXXX    -348.2005   XXXY      -5.9970   XXYY     -62.3692
      XYYY      10.9462   YYYY     -79.4085   XXXZ       0.0000
      XXYZ       0.0000   XYYZ      -0.0000   YYYZ       0.0000
      XXZZ     -61.5541   XYZZ      -0.1030   YYZZ     -21.1184
      XZZZ       0.0000   YZZZ       0.0000   ZZZZ     -38.9050
 -----------------------------------------------------------------
 DrvMan completing analytic gradient of the correlated energy
 Correlated dipole moment
            1
    1   0.1597868
    2   0.0428747
    3   0.0000000
 Energy read as -855.747870718
 Full Analytical Gradient: (in a.u., or Hartree/Bohr)
             1             2             3             4
    1    0.00003767    0.00013548   -0.00000367   -0.00016948
    2   -0.00007875    0.00004457    0.00001851    0.00001567
    3   -0.00000000    0.00000000   -0.00000000   -0.00000000
 Gradient time:  CPU 0.73 s  wall 0.76 s
 ----------------------------------------------------------------
             Standard Nuclear Orientation (Angstroms)
    I     Atom           X                Y                Z
 ----------------------------------------------------------------
    1      P       0.6508122601    -0.5702891155    -0.0000000000
    2      N       1.6446638599     0.6043498401     0.0000000000
    3      H       1.4147529363     1.5932781077     0.0000000000
    4      Cl     -1.3346814034     0.1616241025    -0.0000000000
 ----------------------------------------------------------------
 Nuclear Repulsion Energy =   130.7962935466 hartrees
 There are       20 alpha and       20 beta electrons

                       Distance Matrix (Angstroms)
             P (  1)   N (  2)   H (  3)
   N (  2)  1.538674
   H (  3)  2.294478  1.015302
   Cl(  4)  2.116101  3.012060  3.099842

 Requested basis set is 6-311++G(d,p)
 There are 37 shells and 89 basis functions
 A cutoff of  1.0D-14 yielded    668 shell pairs
 There are      4007 function pairs (      4295 Cartesian)
 Smallest overlap matrix eigenvalue = 2.56E-03
 Guess MOs from SCF MO coefficient file

 -----------------------------------------------------------------------
  General SCF calculation program by
  Eric Jon Sundstrom, Paul Horn, Yuezhi Mao, Dmitri Zuev, Alec White,
  David Stuck, Shaama M.S., Shane Yost, Joonho Lee, David Small,
  Daniel Levine, Susi Lehtola, Hugh Burton, Evgeny Epifanovsky
 -----------------------------------------------------------------------
 Hartree-Fock
 using 6 threads for integral computing
 -------------------------------------------------------
 OpenMP Integral computing Module                
 Release: version 2.0, May 2017, Q-Chem Inc. Pleasanton 
 -------------------------------------------------------
 A restricted SCF calculation will be
 performed using DIIS
 SCF converges when DIIS error is below 1.0e-08
 ---------------------------------------
  Cycle       Energy         DIIS error
 ---------------------------------------
    1    -855.2940693055      1.00e-05  
    2    -855.2940694781      2.94e-06  
    3    -855.2940694980      1.53e-06  
    4    -855.2940695016      5.88e-07  
    5    -855.2940695023      1.66e-07  
    6    -855.2940695024      4.96e-08  
    7    -855.2940695024      2.03e-08  
    8    -855.2940695024      8.64e-09  Convergence criterion met
 ---------------------------------------
 SCF time:   CPU 2.52s  wall 1.00s 
 SCF   energy in the final basis set =     -855.2940695024
 Total energy in the final basis set =     -855.2940695024


 ------------------------------------------------------------------------------

   CCMAN2: suite of methods based on coupled cluster
           and equation of motion theories.

   Components:
   * libvmm-1.3-trunk
     by Evgeny Epifanovsky, Ilya Kaliman.
   * libtensor-2.5-trunk
     by Evgeny Epifanovsky, Michael Wormit, Dmitry Zuev, Sam Manzer, 
        Ilya Kaliman.
   * libcc-2.5-trunk
     by Evgeny Epifanovsky, Arik Landau, Tomasz Kus, Kirill Khistyaev, 
        Dmitry Zuev, Prashant Manohar, Xintian Feng, Anna Krylov, 
        Matthew Goldey, Alec White, Thomas Jagau, Kaushik Nanda, 
        Anastasia Gunina, Alexander Kunitsa, Joonho Lee.

   CCMAN original authors:
   Anna I. Krylov, C. David Sherrill, Steven R. Gwaltney,
   Edward F. C. Byrd (2000)
   Sergey V. Levchenko, Lyudmila V. Slipchenko, Tao Wang,
   Ana-Maria C. Cristian (2003)
   Piotr A. Pieniazek, C. Melania Oana, Evgeny Epifanovsky (2007)
   Prashant Manohar (2009)

 ------------------------------------------------------------------------------


 Allocating and initializing 30808MB of RAM...
 Calculation will run on 6 cores.


 Alpha MOs, Restricted
 -- Occupied --                  
-104.84  -80.05  -15.60  -10.57   -8.04   -8.03   -8.03   -7.59
  1 A     2 A     3 A     4 A     5 A     6 A     7 A     8 A                  
 -5.485  -5.483  -5.482  -1.197  -1.101  -0.798  -0.642  -0.531
  9 A    10 A    11 A    12 A    13 A    14 A    15 A    16 A                  
 -0.509  -0.453  -0.438  -0.434
 17 A    18 A    19 A    20 A                                                  
 -- Virtual --                   
  0.020   0.050   0.066   0.071   0.083   0.095   0.120   0.136
 21 A    22 A    23 A    24 A    25 A    26 A    27 A    28 A                  
  0.149   0.154   0.213   0.225   0.229   0.251   0.255   0.289
 29 A    30 A    31 A    32 A    33 A    34 A    35 A    36 A                  
  0.324   0.379   0.388   0.489   0.551   0.606   0.610   0.685
 37 A    38 A    39 A    40 A    41 A    42 A    43 A    44 A                  
  0.786   0.829   0.887   0.888   0.923   0.979   1.034   1.090
 45 A    46 A    47 A    48 A    49 A    50 A    51 A    52 A                  
  1.143   1.146   1.151   1.185   1.191   1.301   1.369   1.487
 53 A    54 A    55 A    56 A    57 A    58 A    59 A    60 A                  
  1.570   1.749   1.787   1.848   2.017   2.221   2.397   2.509
 61 A    62 A    63 A    64 A    65 A    66 A    67 A    68 A                  
  2.615   2.645   2.670   2.740   2.895   3.054   3.344   4.264
 69 A    70 A    71 A    72 A    73 A    74 A    75 A    76 A                  
  4.425   4.953   7.514  10.361  14.709  14.812  14.948  26.680
 77 A    78 A    79 A    80 A    81 A    82 A    83 A    84 A                  
 26.712  26.988  36.819 166.132 219.216
 85 A    86 A    87 A    88 A    89 A                                          

 Beta MOs, Restricted
 -- Occupied --                  
-104.84  -80.05  -15.60  -10.57   -8.04   -8.03   -8.03   -7.59
  1 A     2 A     3 A     4 A     5 A     6 A     7 A     8 A                  
 -5.485  -5.483  -5.482  -1.197  -1.101  -0.798  -0.642  -0.531
  9 A    10 A    11 A    12 A    13 A    14 A    15 A    16 A                  
 -0.509  -0.453  -0.438  -0.434
 17 A    18 A    19 A    20 A                                                  
 -- Virtual --                   
  0.020   0.050   0.066   0.071   0.083   0.095   0.120   0.136
 21 A    22 A    23 A    24 A    25 A    26 A    27 A    28 A                  
  0.149   0.154   0.213   0.225   0.229   0.251   0.255   0.289
 29 A    30 A    31 A    32 A    33 A    34 A    35 A    36 A                  
  0.324   0.379   0.388   0.489   0.551   0.606   0.610   0.685
 37 A    38 A    39 A    40 A    41 A    42 A    43 A    44 A                  
  0.786   0.829   0.887   0.888   0.923   0.979   1.034   1.090
 45 A    46 A    47 A    48 A    49 A    50 A    51 A    52 A                  
  1.143   1.146   1.151   1.185   1.191   1.301   1.369   1.487
 53 A    54 A    55 A    56 A    57 A    58 A    59 A    60 A                  
  1.570   1.749   1.787   1.848   2.017   2.221   2.397   2.509
 61 A    62 A    63 A    64 A    65 A    66 A    67 A    68 A                  
  2.615   2.645   2.670   2.740   2.895   3.054   3.344   4.264
 69 A    70 A    71 A    72 A    73 A    74 A    75 A    76 A                  
  4.425   4.953   7.514  10.361  14.709  14.812  14.948  26.680
 77 A    78 A    79 A    80 A    81 A    82 A    83 A    84 A                  
 26.712  26.988  36.819 166.132 219.216
 85 A    86 A    87 A    88 A    89 A                                          

 Occupation and symmetry of molecular orbitals

 Point group: C1 (1 irreducible representation).

                           A     All 
 -------------------------------------
 All molecular orbitals:
  - Alpha                  89    89  
  - Beta                   89    89  
 -------------------------------------
 Alpha orbitals:
  - Frozen occupied        11    11  
  - Active occupied        9     9   
  - Active virtual         69    69  
  - Frozen virtual         0     0   
 -------------------------------------
 Beta orbitals:
  - Frozen occupied        11    11  
  - Active occupied        9     9   
  - Active virtual         69    69  
  - Frozen virtual         0     0   
 -------------------------------------

 Import integrals:   CPU 0.00 s  wall 0.00 s

 Import integrals:   CPU 7.23 s  wall 1.31 s

 MP2 amplitudes:   CPU 0.02 s  wall 0.02 s

Running a double precision version
           CCSD T amplitudes will be solved using DIIS.

           Start     Size      MaxIter   EConv     TConv     
           3         7         100       1.00e-07  1.00e-05  
 ------------------------------------------------------------------------------
           Energy (a.u.)   Ediff      Tdiff       Comment
 ------------------------------------------------------------------------------
          -855.72452352                           
     1    -855.73029835   5.77e-03   6.66e-01     
     2    -855.74522928   1.49e-02   8.92e-02     
     3    -855.74550975   2.80e-04   3.94e-02     
     4    -855.74717559   1.67e-03   1.20e-02     Switched to DIIS steps.
     5    -855.74783498   6.59e-04   1.05e-02     
     6    -855.74786660   3.16e-05   1.89e-03     
     7    -855.74786788   1.28e-06   8.44e-04     
     8    -855.74787026   2.39e-06   2.43e-04     
     9    -855.74787077   5.05e-07   1.05e-04     
    10    -855.74787085   7.94e-08   3.90e-05     
    11    -855.74787086   1.55e-08   2.03e-05     
    12    -855.74787087   1.01e-08   6.29e-06     
 ------------------------------------------------------------------------------
          -855.74787087                           CCSD T converged.

End of double precision
 SCF energy                 = -855.29406950
 MP2 energy                 = -855.72452352
 CCSD correlation energy     =   -0.45380137
 CCSD total energy           = -855.74787087

 CCSD  T1^2 = 0.0104  T2^2 = 0.1982  Leading amplitudes:

 Amplitude    Orbitals with energies
  0.0294       17 (A) A                  ->    21 (A) A                   
              -0.5092                          0.0198                     
  0.0294       17 (A) B                  ->    21 (A) B                   
              -0.5092                          0.0198                     
 -0.0154       20 (A) A                  ->    31 (A) A                   
              -0.4338                          0.2129                     
 -0.0154       20 (A) B                  ->    31 (A) B                   
              -0.4338                          0.2129                     

 Amplitude    Orbitals with energies
 -0.0764       19 (A) A      19 (A) B    ->    21 (A) A      21 (A) B     
              -0.4385       -0.4385            0.0198        0.0198       
  0.0764       19 (A) A      19 (A) B    ->    21 (A) B      21 (A) A     
              -0.4385       -0.4385            0.0198        0.0198       
  0.0764       19 (A) B      19 (A) A    ->    21 (A) A      21 (A) B     
              -0.4385       -0.4385            0.0198        0.0198       
 -0.0764       19 (A) B      19 (A) A    ->    21 (A) B      21 (A) A     
              -0.4385       -0.4385            0.0198        0.0198       

 Computing CCSD intemediates for later calculations in double precision
 Finished.

Running a double precision version
           CCSD Lambda amplitudes will be solved using DIIS.
           Start     Size      MaxIter   EConv     LConv     
           3         7         100       1.00e-07  1.00e-05  
 ------------------------------------------------------------------------------
            Enorm      Ldiff       Comment
 ------------------------------------------------------------------------------
     1     4.56e-02   3.32e-02     
     2     1.36e-02   6.06e-03     
     3     5.47e-03   1.48e-03     
     4     3.28e-03   1.20e-03     Switched to DIIS steps.
     5     8.94e-04   6.16e-04     
     6     3.70e-04   1.29e-04     
     7     1.32e-04   3.24e-05     
     8     5.89e-05   1.05e-06     
     9     2.30e-05   2.61e-06     
    10     9.56e-06   6.43e-07     
    11     3.12e-06   2.56e-07     
    12     1.24e-06   5.52e-08     
    13     4.32e-07   9.92e-08     
    14     1.55e-07   1.96e-08     
    15     8.11e-08   1.60e-08     
 ------------------------------------------------------------------------------
                                   CCSD Lambda converged.

 Computing density matrices in double precision...
           Orbital response amplitudes will be solved using DIIS.
           Start     Size      MaxIter   EConv     LConv     
           3         7         100       1.00e-06  1.00e-06  
 ------------------------------------------------------------------------------
            Enorm      Ldiff       Comment
 ------------------------------------------------------------------------------
     1     6.95e-02   1.14e-03     
     2     4.44e-02   1.75e-02     
     3     4.38e-02   1.77e-02     
     4     1.33e-02   1.67e-02     Switched to DIIS steps.
     5     1.90e-03   7.37e-05     
     6     9.58e-04   4.27e-04     
     7     3.15e-04   1.12e-04     
     8     4.17e-05   8.39e-05     
     9     1.17e-05   5.95e-07     
    10     3.77e-06   9.39e-07     
    11     6.40e-07   2.32e-07     
 ------------------------------------------------------------------------------
                                   Orbital response converged.

 Computing density matrices... Done.
 CCSD calculation:   CPU 139.81 s  wall 27.25 s

 Transferring MO TPDM to AO TPDM
 Transferring g2_o1o1o1o1
 Transferring g2_o1o1o1v1
 Transferring g2_o1o1v1v1
 Transferring g2_o1v1o1v1
 Transferring g2_o1v1v1v1
 Transferring g2_v1v1v1v1
 Adding separable TPDM
 Computing TPDM gradient
 --------------------------------------------------------
 2e gradient
  Atom          X               Y               Z
 --------------------------------------------------------
    1         -5.635085       17.465152       -0.000000  
    2        -14.241622       -8.290478       -0.000000  
    3          0.558482       -4.665596        0.000000  
    4         19.318224       -4.509078        0.000000  
 --------------------------------------------------------
 --------------------------------------------------------
 Final gradient
  Atom          X               Y               Z
 --------------------------------------------------------
    1         -5.635085       17.465152       -0.000000  
    2        -14.241622       -8.290478       -0.000000  
    3          0.558482       -4.665596        0.000000  
    4         19.318224       -4.509078        0.000000  
 --------------------------------------------------------
 Analytic gradient from two-electron contribution:   CPU 54.55 s  wall 10.43 s

 Total ccman2 time:   CPU 204.67 s  wall 39.87 s


 --------------------------------------------------------------

                    Orbital Energies (a.u.)
 --------------------------------------------------------------

 Alpha MOs
 -- Occupied --
******** -80.0545 -15.5971 -10.5672  -8.0351  -8.0326  -8.0325  -7.5920
 -5.4847  -5.4831  -5.4824  -1.1969  -1.1006  -0.7975  -0.6418  -0.5307
 -0.5092  -0.4533  -0.4385  -0.4338
 -- Virtual --
  0.0198   0.0500   0.0659   0.0708   0.0831   0.0953   0.1196   0.1361
  0.1488   0.1540   0.2129   0.2251   0.2293   0.2508   0.2547   0.2891
  0.3243   0.3788   0.3879   0.4887   0.5514   0.6057   0.6100   0.6847
  0.7861   0.8285   0.8872   0.8879   0.9230   0.9787   1.0343   1.0902
  1.1425   1.1464   1.1514   1.1851   1.1909   1.3010   1.3685   1.4867
  1.5704   1.7491   1.7865   1.8476   2.0170   2.2208   2.3966   2.5091
  2.6150   2.6445   2.6703   2.7396   2.8947   3.0541   3.3441   4.2640
  4.4254   4.9534   7.5138  10.3608  14.7089  14.8117  14.9484  26.6802
 26.7124  26.9880  36.8189 166.1316 219.2155
 --------------------------------------------------------------

          Ground-State Mulliken Net Atomic Charges

     Atom                 Charge (a.u.)
  ----------------------------------------
      1 P                     0.359257
      2 N                    -0.405569
      3 H                     0.280481
      4 Cl                   -0.234168
  ----------------------------------------
  Sum of atomic charges =    -0.000000

 -----------------------------------------------------------------
                    Cartesian Multipole Moments
 -----------------------------------------------------------------
    Charge (ESU x 10^10)
                -0.0000
    Dipole Moment (Debye)
         X       0.4018      Y       0.1078      Z       0.0000
       Tot       0.4160
    Quadrupole Moments (Debye-Ang)
        XX     -38.2950     XY       0.6674     YY     -28.9852
        XZ       0.0000     YZ       0.0000     ZZ     -31.2941
    Octopole Moments (Debye-Ang^2)
       XXX     -15.2947    XXY       0.1954    XYY       3.1415
       YYY       8.3434    XXZ       0.0000    XYZ       0.0000
       YYZ      -0.0000    XZZ      -0.7574    YZZ      -0.2593
       ZZZ      -0.0000
    Hexadecapole Moments (Debye-Ang^3)
      XXXX    -348.0119   XXXY      -5.9617   XXYY     -62.3339
      XYYY      10.9900   YYYY     -79.4366   XXXZ       0.0000
      XXYZ       0.0000   XYYZ      -0.0000   YYYZ       0.0000
      XXZZ     -61.5174   XYZZ      -0.0876   YYZZ     -21.1224
      XZZZ       0.0000   YZZZ       0.0000   ZZZZ     -38.9024
 -----------------------------------------------------------------
 DrvMan completing analytic gradient of the correlated energy
 Correlated dipole moment
            1
    1   0.1580909
    2   0.0424115
    3   0.0000000
 Energy read as -855.747870874
 Full Analytical Gradient: (in a.u., or Hartree/Bohr)
             1             2             3             4
    1   -0.00004634    0.00004749    0.00000917   -0.00001032
    2   -0.00008635    0.00005424    0.00002834    0.00000377
    3   -0.00000000    0.00000000   -0.00000000   -0.00000000
 Gradient time:  CPU 0.80 s  wall 0.83 s
 ----------------------------------------------------------------
             Standard Nuclear Orientation (Angstroms)
    I     Atom           X                Y                Z
 ----------------------------------------------------------------
    1      P       0.6508122601    -0.5702891155    -0.0000000000
    2      N       1.6446638599     0.6043498401     0.0000000000
    3      H       1.4147529363     1.5932781077     0.0000000000
    4      Cl     -1.3346814034     0.1596241025    -0.0000000000
 ----------------------------------------------------------------
 Nuclear Repulsion Energy =   130.8142115006 hartrees
 There are       20 alpha and       20 beta electrons

                       Distance Matrix (Angstroms)
             P (  1)   N (  2)   H (  3)
   N (  2)  1.538674
   H (  3)  2.294478  1.015302
   Cl(  4)  2.115410  3.012354  3.100767

 Requested basis set is 6-311++G(d,p)
 There are 37 shells and 89 basis functions
 A cutoff of  1.0D-14 yielded    668 shell pairs
 There are      4007 function pairs (      4295 Cartesian)
 Smallest overlap matrix eigenvalue = 2.56E-03
 Guess MOs from SCF MO coefficient file

 -----------------------------------------------------------------------
  General SCF calculation program by
  Eric Jon Sundstrom, Paul Horn, Yuezhi Mao, Dmitri Zuev, Alec White,
  David Stuck, Shaama M.S., Shane Yost, Joonho Lee, David Small,
  Daniel Levine, Susi Lehtola, Hugh Burton, Evgeny Epifanovsky
 -----------------------------------------------------------------------
 Hartree-Fock
 using 6 threads for integral computing
 -------------------------------------------------------
 OpenMP Integral computing Module                
 Release: version 2.0, May 2017, Q-Chem Inc. Pleasanton 
 -------------------------------------------------------
 A restricted SCF calculation will be
 performed using DIIS
 SCF converges when DIIS error is below 1.0e-08
 ---------------------------------------
  Cycle       Energy         DIIS error
 ---------------------------------------
    1    -855.2940711382      1.35e-05  
    2    -855.2940714720      3.70e-06  
    3    -855.2940715143      1.09e-06  
    4    -855.2940715180      3.53e-07  
    5    -855.2940715185      1.21e-07  
    6    -855.2940715185      5.19e-08  
    7    -855.2940715185      2.54e-08  
    8    -855.2940715185      8.95e-09  Convergence criterion met
 ---------------------------------------
 SCF time:   CPU 2.61s  wall 1.00s 
 SCF   energy in the final basis set =     -855.2940715185
 Total energy in the final basis set =     -855.2940715185


 ------------------------------------------------------------------------------

   CCMAN2: suite of methods based on coupled cluster
           and equation of motion theories.

   Components:
   * libvmm-1.3-trunk
     by Evgeny Epifanovsky, Ilya Kaliman.
   * libtensor-2.5-trunk
     by Evgeny Epifanovsky, Michael Wormit, Dmitry Zuev, Sam Manzer, 
        Ilya Kaliman.
   * libcc-2.5-trunk
     by Evgeny Epifanovsky, Arik Landau, Tomasz Kus, Kirill Khistyaev, 
        Dmitry Zuev, Prashant Manohar, Xintian Feng, Anna Krylov, 
        Matthew Goldey, Alec White, Thomas Jagau, Kaushik Nanda, 
        Anastasia Gunina, Alexander Kunitsa, Joonho Lee.

   CCMAN original authors:
   Anna I. Krylov, C. David Sherrill, Steven R. Gwaltney,
   Edward F. C. Byrd (2000)
   Sergey V. Levchenko, Lyudmila V. Slipchenko, Tao Wang,
   Ana-Maria C. Cristian (2003)
   Piotr A. Pieniazek, C. Melania Oana, Evgeny Epifanovsky (2007)
   Prashant Manohar (2009)

 ------------------------------------------------------------------------------


 Allocating and initializing 30808MB of RAM...
 Calculation will run on 6 cores.


 Alpha MOs, Restricted
 -- Occupied --                  
-104.84  -80.05  -15.60  -10.57   -8.04   -8.03   -8.03   -7.59
  1 A     2 A     3 A     4 A     5 A     6 A     7 A     8 A                  
 -5.485  -5.483  -5.482  -1.197  -1.101  -0.797  -0.642  -0.531
  9 A    10 A    11 A    12 A    13 A    14 A    15 A    16 A                  
 -0.509  -0.453  -0.438  -0.434
 17 A    18 A    19 A    20 A                                                  
 -- Virtual --                   
  0.020   0.050   0.066   0.071   0.083   0.095   0.120   0.136
 21 A    22 A    23 A    24 A    25 A    26 A    27 A    28 A                  
  0.149   0.154   0.213   0.225   0.229   0.251   0.255   0.289
 29 A    30 A    31 A    32 A    33 A    34 A    35 A    36 A                  
  0.324   0.379   0.388   0.489   0.551   0.606   0.610   0.685
 37 A    38 A    39 A    40 A    41 A    42 A    43 A    44 A                  
  0.786   0.828   0.887   0.888   0.923   0.979   1.034   1.090
 45 A    46 A    47 A    48 A    49 A    50 A    51 A    52 A                  
  1.142   1.146   1.151   1.185   1.191   1.301   1.369   1.487
 53 A    54 A    55 A    56 A    57 A    58 A    59 A    60 A                  
  1.570   1.749   1.787   1.848   2.017   2.221   2.397   2.509
 61 A    62 A    63 A    64 A    65 A    66 A    67 A    68 A                  
  2.615   2.645   2.670   2.740   2.895   3.054   3.344   4.264
 69 A    70 A    71 A    72 A    73 A    74 A    75 A    76 A                  
  4.425   4.953   7.514  10.361  14.709  14.812  14.948  26.680
 77 A    78 A    79 A    80 A    81 A    82 A    83 A    84 A                  
 26.712  26.988  36.819 166.132 219.215
 85 A    86 A    87 A    88 A    89 A                                          

 Beta MOs, Restricted
 -- Occupied --                  
-104.84  -80.05  -15.60  -10.57   -8.04   -8.03   -8.03   -7.59
  1 A     2 A     3 A     4 A     5 A     6 A     7 A     8 A                  
 -5.485  -5.483  -5.482  -1.197  -1.101  -0.797  -0.642  -0.531
  9 A    10 A    11 A    12 A    13 A    14 A    15 A    16 A                  
 -0.509  -0.453  -0.438  -0.434
 17 A    18 A    19 A    20 A                                                  
 -- Virtual --                   
  0.020   0.050   0.066   0.071   0.083   0.095   0.120   0.136
 21 A    22 A    23 A    24 A    25 A    26 A    27 A    28 A                  
  0.149   0.154   0.213   0.225   0.229   0.251   0.255   0.289
 29 A    30 A    31 A    32 A    33 A    34 A    35 A    36 A                  
  0.324   0.379   0.388   0.489   0.551   0.606   0.610   0.685
 37 A    38 A    39 A    40 A    41 A    42 A    43 A    44 A                  
  0.786   0.828   0.887   0.888   0.923   0.979   1.034   1.090
 45 A    46 A    47 A    48 A    49 A    50 A    51 A    52 A                  
  1.142   1.146   1.151   1.185   1.191   1.301   1.369   1.487
 53 A    54 A    55 A    56 A    57 A    58 A    59 A    60 A                  
  1.570   1.749   1.787   1.848   2.017   2.221   2.397   2.509
 61 A    62 A    63 A    64 A    65 A    66 A    67 A    68 A                  
  2.615   2.645   2.670   2.740   2.895   3.054   3.344   4.264
 69 A    70 A    71 A    72 A    73 A    74 A    75 A    76 A                  
  4.425   4.953   7.514  10.361  14.709  14.812  14.948  26.680
 77 A    78 A    79 A    80 A    81 A    82 A    83 A    84 A                  
 26.712  26.988  36.819 166.132 219.215
 85 A    86 A    87 A    88 A    89 A                                          

 Occupation and symmetry of molecular orbitals

 Point group: C1 (1 irreducible representation).

                           A     All 
 -------------------------------------
 All molecular orbitals:
  - Alpha                  89    89  
  - Beta                   89    89  
 -------------------------------------
 Alpha orbitals:
  - Frozen occupied        11    11  
  - Active occupied        9     9   
  - Active virtual         69    69  
  - Frozen virtual         0     0   
 -------------------------------------
 Beta orbitals:
  - Frozen occupied        11    11  
  - Active occupied        9     9   
  - Active virtual         69    69  
  - Frozen virtual         0     0   
 -------------------------------------

 Import integrals:   CPU 0.00 s  wall 0.00 s

 Import integrals:   CPU 7.19 s  wall 1.31 s

 MP2 amplitudes:   CPU 0.02 s  wall 0.02 s

Running a double precision version
           CCSD T amplitudes will be solved using DIIS.

           Start     Size      MaxIter   EConv     TConv     
           3         7         100       1.00e-07  1.00e-05  
 ------------------------------------------------------------------------------
           Energy (a.u.)   Ediff      Tdiff       Comment
 ------------------------------------------------------------------------------
          -855.72452781                           
     1    -855.73030074   5.77e-03   6.66e-01     
     2    -855.74523001   1.49e-02   8.92e-02     
     3    -855.74551028   2.80e-04   3.94e-02     
     4    -855.74717575   1.67e-03   1.20e-02     Switched to DIIS steps.
     5    -855.74783483   6.59e-04   1.05e-02     
     6    -855.74786642   3.16e-05   1.89e-03     
     7    -855.74786769   1.27e-06   8.43e-04     
     8    -855.74787007   2.38e-06   2.43e-04     
     9    -855.74787058   5.05e-07   1.05e-04     
    10    -855.74787066   7.87e-08   3.89e-05     
    11    -855.74787067   1.56e-08   2.03e-05     
    12    -855.74787068   1.00e-08   6.28e-06     
 ------------------------------------------------------------------------------
          -855.74787068                           CCSD T converged.

End of double precision
 SCF energy                 = -855.29407152
 MP2 energy                 = -855.72452781
 CCSD correlation energy     =   -0.45379917
 CCSD total energy           = -855.74787068

 CCSD  T1^2 = 0.0104  T2^2 = 0.1981  Leading amplitudes:

 Amplitude    Orbitals with energies
 -0.0294       17 (A) A                  ->    21 (A) A                   
              -0.5093                          0.0198                     
 -0.0294       17 (A) B                  ->    21 (A) B                   
              -0.5093                          0.0198                     
 -0.0154       20 (A) A                  ->    31 (A) A                   
              -0.4338                          0.2129                     
 -0.0154       20 (A) B                  ->    31 (A) B                   
              -0.4338                          0.2129                     

 Amplitude    Orbitals with energies
 -0.0765       19 (A) A      19 (A) B    ->    21 (A) A      21 (A) B     
              -0.4385       -0.4385            0.0198        0.0198       
  0.0765       19 (A) A      19 (A) B    ->    21 (A) B      21 (A) A     
              -0.4385       -0.4385            0.0198        0.0198       
  0.0765       19 (A) B      19 (A) A    ->    21 (A) A      21 (A) B     
              -0.4385       -0.4385            0.0198        0.0198       
 -0.0765       19 (A) B      19 (A) A    ->    21 (A) B      21 (A) A     
              -0.4385       -0.4385            0.0198        0.0198       

 Computing CCSD intemediates for later calculations in double precision
 Finished.

Running a double precision version
           CCSD Lambda amplitudes will be solved using DIIS.
           Start     Size      MaxIter   EConv     LConv     
           3         7         100       1.00e-07  1.00e-05  
 ------------------------------------------------------------------------------
            Enorm      Ldiff       Comment
 ------------------------------------------------------------------------------
     1     4.56e-02   3.32e-02     
     2     1.36e-02   6.06e-03     
     3     5.47e-03   1.48e-03     
     4     3.28e-03   1.20e-03     Switched to DIIS steps.
     5     8.93e-04   6.15e-04     
     6     3.70e-04   1.29e-04     
     7     1.32e-04   3.24e-05     
     8     5.87e-05   1.04e-06     
     9     2.29e-05   2.60e-06     
    10     9.54e-06   6.41e-07     
    11     3.11e-06   2.56e-07     
    12     1.23e-06   5.52e-08     
    13     4.32e-07   9.91e-08     
    14     1.55e-07   1.96e-08     
    15     8.09e-08   1.60e-08     
 ------------------------------------------------------------------------------
                                   CCSD Lambda converged.

 Computing density matrices in double precision...
           Orbital response amplitudes will be solved using DIIS.
           Start     Size      MaxIter   EConv     LConv     
           3         7         100       1.00e-06  1.00e-06  
 ------------------------------------------------------------------------------
            Enorm      Ldiff       Comment
 ------------------------------------------------------------------------------
     1     6.95e-02   1.15e-03     
     2     4.44e-02   1.75e-02     
     3     4.38e-02   1.77e-02     
     4     1.33e-02   1.67e-02     Switched to DIIS steps.
     5     1.89e-03   7.38e-05     
     6     9.58e-04   4.26e-04     
     7     3.14e-04   1.12e-04     
     8     4.16e-05   8.38e-05     
     9     1.17e-05   5.90e-07     
    10     3.77e-06   9.37e-07     
    11     6.40e-07   2.32e-07     
 ------------------------------------------------------------------------------
                                   Orbital response converged.

 Computing density matrices... Done.
 CCSD calculation:   CPU 139.83 s  wall 27.41 s

 Transferring MO TPDM to AO TPDM
 Transferring g2_o1o1o1o1
 Transferring g2_o1o1o1v1
 Transferring g2_o1o1v1v1
 Transferring g2_o1v1o1v1
 Transferring g2_o1v1v1v1
 Transferring g2_v1v1v1v1
 Adding separable TPDM
 Computing TPDM gradient
 --------------------------------------------------------
 2e gradient
  Atom          X               Y               Z
 --------------------------------------------------------
    1         -5.647178       17.451131       -0.000000  
    2        -14.241679       -8.292076       -0.000000  
    3          0.558236       -4.664761        0.000000  
    4         19.330621       -4.494294        0.000000  
 --------------------------------------------------------
 --------------------------------------------------------
 Final gradient
  Atom          X               Y               Z
 --------------------------------------------------------
    1         -5.647178       17.451131       -0.000000  
    2        -14.241679       -8.292076       -0.000000  
    3          0.558236       -4.664761        0.000000  
    4         19.330621       -4.494294        0.000000  
 --------------------------------------------------------
 Analytic gradient from two-electron contribution:   CPU 56.58 s  wall 10.94 s

 Total ccman2 time:   CPU 206.66 s  wall 40.95 s


 --------------------------------------------------------------

                    Orbital Energies (a.u.)
 --------------------------------------------------------------

 Alpha MOs
 -- Occupied --
******** -80.0544 -15.5971 -10.5674  -8.0352  -8.0327  -8.0326  -7.5920
 -5.4846  -5.4830  -5.4823  -1.1969  -1.1007  -0.7975  -0.6418  -0.5307
 -0.5093  -0.4534  -0.4385  -0.4338
 -- Virtual --
  0.0198   0.0500   0.0660   0.0709   0.0831   0.0953   0.1196   0.1361
  0.1487   0.1540   0.2129   0.2251   0.2293   0.2508   0.2547   0.2891
  0.3244   0.3789   0.3879   0.4887   0.5512   0.6056   0.6100   0.6848
  0.7862   0.8284   0.8873   0.8880   0.9230   0.9789   1.0344   1.0901
  1.1424   1.1463   1.1513   1.1852   1.1910   1.3010   1.3687   1.4870
  1.5704   1.7491   1.7866   1.8477   2.0172   2.2209   2.3966   2.5091
  2.6149   2.6445   2.6703   2.7396   2.8947   3.0541   3.3441   4.2640
  4.4255   4.9535   7.5139  10.3607  14.7090  14.8117  14.9485  26.6801
 26.7124  26.9884  36.8189 166.1317 219.2155
 --------------------------------------------------------------

          Ground-State Mulliken Net Atomic Charges

     Atom                 Charge (a.u.)
  ----------------------------------------
      1 P                     0.358929
      2 N                    -0.405690
      3 H                     0.280429
      4 Cl                   -0.233668
  ----------------------------------------
  Sum of atomic charges =     0.000000

 -----------------------------------------------------------------
                    Cartesian Multipole Moments
 -----------------------------------------------------------------
    Charge (ESU x 10^10)
                 0.0000
    Dipole Moment (Debye)
         X       0.3970      Y       0.1117      Z       0.0000
       Tot       0.4124
    Quadrupole Moments (Debye-Ang)
        XX     -38.2929     XY       0.6662     YY     -28.9877
        XZ       0.0000     YZ       0.0000     ZZ     -31.2932
    Octopole Moments (Debye-Ang^2)
       XXX     -15.3129    XXY       0.2244    XYY       3.1350
       YYY       8.4279    XXZ       0.0000    XYZ       0.0000
       YYZ      -0.0000    XZZ      -0.7620    YZZ      -0.2314
       ZZZ      -0.0000
    Hexadecapole Moments (Debye-Ang^3)
      XXXX    -347.9805   XXXY      -6.0582   XXYY     -62.3359
      XYYY      10.8869   YYYY     -79.3985   XXXZ       0.0000
      XXYZ       0.0000   XYYZ      -0.0000   YYYZ       0.0000
      XXZZ     -61.5153   XYZZ      -0.1233   YYZZ     -21.1151
      XZZZ       0.0000   YZZZ       0.0000   ZZZZ     -38.9008
 -----------------------------------------------------------------
 DrvMan completing analytic gradient of the correlated energy
 Correlated dipole moment
            1
    1   0.1561848
    2   0.0439446
    3   0.0000000
 Energy read as -855.747870684
 Full Analytical Gradient: (in a.u., or Hartree/Bohr)
             1             2             3             4
    1   -0.00021686    0.00009327    0.00000573    0.00011786
    2    0.00008702   -0.00000548    0.00001874   -0.00010028
    3   -0.00000000    0.00000000   -0.00000000   -0.00000000
 Gradient time:  CPU 0.78 s  wall 0.82 s
 ----------------------------------------------------------------
             Standard Nuclear Orientation (Angstroms)
    I     Atom           X                Y                Z
 ----------------------------------------------------------------
    1      P       0.6508122601    -0.5702891155    -0.0000000000
    2      N       1.6446638599     0.6043498401     0.0000000000
    3      H       1.4147529363     1.5932781077     0.0000000000
    4      Cl     -1.3346814034     0.1606241025     0.0010000000
 ----------------------------------------------------------------
 Nuclear Repulsion Energy =   130.8052498014 hartrees
 There are       20 alpha and       20 beta electrons

                       Distance Matrix (Angstroms)
             P (  1)   N (  2)   H (  3)
   N (  2)  1.538674
   H (  3)  2.294478  1.015302
   Cl(  4)  2.115755  3.012207  3.100304

 Requested basis set is 6-311++G(d,p)
 There are 37 shells and 89 basis functions
 A cutoff of  1.0D-14 yielded    668 shell pairs
 There are      4007 function pairs (      4295 Cartesian)
 Smallest overlap matrix eigenvalue = 2.56E-03
 Guess MOs from SCF MO coefficient file

 -----------------------------------------------------------------------
  General SCF calculation program by
  Eric Jon Sundstrom, Paul Horn, Yuezhi Mao, Dmitri Zuev, Alec White,
  David Stuck, Shaama M.S., Shane Yost, Joonho Lee, David Small,
  Daniel Levine, Susi Lehtola, Hugh Burton, Evgeny Epifanovsky
 -----------------------------------------------------------------------
 Hartree-Fock
 using 6 threads for integral computing
 -------------------------------------------------------
 OpenMP Integral computing Module                
 Release: version 2.0, May 2017, Q-Chem Inc. Pleasanton 
 -------------------------------------------------------
 A restricted SCF calculation will be
 performed using DIIS
 SCF converges when DIIS error is below 1.0e-08
 ---------------------------------------
  Cycle       Energy         DIIS error
 ---------------------------------------
    1    -855.2940703760      8.82e-06  
    2    -855.2940705325      2.55e-06  
    3    -855.2940705550      7.39e-07  
    4    -855.2940705571      2.69e-07  
    5    -855.2940705574      1.13e-07  
    6    -855.2940705574      6.46e-08  
    7    -855.2940705575      3.27e-08  
    8    -855.2940705575      9.81e-09  Convergence criterion met
 ---------------------------------------
 SCF time:   CPU 2.60s  wall 1.00s 
 SCF   energy in the final basis set =     -855.2940705575
 Total energy in the final basis set =     -855.2940705575


 ------------------------------------------------------------------------------

   CCMAN2: suite of methods based on coupled cluster
           and equation of motion theories.

   Components:
   * libvmm-1.3-trunk
     by Evgeny Epifanovsky, Ilya Kaliman.
   * libtensor-2.5-trunk
     by Evgeny Epifanovsky, Michael Wormit, Dmitry Zuev, Sam Manzer, 
        Ilya Kaliman.
   * libcc-2.5-trunk
     by Evgeny Epifanovsky, Arik Landau, Tomasz Kus, Kirill Khistyaev, 
        Dmitry Zuev, Prashant Manohar, Xintian Feng, Anna Krylov, 
        Matthew Goldey, Alec White, Thomas Jagau, Kaushik Nanda, 
        Anastasia Gunina, Alexander Kunitsa, Joonho Lee.

   CCMAN original authors:
   Anna I. Krylov, C. David Sherrill, Steven R. Gwaltney,
   Edward F. C. Byrd (2000)
   Sergey V. Levchenko, Lyudmila V. Slipchenko, Tao Wang,
   Ana-Maria C. Cristian (2003)
   Piotr A. Pieniazek, C. Melania Oana, Evgeny Epifanovsky (2007)
   Prashant Manohar (2009)

 ------------------------------------------------------------------------------


 Allocating and initializing 30808MB of RAM...
 Calculation will run on 6 cores.


 Alpha MOs, Restricted
 -- Occupied --                  
-104.84  -80.05  -15.60  -10.57   -8.04   -8.03   -8.03   -7.59
  1 A     2 A     3 A     4 A     5 A     6 A     7 A     8 A                  
 -5.485  -5.483  -5.482  -1.197  -1.101  -0.798  -0.642  -0.531
  9 A    10 A    11 A    12 A    13 A    14 A    15 A    16 A                  
 -0.509  -0.453  -0.438  -0.434
 17 A    18 A    19 A    20 A                                                  
 -- Virtual --                   
  0.020   0.050   0.066   0.071   0.083   0.095   0.120   0.136
 21 A    22 A    23 A    24 A    25 A    26 A    27 A    28 A                  
  0.149   0.154   0.213   0.225   0.229   0.251   0.255   0.289
 29 A    30 A    31 A    32 A    33 A    34 A    35 A    36 A                  
  0.324   0.379   0.388   0.489   0.551   0.606   0.610   0.685
 37 A    38 A    39 A    40 A    41 A    42 A    43 A    44 A                  
  0.786   0.828   0.887   0.888   0.923   0.979   1.034   1.090
 45 A    46 A    47 A    48 A    49 A    50 A    51 A    52 A                  
  1.142   1.146   1.151   1.185   1.191   1.301   1.369   1.487
 53 A    54 A    55 A    56 A    57 A    58 A    59 A    60 A                  
  1.570   1.749   1.787   1.848   2.017   2.221   2.397   2.509
 61 A    62 A    63 A    64 A    65 A    66 A    67 A    68 A                  
  2.615   2.645   2.670   2.740   2.895   3.054   3.344   4.264
 69 A    70 A    71 A    72 A    73 A    74 A    75 A    76 A                  
  4.425   4.953   7.514  10.361  14.709  14.812  14.948  26.680
 77 A    78 A    79 A    80 A    81 A    82 A    83 A    84 A                  
 26.712  26.988  36.819 166.132 219.216
 85 A    86 A    87 A    88 A    89 A                                          

 Beta MOs, Restricted
 -- Occupied --                  
-104.84  -80.05  -15.60  -10.57   -8.04   -8.03   -8.03   -7.59
  1 A     2 A     3 A     4 A     5 A     6 A     7 A     8 A                  
 -5.485  -5.483  -5.482  -1.197  -1.101  -0.798  -0.642  -0.531
  9 A    10 A    11 A    12 A    13 A    14 A    15 A    16 A                  
 -0.509  -0.453  -0.438  -0.434
 17 A    18 A    19 A    20 A                                                  
 -- Virtual --                   
  0.020   0.050   0.066   0.071   0.083   0.095   0.120   0.136
 21 A    22 A    23 A    24 A    25 A    26 A    27 A    28 A                  
  0.149   0.154   0.213   0.225   0.229   0.251   0.255   0.289
 29 A    30 A    31 A    32 A    33 A    34 A    35 A    36 A                  
  0.324   0.379   0.388   0.489   0.551   0.606   0.610   0.685
 37 A    38 A    39 A    40 A    41 A    42 A    43 A    44 A                  
  0.786   0.828   0.887   0.888   0.923   0.979   1.034   1.090
 45 A    46 A    47 A    48 A    49 A    50 A    51 A    52 A                  
  1.142   1.146   1.151   1.185   1.191   1.301   1.369   1.487
 53 A    54 A    55 A    56 A    57 A    58 A    59 A    60 A                  
  1.570   1.749   1.787   1.848   2.017   2.221   2.397   2.509
 61 A    62 A    63 A    64 A    65 A    66 A    67 A    68 A                  
  2.615   2.645   2.670   2.740   2.895   3.054   3.344   4.264
 69 A    70 A    71 A    72 A    73 A    74 A    75 A    76 A                  
  4.425   4.953   7.514  10.361  14.709  14.812  14.948  26.680
 77 A    78 A    79 A    80 A    81 A    82 A    83 A    84 A                  
 26.712  26.988  36.819 166.132 219.216
 85 A    86 A    87 A    88 A    89 A                                          

 Occupation and symmetry of molecular orbitals

 Point group: C1 (1 irreducible representation).

                           A     All 
 -------------------------------------
 All molecular orbitals:
  - Alpha                  89    89  
  - Beta                   89    89  
 -------------------------------------
 Alpha orbitals:
  - Frozen occupied        11    11  
  - Active occupied        9     9   
  - Active virtual         69    69  
  - Frozen virtual         0     0   
 -------------------------------------
 Beta orbitals:
  - Frozen occupied        11    11  
  - Active occupied        9     9   
  - Active virtual         69    69  
  - Frozen virtual         0     0   
 -------------------------------------

 Import integrals:   CPU 0.00 s  wall 0.00 s

 Import integrals:   CPU 7.26 s  wall 1.31 s

 MP2 amplitudes:   CPU 0.02 s  wall 0.02 s

Running a double precision version
           CCSD T amplitudes will be solved using DIIS.

           Start     Size      MaxIter   EConv     TConv     
           3         7         100       1.00e-07  1.00e-05  
 ------------------------------------------------------------------------------
           Energy (a.u.)   Ediff      Tdiff       Comment
 ------------------------------------------------------------------------------
          -855.72452571                           
     1    -855.73029959   5.77e-03   6.66e-01     
     2    -855.74522969   1.49e-02   8.92e-02     
     3    -855.74551006   2.80e-04   3.94e-02     
     4    -855.74717571   1.67e-03   1.20e-02     Switched to DIIS steps.
     5    -855.74783495   6.59e-04   1.05e-02     
     6    -855.74786655   3.16e-05   1.89e-03     
     7    -855.74786783   1.28e-06   8.44e-04     
     8    -855.74787022   2.38e-06   2.43e-04     
     9    -855.74787072   5.05e-07   1.05e-04     
    10    -855.74787080   7.90e-08   3.89e-05     
    11    -855.74787081   1.56e-08   2.03e-05     
    12    -855.74787082   1.01e-08   6.29e-06     
 ------------------------------------------------------------------------------
          -855.74787082                           CCSD T converged.

End of double precision
 SCF energy                 = -855.29407056
 MP2 energy                 = -855.72452571
 CCSD correlation energy     =   -0.45380027
 CCSD total energy           = -855.74787082

 CCSD  T1^2 = 0.0104  T2^2 = 0.1981  Leading amplitudes:

 Amplitude    Orbitals with energies
 -0.0294       17 (A) A                  ->    21 (A) A                   
              -0.5093                          0.0198                     
 -0.0294       17 (A) B                  ->    21 (A) B                   
              -0.5093                          0.0198                     
  0.0154       20 (A) A                  ->    31 (A) A                   
              -0.4338                          0.2129                     
  0.0154       20 (A) B                  ->    31 (A) B                   
              -0.4338                          0.2129                     

 Amplitude    Orbitals with energies
 -0.0764       19 (A) A      19 (A) B    ->    21 (A) A      21 (A) B     
              -0.4385       -0.4385            0.0198        0.0198       
  0.0764       19 (A) A      19 (A) B    ->    21 (A) B      21 (A) A     
              -0.4385       -0.4385            0.0198        0.0198       
  0.0764       19 (A) B      19 (A) A    ->    21 (A) A      21 (A) B     
              -0.4385       -0.4385            0.0198        0.0198       
 -0.0764       19 (A) B      19 (A) A    ->    21 (A) B      21 (A) A     
              -0.4385       -0.4385            0.0198        0.0198       

 Computing CCSD intemediates for later calculations in double precision
 Finished.

Running a double precision version
           CCSD Lambda amplitudes will be solved using DIIS.
           Start     Size      MaxIter   EConv     LConv     
           3         7         100       1.00e-07  1.00e-05  
 ------------------------------------------------------------------------------
            Enorm      Ldiff       Comment
 ------------------------------------------------------------------------------
     1     4.56e-02   3.32e-02     
     2     1.36e-02   6.06e-03     
     3     5.47e-03   1.48e-03     
     4     3.28e-03   1.20e-03     Switched to DIIS steps.
     5     8.93e-04   6.15e-04     
     6     3.70e-04   1.29e-04     
     7     1.32e-04   3.24e-05     
     8     5.88e-05   1.05e-06     
     9     2.30e-05   2.60e-06     
    10     9.55e-06   6.42e-07     
    11     3.12e-06   2.56e-07     
    12     1.24e-06   5.52e-08     
    13     4.32e-07   9.91e-08     
    14     1.55e-07   1.96e-08     
    15     8.10e-08   1.60e-08     
 ------------------------------------------------------------------------------
                                   CCSD Lambda converged.

 Computing density matrices in double precision...
           Orbital response amplitudes will be solved using DIIS.
           Start     Size      MaxIter   EConv     LConv     
           3         7         100       1.00e-06  1.00e-06  
 ------------------------------------------------------------------------------
            Enorm      Ldiff       Comment
 ------------------------------------------------------------------------------
     1     6.95e-02   1.14e-03     
     2     4.44e-02   1.75e-02     
     3     4.38e-02   1.77e-02     
     4     1.33e-02   1.67e-02     Switched to DIIS steps.
     5     1.90e-03   7.38e-05     
     6     9.58e-04   4.26e-04     
     7     3.15e-04   1.12e-04     
     8     4.17e-05   8.38e-05     
     9     1.17e-05   5.92e-07     
    10     3.77e-06   9.38e-07     
    11     6.40e-07   2.32e-07     
 ------------------------------------------------------------------------------
                                   Orbital response converged.

 Computing density matrices... Done.
 CCSD calculation:   CPU 139.23 s  wall 27.30 s

 Transferring MO TPDM to AO TPDM
 Transferring g2_o1o1o1o1
 Transferring g2_o1o1o1v1
 Transferring g2_o1o1v1v1
 Transferring g2_o1v1o1v1
 Transferring g2_o1v1v1v1
 Transferring g2_v1v1v1v1
 Adding separable TPDM
 Computing TPDM gradient
 --------------------------------------------------------
 2e gradient
  Atom          X               Y               Z
 --------------------------------------------------------
    1         -5.641129       17.458145        0.007828  
    2        -14.241652       -8.291277        0.000705  
    3          0.558360       -4.665179        0.000397  
    4         19.324421       -4.501689       -0.008930  
 --------------------------------------------------------
 --------------------------------------------------------
 Final gradient
  Atom          X               Y               Z
 --------------------------------------------------------
    1         -5.641129       17.458145        0.007828  
    2        -14.241652       -8.291277        0.000705  
    3          0.558360       -4.665179        0.000397  
    4         19.324421       -4.501689       -0.008930  
 --------------------------------------------------------
 Analytic gradient from two-electron contribution:   CPU 59.40 s  wall 13.45 s

 Total ccman2 time:   CPU 209.10 s  wall 43.00 s


 --------------------------------------------------------------

                    Orbital Energies (a.u.)
 --------------------------------------------------------------

 Alpha MOs
 -- Occupied --
******** -80.0545 -15.5971 -10.5673  -8.0351  -8.0327  -8.0325  -7.5920
 -5.4846  -5.4831  -5.4823  -1.1969  -1.1006  -0.7975  -0.6418  -0.5307
 -0.5093  -0.4533  -0.4385  -0.4338
 -- Virtual --
  0.0198   0.0500   0.0659   0.0709   0.0831   0.0953   0.1196   0.1361
  0.1488   0.1540   0.2129   0.2251   0.2293   0.2508   0.2547   0.2891
  0.3243   0.3788   0.3879   0.4887   0.5513   0.6057   0.6100   0.6847
  0.7862   0.8285   0.8872   0.8879   0.9230   0.9788   1.0344   1.0901
  1.1425   1.1463   1.1514   1.1852   1.1909   1.3010   1.3686   1.4868
  1.5704   1.7491   1.7865   1.8476   2.0171   2.2208   2.3966   2.5091
  2.6149   2.6445   2.6703   2.7396   2.8947   3.0541   3.3441   4.2640
  4.4254   4.9535   7.5138  10.3608  14.7089  14.8117  14.9484  26.6801
 26.7124  26.9882  36.8189 166.1316 219.2155
 --------------------------------------------------------------

          Ground-State Mulliken Net Atomic Charges

     Atom                 Charge (a.u.)
  ----------------------------------------
      1 P                     0.359093
      2 N                    -0.405629
      3 H                     0.280455
      4 Cl                   -0.233918
  ----------------------------------------
  Sum of atomic charges =     0.000000

 -----------------------------------------------------------------
                    Cartesian Multipole Moments
 -----------------------------------------------------------------
    Charge (ESU x 10^10)
                -0.0000
    Dipole Moment (Debye)
         X       0.3994      Y       0.1097      Z      -0.0008
       Tot       0.4142
    Quadrupole Moments (Debye-Ang)
        XX     -38.2939     XY       0.6668     YY     -28.9864
        XZ       0.0021     YZ      -0.0004     ZZ     -31.2937
    Octopole Moments (Debye-Ang^2)
       XXX     -15.3038    XXY       0.2099    XYY       3.1382
       YYY       8.3857    XXZ      -0.0121    XYZ      -0.0003
       YYZ      -0.0130    XZZ      -0.7597    YZZ      -0.2453
       ZZZ      -0.0398
    Hexadecapole Moments (Debye-Ang^3)
      XXXX    -347.9962   XXXY      -6.0100   XXYY     -62.3349
      XYYY      10.9385   YYYY     -79.4175   XXXZ       0.0526
      XXYZ       0.0000   XYYZ       0.0181   YYYZ      -0.0075
      XXZZ     -61.5164   XYZZ      -0.1054   YYZZ     -21.1187
      XZZZ       0.0553   YZZZ      -0.0070   ZZZZ     -38.9017
 -----------------------------------------------------------------
 DrvMan completing analytic gradient of the correlated energy
 Correlated dipole moment
            1
    1   0.1571384
    2   0.0431781
    3  -0.0003307
 Energy read as -855.747870825
 Full Analytical Gradient: (in a.u., or Hartree/Bohr)
             1             2             3             4
    1   -0.00013155    0.00007042    0.00000744    0.00005369
    2    0.00000031    0.00002440    0.00002354   -0.00004825
    3   -0.00001388    0.00002218   -0.00001401    0.00000571
 Gradient time:  CPU 0.78 s  wall 0.81 s
Dipole drv :
gprntSymmMtrx error report: 
 Final Hessian.
            1           2           3           4           5           6
    1   0.2943856   0.1891748   0.0000000  -0.1855245  -0.2445290   0.0000000
    2   0.1891748   0.4217233   0.0000000  -0.1913619  -0.3658416   0.0000000
    3   0.0000000   0.0000000   0.0179591  -0.0000001   0.0000000  -0.0286373
    4  -0.1855245  -0.1913619  -0.0000001   0.2442981   0.1289570   0.0000000
    5  -0.2445290  -0.3658416   0.0000000   0.1289570   0.7863608   0.0000000
    6   0.0000000   0.0000000  -0.0286373   0.0000000   0.0000000   0.0455948
    7  -0.0190953  -0.0397458   0.0000040  -0.0242842   0.1262491  -0.0000032
    8   0.0102204  -0.0100182   0.0000000   0.0745343  -0.4363132   0.0000000
    9   0.0000000   0.0000000   0.0180392   0.0000000   0.0000000  -0.0287227
   10  -0.0897726   0.0419318  -0.0000029  -0.0344842  -0.0106755   0.0000033
   11   0.0451269  -0.0458668   0.0000000  -0.0121225   0.0157969   0.0000000
   12   0.0000000   0.0000000  -0.0073487   0.0000000   0.0000000   0.0117447
            7           8           9          10          11          12
    1  -0.0190953   0.0102204   0.0000000  -0.0897726   0.0451269   0.0000000
    2  -0.0397458  -0.0100182   0.0000000   0.0419318  -0.0458668   0.0000000
    3   0.0000040   0.0000000   0.0180392  -0.0000029   0.0000000  -0.0073487
    4  -0.0242842   0.0745343   0.0000000  -0.0344842  -0.0121225   0.0000000
    5   0.1262491  -0.4363132   0.0000000  -0.0106755   0.0157969   0.0000000
    6  -0.0000032   0.0000000  -0.0287227   0.0000033   0.0000000   0.0117447
    7   0.0374857  -0.0874169   0.0000000   0.0058913   0.0009118   0.0000000
    8  -0.0874169   0.4437946   0.0000000   0.0026630   0.0025383   0.0000000
    9   0.0000000   0.0000000   0.0180985   0.0000000   0.0000000  -0.0074117
   10   0.0058913   0.0026630   0.0000000   0.1183697  -0.0339177   0.0000000
   11   0.0009118   0.0025383   0.0000000  -0.0339177   0.0275307   0.0000000
   12   0.0000000   0.0000000  -0.0074117   0.0000000   0.0000000   0.0030207
 ----------------------------------------------------------------
             Standard Nuclear Orientation (Angstroms)
    I     Atom           X                Y                Z
 ----------------------------------------------------------------
    1      P       0.6508122601    -0.5702891155    -0.0000000000
    2      N       1.6446638599     0.6043498401     0.0000000000
    3      H       1.4147529363     1.5932781077     0.0000000000
    4      Cl     -1.3346814034     0.1606241025    -0.0000000000
 ----------------------------------------------------------------
 Nuclear Repulsion Energy =   130.8052582282 hartrees
 There are       20 alpha and       20 beta electrons
 old dipole drv.
            1           2           3           4           5           6
    1   2.0527817  -0.0806139   0.0000000  -1.0250995  -0.5086014   0.0000000
    2  -0.2448655   0.7752472   0.0000000  -0.0101075  -0.5658056   0.0000000
    3   0.0000000  -0.0000000   0.3557757   0.0000260   0.0000000  -0.5481186
            7           8           9          10          11          12
    1   0.3743405   0.0848641   0.0000000  -1.4018420   0.5043386   0.0000000
    2   0.0942215   0.1961503   0.0000000   0.1606456  -0.4056325   0.0000000
    3  -0.0000156  -0.0000000   0.3672521  -0.0000031   0.0000000  -0.1749796
 New transposed dipole drv.
            1           2           3
    1   2.0527817  -0.2448655   0.0000000
    2  -0.0806139   0.7752472  -0.0000000
    3   0.0000000   0.0000000   0.3557757
    4  -1.0250995  -0.0101075   0.0000260
    5  -0.5086014  -0.5658056   0.0000000
    6   0.0000000   0.0000000  -0.5481186
    7   0.3743405   0.0942215  -0.0000156
    8   0.0848641   0.1961503  -0.0000000
    9   0.0000000   0.0000000   0.3672521
   10  -1.4018420   0.1606456  -0.0000031
   11   0.5043386  -0.4056325   0.0000000
   12   0.0000000   0.0000000  -0.1749796
FINAL TENSOR RESULT:
Order 2, Length 12
    Atom      X          Y          Z
     1 Order 1, Length 12
    Atom      X          Y          Z
     1    2.943856382767922e-01   1.891747670502107e-01   0.000000000000000e+00
     2   -1.855245418025553e-01  -2.445289758874302e-01   0.000000000000000e+00
     3   -1.909529736073193e-02   1.022044131328505e-02   0.000000000000000e+00
     4   -8.977264371448337e-02   4.512693607940467e-02   0.000000000000000e+00

Order 1, Length 12
    Atom      X          Y          Z
     1    1.891747670502107e-01   4.217233106219134e-01   0.000000000000000e+00
     2   -1.913618599530568e-01  -3.658416488346179e-01   0.000000000000000e+00
     3   -3.974583696420100e-02  -1.001824696322278e-02   0.000000000000000e+00
     4    4.193184245149928e-02  -4.586683003003840e-02   0.000000000000000e+00

Order 1, Length 12
    Atom      X          Y          Z
     1    0.000000000000000e+00   0.000000000000000e+00   1.795912366698655e-02
     2   -6.543642068679166e-08   0.000000000000000e+00  -2.863729966542159e-02
     3    4.024188817674266e-06   0.000000000000000e+00   1.803915461938510e-02
     4   -2.859875458916444e-06   0.000000000000000e+00  -7.348689026907983e-03


     2 Order 1, Length 12
    Atom      X          Y          Z
     1   -1.855245418025553e-01  -1.913618599530568e-01  -6.543642068679166e-08
     2    2.442980989635026e-01   1.289570141345317e-01   0.000000000000000e+00
     3   -2.428417405932173e-02   7.453432465287890e-02   0.000000000000000e+00
     4   -3.448422935006631e-02  -1.212247319138345e-02   0.000000000000000e+00

Order 1, Length 12
    Atom      X          Y          Z
     1   -2.445289758874302e-01  -3.658416488346179e-01   0.000000000000000e+00
     2    1.289570141345317e-01   7.863608168788069e-01   0.000000000000000e+00
     3    1.262490840443576e-01  -4.363132126266382e-01   0.000000000000000e+00
     4   -1.067550271470552e-02   1.579690825496075e-02   0.000000000000000e+00

Order 1, Length 12
    Atom      X          Y          Z
     1    0.000000000000000e+00   0.000000000000000e+00  -2.863729966542159e-02
     2    0.000000000000000e+00   0.000000000000000e+00   4.559477866405783e-02
     3   -3.166225701093475e-06   0.000000000000000e+00  -2.872267176686921e-02
     4    3.316429155806962e-06   0.000000000000000e+00   1.174468236610747e-02


     3 Order 1, Length 12
    Atom      X          Y          Z
     1   -1.909529736073193e-02  -3.974583696420100e-02   4.024188817674266e-06
     2   -2.428417405932173e-02   1.262490840443576e-01  -3.166225701093475e-06
     3    3.748574476426691e-02  -8.741685199758500e-02   0.000000000000000e+00
     4    5.891298186652487e-03   9.117608013192002e-04   0.000000000000000e+00

Order 1, Length 12
    Atom      X          Y          Z
     1    1.022044131328505e-02  -1.001824696322278e-02   0.000000000000000e+00
     2    7.453432465287890e-02  -4.363132126266382e-01   0.000000000000000e+00
     3   -8.741685199758500e-02   4.437946248252309e-01   0.000000000000000e+00
     4    2.662982062649217e-03   2.538288773842865e-03   0.000000000000000e+00

Order 1, Length 12
    Atom      X          Y          Z
     1    0.000000000000000e+00   0.000000000000000e+00   1.803915461938510e-02
     2    0.000000000000000e+00   0.000000000000000e+00  -2.872267176686921e-02
     3    0.000000000000000e+00   0.000000000000000e+00   1.809854328145746e-02
     4    4.899225080698209e-08   0.000000000000000e+00  -7.411739465519677e-03


     4 Order 1, Length 12
    Atom      X          Y          Z
     1   -8.977264371448337e-02   4.193184245149928e-02  -2.859875458916444e-06
     2   -3.448422935006631e-02  -1.067550271470552e-02   3.316429155806962e-06
     3    5.891298186652487e-03   2.662982062649217e-03   4.899225080698209e-08
     4    1.183696942260608e-01  -3.391765128228452e-02   0.000000000000000e+00

Order 1, Length 12
    Atom      X          Y          Z
     1    4.512693607940467e-02  -4.586683003003840e-02   0.000000000000000e+00
     2   -1.212247319138345e-02   1.579690825496075e-02   0.000000000000000e+00
     3    9.117608013192002e-04   2.538288773842865e-03   0.000000000000000e+00
     4   -3.391765128228452e-02   2.753073089607436e-02   0.000000000000000e+00

Order 1, Length 12
    Atom      X          Y          Z
     1    0.000000000000000e+00   0.000000000000000e+00  -7.348689026907983e-03
     2    0.000000000000000e+00   0.000000000000000e+00   1.174468236610747e-02
     3    0.000000000000000e+00   0.000000000000000e+00  -7.411739465519677e-03
     4    0.000000000000000e+00   0.000000000000000e+00   3.020680265226595e-03


 # Finishing finite difference calculation for IDERIV #
 ######################################################
 ######################################################
 Requested basis set is 6-311++G(d,p)
 There are 37 shells and 89 basis functions
 **********************************************************************
 **                                                                  **
 **                       VIBRATIONAL ANALYSIS                       **
 **                       --------------------                       **
 **                                                                  **
 **        VIBRATIONAL FREQUENCIES (CM**-1) AND NORMAL MODES         **
 **     FORCE CONSTANTS (mDYN/ANGSTROM) AND REDUCED MASSES (AMU)     **
 **                  INFRARED INTENSITIES (KM/MOL)                   **
 **                                                                  **
 **********************************************************************


 Mode:                 1                      2                      3
 Frequency:       277.63                 461.32                 747.82
 Force Cnst:      0.1911                 2.6376                 0.4630
 Red. Mass:       4.2091                21.0357                 1.4053
 IR Active:          YES                    YES                    YES
 IR Intens:       39.067                139.847                251.621
 Raman Active:       YES                    YES                    YES
               X      Y      Z        X      Y      Z        X      Y      Z
 P          0.017  0.140 -0.000    0.536 -0.310  0.000    0.028 -0.016 -0.000
 N          0.312 -0.137  0.000   -0.040  0.139 -0.000   -0.166  0.002  0.000
 H          0.912 -0.003 -0.000   -0.593  0.008  0.000    0.959  0.229 -0.001
 Cl        -0.166 -0.069  0.000   -0.442  0.219 -0.000    0.014  0.007  0.000
 TransDip   0.153  0.129 -0.000    0.350 -0.145  0.000    0.499  0.097 -0.000

 Mode:                 4                      5                      6
 Frequency:       760.39                1194.16                3606.92
 Force Cnst:      0.4124                 5.5870                 8.2814
 Red. Mass:       1.2107                 6.6497                 1.0804
 IR Active:          YES                    YES                    YES
 IR Intens:      156.127                 49.374                 42.640
 Raman Active:       YES                    YES                    YES
               X      Y      Z        X      Y      Z        X      Y      Z
 P          0.000 -0.000  0.032   -0.150 -0.218  0.000    0.002  0.002 -0.000
 N         -0.000 -0.000 -0.113    0.297  0.430 -0.000    0.010 -0.074  0.000
 H          0.000  0.000  0.993    0.590  0.556  0.000   -0.207  0.975 -0.000
 Cl         0.000  0.000 -0.012   -0.003  0.005 -0.000    0.000  0.000  0.000
 TransDip   0.000  0.000  0.400   -0.209 -0.084  0.000    0.035  0.206  0.000

 STANDARD THERMODYNAMIC QUANTITIES AT   298.15 K  AND     1.00 ATM

   This Molecule has  0 Imaginary Frequencies
   Zero point vibrational energy:       10.076 kcal/mol

   Atom    1 Element P  Has Mass   30.97376
   Atom    2 Element N  Has Mass   14.00307
   Atom    3 Element H  Has Mass    1.00783
   Atom    4 Element Cl Has Mass   34.96885
   Molecular Mass:    80.953510 amu
   Principal axes and moments of inertia in amu*Bohr^2:
                             1           2           3
    Eigenvalues --       66.12244   411.87926   478.00170
          X               0.99957     0.02948     0.00000
          Y              -0.02948     0.99957     0.00000
          Z               0.00000    -0.00000     1.00000
   Rotational Symmetry Number is   1
   The Molecule is an Asymmetric Top
   Translational Enthalpy:        0.889 kcal/mol
   Rotational Enthalpy:           0.889 kcal/mol
   Vibrational Enthalpy:         10.644 kcal/mol
   gas constant (RT):             0.592 kcal/mol
   Translational Entropy:        39.088  cal/mol.K
   Rotational Entropy:           24.080  cal/mol.K
   Vibrational Entropy:           2.849  cal/mol.K

   Total Enthalpy:               13.014 kcal/mol
   Total Entropy:                66.017  cal/mol.K
Archival summary:
1\1\february\FREQ\ProcedureUnspecified\BasisUnspecified\l1111\taweetha\WedMay800:20:232019WedMay800:20:232019\0\\#,FREQ,ProcedureUnspecified,BasisUnspecified,\\0,1\P\N,1,1.53867\H,2,1.0153,1,126.678\Cl,1,2.11575,2,110.024,3,0,0\\HF=-855.294071\\@

 Total job time:  1015.00s(wall), 4461.41s(cpu) 
 Wed May  8 00:20:23 2019

        *************************************************************
        *                                                           *
        *  Thank you very much for using Q-Chem.  Have a nice day.  *
        *                                                           *
        *************************************************************
