# Supplementary material for: Geometric and energetic data from ab initio calculations of haloethene, haloimine, halomethylenephosphine, haloiminophosphine, halodiazene, halodiphosphene and halocyclopropane
Source: Data Brief. 2019 Nov 2;27:104738. doi: 10.1016/j.dib.2019.104738 (PMC6861602; doi:10.1016/j.dib.2019.104738)
Supplement: Multimedia component 7 [file mmc7.zip › NP/CCSD/freq/HENPEF.out]

Q-Chem Developer Version!
                  Welcome to Q-Chem
     A Quantum Leap Into The Future Of Chemistry


 Q-Chem 5.1, Q-Chem, Inc., Pleasanton, CA (2018)

 Yihan Shao,  Zhengting Gan,  E. Epifanovsky,  A. T. B. Gilbert,  M. Wormit,  
 J. Kussmann,  A. W. Lange,  A. Behn,  Jia Deng,  Xintian Feng,  D. Ghosh,  
 M. Goldey,  P. R. Horn,  L. D. Jacobson,  I. Kaliman,  T. Kus,  A. Landau,  
 Jie Liu,  E. I. Proynov,  R. M. Richard,  R. P. Steele,  E. J. Sundstrom,  
 H. L. Woodcock III,  P. M. Zimmerman,  D. Zuev,  B. Albrecht,  E. Alguire,  
 S. A. Baeppler,  D. Barton,  Z. Benda,  Y. A. Bernard,  E. J. Berquist,  
 K. B. Bravaya,  H. Burton,  D. Casanova,  Chun-Min Chang,  Yunqing Chen,  
 A. Chien,  K. D. Closser,  M. P. Coons,  S. Coriani,  S. Dasgupta,  
 A. L. Dempwolff,  M. Diedenhofen,  Hainam Do,  R. G. Edgar,  Po-Tung Fang,  
 S. Faraji,  S. Fatehi,  Qingguo Feng,  K. D. Fenk,  J. Fosso-Tande,  
 J. Gayvert,  Qinghui Ge,  A. Ghysels,  G. Gidofalvi,  J. Gomes,  
 J. Gonthier,  A. Gunina,  D. Hait,  M. W. D. Hanson-Heine,  
 P. H. P. Harbach,  A. W. Hauser,  J. E. Herr,  E. G. Hohenstein,  
 Z. C. Holden,  Kerwin Hui,  B. C. Huynh,  T.-C. Jagau,  Hyunjun Ji,  
 B. Kaduk,  K. Khistyaev,  Jaehoon Kim,  P. Klunzinger,  K. Koh,  
 D. Kosenkov,  L. Koulias,  T. Kowalczyk,  C. M. Krauter,  A. Kunitsa,  
 Ka Un Lao,  A. Laurent,  K. V. Lawler,  Joonho Lee,  D. Lefrancois,  
 S. Lehtola,  D. S. Levine,  Yi-Pei Li,  You-Sheng Lin,  Fenglai Liu,  
 E. Livshits,  A. Luenser,  P. Manohar,  E. Mansoor,  S. F. Manzer,  
 Shan-Ping Mao,  Yuezhi Mao,  N. Mardirossian,  A. V. Marenich,  
 T. Markovich,  L. A. Martinez-Martinez,  S. A. Maurer,  N. J. Mayhall,  
 S. C. McKenzie,  J.-M. Mewes,  A. F. Morrison,  J. W. Mullinax,  K. Nanda,  
 T. S. Nguyen-Beck,  R. Olivares-Amaya,  J. A. Parkhill,  T. M. Perrine,  
 F. Plasser,  P. Pokhilko,  S. Prager,  A. Prociuk,  E. Ramos,  D. R. Rehn,  
 F. Rob,  M. Schneider,  N. Sergueev,  S. M. Sharada,  S. Sharma,  
 D. W. Small,  T. Stauch,  T. Stein,  Yu-Chuan Su,  A. J. W. Thom,  
 A. Tkatchenko,  T. Tsuchimochi,  N. M. Tubman,  L. Vogt,  M. L. Vidal,  
 O. Vydrov,  M. A. Watson,  J. Wenzel,  M. de Wergifosse,  T. A. Wesolowski,  
 A. White,  J. Witte,  A. Yamada,  Jun Yang,  K. Yao,  S. Yeganeh,  
 S. R. Yost,  Zhi-Qiang You,  A. Zech,  Igor Ying Zhang,  Xing Zhang,  
 Yan Zhao,  Ying Zhu,  B. R. Brooks,  G. K. L. Chan,  C. J. Cramer,  
 M. S. Gordon,  W. J. Hehre,  A. Klamt,  M. W. Schmidt,  C. D. Sherrill,  
 D. G. Truhlar,  A. Aspuru-Guzik,  R. Baer,  A. T. Bell,  N. A. Besley,  
 Jeng-Da Chai,  A. E. DePrince, III,  R. A. DiStasio Jr.,  A. Dreuw,  
 B. D. Dunietz,  T. R. Furlani,  Chao-Ping Hsu,  Yousung Jung,  Jing Kong,  
 D. S. Lambrecht,  WanZhen Liang,  C. Ochsenfeld,  V. A. Rassolov,  
 L. V. Slipchenko,  J. E. Subotnik,  T. Van Voorhis,  J. M. Herbert,  
 A. I. Krylov,  P. M. W. Gill,  M. Head-Gordon

 Contributors to earlier versions of Q-Chem not listed above: 
 R. D. Adamson,  B. Austin,  J. Baker,  G. J. O. Beran,  K. Brandhorst,  
 S. T. Brown,  E. F. C. Byrd,  A. K. Chakraborty,  C.-L. Cheng,  
 Siu Hung Chien,  D. M. Chipman,  D. L. Crittenden,  H. Dachsel,  
 R. J. Doerksen,  A. D. Dutoi,  L. Fusti-Molnar,  W. A. Goddard III,  
 A. Golubeva-Zadorozhnaya,  S. R. Gwaltney,  G. Hawkins,  A. Heyden,  
 S. Hirata,  G. Kedziora,  F. J. Keil,  C. Kelley,  Jihan Kim,  R. A. King,  
 R. Z. Khaliullin,  P. P. Korambath,  W. Kurlancheek,  A. M. Lee,  M. S. Lee,  
 S. V. Levchenko,  Ching Yeh Lin,  D. Liotard,  R. C. Lochan,  I. Lotan,  
 P. E. Maslen,  N. Nair,  D. P. O'Neill,  D. Neuhauser,  E. Neuscamman,  
 C. M. Oana,  R. Olson,  B. Peters,  R. Peverati,  P. A. Pieniazek,  
 Y. M. Rhee,  J. Ritchie,  M. A. Rohrdanz,  E. Rosta,  N. J. Russ,  
 H. F. Schaefer III,  N. E. Schultz,  N. Shenvi,  A. C. Simmonett,  A. Sodt,  
 D. Stuck,  K. S. Thanthiriwatte,  V. Vanovschi,  Tao Wang,  A. Warshel,  
 C. F. Williams,  Q. Wu,  X. Xu,  W. Zhang

 Please cite Q-Chem as follows:
 Y. Shao et al., Mol. Phys. 113, 184-215 (2015)
 DOI: 10.1080/00268976.2014.952696

 Q-Chem 5.1.2 for Intel X86 EM64T Linux

 Parts of Q-Chem use Armadillo 8.300.2 (Tropical Shenanigans).
 http://arma.sourceforge.net/

 Q-Chem begins on Wed May  8 00:20:24 2019  

Host: 
0

     Scratch files written to /scratch/taweetham/qchem17502//
Input Ideriv = 1
Curr. Ideriv = -1
Max.  Ideriv = 1


!!********************************************.
!!******************Warning*******************.
!!Desired Analytical derivatives not available.
!!Finite difference job might take a long time.
!!********************************************.
!!********************************************.


 2-order derivative to be evaluated numerically with 1-order analytical derivatives

Checking the input file for inconsistencies... 	...done.

--------------------------------------------------------------
User input:
--------------------------------------------------------------
H=F_E.out
$molecule
0 1
P 
N  1 1.548803
H  2 1.018393 1 113.408875
F  1 1.608352 2 103.393507 3 -180.000000 0
$end

$rem
   JOB_TYPE 	FREQUENCY
   BASIS 		6-311++G**
   METHOD	ccsd
   MEM_TOTAL	31000
   N_FROZEN_CORE      FC
$end

--------------------------------------------------------------
 ----------------------------------------------------------------
             Standard Nuclear Orientation (Angstroms)
    I     Atom           X                Y                Z
 ----------------------------------------------------------------
    1      P      -0.0640000254    -0.5017533782    -0.0000000000
    2      N      -1.1975582262     0.5536311671     0.0000000000
    3      H      -2.1305159909     0.1453247728     0.0000000000
    4      F       1.2748248839     0.3895064145    -0.0000000000
 ----------------------------------------------------------------
 Molecular Point Group                 Cs    NOp =  2
 Largest Abelian Subgroup              Cs    NOp =  2
 Nuclear Repulsion Energy =   102.4451779060 hartrees
 There are       16 alpha and       16 beta electrons
 Requested basis set is 6-311++G(d,p)
 There are 30 shells and 81 basis functions
 Total memory of 31000 MB is distributed as follows: 
   MEM_STATIC is set to 192 MB
   QALLOC/CCMAN JOB total memory use is  30808 MB
 Warning: actual memory use might exceed 31000 MB

 Total QAlloc Memory Limit  31000 MB
 Mega-Array Size       188 MB
 MEM_STATIC part       192 MB

                       Distance Matrix (Angstroms)
             P (  1)   N (  2)   H (  3)
   N (  2)  1.548803
   H (  3)  2.165456  1.018393
   F (  4)  1.608352  2.477825  3.414084

 A cutoff of  1.0D-14 yielded    459 shell pairs
 There are      3411 function pairs (      3675 Cartesian)

 -------------------------------------------------------
 OpenMP Integral Computing Module                       
 Release: version 1.0, May 2013, Q-Chem Inc. Pittsburgh 
 -------------------------------------------------------
 Integral Job Info:
 Integral job number is                      11
 Integral operator is                         1
 short-range coefficients                     0
 long-range coefficients              100000000
 Omega coefficients                           0
 if combine SR and LR in K                    0
 Integral screening is                        0
 Integral computing path is                   2
 max size of driver memory is            800000
 size of driver memory is                593474
 size of scratch memory is              4204008
 max col of scratch BK array               1296
 max len of scratch array in speh3          155
 max len of scratch index in speh4           18
 max int batch size is                      520
 min int batch size is                       52
 fixed nKL is                                52
 max L of basis functions is                  2
 order of int derivative is                   0
 number of shells is                         30
 number of basis is                          84
 number of cartesian basis is                84
 number of contracted shell pairs           459
 number of primitive shell pairs           1353
 maxK2 (contraction) of shell pair           36
 max number of K2 of shell pair               1
 max number of CS2 of shell pair             51
 max number of PS2 of shell pair            138
 mem total for path MDJ                  510786
 -------------------------------------------------------
 Smallest overlap matrix eigenvalue = 2.73E-03
 Guess from superposition of atomic densities
 Warning:  Energy on first SCF cycle will be non-variational
 SAD guess density has 32.000000 electrons

 -----------------------------------------------------------------------
  General SCF calculation program by
  Eric Jon Sundstrom, Paul Horn, Yuezhi Mao, Dmitri Zuev, Alec White,
  David Stuck, Shaama M.S., Shane Yost, Joonho Lee, David Small,
  Daniel Levine, Susi Lehtola, Hugh Burton, Evgeny Epifanovsky
 -----------------------------------------------------------------------
 Hartree-Fock
 using 6 threads for integral computing
 -------------------------------------------------------
 OpenMP Integral computing Module                
 Release: version 2.0, May 2017, Q-Chem Inc. Pleasanton 
 -------------------------------------------------------
 A restricted SCF calculation will be
 performed using DIIS
 SCF converges when DIIS error is below 1.0e-08
 ---------------------------------------
  Cycle       Energy         DIIS error
 ---------------------------------------
    1    -495.4951301474      6.41e-02  
    2    -495.1875461367      9.33e-03  
    3    -495.2276365000      6.47e-03  
    4    -495.2537082076      8.64e-04  
    5    -495.2547278365      4.32e-04  
    6    -495.2549659424      1.64e-04  
    7    -495.2550467314      8.54e-05  
    8    -495.2550744078      2.81e-05  
    9    -495.2550775252      8.19e-06  
   10    -495.2550777524      2.06e-06  
   11    -495.2550777640      3.76e-07  
   12    -495.2550777643      7.98e-08  
   13    -495.2550777643      1.69e-08  
   14    -495.2550777643      4.53e-09  Convergence criterion met
 ---------------------------------------
 SCF time:   CPU 3.24s  wall 1.00s 
 SCF   energy in the final basis set =     -495.2550777643
 Total energy in the final basis set =     -495.2550777643


 ------------------------------------------------------------------------------

   CCMAN2: suite of methods based on coupled cluster
           and equation of motion theories.

   Components:
   * libvmm-1.3-trunk
     by Evgeny Epifanovsky, Ilya Kaliman.
   * libtensor-2.5-trunk
     by Evgeny Epifanovsky, Michael Wormit, Dmitry Zuev, Sam Manzer, 
        Ilya Kaliman.
   * libcc-2.5-trunk
     by Evgeny Epifanovsky, Arik Landau, Tomasz Kus, Kirill Khistyaev, 
        Dmitry Zuev, Prashant Manohar, Xintian Feng, Anna Krylov, 
        Matthew Goldey, Alec White, Thomas Jagau, Kaushik Nanda, 
        Anastasia Gunina, Alexander Kunitsa, Joonho Lee.

   CCMAN original authors:
   Anna I. Krylov, C. David Sherrill, Steven R. Gwaltney,
   Edward F. C. Byrd (2000)
   Sergey V. Levchenko, Lyudmila V. Slipchenko, Tao Wang,
   Ana-Maria C. Cristian (2003)
   Piotr A. Pieniazek, C. Melania Oana, Evgeny Epifanovsky (2007)
   Prashant Manohar (2009)

 ------------------------------------------------------------------------------


 Allocating and initializing 30808MB of RAM...
 Calculation will run on 6 cores.


 Alpha MOs, Restricted
 -- Occupied --                  
-80.058 -26.316 -15.585  -7.595  -5.488  -5.486  -5.486  -1.622
  1 A'    2 A'    3 A'    4 A'    5 A'    1 A"    6 A'    7 A'                 
 -1.183  -0.831  -0.711  -0.689  -0.662  -0.559  -0.446  -0.432
  8 A'    9 A'   10 A'    2 A"   11 A'   12 A'    3 A"   13 A'                 
 -- Virtual --                   
  0.030   0.044   0.069   0.077   0.086   0.100   0.154   0.203
  4 A"   14 A'   15 A'   16 A'    5 A"   17 A'   18 A'   19 A'                 
  0.231   0.235   0.255   0.270   0.304   0.334   0.367   0.387
  6 A"   20 A'   21 A'   22 A'   23 A'    7 A"   24 A'    8 A"                 
  0.415   0.430   0.496   0.557   0.671   0.787   0.890   0.892
 25 A'   26 A'   27 A'   28 A'   29 A'   30 A'    9 A"   10 A"                 
  0.931   0.958   1.045   1.096   1.135   1.316   1.365   1.531
 31 A'   32 A'   11 A"   33 A'   34 A'   35 A'   36 A'   12 A"                 
  1.599   1.623   1.625   1.709   1.779   1.860   1.940   2.172
 13 A"   37 A'   38 A'   39 A'   14 A"   40 A'   41 A'   42 A'                 
  2.281   2.448   2.651   2.660   2.872   3.004   3.348   4.194
 43 A'   15 A"   44 A'   16 A"   45 A'   46 A'   47 A'   17 A"                 
  4.199   4.233   4.258   4.274   4.428   4.602   4.938   6.899
 48 A'   18 A"   49 A'   19 A"   50 A'   51 A'   52 A'   20 A"                 
  6.934   6.960   7.602  14.706  14.815  14.927  36.823  68.743
 53 A'   54 A'   55 A'   21 A"   56 A'   57 A'   58 A'   59 A'                 
166.193
 60 A'                                                                         

 Beta MOs, Restricted
 -- Occupied --                  
-80.058 -26.316 -15.585  -7.595  -5.488  -5.486  -5.486  -1.622
  1 A'    2 A'    3 A'    4 A'    5 A'    1 A"    6 A'    7 A'                 
 -1.183  -0.831  -0.711  -0.689  -0.662  -0.559  -0.446  -0.432
  8 A'    9 A'   10 A'    2 A"   11 A'   12 A'    3 A"   13 A'                 
 -- Virtual --                   
  0.030   0.044   0.069   0.077   0.086   0.100   0.154   0.203
  4 A"   14 A'   15 A'   16 A'    5 A"   17 A'   18 A'   19 A'                 
  0.231   0.235   0.255   0.270   0.304   0.334   0.367   0.387
  6 A"   20 A'   21 A'   22 A'   23 A'    7 A"   24 A'    8 A"                 
  0.415   0.430   0.496   0.557   0.671   0.787   0.890   0.892
 25 A'   26 A'   27 A'   28 A'   29 A'   30 A'    9 A"   10 A"                 
  0.931   0.958   1.045   1.096   1.135   1.316   1.365   1.531
 31 A'   32 A'   11 A"   33 A'   34 A'   35 A'   36 A'   12 A"                 
  1.599   1.623   1.625   1.709   1.779   1.860   1.940   2.172
 13 A"   37 A'   38 A'   39 A'   14 A"   40 A'   41 A'   42 A'                 
  2.281   2.448   2.651   2.660   2.872   3.004   3.348   4.194
 43 A'   15 A"   44 A'   16 A"   45 A'   46 A'   47 A'   17 A"                 
  4.199   4.233   4.258   4.274   4.428   4.602   4.938   6.899
 48 A'   18 A"   49 A'   19 A"   50 A'   51 A'   52 A'   20 A"                 
  6.934   6.960   7.602  14.706  14.815  14.927  36.823  68.743
 53 A'   54 A'   55 A'   21 A"   56 A'   57 A'   58 A'   59 A'                 
166.193
 60 A'                                                                         

 Occupation and symmetry of molecular orbitals

 Point group: Cs (2 irreducible representations).

                           A'   A"    All 
 ------------------------------------------
 All molecular orbitals:
  - Alpha                  60   21    81  
  - Beta                   60   21    81  
 ------------------------------------------
 Alpha orbitals:
  - Frozen occupied        6    1     7   
  - Active occupied        7    2     9   
  - Active virtual         47   18    65  
  - Frozen virtual         0    0     0   
 ------------------------------------------
 Beta orbitals:
  - Frozen occupied        6    1     7   
  - Active occupied        7    2     9   
  - Active virtual         47   18    65  
  - Frozen virtual         0    0     0   
 ------------------------------------------

 Import integrals:   CPU 0.00 s  wall 0.00 s

 Import integrals:   CPU 4.53 s  wall 0.84 s

 MP2 amplitudes:   CPU 0.07 s  wall 0.10 s

Running a double precision version
           CCSD T amplitudes will be solved using DIIS.

           Start     Size      MaxIter   EConv     TConv     
           3         7         100       1.00e-07  1.00e-05  
 ------------------------------------------------------------------------------
           Energy (a.u.)   Ediff      Tdiff       Comment
 ------------------------------------------------------------------------------
          -495.75930796                           
     1    -495.74993295   9.38e-03   6.33e-01     
     2    -495.76809871   1.82e-02   9.13e-02     
     3    -495.76718944   9.09e-04   4.10e-02     
     4    -495.76916840   1.98e-03   1.43e-02     Switched to DIIS steps.
     5    -495.76987294   7.05e-04   1.03e-02     
     6    -495.76992778   5.48e-05   2.10e-03     
     7    -495.76992650   1.28e-06   1.06e-03     
     8    -495.76992878   2.28e-06   2.64e-04     
     9    -495.76993005   1.27e-06   1.54e-04     
    10    -495.76993024   1.88e-07   4.13e-05     
    11    -495.76993035   1.14e-07   1.62e-05     
    12    -495.76993041   6.33e-08   8.84e-06     
 ------------------------------------------------------------------------------
          -495.76993041                           CCSD T converged.

End of double precision
 SCF energy                 = -495.25507776
 MP2 energy                 = -495.75930796
 CCSD correlation energy     =   -0.51485265
 CCSD total energy           = -495.76993041

 CCSD  T1^2 = 0.0114  T2^2 = 0.1773  Leading amplitudes:

 Amplitude    Orbitals with energies
  0.0274       2 (A") A                  ->    4 (A") A                   
              -0.6885                          0.0302                     
  0.0274       2 (A") B                  ->    4 (A") B                   
              -0.6885                          0.0302                     
 -0.0206       13 (A') A                 ->    18 (A') A                  
              -0.4317                          0.1543                     
 -0.0206       13 (A') B                 ->    18 (A') B                  
              -0.4317                          0.1543                     

 Amplitude    Orbitals with energies
 -0.0953       3 (A") A      3 (A") B    ->    4 (A") A      4 (A") B     
              -0.4462       -0.4462            0.0302        0.0302       
  0.0953       3 (A") A      3 (A") B    ->    4 (A") B      4 (A") A     
              -0.4462       -0.4462            0.0302        0.0302       
  0.0953       3 (A") B      3 (A") A    ->    4 (A") A      4 (A") B     
              -0.4462       -0.4462            0.0302        0.0302       
 -0.0953       3 (A") B      3 (A") A    ->    4 (A") B      4 (A") A     
              -0.4462       -0.4462            0.0302        0.0302       

 Computing CCSD intemediates for later calculations in double precision
 Finished.

Running a double precision version
           CCSD Lambda amplitudes will be solved using DIIS.
           Start     Size      MaxIter   EConv     LConv     
           3         7         100       1.00e-07  1.00e-05  
 ------------------------------------------------------------------------------
            Enorm      Ldiff       Comment
 ------------------------------------------------------------------------------
     1     4.55e-02   2.82e-02     
     2     1.54e-02   7.74e-03     
     3     5.94e-03   1.04e-03     
     4     3.40e-03   1.33e-03     Switched to DIIS steps.
     5     8.87e-04   6.72e-04     
     6     4.25e-04   1.19e-04     
     7     1.32e-04   3.97e-05     
     8     6.13e-05   4.20e-06     
     9     2.28e-05   1.12e-06     
    10     8.99e-06   3.81e-07     
    11     3.52e-06   3.97e-08     
    12     1.22e-06   4.39e-08     
    13     5.36e-07   3.61e-08     
    14     2.05e-07   4.82e-08     
    15     9.31e-08   2.36e-08     
 ------------------------------------------------------------------------------
                                   CCSD Lambda converged.

 Computing density matrices in double precision...
           Orbital response amplitudes will be solved using DIIS.
           Start     Size      MaxIter   EConv     LConv     
           3         7         100       1.00e-06  1.00e-06  
 ------------------------------------------------------------------------------
            Enorm      Ldiff       Comment
 ------------------------------------------------------------------------------
     1     7.33e-02   2.77e-04     
     2     4.09e-02   2.15e-02     
     3     3.29e-02   1.58e-02     
     4     5.23e-03   1.19e-02     Switched to DIIS steps.
     5     1.12e-03   8.58e-04     
     6     4.34e-04   1.87e-04     
     7     4.99e-04   2.58e-05     
     8     3.59e-05   7.02e-05     
     9     9.69e-06   2.90e-06     
    10     1.63e-06   1.32e-06     
    11     5.20e-07   6.92e-08     
 ------------------------------------------------------------------------------
                                   Orbital response converged.

 Computing density matrices... Done.
 CCSD calculation:   CPU 48.73 s  wall 11.12 s

 Transferring MO TPDM to AO TPDM
 Transferring g2_o1o1o1o1
 Transferring g2_o1o1o1v1
 Transferring g2_o1o1v1v1
 Transferring g2_o1v1o1v1
 Transferring g2_o1v1v1v1
 Transferring g2_v1v1v1v1
 Adding separable TPDM
 Computing TPDM gradient
 --------------------------------------------------------
 2e gradient
  Atom          X               Y               Z
 --------------------------------------------------------
    1         -0.452845       17.992699        0.000000  
    2         11.232711      -11.359385       -0.000000  
    3          4.073900        0.805965       -0.000000  
    4        -14.853766       -7.439279        0.000000  
 --------------------------------------------------------
 --------------------------------------------------------
 Final gradient
  Atom          X               Y               Z
 --------------------------------------------------------
    1         -0.452845       17.992699        0.000000  
    2         11.232711      -11.359385       -0.000000  
    3          4.073900        0.805965       -0.000000  
    4        -14.853766       -7.439279        0.000000  
 --------------------------------------------------------
 Analytic gradient from two-electron contribution:   CPU 40.31 s  wall 7.69 s

 Total ccman2 time:   CPU 97.62 s  wall 20.69 s


 --------------------------------------------------------------
             Orbital Energies (a.u.) and Symmetries
 --------------------------------------------------------------

 Alpha MOs, Restricted
 -- Occupied --                  
-80.058 -26.316 -15.585  -7.595  -5.488  -5.486  -5.486  -1.622
  1 A'    2 A'    3 A'    4 A'    5 A'    6 A'    1 A"    7 A'                 
 -1.183  -0.831  -0.711  -0.662  -0.559  -0.432  -0.689  -0.446
  8 A'    9 A'   10 A'   11 A'   12 A'   13 A'    2 A"    3 A"                 
 -- Virtual --                   
  0.044   0.069   0.077   0.100   0.154   0.203   0.235   0.255
 14 A'   15 A'   16 A'   17 A'   18 A'   19 A'   20 A'   21 A'                 
  0.270   0.304   0.367   0.415   0.430   0.496   0.557   0.671
 22 A'   23 A'   24 A'   25 A'   26 A'   27 A'   28 A'   29 A'                 
  0.787   0.931   0.958   1.096   1.135   1.316   1.365   1.623
 30 A'   31 A'   32 A'   33 A'   34 A'   35 A'   36 A'   37 A'                 
  1.625   1.709   1.860   1.940   2.172   2.281   2.651   2.872
 38 A'   39 A'   40 A'   41 A'   42 A'   43 A'   44 A'   45 A'                 
  3.004   3.348   4.199   4.258   4.428   4.602   4.938   6.934
 46 A'   47 A'   48 A'   49 A'   50 A'   51 A'   52 A'   53 A'                 
  6.960   7.602  14.815  14.927  36.823  68.743 166.193   0.030
 54 A'   55 A'   56 A'   57 A'   58 A'   59 A'   60 A'    4 A"                 
  0.086   0.231   0.334   0.387   0.890   0.892   1.045   1.531
  5 A"    6 A"    7 A"    8 A"    9 A"   10 A"   11 A"   12 A"                 
  1.599   1.779   2.448   2.660   4.194   4.233   4.274   6.899
 13 A"   14 A"   15 A"   16 A"   17 A"   18 A"   19 A"   20 A"                 
 14.706
 21 A"                                                                         

 Beta MOs, Restricted
 -- Occupied --                  
-80.058 -26.316 -15.585  -7.595  -5.488  -5.486  -5.486  -1.622
  1 A'    2 A'    3 A'    4 A'    5 A'    6 A'    1 A"    7 A'                 
 -1.183  -0.831  -0.711  -0.662  -0.559  -0.432  -0.689  -0.446
  8 A'    9 A'   10 A'   11 A'   12 A'   13 A'    2 A"    3 A"                 
 -- Virtual --                   
  0.044   0.069   0.077   0.100   0.154   0.203   0.235   0.255
 14 A'   15 A'   16 A'   17 A'   18 A'   19 A'   20 A'   21 A'                 
  0.270   0.304   0.367   0.415   0.430   0.496   0.557   0.671
 22 A'   23 A'   24 A'   25 A'   26 A'   27 A'   28 A'   29 A'                 
  0.787   0.931   0.958   1.096   1.135   1.316   1.365   1.623
 30 A'   31 A'   32 A'   33 A'   34 A'   35 A'   36 A'   37 A'                 
  1.625   1.709   1.860   1.940   2.172   2.281   2.651   2.872
 38 A'   39 A'   40 A'   41 A'   42 A'   43 A'   44 A'   45 A'                 
  3.004   3.348   4.199   4.258   4.428   4.602   4.938   6.934
 46 A'   47 A'   48 A'   49 A'   50 A'   51 A'   52 A'   53 A'                 
  6.960   7.602  14.815  14.927  36.823  68.743 166.193   0.030
 54 A'   55 A'   56 A'   57 A'   58 A'   59 A'   60 A'    4 A"                 
  0.086   0.231   0.334   0.387   0.890   0.892   1.045   1.531
  5 A"    6 A"    7 A"    8 A"    9 A"   10 A"   11 A"   12 A"                 
  1.599   1.779   2.448   2.660   4.194   4.233   4.274   6.899
 13 A"   14 A"   15 A"   16 A"   17 A"   18 A"   19 A"   20 A"                 
 14.706
 21 A"                                                                         
 --------------------------------------------------------------

          Ground-State Mulliken Net Atomic Charges

     Atom                 Charge (a.u.)
  ----------------------------------------
      1 P                     0.419896
      2 N                    -0.490017
      3 H                     0.251886
      4 F                    -0.181764
  ----------------------------------------
  Sum of atomic charges =    -0.000000

 -----------------------------------------------------------------
                    Cartesian Multipole Moments
 -----------------------------------------------------------------
    Charge (ESU x 10^10)
                -0.0000
    Dipole Moment (Debye)
         X      -1.5686      Y      -2.5240      Z      -0.0000
       Tot       2.9717
    Quadrupole Moments (Debye-Ang)
        XX     -22.6074     XY       1.3026     YY     -26.4979
        XZ      -0.0000     YZ       0.0000     ZZ     -23.0938
    Octopole Moments (Debye-Ang^2)
       XXX      -5.1799    XXY      -3.0453    XYY       4.5496
       YYY       1.0479    XXZ       0.0000    XYZ       0.0000
       YYZ      -0.0000    XZZ       3.4773    YZZ       0.2564
       ZZZ      -0.0000
    Hexadecapole Moments (Debye-Ang^3)
      XXXX    -119.8762   XXXY       5.2991   XXYY     -37.3224
      XYYY       8.0548   YYYY     -71.6595   XXXZ      -0.0000
      XXYZ       0.0000   XYYZ      -0.0000   YYYZ       0.0000
      XXZZ     -28.7818   XYZZ       1.8712   YYZZ     -15.8888
      XZZZ      -0.0000   YZZZ       0.0000   ZZZZ     -26.6937
 -----------------------------------------------------------------
 DrvMan completing analytic gradient of the correlated energy
 Correlated dipole moment
            1
    1  -0.6171262
    2  -0.9930195
    3  -0.0000000
 Energy read as -495.769930413
 Full Analytical Gradient: (in a.u., or Hartree/Bohr)
             1             2             3             4
    1    0.00025759   -0.00007321   -0.00005591   -0.00012847
    2    0.00004877    0.00005718    0.00000625   -0.00011221
    3   -0.00000000    0.00000000    0.00000000   -0.00000000
 Gradient time:  CPU 0.77 s  wall 0.78 s
 ######################################################
 ######################################################
 # Starting finite difference calculation for IDERIV  #
 Finite diff step size:  1.88973e-03 a.u.
 ----------------------------------------------------------------
             Standard Nuclear Orientation (Angstroms)
    I     Atom           X                Y                Z
 ----------------------------------------------------------------
    1      P      -0.0630000254    -0.5017533782    -0.0000000000
    2      N      -1.1975582262     0.5536311671     0.0000000000
    3      H      -2.1305159909     0.1453247728     0.0000000000
    4      F       1.2748248839     0.3895064145    -0.0000000000
 ----------------------------------------------------------------
 Nuclear Repulsion Energy =   102.4496127590 hartrees
 There are       16 alpha and       16 beta electrons

                       Distance Matrix (Angstroms)
             P (  1)   N (  2)   H (  3)
   N (  2)  1.549535
   H (  3)  2.166410  1.018393
   F (  4)  1.607520  2.477825  3.414084

 Requested basis set is 6-311++G(d,p)
 There are 30 shells and 81 basis functions
 A cutoff of  1.0D-14 yielded    459 shell pairs
 There are      3411 function pairs (      3675 Cartesian)
 Smallest overlap matrix eigenvalue = 2.73E-03
 Guess MOs from SCF MO coefficient file

 -----------------------------------------------------------------------
  General SCF calculation program by
  Eric Jon Sundstrom, Paul Horn, Yuezhi Mao, Dmitri Zuev, Alec White,
  David Stuck, Shaama M.S., Shane Yost, Joonho Lee, David Small,
  Daniel Levine, Susi Lehtola, Hugh Burton, Evgeny Epifanovsky
 -----------------------------------------------------------------------
 Hartree-Fock
 using 6 threads for integral computing
 -------------------------------------------------------
 OpenMP Integral computing Module                
 Release: version 2.0, May 2017, Q-Chem Inc. Pleasanton 
 -------------------------------------------------------
 A restricted SCF calculation will be
 performed using DIIS
 SCF converges when DIIS error is below 1.0e-08
 ---------------------------------------
  Cycle       Energy         DIIS error
 ---------------------------------------
    1    -495.2550581507      2.72e-05  
    2    -495.2550587267      1.03e-05  
    3    -495.2550587861      5.27e-06  
    4    -495.2550588071      8.69e-07  
    5    -495.2550588080      2.59e-07  
    6    -495.2550588081      1.12e-07  
    7    -495.2550588081      2.53e-08  
    8    -495.2550588081      9.10e-09  Convergence criterion met
 ---------------------------------------
 SCF time:   CPU 1.88s  wall 1.00s 
 SCF   energy in the final basis set =     -495.2550588081
 Total energy in the final basis set =     -495.2550588081


 ------------------------------------------------------------------------------

   CCMAN2: suite of methods based on coupled cluster
           and equation of motion theories.

   Components:
   * libvmm-1.3-trunk
     by Evgeny Epifanovsky, Ilya Kaliman.
   * libtensor-2.5-trunk
     by Evgeny Epifanovsky, Michael Wormit, Dmitry Zuev, Sam Manzer, 
        Ilya Kaliman.
   * libcc-2.5-trunk
     by Evgeny Epifanovsky, Arik Landau, Tomasz Kus, Kirill Khistyaev, 
        Dmitry Zuev, Prashant Manohar, Xintian Feng, Anna Krylov, 
        Matthew Goldey, Alec White, Thomas Jagau, Kaushik Nanda, 
        Anastasia Gunina, Alexander Kunitsa, Joonho Lee.

   CCMAN original authors:
   Anna I. Krylov, C. David Sherrill, Steven R. Gwaltney,
   Edward F. C. Byrd (2000)
   Sergey V. Levchenko, Lyudmila V. Slipchenko, Tao Wang,
   Ana-Maria C. Cristian (2003)
   Piotr A. Pieniazek, C. Melania Oana, Evgeny Epifanovsky (2007)
   Prashant Manohar (2009)

 ------------------------------------------------------------------------------


 Allocating and initializing 30808MB of RAM...
 Calculation will run on 6 cores.


 Alpha MOs, Restricted
 -- Occupied --                  
-80.058 -26.316 -15.585  -7.595  -5.488  -5.486  -5.486  -1.622
  1 A     2 A     3 A     4 A     5 A     6 A     7 A     8 A                  
 -1.183  -0.831  -0.711  -0.689  -0.662  -0.559  -0.446  -0.432
  9 A    10 A    11 A    12 A    13 A    14 A    15 A    16 A                  
 -- Virtual --                   
  0.030   0.044   0.069   0.077   0.086   0.100   0.154   0.203
 17 A    18 A    19 A    20 A    21 A    22 A    23 A    24 A                  
  0.231   0.235   0.255   0.270   0.304   0.334   0.366   0.387
 25 A    26 A    27 A    28 A    29 A    30 A    31 A    32 A                  
  0.415   0.431   0.496   0.557   0.671   0.787   0.890   0.892
 33 A    34 A    35 A    36 A    37 A    38 A    39 A    40 A                  
  0.931   0.958   1.045   1.096   1.135   1.316   1.364   1.531
 41 A    42 A    43 A    44 A    45 A    46 A    47 A    48 A                  
  1.599   1.623   1.625   1.709   1.779   1.860   1.940   2.172
 49 A    50 A    51 A    52 A    53 A    54 A    55 A    56 A                  
  2.281   2.447   2.651   2.660   2.872   3.004   3.348   4.194
 57 A    58 A    59 A    60 A    61 A    62 A    63 A    64 A                  
  4.199   4.233   4.258   4.274   4.427   4.603   4.938   6.899
 65 A    66 A    67 A    68 A    69 A    70 A    71 A    72 A                  
  6.934   6.960   7.602  14.706  14.816  14.926  36.823  68.743
 73 A    74 A    75 A    76 A    77 A    78 A    79 A    80 A                  
166.193
 81 A                                                                          

 Beta MOs, Restricted
 -- Occupied --                  
-80.058 -26.316 -15.585  -7.595  -5.488  -5.486  -5.486  -1.622
  1 A     2 A     3 A     4 A     5 A     6 A     7 A     8 A                  
 -1.183  -0.831  -0.711  -0.689  -0.662  -0.559  -0.446  -0.432
  9 A    10 A    11 A    12 A    13 A    14 A    15 A    16 A                  
 -- Virtual --                   
  0.030   0.044   0.069   0.077   0.086   0.100   0.154   0.203
 17 A    18 A    19 A    20 A    21 A    22 A    23 A    24 A                  
  0.231   0.235   0.255   0.270   0.304   0.334   0.366   0.387
 25 A    26 A    27 A    28 A    29 A    30 A    31 A    32 A                  
  0.415   0.431   0.496   0.557   0.671   0.787   0.890   0.892
 33 A    34 A    35 A    36 A    37 A    38 A    39 A    40 A                  
  0.931   0.958   1.045   1.096   1.135   1.316   1.364   1.531
 41 A    42 A    43 A    44 A    45 A    46 A    47 A    48 A                  
  1.599   1.623   1.625   1.709   1.779   1.860   1.940   2.172
 49 A    50 A    51 A    52 A    53 A    54 A    55 A    56 A                  
  2.281   2.447   2.651   2.660   2.872   3.004   3.348   4.194
 57 A    58 A    59 A    60 A    61 A    62 A    63 A    64 A                  
  4.199   4.233   4.258   4.274   4.427   4.603   4.938   6.899
 65 A    66 A    67 A    68 A    69 A    70 A    71 A    72 A                  
  6.934   6.960   7.602  14.706  14.816  14.926  36.823  68.743
 73 A    74 A    75 A    76 A    77 A    78 A    79 A    80 A                  
166.193
 81 A                                                                          

 Occupation and symmetry of molecular orbitals

 Point group: C1 (1 irreducible representation).

                           A     All 
 -------------------------------------
 All molecular orbitals:
  - Alpha                  81    81  
  - Beta                   81    81  
 -------------------------------------
 Alpha orbitals:
  - Frozen occupied        7     7   
  - Active occupied        9     9   
  - Active virtual         65    65  
  - Frozen virtual         0     0   
 -------------------------------------
 Beta orbitals:
  - Frozen occupied        7     7   
  - Active occupied        9     9   
  - Active virtual         65    65  
  - Frozen virtual         0     0   
 -------------------------------------

 Import integrals:   CPU 0.00 s  wall 0.00 s

 Import integrals:   CPU 4.64 s  wall 0.85 s

 MP2 amplitudes:   CPU 0.02 s  wall 0.02 s

Running a double precision version
           CCSD T amplitudes will be solved using DIIS.

           Start     Size      MaxIter   EConv     TConv     
           3         7         100       1.00e-07  1.00e-05  
 ------------------------------------------------------------------------------
           Energy (a.u.)   Ediff      Tdiff       Comment
 ------------------------------------------------------------------------------
          -495.75931203                           
     1    -495.74992585   9.39e-03   6.33e-01     
     2    -495.76809724   1.82e-02   9.13e-02     
     3    -495.76718716   9.10e-04   4.10e-02     
     4    -495.76916694   1.98e-03   1.43e-02     Switched to DIIS steps.
     5    -495.76987171   7.05e-04   1.03e-02     
     6    -495.76992647   5.48e-05   2.10e-03     
     7    -495.76992515   1.33e-06   1.06e-03     
     8    -495.76992743   2.28e-06   2.64e-04     
     9    -495.76992869   1.26e-06   1.54e-04     
    10    -495.76992888   1.88e-07   4.12e-05     
    11    -495.76992899   1.13e-07   1.62e-05     
    12    -495.76992905   6.34e-08   8.81e-06     
 ------------------------------------------------------------------------------
          -495.76992905                           CCSD T converged.

End of double precision
 SCF energy                 = -495.25505881
 MP2 energy                 = -495.75931203
 CCSD correlation energy     =   -0.51487024
 CCSD total energy           = -495.76992905

 CCSD  T1^2 = 0.0115  T2^2 = 0.1774  Leading amplitudes:

 Amplitude    Orbitals with energies
  0.0274       12 (A) A                  ->    17 (A) A                   
              -0.6889                          0.0301                     
  0.0274       12 (A) B                  ->    17 (A) B                   
              -0.6889                          0.0301                     
 -0.0206       16 (A) A                  ->    23 (A) A                   
              -0.4316                          0.1543                     
 -0.0206       16 (A) B                  ->    23 (A) B                   
              -0.4316                          0.1543                     

 Amplitude    Orbitals with energies
 -0.0954       15 (A) A      15 (A) B    ->    17 (A) A      17 (A) B     
              -0.4460       -0.4460            0.0301        0.0301       
  0.0954       15 (A) A      15 (A) B    ->    17 (A) B      17 (A) A     
              -0.4460       -0.4460            0.0301        0.0301       
  0.0954       15 (A) B      15 (A) A    ->    17 (A) A      17 (A) B     
              -0.4460       -0.4460            0.0301        0.0301       
 -0.0954       15 (A) B      15 (A) A    ->    17 (A) B      17 (A) A     
              -0.4460       -0.4460            0.0301        0.0301       

 Computing CCSD intemediates for later calculations in double precision
 Finished.

Running a double precision version
           CCSD Lambda amplitudes will be solved using DIIS.
           Start     Size      MaxIter   EConv     LConv     
           3         7         100       1.00e-07  1.00e-05  
 ------------------------------------------------------------------------------
            Enorm      Ldiff       Comment
 ------------------------------------------------------------------------------
     1     4.56e-02   2.82e-02     
     2     1.54e-02   7.74e-03     
     3     5.93e-03   1.04e-03     
     4     3.40e-03   1.33e-03     Switched to DIIS steps.
     5     8.86e-04   6.72e-04     
     6     4.25e-04   1.19e-04     
     7     1.32e-04   3.97e-05     
     8     6.13e-05   4.20e-06     
     9     2.28e-05   1.11e-06     
    10     8.98e-06   3.81e-07     
    11     3.51e-06   4.13e-08     
    12     1.22e-06   4.45e-08     
    13     5.36e-07   3.66e-08     
    14     2.05e-07   4.84e-08     
    15     9.33e-08   2.36e-08     
 ------------------------------------------------------------------------------
                                   CCSD Lambda converged.

 Computing density matrices in double precision...
           Orbital response amplitudes will be solved using DIIS.
           Start     Size      MaxIter   EConv     LConv     
           3         7         100       1.00e-06  1.00e-06  
 ------------------------------------------------------------------------------
            Enorm      Ldiff       Comment
 ------------------------------------------------------------------------------
     1     7.33e-02   2.73e-04     
     2     4.09e-02   2.15e-02     
     3     3.28e-02   1.58e-02     
     4     5.22e-03   1.19e-02     Switched to DIIS steps.
     5     1.12e-03   8.60e-04     
     6     4.27e-04   1.86e-04     
     7     4.94e-04   2.33e-05     
     8     3.61e-05   6.93e-05     
     9     9.74e-06   2.97e-06     
    10     1.63e-06   1.33e-06     
    11     5.20e-07   6.84e-08     
 ------------------------------------------------------------------------------
                                   Orbital response converged.

 Computing density matrices... Done.
 CCSD calculation:   CPU 114.54 s  wall 23.00 s

 Transferring MO TPDM to AO TPDM
 Transferring g2_o1o1o1o1
 Transferring g2_o1o1o1v1
 Transferring g2_o1o1v1v1
 Transferring g2_o1v1o1v1
 Transferring g2_o1v1v1v1
 Transferring g2_v1v1v1v1
 Adding separable TPDM
 Computing TPDM gradient
 --------------------------------------------------------
 2e gradient
  Atom          X               Y               Z
 --------------------------------------------------------
    1         -0.443646       17.990899        0.000000  
    2         11.232089      -11.347046       -0.000000  
    3          4.072774        0.805631       -0.000000  
    4        -14.861217       -7.449483       -0.000000  
 --------------------------------------------------------
 --------------------------------------------------------
 Final gradient
  Atom          X               Y               Z
 --------------------------------------------------------
    1         -0.443646       17.990899        0.000000  
    2         11.232089      -11.347046       -0.000000  
    3          4.072774        0.805631       -0.000000  
    4        -14.861217       -7.449483       -0.000000  
 --------------------------------------------------------
 Analytic gradient from two-electron contribution:   CPU 37.51 s  wall 6.69 s

 Total ccman2 time:   CPU 159.27 s  wall 31.23 s


 --------------------------------------------------------------

                    Orbital Energies (a.u.)
 --------------------------------------------------------------

 Alpha MOs
 -- Occupied --
-80.0584 -26.3161 -15.5854  -7.5945  -5.4879  -5.4863  -5.4860  -1.6223
 -1.1829  -0.8313  -0.7111  -0.6889  -0.6621  -0.5592  -0.4460  -0.4316
 -- Virtual --
  0.0301   0.0438   0.0691   0.0766   0.0864   0.1003   0.1543   0.2029
  0.2307   0.2348   0.2549   0.2701   0.3044   0.3340   0.3665   0.3873
  0.4155   0.4306   0.4961   0.5574   0.6711   0.7867   0.8898   0.8916
  0.9309   0.9579   1.0449   1.0964   1.1354   1.3156   1.3640   1.5312
  1.5986   1.6232   1.6248   1.7092   1.7794   1.8605   1.9398   2.1721
  2.2807   2.4474   2.6506   2.6598   2.8717   3.0040   3.3480   4.1937
  4.1985   4.2331   4.2578   4.2741   4.4273   4.6026   4.9378   6.8989
  6.9338   6.9596   7.6016  14.7064  14.8156  14.9259  36.8229  68.7429
166.1929
 --------------------------------------------------------------

          Ground-State Mulliken Net Atomic Charges

     Atom                 Charge (a.u.)
  ----------------------------------------
      1 P                     0.419449
      2 N                    -0.490400
      3 H                     0.251873
      4 F                    -0.180921
  ----------------------------------------
  Sum of atomic charges =     0.000000

 -----------------------------------------------------------------
                    Cartesian Multipole Moments
 -----------------------------------------------------------------
    Charge (ESU x 10^10)
                -0.0000
    Dipole Moment (Debye)
         X      -1.5612      Y      -2.5225      Z      -0.0000
       Tot       2.9665
    Quadrupole Moments (Debye-Ang)
        XX     -22.6054     XY       1.3041     YY     -26.5008
        XZ      -0.0000     YZ      -0.0000     ZZ     -23.0964
    Octopole Moments (Debye-Ang^2)
       XXX      -5.1940    XXY      -3.0430    XYY       4.5417
       YYY       1.0491    XXZ       0.0000    XYZ      -0.0000
       YYZ       0.0000    XZZ       3.4715    YZZ       0.2580
       ZZZ      -0.0000
    Hexadecapole Moments (Debye-Ang^3)
      XXXX    -119.8641   XXXY       5.3183   XXYY     -37.3235
      XYYY       8.0828   YYYY     -71.6718   XXXZ      -0.0000
      XXYZ      -0.0000   XYYZ      -0.0000   YYYZ      -0.0000
      XXZZ     -28.7814   XYZZ       1.8790   YYZZ     -15.8929
      XZZZ      -0.0000   YZZZ      -0.0000   ZZZZ     -26.7043
 -----------------------------------------------------------------
 DrvMan completing analytic gradient of the correlated energy
 Correlated dipole moment
            1
    1  -0.6142044
    2  -0.9924116
    3  -0.0000000
 Energy read as -495.769929053
 Full Analytical Gradient: (in a.u., or Hartree/Bohr)
             1             2             3             4
    1    0.00118264   -0.00062544   -0.00008263   -0.00047457
    2   -0.00014224    0.00045565    0.00005882   -0.00037223
    3   -0.00000000    0.00000000   -0.00000000   -0.00000000
 Gradient time:  CPU 0.85 s  wall 0.79 s
 ----------------------------------------------------------------
             Standard Nuclear Orientation (Angstroms)
    I     Atom           X                Y                Z
 ----------------------------------------------------------------
    1      P      -0.0650000254    -0.5017533782    -0.0000000000
    2      N      -1.1975582262     0.5536311671     0.0000000000
    3      H      -2.1305159909     0.1453247728     0.0000000000
    4      F       1.2748248839     0.3895064145    -0.0000000000
 ----------------------------------------------------------------
 Nuclear Repulsion Energy =   102.4407720084 hartrees
 There are       16 alpha and       16 beta electrons

                       Distance Matrix (Angstroms)
             P (  1)   N (  2)   H (  3)
   N (  2)  1.548071
   H (  3)  2.164501  1.018393
   F (  4)  1.609185  2.477825  3.414084

 Requested basis set is 6-311++G(d,p)
 There are 30 shells and 81 basis functions
 A cutoff of  1.0D-14 yielded    459 shell pairs
 There are      3411 function pairs (      3675 Cartesian)
 Smallest overlap matrix eigenvalue = 2.73E-03
 Guess MOs from SCF MO coefficient file

 -----------------------------------------------------------------------
  General SCF calculation program by
  Eric Jon Sundstrom, Paul Horn, Yuezhi Mao, Dmitri Zuev, Alec White,
  David Stuck, Shaama M.S., Shane Yost, Joonho Lee, David Small,
  Daniel Levine, Susi Lehtola, Hugh Burton, Evgeny Epifanovsky
 -----------------------------------------------------------------------
 Hartree-Fock
 using 6 threads for integral computing
 -------------------------------------------------------
 OpenMP Integral computing Module                
 Release: version 2.0, May 2017, Q-Chem Inc. Pleasanton 
 -------------------------------------------------------
 A restricted SCF calculation will be
 performed using DIIS
 SCF converges when DIIS error is below 1.0e-08
 ---------------------------------------
  Cycle       Energy         DIIS error
 ---------------------------------------
    1    -495.2550923209      5.45e-05  
    2    -495.2550946249      2.06e-05  
    3    -495.2550948628      1.05e-05  
    4    -495.2550949466      1.73e-06  
    5    -495.2550949500      5.17e-07  
    6    -495.2550949503      2.25e-07  
    7    -495.2550949504      5.06e-08  
    8    -495.2550949504      1.83e-08  
    9    -495.2550949504      6.31e-09  Convergence criterion met
 ---------------------------------------
 SCF time:   CPU 2.17s  wall 1.00s 
 SCF   energy in the final basis set =     -495.2550949504
 Total energy in the final basis set =     -495.2550949504


 ------------------------------------------------------------------------------

   CCMAN2: suite of methods based on coupled cluster
           and equation of motion theories.

   Components:
   * libvmm-1.3-trunk
     by Evgeny Epifanovsky, Ilya Kaliman.
   * libtensor-2.5-trunk
     by Evgeny Epifanovsky, Michael Wormit, Dmitry Zuev, Sam Manzer, 
        Ilya Kaliman.
   * libcc-2.5-trunk
     by Evgeny Epifanovsky, Arik Landau, Tomasz Kus, Kirill Khistyaev, 
        Dmitry Zuev, Prashant Manohar, Xintian Feng, Anna Krylov, 
        Matthew Goldey, Alec White, Thomas Jagau, Kaushik Nanda, 
        Anastasia Gunina, Alexander Kunitsa, Joonho Lee.

   CCMAN original authors:
   Anna I. Krylov, C. David Sherrill, Steven R. Gwaltney,
   Edward F. C. Byrd (2000)
   Sergey V. Levchenko, Lyudmila V. Slipchenko, Tao Wang,
   Ana-Maria C. Cristian (2003)
   Piotr A. Pieniazek, C. Melania Oana, Evgeny Epifanovsky (2007)
   Prashant Manohar (2009)

 ------------------------------------------------------------------------------


 Allocating and initializing 30808MB of RAM...
 Calculation will run on 6 cores.


 Alpha MOs, Restricted
 -- Occupied --                  
-80.058 -26.316 -15.585  -7.594  -5.488  -5.486  -5.486  -1.621
  1 A     2 A     3 A     4 A     5 A     6 A     7 A     8 A                  
 -1.184  -0.831  -0.711  -0.688  -0.662  -0.559  -0.447  -0.432
  9 A    10 A    11 A    12 A    13 A    14 A    15 A    16 A                  
 -- Virtual --                   
  0.030   0.044   0.069   0.077   0.086   0.100   0.154   0.203
 17 A    18 A    19 A    20 A    21 A    22 A    23 A    24 A                  
  0.231   0.235   0.255   0.270   0.304   0.334   0.367   0.387
 25 A    26 A    27 A    28 A    29 A    30 A    31 A    32 A                  
  0.416   0.430   0.496   0.557   0.671   0.787   0.890   0.892
 33 A    34 A    35 A    36 A    37 A    38 A    39 A    40 A                  
  0.930   0.958   1.045   1.096   1.134   1.315   1.366   1.531
 41 A    42 A    43 A    44 A    45 A    46 A    47 A    48 A                  
  1.599   1.623   1.625   1.709   1.779   1.860   1.940   2.172
 49 A    50 A    51 A    52 A    53 A    54 A    55 A    56 A                  
  2.281   2.448   2.651   2.660   2.872   3.005   3.348   4.194
 57 A    58 A    59 A    60 A    61 A    62 A    63 A    64 A                  
  4.199   4.233   4.258   4.274   4.428   4.602   4.938   6.899
 65 A    66 A    67 A    68 A    69 A    70 A    71 A    72 A                  
  6.934   6.960   7.602  14.706  14.815  14.927  36.823  68.743
 73 A    74 A    75 A    76 A    77 A    78 A    79 A    80 A                  
166.193
 81 A                                                                          

 Beta MOs, Restricted
 -- Occupied --                  
-80.058 -26.316 -15.585  -7.594  -5.488  -5.486  -5.486  -1.621
  1 A     2 A     3 A     4 A     5 A     6 A     7 A     8 A                  
 -1.184  -0.831  -0.711  -0.688  -0.662  -0.559  -0.447  -0.432
  9 A    10 A    11 A    12 A    13 A    14 A    15 A    16 A                  
 -- Virtual --                   
  0.030   0.044   0.069   0.077   0.086   0.100   0.154   0.203
 17 A    18 A    19 A    20 A    21 A    22 A    23 A    24 A                  
  0.231   0.235   0.255   0.270   0.304   0.334   0.367   0.387
 25 A    26 A    27 A    28 A    29 A    30 A    31 A    32 A                  
  0.416   0.430   0.496   0.557   0.671   0.787   0.890   0.892
 33 A    34 A    35 A    36 A    37 A    38 A    39 A    40 A                  
  0.930   0.958   1.045   1.096   1.134   1.315   1.366   1.531
 41 A    42 A    43 A    44 A    45 A    46 A    47 A    48 A                  
  1.599   1.623   1.625   1.709   1.779   1.860   1.940   2.172
 49 A    50 A    51 A    52 A    53 A    54 A    55 A    56 A                  
  2.281   2.448   2.651   2.660   2.872   3.005   3.348   4.194
 57 A    58 A    59 A    60 A    61 A    62 A    63 A    64 A                  
  4.199   4.233   4.258   4.274   4.428   4.602   4.938   6.899
 65 A    66 A    67 A    68 A    69 A    70 A    71 A    72 A                  
  6.934   6.960   7.602  14.706  14.815  14.927  36.823  68.743
 73 A    74 A    75 A    76 A    77 A    78 A    79 A    80 A                  
166.193
 81 A                                                                          

 Occupation and symmetry of molecular orbitals

 Point group: C1 (1 irreducible representation).

                           A     All 
 -------------------------------------
 All molecular orbitals:
  - Alpha                  81    81  
  - Beta                   81    81  
 -------------------------------------
 Alpha orbitals:
  - Frozen occupied        7     7   
  - Active occupied        9     9   
  - Active virtual         65    65  
  - Frozen virtual         0     0   
 -------------------------------------
 Beta orbitals:
  - Frozen occupied        7     7   
  - Active occupied        9     9   
  - Active virtual         65    65  
  - Frozen virtual         0     0   
 -------------------------------------

 Import integrals:   CPU 0.00 s  wall 0.00 s

 Import integrals:   CPU 4.63 s  wall 0.84 s

 MP2 amplitudes:   CPU 0.02 s  wall 0.01 s

Running a double precision version
           CCSD T amplitudes will be solved using DIIS.

           Start     Size      MaxIter   EConv     TConv     
           3         7         100       1.00e-07  1.00e-05  
 ------------------------------------------------------------------------------
           Energy (a.u.)   Ediff      Tdiff       Comment
 ------------------------------------------------------------------------------
          -495.75930217                           
     1    -495.74993827   9.36e-03   6.33e-01     
     2    -495.76809844   1.82e-02   9.12e-02     
     3    -495.76718996   9.08e-04   4.09e-02     
     4    -495.76916811   1.98e-03   1.43e-02     Switched to DIIS steps.
     5    -495.76987242   7.04e-04   1.03e-02     
     6    -495.76992734   5.49e-05   2.10e-03     
     7    -495.76992610   1.24e-06   1.06e-03     
     8    -495.76992838   2.28e-06   2.65e-04     
     9    -495.76992966   1.27e-06   1.54e-04     
    10    -495.76992985   1.89e-07   4.13e-05     
    11    -495.76992996   1.14e-07   1.62e-05     
    12    -495.76993002   6.32e-08   8.88e-06     
 ------------------------------------------------------------------------------
          -495.76993002                           CCSD T converged.

End of double precision
 SCF energy                 = -495.25509495
 MP2 energy                 = -495.75930217
 CCSD correlation energy     =   -0.51483507
 CCSD total energy           = -495.76993002

 CCSD  T1^2 = 0.0114  T2^2 = 0.1773  Leading amplitudes:

 Amplitude    Orbitals with energies
 -0.0274       12 (A) A                  ->    17 (A) A                   
              -0.6882                          0.0302                     
 -0.0274       12 (A) B                  ->    17 (A) B                   
              -0.6882                          0.0302                     
 -0.0206       16 (A) A                  ->    23 (A) A                   
              -0.4318                          0.1542                     
 -0.0206       16 (A) B                  ->    23 (A) B                   
              -0.4318                          0.1542                     

 Amplitude    Orbitals with energies
 -0.0951       15 (A) A      15 (A) B    ->    17 (A) A      17 (A) B     
              -0.4465       -0.4465            0.0302        0.0302       
  0.0951       15 (A) A      15 (A) B    ->    17 (A) B      17 (A) A     
              -0.4465       -0.4465            0.0302        0.0302       
  0.0951       15 (A) B      15 (A) A    ->    17 (A) A      17 (A) B     
              -0.4465       -0.4465            0.0302        0.0302       
 -0.0951       15 (A) B      15 (A) A    ->    17 (A) B      17 (A) A     
              -0.4465       -0.4465            0.0302        0.0302       

 Computing CCSD intemediates for later calculations in double precision
 Finished.

Running a double precision version
           CCSD Lambda amplitudes will be solved using DIIS.
           Start     Size      MaxIter   EConv     LConv     
           3         7         100       1.00e-07  1.00e-05  
 ------------------------------------------------------------------------------
            Enorm      Ldiff       Comment
 ------------------------------------------------------------------------------
     1     4.55e-02   2.82e-02     
     2     1.54e-02   7.74e-03     
     3     5.94e-03   1.04e-03     
     4     3.40e-03   1.33e-03     Switched to DIIS steps.
     5     8.88e-04   6.72e-04     
     6     4.25e-04   1.19e-04     
     7     1.33e-04   3.96e-05     
     8     6.14e-05   4.21e-06     
     9     2.28e-05   1.12e-06     
    10     8.99e-06   3.81e-07     
    11     3.53e-06   3.82e-08     
    12     1.22e-06   4.33e-08     
    13     5.36e-07   3.56e-08     
    14     2.04e-07   4.81e-08     
    15     9.30e-08   2.35e-08     
 ------------------------------------------------------------------------------
                                   CCSD Lambda converged.

 Computing density matrices in double precision...
           Orbital response amplitudes will be solved using DIIS.
           Start     Size      MaxIter   EConv     LConv     
           3         7         100       1.00e-06  1.00e-06  
 ------------------------------------------------------------------------------
            Enorm      Ldiff       Comment
 ------------------------------------------------------------------------------
     1     7.33e-02   2.81e-04     
     2     4.09e-02   2.15e-02     
     3     3.29e-02   1.58e-02     
     4     5.23e-03   1.19e-02     Switched to DIIS steps.
     5     1.12e-03   8.57e-04     
     6     4.41e-04   1.89e-04     
     7     5.03e-04   2.80e-05     
     8     3.58e-05   7.09e-05     
     9     9.65e-06   2.85e-06     
    10     1.63e-06   1.32e-06     
    11     5.19e-07   6.95e-08     
 ------------------------------------------------------------------------------
                                   Orbital response converged.

 Computing density matrices... Done.
 CCSD calculation:   CPU 113.19 s  wall 22.33 s

 Transferring MO TPDM to AO TPDM
 Transferring g2_o1o1o1o1
 Transferring g2_o1o1o1v1
 Transferring g2_o1o1v1v1
 Transferring g2_o1v1o1v1
 Transferring g2_o1v1v1v1
 Transferring g2_v1v1v1v1
 Adding separable TPDM
 Computing TPDM gradient
 --------------------------------------------------------
 2e gradient
  Atom          X               Y               Z
 --------------------------------------------------------
    1         -0.462024       17.994516       -0.000000  
    2         11.233310      -11.371724        0.000000  
    3          4.075027        0.806298       -0.000000  
    4        -14.846314       -7.429090       -0.000000  
 --------------------------------------------------------
 --------------------------------------------------------
 Final gradient
  Atom          X               Y               Z
 --------------------------------------------------------
    1         -0.462024       17.994516       -0.000000  
    2         11.233310      -11.371724        0.000000  
    3          4.075027        0.806298       -0.000000  
    4        -14.846314       -7.429090       -0.000000  
 --------------------------------------------------------
 Analytic gradient from two-electron contribution:   CPU 39.98 s  wall 7.31 s

 Total ccman2 time:   CPU 160.92 s  wall 31.27 s


 --------------------------------------------------------------

                    Orbital Energies (a.u.)
 --------------------------------------------------------------

 Alpha MOs
 -- Occupied --
-80.0583 -26.3155 -15.5854  -7.5945  -5.4879  -5.4862  -5.4859  -1.6214
 -1.1835  -0.8308  -0.7106  -0.6882  -0.6618  -0.5595  -0.4465  -0.4318
 -- Virtual --
  0.0302   0.0437   0.0691   0.0766   0.0864   0.1002   0.1542   0.2028
  0.2306   0.2348   0.2549   0.2700   0.3044   0.3341   0.3666   0.3873
  0.4155   0.4304   0.4964   0.5575   0.6709   0.7870   0.8897   0.8919
  0.9305   0.9580   1.0446   1.0961   1.1342   1.3154   1.3656   1.5311
  1.5988   1.6234   1.6255   1.7093   1.7794   1.8599   1.9402   2.1720
  2.2810   2.4481   2.6512   2.6596   2.8717   3.0048   3.3479   4.1944
  4.1992   4.2333   4.2580   4.2740   4.4279   4.6019   4.9384   6.8995
  6.9344   6.9605   7.6016  14.7065  14.8152  14.9273  36.8230  68.7433
166.1935
 --------------------------------------------------------------

          Ground-State Mulliken Net Atomic Charges

     Atom                 Charge (a.u.)
  ----------------------------------------
      1 P                     0.420342
      2 N                    -0.489634
      3 H                     0.251899
      4 F                    -0.182606
  ----------------------------------------
  Sum of atomic charges =     0.000000

 -----------------------------------------------------------------
                    Cartesian Multipole Moments
 -----------------------------------------------------------------
    Charge (ESU x 10^10)
                -0.0000
    Dipole Moment (Debye)
         X      -1.5760      Y      -2.5255      Z       0.0000
       Tot       2.9769
    Quadrupole Moments (Debye-Ang)
        XX     -22.6094     XY       1.3011     YY     -26.4949
        XZ      -0.0000     YZ       0.0000     ZZ     -23.0911
    Octopole Moments (Debye-Ang^2)
       XXX      -5.1659    XXY      -3.0476    XYY       4.5575
       YYY       1.0467    XXZ      -0.0000    XYZ       0.0000
       YYZ       0.0000    XZZ       3.4831    YZZ       0.2548
       ZZZ       0.0000
    Hexadecapole Moments (Debye-Ang^3)
      XXXX    -119.8884   XXXY       5.2800   XXYY     -37.3213
      XYYY       8.0268   YYYY     -71.6473   XXXZ      -0.0000
      XXYZ       0.0000   XYYZ       0.0000   YYYZ       0.0000
      XXZZ     -28.7821   XYZZ       1.8633   YYZZ     -15.8848
      XZZZ       0.0000   YZZZ       0.0000   ZZZZ     -26.6831
 -----------------------------------------------------------------
 DrvMan completing analytic gradient of the correlated energy
 Correlated dipole moment
            1
    1  -0.6200486
    2  -0.9936271
    3   0.0000000
 Energy read as -495.769930025
 Full Analytical Gradient: (in a.u., or Hartree/Bohr)
             1             2             3             4
    1   -0.00066759    0.00048078   -0.00002910    0.00021591
    2    0.00024356   -0.00034360   -0.00004634    0.00014638
    3   -0.00000000    0.00000000   -0.00000000    0.00000000
 Gradient time:  CPU 0.81 s  wall 0.81 s
 ----------------------------------------------------------------
             Standard Nuclear Orientation (Angstroms)
    I     Atom           X                Y                Z
 ----------------------------------------------------------------
    1      P      -0.0640000254    -0.5007533782    -0.0000000000
    2      N      -1.1975582262     0.5536311671     0.0000000000
    3      H      -2.1305159909     0.1453247728     0.0000000000
    4      F       1.2748248839     0.3895064145    -0.0000000000
 ----------------------------------------------------------------
 Nuclear Repulsion Energy =   102.4767732208 hartrees
 There are       16 alpha and       16 beta electrons

                       Distance Matrix (Angstroms)
             P (  1)   N (  2)   H (  3)
   N (  2)  1.548122
   H (  3)  2.165157  1.018393
   F (  4)  1.607798  2.477825  3.414084

 Requested basis set is 6-311++G(d,p)
 There are 30 shells and 81 basis functions
 A cutoff of  1.0D-14 yielded    459 shell pairs
 There are      3411 function pairs (      3675 Cartesian)
 Smallest overlap matrix eigenvalue = 2.73E-03
 Guess MOs from SCF MO coefficient file

 -----------------------------------------------------------------------
  General SCF calculation program by
  Eric Jon Sundstrom, Paul Horn, Yuezhi Mao, Dmitri Zuev, Alec White,
  David Stuck, Shaama M.S., Shane Yost, Joonho Lee, David Small,
  Daniel Levine, Susi Lehtola, Hugh Burton, Evgeny Epifanovsky
 -----------------------------------------------------------------------
 Hartree-Fock
 using 6 threads for integral computing
 -------------------------------------------------------
 OpenMP Integral computing Module                
 Release: version 2.0, May 2017, Q-Chem Inc. Pleasanton 
 -------------------------------------------------------
 A restricted SCF calculation will be
 performed using DIIS
 SCF converges when DIIS error is below 1.0e-08
 ---------------------------------------
  Cycle       Energy         DIIS error
 ---------------------------------------
    1    -495.2551443314      3.68e-05  
    2    -495.2551453948      1.08e-05  
    3    -495.2551454754      5.64e-06  
    4    -495.2551454952      1.04e-06  
    5    -495.2551454969      3.72e-07  
    6    -495.2551454972      1.86e-07  
    7    -495.2551454973      8.37e-08  
    8    -495.2551454973      2.41e-08  
    9    -495.2551454973      9.26e-09  Convergence criterion met
 ---------------------------------------
 SCF time:   CPU 1.98s  wall 1.00s 
 SCF   energy in the final basis set =     -495.2551454973
 Total energy in the final basis set =     -495.2551454973


 ------------------------------------------------------------------------------

   CCMAN2: suite of methods based on coupled cluster
           and equation of motion theories.

   Components:
   * libvmm-1.3-trunk
     by Evgeny Epifanovsky, Ilya Kaliman.
   * libtensor-2.5-trunk
     by Evgeny Epifanovsky, Michael Wormit, Dmitry Zuev, Sam Manzer, 
        Ilya Kaliman.
   * libcc-2.5-trunk
     by Evgeny Epifanovsky, Arik Landau, Tomasz Kus, Kirill Khistyaev, 
        Dmitry Zuev, Prashant Manohar, Xintian Feng, Anna Krylov, 
        Matthew Goldey, Alec White, Thomas Jagau, Kaushik Nanda, 
        Anastasia Gunina, Alexander Kunitsa, Joonho Lee.

   CCMAN original authors:
   Anna I. Krylov, C. David Sherrill, Steven R. Gwaltney,
   Edward F. C. Byrd (2000)
   Sergey V. Levchenko, Lyudmila V. Slipchenko, Tao Wang,
   Ana-Maria C. Cristian (2003)
   Piotr A. Pieniazek, C. Melania Oana, Evgeny Epifanovsky (2007)
   Prashant Manohar (2009)

 ------------------------------------------------------------------------------


 Allocating and initializing 30808MB of RAM...
 Calculation will run on 6 cores.


 Alpha MOs, Restricted
 -- Occupied --                  
-80.058 -26.316 -15.585  -7.594  -5.488  -5.486  -5.486  -1.622
  1 A     2 A     3 A     4 A     5 A     6 A     7 A     8 A                  
 -1.183  -0.831  -0.711  -0.689  -0.662  -0.559  -0.446  -0.432
  9 A    10 A    11 A    12 A    13 A    14 A    15 A    16 A                  
 -- Virtual --                   
  0.030   0.044   0.069   0.077   0.086   0.100   0.154   0.203
 17 A    18 A    19 A    20 A    21 A    22 A    23 A    24 A                  
  0.231   0.235   0.255   0.270   0.304   0.334   0.367   0.387
 25 A    26 A    27 A    28 A    29 A    30 A    31 A    32 A                  
  0.415   0.431   0.496   0.557   0.671   0.787   0.890   0.892
 33 A    34 A    35 A    36 A    37 A    38 A    39 A    40 A                  
  0.931   0.958   1.045   1.096   1.135   1.315   1.366   1.531
 41 A    42 A    43 A    44 A    45 A    46 A    47 A    48 A                  
  1.599   1.623   1.625   1.709   1.780   1.860   1.940   2.172
 49 A    50 A    51 A    52 A    53 A    54 A    55 A    56 A                  
  2.281   2.448   2.651   2.660   2.872   3.005   3.348   4.194
 57 A    58 A    59 A    60 A    61 A    62 A    63 A    64 A                  
  4.199   4.233   4.258   4.274   4.428   4.603   4.939   6.899
 65 A    66 A    67 A    68 A    69 A    70 A    71 A    72 A                  
  6.934   6.960   7.602  14.707  14.816  14.927  36.823  68.743
 73 A    74 A    75 A    76 A    77 A    78 A    79 A    80 A                  
166.194
 81 A                                                                          

 Beta MOs, Restricted
 -- Occupied --                  
-80.058 -26.316 -15.585  -7.594  -5.488  -5.486  -5.486  -1.622
  1 A     2 A     3 A     4 A     5 A     6 A     7 A     8 A                  
 -1.183  -0.831  -0.711  -0.689  -0.662  -0.559  -0.446  -0.432
  9 A    10 A    11 A    12 A    13 A    14 A    15 A    16 A                  
 -- Virtual --                   
  0.030   0.044   0.069   0.077   0.086   0.100   0.154   0.203
 17 A    18 A    19 A    20 A    21 A    22 A    23 A    24 A                  
  0.231   0.235   0.255   0.270   0.304   0.334   0.367   0.387
 25 A    26 A    27 A    28 A    29 A    30 A    31 A    32 A                  
  0.415   0.431   0.496   0.557   0.671   0.787   0.890   0.892
 33 A    34 A    35 A    36 A    37 A    38 A    39 A    40 A                  
  0.931   0.958   1.045   1.096   1.135   1.315   1.366   1.531
 41 A    42 A    43 A    44 A    45 A    46 A    47 A    48 A                  
  1.599   1.623   1.625   1.709   1.780   1.860   1.940   2.172
 49 A    50 A    51 A    52 A    53 A    54 A    55 A    56 A                  
  2.281   2.448   2.651   2.660   2.872   3.005   3.348   4.194
 57 A    58 A    59 A    60 A    61 A    62 A    63 A    64 A                  
  4.199   4.233   4.258   4.274   4.428   4.603   4.939   6.899
 65 A    66 A    67 A    68 A    69 A    70 A    71 A    72 A                  
  6.934   6.960   7.602  14.707  14.816  14.927  36.823  68.743
 73 A    74 A    75 A    76 A    77 A    78 A    79 A    80 A                  
166.194
 81 A                                                                          

 Occupation and symmetry of molecular orbitals

 Point group: C1 (1 irreducible representation).

                           A     All 
 -------------------------------------
 All molecular orbitals:
  - Alpha                  81    81  
  - Beta                   81    81  
 -------------------------------------
 Alpha orbitals:
  - Frozen occupied        7     7   
  - Active occupied        9     9   
  - Active virtual         65    65  
  - Frozen virtual         0     0   
 -------------------------------------
 Beta orbitals:
  - Frozen occupied        7     7   
  - Active occupied        9     9   
  - Active virtual         65    65  
  - Frozen virtual         0     0   
 -------------------------------------

 Import integrals:   CPU 0.00 s  wall 0.00 s

 Import integrals:   CPU 5.24 s  wall 0.97 s

 MP2 amplitudes:   CPU 0.02 s  wall 0.02 s

Running a double precision version
           CCSD T amplitudes will be solved using DIIS.

           Start     Size      MaxIter   EConv     TConv     
           3         7         100       1.00e-07  1.00e-05  
 ------------------------------------------------------------------------------
           Energy (a.u.)   Ediff      Tdiff       Comment
 ------------------------------------------------------------------------------
          -495.75929555                           
     1    -495.74995225   9.34e-03   6.33e-01     
     2    -495.76809649   1.81e-02   9.12e-02     
     3    -495.76719328   9.03e-04   4.09e-02     
     4    -495.76916901   1.98e-03   1.43e-02     Switched to DIIS steps.
     5    -495.76987233   7.03e-04   1.03e-02     
     6    -495.76992700   5.47e-05   2.10e-03     
     7    -495.76992574   1.26e-06   1.06e-03     
     8    -495.76992802   2.28e-06   2.64e-04     
     9    -495.76992928   1.26e-06   1.54e-04     
    10    -495.76992947   1.88e-07   4.12e-05     
    11    -495.76992958   1.13e-07   1.62e-05     
    12    -495.76992965   6.27e-08   8.82e-06     
 ------------------------------------------------------------------------------
          -495.76992965                           CCSD T converged.

End of double precision
 SCF energy                 = -495.25514550
 MP2 energy                 = -495.75929555
 CCSD correlation energy     =   -0.51478415
 CCSD total energy           = -495.76992965

 CCSD  T1^2 = 0.0114  T2^2 = 0.1772  Leading amplitudes:

 Amplitude    Orbitals with energies
 -0.0274       12 (A) A                  ->    17 (A) A                   
              -0.6887                          0.0303                     
 -0.0274       12 (A) B                  ->    17 (A) B                   
              -0.6887                          0.0303                     
 -0.0206       16 (A) A                  ->    23 (A) A                   
              -0.4316                          0.1544                     
 -0.0206       16 (A) B                  ->    23 (A) B                   
              -0.4316                          0.1544                     

 Amplitude    Orbitals with energies
 -0.0950       15 (A) A      15 (A) B    ->    17 (A) A      17 (A) B     
              -0.4464       -0.4464            0.0303        0.0303       
  0.0950       15 (A) A      15 (A) B    ->    17 (A) B      17 (A) A     
              -0.4464       -0.4464            0.0303        0.0303       
  0.0950       15 (A) B      15 (A) A    ->    17 (A) A      17 (A) B     
              -0.4464       -0.4464            0.0303        0.0303       
 -0.0950       15 (A) B      15 (A) A    ->    17 (A) B      17 (A) A     
              -0.4464       -0.4464            0.0303        0.0303       

 Computing CCSD intemediates for later calculations in double precision
 Finished.

Running a double precision version
           CCSD Lambda amplitudes will be solved using DIIS.
           Start     Size      MaxIter   EConv     LConv     
           3         7         100       1.00e-07  1.00e-05  
 ------------------------------------------------------------------------------
            Enorm      Ldiff       Comment
 ------------------------------------------------------------------------------
     1     4.55e-02   2.81e-02     
     2     1.54e-02   7.73e-03     
     3     5.93e-03   1.04e-03     
     4     3.39e-03   1.32e-03     Switched to DIIS steps.
     5     8.85e-04   6.70e-04     
     6     4.24e-04   1.19e-04     
     7     1.32e-04   3.95e-05     
     8     6.11e-05   4.19e-06     
     9     2.27e-05   1.10e-06     
    10     8.95e-06   3.70e-07     
    11     3.51e-06   3.62e-08     
    12     1.21e-06   4.25e-08     
    13     5.33e-07   3.57e-08     
    14     2.04e-07   4.79e-08     
    15     9.27e-08   2.34e-08     
 ------------------------------------------------------------------------------
                                   CCSD Lambda converged.

 Computing density matrices in double precision...
           Orbital response amplitudes will be solved using DIIS.
           Start     Size      MaxIter   EConv     LConv     
           3         7         100       1.00e-06  1.00e-06  
 ------------------------------------------------------------------------------
            Enorm      Ldiff       Comment
 ------------------------------------------------------------------------------
     1     7.32e-02   2.45e-04     
     2     4.08e-02   2.15e-02     
     3     3.28e-02   1.58e-02     
     4     5.22e-03   1.19e-02     Switched to DIIS steps.
     5     1.13e-03   8.48e-04     
     6     4.60e-04   1.93e-04     
     7     5.15e-04   3.45e-05     
     8     3.56e-05   7.36e-05     
     9     9.60e-06   2.68e-06     
    10     1.62e-06   1.31e-06     
    11     5.17e-07   6.93e-08     
 ------------------------------------------------------------------------------
                                   Orbital response converged.

 Computing density matrices... Done.
 CCSD calculation:   CPU 112.39 s  wall 22.34 s

 Transferring MO TPDM to AO TPDM
 Transferring g2_o1o1o1o1
 Transferring g2_o1o1o1v1
 Transferring g2_o1o1v1v1
 Transferring g2_o1v1o1v1
 Transferring g2_o1v1v1v1
 Transferring g2_v1v1v1v1
 Adding separable TPDM
 Computing TPDM gradient
 --------------------------------------------------------
 2e gradient
  Atom          X               Y               Z
 --------------------------------------------------------
    1         -0.455107       17.988839       -0.000000  
    2         11.244635      -11.360275        0.000000  
    3          4.075745        0.807565       -0.000000  
    4        -14.865273       -7.436128       -0.000000  
 --------------------------------------------------------
 --------------------------------------------------------
 Final gradient
  Atom          X               Y               Z
 --------------------------------------------------------
    1         -0.455107       17.988839       -0.000000  
    2         11.244635      -11.360275        0.000000  
    3          4.075745        0.807565       -0.000000  
    4        -14.865273       -7.436128       -0.000000  
 --------------------------------------------------------
 Analytic gradient from two-electron contribution:   CPU 36.94 s  wall 6.65 s

 Total ccman2 time:   CPU 157.28 s  wall 30.82 s


 --------------------------------------------------------------

                    Orbital Energies (a.u.)
 --------------------------------------------------------------

 Alpha MOs
 -- Occupied --
-80.0581 -26.3159 -15.5852  -7.5944  -5.4878  -5.4861  -5.4858  -1.6221
 -1.1834  -0.8312  -0.7110  -0.6887  -0.6622  -0.5593  -0.4464  -0.4316
 -- Virtual --
  0.0303   0.0438   0.0691   0.0766   0.0864   0.1003   0.1544   0.2029
  0.2307   0.2348   0.2549   0.2701   0.3044   0.3340   0.3665   0.3873
  0.4155   0.4306   0.4965   0.5574   0.6711   0.7872   0.8899   0.8920
  0.9307   0.9580   1.0447   1.0963   1.1352   1.3154   1.3657   1.5311
  1.5987   1.6232   1.6249   1.7095   1.7795   1.8602   1.9400   2.1721
  2.2809   2.4480   2.6509   2.6598   2.8719   3.0051   3.3479   4.1939
  4.1987   4.2331   4.2579   4.2741   4.4281   4.6027   4.9387   6.8991
  6.9339   6.9599   7.6023  14.7066  14.8157  14.9275  36.8232  68.7430
166.1940
 --------------------------------------------------------------

          Ground-State Mulliken Net Atomic Charges

     Atom                 Charge (a.u.)
  ----------------------------------------
      1 P                     0.419361
      2 N                    -0.490328
      3 H                     0.252100
      4 F                    -0.181133
  ----------------------------------------
  Sum of atomic charges =    -0.000000

 -----------------------------------------------------------------
                    Cartesian Multipole Moments
 -----------------------------------------------------------------
    Charge (ESU x 10^10)
                -0.0000
    Dipole Moment (Debye)
         X      -1.5665      Y      -2.5195      Z      -0.0000
       Tot       2.9667
    Quadrupole Moments (Debye-Ang)
        XX     -22.6039     XY       1.3050     YY     -26.5013
        XZ       0.0000     YZ      -0.0000     ZZ     -23.0922
    Octopole Moments (Debye-Ang^2)
       XXX      -5.1797    XXY      -3.0574    XYY       4.5521
       YYY       1.0180    XXZ       0.0000    XYZ      -0.0000
       YYZ       0.0000    XZZ       3.4780    YZZ       0.2465
       ZZZ       0.0000
    Hexadecapole Moments (Debye-Ang^3)
      XXXX    -119.8460   XXXY       5.3079   XXYY     -37.3146
      XYYY       8.0599   YYYY     -71.5964   XXXZ       0.0000
      XXYZ      -0.0000   XYYZ      -0.0000   YYYZ      -0.0000
      XXZZ     -28.7792   XYZZ       1.8736   YYZZ     -15.8783
      XZZZ       0.0000   YZZZ      -0.0000   ZZZZ     -26.6909
 -----------------------------------------------------------------
 DrvMan completing analytic gradient of the correlated energy
 Correlated dipole moment
            1
    1  -0.6163036
    2  -0.9912350
    3  -0.0000000
 Energy read as -495.769929646
 Full Analytical Gradient: (in a.u., or Hartree/Bohr)
             1             2             3             4
    1    0.00006408    0.00036261   -0.00009250   -0.00033419
    2    0.00076575   -0.00039613   -0.00002081   -0.00034881
    3    0.00000000    0.00000000   -0.00000000   -0.00000000
 Gradient time:  CPU 0.78 s  wall 0.83 s
 ----------------------------------------------------------------
             Standard Nuclear Orientation (Angstroms)
    I     Atom           X                Y                Z
 ----------------------------------------------------------------
    1      P      -0.0640000254    -0.5027533782    -0.0000000000
    2      N      -1.1975582262     0.5536311671     0.0000000000
    3      H      -2.1305159909     0.1453247728     0.0000000000
    4      F       1.2748248839     0.3895064145    -0.0000000000
 ----------------------------------------------------------------
 Nuclear Repulsion Energy =   102.4135865437 hartrees
 There are       16 alpha and       16 beta electrons

                       Distance Matrix (Angstroms)
             P (  1)   N (  2)   H (  3)
   N (  2)  1.549485
   H (  3)  2.165755  1.018393
   F (  4)  1.608906  2.477825  3.414084

 Requested basis set is 6-311++G(d,p)
 There are 30 shells and 81 basis functions
 A cutoff of  1.0D-14 yielded    459 shell pairs
 There are      3411 function pairs (      3675 Cartesian)
 Smallest overlap matrix eigenvalue = 2.73E-03
 Guess MOs from SCF MO coefficient file

 -----------------------------------------------------------------------
  General SCF calculation program by
  Eric Jon Sundstrom, Paul Horn, Yuezhi Mao, Dmitri Zuev, Alec White,
  David Stuck, Shaama M.S., Shane Yost, Joonho Lee, David Small,
  Daniel Levine, Susi Lehtola, Hugh Burton, Evgeny Epifanovsky
 -----------------------------------------------------------------------
 Hartree-Fock
 using 6 threads for integral computing
 -------------------------------------------------------
 OpenMP Integral computing Module                
 Release: version 2.0, May 2017, Q-Chem Inc. Pleasanton 
 -------------------------------------------------------
 A restricted SCF calculation will be
 performed using DIIS
 SCF converges when DIIS error is below 1.0e-08
 ---------------------------------------
  Cycle       Energy         DIIS error
 ---------------------------------------
    1    -495.2550062934      4.76e-05  
    2    -495.2550082507      1.80e-05  
    3    -495.2550084801      9.03e-06  
    4    -495.2550085593      2.28e-06  
    5    -495.2550085667      7.77e-07  
    6    -495.2550085679      3.79e-07  
    7    -495.2550085683      1.59e-07  
    8    -495.2550085684      5.87e-08  
    9    -495.2550085684      1.48e-08  
   10    -495.2550085684      3.76e-09  Convergence criterion met
 ---------------------------------------
 SCF time:   CPU 2.36s  wall 1.00s 
 SCF   energy in the final basis set =     -495.2550085684
 Total energy in the final basis set =     -495.2550085684


 ------------------------------------------------------------------------------

   CCMAN2: suite of methods based on coupled cluster
           and equation of motion theories.

   Components:
   * libvmm-1.3-trunk
     by Evgeny Epifanovsky, Ilya Kaliman.
   * libtensor-2.5-trunk
     by Evgeny Epifanovsky, Michael Wormit, Dmitry Zuev, Sam Manzer, 
        Ilya Kaliman.
   * libcc-2.5-trunk
     by Evgeny Epifanovsky, Arik Landau, Tomasz Kus, Kirill Khistyaev, 
        Dmitry Zuev, Prashant Manohar, Xintian Feng, Anna Krylov, 
        Matthew Goldey, Alec White, Thomas Jagau, Kaushik Nanda, 
        Anastasia Gunina, Alexander Kunitsa, Joonho Lee.

   CCMAN original authors:
   Anna I. Krylov, C. David Sherrill, Steven R. Gwaltney,
   Edward F. C. Byrd (2000)
   Sergey V. Levchenko, Lyudmila V. Slipchenko, Tao Wang,
   Ana-Maria C. Cristian (2003)
   Piotr A. Pieniazek, C. Melania Oana, Evgeny Epifanovsky (2007)
   Prashant Manohar (2009)

 ------------------------------------------------------------------------------


 Allocating and initializing 30808MB of RAM...
 Calculation will run on 6 cores.


 Alpha MOs, Restricted
 -- Occupied --                  
-80.058 -26.316 -15.586  -7.595  -5.488  -5.486  -5.486  -1.622
  1 A     2 A     3 A     4 A     5 A     6 A     7 A     8 A                  
 -1.183  -0.831  -0.711  -0.688  -0.662  -0.559  -0.446  -0.432
  9 A    10 A    11 A    12 A    13 A    14 A    15 A    16 A                  
 -- Virtual --                   
  0.030   0.044   0.069   0.077   0.086   0.100   0.154   0.203
 17 A    18 A    19 A    20 A    21 A    22 A    23 A    24 A                  
  0.231   0.235   0.255   0.270   0.304   0.334   0.367   0.387
 25 A    26 A    27 A    28 A    29 A    30 A    31 A    32 A                  
  0.415   0.430   0.496   0.557   0.671   0.787   0.890   0.892
 33 A    34 A    35 A    36 A    37 A    38 A    39 A    40 A                  
  0.931   0.958   1.045   1.096   1.134   1.316   1.364   1.531
 41 A    42 A    43 A    44 A    45 A    46 A    47 A    48 A                  
  1.599   1.623   1.625   1.709   1.779   1.860   1.940   2.172
 49 A    50 A    51 A    52 A    53 A    54 A    55 A    56 A                  
  2.281   2.447   2.651   2.660   2.871   3.004   3.348   4.194
 57 A    58 A    59 A    60 A    61 A    62 A    63 A    64 A                  
  4.199   4.233   4.258   4.274   4.427   4.602   4.938   6.899
 65 A    66 A    67 A    68 A    69 A    70 A    71 A    72 A                  
  6.934   6.960   7.601  14.706  14.815  14.926  36.823  68.743
 73 A    74 A    75 A    76 A    77 A    78 A    79 A    80 A                  
166.192
 81 A                                                                          

 Beta MOs, Restricted
 -- Occupied --                  
-80.058 -26.316 -15.586  -7.595  -5.488  -5.486  -5.486  -1.622
  1 A     2 A     3 A     4 A     5 A     6 A     7 A     8 A                  
 -1.183  -0.831  -0.711  -0.688  -0.662  -0.559  -0.446  -0.432
  9 A    10 A    11 A    12 A    13 A    14 A    15 A    16 A                  
 -- Virtual --                   
  0.030   0.044   0.069   0.077   0.086   0.100   0.154   0.203
 17 A    18 A    19 A    20 A    21 A    22 A    23 A    24 A                  
  0.231   0.235   0.255   0.270   0.304   0.334   0.367   0.387
 25 A    26 A    27 A    28 A    29 A    30 A    31 A    32 A                  
  0.415   0.430   0.496   0.557   0.671   0.787   0.890   0.892
 33 A    34 A    35 A    36 A    37 A    38 A    39 A    40 A                  
  0.931   0.958   1.045   1.096   1.134   1.316   1.364   1.531
 41 A    42 A    43 A    44 A    45 A    46 A    47 A    48 A                  
  1.599   1.623   1.625   1.709   1.779   1.860   1.940   2.172
 49 A    50 A    51 A    52 A    53 A    54 A    55 A    56 A                  
  2.281   2.447   2.651   2.660   2.871   3.004   3.348   4.194
 57 A    58 A    59 A    60 A    61 A    62 A    63 A    64 A                  
  4.199   4.233   4.258   4.274   4.427   4.602   4.938   6.899
 65 A    66 A    67 A    68 A    69 A    70 A    71 A    72 A                  
  6.934   6.960   7.601  14.706  14.815  14.926  36.823  68.743
 73 A    74 A    75 A    76 A    77 A    78 A    79 A    80 A                  
166.192
 81 A                                                                          

 Occupation and symmetry of molecular orbitals

 Point group: C1 (1 irreducible representation).

                           A     All 
 -------------------------------------
 All molecular orbitals:
  - Alpha                  81    81  
  - Beta                   81    81  
 -------------------------------------
 Alpha orbitals:
  - Frozen occupied        7     7   
  - Active occupied        9     9   
  - Active virtual         65    65  
  - Frozen virtual         0     0   
 -------------------------------------
 Beta orbitals:
  - Frozen occupied        7     7   
  - Active occupied        9     9   
  - Active virtual         65    65  
  - Frozen virtual         0     0   
 -------------------------------------

 Import integrals:   CPU 0.00 s  wall 0.00 s

 Import integrals:   CPU 4.62 s  wall 0.84 s

 MP2 amplitudes:   CPU 0.02 s  wall 0.02 s

Running a double precision version
           CCSD T amplitudes will be solved using DIIS.

           Start     Size      MaxIter   EConv     TConv     
           3         7         100       1.00e-07  1.00e-05  
 ------------------------------------------------------------------------------
           Energy (a.u.)   Ediff      Tdiff       Comment
 ------------------------------------------------------------------------------
          -495.75931904                           
     1    -495.74991225   9.41e-03   6.33e-01     
     2    -495.76809959   1.82e-02   9.13e-02     
     3    -495.76718423   9.15e-04   4.10e-02     
     4    -495.76916644   1.98e-03   1.43e-02     Switched to DIIS steps.
     5    -495.76987220   7.06e-04   1.03e-02     
     6    -495.76992721   5.50e-05   2.11e-03     
     7    -495.76992591   1.30e-06   1.07e-03     
     8    -495.76992819   2.28e-06   2.65e-04     
     9    -495.76992946   1.27e-06   1.54e-04     
    10    -495.76992965   1.89e-07   4.14e-05     
    11    -495.76992977   1.14e-07   1.62e-05     
    12    -495.76992983   6.38e-08   8.87e-06     
 ------------------------------------------------------------------------------
          -495.76992983                           CCSD T converged.

End of double precision
 SCF energy                 = -495.25500857
 MP2 energy                 = -495.75931904
 CCSD correlation energy     =   -0.51492126
 CCSD total energy           = -495.76992983

 CCSD  T1^2 = 0.0115  T2^2 = 0.1774  Leading amplitudes:

 Amplitude    Orbitals with energies
 -0.0274       12 (A) A                  ->    17 (A) A                   
              -0.6883                          0.0300                     
 -0.0274       12 (A) B                  ->    17 (A) B                   
              -0.6883                          0.0300                     
 -0.0206       16 (A) A                  ->    23 (A) A                   
              -0.4319                          0.1541                     
 -0.0206       16 (A) B                  ->    23 (A) B                   
              -0.4319                          0.1541                     

 Amplitude    Orbitals with energies
 -0.0955       15 (A) A      15 (A) B    ->    17 (A) A      17 (A) B     
              -0.4461       -0.4461            0.0300        0.0300       
  0.0955       15 (A) A      15 (A) B    ->    17 (A) B      17 (A) A     
              -0.4461       -0.4461            0.0300        0.0300       
  0.0955       15 (A) B      15 (A) A    ->    17 (A) A      17 (A) B     
              -0.4461       -0.4461            0.0300        0.0300       
 -0.0955       15 (A) B      15 (A) A    ->    17 (A) B      17 (A) A     
              -0.4461       -0.4461            0.0300        0.0300       

 Computing CCSD intemediates for later calculations in double precision
 Finished.

Running a double precision version
           CCSD Lambda amplitudes will be solved using DIIS.
           Start     Size      MaxIter   EConv     LConv     
           3         7         100       1.00e-07  1.00e-05  
 ------------------------------------------------------------------------------
            Enorm      Ldiff       Comment
 ------------------------------------------------------------------------------
     1     4.56e-02   2.82e-02     
     2     1.54e-02   7.75e-03     
     3     5.95e-03   1.04e-03     
     4     3.41e-03   1.33e-03     Switched to DIIS steps.
     5     8.89e-04   6.73e-04     
     6     4.26e-04   1.20e-04     
     7     1.33e-04   3.98e-05     
     8     6.16e-05   4.22e-06     
     9     2.29e-05   1.13e-06     
    10     9.02e-06   3.91e-07     
    11     3.54e-06   4.33e-08     
    12     1.22e-06   4.53e-08     
    13     5.39e-07   3.65e-08     
    14     2.06e-07   4.85e-08     
    15     9.36e-08   2.37e-08     
 ------------------------------------------------------------------------------
                                   CCSD Lambda converged.

 Computing density matrices in double precision...
           Orbital response amplitudes will be solved using DIIS.
           Start     Size      MaxIter   EConv     LConv     
           3         7         100       1.00e-06  1.00e-06  
 ------------------------------------------------------------------------------
            Enorm      Ldiff       Comment
 ------------------------------------------------------------------------------
     1     7.33e-02   3.09e-04     
     2     4.09e-02   2.16e-02     
     3     3.29e-02   1.59e-02     
     4     5.24e-03   1.20e-02     Switched to DIIS steps.
     5     1.11e-03   8.69e-04     
     6     4.10e-04   1.82e-04     
     7     4.78e-04   1.61e-05     
     8     3.65e-05   6.61e-05     
     9     9.79e-06   3.19e-06     
    10     1.63e-06   1.33e-06     
    11     5.22e-07   6.88e-08     
 ------------------------------------------------------------------------------
                                   Orbital response converged.

 Computing density matrices... Done.
 CCSD calculation:   CPU 115.90 s  wall 23.41 s

 Transferring MO TPDM to AO TPDM
 Transferring g2_o1o1o1o1
 Transferring g2_o1o1o1v1
 Transferring g2_o1o1v1v1
 Transferring g2_o1v1o1v1
 Transferring g2_o1v1v1v1
 Transferring g2_v1v1v1v1
 Adding separable TPDM
 Computing TPDM gradient
 --------------------------------------------------------
 2e gradient
  Atom          X               Y               Z
 --------------------------------------------------------
    1         -0.450580       17.996516        0.000000  
    2         11.220789      -11.358475       -0.000000  
    3          4.072054        0.804369        0.000000  
    4        -14.842262       -7.442409       -0.000000  
 --------------------------------------------------------
 --------------------------------------------------------
 Final gradient
  Atom          X               Y               Z
 --------------------------------------------------------
    1         -0.450580       17.996516        0.000000  
    2         11.220789      -11.358475       -0.000000  
    3          4.072054        0.804369        0.000000  
    4        -14.842262       -7.442409       -0.000000  
 --------------------------------------------------------
 Analytic gradient from two-electron contribution:   CPU 38.39 s  wall 7.03 s

 Total ccman2 time:   CPU 161.36 s  wall 31.98 s


 --------------------------------------------------------------

                    Orbital Energies (a.u.)
 --------------------------------------------------------------

 Alpha MOs
 -- Occupied --
-80.0585 -26.3157 -15.5855  -7.5946  -5.4880  -5.4864  -5.4861  -1.6216
 -1.1830  -0.8309  -0.7106  -0.6883  -0.6618  -0.5594  -0.4461  -0.4319
 -- Virtual --
  0.0300   0.0437   0.0690   0.0766   0.0863   0.1002   0.1541   0.2029
  0.2307   0.2348   0.2548   0.2700   0.3045   0.3340   0.3666   0.3873
  0.4155   0.4304   0.4960   0.5575   0.6708   0.7866   0.8896   0.8916
  0.9307   0.9580   1.0448   1.0962   1.1344   1.3156   1.3638   1.5311
  1.5987   1.6234   1.6253   1.7090   1.7793   1.8602   1.9399   2.1721
  2.2809   2.4475   2.6510   2.6597   2.8715   3.0038   3.3481   4.1942
  4.1991   4.2332   4.2579   4.2740   4.4271   4.6018   4.9375   6.8993
  6.9343   6.9602   7.6010  14.7063  14.8151  14.9258  36.8227  68.7432
166.1924
 --------------------------------------------------------------

          Ground-State Mulliken Net Atomic Charges

     Atom                 Charge (a.u.)
  ----------------------------------------
      1 P                     0.420428
      2 N                    -0.489706
      3 H                     0.251671
      4 F                    -0.182394
  ----------------------------------------
  Sum of atomic charges =     0.000000

 -----------------------------------------------------------------
                    Cartesian Multipole Moments
 -----------------------------------------------------------------
    Charge (ESU x 10^10)
                -0.0000
    Dipole Moment (Debye)
         X      -1.5707      Y      -2.5285      Z      -0.0000
       Tot       2.9767
    Quadrupole Moments (Debye-Ang)
        XX     -22.6110     XY       1.3003     YY     -26.4944
        XZ      -0.0000     YZ       0.0000     ZZ     -23.0954
    Octopole Moments (Debye-Ang^2)
       XXX      -5.1801    XXY      -3.0332    XYY       4.5471
       YYY       1.0778    XXZ      -0.0000    XYZ       0.0000
       YYZ       0.0000    XZZ       3.4766    YZZ       0.2662
       ZZZ       0.0000
    Hexadecapole Moments (Debye-Ang^3)
      XXXX    -119.9063   XXXY       5.2904   XXYY     -37.3302
      XYYY       8.0496   YYYY     -71.7228   XXXZ      -0.0000
      XXYZ       0.0000   XYYZ      -0.0000   YYYZ      -0.0000
      XXZZ     -28.7843   XYZZ       1.8688   YYZZ     -15.8994
      XZZZ      -0.0000   YZZZ      -0.0000   ZZZZ     -26.6965
 -----------------------------------------------------------------
 DrvMan completing analytic gradient of the correlated energy
 Correlated dipole moment
            1
    1  -0.6179504
    2  -0.9948014
    3  -0.0000000
 Energy read as -495.769929829
 Full Analytical Gradient: (in a.u., or Hartree/Bohr)
             1             2             3             4
    1    0.00044989   -0.00050700   -0.00001930    0.00007642
    2   -0.00066658    0.00050932    0.00003322    0.00012404
    3   -0.00000000    0.00000000   -0.00000000   -0.00000000
 Gradient time:  CPU 0.83 s  wall 0.84 s
 ----------------------------------------------------------------
             Standard Nuclear Orientation (Angstroms)
    I     Atom           X                Y                Z
 ----------------------------------------------------------------
    1      P      -0.0640000254    -0.5017533782     0.0010000000
    2      N      -1.1975582262     0.5536311671     0.0000000000
    3      H      -2.1305159909     0.1453247728     0.0000000000
    4      F       1.2748248839     0.3895064145    -0.0000000000
 ----------------------------------------------------------------
 Nuclear Repulsion Energy =   102.4451614519 hartrees
 There are       16 alpha and       16 beta electrons

                       Distance Matrix (Angstroms)
             P (  1)   N (  2)   H (  3)
   N (  2)  1.548803
   H (  3)  2.165456  1.018393
   F (  4)  1.608352  2.477825  3.414084

 Requested basis set is 6-311++G(d,p)
 There are 30 shells and 81 basis functions
 A cutoff of  1.0D-14 yielded    459 shell pairs
 There are      3411 function pairs (      3675 Cartesian)
 Smallest overlap matrix eigenvalue = 2.73E-03
 Guess MOs from SCF MO coefficient file

 -----------------------------------------------------------------------
  General SCF calculation program by
  Eric Jon Sundstrom, Paul Horn, Yuezhi Mao, Dmitri Zuev, Alec White,
  David Stuck, Shaama M.S., Shane Yost, Joonho Lee, David Small,
  Daniel Levine, Susi Lehtola, Hugh Burton, Evgeny Epifanovsky
 -----------------------------------------------------------------------
 Hartree-Fock
 using 6 threads for integral computing
 -------------------------------------------------------
 OpenMP Integral computing Module                
 Release: version 2.0, May 2017, Q-Chem Inc. Pleasanton 
 -------------------------------------------------------
 A restricted SCF calculation will be
 performed using DIIS
 SCF converges when DIIS error is below 1.0e-08
 ---------------------------------------
  Cycle       Energy         DIIS error
 ---------------------------------------
    1    -495.2550766419      2.96e-05  
    2    -495.2550775594      1.03e-05  
    3    -495.2550776715      5.86e-06  
    4    -495.2550777099      1.68e-06  
    5    -495.2550777173      7.81e-07  
    6    -495.2550777197      4.52e-07  
    7    -495.2550777208      1.79e-07  
    8    -495.2550777209      4.58e-08  
    9    -495.2550777209      1.57e-08  
   10    -495.2550777209      5.45e-09  Convergence criterion met
 ---------------------------------------
 SCF time:   CPU 2.24s  wall 1.00s 
 SCF   energy in the final basis set =     -495.2550777209
 Total energy in the final basis set =     -495.2550777209


 ------------------------------------------------------------------------------

   CCMAN2: suite of methods based on coupled cluster
           and equation of motion theories.

   Components:
   * libvmm-1.3-trunk
     by Evgeny Epifanovsky, Ilya Kaliman.
   * libtensor-2.5-trunk
     by Evgeny Epifanovsky, Michael Wormit, Dmitry Zuev, Sam Manzer, 
        Ilya Kaliman.
   * libcc-2.5-trunk
     by Evgeny Epifanovsky, Arik Landau, Tomasz Kus, Kirill Khistyaev, 
        Dmitry Zuev, Prashant Manohar, Xintian Feng, Anna Krylov, 
        Matthew Goldey, Alec White, Thomas Jagau, Kaushik Nanda, 
        Anastasia Gunina, Alexander Kunitsa, Joonho Lee.

   CCMAN original authors:
   Anna I. Krylov, C. David Sherrill, Steven R. Gwaltney,
   Edward F. C. Byrd (2000)
   Sergey V. Levchenko, Lyudmila V. Slipchenko, Tao Wang,
   Ana-Maria C. Cristian (2003)
   Piotr A. Pieniazek, C. Melania Oana, Evgeny Epifanovsky (2007)
   Prashant Manohar (2009)

 ------------------------------------------------------------------------------


 Allocating and initializing 30808MB of RAM...
 Calculation will run on 6 cores.


 Alpha MOs, Restricted
 -- Occupied --                  
-80.058 -26.316 -15.585  -7.595  -5.488  -5.486  -5.486  -1.622
  1 A     2 A     3 A     4 A     5 A     6 A     7 A     8 A                  
 -1.183  -0.831  -0.711  -0.689  -0.662  -0.559  -0.446  -0.432
  9 A    10 A    11 A    12 A    13 A    14 A    15 A    16 A                  
 -- Virtual --                   
  0.030   0.044   0.069   0.077   0.086   0.100   0.154   0.203
 17 A    18 A    19 A    20 A    21 A    22 A    23 A    24 A                  
  0.231   0.235   0.255   0.270   0.304   0.334   0.367   0.387
 25 A    26 A    27 A    28 A    29 A    30 A    31 A    32 A                  
  0.415   0.430   0.496   0.557   0.671   0.787   0.890   0.892
 33 A    34 A    35 A    36 A    37 A    38 A    39 A    40 A                  
  0.931   0.958   1.045   1.096   1.135   1.316   1.365   1.531
 41 A    42 A    43 A    44 A    45 A    46 A    47 A    48 A                  
  1.599   1.623   1.625   1.709   1.779   1.860   1.940   2.172
 49 A    50 A    51 A    52 A    53 A    54 A    55 A    56 A                  
  2.281   2.448   2.651   2.660   2.872   3.004   3.348   4.194
 57 A    58 A    59 A    60 A    61 A    62 A    63 A    64 A                  
  4.199   4.233   4.258   4.274   4.428   4.602   4.938   6.899
 65 A    66 A    67 A    68 A    69 A    70 A    71 A    72 A                  
  6.934   6.960   7.602  14.706  14.815  14.927  36.823  68.743
 73 A    74 A    75 A    76 A    77 A    78 A    79 A    80 A                  
166.193
 81 A                                                                          

 Beta MOs, Restricted
 -- Occupied --                  
-80.058 -26.316 -15.585  -7.595  -5.488  -5.486  -5.486  -1.622
  1 A     2 A     3 A     4 A     5 A     6 A     7 A     8 A                  
 -1.183  -0.831  -0.711  -0.689  -0.662  -0.559  -0.446  -0.432
  9 A    10 A    11 A    12 A    13 A    14 A    15 A    16 A                  
 -- Virtual --                   
  0.030   0.044   0.069   0.077   0.086   0.100   0.154   0.203
 17 A    18 A    19 A    20 A    21 A    22 A    23 A    24 A                  
  0.231   0.235   0.255   0.270   0.304   0.334   0.367   0.387
 25 A    26 A    27 A    28 A    29 A    30 A    31 A    32 A                  
  0.415   0.430   0.496   0.557   0.671   0.787   0.890   0.892
 33 A    34 A    35 A    36 A    37 A    38 A    39 A    40 A                  
  0.931   0.958   1.045   1.096   1.135   1.316   1.365   1.531
 41 A    42 A    43 A    44 A    45 A    46 A    47 A    48 A                  
  1.599   1.623   1.625   1.709   1.779   1.860   1.940   2.172
 49 A    50 A    51 A    52 A    53 A    54 A    55 A    56 A                  
  2.281   2.448   2.651   2.660   2.872   3.004   3.348   4.194
 57 A    58 A    59 A    60 A    61 A    62 A    63 A    64 A                  
  4.199   4.233   4.258   4.274   4.428   4.602   4.938   6.899
 65 A    66 A    67 A    68 A    69 A    70 A    71 A    72 A                  
  6.934   6.960   7.602  14.706  14.815  14.927  36.823  68.743
 73 A    74 A    75 A    76 A    77 A    78 A    79 A    80 A                  
166.193
 81 A                                                                          

 Occupation and symmetry of molecular orbitals

 Point group: C1 (1 irreducible representation).

                           A     All 
 -------------------------------------
 All molecular orbitals:
  - Alpha                  81    81  
  - Beta                   81    81  
 -------------------------------------
 Alpha orbitals:
  - Frozen occupied        7     7   
  - Active occupied        9     9   
  - Active virtual         65    65  
  - Frozen virtual         0     0   
 -------------------------------------
 Beta orbitals:
  - Frozen occupied        7     7   
  - Active occupied        9     9   
  - Active virtual         65    65  
  - Frozen virtual         0     0   
 -------------------------------------

 Import integrals:   CPU 0.00 s  wall 0.00 s

 Import integrals:   CPU 4.65 s  wall 0.85 s

 MP2 amplitudes:   CPU 0.02 s  wall 0.01 s

Running a double precision version
           CCSD T amplitudes will be solved using DIIS.

           Start     Size      MaxIter   EConv     TConv     
           3         7         100       1.00e-07  1.00e-05  
 ------------------------------------------------------------------------------
           Energy (a.u.)   Ediff      Tdiff       Comment
 ------------------------------------------------------------------------------
          -495.75930796                           
     1    -495.74993293   9.38e-03   6.33e-01     
     2    -495.76809870   1.82e-02   9.13e-02     
     3    -495.76718943   9.09e-04   4.10e-02     
     4    -495.76916840   1.98e-03   1.43e-02     Switched to DIIS steps.
     5    -495.76987293   7.05e-04   1.03e-02     
     6    -495.76992778   5.48e-05   2.10e-03     
     7    -495.76992649   1.28e-06   1.06e-03     
     8    -495.76992877   2.28e-06   2.64e-04     
     9    -495.76993004   1.27e-06   1.54e-04     
    10    -495.76993023   1.88e-07   4.13e-05     
    11    -495.76993034   1.14e-07   1.62e-05     
    12    -495.76993041   6.33e-08   8.85e-06     
 ------------------------------------------------------------------------------
          -495.76993041                           CCSD T converged.

End of double precision
 SCF energy                 = -495.25507772
 MP2 energy                 = -495.75930796
 CCSD correlation energy     =   -0.51485268
 CCSD total energy           = -495.76993041

 CCSD  T1^2 = 0.0114  T2^2 = 0.1773  Leading amplitudes:

 Amplitude    Orbitals with energies
 -0.0274       12 (A) A                  ->    17 (A) A                   
              -0.6885                          0.0302                     
 -0.0274       12 (A) B                  ->    17 (A) B                   
              -0.6885                          0.0302                     
  0.0206       16 (A) A                  ->    23 (A) A                   
              -0.4317                          0.1543                     
  0.0206       16 (A) B                  ->    23 (A) B                   
              -0.4317                          0.1543                     

 Amplitude    Orbitals with energies
 -0.0953       15 (A) A      15 (A) B    ->    17 (A) A      17 (A) B     
              -0.4462       -0.4462            0.0302        0.0302       
  0.0953       15 (A) A      15 (A) B    ->    17 (A) B      17 (A) A     
              -0.4462       -0.4462            0.0302        0.0302       
  0.0953       15 (A) B      15 (A) A    ->    17 (A) A      17 (A) B     
              -0.4462       -0.4462            0.0302        0.0302       
 -0.0953       15 (A) B      15 (A) A    ->    17 (A) B      17 (A) A     
              -0.4462       -0.4462            0.0302        0.0302       

 Computing CCSD intemediates for later calculations in double precision
 Finished.

Running a double precision version
           CCSD Lambda amplitudes will be solved using DIIS.
           Start     Size      MaxIter   EConv     LConv     
           3         7         100       1.00e-07  1.00e-05  
 ------------------------------------------------------------------------------
            Enorm      Ldiff       Comment
 ------------------------------------------------------------------------------
     1     4.55e-02   2.82e-02     
     2     1.54e-02   7.74e-03     
     3     5.94e-03   1.04e-03     
     4     3.40e-03   1.33e-03     Switched to DIIS steps.
     5     8.87e-04   6.72e-04     
     6     4.25e-04   1.19e-04     
     7     1.32e-04   3.97e-05     
     8     6.13e-05   4.20e-06     
     9     2.28e-05   1.12e-06     
    10     8.99e-06   3.81e-07     
    11     3.52e-06   3.97e-08     
    12     1.22e-06   4.39e-08     
    13     5.36e-07   3.61e-08     
    14     2.05e-07   4.82e-08     
    15     9.32e-08   2.36e-08     
 ------------------------------------------------------------------------------
                                   CCSD Lambda converged.

 Computing density matrices in double precision...
           Orbital response amplitudes will be solved using DIIS.
           Start     Size      MaxIter   EConv     LConv     
           3         7         100       1.00e-06  1.00e-06  
 ------------------------------------------------------------------------------
            Enorm      Ldiff       Comment
 ------------------------------------------------------------------------------
     1     7.33e-02   2.77e-04     
     2     4.09e-02   2.15e-02     
     3     3.29e-02   1.58e-02     
     4     5.23e-03   1.19e-02     Switched to DIIS steps.
     5     1.12e-03   8.58e-04     
     6     4.34e-04   1.87e-04     
     7     4.99e-04   2.58e-05     
     8     3.59e-05   7.02e-05     
     9     9.69e-06   2.91e-06     
    10     1.63e-06   1.32e-06     
    11     5.20e-07   6.92e-08     
 ------------------------------------------------------------------------------
                                   Orbital response converged.

 Computing density matrices... Done.
 CCSD calculation:   CPU 113.13 s  wall 22.37 s

 Transferring MO TPDM to AO TPDM
 Transferring g2_o1o1o1o1
 Transferring g2_o1o1o1v1
 Transferring g2_o1o1v1v1
 Transferring g2_o1v1o1v1
 Transferring g2_o1v1v1v1
 Transferring g2_v1v1v1v1
 Adding separable TPDM
 Computing TPDM gradient
 --------------------------------------------------------
 2e gradient
  Atom          X               Y               Z
 --------------------------------------------------------
    1         -0.452845       17.992691       -0.018950  
    2         11.232706      -11.359381        0.008944  
    3          4.073899        0.805965        0.000992  
    4        -14.853760       -7.439275        0.009014  
 --------------------------------------------------------
 --------------------------------------------------------
 Final gradient
  Atom          X               Y               Z
 --------------------------------------------------------
    1         -0.452845       17.992691       -0.018950  
    2         11.232706      -11.359381        0.008944  
    3          4.073899        0.805965        0.000992  
    4        -14.853760       -7.439275        0.009014  
 --------------------------------------------------------
 Analytic gradient from two-electron contribution:   CPU 37.46 s  wall 6.75 s

 Total ccman2 time:   CPU 158.66 s  wall 30.82 s


 --------------------------------------------------------------

                    Orbital Energies (a.u.)
 --------------------------------------------------------------

 Alpha MOs
 -- Occupied --
-80.0583 -26.3158 -15.5854  -7.5945  -5.4879  -5.4863  -5.4860  -1.6219
 -1.1832  -0.8310  -0.7108  -0.6885  -0.6620  -0.5594  -0.4462  -0.4317
 -- Virtual --
  0.0302   0.0438   0.0691   0.0766   0.0864   0.1002   0.1543   0.2029
  0.2307   0.2348   0.2549   0.2701   0.3044   0.3340   0.3666   0.3873
  0.4155   0.4305   0.4963   0.5574   0.6710   0.7869   0.8898   0.8918
  0.9307   0.9580   1.0448   1.0963   1.1348   1.3155   1.3648   1.5311
  1.5987   1.6233   1.6251   1.7092   1.7794   1.8602   1.9400   2.1721
  2.2809   2.4478   2.6509   2.6597   2.8717   3.0044   3.3480   4.1941
  4.1989   4.2332   4.2579   4.2741   4.4276   4.6023   4.9381   6.8992
  6.9341   6.9600   7.6016  14.7065  14.8154  14.9266  36.8230  68.7431
166.1932
 --------------------------------------------------------------

          Ground-State Mulliken Net Atomic Charges

     Atom                 Charge (a.u.)
  ----------------------------------------
      1 P                     0.419896
      2 N                    -0.490017
      3 H                     0.251886
      4 F                    -0.181764
  ----------------------------------------
  Sum of atomic charges =    -0.000000

 -----------------------------------------------------------------
                    Cartesian Multipole Moments
 -----------------------------------------------------------------
    Charge (ESU x 10^10)
                -0.0000
    Dipole Moment (Debye)
         X      -1.5686      Y      -2.5240      Z       0.0021
       Tot       2.9717
    Quadrupole Moments (Debye-Ang)
        XX     -22.6074     XY       1.3026     YY     -26.4978
        XZ      -0.0003     YZ       0.0021     ZZ     -23.0938
    Octopole Moments (Debye-Ang^2)
       XXX      -5.1799    XXY      -3.0453    XYY       4.5496
       YYY       1.0479    XXZ      -0.0108    XYZ      -0.0001
       YYZ      -0.0134    XZZ       3.4773    YZZ       0.2564
       ZZZ      -0.0340
    Hexadecapole Moments (Debye-Ang^3)
      XXXX    -119.8762   XXXY       5.2991   XXYY     -37.3224
      XYYY       8.0548   YYYY     -71.6595   XXXZ       0.0016
      XXYZ       0.0065   XYYZ      -0.0010   YYYZ       0.0247
      XXZZ     -28.7818   XYZZ       1.8712   YYZZ     -15.8888
      XZZZ       0.0024   YZZZ       0.0215   ZZZZ     -26.6938
 -----------------------------------------------------------------
 DrvMan completing analytic gradient of the correlated energy
 Correlated dipole moment
            1
    1  -0.6171267
    2  -0.9930199
    3   0.0008451
 Energy read as -495.769930406
 Full Analytical Gradient: (in a.u., or Hartree/Bohr)
             1             2             3             4
    1    0.00025767   -0.00007342   -0.00005589   -0.00012836
    2    0.00004842    0.00005742    0.00000625   -0.00011209
    3    0.00000846    0.00001975   -0.00001774   -0.00001047
 Gradient time:  CPU 0.82 s  wall 0.83 s
 ----------------------------------------------------------------
             Standard Nuclear Orientation (Angstroms)
    I     Atom           X                Y                Z
 ----------------------------------------------------------------
    1      P      -0.0640000254    -0.5017533782    -0.0000000000
    2      N      -1.1965582262     0.5536311671     0.0000000000
    3      H      -2.1305159909     0.1453247728     0.0000000000
    4      F       1.2748248839     0.3895064145    -0.0000000000
 ----------------------------------------------------------------
 Nuclear Repulsion Energy =   102.4642863196 hartrees
 There are       16 alpha and       16 beta electrons

                       Distance Matrix (Angstroms)
             P (  1)   N (  2)   H (  3)
   N (  2)  1.548071
   H (  3)  2.165456  1.019309
   F (  4)  1.608352  2.476827  3.414084

 Requested basis set is 6-311++G(d,p)
 There are 30 shells and 81 basis functions
 A cutoff of  1.0D-14 yielded    459 shell pairs
 There are      3411 function pairs (      3675 Cartesian)
 Smallest overlap matrix eigenvalue = 2.73E-03
 Guess MOs from SCF MO coefficient file

 -----------------------------------------------------------------------
  General SCF calculation program by
  Eric Jon Sundstrom, Paul Horn, Yuezhi Mao, Dmitri Zuev, Alec White,
  David Stuck, Shaama M.S., Shane Yost, Joonho Lee, David Small,
  Daniel Levine, Susi Lehtola, Hugh Burton, Evgeny Epifanovsky
 -----------------------------------------------------------------------
 Hartree-Fock
 using 6 threads for integral computing
 -------------------------------------------------------
 OpenMP Integral computing Module                
 Release: version 2.0, May 2017, Q-Chem Inc. Pleasanton 
 -------------------------------------------------------
 A restricted SCF calculation will be
 performed using DIIS
 SCF converges when DIIS error is below 1.0e-08
 ---------------------------------------
  Cycle       Energy         DIIS error
 ---------------------------------------
    1    -495.2551009770      2.99e-05  
    2    -495.2551018879      7.90e-06  
    3    -495.2551019942      2.96e-06  
    4    -495.2551020108      1.68e-06  
    5    -495.2551020163      7.16e-07  
    6    -495.2551020187      3.66e-07  
    7    -495.2551020195      1.19e-07  
    8    -495.2551020196      4.49e-08  
    9    -495.2551020196      1.82e-08  
   10    -495.2551020196      5.31e-09  Convergence criterion met
 ---------------------------------------
 SCF time:   CPU 2.21s  wall 0.00s 
 SCF   energy in the final basis set =     -495.2551020196
 Total energy in the final basis set =     -495.2551020196


 ------------------------------------------------------------------------------

   CCMAN2: suite of methods based on coupled cluster
           and equation of motion theories.

   Components:
   * libvmm-1.3-trunk
     by Evgeny Epifanovsky, Ilya Kaliman.
   * libtensor-2.5-trunk
     by Evgeny Epifanovsky, Michael Wormit, Dmitry Zuev, Sam Manzer, 
        Ilya Kaliman.
   * libcc-2.5-trunk
     by Evgeny Epifanovsky, Arik Landau, Tomasz Kus, Kirill Khistyaev, 
        Dmitry Zuev, Prashant Manohar, Xintian Feng, Anna Krylov, 
        Matthew Goldey, Alec White, Thomas Jagau, Kaushik Nanda, 
        Anastasia Gunina, Alexander Kunitsa, Joonho Lee.

   CCMAN original authors:
   Anna I. Krylov, C. David Sherrill, Steven R. Gwaltney,
   Edward F. C. Byrd (2000)
   Sergey V. Levchenko, Lyudmila V. Slipchenko, Tao Wang,
   Ana-Maria C. Cristian (2003)
   Piotr A. Pieniazek, C. Melania Oana, Evgeny Epifanovsky (2007)
   Prashant Manohar (2009)

 ------------------------------------------------------------------------------


 Allocating and initializing 30808MB of RAM...
 Calculation will run on 6 cores.


 Alpha MOs, Restricted
 -- Occupied --                  
-80.058 -26.316 -15.585  -7.594  -5.488  -5.486  -5.486  -1.622
  1 A     2 A     3 A     4 A     5 A     6 A     7 A     8 A                  
 -1.183  -0.831  -0.711  -0.688  -0.662  -0.559  -0.446  -0.432
  9 A    10 A    11 A    12 A    13 A    14 A    15 A    16 A                  
 -- Virtual --                   
  0.030   0.044   0.069   0.077   0.086   0.100   0.154   0.203
 17 A    18 A    19 A    20 A    21 A    22 A    23 A    24 A                  
  0.231   0.235   0.255   0.270   0.304   0.334   0.367   0.387
 25 A    26 A    27 A    28 A    29 A    30 A    31 A    32 A                  
  0.416   0.431   0.496   0.558   0.671   0.787   0.890   0.892
 33 A    34 A    35 A    36 A    37 A    38 A    39 A    40 A                  
  0.931   0.958   1.045   1.096   1.135   1.316   1.366   1.531
 41 A    42 A    43 A    44 A    45 A    46 A    47 A    48 A                  
  1.599   1.623   1.625   1.709   1.779   1.860   1.940   2.171
 49 A    50 A    51 A    52 A    53 A    54 A    55 A    56 A                  
  2.281   2.448   2.651   2.659   2.872   3.005   3.347   4.194
 57 A    58 A    59 A    60 A    61 A    62 A    63 A    64 A                  
  4.199   4.233   4.258   4.274   4.428   4.602   4.937   6.899
 65 A    66 A    67 A    68 A    69 A    70 A    71 A    72 A                  
  6.934   6.960   7.602  14.707  14.816  14.927  36.822  68.743
 73 A    74 A    75 A    76 A    77 A    78 A    79 A    80 A                  
166.194
 81 A                                                                          

 Beta MOs, Restricted
 -- Occupied --                  
-80.058 -26.316 -15.585  -7.594  -5.488  -5.486  -5.486  -1.622
  1 A     2 A     3 A     4 A     5 A     6 A     7 A     8 A                  
 -1.183  -0.831  -0.711  -0.688  -0.662  -0.559  -0.446  -0.432
  9 A    10 A    11 A    12 A    13 A    14 A    15 A    16 A                  
 -- Virtual --                   
  0.030   0.044   0.069   0.077   0.086   0.100   0.154   0.203
 17 A    18 A    19 A    20 A    21 A    22 A    23 A    24 A                  
  0.231   0.235   0.255   0.270   0.304   0.334   0.367   0.387
 25 A    26 A    27 A    28 A    29 A    30 A    31 A    32 A                  
  0.416   0.431   0.496   0.558   0.671   0.787   0.890   0.892
 33 A    34 A    35 A    36 A    37 A    38 A    39 A    40 A                  
  0.931   0.958   1.045   1.096   1.135   1.316   1.366   1.531
 41 A    42 A    43 A    44 A    45 A    46 A    47 A    48 A                  
  1.599   1.623   1.625   1.709   1.779   1.860   1.940   2.171
 49 A    50 A    51 A    52 A    53 A    54 A    55 A    56 A                  
  2.281   2.448   2.651   2.659   2.872   3.005   3.347   4.194
 57 A    58 A    59 A    60 A    61 A    62 A    63 A    64 A                  
  4.199   4.233   4.258   4.274   4.428   4.602   4.937   6.899
 65 A    66 A    67 A    68 A    69 A    70 A    71 A    72 A                  
  6.934   6.960   7.602  14.707  14.816  14.927  36.822  68.743
 73 A    74 A    75 A    76 A    77 A    78 A    79 A    80 A                  
166.194
 81 A                                                                          

 Occupation and symmetry of molecular orbitals

 Point group: C1 (1 irreducible representation).

                           A     All 
 -------------------------------------
 All molecular orbitals:
  - Alpha                  81    81  
  - Beta                   81    81  
 -------------------------------------
 Alpha orbitals:
  - Frozen occupied        7     7   
  - Active occupied        9     9   
  - Active virtual         65    65  
  - Frozen virtual         0     0   
 -------------------------------------
 Beta orbitals:
  - Frozen occupied        7     7   
  - Active occupied        9     9   
  - Active virtual         65    65  
  - Frozen virtual         0     0   
 -------------------------------------

 Import integrals:   CPU 0.00 s  wall 0.00 s

 Import integrals:   CPU 4.91 s  wall 0.97 s

 MP2 amplitudes:   CPU 0.07 s  wall 0.05 s

Running a double precision version
           CCSD T amplitudes will be solved using DIIS.

           Start     Size      MaxIter   EConv     TConv     
           3         7         100       1.00e-07  1.00e-05  
 ------------------------------------------------------------------------------
           Energy (a.u.)   Ediff      Tdiff       Comment
 ------------------------------------------------------------------------------
          -495.75929889                           
     1    -495.74994121   9.36e-03   6.33e-01     
     2    -495.76809622   1.82e-02   9.13e-02     
     3    -495.76719060   9.06e-04   4.09e-02     
     4    -495.76916786   1.98e-03   1.43e-02     Switched to DIIS steps.
     5    -495.76987184   7.04e-04   1.03e-02     
     6    -495.76992662   5.48e-05   2.10e-03     
     7    -495.76992537   1.26e-06   1.06e-03     
     8    -495.76992764   2.28e-06   2.64e-04     
     9    -495.76992891   1.26e-06   1.54e-04     
    10    -495.76992910   1.88e-07   4.12e-05     
    11    -495.76992921   1.14e-07   1.62e-05     
    12    -495.76992927   6.28e-08   8.86e-06     
 ------------------------------------------------------------------------------
          -495.76992927                           CCSD T converged.

End of double precision
 SCF energy                 = -495.25510202
 MP2 energy                 = -495.75929889
 CCSD correlation energy     =   -0.51482725
 CCSD total energy           = -495.76992927

 CCSD  T1^2 = 0.0114  T2^2 = 0.1773  Leading amplitudes:

 Amplitude    Orbitals with energies
  0.0274       12 (A) A                  ->    17 (A) A                   
              -0.6885                          0.0303                     
  0.0274       12 (A) B                  ->    17 (A) B                   
              -0.6885                          0.0303                     
  0.0206       16 (A) A                  ->    23 (A) A                   
              -0.4317                          0.1543                     
  0.0206       16 (A) B                  ->    23 (A) B                   
              -0.4317                          0.1543                     

 Amplitude    Orbitals with energies
 -0.0951       15 (A) A      15 (A) B    ->    17 (A) A      17 (A) B     
              -0.4464       -0.4464            0.0303        0.0303       
  0.0951       15 (A) A      15 (A) B    ->    17 (A) B      17 (A) A     
              -0.4464       -0.4464            0.0303        0.0303       
  0.0951       15 (A) B      15 (A) A    ->    17 (A) A      17 (A) B     
              -0.4464       -0.4464            0.0303        0.0303       
 -0.0951       15 (A) B      15 (A) A    ->    17 (A) B      17 (A) A     
              -0.4464       -0.4464            0.0303        0.0303       

 Computing CCSD intemediates for later calculations in double precision
 Finished.

Running a double precision version
           CCSD Lambda amplitudes will be solved using DIIS.
           Start     Size      MaxIter   EConv     LConv     
           3         7         100       1.00e-07  1.00e-05  
 ------------------------------------------------------------------------------
            Enorm      Ldiff       Comment
 ------------------------------------------------------------------------------
     1     4.55e-02   2.82e-02     
     2     1.54e-02   7.73e-03     
     3     5.93e-03   1.04e-03     
     4     3.40e-03   1.32e-03     Switched to DIIS steps.
     5     8.86e-04   6.71e-04     
     6     4.24e-04   1.19e-04     
     7     1.32e-04   3.95e-05     
     8     6.12e-05   4.19e-06     
     9     2.28e-05   1.11e-06     
    10     8.97e-06   3.79e-07     
    11     3.52e-06   3.84e-08     
    12     1.22e-06   4.33e-08     
    13     5.35e-07   3.58e-08     
    14     2.04e-07   4.80e-08     
    15     9.29e-08   2.35e-08     
 ------------------------------------------------------------------------------
                                   CCSD Lambda converged.

 Computing density matrices in double precision...
           Orbital response amplitudes will be solved using DIIS.
           Start     Size      MaxIter   EConv     LConv     
           3         7         100       1.00e-06  1.00e-06  
 ------------------------------------------------------------------------------
            Enorm      Ldiff       Comment
 ------------------------------------------------------------------------------
     1     7.32e-02   2.59e-04     
     2     4.08e-02   2.15e-02     
     3     3.28e-02   1.58e-02     
     4     5.23e-03   1.19e-02     Switched to DIIS steps.
     5     1.14e-03   8.44e-04     
     6     4.77e-04   1.98e-04     
     7     5.24e-04   3.94e-05     
     8     3.56e-05   7.56e-05     
     9     9.60e-06   2.56e-06     
    10     1.62e-06   1.31e-06     
    11     5.18e-07   6.94e-08     
 ------------------------------------------------------------------------------
                                   Orbital response converged.

 Computing density matrices... Done.
 CCSD calculation:   CPU 115.23 s  wall 22.97 s

 Transferring MO TPDM to AO TPDM
 Transferring g2_o1o1o1o1
 Transferring g2_o1o1o1v1
 Transferring g2_o1o1v1v1
 Transferring g2_o1v1o1v1
 Transferring g2_o1v1v1v1
 Transferring g2_v1v1v1v1
 Adding separable TPDM
 Computing TPDM gradient
 --------------------------------------------------------
 2e gradient
  Atom          X               Y               Z
 --------------------------------------------------------
    1         -0.454423       18.005949        0.000000  
    2         11.235092      -11.370264       -0.000000  
    3          4.073740        0.804455        0.000000  
    4        -14.854409       -7.440140       -0.000000  
 --------------------------------------------------------
 --------------------------------------------------------
 Final gradient
  Atom          X               Y               Z
 --------------------------------------------------------
    1         -0.454423       18.005949        0.000000  
    2         11.235092      -11.370264       -0.000000  
    3          4.073740        0.804455        0.000000  
    4        -14.854409       -7.440140       -0.000000  
 --------------------------------------------------------
 Analytic gradient from two-electron contribution:   CPU 37.81 s  wall 6.82 s

 Total ccman2 time:   CPU 163.47 s  wall 32.53 s


 --------------------------------------------------------------

                    Orbital Energies (a.u.)
 --------------------------------------------------------------

 Alpha MOs
 -- Occupied --
-80.0582 -26.3157 -15.5853  -7.5944  -5.4878  -5.4861  -5.4858  -1.6218
 -1.1833  -0.8309  -0.7107  -0.6885  -0.6619  -0.5593  -0.4464  -0.4317
 -- Virtual --
  0.0303   0.0437   0.0691   0.0766   0.0864   0.1002   0.1543   0.2029
  0.2307   0.2348   0.2548   0.2699   0.3044   0.3341   0.3666   0.3874
  0.4155   0.4306   0.4965   0.5575   0.6707   0.7871   0.8898   0.8920
  0.9305   0.9577   1.0446   1.0964   1.1348   1.3156   1.3657   1.5310
  1.5987   1.6234   1.6252   1.7091   1.7795   1.8600   1.9400   2.1714
  2.2805   2.4481   2.6510   2.6589   2.8720   3.0050   3.3466   4.1941
  4.1990   4.2333   4.2580   4.2740   4.4279   4.6025   4.9374   6.8993
  6.9342   6.9602   7.6021  14.7066  14.8156  14.9274  36.8222  68.7432
166.1938
 --------------------------------------------------------------

          Ground-State Mulliken Net Atomic Charges

     Atom                 Charge (a.u.)
  ----------------------------------------
      1 P                     0.419861
      2 N                    -0.489813
      3 H                     0.251808
      4 F                    -0.181856
  ----------------------------------------
  Sum of atomic charges =     0.000000

 -----------------------------------------------------------------
                    Cartesian Multipole Moments
 -----------------------------------------------------------------
    Charge (ESU x 10^10)
                 0.0000
    Dipole Moment (Debye)
         X      -1.5717      Y      -2.5238      Z      -0.0000
       Tot       2.9732
    Quadrupole Moments (Debye-Ang)
        XX     -22.6033     XY       1.3000     YY     -26.4973
        XZ      -0.0000     YZ       0.0000     ZZ     -23.0923
    Octopole Moments (Debye-Ang^2)
       XXX      -5.2079    XXY      -3.0409    XYY       4.5413
       YYY       1.0506    XXZ       0.0000    XYZ      -0.0000
       YYZ       0.0000    XZZ       3.4708    YZZ       0.2559
       ZZZ      -0.0000
    Hexadecapole Moments (Debye-Ang^3)
      XXXX    -119.7932   XXXY       5.2799   XXYY     -37.3050
      XYYY       8.0393   YYYY     -71.6594   XXXZ      -0.0000
      XXYZ       0.0000   XYYZ      -0.0000   YYYZ       0.0000
      XXZZ     -28.7682   XYZZ       1.8671   YYZZ     -15.8873
      XZZZ      -0.0000   YZZZ       0.0000   ZZZZ     -26.6875
 -----------------------------------------------------------------
 DrvMan completing analytic gradient of the correlated energy
 Correlated dipole moment
            1
    1  -0.6183595
    2  -0.9929584
    3  -0.0000000
 Energy read as -495.769929273
 Full Analytical Gradient: (in a.u., or Hartree/Bohr)
             1             2             3             4
    1   -0.00029639    0.00128145   -0.00077947   -0.00020559
    2    0.00048478   -0.00007949   -0.00032813   -0.00007717
    3   -0.00000001    0.00000001   -0.00000001    0.00000000
 Gradient time:  CPU 0.80 s  wall 0.79 s
 ----------------------------------------------------------------
             Standard Nuclear Orientation (Angstroms)
    I     Atom           X                Y                Z
 ----------------------------------------------------------------
    1      P      -0.0640000254    -0.5017533782    -0.0000000000
    2      N      -1.1985582262     0.5536311671     0.0000000000
    3      H      -2.1305159909     0.1453247728     0.0000000000
    4      F       1.2748248839     0.3895064145    -0.0000000000
 ----------------------------------------------------------------
 Nuclear Repulsion Energy =   102.4260882474 hartrees
 There are       16 alpha and       16 beta electrons

                       Distance Matrix (Angstroms)
             P (  1)   N (  2)   H (  3)
   N (  2)  1.549535
   H (  3)  2.165456  1.017477
   F (  4)  1.608352  2.478822  3.414084

 Requested basis set is 6-311++G(d,p)
 There are 30 shells and 81 basis functions
 A cutoff of  1.0D-14 yielded    459 shell pairs
 There are      3411 function pairs (      3675 Cartesian)
 Smallest overlap matrix eigenvalue = 2.73E-03
 Guess MOs from SCF MO coefficient file

 -----------------------------------------------------------------------
  General SCF calculation program by
  Eric Jon Sundstrom, Paul Horn, Yuezhi Mao, Dmitri Zuev, Alec White,
  David Stuck, Shaama M.S., Shane Yost, Joonho Lee, David Small,
  Daniel Levine, Susi Lehtola, Hugh Burton, Evgeny Epifanovsky
 -----------------------------------------------------------------------
 Hartree-Fock
 using 6 threads for integral computing
 -------------------------------------------------------
 OpenMP Integral computing Module                
 Release: version 2.0, May 2017, Q-Chem Inc. Pleasanton 
 -------------------------------------------------------
 A restricted SCF calculation will be
 performed using DIIS
 SCF converges when DIIS error is below 1.0e-08
 ---------------------------------------
  Cycle       Energy         DIIS error
 ---------------------------------------
    1    -495.2550487508      4.84e-05  
    2    -495.2550506781      1.20e-05  
    3    -495.2550508450      4.42e-06  
    4    -495.2550508688      2.40e-06  
    5    -495.2550508745      5.70e-07  
    6    -495.2550508754      2.61e-07  
    7    -495.2550508756      1.06e-07  
    8    -495.2550508757      5.27e-08  
    9    -495.2550508757      1.66e-08  
   10    -495.2550508757      4.15e-09  Convergence criterion met
 ---------------------------------------
 SCF time:   CPU 2.22s  wall 1.00s 
 SCF   energy in the final basis set =     -495.2550508757
 Total energy in the final basis set =     -495.2550508757


 ------------------------------------------------------------------------------

   CCMAN2: suite of methods based on coupled cluster
           and equation of motion theories.

   Components:
   * libvmm-1.3-trunk
     by Evgeny Epifanovsky, Ilya Kaliman.
   * libtensor-2.5-trunk
     by Evgeny Epifanovsky, Michael Wormit, Dmitry Zuev, Sam Manzer, 
        Ilya Kaliman.
   * libcc-2.5-trunk
     by Evgeny Epifanovsky, Arik Landau, Tomasz Kus, Kirill Khistyaev, 
        Dmitry Zuev, Prashant Manohar, Xintian Feng, Anna Krylov, 
        Matthew Goldey, Alec White, Thomas Jagau, Kaushik Nanda, 
        Anastasia Gunina, Alexander Kunitsa, Joonho Lee.

   CCMAN original authors:
   Anna I. Krylov, C. David Sherrill, Steven R. Gwaltney,
   Edward F. C. Byrd (2000)
   Sergey V. Levchenko, Lyudmila V. Slipchenko, Tao Wang,
   Ana-Maria C. Cristian (2003)
   Piotr A. Pieniazek, C. Melania Oana, Evgeny Epifanovsky (2007)
   Prashant Manohar (2009)

 ------------------------------------------------------------------------------


 Allocating and initializing 30808MB of RAM...
 Calculation will run on 6 cores.


 Alpha MOs, Restricted
 -- Occupied --                  
-80.058 -26.316 -15.585  -7.595  -5.488  -5.486  -5.486  -1.622
  1 A     2 A     3 A     4 A     5 A     6 A     7 A     8 A                  
 -1.183  -0.831  -0.711  -0.689  -0.662  -0.559  -0.446  -0.432
  9 A    10 A    11 A    12 A    13 A    14 A    15 A    16 A                  
 -- Virtual --                   
  0.030   0.044   0.069   0.077   0.086   0.100   0.154   0.203
 17 A    18 A    19 A    20 A    21 A    22 A    23 A    24 A                  
  0.231   0.235   0.255   0.270   0.304   0.334   0.367   0.387
 25 A    26 A    27 A    28 A    29 A    30 A    31 A    32 A                  
  0.415   0.430   0.496   0.557   0.671   0.787   0.890   0.892
 33 A    34 A    35 A    36 A    37 A    38 A    39 A    40 A                  
  0.931   0.958   1.045   1.096   1.135   1.315   1.364   1.531
 41 A    42 A    43 A    44 A    45 A    46 A    47 A    48 A                  
  1.599   1.623   1.625   1.709   1.779   1.860   1.940   2.173
 49 A    50 A    51 A    52 A    53 A    54 A    55 A    56 A                  
  2.281   2.447   2.651   2.661   2.871   3.004   3.349   4.194
 57 A    58 A    59 A    60 A    61 A    62 A    63 A    64 A                  
  4.199   4.233   4.258   4.274   4.427   4.602   4.939   6.899
 65 A    66 A    67 A    68 A    69 A    70 A    71 A    72 A                  
  6.934   6.960   7.601  14.706  14.815  14.926  36.824  68.743
 73 A    74 A    75 A    76 A    77 A    78 A    79 A    80 A                  
166.193
 81 A                                                                          

 Beta MOs, Restricted
 -- Occupied --                  
-80.058 -26.316 -15.585  -7.595  -5.488  -5.486  -5.486  -1.622
  1 A     2 A     3 A     4 A     5 A     6 A     7 A     8 A                  
 -1.183  -0.831  -0.711  -0.689  -0.662  -0.559  -0.446  -0.432
  9 A    10 A    11 A    12 A    13 A    14 A    15 A    16 A                  
 -- Virtual --                   
  0.030   0.044   0.069   0.077   0.086   0.100   0.154   0.203
 17 A    18 A    19 A    20 A    21 A    22 A    23 A    24 A                  
  0.231   0.235   0.255   0.270   0.304   0.334   0.367   0.387
 25 A    26 A    27 A    28 A    29 A    30 A    31 A    32 A                  
  0.415   0.430   0.496   0.557   0.671   0.787   0.890   0.892
 33 A    34 A    35 A    36 A    37 A    38 A    39 A    40 A                  
  0.931   0.958   1.045   1.096   1.135   1.315   1.364   1.531
 41 A    42 A    43 A    44 A    45 A    46 A    47 A    48 A                  
  1.599   1.623   1.625   1.709   1.779   1.860   1.940   2.173
 49 A    50 A    51 A    52 A    53 A    54 A    55 A    56 A                  
  2.281   2.447   2.651   2.661   2.871   3.004   3.349   4.194
 57 A    58 A    59 A    60 A    61 A    62 A    63 A    64 A                  
  4.199   4.233   4.258   4.274   4.427   4.602   4.939   6.899
 65 A    66 A    67 A    68 A    69 A    70 A    71 A    72 A                  
  6.934   6.960   7.601  14.706  14.815  14.926  36.824  68.743
 73 A    74 A    75 A    76 A    77 A    78 A    79 A    80 A                  
166.193
 81 A                                                                          

 Occupation and symmetry of molecular orbitals

 Point group: C1 (1 irreducible representation).

                           A     All 
 -------------------------------------
 All molecular orbitals:
  - Alpha                  81    81  
  - Beta                   81    81  
 -------------------------------------
 Alpha orbitals:
  - Frozen occupied        7     7   
  - Active occupied        9     9   
  - Active virtual         65    65  
  - Frozen virtual         0     0   
 -------------------------------------
 Beta orbitals:
  - Frozen occupied        7     7   
  - Active occupied        9     9   
  - Active virtual         65    65  
  - Frozen virtual         0     0   
 -------------------------------------

 Import integrals:   CPU 0.00 s  wall 0.00 s

 Import integrals:   CPU 5.29 s  wall 1.01 s

 MP2 amplitudes:   CPU 0.02 s  wall 0.02 s

Running a double precision version
           CCSD T amplitudes will be solved using DIIS.

           Start     Size      MaxIter   EConv     TConv     
           3         7         100       1.00e-07  1.00e-05  
 ------------------------------------------------------------------------------
           Energy (a.u.)   Ediff      Tdiff       Comment
 ------------------------------------------------------------------------------
          -495.75931447                           
     1    -495.74992210   9.39e-03   6.33e-01     
     2    -495.76809864   1.82e-02   9.13e-02     
     3    -495.76718571   9.13e-04   4.10e-02     
     4    -495.76916639   1.98e-03   1.43e-02     Switched to DIIS steps.
     5    -495.76987148   7.05e-04   1.03e-02     
     6    -495.76992638   5.49e-05   2.11e-03     
     7    -495.76992508   1.31e-06   1.07e-03     
     8    -495.76992736   2.28e-06   2.64e-04     
     9    -495.76992863   1.27e-06   1.54e-04     
    10    -495.76992882   1.89e-07   4.13e-05     
    11    -495.76992893   1.13e-07   1.62e-05     
    12    -495.76992899   6.37e-08   8.83e-06     
 ------------------------------------------------------------------------------
          -495.76992899                           CCSD T converged.

End of double precision
 SCF energy                 = -495.25505088
 MP2 energy                 = -495.75931447
 CCSD correlation energy     =   -0.51487812
 CCSD total energy           = -495.76992899

 CCSD  T1^2 = 0.0115  T2^2 = 0.1774  Leading amplitudes:

 Amplitude    Orbitals with energies
  0.0274       12 (A) A                  ->    17 (A) A                   
              -0.6886                          0.0301                     
  0.0274       12 (A) B                  ->    17 (A) B                   
              -0.6886                          0.0301                     
  0.0206       16 (A) A                  ->    23 (A) A                   
              -0.4317                          0.1542                     
  0.0206       16 (A) B                  ->    23 (A) B                   
              -0.4317                          0.1542                     

 Amplitude    Orbitals with energies
 -0.0955       15 (A) A      15 (A) B    ->    17 (A) A      17 (A) B     
              -0.4461       -0.4461            0.0301        0.0301       
  0.0955       15 (A) A      15 (A) B    ->    17 (A) B      17 (A) A     
              -0.4461       -0.4461            0.0301        0.0301       
  0.0955       15 (A) B      15 (A) A    ->    17 (A) A      17 (A) B     
              -0.4461       -0.4461            0.0301        0.0301       
 -0.0955       15 (A) B      15 (A) A    ->    17 (A) B      17 (A) A     
              -0.4461       -0.4461            0.0301        0.0301       

 Computing CCSD intemediates for later calculations in double precision
 Finished.

Running a double precision version
           CCSD Lambda amplitudes will be solved using DIIS.
           Start     Size      MaxIter   EConv     LConv     
           3         7         100       1.00e-07  1.00e-05  
 ------------------------------------------------------------------------------
            Enorm      Ldiff       Comment
 ------------------------------------------------------------------------------
     1     4.56e-02   2.82e-02     
     2     1.54e-02   7.74e-03     
     3     5.94e-03   1.04e-03     
     4     3.40e-03   1.33e-03     Switched to DIIS steps.
     5     8.88e-04   6.73e-04     
     6     4.25e-04   1.20e-04     
     7     1.33e-04   3.98e-05     
     8     6.15e-05   4.22e-06     
     9     2.28e-05   1.12e-06     
    10     9.00e-06   3.83e-07     
    11     3.52e-06   4.11e-08     
    12     1.22e-06   4.45e-08     
    13     5.37e-07   3.65e-08     
    14     2.05e-07   4.84e-08     
    15     9.34e-08   2.37e-08     
 ------------------------------------------------------------------------------
                                   CCSD Lambda converged.

 Computing density matrices in double precision...
           Orbital response amplitudes will be solved using DIIS.
           Start     Size      MaxIter   EConv     LConv     
           3         7         100       1.00e-06  1.00e-06  
 ------------------------------------------------------------------------------
            Enorm      Ldiff       Comment
 ------------------------------------------------------------------------------
     1     7.33e-02   2.95e-04     
     2     4.09e-02   2.16e-02     
     3     3.29e-02   1.58e-02     
     4     5.23e-03   1.19e-02     Switched to DIIS steps.
     5     1.10e-03   8.73e-04     
     6     3.94e-04   1.77e-04     
     7     4.59e-04   9.84e-06     
     8     3.69e-05   6.30e-05     
     9     9.81e-06   3.42e-06     
    10     1.63e-06   1.34e-06     
    11     5.22e-07   6.85e-08     
 ------------------------------------------------------------------------------
                                   Orbital response converged.

 Computing density matrices... Done.
 CCSD calculation:   CPU 112.14 s  wall 22.23 s

 Transferring MO TPDM to AO TPDM
 Transferring g2_o1o1o1o1
 Transferring g2_o1o1o1v1
 Transferring g2_o1o1v1v1
 Transferring g2_o1v1o1v1
 Transferring g2_o1v1v1v1
 Transferring g2_v1v1v1v1
 Adding separable TPDM
 Computing TPDM gradient
 --------------------------------------------------------
 2e gradient
  Atom          X               Y               Z
 --------------------------------------------------------
    1         -0.451244       17.979452        0.000000  
    2         11.230314      -11.348511        0.000000  
    3          4.074052        0.807477        0.000000  
    4        -14.853121       -7.438418       -0.000000  
 --------------------------------------------------------
 --------------------------------------------------------
 Final gradient
  Atom          X               Y               Z
 --------------------------------------------------------
    1         -0.451244       17.979452        0.000000  
    2         11.230314      -11.348511        0.000000  
    3          4.074052        0.807477        0.000000  
    4        -14.853121       -7.438418       -0.000000  
 --------------------------------------------------------
 Analytic gradient from two-electron contribution:   CPU 38.34 s  wall 6.88 s

 Total ccman2 time:   CPU 158.60 s  wall 30.92 s


 --------------------------------------------------------------

                    Orbital Energies (a.u.)
 --------------------------------------------------------------

 Alpha MOs
 -- Occupied --
-80.0585 -26.3159 -15.5854  -7.5946  -5.4880  -5.4864  -5.4861  -1.6219
 -1.1831  -0.8312  -0.7109  -0.6886  -0.6621  -0.5594  -0.4461  -0.4317
 -- Virtual --
  0.0301   0.0438   0.0691   0.0766   0.0863   0.1003   0.1542   0.2029
  0.2307   0.2348   0.2549   0.2702   0.3044   0.3340   0.3665   0.3873
  0.4155   0.4304   0.4960   0.5574   0.6712   0.7866   0.8897   0.8915
  0.9309   0.9582   1.0449   1.0961   1.1348   1.3155   1.3638   1.5312
  1.5987   1.6232   1.6250   1.7094   1.7794   1.8604   1.9399   2.1728
  2.2813   2.4474   2.6508   2.6605   2.8714   3.0039   3.3493   4.1940
  4.1988   4.2331   4.2578   4.2741   4.4272   4.6020   4.9389   6.8991
  6.9340   6.9599   7.6012  14.7063  14.8152  14.9258  36.8237  68.7430
166.1925
 --------------------------------------------------------------

          Ground-State Mulliken Net Atomic Charges

     Atom                 Charge (a.u.)
  ----------------------------------------
      1 P                     0.419930
      2 N                    -0.490222
      3 H                     0.251964
      4 F                    -0.181672
  ----------------------------------------
  Sum of atomic charges =    -0.000000

 -----------------------------------------------------------------
                    Cartesian Multipole Moments
 -----------------------------------------------------------------
    Charge (ESU x 10^10)
                -0.0000
    Dipole Moment (Debye)
         X      -1.5654      Y      -2.5242      Z      -0.0000
       Tot       2.9702
    Quadrupole Moments (Debye-Ang)
        XX     -22.6116     XY       1.3052     YY     -26.4984
        XZ      -0.0000     YZ       0.0000     ZZ     -23.0953
    Octopole Moments (Debye-Ang^2)
       XXX      -5.1519    XXY      -3.0497    XYY       4.5580
       YYY       1.0453    XXZ       0.0000    XYZ      -0.0000
       YYZ      -0.0000    XZZ       3.4838    YZZ       0.2568
       ZZZ      -0.0000
    Hexadecapole Moments (Debye-Ang^3)
      XXXX    -119.9593   XXXY       5.3184   XXYY     -37.3398
      XYYY       8.0703   YYYY     -71.6597   XXXZ      -0.0000
      XXYZ       0.0000   XYYZ      -0.0000   YYYZ       0.0000
      XXZZ     -28.7953   XYZZ       1.8752   YYZZ     -15.8903
      XZZZ      -0.0000   YZZZ       0.0000   ZZZZ     -26.6999
 -----------------------------------------------------------------
 DrvMan completing analytic gradient of the correlated energy
 Correlated dipole moment
            1
    1  -0.6158926
    2  -0.9930809
    3  -0.0000000
 Energy read as -495.769928994
 Full Analytical Gradient: (in a.u., or Hartree/Bohr)
             1             2             3             4
    1    0.00080980   -0.00142975    0.00067152   -0.00005157
    2   -0.00038482    0.00018896    0.00034306   -0.00014720
    3   -0.00000000    0.00000000   -0.00000000    0.00000000
 Gradient time:  CPU 0.84 s  wall 0.85 s
 ----------------------------------------------------------------
             Standard Nuclear Orientation (Angstroms)
    I     Atom           X                Y                Z
 ----------------------------------------------------------------
    1      P      -0.0640000254    -0.5017533782    -0.0000000000
    2      N      -1.1975582262     0.5546311671     0.0000000000
    3      H      -2.1305159909     0.1453247728     0.0000000000
    4      F       1.2748248839     0.3895064145    -0.0000000000
 ----------------------------------------------------------------
 Nuclear Repulsion Energy =   102.4276033641 hartrees
 There are       16 alpha and       16 beta electrons

                       Distance Matrix (Angstroms)
             P (  1)   N (  2)   H (  3)
   N (  2)  1.549485
   H (  3)  2.165456  1.018794
   F (  4)  1.608352  2.477891  3.414084

 Requested basis set is 6-311++G(d,p)
 There are 30 shells and 81 basis functions
 A cutoff of  1.0D-14 yielded    459 shell pairs
 There are      3411 function pairs (      3675 Cartesian)
 Smallest overlap matrix eigenvalue = 2.73E-03
 Guess MOs from SCF MO coefficient file

 -----------------------------------------------------------------------
  General SCF calculation program by
  Eric Jon Sundstrom, Paul Horn, Yuezhi Mao, Dmitri Zuev, Alec White,
  David Stuck, Shaama M.S., Shane Yost, Joonho Lee, David Small,
  Daniel Levine, Susi Lehtola, Hugh Burton, Evgeny Epifanovsky
 -----------------------------------------------------------------------
 Hartree-Fock
 using 6 threads for integral computing
 -------------------------------------------------------
 OpenMP Integral computing Module                
 Release: version 2.0, May 2017, Q-Chem Inc. Pleasanton 
 -------------------------------------------------------
 A restricted SCF calculation will be
 performed using DIIS
 SCF converges when DIIS error is below 1.0e-08
 ---------------------------------------
  Cycle       Energy         DIIS error
 ---------------------------------------
    1    -495.2550191723      3.06e-05  
    2    -495.2550200047      9.09e-06  
    3    -495.2550200907      6.01e-06  
    4    -495.2550201219      1.22e-06  
    5    -495.2550201253      3.46e-07  
    6    -495.2550201255      1.49e-07  
    7    -495.2550201256      4.98e-08  
    8    -495.2550201256      1.62e-08  
    9    -495.2550201256      7.78e-09  Convergence criterion met
 ---------------------------------------
 SCF time:   CPU 2.30s  wall 1.00s 
 SCF   energy in the final basis set =     -495.2550201256
 Total energy in the final basis set =     -495.2550201256


 ------------------------------------------------------------------------------

   CCMAN2: suite of methods based on coupled cluster
           and equation of motion theories.

   Components:
   * libvmm-1.3-trunk
     by Evgeny Epifanovsky, Ilya Kaliman.
   * libtensor-2.5-trunk
     by Evgeny Epifanovsky, Michael Wormit, Dmitry Zuev, Sam Manzer, 
        Ilya Kaliman.
   * libcc-2.5-trunk
     by Evgeny Epifanovsky, Arik Landau, Tomasz Kus, Kirill Khistyaev, 
        Dmitry Zuev, Prashant Manohar, Xintian Feng, Anna Krylov, 
        Matthew Goldey, Alec White, Thomas Jagau, Kaushik Nanda, 
        Anastasia Gunina, Alexander Kunitsa, Joonho Lee.

   CCMAN original authors:
   Anna I. Krylov, C. David Sherrill, Steven R. Gwaltney,
   Edward F. C. Byrd (2000)
   Sergey V. Levchenko, Lyudmila V. Slipchenko, Tao Wang,
   Ana-Maria C. Cristian (2003)
   Piotr A. Pieniazek, C. Melania Oana, Evgeny Epifanovsky (2007)
   Prashant Manohar (2009)

 ------------------------------------------------------------------------------


 Allocating and initializing 30808MB of RAM...
 Calculation will run on 6 cores.


 Alpha MOs, Restricted
 -- Occupied --                  
-80.058 -26.316 -15.586  -7.595  -5.488  -5.486  -5.486  -1.622
  1 A     2 A     3 A     4 A     5 A     6 A     7 A     8 A                  
 -1.183  -0.831  -0.711  -0.689  -0.662  -0.559  -0.446  -0.432
  9 A    10 A    11 A    12 A    13 A    14 A    15 A    16 A                  
 -- Virtual --                   
  0.030   0.044   0.069   0.077   0.086   0.100   0.154   0.203
 17 A    18 A    19 A    20 A    21 A    22 A    23 A    24 A                  
  0.231   0.235   0.255   0.270   0.304   0.334   0.367   0.387
 25 A    26 A    27 A    28 A    29 A    30 A    31 A    32 A                  
  0.415   0.430   0.496   0.557   0.671   0.787   0.890   0.892
 33 A    34 A    35 A    36 A    37 A    38 A    39 A    40 A                  
  0.931   0.958   1.045   1.096   1.135   1.316   1.364   1.531
 41 A    42 A    43 A    44 A    45 A    46 A    47 A    48 A                  
  1.599   1.623   1.625   1.709   1.779   1.860   1.940   2.172
 49 A    50 A    51 A    52 A    53 A    54 A    55 A    56 A                  
  2.281   2.448   2.651   2.659   2.871   3.004   3.348   4.194
 57 A    58 A    59 A    60 A    61 A    62 A    63 A    64 A                  
  4.199   4.233   4.258   4.274   4.427   4.602   4.937   6.899
 65 A    66 A    67 A    68 A    69 A    70 A    71 A    72 A                  
  6.934   6.960   7.601  14.706  14.815  14.926  36.822  68.743
 73 A    74 A    75 A    76 A    77 A    78 A    79 A    80 A                  
166.193
 81 A                                                                          

 Beta MOs, Restricted
 -- Occupied --                  
-80.058 -26.316 -15.586  -7.595  -5.488  -5.486  -5.486  -1.622
  1 A     2 A     3 A     4 A     5 A     6 A     7 A     8 A                  
 -1.183  -0.831  -0.711  -0.689  -0.662  -0.559  -0.446  -0.432
  9 A    10 A    11 A    12 A    13 A    14 A    15 A    16 A                  
 -- Virtual --                   
  0.030   0.044   0.069   0.077   0.086   0.100   0.154   0.203
 17 A    18 A    19 A    20 A    21 A    22 A    23 A    24 A                  
  0.231   0.235   0.255   0.270   0.304   0.334   0.367   0.387
 25 A    26 A    27 A    28 A    29 A    30 A    31 A    32 A                  
  0.415   0.430   0.496   0.557   0.671   0.787   0.890   0.892
 33 A    34 A    35 A    36 A    37 A    38 A    39 A    40 A                  
  0.931   0.958   1.045   1.096   1.135   1.316   1.364   1.531
 41 A    42 A    43 A    44 A    45 A    46 A    47 A    48 A                  
  1.599   1.623   1.625   1.709   1.779   1.860   1.940   2.172
 49 A    50 A    51 A    52 A    53 A    54 A    55 A    56 A                  
  2.281   2.448   2.651   2.659   2.871   3.004   3.348   4.194
 57 A    58 A    59 A    60 A    61 A    62 A    63 A    64 A                  
  4.199   4.233   4.258   4.274   4.427   4.602   4.937   6.899
 65 A    66 A    67 A    68 A    69 A    70 A    71 A    72 A                  
  6.934   6.960   7.601  14.706  14.815  14.926  36.822  68.743
 73 A    74 A    75 A    76 A    77 A    78 A    79 A    80 A                  
166.193
 81 A                                                                          

 Occupation and symmetry of molecular orbitals

 Point group: C1 (1 irreducible representation).

                           A     All 
 -------------------------------------
 All molecular orbitals:
  - Alpha                  81    81  
  - Beta                   81    81  
 -------------------------------------
 Alpha orbitals:
  - Frozen occupied        7     7   
  - Active occupied        9     9   
  - Active virtual         65    65  
  - Frozen virtual         0     0   
 -------------------------------------
 Beta orbitals:
  - Frozen occupied        7     7   
  - Active occupied        9     9   
  - Active virtual         65    65  
  - Frozen virtual         0     0   
 -------------------------------------

 Import integrals:   CPU 0.00 s  wall 0.00 s

 Import integrals:   CPU 4.64 s  wall 0.85 s

 MP2 amplitudes:   CPU 0.02 s  wall 0.01 s

Running a double precision version
           CCSD T amplitudes will be solved using DIIS.

           Start     Size      MaxIter   EConv     TConv     
           3         7         100       1.00e-07  1.00e-05  
 ------------------------------------------------------------------------------
           Energy (a.u.)   Ediff      Tdiff       Comment
 ------------------------------------------------------------------------------
          -495.75931784                           
     1    -495.74991737   9.40e-03   6.33e-01     
     2    -495.76809902   1.82e-02   9.13e-02     
     3    -495.76718585   9.13e-04   4.10e-02     
     4    -495.76916706   1.98e-03   1.43e-02     Switched to DIIS steps.
     5    -495.76987231   7.05e-04   1.03e-02     
     6    -495.76992722   5.49e-05   2.11e-03     
     7    -495.76992590   1.32e-06   1.07e-03     
     8    -495.76992818   2.28e-06   2.64e-04     
     9    -495.76992944   1.26e-06   1.54e-04     
    10    -495.76992963   1.88e-07   4.13e-05     
    11    -495.76992974   1.14e-07   1.62e-05     
    12    -495.76992980   6.35e-08   8.84e-06     
 ------------------------------------------------------------------------------
          -495.76992980                           CCSD T converged.

End of double precision
 SCF energy                 = -495.25502013
 MP2 energy                 = -495.75931784
 CCSD correlation energy     =   -0.51490968
 CCSD total energy           = -495.76992980

 CCSD  T1^2 = 0.0115  T2^2 = 0.1774  Leading amplitudes:

 Amplitude    Orbitals with energies
 -0.0274       12 (A) A                  ->    17 (A) A                   
              -0.6886                          0.0301                     
 -0.0274       12 (A) B                  ->    17 (A) B                   
              -0.6886                          0.0301                     
 -0.0206       16 (A) A                  ->    23 (A) A                   
              -0.4318                          0.1542                     
 -0.0206       16 (A) B                  ->    23 (A) B                   
              -0.4318                          0.1542                     

 Amplitude    Orbitals with energies
 -0.0955       15 (A) A      15 (A) B    ->    17 (A) A      17 (A) B     
              -0.4461       -0.4461            0.0301        0.0301       
  0.0955       15 (A) A      15 (A) B    ->    17 (A) B      17 (A) A     
              -0.4461       -0.4461            0.0301        0.0301       
  0.0955       15 (A) B      15 (A) A    ->    17 (A) A      17 (A) B     
              -0.4461       -0.4461            0.0301        0.0301       
 -0.0955       15 (A) B      15 (A) A    ->    17 (A) B      17 (A) A     
              -0.4461       -0.4461            0.0301        0.0301       

 Computing CCSD intemediates for later calculations in double precision
 Finished.

Running a double precision version
           CCSD Lambda amplitudes will be solved using DIIS.
           Start     Size      MaxIter   EConv     LConv     
           3         7         100       1.00e-07  1.00e-05  
 ------------------------------------------------------------------------------
            Enorm      Ldiff       Comment
 ------------------------------------------------------------------------------
     1     4.56e-02   2.82e-02     
     2     1.54e-02   7.74e-03     
     3     5.94e-03   1.04e-03     
     4     3.40e-03   1.33e-03     Switched to DIIS steps.
     5     8.88e-04   6.72e-04     
     6     4.25e-04   1.20e-04     
     7     1.33e-04   3.97e-05     
     8     6.15e-05   4.20e-06     
     9     2.28e-05   1.13e-06     
    10     9.00e-06   3.88e-07     
    11     3.53e-06   4.27e-08     
    12     1.22e-06   4.49e-08     
    13     5.37e-07   3.65e-08     
    14     2.05e-07   4.84e-08     
    15     9.34e-08   2.37e-08     
 ------------------------------------------------------------------------------
                                   CCSD Lambda converged.

 Computing density matrices in double precision...
           Orbital response amplitudes will be solved using DIIS.
           Start     Size      MaxIter   EConv     LConv     
           3         7         100       1.00e-06  1.00e-06  
 ------------------------------------------------------------------------------
            Enorm      Ldiff       Comment
 ------------------------------------------------------------------------------
     1     7.33e-02   2.87e-04     
     2     4.09e-02   2.16e-02     
     3     3.29e-02   1.58e-02     
     4     5.23e-03   1.19e-02     Switched to DIIS steps.
     5     1.13e-03   8.57e-04     
     6     4.40e-04   1.89e-04     
     7     5.04e-04   2.73e-05     
     8     3.60e-05   7.10e-05     
     9     9.73e-06   2.85e-06     
    10     1.63e-06   1.32e-06     
    11     5.21e-07   6.90e-08     
 ------------------------------------------------------------------------------
                                   Orbital response converged.

 Computing density matrices... Done.
 CCSD calculation:   CPU 114.34 s  wall 22.90 s

 Transferring MO TPDM to AO TPDM
 Transferring g2_o1o1o1o1
 Transferring g2_o1o1o1v1
 Transferring g2_o1o1v1v1
 Transferring g2_o1v1o1v1
 Transferring g2_o1v1v1v1
 Transferring g2_v1v1v1v1
 Adding separable TPDM
 Computing TPDM gradient
 --------------------------------------------------------
 2e gradient
  Atom          X               Y               Z
 --------------------------------------------------------
    1         -0.439970       17.991668        0.000000  
    2         11.222587      -11.360086        0.000000  
    3          4.070593        0.807251        0.000000  
    4        -14.853210       -7.438833       -0.000000  
 --------------------------------------------------------
 --------------------------------------------------------
 Final gradient
  Atom          X               Y               Z
 --------------------------------------------------------
    1         -0.439970       17.991668        0.000000  
    2         11.222587      -11.360086        0.000000  
    3          4.070593        0.807251        0.000000  
    4        -14.853210       -7.438833       -0.000000  
 --------------------------------------------------------
 Analytic gradient from two-electron contribution:   CPU 38.15 s  wall 7.05 s

 Total ccman2 time:   CPU 160.34 s  wall 31.64 s


 --------------------------------------------------------------

                    Orbital Energies (a.u.)
 --------------------------------------------------------------

 Alpha MOs
 -- Occupied --
-80.0584 -26.3158 -15.5855  -7.5946  -5.4880  -5.4863  -5.4860  -1.6219
 -1.1830  -0.8310  -0.7108  -0.6886  -0.6618  -0.5594  -0.4461  -0.4318
 -- Virtual --
  0.0301   0.0438   0.0690   0.0766   0.0863   0.1002   0.1542   0.2029
  0.2307   0.2348   0.2548   0.2700   0.3044   0.3340   0.3666   0.3873
  0.4154   0.4304   0.4961   0.5574   0.6708   0.7867   0.8897   0.8916
  0.9307   0.9579   1.0449   1.0962   1.1347   1.3158   1.3639   1.5309
  1.5986   1.6232   1.6250   1.7088   1.7793   1.8603   1.9400   2.1718
  2.2806   2.4476   2.6514   2.6593   2.8714   3.0036   3.3476   4.1940
  4.1988   4.2331   4.2578   4.2740   4.4273   4.6022   4.9368   6.8992
  6.9340   6.9600   7.6013  14.7064  14.8153  14.9258  36.8224  68.7430
166.1927
 --------------------------------------------------------------

          Ground-State Mulliken Net Atomic Charges

     Atom                 Charge (a.u.)
  ----------------------------------------
      1 P                     0.420015
      2 N                    -0.489660
      3 H                     0.251506
      4 F                    -0.181861
  ----------------------------------------
  Sum of atomic charges =     0.000000

 -----------------------------------------------------------------
                    Cartesian Multipole Moments
 -----------------------------------------------------------------
    Charge (ESU x 10^10)
                 0.0000
    Dipole Moment (Debye)
         X      -1.5664      Y      -2.5266      Z      -0.0000
       Tot       2.9728
    Quadrupole Moments (Debye-Ang)
        XX     -22.6117     XY       1.3048     YY     -26.5007
        XZ      -0.0000     YZ       0.0000     ZZ     -23.0962
    Octopole Moments (Debye-Ang^2)
       XXX      -5.1626    XXY      -3.0558    XYY       4.5571
       YYY       1.0223    XXZ       0.0000    XYZ      -0.0000
       YYZ      -0.0000    XZZ       3.4804    YZZ       0.2499
       ZZZ      -0.0000
    Hexadecapole Moments (Debye-Ang^3)
      XXXX    -119.9195   XXXY       5.3277   XXYY     -37.3364
      XYYY       8.0817   YYYY     -71.7049   XXXZ      -0.0000
      XXYZ       0.0000   XYYZ      -0.0000   YYYZ       0.0000
      XXZZ     -28.7859   XYZZ       1.8787   YYZZ     -15.8970
      XZZZ      -0.0000   YZZZ       0.0000   ZZZZ     -26.6998
 -----------------------------------------------------------------
 DrvMan completing analytic gradient of the correlated energy
 Correlated dipole moment
            1
    1  -0.6162867
    2  -0.9940261
    3  -0.0000000
 Energy read as -495.769929805
 Full Analytical Gradient: (in a.u., or Hartree/Bohr)
             1             2             3             4
    1    0.00065630   -0.00020668   -0.00031308   -0.00013654
    2   -0.00040349    0.00058782   -0.00010879   -0.00007554
    3   -0.00000000    0.00000000   -0.00000000    0.00000000
 Gradient time:  CPU 0.82 s  wall 0.83 s
 ----------------------------------------------------------------
             Standard Nuclear Orientation (Angstroms)
    I     Atom           X                Y                Z
 ----------------------------------------------------------------
    1      P      -0.0640000254    -0.5017533782    -0.0000000000
    2      N      -1.1975582262     0.5526311671     0.0000000000
    3      H      -2.1305159909     0.1453247728     0.0000000000
    4      F       1.2748248839     0.3895064145    -0.0000000000
 ----------------------------------------------------------------
 Nuclear Repulsion Energy =   102.4627543468 hartrees
 There are       16 alpha and       16 beta electrons

                       Distance Matrix (Angstroms)
             P (  1)   N (  2)   H (  3)
   N (  2)  1.548122
   H (  3)  2.165456  1.017992
   F (  4)  1.608352  2.477759  3.414084

 Requested basis set is 6-311++G(d,p)
 There are 30 shells and 81 basis functions
 A cutoff of  1.0D-14 yielded    459 shell pairs
 There are      3411 function pairs (      3675 Cartesian)
 Smallest overlap matrix eigenvalue = 2.73E-03
 Guess MOs from SCF MO coefficient file

 -----------------------------------------------------------------------
  General SCF calculation program by
  Eric Jon Sundstrom, Paul Horn, Yuezhi Mao, Dmitri Zuev, Alec White,
  David Stuck, Shaama M.S., Shane Yost, Joonho Lee, David Small,
  Daniel Levine, Susi Lehtola, Hugh Burton, Evgeny Epifanovsky
 -----------------------------------------------------------------------
 Hartree-Fock
 using 6 threads for integral computing
 -------------------------------------------------------
 OpenMP Integral computing Module                
 Release: version 2.0, May 2017, Q-Chem Inc. Pleasanton 
 -------------------------------------------------------
 A restricted SCF calculation will be
 performed using DIIS
 SCF converges when DIIS error is below 1.0e-08
 ---------------------------------------
  Cycle       Energy         DIIS error
 ---------------------------------------
    1    -495.2551322355      4.20e-05  
    2    -495.2551338918      1.82e-05  
    3    -495.2551341627      9.41e-06  
    4    -495.2551342618      1.98e-06  
    5    -495.2551342719      6.96e-07  
    6    -495.2551342733      3.11e-07  
    7    -495.2551342737      1.59e-07  
    8    -495.2551342737      6.14e-08  
    9    -495.2551342738      1.58e-08  
   10    -495.2551342738      3.48e-09  Convergence criterion met
 ---------------------------------------
 SCF time:   CPU 2.22s  wall 0.00s 
 SCF   energy in the final basis set =     -495.2551342738
 Total energy in the final basis set =     -495.2551342738


 ------------------------------------------------------------------------------

   CCMAN2: suite of methods based on coupled cluster
           and equation of motion theories.

   Components:
   * libvmm-1.3-trunk
     by Evgeny Epifanovsky, Ilya Kaliman.
   * libtensor-2.5-trunk
     by Evgeny Epifanovsky, Michael Wormit, Dmitry Zuev, Sam Manzer, 
        Ilya Kaliman.
   * libcc-2.5-trunk
     by Evgeny Epifanovsky, Arik Landau, Tomasz Kus, Kirill Khistyaev, 
        Dmitry Zuev, Prashant Manohar, Xintian Feng, Anna Krylov, 
        Matthew Goldey, Alec White, Thomas Jagau, Kaushik Nanda, 
        Anastasia Gunina, Alexander Kunitsa, Joonho Lee.

   CCMAN original authors:
   Anna I. Krylov, C. David Sherrill, Steven R. Gwaltney,
   Edward F. C. Byrd (2000)
   Sergey V. Levchenko, Lyudmila V. Slipchenko, Tao Wang,
   Ana-Maria C. Cristian (2003)
   Piotr A. Pieniazek, C. Melania Oana, Evgeny Epifanovsky (2007)
   Prashant Manohar (2009)

 ------------------------------------------------------------------------------


 Allocating and initializing 30808MB of RAM...
 Calculation will run on 6 cores.


 Alpha MOs, Restricted
 -- Occupied --                  
-80.058 -26.316 -15.585  -7.594  -5.488  -5.486  -5.486  -1.622
  1 A     2 A     3 A     4 A     5 A     6 A     7 A     8 A                  
 -1.183  -0.831  -0.711  -0.689  -0.662  -0.559  -0.446  -0.432
  9 A    10 A    11 A    12 A    13 A    14 A    15 A    16 A                  
 -- Virtual --                   
  0.030   0.044   0.069   0.077   0.086   0.100   0.154   0.203
 17 A    18 A    19 A    20 A    21 A    22 A    23 A    24 A                  
  0.231   0.235   0.255   0.270   0.304   0.334   0.367   0.387
 25 A    26 A    27 A    28 A    29 A    30 A    31 A    32 A                  
  0.416   0.431   0.496   0.557   0.671   0.787   0.890   0.892
 33 A    34 A    35 A    36 A    37 A    38 A    39 A    40 A                  
  0.931   0.958   1.045   1.096   1.135   1.315   1.366   1.531
 41 A    42 A    43 A    44 A    45 A    46 A    47 A    48 A                  
  1.599   1.623   1.625   1.710   1.780   1.860   1.940   2.172
 49 A    50 A    51 A    52 A    53 A    54 A    55 A    56 A                  
  2.281   2.448   2.650   2.660   2.872   3.005   3.348   4.194
 57 A    58 A    59 A    60 A    61 A    62 A    63 A    64 A                  
  4.199   4.233   4.258   4.274   4.428   4.602   4.939   6.899
 65 A    66 A    67 A    68 A    69 A    70 A    71 A    72 A                  
  6.934   6.960   7.602  14.707  14.815  14.927  36.824  68.743
 73 A    74 A    75 A    76 A    77 A    78 A    79 A    80 A                  
166.194
 81 A                                                                          

 Beta MOs, Restricted
 -- Occupied --                  
-80.058 -26.316 -15.585  -7.594  -5.488  -5.486  -5.486  -1.622
  1 A     2 A     3 A     4 A     5 A     6 A     7 A     8 A                  
 -1.183  -0.831  -0.711  -0.689  -0.662  -0.559  -0.446  -0.432
  9 A    10 A    11 A    12 A    13 A    14 A    15 A    16 A                  
 -- Virtual --                   
  0.030   0.044   0.069   0.077   0.086   0.100   0.154   0.203
 17 A    18 A    19 A    20 A    21 A    22 A    23 A    24 A                  
  0.231   0.235   0.255   0.270   0.304   0.334   0.367   0.387
 25 A    26 A    27 A    28 A    29 A    30 A    31 A    32 A                  
  0.416   0.431   0.496   0.557   0.671   0.787   0.890   0.892
 33 A    34 A    35 A    36 A    37 A    38 A    39 A    40 A                  
  0.931   0.958   1.045   1.096   1.135   1.315   1.366   1.531
 41 A    42 A    43 A    44 A    45 A    46 A    47 A    48 A                  
  1.599   1.623   1.625   1.710   1.780   1.860   1.940   2.172
 49 A    50 A    51 A    52 A    53 A    54 A    55 A    56 A                  
  2.281   2.448   2.650   2.660   2.872   3.005   3.348   4.194
 57 A    58 A    59 A    60 A    61 A    62 A    63 A    64 A                  
  4.199   4.233   4.258   4.274   4.428   4.602   4.939   6.899
 65 A    66 A    67 A    68 A    69 A    70 A    71 A    72 A                  
  6.934   6.960   7.602  14.707  14.815  14.927  36.824  68.743
 73 A    74 A    75 A    76 A    77 A    78 A    79 A    80 A                  
166.194
 81 A                                                                          

 Occupation and symmetry of molecular orbitals

 Point group: C1 (1 irreducible representation).

                           A     All 
 -------------------------------------
 All molecular orbitals:
  - Alpha                  81    81  
  - Beta                   81    81  
 -------------------------------------
 Alpha orbitals:
  - Frozen occupied        7     7   
  - Active occupied        9     9   
  - Active virtual         65    65  
  - Frozen virtual         0     0   
 -------------------------------------
 Beta orbitals:
  - Frozen occupied        7     7   
  - Active occupied        9     9   
  - Active virtual         65    65  
  - Frozen virtual         0     0   
 -------------------------------------

 Import integrals:   CPU 0.00 s  wall 0.00 s

 Import integrals:   CPU 4.62 s  wall 0.84 s

 MP2 amplitudes:   CPU 0.02 s  wall 0.02 s

Running a double precision version
           CCSD T amplitudes will be solved using DIIS.

           Start     Size      MaxIter   EConv     TConv     
           3         7         100       1.00e-07  1.00e-05  
 ------------------------------------------------------------------------------
           Energy (a.u.)   Ediff      Tdiff       Comment
 ------------------------------------------------------------------------------
          -495.75929713                           
     1    -495.74994749   9.35e-03   6.33e-01     
     2    -495.76809741   1.81e-02   9.12e-02     
     3    -495.76719202   9.05e-04   4.09e-02     
     4    -495.76916875   1.98e-03   1.43e-02     Switched to DIIS steps.
     5    -495.76987257   7.04e-04   1.03e-02     
     6    -495.76992735   5.48e-05   2.10e-03     
     7    -495.76992610   1.25e-06   1.06e-03     
     8    -495.76992839   2.28e-06   2.64e-04     
     9    -495.76992965   1.27e-06   1.54e-04     
    10    -495.76992984   1.89e-07   4.12e-05     
    11    -495.76992996   1.14e-07   1.62e-05     
    12    -495.76993002   6.30e-08   8.85e-06     
 ------------------------------------------------------------------------------
          -495.76993002                           CCSD T converged.

End of double precision
 SCF energy                 = -495.25513427
 MP2 energy                 = -495.75929713
 CCSD correlation energy     =   -0.51479575
 CCSD total energy           = -495.76993002

 CCSD  T1^2 = 0.0114  T2^2 = 0.1772  Leading amplitudes:

 Amplitude    Orbitals with energies
  0.0274       12 (A) A                  ->    17 (A) A                   
              -0.6885                          0.0303                     
  0.0274       12 (A) B                  ->    17 (A) B                   
              -0.6885                          0.0303                     
 -0.0206       16 (A) A                  ->    23 (A) A                   
              -0.4317                          0.1543                     
 -0.0206       16 (A) B                  ->    23 (A) B                   
              -0.4317                          0.1543                     

 Amplitude    Orbitals with energies
 -0.0951       15 (A) A      15 (A) B    ->    17 (A) A      17 (A) B     
              -0.4464       -0.4464            0.0303        0.0303       
  0.0951       15 (A) A      15 (A) B    ->    17 (A) B      17 (A) A     
              -0.4464       -0.4464            0.0303        0.0303       
  0.0951       15 (A) B      15 (A) A    ->    17 (A) A      17 (A) B     
              -0.4464       -0.4464            0.0303        0.0303       
 -0.0951       15 (A) B      15 (A) A    ->    17 (A) B      17 (A) A     
              -0.4464       -0.4464            0.0303        0.0303       

 Computing CCSD intemediates for later calculations in double precision
 Finished.

Running a double precision version
           CCSD Lambda amplitudes will be solved using DIIS.
           Start     Size      MaxIter   EConv     LConv     
           3         7         100       1.00e-07  1.00e-05  
 ------------------------------------------------------------------------------
            Enorm      Ldiff       Comment
 ------------------------------------------------------------------------------
     1     4.55e-02   2.81e-02     
     2     1.54e-02   7.74e-03     
     3     5.93e-03   1.04e-03     
     4     3.40e-03   1.33e-03     Switched to DIIS steps.
     5     8.86e-04   6.71e-04     
     6     4.24e-04   1.19e-04     
     7     1.32e-04   3.96e-05     
     8     6.12e-05   4.21e-06     
     9     2.28e-05   1.10e-06     
    10     8.97e-06   3.74e-07     
    11     3.52e-06   3.68e-08     
    12     1.22e-06   4.29e-08     
    13     5.35e-07   3.57e-08     
    14     2.04e-07   4.80e-08     
    15     9.29e-08   2.35e-08     
 ------------------------------------------------------------------------------
                                   CCSD Lambda converged.

 Computing density matrices in double precision...
           Orbital response amplitudes will be solved using DIIS.
           Start     Size      MaxIter   EConv     LConv     
           3         7         100       1.00e-06  1.00e-06  
 ------------------------------------------------------------------------------
            Enorm      Ldiff       Comment
 ------------------------------------------------------------------------------
     1     7.32e-02   2.67e-04     
     2     4.08e-02   2.15e-02     
     3     3.28e-02   1.58e-02     
     4     5.22e-03   1.19e-02     Switched to DIIS steps.
     5     1.12e-03   8.59e-04     
     6     4.29e-04   1.86e-04     
     7     4.94e-04   2.43e-05     
     8     3.59e-05   6.93e-05     
     9     9.65e-06   2.96e-06     
    10     1.62e-06   1.32e-06     
    11     5.18e-07   6.92e-08     
 ------------------------------------------------------------------------------
                                   Orbital response converged.

 Computing density matrices... Done.
 CCSD calculation:   CPU 115.49 s  wall 22.99 s

 Transferring MO TPDM to AO TPDM
 Transferring g2_o1o1o1o1
 Transferring g2_o1o1o1v1
 Transferring g2_o1o1v1v1
 Transferring g2_o1v1o1v1
 Transferring g2_o1v1v1v1
 Transferring g2_v1v1v1v1
 Adding separable TPDM
 Computing TPDM gradient
 --------------------------------------------------------
 2e gradient
  Atom          X               Y               Z
 --------------------------------------------------------
    1         -0.465727       17.993714       -0.000000  
    2         11.242840      -11.358674        0.000000  
    3          4.077202        0.804683        0.000000  
    4        -14.854315       -7.439722        0.000000  
 --------------------------------------------------------
 --------------------------------------------------------
 Final gradient
  Atom          X               Y               Z
 --------------------------------------------------------
    1         -0.465727       17.993714       -0.000000  
    2         11.242840      -11.358674        0.000000  
    3          4.077202        0.804683        0.000000  
    4        -14.854315       -7.439722        0.000000  
 --------------------------------------------------------
 Analytic gradient from two-electron contribution:   CPU 37.94 s  wall 7.06 s

 Total ccman2 time:   CPU 160.55 s  wall 31.67 s


 --------------------------------------------------------------

                    Orbital Energies (a.u.)
 --------------------------------------------------------------

 Alpha MOs
 -- Occupied --
-80.0582 -26.3158 -15.5852  -7.5944  -5.4878  -5.4862  -5.4859  -1.6218
 -1.1834  -0.8311  -0.7109  -0.6885  -0.6621  -0.5593  -0.4464  -0.4317
 -- Virtual --
  0.0303   0.0438   0.0691   0.0766   0.0864   0.1003   0.1543   0.2029
  0.2307   0.2349   0.2549   0.2701   0.3044   0.3341   0.3666   0.3874
  0.4156   0.4306   0.4964   0.5575   0.6712   0.7870   0.8898   0.8919
  0.9307   0.9580   1.0446   1.0963   1.1350   1.3153   1.3656   1.5313
  1.5988   1.6234   1.6252   1.7097   1.7795   1.8602   1.9400   2.1724
  2.2812   2.4479   2.6505   2.6601   2.8720   3.0053   3.3484   4.1941
  4.1989   4.2332   4.2580   4.2741   4.4279   4.6023   4.9394   6.8992
  6.9341   6.9601   7.6019  14.7066  14.8155  14.9274  36.8236  68.7431
166.1937
 --------------------------------------------------------------

          Ground-State Mulliken Net Atomic Charges

     Atom                 Charge (a.u.)
  ----------------------------------------
      1 P                     0.419776
      2 N                    -0.490374
      3 H                     0.252265
      4 F                    -0.181667
  ----------------------------------------
  Sum of atomic charges =    -0.000000

 -----------------------------------------------------------------
                    Cartesian Multipole Moments
 -----------------------------------------------------------------
    Charge (ESU x 10^10)
                -0.0000
    Dipole Moment (Debye)
         X      -1.5707      Y      -2.5214      Z      -0.0000
       Tot       2.9707
    Quadrupole Moments (Debye-Ang)
        XX     -22.6031     XY       1.3004     YY     -26.4950
        XZ      -0.0000     YZ       0.0000     ZZ     -23.0914
    Octopole Moments (Debye-Ang^2)
       XXX      -5.1972    XXY      -3.0348    XYY       4.5421
       YYY       1.0735    XXZ      -0.0000    XYZ       0.0000
       YYZ      -0.0000    XZZ       3.4742    YZZ       0.2628
       ZZZ      -0.0000
    Hexadecapole Moments (Debye-Ang^3)
      XXXX    -119.8329   XXXY       5.2705   XXYY     -37.3083
      XYYY       8.0278   YYYY     -71.6143   XXXZ       0.0000
      XXYZ       0.0000   XYYZ       0.0000   YYYZ       0.0000
      XXZZ     -28.7776   XYZZ       1.8636   YYZZ     -15.8806
      XZZZ       0.0000   YZZZ       0.0000   ZZZZ     -26.6876
 -----------------------------------------------------------------
 DrvMan completing analytic gradient of the correlated energy
 Correlated dipole moment
            1
    1  -0.6179671
    2  -0.9920094
    3  -0.0000000
 Energy read as -495.769930020
 Full Analytical Gradient: (in a.u., or Hartree/Bohr)
             1             2             3             4
    1   -0.00014293    0.00006179    0.00020170   -0.00012056
    2    0.00050196   -0.00047370    0.00012067   -0.00014894
    3    0.00000000   -0.00000000    0.00000000    0.00000000
 Gradient time:  CPU 0.75 s  wall 0.76 s
 ----------------------------------------------------------------
             Standard Nuclear Orientation (Angstroms)
    I     Atom           X                Y                Z
 ----------------------------------------------------------------
    1      P      -0.0640000254    -0.5017533782    -0.0000000000
    2      N      -1.1975582262     0.5536311671     0.0010000000
    3      H      -2.1305159909     0.1453247728     0.0000000000
    4      F       1.2748248839     0.3895064145    -0.0000000000
 ----------------------------------------------------------------
 Nuclear Repulsion Energy =   102.4451675789 hartrees
 There are       16 alpha and       16 beta electrons

                       Distance Matrix (Angstroms)
             P (  1)   N (  2)   H (  3)
   N (  2)  1.548803
   H (  3)  2.165456  1.018393
   F (  4)  1.608352  2.477825  3.414084

 Requested basis set is 6-311++G(d,p)
 There are 30 shells and 81 basis functions
 A cutoff of  1.0D-14 yielded    459 shell pairs
 There are      3411 function pairs (      3675 Cartesian)
 Smallest overlap matrix eigenvalue = 2.73E-03
 Guess MOs from SCF MO coefficient file

 -----------------------------------------------------------------------
  General SCF calculation program by
  Eric Jon Sundstrom, Paul Horn, Yuezhi Mao, Dmitri Zuev, Alec White,
  David Stuck, Shaama M.S., Shane Yost, Joonho Lee, David Small,
  Daniel Levine, Susi Lehtola, Hugh Burton, Evgeny Epifanovsky
 -----------------------------------------------------------------------
 Hartree-Fock
 using 6 threads for integral computing
 -------------------------------------------------------
 OpenMP Integral computing Module                
 Release: version 2.0, May 2017, Q-Chem Inc. Pleasanton 
 -------------------------------------------------------
 A restricted SCF calculation will be
 performed using DIIS
 SCF converges when DIIS error is below 1.0e-08
 ---------------------------------------
  Cycle       Energy         DIIS error
 ---------------------------------------
    1    -495.2550768070      2.65e-05  
    2    -495.2550775287      1.01e-05  
    3    -495.2550776287      6.12e-06  
    4    -495.2550776706      1.46e-06  
    5    -495.2550776780      6.49e-07  
    6    -495.2550776800      3.33e-07  
    7    -495.2550776806      1.46e-07  
    8    -495.2550776807      4.96e-08  
    9    -495.2550776807      1.44e-08  
   10    -495.2550776807      4.99e-09  Convergence criterion met
 ---------------------------------------
 SCF time:   CPU 2.21s  wall 1.00s 
 SCF   energy in the final basis set =     -495.2550776807
 Total energy in the final basis set =     -495.2550776807


 ------------------------------------------------------------------------------

   CCMAN2: suite of methods based on coupled cluster
           and equation of motion theories.

   Components:
   * libvmm-1.3-trunk
     by Evgeny Epifanovsky, Ilya Kaliman.
   * libtensor-2.5-trunk
     by Evgeny Epifanovsky, Michael Wormit, Dmitry Zuev, Sam Manzer, 
        Ilya Kaliman.
   * libcc-2.5-trunk
     by Evgeny Epifanovsky, Arik Landau, Tomasz Kus, Kirill Khistyaev, 
        Dmitry Zuev, Prashant Manohar, Xintian Feng, Anna Krylov, 
        Matthew Goldey, Alec White, Thomas Jagau, Kaushik Nanda, 
        Anastasia Gunina, Alexander Kunitsa, Joonho Lee.

   CCMAN original authors:
   Anna I. Krylov, C. David Sherrill, Steven R. Gwaltney,
   Edward F. C. Byrd (2000)
   Sergey V. Levchenko, Lyudmila V. Slipchenko, Tao Wang,
   Ana-Maria C. Cristian (2003)
   Piotr A. Pieniazek, C. Melania Oana, Evgeny Epifanovsky (2007)
   Prashant Manohar (2009)

 ------------------------------------------------------------------------------


 Allocating and initializing 30808MB of RAM...
 Calculation will run on 6 cores.


 Alpha MOs, Restricted
 -- Occupied --                  
-80.058 -26.316 -15.585  -7.595  -5.488  -5.486  -5.486  -1.622
  1 A     2 A     3 A     4 A     5 A     6 A     7 A     8 A                  
 -1.183  -0.831  -0.711  -0.689  -0.662  -0.559  -0.446  -0.432
  9 A    10 A    11 A    12 A    13 A    14 A    15 A    16 A                  
 -- Virtual --                   
  0.030   0.044   0.069   0.077   0.086   0.100   0.154   0.203
 17 A    18 A    19 A    20 A    21 A    22 A    23 A    24 A                  
  0.231   0.235   0.255   0.270   0.304   0.334   0.367   0.387
 25 A    26 A    27 A    28 A    29 A    30 A    31 A    32 A                  
  0.415   0.430   0.496   0.557   0.671   0.787   0.890   0.892
 33 A    34 A    35 A    36 A    37 A    38 A    39 A    40 A                  
  0.931   0.958   1.045   1.096   1.135   1.316   1.365   1.531
 41 A    42 A    43 A    44 A    45 A    46 A    47 A    48 A                  
  1.599   1.623   1.625   1.709   1.779   1.860   1.940   2.172
 49 A    50 A    51 A    52 A    53 A    54 A    55 A    56 A                  
  2.281   2.448   2.651   2.660   2.872   3.004   3.348   4.194
 57 A    58 A    59 A    60 A    61 A    62 A    63 A    64 A                  
  4.199   4.233   4.258   4.274   4.428   4.602   4.938   6.899
 65 A    66 A    67 A    68 A    69 A    70 A    71 A    72 A                  
  6.934   6.960   7.602  14.706  14.815  14.927  36.823  68.743
 73 A    74 A    75 A    76 A    77 A    78 A    79 A    80 A                  
166.193
 81 A                                                                          

 Beta MOs, Restricted
 -- Occupied --                  
-80.058 -26.316 -15.585  -7.595  -5.488  -5.486  -5.486  -1.622
  1 A     2 A     3 A     4 A     5 A     6 A     7 A     8 A                  
 -1.183  -0.831  -0.711  -0.689  -0.662  -0.559  -0.446  -0.432
  9 A    10 A    11 A    12 A    13 A    14 A    15 A    16 A                  
 -- Virtual --                   
  0.030   0.044   0.069   0.077   0.086   0.100   0.154   0.203
 17 A    18 A    19 A    20 A    21 A    22 A    23 A    24 A                  
  0.231   0.235   0.255   0.270   0.304   0.334   0.367   0.387
 25 A    26 A    27 A    28 A    29 A    30 A    31 A    32 A                  
  0.415   0.430   0.496   0.557   0.671   0.787   0.890   0.892
 33 A    34 A    35 A    36 A    37 A    38 A    39 A    40 A                  
  0.931   0.958   1.045   1.096   1.135   1.316   1.365   1.531
 41 A    42 A    43 A    44 A    45 A    46 A    47 A    48 A                  
  1.599   1.623   1.625   1.709   1.779   1.860   1.940   2.172
 49 A    50 A    51 A    52 A    53 A    54 A    55 A    56 A                  
  2.281   2.448   2.651   2.660   2.872   3.004   3.348   4.194
 57 A    58 A    59 A    60 A    61 A    62 A    63 A    64 A                  
  4.199   4.233   4.258   4.274   4.428   4.602   4.938   6.899
 65 A    66 A    67 A    68 A    69 A    70 A    71 A    72 A                  
  6.934   6.960   7.602  14.706  14.815  14.927  36.823  68.743
 73 A    74 A    75 A    76 A    77 A    78 A    79 A    80 A                  
166.193
 81 A                                                                          

 Occupation and symmetry of molecular orbitals

 Point group: C1 (1 irreducible representation).

                           A     All 
 -------------------------------------
 All molecular orbitals:
  - Alpha                  81    81  
  - Beta                   81    81  
 -------------------------------------
 Alpha orbitals:
  - Frozen occupied        7     7   
  - Active occupied        9     9   
  - Active virtual         65    65  
  - Frozen virtual         0     0   
 -------------------------------------
 Beta orbitals:
  - Frozen occupied        7     7   
  - Active occupied        9     9   
  - Active virtual         65    65  
  - Frozen virtual         0     0   
 -------------------------------------

 Import integrals:   CPU 0.00 s  wall 0.00 s

 Import integrals:   CPU 4.60 s  wall 0.84 s

 MP2 amplitudes:   CPU 0.02 s  wall 0.01 s

Running a double precision version
           CCSD T amplitudes will be solved using DIIS.

           Start     Size      MaxIter   EConv     TConv     
           3         7         100       1.00e-07  1.00e-05  
 ------------------------------------------------------------------------------
           Energy (a.u.)   Ediff      Tdiff       Comment
 ------------------------------------------------------------------------------
          -495.75930792                           
     1    -495.74993290   9.38e-03   6.33e-01     
     2    -495.76809867   1.82e-02   9.13e-02     
     3    -495.76718939   9.09e-04   4.10e-02     
     4    -495.76916836   1.98e-03   1.43e-02     Switched to DIIS steps.
     5    -495.76987290   7.05e-04   1.03e-02     
     6    -495.76992774   5.48e-05   2.10e-03     
     7    -495.76992646   1.28e-06   1.06e-03     
     8    -495.76992874   2.28e-06   2.64e-04     
     9    -495.76993000   1.27e-06   1.54e-04     
    10    -495.76993019   1.88e-07   4.13e-05     
    11    -495.76993031   1.14e-07   1.62e-05     
    12    -495.76993037   6.33e-08   8.85e-06     
 ------------------------------------------------------------------------------
          -495.76993037                           CCSD T converged.

End of double precision
 SCF energy                 = -495.25507768
 MP2 energy                 = -495.75930792
 CCSD correlation energy     =   -0.51485269
 CCSD total energy           = -495.76993037

 CCSD  T1^2 = 0.0114  T2^2 = 0.1773  Leading amplitudes:

 Amplitude    Orbitals with energies
 -0.0274       12 (A) A                  ->    17 (A) A                   
              -0.6885                          0.0302                     
 -0.0274       12 (A) B                  ->    17 (A) B                   
              -0.6885                          0.0302                     
  0.0206       16 (A) A                  ->    23 (A) A                   
              -0.4317                          0.1543                     
  0.0206       16 (A) B                  ->    23 (A) B                   
              -0.4317                          0.1543                     

 Amplitude    Orbitals with energies
 -0.0953       15 (A) A      15 (A) B    ->    17 (A) A      17 (A) B     
              -0.4462       -0.4462            0.0302        0.0302       
  0.0953       15 (A) A      15 (A) B    ->    17 (A) B      17 (A) A     
              -0.4462       -0.4462            0.0302        0.0302       
  0.0953       15 (A) B      15 (A) A    ->    17 (A) A      17 (A) B     
              -0.4462       -0.4462            0.0302        0.0302       
 -0.0953       15 (A) B      15 (A) A    ->    17 (A) B      17 (A) A     
              -0.4462       -0.4462            0.0302        0.0302       

 Computing CCSD intemediates for later calculations in double precision
 Finished.

Running a double precision version
           CCSD Lambda amplitudes will be solved using DIIS.
           Start     Size      MaxIter   EConv     LConv     
           3         7         100       1.00e-07  1.00e-05  
 ------------------------------------------------------------------------------
            Enorm      Ldiff       Comment
 ------------------------------------------------------------------------------
     1     4.55e-02   2.82e-02     
     2     1.54e-02   7.74e-03     
     3     5.94e-03   1.04e-03     
     4     3.40e-03   1.33e-03     Switched to DIIS steps.
     5     8.87e-04   6.72e-04     
     6     4.25e-04   1.19e-04     
     7     1.32e-04   3.97e-05     
     8     6.13e-05   4.20e-06     
     9     2.28e-05   1.12e-06     
    10     8.99e-06   3.81e-07     
    11     3.52e-06   3.97e-08     
    12     1.22e-06   4.39e-08     
    13     5.36e-07   3.61e-08     
    14     2.05e-07   4.82e-08     
    15     9.34e-08   2.36e-08     
 ------------------------------------------------------------------------------
                                   CCSD Lambda converged.

 Computing density matrices in double precision...
           Orbital response amplitudes will be solved using DIIS.
           Start     Size      MaxIter   EConv     LConv     
           3         7         100       1.00e-06  1.00e-06  
 ------------------------------------------------------------------------------
            Enorm      Ldiff       Comment
 ------------------------------------------------------------------------------
     1     7.33e-02   2.77e-04     
     2     4.09e-02   2.15e-02     
     3     3.29e-02   1.58e-02     
     4     5.23e-03   1.19e-02     Switched to DIIS steps.
     5     1.12e-03   8.58e-04     
     6     4.34e-04   1.87e-04     
     7     4.99e-04   2.58e-05     
     8     3.59e-05   7.02e-05     
     9     9.69e-06   2.90e-06     
    10     1.63e-06   1.32e-06     
    11     5.20e-07   6.92e-08     
 ------------------------------------------------------------------------------
                                   Orbital response converged.

 Computing density matrices... Done.
 CCSD calculation:   CPU 113.92 s  wall 22.58 s

 Transferring MO TPDM to AO TPDM
 Transferring g2_o1o1o1o1
 Transferring g2_o1o1o1v1
 Transferring g2_o1o1v1v1
 Transferring g2_o1v1o1v1
 Transferring g2_o1v1v1v1
 Transferring g2_v1v1v1v1
 Adding separable TPDM
 Computing TPDM gradient
 --------------------------------------------------------
 2e gradient
  Atom          X               Y               Z
 --------------------------------------------------------
    1         -0.452839       17.992694        0.008657  
    2         11.232706      -11.359378       -0.014798  
    3          4.073897        0.805964        0.003815  
    4        -14.853764       -7.439279        0.002327  
 --------------------------------------------------------
 --------------------------------------------------------
 Final gradient
  Atom          X               Y               Z
 --------------------------------------------------------
    1         -0.452839       17.992694        0.008657  
    2         11.232706      -11.359378       -0.014798  
    3          4.073897        0.805964        0.003815  
    4        -14.853764       -7.439279        0.002327  
 --------------------------------------------------------
 Analytic gradient from two-electron contribution:   CPU 37.41 s  wall 6.75 s

 Total ccman2 time:   CPU 158.58 s  wall 31.33 s


 --------------------------------------------------------------

                    Orbital Energies (a.u.)
 --------------------------------------------------------------

 Alpha MOs
 -- Occupied --
-80.0583 -26.3158 -15.5854  -7.5945  -5.4879  -5.4863  -5.4860  -1.6219
 -1.1832  -0.8310  -0.7108  -0.6885  -0.6620  -0.5594  -0.4462  -0.4317
 -- Virtual --
  0.0302   0.0438   0.0691   0.0766   0.0864   0.1002   0.1543   0.2029
  0.2307   0.2348   0.2549   0.2701   0.3044   0.3340   0.3666   0.3873
  0.4155   0.4305   0.4963   0.5574   0.6710   0.7869   0.8898   0.8918
  0.9307   0.9580   1.0448   1.0963   1.1348   1.3155   1.3648   1.5311
  1.5987   1.6233   1.6251   1.7092   1.7794   1.8602   1.9400   2.1721
  2.2809   2.4478   2.6509   2.6597   2.8717   3.0044   3.3480   4.1941
  4.1989   4.2332   4.2579   4.2741   4.4276   4.6023   4.9381   6.8992
  6.9341   6.9600   7.6016  14.7065  14.8154  14.9266  36.8230  68.7431
166.1932
 --------------------------------------------------------------

          Ground-State Mulliken Net Atomic Charges

     Atom                 Charge (a.u.)
  ----------------------------------------
      1 P                     0.419896
      2 N                    -0.490017
      3 H                     0.251886
      4 F                    -0.181764
  ----------------------------------------
  Sum of atomic charges =    -0.000000

 -----------------------------------------------------------------
                    Cartesian Multipole Moments
 -----------------------------------------------------------------
    Charge (ESU x 10^10)
                -0.0000
    Dipole Moment (Debye)
         X      -1.5686      Y      -2.5240      Z      -0.0021
       Tot       2.9717
    Quadrupole Moments (Debye-Ang)
        XX     -22.6074     XY       1.3026     YY     -26.4979
        XZ       0.0044     YZ      -0.0031     ZZ     -23.0938
    Octopole Moments (Debye-Ang^2)
       XXX      -5.1799    XXY      -3.0453    XYY       4.5496
       YYY       1.0479    XXZ      -0.0117    XYZ       0.0025
       YYZ      -0.0075    XZZ       3.4773    YZZ       0.2564
       ZZZ      -0.0187
    Hexadecapole Moments (Debye-Ang^3)
      XXXX    -119.8762   XXXY       5.2991   XXYY     -37.3224
      XYYY       8.0548   YYYY     -71.6595   XXXZ       0.0308
      XXYZ      -0.0074   XYYZ       0.0109   YYYZ      -0.0154
      XXZZ     -28.7818   XYZZ       1.8712   YYZZ     -15.8888
      XZZZ       0.0254   YZZZ      -0.0132   ZZZZ     -26.6937
 -----------------------------------------------------------------
 DrvMan completing analytic gradient of the correlated energy
 Correlated dipole moment
            1
    1  -0.6171256
    2  -0.9930195
    3  -0.0008104
 Energy read as -495.769930369
 Full Analytical Gradient: (in a.u., or Hartree/Bohr)
             1             2             3             4
    1    0.00025778   -0.00007305   -0.00005624   -0.00012849
    2    0.00004859    0.00005746    0.00000614   -0.00011219
    3    0.00001976    0.00004623   -0.00004131   -0.00002468
 Gradient time:  CPU 0.81 s  wall 0.82 s
 ----------------------------------------------------------------
             Standard Nuclear Orientation (Angstroms)
    I     Atom           X                Y                Z
 ----------------------------------------------------------------
    1      P      -0.0640000254    -0.5017533782    -0.0000000000
    2      N      -1.1975582262     0.5536311671     0.0000000000
    3      H      -2.1295159909     0.1453247728     0.0000000000
    4      F       1.2748248839     0.3895064145    -0.0000000000
 ----------------------------------------------------------------
 Nuclear Repulsion Energy =   102.4504763402 hartrees
 There are       16 alpha and       16 beta electrons

                       Distance Matrix (Angstroms)
             P (  1)   N (  2)   H (  3)
   N (  2)  1.548803
   H (  3)  2.164501  1.017477
   F (  4)  1.608352  2.477825  3.413087

 Requested basis set is 6-311++G(d,p)
 There are 30 shells and 81 basis functions
 A cutoff of  1.0D-14 yielded    459 shell pairs
 There are      3411 function pairs (      3675 Cartesian)
 Smallest overlap matrix eigenvalue = 2.73E-03
 Guess MOs from SCF MO coefficient file

 -----------------------------------------------------------------------
  General SCF calculation program by
  Eric Jon Sundstrom, Paul Horn, Yuezhi Mao, Dmitri Zuev, Alec White,
  David Stuck, Shaama M.S., Shane Yost, Joonho Lee, David Small,
  Daniel Levine, Susi Lehtola, Hugh Burton, Evgeny Epifanovsky
 -----------------------------------------------------------------------
 Hartree-Fock
 using 6 threads for integral computing
 -------------------------------------------------------
 OpenMP Integral computing Module                
 Release: version 2.0, May 2017, Q-Chem Inc. Pleasanton 
 -------------------------------------------------------
 A restricted SCF calculation will be
 performed using DIIS
 SCF converges when DIIS error is below 1.0e-08
 ---------------------------------------
  Cycle       Energy         DIIS error
 ---------------------------------------
    1    -495.2550973959      2.38e-05  
    2    -495.2550979023      6.55e-06  
    3    -495.2550979558      4.34e-06  
    4    -495.2550979749      1.23e-06  
    5    -495.2550979806      5.82e-07  
    6    -495.2550979826      2.66e-07  
    7    -495.2550979830      1.13e-07  
    8    -495.2550979830      2.57e-08  
    9    -495.2550979830      7.41e-09  Convergence criterion met
 ---------------------------------------
 SCF time:   CPU 2.01s  wall 0.00s 
 SCF   energy in the final basis set =     -495.2550979830
 Total energy in the final basis set =     -495.2550979830


 ------------------------------------------------------------------------------

   CCMAN2: suite of methods based on coupled cluster
           and equation of motion theories.

   Components:
   * libvmm-1.3-trunk
     by Evgeny Epifanovsky, Ilya Kaliman.
   * libtensor-2.5-trunk
     by Evgeny Epifanovsky, Michael Wormit, Dmitry Zuev, Sam Manzer, 
        Ilya Kaliman.
   * libcc-2.5-trunk
     by Evgeny Epifanovsky, Arik Landau, Tomasz Kus, Kirill Khistyaev, 
        Dmitry Zuev, Prashant Manohar, Xintian Feng, Anna Krylov, 
        Matthew Goldey, Alec White, Thomas Jagau, Kaushik Nanda, 
        Anastasia Gunina, Alexander Kunitsa, Joonho Lee.

   CCMAN original authors:
   Anna I. Krylov, C. David Sherrill, Steven R. Gwaltney,
   Edward F. C. Byrd (2000)
   Sergey V. Levchenko, Lyudmila V. Slipchenko, Tao Wang,
   Ana-Maria C. Cristian (2003)
   Piotr A. Pieniazek, C. Melania Oana, Evgeny Epifanovsky (2007)
   Prashant Manohar (2009)

 ------------------------------------------------------------------------------


 Allocating and initializing 30808MB of RAM...
 Calculation will run on 6 cores.


 Alpha MOs, Restricted
 -- Occupied --                  
-80.058 -26.316 -15.585  -7.595  -5.488  -5.486  -5.486  -1.622
  1 A     2 A     3 A     4 A     5 A     6 A     7 A     8 A                  
 -1.183  -0.831  -0.711  -0.689  -0.662  -0.559  -0.446  -0.432
  9 A    10 A    11 A    12 A    13 A    14 A    15 A    16 A                  
 -- Virtual --                   
  0.030   0.044   0.069   0.077   0.086   0.100   0.154   0.203
 17 A    18 A    19 A    20 A    21 A    22 A    23 A    24 A                  
  0.231   0.235   0.255   0.270   0.304   0.334   0.367   0.387
 25 A    26 A    27 A    28 A    29 A    30 A    31 A    32 A                  
  0.415   0.430   0.496   0.557   0.671   0.787   0.890   0.892
 33 A    34 A    35 A    36 A    37 A    38 A    39 A    40 A                  
  0.931   0.958   1.045   1.096   1.135   1.315   1.365   1.531
 41 A    42 A    43 A    44 A    45 A    46 A    47 A    48 A                  
  1.599   1.623   1.625   1.709   1.779   1.860   1.940   2.173
 49 A    50 A    51 A    52 A    53 A    54 A    55 A    56 A                  
  2.281   2.448   2.651   2.661   2.871   3.004   3.349   4.194
 57 A    58 A    59 A    60 A    61 A    62 A    63 A    64 A                  
  4.199   4.233   4.258   4.274   4.428   4.602   4.939   6.899
 65 A    66 A    67 A    68 A    69 A    70 A    71 A    72 A                  
  6.934   6.960   7.602  14.706  14.815  14.927  36.824  68.743
 73 A    74 A    75 A    76 A    77 A    78 A    79 A    80 A                  
166.193
 81 A                                                                          

 Beta MOs, Restricted
 -- Occupied --                  
-80.058 -26.316 -15.585  -7.595  -5.488  -5.486  -5.486  -1.622
  1 A     2 A     3 A     4 A     5 A     6 A     7 A     8 A                  
 -1.183  -0.831  -0.711  -0.689  -0.662  -0.559  -0.446  -0.432
  9 A    10 A    11 A    12 A    13 A    14 A    15 A    16 A                  
 -- Virtual --                   
  0.030   0.044   0.069   0.077   0.086   0.100   0.154   0.203
 17 A    18 A    19 A    20 A    21 A    22 A    23 A    24 A                  
  0.231   0.235   0.255   0.270   0.304   0.334   0.367   0.387
 25 A    26 A    27 A    28 A    29 A    30 A    31 A    32 A                  
  0.415   0.430   0.496   0.557   0.671   0.787   0.890   0.892
 33 A    34 A    35 A    36 A    37 A    38 A    39 A    40 A                  
  0.931   0.958   1.045   1.096   1.135   1.315   1.365   1.531
 41 A    42 A    43 A    44 A    45 A    46 A    47 A    48 A                  
  1.599   1.623   1.625   1.709   1.779   1.860   1.940   2.173
 49 A    50 A    51 A    52 A    53 A    54 A    55 A    56 A                  
  2.281   2.448   2.651   2.661   2.871   3.004   3.349   4.194
 57 A    58 A    59 A    60 A    61 A    62 A    63 A    64 A                  
  4.199   4.233   4.258   4.274   4.428   4.602   4.939   6.899
 65 A    66 A    67 A    68 A    69 A    70 A    71 A    72 A                  
  6.934   6.960   7.602  14.706  14.815  14.927  36.824  68.743
 73 A    74 A    75 A    76 A    77 A    78 A    79 A    80 A                  
166.193
 81 A                                                                          

 Occupation and symmetry of molecular orbitals

 Point group: C1 (1 irreducible representation).

                           A     All 
 -------------------------------------
 All molecular orbitals:
  - Alpha                  81    81  
  - Beta                   81    81  
 -------------------------------------
 Alpha orbitals:
  - Frozen occupied        7     7   
  - Active occupied        9     9   
  - Active virtual         65    65  
  - Frozen virtual         0     0   
 -------------------------------------
 Beta orbitals:
  - Frozen occupied        7     7   
  - Active occupied        9     9   
  - Active virtual         65    65  
  - Frozen virtual         0     0   
 -------------------------------------

 Import integrals:   CPU 0.00 s  wall 0.00 s

 Import integrals:   CPU 4.65 s  wall 0.85 s

 MP2 amplitudes:   CPU 0.02 s  wall 0.02 s

Running a double precision version
           CCSD T amplitudes will be solved using DIIS.

           Start     Size      MaxIter   EConv     TConv     
           3         7         100       1.00e-07  1.00e-05  
 ------------------------------------------------------------------------------
           Energy (a.u.)   Ediff      Tdiff       Comment
 ------------------------------------------------------------------------------
          -495.75930438                           
     1    -495.74993791   9.37e-03   6.33e-01     
     2    -495.76809859   1.82e-02   9.12e-02     
     3    -495.76718986   9.09e-04   4.10e-02     
     4    -495.76916812   1.98e-03   1.43e-02     Switched to DIIS steps.
     5    -495.76987237   7.04e-04   1.03e-02     
     6    -495.76992717   5.48e-05   2.10e-03     
     7    -495.76992589   1.28e-06   1.06e-03     
     8    -495.76992817   2.28e-06   2.64e-04     
     9    -495.76992944   1.27e-06   1.54e-04     
    10    -495.76992963   1.89e-07   4.13e-05     
    11    -495.76992974   1.13e-07   1.62e-05     
    12    -495.76992980   6.33e-08   8.84e-06     
 ------------------------------------------------------------------------------
          -495.76992980                           CCSD T converged.

End of double precision
 SCF energy                 = -495.25509798
 MP2 energy                 = -495.75930438
 CCSD correlation energy     =   -0.51483182
 CCSD total energy           = -495.76992980

 CCSD  T1^2 = 0.0114  T2^2 = 0.1773  Leading amplitudes:

 Amplitude    Orbitals with energies
 -0.0274       12 (A) A                  ->    17 (A) A                   
              -0.6885                          0.0302                     
 -0.0274       12 (A) B                  ->    17 (A) B                   
              -0.6885                          0.0302                     
  0.0206       16 (A) A                  ->    23 (A) A                   
              -0.4318                          0.1543                     
  0.0206       16 (A) B                  ->    23 (A) B                   
              -0.4318                          0.1543                     

 Amplitude    Orbitals with energies
 -0.0953       15 (A) A      15 (A) B    ->    17 (A) A      17 (A) B     
              -0.4463       -0.4463            0.0302        0.0302       
  0.0953       15 (A) A      15 (A) B    ->    17 (A) B      17 (A) A     
              -0.4463       -0.4463            0.0302        0.0302       
  0.0953       15 (A) B      15 (A) A    ->    17 (A) A      17 (A) B     
              -0.4463       -0.4463            0.0302        0.0302       
 -0.0953       15 (A) B      15 (A) A    ->    17 (A) B      17 (A) A     
              -0.4463       -0.4463            0.0302        0.0302       

 Computing CCSD intemediates for later calculations in double precision
 Finished.

Running a double precision version
           CCSD Lambda amplitudes will be solved using DIIS.
           Start     Size      MaxIter   EConv     LConv     
           3         7         100       1.00e-07  1.00e-05  
 ------------------------------------------------------------------------------
            Enorm      Ldiff       Comment
 ------------------------------------------------------------------------------
     1     4.55e-02   2.82e-02     
     2     1.54e-02   7.74e-03     
     3     5.94e-03   1.04e-03     
     4     3.40e-03   1.33e-03     Switched to DIIS steps.
     5     8.87e-04   6.72e-04     
     6     4.25e-04   1.19e-04     
     7     1.32e-04   3.96e-05     
     8     6.13e-05   4.21e-06     
     9     2.28e-05   1.12e-06     
    10     8.98e-06   3.80e-07     
    11     3.52e-06   3.96e-08     
    12     1.22e-06   4.39e-08     
    13     5.36e-07   3.61e-08     
    14     2.05e-07   4.82e-08     
    15     9.31e-08   2.35e-08     
 ------------------------------------------------------------------------------
                                   CCSD Lambda converged.

 Computing density matrices in double precision...
           Orbital response amplitudes will be solved using DIIS.
           Start     Size      MaxIter   EConv     LConv     
           3         7         100       1.00e-06  1.00e-06  
 ------------------------------------------------------------------------------
            Enorm      Ldiff       Comment
 ------------------------------------------------------------------------------
     1     7.33e-02   2.82e-04     
     2     4.09e-02   2.16e-02     
     3     3.29e-02   1.58e-02     
     4     5.22e-03   1.19e-02     Switched to DIIS steps.
     5     1.11e-03   8.68e-04     
     6     4.03e-04   1.79e-04     
     7     4.69e-04   1.42e-05     
     8     3.65e-05   6.49e-05     
     9     9.74e-06   3.27e-06     
    10     1.63e-06   1.33e-06     
    11     5.20e-07   6.89e-08     
 ------------------------------------------------------------------------------
                                   Orbital response converged.

 Computing density matrices... Done.
 CCSD calculation:   CPU 113.86 s  wall 22.58 s

 Transferring MO TPDM to AO TPDM
 Transferring g2_o1o1o1o1
 Transferring g2_o1o1o1v1
 Transferring g2_o1o1v1v1
 Transferring g2_o1v1o1v1
 Transferring g2_o1v1v1v1
 Transferring g2_v1v1v1v1
 Adding separable TPDM
 Computing TPDM gradient
 --------------------------------------------------------
 2e gradient
  Atom          X               Y               Z
 --------------------------------------------------------
    1         -0.453456       17.993335       -0.000000  
    2         11.232459      -11.361192        0.000000  
    3          4.074960        0.807473        0.000000  
    4        -14.853963       -7.439617       -0.000000  
 --------------------------------------------------------
 --------------------------------------------------------
 Final gradient
  Atom          X               Y               Z
 --------------------------------------------------------
    1         -0.453456       17.993335       -0.000000  
    2         11.232459      -11.361192        0.000000  
    3          4.074960        0.807473        0.000000  
    4        -14.853963       -7.439617       -0.000000  
 --------------------------------------------------------
 Analytic gradient from two-electron contribution:   CPU 37.84 s  wall 6.87 s

 Total ccman2 time:   CPU 159.29 s  wall 31.25 s


 --------------------------------------------------------------

                    Orbital Energies (a.u.)
 --------------------------------------------------------------

 Alpha MOs
 -- Occupied --
-80.0583 -26.3158 -15.5853  -7.5945  -5.4879  -5.4863  -5.4860  -1.6219
 -1.1834  -0.8311  -0.7109  -0.6885  -0.6620  -0.5594  -0.4463  -0.4318
 -- Virtual --
  0.0302   0.0438   0.0691   0.0766   0.0864   0.1003   0.1543   0.2028
  0.2307   0.2348   0.2549   0.2702   0.3044   0.3340   0.3666   0.3873
  0.4155   0.4305   0.4963   0.5575   0.6712   0.7869   0.8898   0.8917
  0.9307   0.9583   1.0448   1.0961   1.1347   1.3154   1.3647   1.5312
  1.5988   1.6233   1.6251   1.7094   1.7794   1.8602   1.9401   2.1728
  2.2813   2.4478   2.6512   2.6605   2.8714   3.0044   3.3494   4.1940
  4.1989   4.2332   4.2579   4.2741   4.4277   4.6023   4.9394   6.8992
  6.9341   6.9600   7.6017  14.7064  14.8154  14.9266  36.8239  68.7431
166.1932
 --------------------------------------------------------------

          Ground-State Mulliken Net Atomic Charges

     Atom                 Charge (a.u.)
  ----------------------------------------
      1 P                     0.419909
      2 N                    -0.490047
      3 H                     0.251939
      4 F                    -0.181802
  ----------------------------------------
  Sum of atomic charges =    -0.000000

 -----------------------------------------------------------------
                    Cartesian Multipole Moments
 -----------------------------------------------------------------
    Charge (ESU x 10^10)
                -0.0000
    Dipole Moment (Debye)
         X      -1.5673      Y      -2.5245      Z      -0.0000
       Tot       2.9715
    Quadrupole Moments (Debye-Ang)
        XX     -22.6117     XY       1.3033     YY     -26.4968
        XZ       0.0000     YZ      -0.0000     ZZ     -23.0925
    Octopole Moments (Debye-Ang^2)
       XXX      -5.1675    XXY      -3.0471    XYY       4.5477
       YYY       1.0484    XXZ      -0.0000    XYZ       0.0000
       YYZ       0.0000    XZZ       3.4749    YZZ       0.2563
       ZZZ      -0.0000
    Hexadecapole Moments (Debye-Ang^3)
      XXXX    -119.9005   XXXY       5.3028   XXYY     -37.3160
      XYYY       8.0536   YYYY     -71.6562   XXXZ       0.0000
      XXYZ      -0.0000   XYYZ       0.0000   YYYZ      -0.0000
      XXZZ     -28.7749   XYZZ       1.8709   YYZZ     -15.8879
      XZZZ       0.0000   YZZZ      -0.0000   ZZZZ     -26.6913
 -----------------------------------------------------------------
 DrvMan completing analytic gradient of the correlated energy
 Correlated dipole moment
            1
    1  -0.6166359
    2  -0.9932059
    3  -0.0000000
 Energy read as -495.769929802
 Full Analytical Gradient: (in a.u., or Hartree/Bohr)
             1             2             3             4
    1    0.00023079   -0.00080063    0.00069929   -0.00012945
    2    0.00001219   -0.00020137    0.00029063   -0.00010145
    3    0.00000002   -0.00000001   -0.00000001   -0.00000001
 Gradient time:  CPU 0.85 s  wall 1.17 s
 ----------------------------------------------------------------
             Standard Nuclear Orientation (Angstroms)
    I     Atom           X                Y                Z
 ----------------------------------------------------------------
    1      P      -0.0640000254    -0.5017533782    -0.0000000000
    2      N      -1.1975582262     0.5536311671     0.0000000000
    3      H      -2.1315159909     0.1453247728     0.0000000000
    4      F       1.2748248839     0.3895064145    -0.0000000000
 ----------------------------------------------------------------
 Nuclear Repulsion Energy =   102.4398863863 hartrees
 There are       16 alpha and       16 beta electrons

                       Distance Matrix (Angstroms)
             P (  1)   N (  2)   H (  3)
   N (  2)  1.548803
   H (  3)  2.166410  1.019309
   F (  4)  1.608352  2.477825  3.415082

 Requested basis set is 6-311++G(d,p)
 There are 30 shells and 81 basis functions
 A cutoff of  1.0D-14 yielded    459 shell pairs
 There are      3411 function pairs (      3675 Cartesian)
 Smallest overlap matrix eigenvalue = 2.73E-03
 Guess MOs from SCF MO coefficient file

 -----------------------------------------------------------------------
  General SCF calculation program by
  Eric Jon Sundstrom, Paul Horn, Yuezhi Mao, Dmitri Zuev, Alec White,
  David Stuck, Shaama M.S., Shane Yost, Joonho Lee, David Small,
  Daniel Levine, Susi Lehtola, Hugh Burton, Evgeny Epifanovsky
 -----------------------------------------------------------------------
 Hartree-Fock
 using 6 threads for integral computing
 -------------------------------------------------------
 OpenMP Integral computing Module                
 Release: version 2.0, May 2017, Q-Chem Inc. Pleasanton 
 -------------------------------------------------------
 A restricted SCF calculation will be
 performed using DIIS
 SCF converges when DIIS error is below 1.0e-08
 ---------------------------------------
  Cycle       Energy         DIIS error
 ---------------------------------------
    1    -495.2550552056      3.49e-05  
    2    -495.2550560017      9.99e-06  
    3    -495.2550560636      6.69e-06  
    4    -495.2550560977      1.01e-06  
    5    -495.2550560999      3.04e-07  
    6    -495.2550561001      1.32e-07  
    7    -495.2550561002      6.40e-08  
    8    -495.2550561002      2.45e-08  
    9    -495.2550561002      7.01e-09  Convergence criterion met
 ---------------------------------------
 SCF time:   CPU 2.02s  wall 1.00s 
 SCF   energy in the final basis set =     -495.2550561002
 Total energy in the final basis set =     -495.2550561002


 ------------------------------------------------------------------------------

   CCMAN2: suite of methods based on coupled cluster
           and equation of motion theories.

   Components:
   * libvmm-1.3-trunk
     by Evgeny Epifanovsky, Ilya Kaliman.
   * libtensor-2.5-trunk
     by Evgeny Epifanovsky, Michael Wormit, Dmitry Zuev, Sam Manzer, 
        Ilya Kaliman.
   * libcc-2.5-trunk
     by Evgeny Epifanovsky, Arik Landau, Tomasz Kus, Kirill Khistyaev, 
        Dmitry Zuev, Prashant Manohar, Xintian Feng, Anna Krylov, 
        Matthew Goldey, Alec White, Thomas Jagau, Kaushik Nanda, 
        Anastasia Gunina, Alexander Kunitsa, Joonho Lee.

   CCMAN original authors:
   Anna I. Krylov, C. David Sherrill, Steven R. Gwaltney,
   Edward F. C. Byrd (2000)
   Sergey V. Levchenko, Lyudmila V. Slipchenko, Tao Wang,
   Ana-Maria C. Cristian (2003)
   Piotr A. Pieniazek, C. Melania Oana, Evgeny Epifanovsky (2007)
   Prashant Manohar (2009)

 ------------------------------------------------------------------------------


 Allocating and initializing 30808MB of RAM...
 Calculation will run on 6 cores.


 Alpha MOs, Restricted
 -- Occupied --                  
-80.058 -26.316 -15.585  -7.594  -5.488  -5.486  -5.486  -1.622
  1 A     2 A     3 A     4 A     5 A     6 A     7 A     8 A                  
 -1.183  -0.831  -0.711  -0.689  -0.662  -0.559  -0.446  -0.432
  9 A    10 A    11 A    12 A    13 A    14 A    15 A    16 A                  
 -- Virtual --                   
  0.030   0.044   0.069   0.077   0.086   0.100   0.154   0.203
 17 A    18 A    19 A    20 A    21 A    22 A    23 A    24 A                  
  0.231   0.235   0.255   0.270   0.304   0.334   0.367   0.387
 25 A    26 A    27 A    28 A    29 A    30 A    31 A    32 A                  
  0.416   0.431   0.496   0.557   0.671   0.787   0.890   0.892
 33 A    34 A    35 A    36 A    37 A    38 A    39 A    40 A                  
  0.931   0.958   1.045   1.096   1.135   1.316   1.365   1.531
 41 A    42 A    43 A    44 A    45 A    46 A    47 A    48 A                  
  1.599   1.623   1.625   1.709   1.779   1.860   1.940   2.171
 49 A    50 A    51 A    52 A    53 A    54 A    55 A    56 A                  
  2.280   2.448   2.651   2.659   2.872   3.005   3.347   4.194
 57 A    58 A    59 A    60 A    61 A    62 A    63 A    64 A                  
  4.199   4.233   4.258   4.274   4.427   4.602   4.937   6.899
 65 A    66 A    67 A    68 A    69 A    70 A    71 A    72 A                  
  6.934   6.960   7.602  14.706  14.815  14.927  36.822  68.743
 73 A    74 A    75 A    76 A    77 A    78 A    79 A    80 A                  
166.193
 81 A                                                                          

 Beta MOs, Restricted
 -- Occupied --                  
-80.058 -26.316 -15.585  -7.594  -5.488  -5.486  -5.486  -1.622
  1 A     2 A     3 A     4 A     5 A     6 A     7 A     8 A                  
 -1.183  -0.831  -0.711  -0.689  -0.662  -0.559  -0.446  -0.432
  9 A    10 A    11 A    12 A    13 A    14 A    15 A    16 A                  
 -- Virtual --                   
  0.030   0.044   0.069   0.077   0.086   0.100   0.154   0.203
 17 A    18 A    19 A    20 A    21 A    22 A    23 A    24 A                  
  0.231   0.235   0.255   0.270   0.304   0.334   0.367   0.387
 25 A    26 A    27 A    28 A    29 A    30 A    31 A    32 A                  
  0.416   0.431   0.496   0.557   0.671   0.787   0.890   0.892
 33 A    34 A    35 A    36 A    37 A    38 A    39 A    40 A                  
  0.931   0.958   1.045   1.096   1.135   1.316   1.365   1.531
 41 A    42 A    43 A    44 A    45 A    46 A    47 A    48 A                  
  1.599   1.623   1.625   1.709   1.779   1.860   1.940   2.171
 49 A    50 A    51 A    52 A    53 A    54 A    55 A    56 A                  
  2.280   2.448   2.651   2.659   2.872   3.005   3.347   4.194
 57 A    58 A    59 A    60 A    61 A    62 A    63 A    64 A                  
  4.199   4.233   4.258   4.274   4.427   4.602   4.937   6.899
 65 A    66 A    67 A    68 A    69 A    70 A    71 A    72 A                  
  6.934   6.960   7.602  14.706  14.815  14.927  36.822  68.743
 73 A    74 A    75 A    76 A    77 A    78 A    79 A    80 A                  
166.193
 81 A                                                                          

 Occupation and symmetry of molecular orbitals

 Point group: C1 (1 irreducible representation).

                           A     All 
 -------------------------------------
 All molecular orbitals:
  - Alpha                  81    81  
  - Beta                   81    81  
 -------------------------------------
 Alpha orbitals:
  - Frozen occupied        7     7   
  - Active occupied        9     9   
  - Active virtual         65    65  
  - Frozen virtual         0     0   
 -------------------------------------
 Beta orbitals:
  - Frozen occupied        7     7   
  - Active occupied        9     9   
  - Active virtual         65    65  
  - Frozen virtual         0     0   
 -------------------------------------

 Import integrals:   CPU 0.00 s  wall 0.00 s

 Import integrals:   CPU 4.63 s  wall 0.85 s

 MP2 amplitudes:   CPU 0.02 s  wall 0.02 s

Running a double precision version
           CCSD T amplitudes will be solved using DIIS.

           Start     Size      MaxIter   EConv     TConv     
           3         7         100       1.00e-07  1.00e-05  
 ------------------------------------------------------------------------------
           Energy (a.u.)   Ediff      Tdiff       Comment
 ------------------------------------------------------------------------------
          -495.75931010                           
     1    -495.74992655   9.38e-03   6.33e-01     
     2    -495.76809741   1.82e-02   9.13e-02     
     3    -495.76718759   9.10e-04   4.10e-02     
     4    -495.76916726   1.98e-03   1.43e-02     Switched to DIIS steps.
     5    -495.76987209   7.05e-04   1.03e-02     
     6    -495.76992697   5.49e-05   2.10e-03     
     7    -495.76992569   1.28e-06   1.06e-03     
     8    -495.76992797   2.28e-06   2.64e-04     
     9    -495.76992923   1.27e-06   1.54e-04     
    10    -495.76992942   1.88e-07   4.13e-05     
    11    -495.76992954   1.14e-07   1.62e-05     
    12    -495.76992960   6.32e-08   8.85e-06     
 ------------------------------------------------------------------------------
          -495.76992960                           CCSD T converged.

End of double precision
 SCF energy                 = -495.25505610
 MP2 energy                 = -495.75931010
 CCSD correlation energy     =   -0.51487350
 CCSD total energy           = -495.76992960

 CCSD  T1^2 = 0.0115  T2^2 = 0.1774  Leading amplitudes:

 Amplitude    Orbitals with energies
  0.0274       12 (A) A                  ->    17 (A) A                   
              -0.6885                          0.0302                     
  0.0274       12 (A) B                  ->    17 (A) B                   
              -0.6885                          0.0302                     
  0.0206       16 (A) A                  ->    23 (A) A                   
              -0.4317                          0.1543                     
  0.0206       16 (A) B                  ->    23 (A) B                   
              -0.4317                          0.1543                     

 Amplitude    Orbitals with energies
 -0.0953       15 (A) A      15 (A) B    ->    17 (A) A      17 (A) B     
              -0.4462       -0.4462            0.0302        0.0302       
  0.0953       15 (A) A      15 (A) B    ->    17 (A) B      17 (A) A     
              -0.4462       -0.4462            0.0302        0.0302       
  0.0953       15 (A) B      15 (A) A    ->    17 (A) A      17 (A) B     
              -0.4462       -0.4462            0.0302        0.0302       
 -0.0953       15 (A) B      15 (A) A    ->    17 (A) B      17 (A) A     
              -0.4462       -0.4462            0.0302        0.0302       

 Computing CCSD intemediates for later calculations in double precision
 Finished.

Running a double precision version
           CCSD Lambda amplitudes will be solved using DIIS.
           Start     Size      MaxIter   EConv     LConv     
           3         7         100       1.00e-07  1.00e-05  
 ------------------------------------------------------------------------------
            Enorm      Ldiff       Comment
 ------------------------------------------------------------------------------
     1     4.55e-02   2.82e-02     
     2     1.54e-02   7.74e-03     
     3     5.94e-03   1.04e-03     
     4     3.40e-03   1.33e-03     Switched to DIIS steps.
     5     8.87e-04   6.72e-04     
     6     4.25e-04   1.19e-04     
     7     1.32e-04   3.97e-05     
     8     6.14e-05   4.20e-06     
     9     2.28e-05   1.11e-06     
    10     8.99e-06   3.81e-07     
    11     3.52e-06   3.99e-08     
    12     1.22e-06   4.39e-08     
    13     5.36e-07   3.62e-08     
    14     2.05e-07   4.83e-08     
    15     9.32e-08   2.36e-08     
 ------------------------------------------------------------------------------
                                   CCSD Lambda converged.

 Computing density matrices in double precision...
           Orbital response amplitudes will be solved using DIIS.
           Start     Size      MaxIter   EConv     LConv     
           3         7         100       1.00e-06  1.00e-06  
 ------------------------------------------------------------------------------
            Enorm      Ldiff       Comment
 ------------------------------------------------------------------------------
     1     7.33e-02   2.73e-04     
     2     4.09e-02   2.15e-02     
     3     3.29e-02   1.58e-02     
     4     5.23e-03   1.19e-02     Switched to DIIS steps.
     5     1.14e-03   8.48e-04     
     6     4.68e-04   1.96e-04     
     7     5.21e-04   3.63e-05     
     8     3.57e-05   7.46e-05     
     9     9.66e-06   2.62e-06     
    10     1.63e-06   1.31e-06     
    11     5.19e-07   6.94e-08     
 ------------------------------------------------------------------------------
                                   Orbital response converged.

 Computing density matrices... Done.
 CCSD calculation:   CPU 113.28 s  wall 22.44 s

 Transferring MO TPDM to AO TPDM
 Transferring g2_o1o1o1o1
 Transferring g2_o1o1o1v1
 Transferring g2_o1o1v1v1
 Transferring g2_o1v1o1v1
 Transferring g2_o1v1v1v1
 Transferring g2_v1v1v1v1
 Adding separable TPDM
 Computing TPDM gradient
 --------------------------------------------------------
 2e gradient
  Atom          X               Y               Z
 --------------------------------------------------------
    1         -0.452235       17.992063       -0.000000  
    2         11.232973      -11.357575        0.000000  
    3          4.072831        0.804454       -0.000000  
    4        -14.853569       -7.438941        0.000000  
 --------------------------------------------------------
 --------------------------------------------------------
 Final gradient
  Atom          X               Y               Z
 --------------------------------------------------------
    1         -0.452235       17.992063       -0.000000  
    2         11.232973      -11.357575        0.000000  
    3          4.072831        0.804454       -0.000000  
    4        -14.853569       -7.438941        0.000000  
 --------------------------------------------------------
 Analytic gradient from two-electron contribution:   CPU 37.71 s  wall 6.79 s

 Total ccman2 time:   CPU 158.95 s  wall 31.04 s


 --------------------------------------------------------------

                    Orbital Energies (a.u.)
 --------------------------------------------------------------

 Alpha MOs
 -- Occupied --
-80.0583 -26.3158 -15.5854  -7.5945  -5.4879  -5.4862  -5.4859  -1.6218
 -1.1830  -0.8310  -0.7108  -0.6885  -0.6619  -0.5593  -0.4462  -0.4317
 -- Virtual --
  0.0302   0.0438   0.0691   0.0766   0.0864   0.1002   0.1543   0.2029
  0.2307   0.2348   0.2548   0.2699   0.3044   0.3341   0.3665   0.3873
  0.4155   0.4305   0.4963   0.5574   0.6707   0.7869   0.8898   0.8918
  0.9306   0.9576   1.0447   1.0964   1.1349   1.3156   1.3648   1.5310
  1.5986   1.6233   1.6251   1.7091   1.7795   1.8603   1.9398   2.1713
  2.2804   2.4477   2.6506   2.6590   2.8720   3.0045   3.3466   4.1941
  4.1989   4.2332   4.2579   4.2740   4.4274   4.6022   4.9369   6.8992
  6.9341   6.9600   7.6016  14.7065  14.8154  14.9266  36.8221  68.7431
166.1931
 --------------------------------------------------------------

          Ground-State Mulliken Net Atomic Charges

     Atom                 Charge (a.u.)
  ----------------------------------------
      1 P                     0.419882
      2 N                    -0.489988
      3 H                     0.251833
      4 F                    -0.181726
  ----------------------------------------
  Sum of atomic charges =    -0.000000

 -----------------------------------------------------------------
                    Cartesian Multipole Moments
 -----------------------------------------------------------------
    Charge (ESU x 10^10)
                -0.0000
    Dipole Moment (Debye)
         X      -1.5698      Y      -2.5235      Z       0.0000
       Tot       2.9720
    Quadrupole Moments (Debye-Ang)
        XX     -22.6031     XY       1.3019     YY     -26.4989
        XZ       0.0000     YZ      -0.0000     ZZ     -23.0950
    Octopole Moments (Debye-Ang^2)
       XXX      -5.1924    XXY      -3.0435    XYY       4.5515
       YYY       1.0474    XXZ      -0.0000    XYZ       0.0000
       YYZ       0.0000    XZZ       3.4797    YZZ       0.2564
       ZZZ       0.0000
    Hexadecapole Moments (Debye-Ang^3)
      XXXX    -119.8518   XXXY       5.2955   XXYY     -37.3287
      XYYY       8.0559   YYYY     -71.6629   XXXZ       0.0000
      XXYZ      -0.0000   XYYZ       0.0000   YYYZ      -0.0000
      XXZZ     -28.7886   XYZZ       1.8715   YYZZ     -15.8897
      XZZZ       0.0000   YZZZ      -0.0000   ZZZZ     -26.6961
 -----------------------------------------------------------------
 DrvMan completing analytic gradient of the correlated energy
 Correlated dipole moment
            1
    1  -0.6176160
    2  -0.9928331
    3   0.0000000
 Energy read as -495.769929598
 Full Analytical Gradient: (in a.u., or Hartree/Bohr)
             1             2             3             4
    1    0.00028429    0.00065037   -0.00080716   -0.00012750
    2    0.00008539    0.00031340   -0.00027584   -0.00012296
    3    0.00000000   -0.00000000    0.00000000   -0.00000000
 Gradient time:  CPU 0.88 s  wall 1.06 s
 ----------------------------------------------------------------
             Standard Nuclear Orientation (Angstroms)
    I     Atom           X                Y                Z
 ----------------------------------------------------------------
    1      P      -0.0640000254    -0.5017533782    -0.0000000000
    2      N      -1.1975582262     0.5536311671     0.0000000000
    3      H      -2.1305159909     0.1463247728     0.0000000000
    4      F       1.2748248839     0.3895064145    -0.0000000000
 ----------------------------------------------------------------
 Nuclear Repulsion Energy =   102.4461320363 hartrees
 There are       16 alpha and       16 beta electrons

                       Distance Matrix (Angstroms)
             P (  1)   N (  2)   H (  3)
   N (  2)  1.548803
   H (  3)  2.165755  1.017992
   F (  4)  1.608352  2.477825  3.414013

 Requested basis set is 6-311++G(d,p)
 There are 30 shells and 81 basis functions
 A cutoff of  1.0D-14 yielded    459 shell pairs
 There are      3411 function pairs (      3675 Cartesian)
 Smallest overlap matrix eigenvalue = 2.73E-03
 Guess MOs from SCF MO coefficient file

 -----------------------------------------------------------------------
  General SCF calculation program by
  Eric Jon Sundstrom, Paul Horn, Yuezhi Mao, Dmitri Zuev, Alec White,
  David Stuck, Shaama M.S., Shane Yost, Joonho Lee, David Small,
  Daniel Levine, Susi Lehtola, Hugh Burton, Evgeny Epifanovsky
 -----------------------------------------------------------------------
 Hartree-Fock
 using 6 threads for integral computing
 -------------------------------------------------------
 OpenMP Integral computing Module                
 Release: version 2.0, May 2017, Q-Chem Inc. Pleasanton 
 -------------------------------------------------------
 A restricted SCF calculation will be
 performed using DIIS
 SCF converges when DIIS error is below 1.0e-08
 ---------------------------------------
  Cycle       Energy         DIIS error
 ---------------------------------------
    1    -495.2550871955      2.50e-05  
    2    -495.2550876158      7.04e-06  
    3    -495.2550876514      4.78e-06  
    4    -495.2550876694      8.16e-07  
    5    -495.2550876708      2.20e-07  
    6    -495.2550876709      8.24e-08  
    7    -495.2550876709      2.73e-08  
    8    -495.2550876709      7.59e-09  Convergence criterion met
 ---------------------------------------
 SCF time:   CPU 1.78s  wall 1.00s 
 SCF   energy in the final basis set =     -495.2550876709
 Total energy in the final basis set =     -495.2550876709


 ------------------------------------------------------------------------------

   CCMAN2: suite of methods based on coupled cluster
           and equation of motion theories.

   Components:
   * libvmm-1.3-trunk
     by Evgeny Epifanovsky, Ilya Kaliman.
   * libtensor-2.5-trunk
     by Evgeny Epifanovsky, Michael Wormit, Dmitry Zuev, Sam Manzer, 
        Ilya Kaliman.
   * libcc-2.5-trunk
     by Evgeny Epifanovsky, Arik Landau, Tomasz Kus, Kirill Khistyaev, 
        Dmitry Zuev, Prashant Manohar, Xintian Feng, Anna Krylov, 
        Matthew Goldey, Alec White, Thomas Jagau, Kaushik Nanda, 
        Anastasia Gunina, Alexander Kunitsa, Joonho Lee.

   CCMAN original authors:
   Anna I. Krylov, C. David Sherrill, Steven R. Gwaltney,
   Edward F. C. Byrd (2000)
   Sergey V. Levchenko, Lyudmila V. Slipchenko, Tao Wang,
   Ana-Maria C. Cristian (2003)
   Piotr A. Pieniazek, C. Melania Oana, Evgeny Epifanovsky (2007)
   Prashant Manohar (2009)

 ------------------------------------------------------------------------------


 Allocating and initializing 30808MB of RAM...
 Calculation will run on 6 cores.


 Alpha MOs, Restricted
 -- Occupied --                  
-80.058 -26.316 -15.585  -7.595  -5.488  -5.486  -5.486  -1.622
  1 A     2 A     3 A     4 A     5 A     6 A     7 A     8 A                  
 -1.183  -0.831  -0.711  -0.689  -0.662  -0.559  -0.446  -0.432
  9 A    10 A    11 A    12 A    13 A    14 A    15 A    16 A                  
 -- Virtual --                   
  0.030   0.044   0.069   0.077   0.086   0.100   0.154   0.203
 17 A    18 A    19 A    20 A    21 A    22 A    23 A    24 A                  
  0.231   0.235   0.255   0.270   0.304   0.334   0.367   0.387
 25 A    26 A    27 A    28 A    29 A    30 A    31 A    32 A                  
  0.416   0.431   0.496   0.557   0.671   0.787   0.890   0.892
 33 A    34 A    35 A    36 A    37 A    38 A    39 A    40 A                  
  0.931   0.958   1.045   1.096   1.135   1.315   1.365   1.531
 41 A    42 A    43 A    44 A    45 A    46 A    47 A    48 A                  
  1.599   1.623   1.625   1.709   1.779   1.860   1.940   2.172
 49 A    50 A    51 A    52 A    53 A    54 A    55 A    56 A                  
  2.281   2.448   2.651   2.660   2.872   3.005   3.348   4.194
 57 A    58 A    59 A    60 A    61 A    62 A    63 A    64 A                  
  4.199   4.233   4.258   4.274   4.428   4.602   4.939   6.899
 65 A    66 A    67 A    68 A    69 A    70 A    71 A    72 A                  
  6.934   6.960   7.602  14.706  14.815  14.927  36.823  68.743
 73 A    74 A    75 A    76 A    77 A    78 A    79 A    80 A                  
166.193
 81 A                                                                          

 Beta MOs, Restricted
 -- Occupied --                  
-80.058 -26.316 -15.585  -7.595  -5.488  -5.486  -5.486  -1.622
  1 A     2 A     3 A     4 A     5 A     6 A     7 A     8 A                  
 -1.183  -0.831  -0.711  -0.689  -0.662  -0.559  -0.446  -0.432
  9 A    10 A    11 A    12 A    13 A    14 A    15 A    16 A                  
 -- Virtual --                   
  0.030   0.044   0.069   0.077   0.086   0.100   0.154   0.203
 17 A    18 A    19 A    20 A    21 A    22 A    23 A    24 A                  
  0.231   0.235   0.255   0.270   0.304   0.334   0.367   0.387
 25 A    26 A    27 A    28 A    29 A    30 A    31 A    32 A                  
  0.416   0.431   0.496   0.557   0.671   0.787   0.890   0.892
 33 A    34 A    35 A    36 A    37 A    38 A    39 A    40 A                  
  0.931   0.958   1.045   1.096   1.135   1.315   1.365   1.531
 41 A    42 A    43 A    44 A    45 A    46 A    47 A    48 A                  
  1.599   1.623   1.625   1.709   1.779   1.860   1.940   2.172
 49 A    50 A    51 A    52 A    53 A    54 A    55 A    56 A                  
  2.281   2.448   2.651   2.660   2.872   3.005   3.348   4.194
 57 A    58 A    59 A    60 A    61 A    62 A    63 A    64 A                  
  4.199   4.233   4.258   4.274   4.428   4.602   4.939   6.899
 65 A    66 A    67 A    68 A    69 A    70 A    71 A    72 A                  
  6.934   6.960   7.602  14.706  14.815  14.927  36.823  68.743
 73 A    74 A    75 A    76 A    77 A    78 A    79 A    80 A                  
166.193
 81 A                                                                          

 Occupation and symmetry of molecular orbitals

 Point group: C1 (1 irreducible representation).

                           A     All 
 -------------------------------------
 All molecular orbitals:
  - Alpha                  81    81  
  - Beta                   81    81  
 -------------------------------------
 Alpha orbitals:
  - Frozen occupied        7     7   
  - Active occupied        9     9   
  - Active virtual         65    65  
  - Frozen virtual         0     0   
 -------------------------------------
 Beta orbitals:
  - Frozen occupied        7     7   
  - Active occupied        9     9   
  - Active virtual         65    65  
  - Frozen virtual         0     0   
 -------------------------------------

 Import integrals:   CPU 0.00 s  wall 0.00 s

 Import integrals:   CPU 4.63 s  wall 0.85 s

 MP2 amplitudes:   CPU 0.02 s  wall 0.02 s

Running a double precision version
           CCSD T amplitudes will be solved using DIIS.

           Start     Size      MaxIter   EConv     TConv     
           3         7         100       1.00e-07  1.00e-05  
 ------------------------------------------------------------------------------
           Energy (a.u.)   Ediff      Tdiff       Comment
 ------------------------------------------------------------------------------
          -495.75930639                           
     1    -495.74993421   9.37e-03   6.33e-01     
     2    -495.76809855   1.82e-02   9.13e-02     
     3    -495.76718936   9.09e-04   4.10e-02     
     4    -495.76916822   1.98e-03   1.43e-02     Switched to DIIS steps.
     5    -495.76987279   7.05e-04   1.03e-02     
     6    -495.76992763   5.48e-05   2.10e-03     
     7    -495.76992635   1.28e-06   1.06e-03     
     8    -495.76992864   2.28e-06   2.64e-04     
     9    -495.76992990   1.27e-06   1.54e-04     
    10    -495.76993009   1.89e-07   4.13e-05     
    11    -495.76993021   1.14e-07   1.62e-05     
    12    -495.76993027   6.34e-08   8.85e-06     
 ------------------------------------------------------------------------------
          -495.76993027                           CCSD T converged.

End of double precision
 SCF energy                 = -495.25508767
 MP2 energy                 = -495.75930639
 CCSD correlation energy     =   -0.51484260
 CCSD total energy           = -495.76993027

 CCSD  T1^2 = 0.0115  T2^2 = 0.1773  Leading amplitudes:

 Amplitude    Orbitals with energies
 -0.0274       12 (A) A                  ->    17 (A) A                   
              -0.6885                          0.0302                     
 -0.0274       12 (A) B                  ->    17 (A) B                   
              -0.6885                          0.0302                     
 -0.0206       16 (A) A                  ->    23 (A) A                   
              -0.4317                          0.1543                     
 -0.0206       16 (A) B                  ->    23 (A) B                   
              -0.4317                          0.1543                     

 Amplitude    Orbitals with energies
 -0.0953       15 (A) A      15 (A) B    ->    17 (A) A      17 (A) B     
              -0.4462       -0.4462            0.0302        0.0302       
  0.0953       15 (A) A      15 (A) B    ->    17 (A) B      17 (A) A     
              -0.4462       -0.4462            0.0302        0.0302       
  0.0953       15 (A) B      15 (A) A    ->    17 (A) A      17 (A) B     
              -0.4462       -0.4462            0.0302        0.0302       
 -0.0953       15 (A) B      15 (A) A    ->    17 (A) B      17 (A) A     
              -0.4462       -0.4462            0.0302        0.0302       

 Computing CCSD intemediates for later calculations in double precision
 Finished.

Running a double precision version
           CCSD Lambda amplitudes will be solved using DIIS.
           Start     Size      MaxIter   EConv     LConv     
           3         7         100       1.00e-07  1.00e-05  
 ------------------------------------------------------------------------------
            Enorm      Ldiff       Comment
 ------------------------------------------------------------------------------
     1     4.55e-02   2.82e-02     
     2     1.54e-02   7.74e-03     
     3     5.94e-03   1.04e-03     
     4     3.40e-03   1.33e-03     Switched to DIIS steps.
     5     8.87e-04   6.72e-04     
     6     4.25e-04   1.19e-04     
     7     1.32e-04   3.97e-05     
     8     6.14e-05   4.21e-06     
     9     2.28e-05   1.11e-06     
    10     8.99e-06   3.80e-07     
    11     3.52e-06   3.95e-08     
    12     1.22e-06   4.39e-08     
    13     5.36e-07   3.61e-08     
    14     2.05e-07   4.83e-08     
    15     9.32e-08   2.36e-08     
 ------------------------------------------------------------------------------
                                   CCSD Lambda converged.

 Computing density matrices in double precision...
           Orbital response amplitudes will be solved using DIIS.
           Start     Size      MaxIter   EConv     LConv     
           3         7         100       1.00e-06  1.00e-06  
 ------------------------------------------------------------------------------
            Enorm      Ldiff       Comment
 ------------------------------------------------------------------------------
     1     7.33e-02   2.83e-04     
     2     4.09e-02   2.16e-02     
     3     3.29e-02   1.58e-02     
     4     5.22e-03   1.19e-02     Switched to DIIS steps.
     5     1.11e-03   8.64e-04     
     6     4.15e-04   1.82e-04     
     7     4.82e-04   1.88e-05     
     8     3.63e-05   6.71e-05     
     9     9.72e-06   3.12e-06     
    10     1.63e-06   1.33e-06     
    11     5.20e-07   6.90e-08     
 ------------------------------------------------------------------------------
                                   Orbital response converged.

 Computing density matrices... Done.
 CCSD calculation:   CPU 112.92 s  wall 22.38 s

 Transferring MO TPDM to AO TPDM
 Transferring g2_o1o1o1o1
 Transferring g2_o1o1o1v1
 Transferring g2_o1o1v1v1
 Transferring g2_o1v1o1v1
 Transferring g2_o1v1v1v1
 Transferring g2_v1v1v1v1
 Adding separable TPDM
 Computing TPDM gradient
 --------------------------------------------------------
 2e gradient
  Atom          X               Y               Z
 --------------------------------------------------------
    1         -0.453584       17.994018       -0.000000  
    2         11.231748      -11.358193       -0.000000  
    3          4.075598        0.803301       -0.000000  
    4        -14.853762       -7.439126        0.000000  
 --------------------------------------------------------
 --------------------------------------------------------
 Final gradient
  Atom          X               Y               Z
 --------------------------------------------------------
    1         -0.453584       17.994018       -0.000000  
    2         11.231748      -11.358193       -0.000000  
    3          4.075598        0.803301       -0.000000  
    4        -14.853762       -7.439126        0.000000  
 --------------------------------------------------------
 Analytic gradient from two-electron contribution:   CPU 37.56 s  wall 6.81 s

 Total ccman2 time:   CPU 157.60 s  wall 30.75 s


 --------------------------------------------------------------

                    Orbital Energies (a.u.)
 --------------------------------------------------------------

 Alpha MOs
 -- Occupied --
-80.0583 -26.3158 -15.5853  -7.5945  -5.4879  -5.4863  -5.4860  -1.6219
 -1.1832  -0.8311  -0.7109  -0.6885  -0.6621  -0.5593  -0.4462  -0.4317
 -- Virtual --
  0.0302   0.0438   0.0691   0.0766   0.0864   0.1002   0.1543   0.2029
  0.2307   0.2348   0.2549   0.2701   0.3044   0.3340   0.3666   0.3873
  0.4155   0.4305   0.4962   0.5575   0.6711   0.7868   0.8898   0.8917
  0.9308   0.9580   1.0448   1.0963   1.1349   1.3154   1.3647   1.5313
  1.5987   1.6234   1.6252   1.7095   1.7795   1.8603   1.9399   2.1724
  2.2811   2.4476   2.6506   2.6601   2.8718   3.0046   3.3485   4.1941
  4.1989   4.2332   4.2579   4.2741   4.4275   4.6022   4.9388   6.8992
  6.9341   6.9601   7.6016  14.7065  14.8154  14.9266  36.8234  68.7431
166.1931
 --------------------------------------------------------------

          Ground-State Mulliken Net Atomic Charges

     Atom                 Charge (a.u.)
  ----------------------------------------
      1 P                     0.419905
      2 N                    -0.490266
      3 H                     0.252081
      4 F                    -0.181719
  ----------------------------------------
  Sum of atomic charges =    -0.000000

 -----------------------------------------------------------------
                    Cartesian Multipole Moments
 -----------------------------------------------------------------
    Charge (ESU x 10^10)
                -0.0000
    Dipole Moment (Debye)
         X      -1.5695      Y      -2.5231      Z       0.0000
       Tot       2.9714
    Quadrupole Moments (Debye-Ang)
        XX     -22.6046     XY       1.2992     YY     -26.4978
        XZ       0.0000     YZ      -0.0000     ZZ     -23.0933
    Octopole Moments (Debye-Ang^2)
       XXX      -5.1889    XXY      -3.0372    XYY       4.5475
       YYY       1.0447    XXZ      -0.0000    XYZ       0.0000
       YYZ       0.0000    XZZ       3.4761    YZZ       0.2557
       ZZZ       0.0000
    Hexadecapole Moments (Debye-Ang^3)
      XXXX    -119.8506   XXXY       5.2826   XXYY     -37.3176
      XYYY       8.0580   YYYY     -71.6624   XXXZ       0.0000
      XXYZ      -0.0000   XYYZ       0.0000   YYYZ      -0.0000
      XXZZ     -28.7795   XYZZ       1.8720   YYZZ     -15.8890
      XZZZ       0.0000   YZZZ      -0.0000   ZZZZ     -26.6933
 -----------------------------------------------------------------
 DrvMan completing analytic gradient of the correlated energy
 Correlated dipole moment
            1
    1  -0.6174921
    2  -0.9926642
    3   0.0000000
 Energy read as -495.769930270
 Full Analytical Gradient: (in a.u., or Hartree/Bohr)
             1             2             3             4
    1    0.00031022   -0.00040903    0.00022753   -0.00012872
    2    0.00002172   -0.00005729    0.00015022   -0.00011465
    3    0.00000000   -0.00000000    0.00000000   -0.00000000
 Gradient time:  CPU 0.82 s  wall 0.83 s
 ----------------------------------------------------------------
             Standard Nuclear Orientation (Angstroms)
    I     Atom           X                Y                Z
 ----------------------------------------------------------------
    1      P      -0.0640000254    -0.5017533782    -0.0000000000
    2      N      -1.1975582262     0.5536311671     0.0000000000
    3      H      -2.1305159909     0.1443247728     0.0000000000
    4      F       1.2748248839     0.3895064145    -0.0000000000
 ----------------------------------------------------------------
 Nuclear Repulsion Energy =   102.4442212696 hartrees
 There are       16 alpha and       16 beta electrons

                       Distance Matrix (Angstroms)
             P (  1)   N (  2)   H (  3)
   N (  2)  1.548803
   H (  3)  2.165157  1.018794
   F (  4)  1.608352  2.477825  3.414156

 Requested basis set is 6-311++G(d,p)
 There are 30 shells and 81 basis functions
 A cutoff of  1.0D-14 yielded    459 shell pairs
 There are      3411 function pairs (      3675 Cartesian)
 Smallest overlap matrix eigenvalue = 2.73E-03
 Guess MOs from SCF MO coefficient file

 -----------------------------------------------------------------------
  General SCF calculation program by
  Eric Jon Sundstrom, Paul Horn, Yuezhi Mao, Dmitri Zuev, Alec White,
  David Stuck, Shaama M.S., Shane Yost, Joonho Lee, David Small,
  Daniel Levine, Susi Lehtola, Hugh Burton, Evgeny Epifanovsky
 -----------------------------------------------------------------------
 Hartree-Fock
 using 6 threads for integral computing
 -------------------------------------------------------
 OpenMP Integral computing Module                
 Release: version 2.0, May 2017, Q-Chem Inc. Pleasanton 
 -------------------------------------------------------
 A restricted SCF calculation will be
 performed using DIIS
 SCF converges when DIIS error is below 1.0e-08
 ---------------------------------------
  Cycle       Energy         DIIS error
 ---------------------------------------
    1    -495.2550670023      2.33e-05  
    2    -495.2550674900      5.96e-06  
    3    -495.2550675381      3.49e-06  
    4    -495.2550675489      9.41e-07  
    5    -495.2550675508      2.03e-07  
    6    -495.2550675509      8.46e-08  
    7    -495.2550675509      3.63e-08  
    8    -495.2550675509      1.45e-08  
    9    -495.2550675509      5.38e-09  Convergence criterion met
 ---------------------------------------
 SCF time:   CPU 2.12s  wall 1.00s 
 SCF   energy in the final basis set =     -495.2550675509
 Total energy in the final basis set =     -495.2550675509


 ------------------------------------------------------------------------------

   CCMAN2: suite of methods based on coupled cluster
           and equation of motion theories.

   Components:
   * libvmm-1.3-trunk
     by Evgeny Epifanovsky, Ilya Kaliman.
   * libtensor-2.5-trunk
     by Evgeny Epifanovsky, Michael Wormit, Dmitry Zuev, Sam Manzer, 
        Ilya Kaliman.
   * libcc-2.5-trunk
     by Evgeny Epifanovsky, Arik Landau, Tomasz Kus, Kirill Khistyaev, 
        Dmitry Zuev, Prashant Manohar, Xintian Feng, Anna Krylov, 
        Matthew Goldey, Alec White, Thomas Jagau, Kaushik Nanda, 
        Anastasia Gunina, Alexander Kunitsa, Joonho Lee.

   CCMAN original authors:
   Anna I. Krylov, C. David Sherrill, Steven R. Gwaltney,
   Edward F. C. Byrd (2000)
   Sergey V. Levchenko, Lyudmila V. Slipchenko, Tao Wang,
   Ana-Maria C. Cristian (2003)
   Piotr A. Pieniazek, C. Melania Oana, Evgeny Epifanovsky (2007)
   Prashant Manohar (2009)

 ------------------------------------------------------------------------------


 Allocating and initializing 30808MB of RAM...
 Calculation will run on 6 cores.


 Alpha MOs, Restricted
 -- Occupied --                  
-80.058 -26.316 -15.585  -7.594  -5.488  -5.486  -5.486  -1.622
  1 A     2 A     3 A     4 A     5 A     6 A     7 A     8 A                  
 -1.183  -0.831  -0.711  -0.689  -0.662  -0.559  -0.446  -0.432
  9 A    10 A    11 A    12 A    13 A    14 A    15 A    16 A                  
 -- Virtual --                   
  0.030   0.044   0.069   0.077   0.086   0.100   0.154   0.203
 17 A    18 A    19 A    20 A    21 A    22 A    23 A    24 A                  
  0.231   0.235   0.255   0.270   0.304   0.334   0.367   0.387
 25 A    26 A    27 A    28 A    29 A    30 A    31 A    32 A                  
  0.415   0.430   0.496   0.557   0.671   0.787   0.890   0.892
 33 A    34 A    35 A    36 A    37 A    38 A    39 A    40 A                  
  0.931   0.958   1.045   1.096   1.135   1.316   1.365   1.531
 41 A    42 A    43 A    44 A    45 A    46 A    47 A    48 A                  
  1.599   1.623   1.625   1.709   1.779   1.860   1.940   2.172
 49 A    50 A    51 A    52 A    53 A    54 A    55 A    56 A                  
  2.281   2.448   2.651   2.659   2.872   3.004   3.347   4.194
 57 A    58 A    59 A    60 A    61 A    62 A    63 A    64 A                  
  4.199   4.233   4.258   4.274   4.428   4.602   4.937   6.899
 65 A    66 A    67 A    68 A    69 A    70 A    71 A    72 A                  
  6.934   6.960   7.602  14.706  14.815  14.927  36.823  68.743
 73 A    74 A    75 A    76 A    77 A    78 A    79 A    80 A                  
166.193
 81 A                                                                          

 Beta MOs, Restricted
 -- Occupied --                  
-80.058 -26.316 -15.585  -7.594  -5.488  -5.486  -5.486  -1.622
  1 A     2 A     3 A     4 A     5 A     6 A     7 A     8 A                  
 -1.183  -0.831  -0.711  -0.689  -0.662  -0.559  -0.446  -0.432
  9 A    10 A    11 A    12 A    13 A    14 A    15 A    16 A                  
 -- Virtual --                   
  0.030   0.044   0.069   0.077   0.086   0.100   0.154   0.203
 17 A    18 A    19 A    20 A    21 A    22 A    23 A    24 A                  
  0.231   0.235   0.255   0.270   0.304   0.334   0.367   0.387
 25 A    26 A    27 A    28 A    29 A    30 A    31 A    32 A                  
  0.415   0.430   0.496   0.557   0.671   0.787   0.890   0.892
 33 A    34 A    35 A    36 A    37 A    38 A    39 A    40 A                  
  0.931   0.958   1.045   1.096   1.135   1.316   1.365   1.531
 41 A    42 A    43 A    44 A    45 A    46 A    47 A    48 A                  
  1.599   1.623   1.625   1.709   1.779   1.860   1.940   2.172
 49 A    50 A    51 A    52 A    53 A    54 A    55 A    56 A                  
  2.281   2.448   2.651   2.659   2.872   3.004   3.347   4.194
 57 A    58 A    59 A    60 A    61 A    62 A    63 A    64 A                  
  4.199   4.233   4.258   4.274   4.428   4.602   4.937   6.899
 65 A    66 A    67 A    68 A    69 A    70 A    71 A    72 A                  
  6.934   6.960   7.602  14.706  14.815  14.927  36.823  68.743
 73 A    74 A    75 A    76 A    77 A    78 A    79 A    80 A                  
166.193
 81 A                                                                          

 Occupation and symmetry of molecular orbitals

 Point group: C1 (1 irreducible representation).

                           A     All 
 -------------------------------------
 All molecular orbitals:
  - Alpha                  81    81  
  - Beta                   81    81  
 -------------------------------------
 Alpha orbitals:
  - Frozen occupied        7     7   
  - Active occupied        9     9   
  - Active virtual         65    65  
  - Frozen virtual         0     0   
 -------------------------------------
 Beta orbitals:
  - Frozen occupied        7     7   
  - Active occupied        9     9   
  - Active virtual         65    65  
  - Frozen virtual         0     0   
 -------------------------------------

 Import integrals:   CPU 0.00 s  wall 0.00 s

 Import integrals:   CPU 4.63 s  wall 0.85 s

 MP2 amplitudes:   CPU 0.02 s  wall 0.02 s

Running a double precision version
           CCSD T amplitudes will be solved using DIIS.

           Start     Size      MaxIter   EConv     TConv     
           3         7         100       1.00e-07  1.00e-05  
 ------------------------------------------------------------------------------
           Energy (a.u.)   Ediff      Tdiff       Comment
 ------------------------------------------------------------------------------
          -495.75930927                           
     1    -495.74993142   9.38e-03   6.33e-01     
     2    -495.76809861   1.82e-02   9.13e-02     
     3    -495.76718925   9.09e-04   4.10e-02     
     4    -495.76916831   1.98e-03   1.43e-02     Switched to DIIS steps.
     5    -495.76987283   7.05e-04   1.03e-02     
     6    -495.76992767   5.48e-05   2.10e-03     
     7    -495.76992638   1.29e-06   1.06e-03     
     8    -495.76992866   2.28e-06   2.64e-04     
     9    -495.76992992   1.26e-06   1.54e-04     
    10    -495.76993011   1.88e-07   4.13e-05     
    11    -495.76993023   1.14e-07   1.62e-05     
    12    -495.76993029   6.32e-08   8.84e-06     
 ------------------------------------------------------------------------------
          -495.76993029                           CCSD T converged.

End of double precision
 SCF energy                 = -495.25506755
 MP2 energy                 = -495.75930927
 CCSD correlation energy     =   -0.51486274
 CCSD total energy           = -495.76993029

 CCSD  T1^2 = 0.0114  T2^2 = 0.1773  Leading amplitudes:

 Amplitude    Orbitals with energies
 -0.0274       12 (A) A                  ->    17 (A) A                   
              -0.6885                          0.0302                     
 -0.0274       12 (A) B                  ->    17 (A) B                   
              -0.6885                          0.0302                     
 -0.0206       16 (A) A                  ->    23 (A) A                   
              -0.4318                          0.1543                     
 -0.0206       16 (A) B                  ->    23 (A) B                   
              -0.4318                          0.1543                     

 Amplitude    Orbitals with energies
 -0.0953       15 (A) A      15 (A) B    ->    17 (A) A      17 (A) B     
              -0.4463       -0.4463            0.0302        0.0302       
  0.0953       15 (A) A      15 (A) B    ->    17 (A) B      17 (A) A     
              -0.4463       -0.4463            0.0302        0.0302       
  0.0953       15 (A) B      15 (A) A    ->    17 (A) A      17 (A) B     
              -0.4463       -0.4463            0.0302        0.0302       
 -0.0953       15 (A) B      15 (A) A    ->    17 (A) B      17 (A) A     
              -0.4463       -0.4463            0.0302        0.0302       

 Computing CCSD intemediates for later calculations in double precision
 Finished.

Running a double precision version
           CCSD Lambda amplitudes will be solved using DIIS.
           Start     Size      MaxIter   EConv     LConv     
           3         7         100       1.00e-07  1.00e-05  
 ------------------------------------------------------------------------------
            Enorm      Ldiff       Comment
 ------------------------------------------------------------------------------
     1     4.55e-02   2.82e-02     
     2     1.54e-02   7.74e-03     
     3     5.94e-03   1.04e-03     
     4     3.40e-03   1.33e-03     Switched to DIIS steps.
     5     8.87e-04   6.72e-04     
     6     4.25e-04   1.19e-04     
     7     1.32e-04   3.96e-05     
     8     6.13e-05   4.20e-06     
     9     2.28e-05   1.12e-06     
    10     8.98e-06   3.81e-07     
    11     3.52e-06   4.00e-08     
    12     1.22e-06   4.39e-08     
    13     5.36e-07   3.61e-08     
    14     2.05e-07   4.82e-08     
    15     9.31e-08   2.35e-08     
 ------------------------------------------------------------------------------
                                   CCSD Lambda converged.

 Computing density matrices in double precision...
           Orbital response amplitudes will be solved using DIIS.
           Start     Size      MaxIter   EConv     LConv     
           3         7         100       1.00e-06  1.00e-06  
 ------------------------------------------------------------------------------
            Enorm      Ldiff       Comment
 ------------------------------------------------------------------------------
     1     7.33e-02   2.72e-04     
     2     4.09e-02   2.15e-02     
     3     3.29e-02   1.58e-02     
     4     5.23e-03   1.19e-02     Switched to DIIS steps.
     5     1.13e-03   8.52e-04     
     6     4.55e-04   1.92e-04     
     7     5.13e-04   3.24e-05     
     8     3.57e-05   7.30e-05     
     9     9.66e-06   2.72e-06     
    10     1.63e-06   1.31e-06     
    11     5.19e-07   6.94e-08     
 ------------------------------------------------------------------------------
                                   Orbital response converged.

 Computing density matrices... Done.
 CCSD calculation:   CPU 112.60 s  wall 22.39 s

 Transferring MO TPDM to AO TPDM
 Transferring g2_o1o1o1o1
 Transferring g2_o1o1o1v1
 Transferring g2_o1o1v1v1
 Transferring g2_o1v1o1v1
 Transferring g2_o1v1v1v1
 Transferring g2_v1v1v1v1
 Adding separable TPDM
 Computing TPDM gradient
 --------------------------------------------------------
 2e gradient
  Atom          X               Y               Z
 --------------------------------------------------------
    1         -0.452107       17.991380       -0.000000  
    2         11.233678      -11.360576        0.000000  
    3          4.072199        0.808628        0.000000  
    4        -14.853770       -7.439432        0.000000  
 --------------------------------------------------------
 --------------------------------------------------------
 Final gradient
  Atom          X               Y               Z
 --------------------------------------------------------
    1         -0.452107       17.991380       -0.000000  
    2         11.233678      -11.360576        0.000000  
    3          4.072199        0.808628        0.000000  
    4        -14.853770       -7.439432        0.000000  
 --------------------------------------------------------
 Analytic gradient from two-electron contribution:   CPU 38.16 s  wall 6.90 s

 Total ccman2 time:   CPU 158.97 s  wall 31.08 s


 --------------------------------------------------------------

                    Orbital Energies (a.u.)
 --------------------------------------------------------------

 Alpha MOs
 -- Occupied --
-80.0583 -26.3158 -15.5854  -7.5945  -5.4879  -5.4863  -5.4859  -1.6219
 -1.1832  -0.8310  -0.7108  -0.6885  -0.6619  -0.5594  -0.4463  -0.4318
 -- Virtual --
  0.0302   0.0438   0.0691   0.0766   0.0864   0.1002   0.1543   0.2029
  0.2307   0.2348   0.2549   0.2700   0.3044   0.3340   0.3666   0.3873
  0.4155   0.4305   0.4963   0.5574   0.6708   0.7869   0.8898   0.8918
  0.9306   0.9579   1.0447   1.0962   1.1347   1.3156   1.3648   1.5310
  1.5986   1.6232   1.6251   1.7090   1.7794   1.8601   1.9400   2.1717
  2.2806   2.4479   2.6513   2.6593   2.8716   3.0042   3.3475   4.1940
  4.1989   4.2332   4.2579   4.2740   4.4277   4.6023   4.9374   6.8992
  6.9341   6.9600   7.6017  14.7065  14.8154  14.9266  36.8225  68.7431
166.1932
 --------------------------------------------------------------

          Ground-State Mulliken Net Atomic Charges

     Atom                 Charge (a.u.)
  ----------------------------------------
      1 P                     0.419887
      2 N                    -0.489769
      3 H                     0.251690
      4 F                    -0.181809
  ----------------------------------------
  Sum of atomic charges =    -0.000000

 -----------------------------------------------------------------
                    Cartesian Multipole Moments
 -----------------------------------------------------------------
    Charge (ESU x 10^10)
                -0.0000
    Dipole Moment (Debye)
         X      -1.5676      Y      -2.5249      Z       0.0000
       Tot       2.9720
    Quadrupole Moments (Debye-Ang)
        XX     -22.6103     XY       1.3060     YY     -26.4979
        XZ       0.0000     YZ      -0.0000     ZZ     -23.0942
    Octopole Moments (Debye-Ang^2)
       XXX      -5.1709    XXY      -3.0534    XYY       4.5517
       YYY       1.0511    XXZ      -0.0000    XYZ       0.0000
       YYZ       0.0000    XZZ       3.4785    YZZ       0.2570
       ZZZ       0.0000
    Hexadecapole Moments (Debye-Ang^3)
      XXXX    -119.9018   XXXY       5.3157   XXYY     -37.3271
      XYYY       8.0515   YYYY     -71.6567   XXXZ       0.0000
      XXYZ      -0.0000   XYYZ       0.0000   YYYZ      -0.0000
      XXZZ     -28.7840   XYZZ       1.8703   YYZZ     -15.8887
      XZZZ       0.0000   YZZZ      -0.0000   ZZZZ     -26.6941
 -----------------------------------------------------------------
 DrvMan completing analytic gradient of the correlated energy
 Correlated dipole moment
            1
    1  -0.6167602
    2  -0.9933739
    3   0.0000000
 Energy read as -495.769930289
 Full Analytical Gradient: (in a.u., or Hartree/Bohr)
             1             2             3             4
    1    0.00020505    0.00026215   -0.00033894   -0.00012826
    2    0.00007576    0.00017215   -0.00013813   -0.00010977
    3    0.00000000   -0.00000000    0.00000000   -0.00000000
 Gradient time:  CPU 0.81 s  wall 0.82 s
 ----------------------------------------------------------------
             Standard Nuclear Orientation (Angstroms)
    I     Atom           X                Y                Z
 ----------------------------------------------------------------
    1      P      -0.0640000254    -0.5017533782    -0.0000000000
    2      N      -1.1975582262     0.5536311671     0.0000000000
    3      H      -2.1305159909     0.1453247728     0.0010000000
    4      F       1.2748248839     0.3895064145    -0.0000000000
 ----------------------------------------------------------------
 Nuclear Repulsion Energy =   102.4451757017 hartrees
 There are       16 alpha and       16 beta electrons

                       Distance Matrix (Angstroms)
             P (  1)   N (  2)   H (  3)
   N (  2)  1.548803
   H (  3)  2.165456  1.018393
   F (  4)  1.608352  2.477825  3.414084

 Requested basis set is 6-311++G(d,p)
 There are 30 shells and 81 basis functions
 A cutoff of  1.0D-14 yielded    459 shell pairs
 There are      3411 function pairs (      3675 Cartesian)
 Smallest overlap matrix eigenvalue = 2.73E-03
 Guess MOs from SCF MO coefficient file

 -----------------------------------------------------------------------
  General SCF calculation program by
  Eric Jon Sundstrom, Paul Horn, Yuezhi Mao, Dmitri Zuev, Alec White,
  David Stuck, Shaama M.S., Shane Yost, Joonho Lee, David Small,
  Daniel Levine, Susi Lehtola, Hugh Burton, Evgeny Epifanovsky
 -----------------------------------------------------------------------
 Hartree-Fock
 using 6 threads for integral computing
 -------------------------------------------------------
 OpenMP Integral computing Module                
 Release: version 2.0, May 2017, Q-Chem Inc. Pleasanton 
 -------------------------------------------------------
 A restricted SCF calculation will be
 performed using DIIS
 SCF converges when DIIS error is below 1.0e-08
 ---------------------------------------
  Cycle       Energy         DIIS error
 ---------------------------------------
    1    -495.2550774691      1.49e-05  
    2    -495.2550776832      3.77e-06  
    3    -495.2550777071      1.95e-06  
    4    -495.2550777113      7.22e-07  
    5    -495.2550777126      1.94e-07  
    6    -495.2550777127      8.85e-08  
    7    -495.2550777128      4.49e-08  
    8    -495.2550777128      1.91e-08  
    9    -495.2550777128      6.48e-09  Convergence criterion met
 ---------------------------------------
 SCF time:   CPU 2.00s  wall 1.00s 
 SCF   energy in the final basis set =     -495.2550777128
 Total energy in the final basis set =     -495.2550777128


 ------------------------------------------------------------------------------

   CCMAN2: suite of methods based on coupled cluster
           and equation of motion theories.

   Components:
   * libvmm-1.3-trunk
     by Evgeny Epifanovsky, Ilya Kaliman.
   * libtensor-2.5-trunk
     by Evgeny Epifanovsky, Michael Wormit, Dmitry Zuev, Sam Manzer, 
        Ilya Kaliman.
   * libcc-2.5-trunk
     by Evgeny Epifanovsky, Arik Landau, Tomasz Kus, Kirill Khistyaev, 
        Dmitry Zuev, Prashant Manohar, Xintian Feng, Anna Krylov, 
        Matthew Goldey, Alec White, Thomas Jagau, Kaushik Nanda, 
        Anastasia Gunina, Alexander Kunitsa, Joonho Lee.

   CCMAN original authors:
   Anna I. Krylov, C. David Sherrill, Steven R. Gwaltney,
   Edward F. C. Byrd (2000)
   Sergey V. Levchenko, Lyudmila V. Slipchenko, Tao Wang,
   Ana-Maria C. Cristian (2003)
   Piotr A. Pieniazek, C. Melania Oana, Evgeny Epifanovsky (2007)
   Prashant Manohar (2009)

 ------------------------------------------------------------------------------


 Allocating and initializing 30808MB of RAM...
 Calculation will run on 6 cores.


 Alpha MOs, Restricted
 -- Occupied --                  
-80.058 -26.316 -15.585  -7.595  -5.488  -5.486  -5.486  -1.622
  1 A     2 A     3 A     4 A     5 A     6 A     7 A     8 A                  
 -1.183  -0.831  -0.711  -0.689  -0.662  -0.559  -0.446  -0.432
  9 A    10 A    11 A    12 A    13 A    14 A    15 A    16 A                  
 -- Virtual --                   
  0.030   0.044   0.069   0.077   0.086   0.100   0.154   0.203
 17 A    18 A    19 A    20 A    21 A    22 A    23 A    24 A                  
  0.231   0.235   0.255   0.270   0.304   0.334   0.367   0.387
 25 A    26 A    27 A    28 A    29 A    30 A    31 A    32 A                  
  0.415   0.430   0.496   0.557   0.671   0.787   0.890   0.892
 33 A    34 A    35 A    36 A    37 A    38 A    39 A    40 A                  
  0.931   0.958   1.045   1.096   1.135   1.316   1.365   1.531
 41 A    42 A    43 A    44 A    45 A    46 A    47 A    48 A                  
  1.599   1.623   1.625   1.709   1.779   1.860   1.940   2.172
 49 A    50 A    51 A    52 A    53 A    54 A    55 A    56 A                  
  2.281   2.448   2.651   2.660   2.872   3.004   3.348   4.194
 57 A    58 A    59 A    60 A    61 A    62 A    63 A    64 A                  
  4.199   4.233   4.258   4.274   4.428   4.602   4.938   6.899
 65 A    66 A    67 A    68 A    69 A    70 A    71 A    72 A                  
  6.934   6.960   7.602  14.706  14.815  14.927  36.823  68.743
 73 A    74 A    75 A    76 A    77 A    78 A    79 A    80 A                  
166.193
 81 A                                                                          

 Beta MOs, Restricted
 -- Occupied --                  
-80.058 -26.316 -15.585  -7.595  -5.488  -5.486  -5.486  -1.622
  1 A     2 A     3 A     4 A     5 A     6 A     7 A     8 A                  
 -1.183  -0.831  -0.711  -0.689  -0.662  -0.559  -0.446  -0.432
  9 A    10 A    11 A    12 A    13 A    14 A    15 A    16 A                  
 -- Virtual --                   
  0.030   0.044   0.069   0.077   0.086   0.100   0.154   0.203
 17 A    18 A    19 A    20 A    21 A    22 A    23 A    24 A                  
  0.231   0.235   0.255   0.270   0.304   0.334   0.367   0.387
 25 A    26 A    27 A    28 A    29 A    30 A    31 A    32 A                  
  0.415   0.430   0.496   0.557   0.671   0.787   0.890   0.892
 33 A    34 A    35 A    36 A    37 A    38 A    39 A    40 A                  
  0.931   0.958   1.045   1.096   1.135   1.316   1.365   1.531
 41 A    42 A    43 A    44 A    45 A    46 A    47 A    48 A                  
  1.599   1.623   1.625   1.709   1.779   1.860   1.940   2.172
 49 A    50 A    51 A    52 A    53 A    54 A    55 A    56 A                  
  2.281   2.448   2.651   2.660   2.872   3.004   3.348   4.194
 57 A    58 A    59 A    60 A    61 A    62 A    63 A    64 A                  
  4.199   4.233   4.258   4.274   4.428   4.602   4.938   6.899
 65 A    66 A    67 A    68 A    69 A    70 A    71 A    72 A                  
  6.934   6.960   7.602  14.706  14.815  14.927  36.823  68.743
 73 A    74 A    75 A    76 A    77 A    78 A    79 A    80 A                  
166.193
 81 A                                                                          

 Occupation and symmetry of molecular orbitals

 Point group: C1 (1 irreducible representation).

                           A     All 
 -------------------------------------
 All molecular orbitals:
  - Alpha                  81    81  
  - Beta                   81    81  
 -------------------------------------
 Alpha orbitals:
  - Frozen occupied        7     7   
  - Active occupied        9     9   
  - Active virtual         65    65  
  - Frozen virtual         0     0   
 -------------------------------------
 Beta orbitals:
  - Frozen occupied        7     7   
  - Active occupied        9     9   
  - Active virtual         65    65  
  - Frozen virtual         0     0   
 -------------------------------------

 Import integrals:   CPU 0.00 s  wall 0.00 s

 Import integrals:   CPU 4.64 s  wall 0.86 s

 MP2 amplitudes:   CPU 0.02 s  wall 0.01 s

Running a double precision version
           CCSD T amplitudes will be solved using DIIS.

           Start     Size      MaxIter   EConv     TConv     
           3         7         100       1.00e-07  1.00e-05  
 ------------------------------------------------------------------------------
           Energy (a.u.)   Ediff      Tdiff       Comment
 ------------------------------------------------------------------------------
          -495.75930792                           
     1    -495.74993291   9.38e-03   6.33e-01     
     2    -495.76809868   1.82e-02   9.13e-02     
     3    -495.76718940   9.09e-04   4.10e-02     
     4    -495.76916837   1.98e-03   1.43e-02     Switched to DIIS steps.
     5    -495.76987291   7.05e-04   1.03e-02     
     6    -495.76992775   5.48e-05   2.10e-03     
     7    -495.76992646   1.28e-06   1.06e-03     
     8    -495.76992875   2.28e-06   2.64e-04     
     9    -495.76993001   1.27e-06   1.54e-04     
    10    -495.76993020   1.88e-07   4.13e-05     
    11    -495.76993031   1.14e-07   1.62e-05     
    12    -495.76993038   6.33e-08   8.85e-06     
 ------------------------------------------------------------------------------
          -495.76993038                           CCSD T converged.

End of double precision
 SCF energy                 = -495.25507771
 MP2 energy                 = -495.75930792
 CCSD correlation energy     =   -0.51485266
 CCSD total energy           = -495.76993038

 CCSD  T1^2 = 0.0114  T2^2 = 0.1773  Leading amplitudes:

 Amplitude    Orbitals with energies
  0.0274       12 (A) A                  ->    17 (A) A                   
              -0.6885                          0.0302                     
  0.0274       12 (A) B                  ->    17 (A) B                   
              -0.6885                          0.0302                     
  0.0206       16 (A) A                  ->    23 (A) A                   
              -0.4317                          0.1543                     
  0.0206       16 (A) B                  ->    23 (A) B                   
              -0.4317                          0.1543                     

 Amplitude    Orbitals with energies
 -0.0953       15 (A) A      15 (A) B    ->    17 (A) A      17 (A) B     
              -0.4462       -0.4462            0.0302        0.0302       
  0.0953       15 (A) A      15 (A) B    ->    17 (A) B      17 (A) A     
              -0.4462       -0.4462            0.0302        0.0302       
  0.0953       15 (A) B      15 (A) A    ->    17 (A) A      17 (A) B     
              -0.4462       -0.4462            0.0302        0.0302       
 -0.0953       15 (A) B      15 (A) A    ->    17 (A) B      17 (A) A     
              -0.4462       -0.4462            0.0302        0.0302       

 Computing CCSD intemediates for later calculations in double precision
 Finished.

Running a double precision version
           CCSD Lambda amplitudes will be solved using DIIS.
           Start     Size      MaxIter   EConv     LConv     
           3         7         100       1.00e-07  1.00e-05  
 ------------------------------------------------------------------------------
            Enorm      Ldiff       Comment
 ------------------------------------------------------------------------------
     1     4.55e-02   2.82e-02     
     2     1.54e-02   7.74e-03     
     3     5.94e-03   1.04e-03     
     4     3.40e-03   1.33e-03     Switched to DIIS steps.
     5     8.87e-04   6.72e-04     
     6     4.25e-04   1.19e-04     
     7     1.32e-04   3.97e-05     
     8     6.13e-05   4.20e-06     
     9     2.28e-05   1.12e-06     
    10     8.99e-06   3.81e-07     
    11     3.52e-06   3.97e-08     
    12     1.22e-06   4.39e-08     
    13     5.36e-07   3.61e-08     
    14     2.05e-07   4.82e-08     
    15     9.33e-08   2.36e-08     
 ------------------------------------------------------------------------------
                                   CCSD Lambda converged.

 Computing density matrices in double precision...
           Orbital response amplitudes will be solved using DIIS.
           Start     Size      MaxIter   EConv     LConv     
           3         7         100       1.00e-06  1.00e-06  
 ------------------------------------------------------------------------------
            Enorm      Ldiff       Comment
 ------------------------------------------------------------------------------
     1     7.33e-02   2.77e-04     
     2     4.09e-02   2.15e-02     
     3     3.29e-02   1.58e-02     
     4     5.23e-03   1.19e-02     Switched to DIIS steps.
     5     1.12e-03   8.58e-04     
     6     4.34e-04   1.87e-04     
     7     4.99e-04   2.58e-05     
     8     3.59e-05   7.02e-05     
     9     9.69e-06   2.90e-06     
    10     1.63e-06   1.32e-06     
    11     5.20e-07   6.92e-08     
 ------------------------------------------------------------------------------
                                   Orbital response converged.

 Computing density matrices... Done.
 CCSD calculation:   CPU 114.51 s  wall 22.93 s

 Transferring MO TPDM to AO TPDM
 Transferring g2_o1o1o1o1
 Transferring g2_o1o1o1v1
 Transferring g2_o1o1v1v1
 Transferring g2_o1v1o1v1
 Transferring g2_o1v1v1v1
 Transferring g2_v1v1v1v1
 Adding separable TPDM
 Computing TPDM gradient
 --------------------------------------------------------
 2e gradient
  Atom          X               Y               Z
 --------------------------------------------------------
    1         -0.452845       17.992699        0.001298  
    2         11.232713      -11.359384        0.003929  
    3          4.073897        0.805964       -0.004356  
    4        -14.853765       -7.439279       -0.000871  
 --------------------------------------------------------
 --------------------------------------------------------
 Final gradient
  Atom          X               Y               Z
 --------------------------------------------------------
    1         -0.452845       17.992699        0.001298  
    2         11.232713      -11.359384        0.003929  
    3          4.073897        0.805964       -0.004356  
    4        -14.853765       -7.439279       -0.000871  
 --------------------------------------------------------
 Analytic gradient from two-electron contribution:   CPU 38.10 s  wall 6.93 s

 Total ccman2 time:   CPU 160.77 s  wall 31.62 s


 --------------------------------------------------------------

                    Orbital Energies (a.u.)
 --------------------------------------------------------------

 Alpha MOs
 -- Occupied --
-80.0583 -26.3158 -15.5854  -7.5945  -5.4879  -5.4863  -5.4860  -1.6219
 -1.1832  -0.8310  -0.7108  -0.6885  -0.6620  -0.5594  -0.4462  -0.4317
 -- Virtual --
  0.0302   0.0438   0.0691   0.0766   0.0864   0.1002   0.1543   0.2029
  0.2307   0.2348   0.2549   0.2701   0.3044   0.3340   0.3666   0.3873
  0.4155   0.4305   0.4963   0.5574   0.6710   0.7869   0.8898   0.8918
  0.9307   0.9580   1.0448   1.0963   1.1348   1.3155   1.3648   1.5311
  1.5987   1.6233   1.6251   1.7092   1.7794   1.8602   1.9400   2.1721
  2.2809   2.4478   2.6509   2.6597   2.8717   3.0044   3.3480   4.1941
  4.1989   4.2332   4.2579   4.2741   4.4276   4.6023   4.9381   6.8992
  6.9341   6.9600   7.6016  14.7065  14.8154  14.9266  36.8230  68.7431
166.1932
 --------------------------------------------------------------

          Ground-State Mulliken Net Atomic Charges

     Atom                 Charge (a.u.)
  ----------------------------------------
      1 P                     0.419896
      2 N                    -0.490017
      3 H                     0.251886
      4 F                    -0.181764
  ----------------------------------------
  Sum of atomic charges =    -0.000000

 -----------------------------------------------------------------
                    Cartesian Multipole Moments
 -----------------------------------------------------------------
    Charge (ESU x 10^10)
                -0.0000
    Dipole Moment (Debye)
         X      -1.5686      Y      -2.5240      Z       0.0011
       Tot       2.9717
    Quadrupole Moments (Debye-Ang)
        XX     -22.6074     XY       1.3026     YY     -26.4979
        XZ      -0.0038     YZ       0.0001     ZZ     -23.0938
    Octopole Moments (Debye-Ang^2)
       XXX      -5.1799    XXY      -3.0453    XYY       4.5496
       YYY       1.0479    XXZ       0.0078    XYZ      -0.0003
       YYZ      -0.0006    XZZ       3.4773    YZZ       0.2564
       ZZZ      -0.0020
    Hexadecapole Moments (Debye-Ang^3)
      XXXX    -119.8762   XXXY       5.2991   XXYY     -37.3224
      XYYY       8.0548   YYYY     -71.6595   XXXZ      -0.0150
      XXYZ       0.0012   XYYZ       0.0005   YYYZ      -0.0005
      XXZZ     -28.7817   XYZZ       1.8712   YYZZ     -15.8888
      XZZZ       0.0021   YZZZ      -0.0002   ZZZZ     -26.6937
 -----------------------------------------------------------------
 DrvMan completing analytic gradient of the correlated energy
 Correlated dipole moment
            1
    1  -0.6171260
    2  -0.9930194
    3   0.0004374
 Energy read as -495.769930378
 Full Analytical Gradient: (in a.u., or Hartree/Bohr)
             1             2             3             4
    1    0.00025759   -0.00007284   -0.00005626   -0.00012849
    2    0.00004879    0.00005731    0.00000611   -0.00011221
    3   -0.00001771   -0.00004134    0.00003699    0.00002206
 Gradient time:  CPU 0.79 s  wall 0.79 s
 ----------------------------------------------------------------
             Standard Nuclear Orientation (Angstroms)
    I     Atom           X                Y                Z
 ----------------------------------------------------------------
    1      P      -0.0640000254    -0.5017533782    -0.0000000000
    2      N      -1.1975582262     0.5536311671     0.0000000000
    3      H      -2.1305159909     0.1453247728     0.0000000000
    4      F       1.2758248839     0.3895064145    -0.0000000000
 ----------------------------------------------------------------
 Nuclear Repulsion Energy =   102.4163750751 hartrees
 There are       16 alpha and       16 beta electrons

                       Distance Matrix (Angstroms)
             P (  1)   N (  2)   H (  3)
   N (  2)  1.548803
   H (  3)  2.165456  1.018393
   F (  4)  1.609185  2.478822  3.415082

 Requested basis set is 6-311++G(d,p)
 There are 30 shells and 81 basis functions
 A cutoff of  1.0D-14 yielded    459 shell pairs
 There are      3411 function pairs (      3675 Cartesian)
 Smallest overlap matrix eigenvalue = 2.73E-03
 Guess MOs from SCF MO coefficient file

 -----------------------------------------------------------------------
  General SCF calculation program by
  Eric Jon Sundstrom, Paul Horn, Yuezhi Mao, Dmitri Zuev, Alec White,
  David Stuck, Shaama M.S., Shane Yost, Joonho Lee, David Small,
  Daniel Levine, Susi Lehtola, Hugh Burton, Evgeny Epifanovsky
 -----------------------------------------------------------------------
 Hartree-Fock
 using 6 threads for integral computing
 -------------------------------------------------------
 OpenMP Integral computing Module                
 Release: version 2.0, May 2017, Q-Chem Inc. Pleasanton 
 -------------------------------------------------------
 A restricted SCF calculation will be
 performed using DIIS
 SCF converges when DIIS error is below 1.0e-08
 ---------------------------------------
  Cycle       Energy         DIIS error
 ---------------------------------------
    1    -495.2550484879      2.22e-05  
    2    -495.2550488786      6.27e-06  
    3    -495.2550489112      3.45e-06  
    4    -495.2550489198      8.07e-07  
    5    -495.2550489211      3.40e-07  
    6    -495.2550489214      1.69e-07  
    7    -495.2550489214      6.77e-08  
    8    -495.2550489215      2.43e-08  
    9    -495.2550489214      1.09e-08  
   10    -495.2550489214      3.29e-09  Convergence criterion met
 ---------------------------------------
 SCF time:   CPU 2.22s  wall 0.00s 
 SCF   energy in the final basis set =     -495.2550489214
 Total energy in the final basis set =     -495.2550489214


 ------------------------------------------------------------------------------

   CCMAN2: suite of methods based on coupled cluster
           and equation of motion theories.

   Components:
   * libvmm-1.3-trunk
     by Evgeny Epifanovsky, Ilya Kaliman.
   * libtensor-2.5-trunk
     by Evgeny Epifanovsky, Michael Wormit, Dmitry Zuev, Sam Manzer, 
        Ilya Kaliman.
   * libcc-2.5-trunk
     by Evgeny Epifanovsky, Arik Landau, Tomasz Kus, Kirill Khistyaev, 
        Dmitry Zuev, Prashant Manohar, Xintian Feng, Anna Krylov, 
        Matthew Goldey, Alec White, Thomas Jagau, Kaushik Nanda, 
        Anastasia Gunina, Alexander Kunitsa, Joonho Lee.

   CCMAN original authors:
   Anna I. Krylov, C. David Sherrill, Steven R. Gwaltney,
   Edward F. C. Byrd (2000)
   Sergey V. Levchenko, Lyudmila V. Slipchenko, Tao Wang,
   Ana-Maria C. Cristian (2003)
   Piotr A. Pieniazek, C. Melania Oana, Evgeny Epifanovsky (2007)
   Prashant Manohar (2009)

 ------------------------------------------------------------------------------


 Allocating and initializing 30808MB of RAM...
 Calculation will run on 6 cores.


 Alpha MOs, Restricted
 -- Occupied --                  
-80.058 -26.316 -15.585  -7.595  -5.488  -5.486  -5.486  -1.621
  1 A     2 A     3 A     4 A     5 A     6 A     7 A     8 A                  
 -1.183  -0.831  -0.711  -0.688  -0.662  -0.559  -0.446  -0.432
  9 A    10 A    11 A    12 A    13 A    14 A    15 A    16 A                  
 -- Virtual --                   
  0.030   0.044   0.069   0.077   0.086   0.100   0.154   0.203
 17 A    18 A    19 A    20 A    21 A    22 A    23 A    24 A                  
  0.231   0.235   0.255   0.270   0.304   0.334   0.367   0.387
 25 A    26 A    27 A    28 A    29 A    30 A    31 A    32 A                  
  0.415   0.430   0.496   0.557   0.671   0.787   0.890   0.892
 33 A    34 A    35 A    36 A    37 A    38 A    39 A    40 A                  
  0.931   0.958   1.045   1.096   1.134   1.315   1.365   1.531
 41 A    42 A    43 A    44 A    45 A    46 A    47 A    48 A                  
  1.599   1.623   1.625   1.709   1.779   1.860   1.940   2.172
 49 A    50 A    51 A    52 A    53 A    54 A    55 A    56 A                  
  2.281   2.448   2.651   2.660   2.872   3.004   3.348   4.194
 57 A    58 A    59 A    60 A    61 A    62 A    63 A    64 A                  
  4.199   4.233   4.258   4.274   4.427   4.602   4.938   6.899
 65 A    66 A    67 A    68 A    69 A    70 A    71 A    72 A                  
  6.934   6.960   7.601  14.706  14.815  14.927  36.823  68.743
 73 A    74 A    75 A    76 A    77 A    78 A    79 A    80 A                  
166.193
 81 A                                                                          

 Beta MOs, Restricted
 -- Occupied --                  
-80.058 -26.316 -15.585  -7.595  -5.488  -5.486  -5.486  -1.621
  1 A     2 A     3 A     4 A     5 A     6 A     7 A     8 A                  
 -1.183  -0.831  -0.711  -0.688  -0.662  -0.559  -0.446  -0.432
  9 A    10 A    11 A    12 A    13 A    14 A    15 A    16 A                  
 -- Virtual --                   
  0.030   0.044   0.069   0.077   0.086   0.100   0.154   0.203
 17 A    18 A    19 A    20 A    21 A    22 A    23 A    24 A                  
  0.231   0.235   0.255   0.270   0.304   0.334   0.367   0.387
 25 A    26 A    27 A    28 A    29 A    30 A    31 A    32 A                  
  0.415   0.430   0.496   0.557   0.671   0.787   0.890   0.892
 33 A    34 A    35 A    36 A    37 A    38 A    39 A    40 A                  
  0.931   0.958   1.045   1.096   1.134   1.315   1.365   1.531
 41 A    42 A    43 A    44 A    45 A    46 A    47 A    48 A                  
  1.599   1.623   1.625   1.709   1.779   1.860   1.940   2.172
 49 A    50 A    51 A    52 A    53 A    54 A    55 A    56 A                  
  2.281   2.448   2.651   2.660   2.872   3.004   3.348   4.194
 57 A    58 A    59 A    60 A    61 A    62 A    63 A    64 A                  
  4.199   4.233   4.258   4.274   4.427   4.602   4.938   6.899
 65 A    66 A    67 A    68 A    69 A    70 A    71 A    72 A                  
  6.934   6.960   7.601  14.706  14.815  14.927  36.823  68.743
 73 A    74 A    75 A    76 A    77 A    78 A    79 A    80 A                  
166.193
 81 A                                                                          

 Occupation and symmetry of molecular orbitals

 Point group: C1 (1 irreducible representation).

                           A     All 
 -------------------------------------
 All molecular orbitals:
  - Alpha                  81    81  
  - Beta                   81    81  
 -------------------------------------
 Alpha orbitals:
  - Frozen occupied        7     7   
  - Active occupied        9     9   
  - Active virtual         65    65  
  - Frozen virtual         0     0   
 -------------------------------------
 Beta orbitals:
  - Frozen occupied        7     7   
  - Active occupied        9     9   
  - Active virtual         65    65  
  - Frozen virtual         0     0   
 -------------------------------------

 Import integrals:   CPU 0.00 s  wall 0.00 s

 Import integrals:   CPU 4.62 s  wall 0.85 s

 MP2 amplitudes:   CPU 0.02 s  wall 0.02 s

Running a double precision version
           CCSD T amplitudes will be solved using DIIS.

           Start     Size      MaxIter   EConv     TConv     
           3         7         100       1.00e-07  1.00e-05  
 ------------------------------------------------------------------------------
           Energy (a.u.)   Ediff      Tdiff       Comment
 ------------------------------------------------------------------------------
          -495.75931328                           
     1    -495.74992352   9.39e-03   6.33e-01     
     2    -495.76809953   1.82e-02   9.13e-02     
     3    -495.76718685   9.13e-04   4.10e-02     
     4    -495.76916742   1.98e-03   1.43e-02     Switched to DIIS steps.
     5    -495.76987257   7.05e-04   1.03e-02     
     6    -495.76992759   5.50e-05   2.11e-03     
     7    -495.76992633   1.26e-06   1.07e-03     
     8    -495.76992862   2.29e-06   2.65e-04     
     9    -495.76992989   1.27e-06   1.54e-04     
    10    -495.76993008   1.89e-07   4.14e-05     
    11    -495.76993019   1.14e-07   1.62e-05     
    12    -495.76993026   6.36e-08   8.88e-06     
 ------------------------------------------------------------------------------
          -495.76993026                           CCSD T converged.

End of double precision
 SCF energy                 = -495.25504892
 MP2 energy                 = -495.75931328
 CCSD correlation energy     =   -0.51488134
 CCSD total energy           = -495.76993026

 CCSD  T1^2 = 0.0115  T2^2 = 0.1774  Leading amplitudes:

 Amplitude    Orbitals with energies
  0.0274       12 (A) A                  ->    17 (A) A                   
              -0.6883                          0.0301                     
  0.0274       12 (A) B                  ->    17 (A) B                   
              -0.6883                          0.0301                     
  0.0206       16 (A) A                  ->    23 (A) A                   
              -0.4318                          0.1542                     
  0.0206       16 (A) B                  ->    23 (A) B                   
              -0.4318                          0.1542                     

 Amplitude    Orbitals with energies
 -0.0953       15 (A) A      15 (A) B    ->    17 (A) A      17 (A) B     
              -0.4463       -0.4463            0.0301        0.0301       
  0.0953       15 (A) A      15 (A) B    ->    17 (A) B      17 (A) A     
              -0.4463       -0.4463            0.0301        0.0301       
  0.0953       15 (A) B      15 (A) A    ->    17 (A) A      17 (A) B     
              -0.4463       -0.4463            0.0301        0.0301       
 -0.0953       15 (A) B      15 (A) A    ->    17 (A) B      17 (A) A     
              -0.4463       -0.4463            0.0301        0.0301       

 Computing CCSD intemediates for later calculations in double precision
 Finished.

Running a double precision version
           CCSD Lambda amplitudes will be solved using DIIS.
           Start     Size      MaxIter   EConv     LConv     
           3         7         100       1.00e-07  1.00e-05  
 ------------------------------------------------------------------------------
            Enorm      Ldiff       Comment
 ------------------------------------------------------------------------------
     1     4.56e-02   2.82e-02     
     2     1.54e-02   7.75e-03     
     3     5.94e-03   1.04e-03     
     4     3.40e-03   1.33e-03     Switched to DIIS steps.
     5     8.89e-04   6.72e-04     
     6     4.26e-04   1.19e-04     
     7     1.33e-04   3.97e-05     
     8     6.15e-05   4.22e-06     
     9     2.29e-05   1.12e-06     
    10     9.01e-06   3.83e-07     
    11     3.53e-06   3.96e-08     
    12     1.22e-06   4.39e-08     
    13     5.37e-07   3.60e-08     
    14     2.05e-07   4.83e-08     
    15     9.33e-08   2.36e-08     
 ------------------------------------------------------------------------------
                                   CCSD Lambda converged.

 Computing density matrices in double precision...
           Orbital response amplitudes will be solved using DIIS.
           Start     Size      MaxIter   EConv     LConv     
           3         7         100       1.00e-06  1.00e-06  
 ------------------------------------------------------------------------------
            Enorm      Ldiff       Comment
 ------------------------------------------------------------------------------
     1     7.33e-02   2.95e-04     
     2     4.09e-02   2.16e-02     
     3     3.29e-02   1.58e-02     
     4     5.23e-03   1.19e-02     Switched to DIIS steps.
     5     1.12e-03   8.61e-04     
     6     4.31e-04   1.87e-04     
     7     4.97e-04   2.45e-05     
     8     3.60e-05   6.96e-05     
     9     9.71e-06   2.94e-06     
    10     1.63e-06   1.32e-06     
    11     5.21e-07   6.95e-08     
 ------------------------------------------------------------------------------
                                   Orbital response converged.

 Computing density matrices... Done.
 CCSD calculation:   CPU 114.41 s  wall 22.68 s

 Transferring MO TPDM to AO TPDM
 Transferring g2_o1o1o1o1
 Transferring g2_o1o1o1v1
 Transferring g2_o1o1v1v1
 Transferring g2_o1v1o1v1
 Transferring g2_o1v1v1v1
 Transferring g2_v1v1v1v1
 Adding separable TPDM
 Computing TPDM gradient
 --------------------------------------------------------
 2e gradient
  Atom          X               Y               Z
 --------------------------------------------------------
    1         -0.459833       17.980633       -0.000000  
    2         11.231187      -11.359040       -0.000000  
    3          4.074118        0.806300        0.000000  
    4        -14.845471       -7.427892       -0.000000  
 --------------------------------------------------------
 --------------------------------------------------------
 Final gradient
  Atom          X               Y               Z
 --------------------------------------------------------
    1         -0.459833       17.980633       -0.000000  
    2         11.231187      -11.359040       -0.000000  
    3          4.074118        0.806300        0.000000  
    4        -14.845471       -7.427892       -0.000000  
 --------------------------------------------------------
 Analytic gradient from two-electron contribution:   CPU 37.54 s  wall 6.75 s

 Total ccman2 time:   CPU 159.57 s  wall 31.04 s


 --------------------------------------------------------------

                    Orbital Energies (a.u.)
 --------------------------------------------------------------

 Alpha MOs
 -- Occupied --
-80.0584 -26.3156 -15.5855  -7.5946  -5.4880  -5.4863  -5.4860  -1.6215
 -1.1833  -0.8309  -0.7106  -0.6883  -0.6619  -0.5594  -0.4463  -0.4318
 -- Virtual --
  0.0301   0.0437   0.0691   0.0766   0.0863   0.1002   0.1542   0.2029
  0.2307   0.2348   0.2548   0.2699   0.3044   0.3341   0.3666   0.3873
  0.4155   0.4303   0.4962   0.5574   0.6709   0.7868   0.8897   0.8917
  0.9306   0.9579   1.0447   1.0962   1.1343   1.3155   1.3646   1.5311
  1.5987   1.6233   1.6254   1.7092   1.7794   1.8601   1.9400   2.1720
  2.2810   2.4477   2.6508   2.6597   2.8716   3.0043   3.3479   4.1943
  4.1991   4.2332   4.2579   4.2740   4.4274   4.6016   4.9379   6.8994
  6.9343   6.9603   7.6011  14.7064  14.8150  14.9265  36.8229  68.7432
166.1928
 --------------------------------------------------------------

          Ground-State Mulliken Net Atomic Charges

     Atom                 Charge (a.u.)
  ----------------------------------------
      1 P                     0.420363
      2 N                    -0.489810
      3 H                     0.251924
      4 F                    -0.182477
  ----------------------------------------
  Sum of atomic charges =     0.000000

 -----------------------------------------------------------------
                    Cartesian Multipole Moments
 -----------------------------------------------------------------
    Charge (ESU x 10^10)
                -0.0000
    Dipole Moment (Debye)
         X      -1.5741      Y      -2.5252      Z      -0.0000
       Tot       2.9757
    Quadrupole Moments (Debye-Ang)
        XX     -22.6124     XY       1.3005     YY     -26.4965
        XZ      -0.0000     YZ       0.0000     ZZ     -23.0939
    Octopole Moments (Debye-Ang^2)
       XXX      -5.2182    XXY      -3.0476    XYY       4.5412
       YYY       1.0436    XXZ       0.0000    XYZ      -0.0000
       YYZ      -0.0000    XZZ       3.4689    YZZ       0.2553
       ZZZ      -0.0000
    Hexadecapole Moments (Debye-Ang^3)
      XXXX    -119.9678   XXXY       5.2864   XXYY     -37.3359
      XYYY       8.0445   YYYY     -71.6508   XXXZ      -0.0000
      XXYZ       0.0000   XYYZ      -0.0000   YYYZ       0.0000
      XXZZ     -28.7955   XYZZ       1.8679   YYZZ     -15.8872
      XZZZ      -0.0000   YZZZ       0.0000   ZZZZ     -26.6917
 -----------------------------------------------------------------
 DrvMan completing analytic gradient of the correlated energy
 Correlated dipole moment
            1
    1  -0.6193051
    2  -0.9935021
    3  -0.0000000
 Energy read as -495.769930257
 Full Analytical Gradient: (in a.u., or Hartree/Bohr)
             1             2             3             4
    1   -0.00008679   -0.00015010   -0.00005687    0.00029376
    2   -0.00015589    0.00004925    0.00000601    0.00010063
    3   -0.00000001    0.00000001   -0.00000000    0.00000000
 Gradient time:  CPU 0.79 s  wall 0.80 s
 ----------------------------------------------------------------
             Standard Nuclear Orientation (Angstroms)
    I     Atom           X                Y                Z
 ----------------------------------------------------------------
    1      P      -0.0640000254    -0.5017533782    -0.0000000000
    2      N      -1.1975582262     0.5536311671     0.0000000000
    3      H      -2.1305159909     0.1453247728     0.0000000000
    4      F       1.2738248839     0.3895064145    -0.0000000000
 ----------------------------------------------------------------
 Nuclear Repulsion Energy =   102.4740038518 hartrees
 There are       16 alpha and       16 beta electrons

                       Distance Matrix (Angstroms)
             P (  1)   N (  2)   H (  3)
   N (  2)  1.548803
   H (  3)  2.165456  1.018393
   F (  4)  1.607520  2.476827  3.413087

 Requested basis set is 6-311++G(d,p)
 There are 30 shells and 81 basis functions
 A cutoff of  1.0D-14 yielded    459 shell pairs
 There are      3411 function pairs (      3675 Cartesian)
 Smallest overlap matrix eigenvalue = 2.73E-03
 Guess MOs from SCF MO coefficient file

 -----------------------------------------------------------------------
  General SCF calculation program by
  Eric Jon Sundstrom, Paul Horn, Yuezhi Mao, Dmitri Zuev, Alec White,
  David Stuck, Shaama M.S., Shane Yost, Joonho Lee, David Small,
  Daniel Levine, Susi Lehtola, Hugh Burton, Evgeny Epifanovsky
 -----------------------------------------------------------------------
 Hartree-Fock
 using 6 threads for integral computing
 -------------------------------------------------------
 OpenMP Integral computing Module                
 Release: version 2.0, May 2017, Q-Chem Inc. Pleasanton 
 -------------------------------------------------------
 A restricted SCF calculation will be
 performed using DIIS
 SCF converges when DIIS error is below 1.0e-08
 ---------------------------------------
  Cycle       Energy         DIIS error
 ---------------------------------------
    1    -495.2551044980      4.04e-05  
    2    -495.2551056924      1.16e-05  
    3    -495.2551057805      6.23e-06  
    4    -495.2551058039      1.20e-06  
    5    -495.2551058056      4.48e-07  
    6    -495.2551058059      1.82e-07  
    7    -495.2551058059      7.70e-08  
    8    -495.2551058059      2.55e-08  
    9    -495.2551058059      9.40e-09  Convergence criterion met
 ---------------------------------------
 SCF time:   CPU 2.13s  wall 1.00s 
 SCF   energy in the final basis set =     -495.2551058059
 Total energy in the final basis set =     -495.2551058059


 ------------------------------------------------------------------------------

   CCMAN2: suite of methods based on coupled cluster
           and equation of motion theories.

   Components:
   * libvmm-1.3-trunk
     by Evgeny Epifanovsky, Ilya Kaliman.
   * libtensor-2.5-trunk
     by Evgeny Epifanovsky, Michael Wormit, Dmitry Zuev, Sam Manzer, 
        Ilya Kaliman.
   * libcc-2.5-trunk
     by Evgeny Epifanovsky, Arik Landau, Tomasz Kus, Kirill Khistyaev, 
        Dmitry Zuev, Prashant Manohar, Xintian Feng, Anna Krylov, 
        Matthew Goldey, Alec White, Thomas Jagau, Kaushik Nanda, 
        Anastasia Gunina, Alexander Kunitsa, Joonho Lee.

   CCMAN original authors:
   Anna I. Krylov, C. David Sherrill, Steven R. Gwaltney,
   Edward F. C. Byrd (2000)
   Sergey V. Levchenko, Lyudmila V. Slipchenko, Tao Wang,
   Ana-Maria C. Cristian (2003)
   Piotr A. Pieniazek, C. Melania Oana, Evgeny Epifanovsky (2007)
   Prashant Manohar (2009)

 ------------------------------------------------------------------------------


 Allocating and initializing 30808MB of RAM...
 Calculation will run on 6 cores.


 Alpha MOs, Restricted
 -- Occupied --                  
-80.058 -26.316 -15.585  -7.594  -5.488  -5.486  -5.486  -1.622
  1 A     2 A     3 A     4 A     5 A     6 A     7 A     8 A                  
 -1.183  -0.831  -0.711  -0.689  -0.662  -0.559  -0.446  -0.432
  9 A    10 A    11 A    12 A    13 A    14 A    15 A    16 A                  
 -- Virtual --                   
  0.030   0.044   0.069   0.077   0.086   0.100   0.154   0.203
 17 A    18 A    19 A    20 A    21 A    22 A    23 A    24 A                  
  0.231   0.235   0.255   0.270   0.304   0.334   0.367   0.387
 25 A    26 A    27 A    28 A    29 A    30 A    31 A    32 A                  
  0.416   0.431   0.496   0.558   0.671   0.787   0.890   0.892
 33 A    34 A    35 A    36 A    37 A    38 A    39 A    40 A                  
  0.931   0.958   1.045   1.096   1.135   1.316   1.365   1.531
 41 A    42 A    43 A    44 A    45 A    46 A    47 A    48 A                  
  1.599   1.623   1.625   1.709   1.779   1.860   1.940   2.172
 49 A    50 A    51 A    52 A    53 A    54 A    55 A    56 A                  
  2.281   2.448   2.651   2.660   2.872   3.005   3.348   4.194
 57 A    58 A    59 A    60 A    61 A    62 A    63 A    64 A                  
  4.199   4.233   4.258   4.274   4.428   4.603   4.938   6.899
 65 A    66 A    67 A    68 A    69 A    70 A    71 A    72 A                  
  6.934   6.960   7.602  14.707  14.816  14.927  36.823  68.743
 73 A    74 A    75 A    76 A    77 A    78 A    79 A    80 A                  
166.194
 81 A                                                                          

 Beta MOs, Restricted
 -- Occupied --                  
-80.058 -26.316 -15.585  -7.594  -5.488  -5.486  -5.486  -1.622
  1 A     2 A     3 A     4 A     5 A     6 A     7 A     8 A                  
 -1.183  -0.831  -0.711  -0.689  -0.662  -0.559  -0.446  -0.432
  9 A    10 A    11 A    12 A    13 A    14 A    15 A    16 A                  
 -- Virtual --                   
  0.030   0.044   0.069   0.077   0.086   0.100   0.154   0.203
 17 A    18 A    19 A    20 A    21 A    22 A    23 A    24 A                  
  0.231   0.235   0.255   0.270   0.304   0.334   0.367   0.387
 25 A    26 A    27 A    28 A    29 A    30 A    31 A    32 A                  
  0.416   0.431   0.496   0.558   0.671   0.787   0.890   0.892
 33 A    34 A    35 A    36 A    37 A    38 A    39 A    40 A                  
  0.931   0.958   1.045   1.096   1.135   1.316   1.365   1.531
 41 A    42 A    43 A    44 A    45 A    46 A    47 A    48 A                  
  1.599   1.623   1.625   1.709   1.779   1.860   1.940   2.172
 49 A    50 A    51 A    52 A    53 A    54 A    55 A    56 A                  
  2.281   2.448   2.651   2.660   2.872   3.005   3.348   4.194
 57 A    58 A    59 A    60 A    61 A    62 A    63 A    64 A                  
  4.199   4.233   4.258   4.274   4.428   4.603   4.938   6.899
 65 A    66 A    67 A    68 A    69 A    70 A    71 A    72 A                  
  6.934   6.960   7.602  14.707  14.816  14.927  36.823  68.743
 73 A    74 A    75 A    76 A    77 A    78 A    79 A    80 A                  
166.194
 81 A                                                                          

 Occupation and symmetry of molecular orbitals

 Point group: C1 (1 irreducible representation).

                           A     All 
 -------------------------------------
 All molecular orbitals:
  - Alpha                  81    81  
  - Beta                   81    81  
 -------------------------------------
 Alpha orbitals:
  - Frozen occupied        7     7   
  - Active occupied        9     9   
  - Active virtual         65    65  
  - Frozen virtual         0     0   
 -------------------------------------
 Beta orbitals:
  - Frozen occupied        7     7   
  - Active occupied        9     9   
  - Active virtual         65    65  
  - Frozen virtual         0     0   
 -------------------------------------

 Import integrals:   CPU 0.00 s  wall 0.00 s

 Import integrals:   CPU 4.62 s  wall 0.85 s

 MP2 amplitudes:   CPU 0.02 s  wall 0.02 s

Running a double precision version
           CCSD T amplitudes will be solved using DIIS.

           Start     Size      MaxIter   EConv     TConv     
           3         7         100       1.00e-07  1.00e-05  
 ------------------------------------------------------------------------------
           Energy (a.u.)   Ediff      Tdiff       Comment
 ------------------------------------------------------------------------------
          -495.75930183                           
     1    -495.74994158   9.36e-03   6.33e-01     
     2    -495.76809709   1.82e-02   9.13e-02     
     3    -495.76719122   9.06e-04   4.09e-02     
     4    -495.76916858   1.98e-03   1.43e-02     Switched to DIIS steps.
     5    -495.76987251   7.04e-04   1.03e-02     
     6    -495.76992717   5.47e-05   2.10e-03     
     7    -495.76992587   1.30e-06   1.06e-03     
     8    -495.76992815   2.28e-06   2.64e-04     
     9    -495.76992941   1.26e-06   1.54e-04     
    10    -495.76992959   1.88e-07   4.12e-05     
    11    -495.76992971   1.13e-07   1.62e-05     
    12    -495.76992977   6.30e-08   8.81e-06     
 ------------------------------------------------------------------------------
          -495.76992977                           CCSD T converged.

End of double precision
 SCF energy                 = -495.25510581
 MP2 energy                 = -495.75930183
 CCSD correlation energy     =   -0.51482396
 CCSD total energy           = -495.76992977

 CCSD  T1^2 = 0.0114  T2^2 = 0.1773  Leading amplitudes:

 Amplitude    Orbitals with energies
  0.0274       12 (A) A                  ->    17 (A) A                   
              -0.6888                          0.0302                     
  0.0274       12 (A) B                  ->    17 (A) B                   
              -0.6888                          0.0302                     
  0.0206       16 (A) A                  ->    23 (A) A                   
              -0.4317                          0.1544                     
  0.0206       16 (A) B                  ->    23 (A) B                   
              -0.4317                          0.1544                     

 Amplitude    Orbitals with energies
 -0.0952       15 (A) A      15 (A) B    ->    17 (A) A      17 (A) B     
              -0.4462       -0.4462            0.0302        0.0302       
  0.0952       15 (A) A      15 (A) B    ->    17 (A) B      17 (A) A     
              -0.4462       -0.4462            0.0302        0.0302       
  0.0952       15 (A) B      15 (A) A    ->    17 (A) A      17 (A) B     
              -0.4462       -0.4462            0.0302        0.0302       
 -0.0952       15 (A) B      15 (A) A    ->    17 (A) B      17 (A) A     
              -0.4462       -0.4462            0.0302        0.0302       

 Computing CCSD intemediates for later calculations in double precision
 Finished.

Running a double precision version
           CCSD Lambda amplitudes will be solved using DIIS.
           Start     Size      MaxIter   EConv     LConv     
           3         7         100       1.00e-07  1.00e-05  
 ------------------------------------------------------------------------------
            Enorm      Ldiff       Comment
 ------------------------------------------------------------------------------
     1     4.55e-02   2.82e-02     
     2     1.54e-02   7.73e-03     
     3     5.93e-03   1.04e-03     
     4     3.40e-03   1.33e-03     Switched to DIIS steps.
     5     8.85e-04   6.71e-04     
     6     4.24e-04   1.19e-04     
     7     1.32e-04   3.96e-05     
     8     6.12e-05   4.19e-06     
     9     2.27e-05   1.11e-06     
    10     8.97e-06   3.78e-07     
    11     3.51e-06   3.99e-08     
    12     1.22e-06   4.39e-08     
    13     5.35e-07   3.62e-08     
    14     2.04e-07   4.82e-08     
    15     9.30e-08   2.35e-08     
 ------------------------------------------------------------------------------
                                   CCSD Lambda converged.

 Computing density matrices in double precision...
           Orbital response amplitudes will be solved using DIIS.
           Start     Size      MaxIter   EConv     LConv     
           3         7         100       1.00e-06  1.00e-06  
 ------------------------------------------------------------------------------
            Enorm      Ldiff       Comment
 ------------------------------------------------------------------------------
     1     7.32e-02   2.59e-04     
     2     4.08e-02   2.15e-02     
     3     3.28e-02   1.58e-02     
     4     5.22e-03   1.19e-02     Switched to DIIS steps.
     5     1.12e-03   8.55e-04     
     6     4.37e-04   1.88e-04     
     7     5.01e-04   2.71e-05     
     8     3.59e-05   7.07e-05     
     9     9.67e-06   2.87e-06     
    10     1.63e-06   1.32e-06     
    11     5.18e-07   6.89e-08     
 ------------------------------------------------------------------------------
                                   Orbital response converged.

 Computing density matrices... Done.
 CCSD calculation:   CPU 116.01 s  wall 23.28 s

 Transferring MO TPDM to AO TPDM
 Transferring g2_o1o1o1o1
 Transferring g2_o1o1o1v1
 Transferring g2_o1o1v1v1
 Transferring g2_o1v1o1v1
 Transferring g2_o1v1v1v1
 Transferring g2_v1v1v1v1
 Adding separable TPDM
 Computing TPDM gradient
 --------------------------------------------------------
 2e gradient
  Atom          X               Y               Z
 --------------------------------------------------------
    1         -0.445856       18.004787        0.000000  
    2         11.234229      -11.359733        0.000000  
    3          4.073682        0.805630        0.000000  
    4        -14.862054       -7.450684       -0.000000  
 --------------------------------------------------------
 --------------------------------------------------------
 Final gradient
  Atom          X               Y               Z
 --------------------------------------------------------
    1         -0.445856       18.004787        0.000000  
    2         11.234229      -11.359733        0.000000  
    3          4.073682        0.805630        0.000000  
    4        -14.862054       -7.450684       -0.000000  
 --------------------------------------------------------
 Analytic gradient from two-electron contribution:   CPU 38.57 s  wall 7.04 s

 Total ccman2 time:   CPU 162.40 s  wall 31.98 s


 --------------------------------------------------------------

                    Orbital Energies (a.u.)
 --------------------------------------------------------------

 Alpha MOs
 -- Occupied --
-80.0582 -26.3160 -15.5853  -7.5944  -5.4878  -5.4862  -5.4859  -1.6223
 -1.1831  -0.8312  -0.7111  -0.6888  -0.6621  -0.5593  -0.4462  -0.4317
 -- Virtual --
  0.0302   0.0438   0.0691   0.0766   0.0864   0.1003   0.1544   0.2029
  0.2307   0.2348   0.2549   0.2702   0.3045   0.3340   0.3665   0.3873
  0.4155   0.4307   0.4963   0.5575   0.6710   0.7870   0.8899   0.8918
  0.9308   0.9581   1.0448   1.0963   1.1353   1.3156   1.3649   1.5311
  1.5987   1.6233   1.6248   1.7093   1.7795   1.8603   1.9399   2.1722
  2.2808   2.4478   2.6510   2.6598   2.8718   3.0045   3.3481   4.1938
  4.1987   4.2331   4.2579   4.2742   4.4278   4.6029   4.9383   6.8990
  6.9339   6.9598   7.6021  14.7065  14.8158  14.9267  36.8231  68.7430
166.1936
 --------------------------------------------------------------

          Ground-State Mulliken Net Atomic Charges

     Atom                 Charge (a.u.)
  ----------------------------------------
      1 P                     0.419428
      2 N                    -0.490225
      3 H                     0.251847
      4 F                    -0.181051
  ----------------------------------------
  Sum of atomic charges =    -0.000000

 -----------------------------------------------------------------
                    Cartesian Multipole Moments
 -----------------------------------------------------------------
    Charge (ESU x 10^10)
                -0.0000
    Dipole Moment (Debye)
         X      -1.5630      Y      -2.5228      Z      -0.0000
       Tot       2.9677
    Quadrupole Moments (Debye-Ang)
        XX     -22.6025     XY       1.3047     YY     -26.4992
        XZ      -0.0000     YZ       0.0000     ZZ     -23.0937
    Octopole Moments (Debye-Ang^2)
       XXX      -5.1417    XXY      -3.0430    XYY       4.5580
       YYY       1.0522    XXZ       0.0000    XYZ      -0.0000
       YYZ      -0.0000    XZZ       3.4857    YZZ       0.2574
       ZZZ      -0.0000
    Hexadecapole Moments (Debye-Ang^3)
      XXXX    -119.7847   XXXY       5.3118   XXYY     -37.3089
      XYYY       8.0651   YYYY     -71.6683   XXXZ      -0.0000
      XXYZ       0.0000   XYYZ      -0.0000   YYYZ       0.0000
      XXZZ     -28.7680   XYZZ       1.8744   YYZZ     -15.8905
      XZZZ      -0.0000   YZZZ       0.0000   ZZZZ     -26.6957
 -----------------------------------------------------------------
 DrvMan completing analytic gradient of the correlated energy
 Correlated dipole moment
            1
    1  -0.6149478
    2  -0.9925369
    3  -0.0000000
 Energy read as -495.769929769
 Full Analytical Gradient: (in a.u., or Hartree/Bohr)
             1             2             3             4
    1    0.00060369    0.00000391   -0.00005492   -0.00055269
    2    0.00025473    0.00006521    0.00000648   -0.00032642
    3   -0.00000000    0.00000000   -0.00000000    0.00000000
 Gradient time:  CPU 0.87 s  wall 0.81 s
 ----------------------------------------------------------------
             Standard Nuclear Orientation (Angstroms)
    I     Atom           X                Y                Z
 ----------------------------------------------------------------
    1      P      -0.0640000254    -0.5017533782    -0.0000000000
    2      N      -1.1975582262     0.5536311671     0.0000000000
    3      H      -2.1305159909     0.1453247728     0.0000000000
    4      F       1.2748248839     0.3905064145    -0.0000000000
 ----------------------------------------------------------------
 Nuclear Repulsion Energy =   102.4302028589 hartrees
 There are       16 alpha and       16 beta electrons

                       Distance Matrix (Angstroms)
             P (  1)   N (  2)   H (  3)
   N (  2)  1.548803
   H (  3)  2.165456  1.018393
   F (  4)  1.608906  2.477759  3.414156

 Requested basis set is 6-311++G(d,p)
 There are 30 shells and 81 basis functions
 A cutoff of  1.0D-14 yielded    459 shell pairs
 There are      3411 function pairs (      3675 Cartesian)
 Smallest overlap matrix eigenvalue = 2.73E-03
 Guess MOs from SCF MO coefficient file

 -----------------------------------------------------------------------
  General SCF calculation program by
  Eric Jon Sundstrom, Paul Horn, Yuezhi Mao, Dmitri Zuev, Alec White,
  David Stuck, Shaama M.S., Shane Yost, Joonho Lee, David Small,
  Daniel Levine, Susi Lehtola, Hugh Burton, Evgeny Epifanovsky
 -----------------------------------------------------------------------
 Hartree-Fock
 using 6 threads for integral computing
 -------------------------------------------------------
 OpenMP Integral computing Module                
 Release: version 2.0, May 2017, Q-Chem Inc. Pleasanton 
 -------------------------------------------------------
 A restricted SCF calculation will be
 performed using DIIS
 SCF converges when DIIS error is below 1.0e-08
 ---------------------------------------
  Cycle       Energy         DIIS error
 ---------------------------------------
    1    -495.2550552882      3.26e-05  
    2    -495.2550560430      9.58e-06  
    3    -495.2550561006      4.98e-06  
    4    -495.2550561152      8.60e-07  
    5    -495.2550561161      3.07e-07  
    6    -495.2550561163      1.27e-07  
    7    -495.2550561163      5.07e-08  
    8    -495.2550561163      1.63e-08  
    9    -495.2550561163      6.18e-09  Convergence criterion met
 ---------------------------------------
 SCF time:   CPU 1.99s  wall 1.00s 
 SCF   energy in the final basis set =     -495.2550561163
 Total energy in the final basis set =     -495.2550561163


 ------------------------------------------------------------------------------

   CCMAN2: suite of methods based on coupled cluster
           and equation of motion theories.

   Components:
   * libvmm-1.3-trunk
     by Evgeny Epifanovsky, Ilya Kaliman.
   * libtensor-2.5-trunk
     by Evgeny Epifanovsky, Michael Wormit, Dmitry Zuev, Sam Manzer, 
        Ilya Kaliman.
   * libcc-2.5-trunk
     by Evgeny Epifanovsky, Arik Landau, Tomasz Kus, Kirill Khistyaev, 
        Dmitry Zuev, Prashant Manohar, Xintian Feng, Anna Krylov, 
        Matthew Goldey, Alec White, Thomas Jagau, Kaushik Nanda, 
        Anastasia Gunina, Alexander Kunitsa, Joonho Lee.

   CCMAN original authors:
   Anna I. Krylov, C. David Sherrill, Steven R. Gwaltney,
   Edward F. C. Byrd (2000)
   Sergey V. Levchenko, Lyudmila V. Slipchenko, Tao Wang,
   Ana-Maria C. Cristian (2003)
   Piotr A. Pieniazek, C. Melania Oana, Evgeny Epifanovsky (2007)
   Prashant Manohar (2009)

 ------------------------------------------------------------------------------


 Allocating and initializing 30808MB of RAM...
 Calculation will run on 6 cores.


 Alpha MOs, Restricted
 -- Occupied --                  
-80.058 -26.316 -15.585  -7.595  -5.488  -5.486  -5.486  -1.622
  1 A     2 A     3 A     4 A     5 A     6 A     7 A     8 A                  
 -1.183  -0.831  -0.711  -0.688  -0.662  -0.559  -0.446  -0.432
  9 A    10 A    11 A    12 A    13 A    14 A    15 A    16 A                  
 -- Virtual --                   
  0.030   0.044   0.069   0.077   0.086   0.100   0.154   0.203
 17 A    18 A    19 A    20 A    21 A    22 A    23 A    24 A                  
  0.231   0.235   0.255   0.270   0.304   0.334   0.367   0.387
 25 A    26 A    27 A    28 A    29 A    30 A    31 A    32 A                  
  0.416   0.430   0.496   0.557   0.671   0.787   0.890   0.892
 33 A    34 A    35 A    36 A    37 A    38 A    39 A    40 A                  
  0.931   0.958   1.045   1.096   1.134   1.315   1.365   1.531
 41 A    42 A    43 A    44 A    45 A    46 A    47 A    48 A                  
  1.599   1.623   1.625   1.709   1.779   1.860   1.940   2.172
 49 A    50 A    51 A    52 A    53 A    54 A    55 A    56 A                  
  2.281   2.448   2.651   2.660   2.872   3.004   3.348   4.194
 57 A    58 A    59 A    60 A    61 A    62 A    63 A    64 A                  
  4.199   4.233   4.258   4.274   4.427   4.602   4.938   6.899
 65 A    66 A    67 A    68 A    69 A    70 A    71 A    72 A                  
  6.934   6.960   7.601  14.706  14.815  14.927  36.823  68.743
 73 A    74 A    75 A    76 A    77 A    78 A    79 A    80 A                  
166.193
 81 A                                                                          

 Beta MOs, Restricted
 -- Occupied --                  
-80.058 -26.316 -15.585  -7.595  -5.488  -5.486  -5.486  -1.622
  1 A     2 A     3 A     4 A     5 A     6 A     7 A     8 A                  
 -1.183  -0.831  -0.711  -0.688  -0.662  -0.559  -0.446  -0.432
  9 A    10 A    11 A    12 A    13 A    14 A    15 A    16 A                  
 -- Virtual --                   
  0.030   0.044   0.069   0.077   0.086   0.100   0.154   0.203
 17 A    18 A    19 A    20 A    21 A    22 A    23 A    24 A                  
  0.231   0.235   0.255   0.270   0.304   0.334   0.367   0.387
 25 A    26 A    27 A    28 A    29 A    30 A    31 A    32 A                  
  0.416   0.430   0.496   0.557   0.671   0.787   0.890   0.892
 33 A    34 A    35 A    36 A    37 A    38 A    39 A    40 A                  
  0.931   0.958   1.045   1.096   1.134   1.315   1.365   1.531
 41 A    42 A    43 A    44 A    45 A    46 A    47 A    48 A                  
  1.599   1.623   1.625   1.709   1.779   1.860   1.940   2.172
 49 A    50 A    51 A    52 A    53 A    54 A    55 A    56 A                  
  2.281   2.448   2.651   2.660   2.872   3.004   3.348   4.194
 57 A    58 A    59 A    60 A    61 A    62 A    63 A    64 A                  
  4.199   4.233   4.258   4.274   4.427   4.602   4.938   6.899
 65 A    66 A    67 A    68 A    69 A    70 A    71 A    72 A                  
  6.934   6.960   7.601  14.706  14.815  14.927  36.823  68.743
 73 A    74 A    75 A    76 A    77 A    78 A    79 A    80 A                  
166.193
 81 A                                                                          

 Occupation and symmetry of molecular orbitals

 Point group: C1 (1 irreducible representation).

                           A     All 
 -------------------------------------
 All molecular orbitals:
  - Alpha                  81    81  
  - Beta                   81    81  
 -------------------------------------
 Alpha orbitals:
  - Frozen occupied        7     7   
  - Active occupied        9     9   
  - Active virtual         65    65  
  - Frozen virtual         0     0   
 -------------------------------------
 Beta orbitals:
  - Frozen occupied        7     7   
  - Active occupied        9     9   
  - Active virtual         65    65  
  - Frozen virtual         0     0   
 -------------------------------------

 Import integrals:   CPU 0.00 s  wall 0.00 s

 Import integrals:   CPU 4.62 s  wall 0.85 s

 MP2 amplitudes:   CPU 0.02 s  wall 0.02 s

Running a double precision version
           CCSD T amplitudes will be solved using DIIS.

           Start     Size      MaxIter   EConv     TConv     
           3         7         100       1.00e-07  1.00e-05  
 ------------------------------------------------------------------------------
           Energy (a.u.)   Ediff      Tdiff       Comment
 ------------------------------------------------------------------------------
          -495.75931060                           
     1    -495.74992643   9.38e-03   6.33e-01     
     2    -495.76809930   1.82e-02   9.13e-02     
     3    -495.76718775   9.12e-04   4.10e-02     
     4    -495.76916783   1.98e-03   1.43e-02     Switched to DIIS steps.
     5    -495.76987284   7.05e-04   1.03e-02     
     6    -495.76992779   5.49e-05   2.11e-03     
     7    -495.76992652   1.27e-06   1.07e-03     
     8    -495.76992880   2.28e-06   2.65e-04     
     9    -495.76993007   1.27e-06   1.54e-04     
    10    -495.76993026   1.89e-07   4.14e-05     
    11    -495.76993037   1.14e-07   1.62e-05     
    12    -495.76993044   6.35e-08   8.87e-06     
 ------------------------------------------------------------------------------
          -495.76993044                           CCSD T converged.

End of double precision
 SCF energy                 = -495.25505612
 MP2 energy                 = -495.75931060
 CCSD correlation energy     =   -0.51487432
 CCSD total energy           = -495.76993044

 CCSD  T1^2 = 0.0115  T2^2 = 0.1774  Leading amplitudes:

 Amplitude    Orbitals with energies
 -0.0274       12 (A) A                  ->    17 (A) A                   
              -0.6883                          0.0301                     
 -0.0274       12 (A) B                  ->    17 (A) B                   
              -0.6883                          0.0301                     
 -0.0206       16 (A) A                  ->    23 (A) A                   
              -0.4318                          0.1542                     
 -0.0206       16 (A) B                  ->    23 (A) B                   
              -0.4318                          0.1542                     

 Amplitude    Orbitals with energies
 -0.0953       15 (A) A      15 (A) B    ->    17 (A) A      17 (A) B     
              -0.4463       -0.4463            0.0301        0.0301       
  0.0953       15 (A) A      15 (A) B    ->    17 (A) B      17 (A) A     
              -0.4463       -0.4463            0.0301        0.0301       
  0.0953       15 (A) B      15 (A) A    ->    17 (A) A      17 (A) B     
              -0.4463       -0.4463            0.0301        0.0301       
 -0.0953       15 (A) B      15 (A) A    ->    17 (A) B      17 (A) A     
              -0.4463       -0.4463            0.0301        0.0301       

 Computing CCSD intemediates for later calculations in double precision
 Finished.

Running a double precision version
           CCSD Lambda amplitudes will be solved using DIIS.
           Start     Size      MaxIter   EConv     LConv     
           3         7         100       1.00e-07  1.00e-05  
 ------------------------------------------------------------------------------
            Enorm      Ldiff       Comment
 ------------------------------------------------------------------------------
     1     4.56e-02   2.82e-02     
     2     1.54e-02   7.75e-03     
     3     5.94e-03   1.04e-03     
     4     3.40e-03   1.33e-03     Switched to DIIS steps.
     5     8.88e-04   6.72e-04     
     6     4.26e-04   1.19e-04     
     7     1.33e-04   3.97e-05     
     8     6.15e-05   4.21e-06     
     9     2.29e-05   1.12e-06     
    10     9.00e-06   3.85e-07     
    11     3.53e-06   4.06e-08     
    12     1.22e-06   4.43e-08     
    13     5.37e-07   3.61e-08     
    14     2.05e-07   4.83e-08     
    15     9.33e-08   2.36e-08     
 ------------------------------------------------------------------------------
                                   CCSD Lambda converged.

 Computing density matrices in double precision...
           Orbital response amplitudes will be solved using DIIS.
           Start     Size      MaxIter   EConv     LConv     
           3         7         100       1.00e-06  1.00e-06  
 ------------------------------------------------------------------------------
            Enorm      Ldiff       Comment
 ------------------------------------------------------------------------------
     1     7.33e-02   2.94e-04     
     2     4.09e-02   2.16e-02     
     3     3.29e-02   1.58e-02     
     4     5.23e-03   1.19e-02     Switched to DIIS steps.
     5     1.12e-03   8.63e-04     
     6     4.24e-04   1.85e-04     
     7     4.90e-04   2.18e-05     
     8     3.61e-05   6.85e-05     
     9     9.72e-06   3.02e-06     
    10     1.63e-06   1.32e-06     
    11     5.21e-07   6.92e-08     
 ------------------------------------------------------------------------------
                                   Orbital response converged.

 Computing density matrices... Done.
 CCSD calculation:   CPU 113.61 s  wall 22.49 s

 Transferring MO TPDM to AO TPDM
 Transferring g2_o1o1o1o1
 Transferring g2_o1o1o1v1
 Transferring g2_o1o1v1v1
 Transferring g2_o1v1o1v1
 Transferring g2_o1v1v1v1
 Transferring g2_v1v1v1v1
 Adding separable TPDM
 Computing TPDM gradient
 --------------------------------------------------------
 2e gradient
  Atom          X               Y               Z
 --------------------------------------------------------
    1         -0.462719       17.996234        0.000000  
    2         11.231879      -11.358971        0.000000  
    3          4.073660        0.805746        0.000000  
    4        -14.842819       -7.443009       -0.000000  
 --------------------------------------------------------
 --------------------------------------------------------
 Final gradient
  Atom          X               Y               Z
 --------------------------------------------------------
    1         -0.462719       17.996234        0.000000  
    2         11.231879      -11.358971        0.000000  
    3          4.073660        0.805746        0.000000  
    4        -14.842819       -7.443009       -0.000000  
 --------------------------------------------------------
 Analytic gradient from two-electron contribution:   CPU 38.27 s  wall 6.95 s

 Total ccman2 time:   CPU 159.82 s  wall 31.20 s


 --------------------------------------------------------------

                    Orbital Energies (a.u.)
 --------------------------------------------------------------

 Alpha MOs
 -- Occupied --
-80.0584 -26.3156 -15.5854  -7.5945  -5.4879  -5.4863  -5.4860  -1.6215
 -1.1832  -0.8309  -0.7106  -0.6883  -0.6619  -0.5594  -0.4463  -0.4318
 -- Virtual --
  0.0301   0.0437   0.0690   0.0766   0.0863   0.1002   0.1542   0.2029
  0.2307   0.2348   0.2548   0.2700   0.3044   0.3341   0.3666   0.3873
  0.4155   0.4304   0.4962   0.5575   0.6709   0.7868   0.8897   0.8917
  0.9306   0.9579   1.0447   1.0963   1.1345   1.3155   1.3647   1.5311
  1.5987   1.6234   1.6254   1.7092   1.7794   1.8601   1.9400   2.1721
  2.2810   2.4477   2.6509   2.6597   2.8717   3.0044   3.3480   4.1943
  4.1991   4.2333   4.2579   4.2740   4.4275   4.6019   4.9381   6.8994
  6.9343   6.9603   7.6013  14.7064  14.8152  14.9265  36.8229  68.7432
166.1929
 --------------------------------------------------------------

          Ground-State Mulliken Net Atomic Charges

     Atom                 Charge (a.u.)
  ----------------------------------------
      1 P                     0.420301
      2 N                    -0.489814
      3 H                     0.251855
      4 F                    -0.182342
  ----------------------------------------
  Sum of atomic charges =    -0.000000

 -----------------------------------------------------------------
                    Cartesian Multipole Moments
 -----------------------------------------------------------------
    Charge (ESU x 10^10)
                -0.0000
    Dipole Moment (Debye)
         X      -1.5719      Y      -2.5269      Z      -0.0000
       Tot       2.9759
    Quadrupole Moments (Debye-Ang)
        XX     -22.6096     XY       1.2999     YY     -26.4966
        XZ      -0.0000     YZ       0.0000     ZZ     -23.0934
    Octopole Moments (Debye-Ang^2)
       XXX      -5.1884    XXY      -3.0534    XYY       4.5444
       YYY       1.0271    XXZ       0.0000    XYZ      -0.0000
       YYZ      -0.0000    XZZ       3.4747    YZZ       0.2502
       ZZZ      -0.0000
    Hexadecapole Moments (Debye-Ang^3)
      XXXX    -119.8886   XXXY       5.2732   XXYY     -37.3270
      XYYY       8.0331   YYYY     -71.6705   XXXZ      -0.0000
      XXYZ       0.0000   XYYZ      -0.0000   YYYZ       0.0000
      XXZZ     -28.7824   XYZZ       1.8638   YYZZ     -15.8905
      XZZZ      -0.0000   YZZZ       0.0000   ZZZZ     -26.6908
 -----------------------------------------------------------------
 DrvMan completing analytic gradient of the correlated energy
 Correlated dipole moment
            1
    1  -0.6184238
    2  -0.9941497
    3  -0.0000000
 Energy read as -495.769930437
 Full Analytical Gradient: (in a.u., or Hartree/Bohr)
             1             2             3             4
    1   -0.00000128   -0.00003822   -0.00004516    0.00008465
    2   -0.00018752    0.00009389    0.00000381    0.00008982
    3   -0.00000000    0.00000000   -0.00000000    0.00000000
 Gradient time:  CPU 0.82 s  wall 0.83 s
 ----------------------------------------------------------------
             Standard Nuclear Orientation (Angstroms)
    I     Atom           X                Y                Z
 ----------------------------------------------------------------
    1      P      -0.0640000254    -0.5017533782    -0.0000000000
    2      N      -1.1975582262     0.5536311671     0.0000000000
    3      H      -2.1305159909     0.1453247728     0.0000000000
    4      F       1.2748248839     0.3885064145    -0.0000000000
 ----------------------------------------------------------------
 Nuclear Repulsion Energy =   102.4601493200 hartrees
 There are       16 alpha and       16 beta electrons

                       Distance Matrix (Angstroms)
             P (  1)   N (  2)   H (  3)
   N (  2)  1.548803
   H (  3)  2.165456  1.018393
   F (  4)  1.607798  2.477891  3.414013

 Requested basis set is 6-311++G(d,p)
 There are 30 shells and 81 basis functions
 A cutoff of  1.0D-14 yielded    459 shell pairs
 There are      3411 function pairs (      3675 Cartesian)
 Smallest overlap matrix eigenvalue = 2.73E-03
 Guess MOs from SCF MO coefficient file

 -----------------------------------------------------------------------
  General SCF calculation program by
  Eric Jon Sundstrom, Paul Horn, Yuezhi Mao, Dmitri Zuev, Alec White,
  David Stuck, Shaama M.S., Shane Yost, Joonho Lee, David Small,
  Daniel Levine, Susi Lehtola, Hugh Burton, Evgeny Epifanovsky
 -----------------------------------------------------------------------
 Hartree-Fock
 using 6 threads for integral computing
 -------------------------------------------------------
 OpenMP Integral computing Module                
 Release: version 2.0, May 2017, Q-Chem Inc. Pleasanton 
 -------------------------------------------------------
 A restricted SCF calculation will be
 performed using DIIS
 SCF converges when DIIS error is below 1.0e-08
 ---------------------------------------
  Cycle       Energy         DIIS error
 ---------------------------------------
    1    -495.2550979833      3.30e-05  
    2    -495.2550989183      9.53e-06  
    3    -495.2550989992      5.09e-06  
    4    -495.2550990161      9.70e-07  
    5    -495.2550990174      2.21e-07  
    6    -495.2550990175      9.10e-08  
    7    -495.2550990175      3.66e-08  
    8    -495.2550990175      6.50e-09  Convergence criterion met
 ---------------------------------------
 SCF time:   CPU 1.78s  wall 1.00s 
 SCF   energy in the final basis set =     -495.2550990175
 Total energy in the final basis set =     -495.2550990175


 ------------------------------------------------------------------------------

   CCMAN2: suite of methods based on coupled cluster
           and equation of motion theories.

   Components:
   * libvmm-1.3-trunk
     by Evgeny Epifanovsky, Ilya Kaliman.
   * libtensor-2.5-trunk
     by Evgeny Epifanovsky, Michael Wormit, Dmitry Zuev, Sam Manzer, 
        Ilya Kaliman.
   * libcc-2.5-trunk
     by Evgeny Epifanovsky, Arik Landau, Tomasz Kus, Kirill Khistyaev, 
        Dmitry Zuev, Prashant Manohar, Xintian Feng, Anna Krylov, 
        Matthew Goldey, Alec White, Thomas Jagau, Kaushik Nanda, 
        Anastasia Gunina, Alexander Kunitsa, Joonho Lee.

   CCMAN original authors:
   Anna I. Krylov, C. David Sherrill, Steven R. Gwaltney,
   Edward F. C. Byrd (2000)
   Sergey V. Levchenko, Lyudmila V. Slipchenko, Tao Wang,
   Ana-Maria C. Cristian (2003)
   Piotr A. Pieniazek, C. Melania Oana, Evgeny Epifanovsky (2007)
   Prashant Manohar (2009)

 ------------------------------------------------------------------------------


 Allocating and initializing 30808MB of RAM...
 Calculation will run on 6 cores.


 Alpha MOs, Restricted
 -- Occupied --                  
-80.058 -26.316 -15.585  -7.594  -5.488  -5.486  -5.486  -1.622
  1 A     2 A     3 A     4 A     5 A     6 A     7 A     8 A                  
 -1.183  -0.831  -0.711  -0.689  -0.662  -0.559  -0.446  -0.432
  9 A    10 A    11 A    12 A    13 A    14 A    15 A    16 A                  
 -- Virtual --                   
  0.030   0.044   0.069   0.077   0.086   0.100   0.154   0.203
 17 A    18 A    19 A    20 A    21 A    22 A    23 A    24 A                  
  0.231   0.235   0.255   0.270   0.304   0.334   0.367   0.387
 25 A    26 A    27 A    28 A    29 A    30 A    31 A    32 A                  
  0.415   0.431   0.496   0.557   0.671   0.787   0.890   0.892
 33 A    34 A    35 A    36 A    37 A    38 A    39 A    40 A                  
  0.931   0.958   1.045   1.096   1.135   1.316   1.365   1.531
 41 A    42 A    43 A    44 A    45 A    46 A    47 A    48 A                  
  1.599   1.623   1.625   1.709   1.779   1.860   1.940   2.172
 49 A    50 A    51 A    52 A    53 A    54 A    55 A    56 A                  
  2.281   2.448   2.651   2.660   2.872   3.004   3.348   4.194
 57 A    58 A    59 A    60 A    61 A    62 A    63 A    64 A                  
  4.199   4.233   4.258   4.274   4.428   4.603   4.938   6.899
 65 A    66 A    67 A    68 A    69 A    70 A    71 A    72 A                  
  6.934   6.960   7.602  14.706  14.816  14.927  36.823  68.743
 73 A    74 A    75 A    76 A    77 A    78 A    79 A    80 A                  
166.193
 81 A                                                                          

 Beta MOs, Restricted
 -- Occupied --                  
-80.058 -26.316 -15.585  -7.594  -5.488  -5.486  -5.486  -1.622
  1 A     2 A     3 A     4 A     5 A     6 A     7 A     8 A                  
 -1.183  -0.831  -0.711  -0.689  -0.662  -0.559  -0.446  -0.432
  9 A    10 A    11 A    12 A    13 A    14 A    15 A    16 A                  
 -- Virtual --                   
  0.030   0.044   0.069   0.077   0.086   0.100   0.154   0.203
 17 A    18 A    19 A    20 A    21 A    22 A    23 A    24 A                  
  0.231   0.235   0.255   0.270   0.304   0.334   0.367   0.387
 25 A    26 A    27 A    28 A    29 A    30 A    31 A    32 A                  
  0.415   0.431   0.496   0.557   0.671   0.787   0.890   0.892
 33 A    34 A    35 A    36 A    37 A    38 A    39 A    40 A                  
  0.931   0.958   1.045   1.096   1.135   1.316   1.365   1.531
 41 A    42 A    43 A    44 A    45 A    46 A    47 A    48 A                  
  1.599   1.623   1.625   1.709   1.779   1.860   1.940   2.172
 49 A    50 A    51 A    52 A    53 A    54 A    55 A    56 A                  
  2.281   2.448   2.651   2.660   2.872   3.004   3.348   4.194
 57 A    58 A    59 A    60 A    61 A    62 A    63 A    64 A                  
  4.199   4.233   4.258   4.274   4.428   4.603   4.938   6.899
 65 A    66 A    67 A    68 A    69 A    70 A    71 A    72 A                  
  6.934   6.960   7.602  14.706  14.816  14.927  36.823  68.743
 73 A    74 A    75 A    76 A    77 A    78 A    79 A    80 A                  
166.193
 81 A                                                                          

 Occupation and symmetry of molecular orbitals

 Point group: C1 (1 irreducible representation).

                           A     All 
 -------------------------------------
 All molecular orbitals:
  - Alpha                  81    81  
  - Beta                   81    81  
 -------------------------------------
 Alpha orbitals:
  - Frozen occupied        7     7   
  - Active occupied        9     9   
  - Active virtual         65    65  
  - Frozen virtual         0     0   
 -------------------------------------
 Beta orbitals:
  - Frozen occupied        7     7   
  - Active occupied        9     9   
  - Active virtual         65    65  
  - Frozen virtual         0     0   
 -------------------------------------

 Import integrals:   CPU 0.00 s  wall 0.00 s

 Import integrals:   CPU 4.62 s  wall 0.84 s

 MP2 amplitudes:   CPU 0.02 s  wall 0.01 s

Running a double precision version
           CCSD T amplitudes will be solved using DIIS.

           Start     Size      MaxIter   EConv     TConv     
           3         7         100       1.00e-07  1.00e-05  
 ------------------------------------------------------------------------------
           Energy (a.u.)   Ediff      Tdiff       Comment
 ------------------------------------------------------------------------------
          -495.75930494                           
     1    -495.74993909   9.37e-03   6.33e-01     
     2    -495.76809775   1.82e-02   9.13e-02     
     3    -495.76719075   9.07e-04   4.09e-02     
     4    -495.76916860   1.98e-03   1.43e-02     Switched to DIIS steps.
     5    -495.76987267   7.04e-04   1.03e-02     
     6    -495.76992740   5.47e-05   2.10e-03     
     7    -495.76992611   1.29e-06   1.06e-03     
     8    -495.76992839   2.28e-06   2.64e-04     
     9    -495.76992965   1.26e-06   1.54e-04     
    10    -495.76992984   1.88e-07   4.12e-05     
    11    -495.76992995   1.13e-07   1.62e-05     
    12    -495.76993001   6.30e-08   8.82e-06     
 ------------------------------------------------------------------------------
          -495.76993001                           CCSD T converged.

End of double precision
 SCF energy                 = -495.25509902
 MP2 energy                 = -495.75930494
 CCSD correlation energy     =   -0.51483099
 CCSD total energy           = -495.76993001

 CCSD  T1^2 = 0.0114  T2^2 = 0.1773  Leading amplitudes:

 Amplitude    Orbitals with energies
  0.0274       12 (A) A                  ->    17 (A) A                   
              -0.6888                          0.0302                     
  0.0274       12 (A) B                  ->    17 (A) B                   
              -0.6888                          0.0302                     
 -0.0206       16 (A) A                  ->    23 (A) A                   
              -0.4317                          0.1544                     
 -0.0206       16 (A) B                  ->    23 (A) B                   
              -0.4317                          0.1544                     

 Amplitude    Orbitals with energies
 -0.0952       15 (A) A      15 (A) B    ->    17 (A) A      17 (A) B     
              -0.4462       -0.4462            0.0302        0.0302       
  0.0952       15 (A) A      15 (A) B    ->    17 (A) B      17 (A) A     
              -0.4462       -0.4462            0.0302        0.0302       
  0.0952       15 (A) B      15 (A) A    ->    17 (A) A      17 (A) B     
              -0.4462       -0.4462            0.0302        0.0302       
 -0.0952       15 (A) B      15 (A) A    ->    17 (A) B      17 (A) A     
              -0.4462       -0.4462            0.0302        0.0302       

 Computing CCSD intemediates for later calculations in double precision
 Finished.

Running a double precision version
           CCSD Lambda amplitudes will be solved using DIIS.
           Start     Size      MaxIter   EConv     LConv     
           3         7         100       1.00e-07  1.00e-05  
 ------------------------------------------------------------------------------
            Enorm      Ldiff       Comment
 ------------------------------------------------------------------------------
     1     4.55e-02   2.82e-02     
     2     1.54e-02   7.73e-03     
     3     5.93e-03   1.04e-03     
     4     3.40e-03   1.33e-03     Switched to DIIS steps.
     5     8.86e-04   6.71e-04     
     6     4.24e-04   1.19e-04     
     7     1.32e-04   3.96e-05     
     8     6.12e-05   4.20e-06     
     9     2.28e-05   1.11e-06     
    10     8.97e-06   3.76e-07     
    11     3.51e-06   3.89e-08     
    12     1.22e-06   4.35e-08     
    13     5.35e-07   3.61e-08     
    14     2.04e-07   4.82e-08     
    15     9.30e-08   2.35e-08     
 ------------------------------------------------------------------------------
                                   CCSD Lambda converged.

 Computing density matrices in double precision...
           Orbital response amplitudes will be solved using DIIS.
           Start     Size      MaxIter   EConv     LConv     
           3         7         100       1.00e-06  1.00e-06  
 ------------------------------------------------------------------------------
            Enorm      Ldiff       Comment
 ------------------------------------------------------------------------------
     1     7.32e-02   2.60e-04     
     2     4.08e-02   2.15e-02     
     3     3.28e-02   1.58e-02     
     4     5.22e-03   1.19e-02     Switched to DIIS steps.
     5     1.13e-03   8.53e-04     
     6     4.45e-04   1.90e-04     
     7     5.07e-04   2.96e-05     
     8     3.58e-05   7.18e-05     
     9     9.66e-06   2.80e-06     
    10     1.63e-06   1.32e-06     
    11     5.19e-07   6.92e-08     
 ------------------------------------------------------------------------------
                                   Orbital response converged.

 Computing density matrices... Done.
 CCSD calculation:   CPU 114.09 s  wall 22.82 s

 Transferring MO TPDM to AO TPDM
 Transferring g2_o1o1o1o1
 Transferring g2_o1o1o1v1
 Transferring g2_o1o1v1v1
 Transferring g2_o1v1o1v1
 Transferring g2_o1v1v1v1
 Transferring g2_v1v1v1v1
 Adding separable TPDM
 Computing TPDM gradient
 --------------------------------------------------------
 2e gradient
  Atom          X               Y               Z
 --------------------------------------------------------
    1         -0.442967       17.989148        0.000000  
    2         11.233542      -11.359799        0.000000  
    3          4.074141        0.806184       -0.000000  
    4        -14.864716       -7.435533       -0.000000  
 --------------------------------------------------------
 --------------------------------------------------------
 Final gradient
  Atom          X               Y               Z
 --------------------------------------------------------
    1         -0.442967       17.989148        0.000000  
    2         11.233542      -11.359799        0.000000  
    3          4.074141        0.806184       -0.000000  
    4        -14.864716       -7.435533       -0.000000  
 --------------------------------------------------------
 Analytic gradient from two-electron contribution:   CPU 38.41 s  wall 6.96 s

 Total ccman2 time:   CPU 160.25 s  wall 31.42 s


 --------------------------------------------------------------

                    Orbital Energies (a.u.)
 --------------------------------------------------------------

 Alpha MOs
 -- Occupied --
-80.0583 -26.3160 -15.5853  -7.5945  -5.4879  -5.4862  -5.4859  -1.6222
 -1.1832  -0.8312  -0.7110  -0.6888  -0.6621  -0.5593  -0.4462  -0.4317
 -- Virtual --
  0.0302   0.0438   0.0691   0.0766   0.0864   0.1003   0.1544   0.2029
  0.2307   0.2348   0.2549   0.2701   0.3044   0.3340   0.3665   0.3873
  0.4155   0.4306   0.4963   0.5574   0.6711   0.7870   0.8898   0.8918
  0.9307   0.9580   1.0448   1.0963   1.1352   1.3156   1.3648   1.5311
  1.5987   1.6232   1.6249   1.7093   1.7795   1.8603   1.9399   2.1721
  2.2808   2.4478   2.6509   2.6598   2.8717   3.0045   3.3480   4.1938
  4.1987   4.2331   4.2579   4.2741   4.4277   4.6026   4.9382   6.8990
  6.9339   6.9598   7.6019  14.7065  14.8156  14.9267  36.8230  68.7430
166.1934
 --------------------------------------------------------------

          Ground-State Mulliken Net Atomic Charges

     Atom                 Charge (a.u.)
  ----------------------------------------
      1 P                     0.419490
      2 N                    -0.490221
      3 H                     0.251916
      4 F                    -0.181186
  ----------------------------------------
  Sum of atomic charges =    -0.000000

 -----------------------------------------------------------------
                    Cartesian Multipole Moments
 -----------------------------------------------------------------
    Charge (ESU x 10^10)
                 0.0000
    Dipole Moment (Debye)
         X      -1.5653      Y      -2.5211      Z      -0.0000
       Tot       2.9675
    Quadrupole Moments (Debye-Ang)
        XX     -22.6053     XY       1.3053     YY     -26.4991
        XZ      -0.0000     YZ       0.0000     ZZ     -23.0941
    Octopole Moments (Debye-Ang^2)
       XXX      -5.1714    XXY      -3.0372    XYY       4.5549
       YYY       1.0687    XXZ       0.0000    XYZ      -0.0000
       YYZ      -0.0000    XZZ       3.4799    YZZ       0.2625
       ZZZ      -0.0000
    Hexadecapole Moments (Debye-Ang^3)
      XXXX    -119.8637   XXXY       5.3251   XXYY     -37.3178
      XYYY       8.0764   YYYY     -71.6487   XXXZ      -0.0000
      XXYZ       0.0000   XYYZ      -0.0000   YYYZ       0.0000
      XXZZ     -28.7811   XYZZ       1.8785   YYZZ     -15.8872
      XZZZ      -0.0000   YZZZ       0.0000   ZZZZ     -26.6966
 -----------------------------------------------------------------
 DrvMan completing analytic gradient of the correlated energy
 Correlated dipole moment
            1
    1  -0.6158286
    2  -0.9918899
    3  -0.0000000
 Energy read as -495.769930011
 Full Analytical Gradient: (in a.u., or Hartree/Bohr)
             1             2             3             4
    1    0.00051732   -0.00010825   -0.00006666   -0.00034241
    2    0.00028535    0.00002045    0.00000870   -0.00031450
    3   -0.00000000    0.00000000   -0.00000000    0.00000000
 Gradient time:  CPU 0.83 s  wall 0.84 s
 ----------------------------------------------------------------
             Standard Nuclear Orientation (Angstroms)
    I     Atom           X                Y                Z
 ----------------------------------------------------------------
    1      P      -0.0640000254    -0.5017533782    -0.0000000000
    2      N      -1.1975582262     0.5536311671     0.0000000000
    3      H      -2.1305159909     0.1453247728     0.0000000000
    4      F       1.2748248839     0.3895064145     0.0010000000
 ----------------------------------------------------------------
 Nuclear Repulsion Energy =   102.4451681650 hartrees
 There are       16 alpha and       16 beta electrons

                       Distance Matrix (Angstroms)
             P (  1)   N (  2)   H (  3)
   N (  2)  1.548803
   H (  3)  2.165456  1.018393
   F (  4)  1.608352  2.477825  3.414084

 Requested basis set is 6-311++G(d,p)
 There are 30 shells and 81 basis functions
 A cutoff of  1.0D-14 yielded    459 shell pairs
 There are      3411 function pairs (      3675 Cartesian)
 Smallest overlap matrix eigenvalue = 2.73E-03
 Guess MOs from SCF MO coefficient file

 -----------------------------------------------------------------------
  General SCF calculation program by
  Eric Jon Sundstrom, Paul Horn, Yuezhi Mao, Dmitri Zuev, Alec White,
  David Stuck, Shaama M.S., Shane Yost, Joonho Lee, David Small,
  Daniel Levine, Susi Lehtola, Hugh Burton, Evgeny Epifanovsky
 -----------------------------------------------------------------------
 Hartree-Fock
 using 6 threads for integral computing
 -------------------------------------------------------
 OpenMP Integral computing Module                
 Release: version 2.0, May 2017, Q-Chem Inc. Pleasanton 
 -------------------------------------------------------
 A restricted SCF calculation will be
 performed using DIIS
 SCF converges when DIIS error is below 1.0e-08
 ---------------------------------------
  Cycle       Energy         DIIS error
 ---------------------------------------
    1    -495.2550772912      2.02e-05  
    2    -495.2550776924      5.70e-06  
    3    -495.2550777310      2.99e-06  
    4    -495.2550777376      6.73e-07  
    5    -495.2550777386      2.18e-07  
    6    -495.2550777387      1.22e-07  
    7    -495.2550777388      7.58e-08  
    8    -495.2550777388      2.27e-08  
    9    -495.2550777388      5.96e-09  Convergence criterion met
 ---------------------------------------
 SCF time:   CPU 2.11s  wall 0.00s 
 SCF   energy in the final basis set =     -495.2550777388
 Total energy in the final basis set =     -495.2550777388


 ------------------------------------------------------------------------------

   CCMAN2: suite of methods based on coupled cluster
           and equation of motion theories.

   Components:
   * libvmm-1.3-trunk
     by Evgeny Epifanovsky, Ilya Kaliman.
   * libtensor-2.5-trunk
     by Evgeny Epifanovsky, Michael Wormit, Dmitry Zuev, Sam Manzer, 
        Ilya Kaliman.
   * libcc-2.5-trunk
     by Evgeny Epifanovsky, Arik Landau, Tomasz Kus, Kirill Khistyaev, 
        Dmitry Zuev, Prashant Manohar, Xintian Feng, Anna Krylov, 
        Matthew Goldey, Alec White, Thomas Jagau, Kaushik Nanda, 
        Anastasia Gunina, Alexander Kunitsa, Joonho Lee.

   CCMAN original authors:
   Anna I. Krylov, C. David Sherrill, Steven R. Gwaltney,
   Edward F. C. Byrd (2000)
   Sergey V. Levchenko, Lyudmila V. Slipchenko, Tao Wang,
   Ana-Maria C. Cristian (2003)
   Piotr A. Pieniazek, C. Melania Oana, Evgeny Epifanovsky (2007)
   Prashant Manohar (2009)

 ------------------------------------------------------------------------------


 Allocating and initializing 30808MB of RAM...
 Calculation will run on 6 cores.


 Alpha MOs, Restricted
 -- Occupied --                  
-80.058 -26.316 -15.585  -7.595  -5.488  -5.486  -5.486  -1.622
  1 A     2 A     3 A     4 A     5 A     6 A     7 A     8 A                  
 -1.183  -0.831  -0.711  -0.689  -0.662  -0.559  -0.446  -0.432
  9 A    10 A    11 A    12 A    13 A    14 A    15 A    16 A                  
 -- Virtual --                   
  0.030   0.044   0.069   0.077   0.086   0.100   0.154   0.203
 17 A    18 A    19 A    20 A    21 A    22 A    23 A    24 A                  
  0.231   0.235   0.255   0.270   0.304   0.334   0.367   0.387
 25 A    26 A    27 A    28 A    29 A    30 A    31 A    32 A                  
  0.415   0.430   0.496   0.557   0.671   0.787   0.890   0.892
 33 A    34 A    35 A    36 A    37 A    38 A    39 A    40 A                  
  0.931   0.958   1.045   1.096   1.135   1.316   1.365   1.531
 41 A    42 A    43 A    44 A    45 A    46 A    47 A    48 A                  
  1.599   1.623   1.625   1.709   1.779   1.860   1.940   2.172
 49 A    50 A    51 A    52 A    53 A    54 A    55 A    56 A                  
  2.281   2.448   2.651   2.660   2.872   3.004   3.348   4.194
 57 A    58 A    59 A    60 A    61 A    62 A    63 A    64 A                  
  4.199   4.233   4.258   4.274   4.428   4.602   4.938   6.899
 65 A    66 A    67 A    68 A    69 A    70 A    71 A    72 A                  
  6.934   6.960   7.602  14.706  14.815  14.927  36.823  68.743
 73 A    74 A    75 A    76 A    77 A    78 A    79 A    80 A                  
166.193
 81 A                                                                          

 Beta MOs, Restricted
 -- Occupied --                  
-80.058 -26.316 -15.585  -7.595  -5.488  -5.486  -5.486  -1.622
  1 A     2 A     3 A     4 A     5 A     6 A     7 A     8 A                  
 -1.183  -0.831  -0.711  -0.689  -0.662  -0.559  -0.446  -0.432
  9 A    10 A    11 A    12 A    13 A    14 A    15 A    16 A                  
 -- Virtual --                   
  0.030   0.044   0.069   0.077   0.086   0.100   0.154   0.203
 17 A    18 A    19 A    20 A    21 A    22 A    23 A    24 A                  
  0.231   0.235   0.255   0.270   0.304   0.334   0.367   0.387
 25 A    26 A    27 A    28 A    29 A    30 A    31 A    32 A                  
  0.415   0.430   0.496   0.557   0.671   0.787   0.890   0.892
 33 A    34 A    35 A    36 A    37 A    38 A    39 A    40 A                  
  0.931   0.958   1.045   1.096   1.135   1.316   1.365   1.531
 41 A    42 A    43 A    44 A    45 A    46 A    47 A    48 A                  
  1.599   1.623   1.625   1.709   1.779   1.860   1.940   2.172
 49 A    50 A    51 A    52 A    53 A    54 A    55 A    56 A                  
  2.281   2.448   2.651   2.660   2.872   3.004   3.348   4.194
 57 A    58 A    59 A    60 A    61 A    62 A    63 A    64 A                  
  4.199   4.233   4.258   4.274   4.428   4.602   4.938   6.899
 65 A    66 A    67 A    68 A    69 A    70 A    71 A    72 A                  
  6.934   6.960   7.602  14.706  14.815  14.927  36.823  68.743
 73 A    74 A    75 A    76 A    77 A    78 A    79 A    80 A                  
166.193
 81 A                                                                          

 Occupation and symmetry of molecular orbitals

 Point group: C1 (1 irreducible representation).

                           A     All 
 -------------------------------------
 All molecular orbitals:
  - Alpha                  81    81  
  - Beta                   81    81  
 -------------------------------------
 Alpha orbitals:
  - Frozen occupied        7     7   
  - Active occupied        9     9   
  - Active virtual         65    65  
  - Frozen virtual         0     0   
 -------------------------------------
 Beta orbitals:
  - Frozen occupied        7     7   
  - Active occupied        9     9   
  - Active virtual         65    65  
  - Frozen virtual         0     0   
 -------------------------------------

 Import integrals:   CPU 0.00 s  wall 0.00 s

 Import integrals:   CPU 4.66 s  wall 0.86 s

 MP2 amplitudes:   CPU 0.02 s  wall 0.02 s

Running a double precision version
           CCSD T amplitudes will be solved using DIIS.

           Start     Size      MaxIter   EConv     TConv     
           3         7         100       1.00e-07  1.00e-05  
 ------------------------------------------------------------------------------
           Energy (a.u.)   Ediff      Tdiff       Comment
 ------------------------------------------------------------------------------
          -495.75930795                           
     1    -495.74993294   9.38e-03   6.33e-01     
     2    -495.76809870   1.82e-02   9.13e-02     
     3    -495.76718943   9.09e-04   4.10e-02     
     4    -495.76916839   1.98e-03   1.43e-02     Switched to DIIS steps.
     5    -495.76987293   7.05e-04   1.03e-02     
     6    -495.76992777   5.48e-05   2.10e-03     
     7    -495.76992649   1.28e-06   1.06e-03     
     8    -495.76992877   2.28e-06   2.64e-04     
     9    -495.76993004   1.27e-06   1.54e-04     
    10    -495.76993023   1.88e-07   4.13e-05     
    11    -495.76993034   1.14e-07   1.62e-05     
    12    -495.76993040   6.33e-08   8.85e-06     
 ------------------------------------------------------------------------------
          -495.76993040                           CCSD T converged.

End of double precision
 SCF energy                 = -495.25507774
 MP2 energy                 = -495.75930795
 CCSD correlation energy     =   -0.51485266
 CCSD total energy           = -495.76993040

 CCSD  T1^2 = 0.0114  T2^2 = 0.1773  Leading amplitudes:

 Amplitude    Orbitals with energies
  0.0274       12 (A) A                  ->    17 (A) A                   
              -0.6885                          0.0302                     
  0.0274       12 (A) B                  ->    17 (A) B                   
              -0.6885                          0.0302                     
  0.0206       16 (A) A                  ->    23 (A) A                   
              -0.4317                          0.1543                     
  0.0206       16 (A) B                  ->    23 (A) B                   
              -0.4317                          0.1543                     

 Amplitude    Orbitals with energies
 -0.0953       15 (A) A      15 (A) B    ->    17 (A) A      17 (A) B     
              -0.4462       -0.4462            0.0302        0.0302       
  0.0953       15 (A) A      15 (A) B    ->    17 (A) B      17 (A) A     
              -0.4462       -0.4462            0.0302        0.0302       
  0.0953       15 (A) B      15 (A) A    ->    17 (A) A      17 (A) B     
              -0.4462       -0.4462            0.0302        0.0302       
 -0.0953       15 (A) B      15 (A) A    ->    17 (A) B      17 (A) A     
              -0.4462       -0.4462            0.0302        0.0302       

 Computing CCSD intemediates for later calculations in double precision
 Finished.

Running a double precision version
           CCSD Lambda amplitudes will be solved using DIIS.
           Start     Size      MaxIter   EConv     LConv     
           3         7         100       1.00e-07  1.00e-05  
 ------------------------------------------------------------------------------
            Enorm      Ldiff       Comment
 ------------------------------------------------------------------------------
     1     4.55e-02   2.82e-02     
     2     1.54e-02   7.74e-03     
     3     5.94e-03   1.04e-03     
     4     3.40e-03   1.33e-03     Switched to DIIS steps.
     5     8.87e-04   6.72e-04     
     6     4.25e-04   1.19e-04     
     7     1.32e-04   3.97e-05     
     8     6.13e-05   4.20e-06     
     9     2.28e-05   1.12e-06     
    10     8.99e-06   3.81e-07     
    11     3.52e-06   3.97e-08     
    12     1.22e-06   4.39e-08     
    13     5.36e-07   3.61e-08     
    14     2.05e-07   4.82e-08     
    15     9.32e-08   2.36e-08     
 ------------------------------------------------------------------------------
                                   CCSD Lambda converged.

 Computing density matrices in double precision...
           Orbital response amplitudes will be solved using DIIS.
           Start     Size      MaxIter   EConv     LConv     
           3         7         100       1.00e-06  1.00e-06  
 ------------------------------------------------------------------------------
            Enorm      Ldiff       Comment
 ------------------------------------------------------------------------------
     1     7.33e-02   2.77e-04     
     2     4.09e-02   2.15e-02     
     3     3.29e-02   1.58e-02     
     4     5.23e-03   1.19e-02     Switched to DIIS steps.
     5     1.12e-03   8.58e-04     
     6     4.34e-04   1.87e-04     
     7     4.99e-04   2.58e-05     
     8     3.59e-05   7.02e-05     
     9     9.69e-06   2.90e-06     
    10     1.63e-06   1.32e-06     
    11     5.20e-07   6.92e-08     
 ------------------------------------------------------------------------------
                                   Orbital response converged.

 Computing density matrices... Done.
 CCSD calculation:   CPU 116.18 s  wall 23.33 s

 Transferring MO TPDM to AO TPDM
 Transferring g2_o1o1o1o1
 Transferring g2_o1o1o1v1
 Transferring g2_o1o1v1v1
 Transferring g2_o1v1o1v1
 Transferring g2_o1v1v1v1
 Transferring g2_v1v1v1v1
 Adding separable TPDM
 Computing TPDM gradient
 --------------------------------------------------------
 2e gradient
  Atom          X               Y               Z
 --------------------------------------------------------
    1         -0.452851       17.992695        0.008995  
    2         11.232710      -11.359386        0.001926  
    3          4.073900        0.805965       -0.000451  
    4        -14.853759       -7.439274       -0.010470  
 --------------------------------------------------------
 --------------------------------------------------------
 Final gradient
  Atom          X               Y               Z
 --------------------------------------------------------
    1         -0.452851       17.992695        0.008995  
    2         11.232710      -11.359386        0.001926  
    3          4.073900        0.805965       -0.000451  
    4        -14.853759       -7.439274       -0.010470  
 --------------------------------------------------------
 Analytic gradient from two-electron contribution:   CPU 37.45 s  wall 6.74 s

 Total ccman2 time:   CPU 160.93 s  wall 31.69 s


 --------------------------------------------------------------

                    Orbital Energies (a.u.)
 --------------------------------------------------------------

 Alpha MOs
 -- Occupied --
-80.0583 -26.3158 -15.5854  -7.5945  -5.4879  -5.4863  -5.4860  -1.6219
 -1.1832  -0.8310  -0.7108  -0.6885  -0.6620  -0.5594  -0.4462  -0.4317
 -- Virtual --
  0.0302   0.0438   0.0691   0.0766   0.0864   0.1002   0.1543   0.2029
  0.2307   0.2348   0.2549   0.2701   0.3044   0.3340   0.3666   0.3873
  0.4155   0.4305   0.4963   0.5574   0.6710   0.7869   0.8898   0.8918
  0.9307   0.9580   1.0448   1.0963   1.1348   1.3155   1.3648   1.5311
  1.5987   1.6233   1.6251   1.7092   1.7794   1.8602   1.9400   2.1721
  2.2809   2.4478   2.6509   2.6597   2.8717   3.0044   3.3480   4.1941
  4.1989   4.2332   4.2579   4.2741   4.4276   4.6023   4.9381   6.8992
  6.9341   6.9600   7.6016  14.7065  14.8154  14.9266  36.8230  68.7431
166.1932
 --------------------------------------------------------------

          Ground-State Mulliken Net Atomic Charges

     Atom                 Charge (a.u.)
  ----------------------------------------
      1 P                     0.419896
      2 N                    -0.490017
      3 H                     0.251886
      4 F                    -0.181764
  ----------------------------------------
  Sum of atomic charges =     0.000000

 -----------------------------------------------------------------
                    Cartesian Multipole Moments
 -----------------------------------------------------------------
    Charge (ESU x 10^10)
                 0.0000
    Dipole Moment (Debye)
         X      -1.5686      Y      -2.5240      Z      -0.0012
       Tot       2.9717
    Quadrupole Moments (Debye-Ang)
        XX     -22.6074     XY       1.3026     YY     -26.4979
        XZ      -0.0018     YZ      -0.0016     ZZ     -23.0938
    Octopole Moments (Debye-Ang^2)
       XXX      -5.1799    XXY      -3.0453    XYY       4.5496
       YYY       1.0479    XXZ      -0.0080    XYZ      -0.0008
       YYZ      -0.0051    XZZ       3.4773    YZZ       0.2564
       ZZZ      -0.0145
    Hexadecapole Moments (Debye-Ang^3)
      XXXX    -119.8762   XXXY       5.2991   XXYY     -37.3224
      XYYY       8.0548   YYYY     -71.6595   XXXZ      -0.0225
      XXYZ      -0.0034   XYYZ      -0.0058   YYYZ      -0.0077
      XXZZ     -28.7818   XYZZ       1.8712   YYZZ     -15.8888
      XZZZ      -0.0194   YZZZ      -0.0073   ZZZZ     -26.6937
 -----------------------------------------------------------------
 DrvMan completing analytic gradient of the correlated energy
 Correlated dipole moment
            1
    1  -0.6171269
    2  -0.9930197
    3  -0.0004721
 Energy read as -495.769930403
 Full Analytical Gradient: (in a.u., or Hartree/Bohr)
             1             2             3             4
    1    0.00025746   -0.00007321   -0.00005590   -0.00012834
    2    0.00004868    0.00005719    0.00000625   -0.00011212
    3   -0.00001049   -0.00002467    0.00002208    0.00001308
 Gradient time:  CPU 0.86 s  wall 0.86 s
Dipole drv :
gprntSymmMtrx error report: 
 Final Hessian.
            1           2           3           4           5           6
    1   0.4895506  -0.1020793   0.0000000  -0.2926900   0.2114691   0.0000000
    2  -0.1020793   0.3789758   0.0000000   0.2300887  -0.2395715   0.0000000
    3   0.0000000   0.0000000   0.0044773  -0.0000010   0.0000000   0.0104535
    4  -0.2926900   0.2300887  -0.0000010   0.7173521  -0.0710316   0.0000000
    5   0.2114691  -0.2395715   0.0000000  -0.0710316   0.2808647   0.0000000
    6   0.0000000   0.0000000   0.0104535   0.0000000   0.0000000   0.0244662
    7  -0.0141590  -0.0193686   0.0000030  -0.3839164  -0.1362034  -0.0000010
    8   0.0278259  -0.0142975   0.0000000  -0.1775869  -0.0607090   0.0000000
    9   0.0000000   0.0000000  -0.0093809   0.0000000   0.0000000  -0.0218676
   10  -0.1826947  -0.1086439  -0.0000015  -0.0407509  -0.0042264   0.0000011
   11  -0.1372164  -0.1251132   0.0000000   0.0185291   0.0194252   0.0000000
   12   0.0000000   0.0000000  -0.0055454   0.0000000   0.0000000  -0.0130568
            7           8           9          10          11          12
    1  -0.0141590   0.0278259   0.0000000  -0.1826947  -0.1372164   0.0000000
    2  -0.0193686  -0.0142975   0.0000000  -0.1086439  -0.1251132   0.0000000
    3   0.0000030   0.0000000  -0.0093809  -0.0000015   0.0000000  -0.0055454
    4  -0.3839164  -0.1775869   0.0000000  -0.0407509   0.0185291   0.0000000
    5  -0.1362034  -0.0607090   0.0000000  -0.0042264   0.0194252   0.0000000
    6  -0.0000010   0.0000000  -0.0218676   0.0000011   0.0000000  -0.0130568
    7   0.3985885   0.1498814   0.0000000  -0.0005151   0.0056908   0.0000000
    8   0.1498814   0.0762953   0.0000000  -0.0001231  -0.0012915   0.0000000
    9   0.0000000   0.0000000   0.0195721  -0.0000001   0.0000000   0.0116785
   10  -0.0005151  -0.0001231  -0.0000001   0.2239612   0.1129945   0.0000000
   11   0.0056908  -0.0012915   0.0000000   0.1129945   0.1069792   0.0000000
   12   0.0000000   0.0000000   0.0116785   0.0000000   0.0000000   0.0069219
 ----------------------------------------------------------------
             Standard Nuclear Orientation (Angstroms)
    I     Atom           X                Y                Z
 ----------------------------------------------------------------
    1      P      -0.0640000254    -0.5017533782    -0.0000000000
    2      N      -1.1975582262     0.5536311671     0.0000000000
    3      H      -2.1305159909     0.1453247728     0.0000000000
    4      F       1.2748248839     0.3895064145    -0.0000000000
 ----------------------------------------------------------------
 Nuclear Repulsion Energy =   102.4451779060 hartrees
 There are       16 alpha and       16 beta electrons
 old dipole drv.
            1           2           3           4           5           6
    1   1.5463241   0.4357103   0.0000000  -0.6526943   0.4446002   0.0000000
    2   0.3215994   0.9436118   0.0000000   0.0324188  -0.5335700   0.0000000
    3  -0.0000000   0.0000000   0.4472299  -0.0000015  -0.0000000  -0.4288532
            7           8           9          10          11          12
    1   0.2593093  -0.1936534   0.0000000  -1.1528797  -0.6866598   0.0000000
    2  -0.0986294   0.1877931   0.0000000  -0.2553924  -0.5979080   0.0000000
    3  -0.0000075   0.0000000   0.2314697  -0.0000065  -0.0000000  -0.2498438
 New transposed dipole drv.
            1           2           3
    1   1.5463241   0.3215994  -0.0000000
    2   0.4357103   0.9436118   0.0000000
    3   0.0000000   0.0000000   0.4472299
    4  -0.6526943   0.0324188  -0.0000015
    5   0.4446002  -0.5335700  -0.0000000
    6   0.0000000   0.0000000  -0.4288532
    7   0.2593093  -0.0986294  -0.0000075
    8  -0.1936534   0.1877931   0.0000000
    9   0.0000000   0.0000000   0.2314697
   10  -1.1528797  -0.2553924  -0.0000065
   11  -0.6866598  -0.5979080  -0.0000000
   12   0.0000000   0.0000000  -0.2498438
FINAL TENSOR RESULT:
Order 2, Length 12
    Atom      X          Y          Z
     1 Order 1, Length 12
    Atom      X          Y          Z
     1    4.895505699584405e-01  -1.020792550380371e-01   0.000000000000000e+00
     2   -2.926900457922408e-01   2.114691441811257e-01   0.000000000000000e+00
     3   -1.415899850796982e-02   2.782586363393565e-02   0.000000000000000e+00
     4   -1.826947281663986e-01  -1.372164434511757e-01   0.000000000000000e+00

Order 1, Length 12
    Atom      X          Y          Z
     1   -1.020792550380371e-01   3.789757561788409e-01   0.000000000000000e+00
     2    2.300887470427999e-01  -2.395714919863747e-01   0.000000000000000e+00
     3   -1.936858510644218e-02  -1.429746227410704e-02   0.000000000000000e+00
     4   -1.086438987348699e-01  -1.251132396668234e-01   0.000000000000000e+00

Order 1, Length 12
    Atom      X          Y          Z
     1    0.000000000000000e+00   0.000000000000000e+00   4.477321646412832e-03
     2   -1.017910400926752e-06   0.000000000000000e+00   1.045350527769469e-02
     3    2.965040813473245e-06   0.000000000000000e+00  -9.380883013966052e-03
     4   -1.547885177905177e-06   0.000000000000000e+00  -5.545442052357537e-03


     2 Order 1, Length 12
    Atom      X          Y          Z
     1   -2.926900457922408e-01   2.300887470427999e-01  -1.017910400926752e-06
     2    7.173521353267226e-01  -7.103158190073501e-02   0.000000000000000e+00
     3   -3.839164191275810e-01  -1.775869323432055e-01   0.000000000000000e+00
     4   -4.075085981335066e-02   1.852911826942009e-02   0.000000000000000e+00

Order 1, Length 12
    Atom      X          Y          Z
     1    2.114691441811257e-01  -2.395714919863747e-01   0.000000000000000e+00
     2   -7.103158190073501e-02   2.808647374790904e-01   0.000000000000000e+00
     3   -1.362033911804846e-01  -6.070897495857128e-02   0.000000000000000e+00
     4   -4.226429401025930e-03   1.942516105108769e-02   0.000000000000000e+00

Order 1, Length 12
    Atom      X          Y          Z
     1    0.000000000000000e+00   0.000000000000000e+00   1.045350527769469e-02
     2    0.000000000000000e+00   0.000000000000000e+00   2.446620273234991e-02
     3   -1.017972479967266e-06   0.000000000000000e+00  -2.186763148221310e-02
     4    1.114672458634882e-06   0.000000000000000e+00  -1.305684566604577e-02


     3 Order 1, Length 12
    Atom      X          Y          Z
     1   -1.415899850796982e-02  -1.936858510644218e-02   2.965040813473245e-06
     2   -3.839164191275810e-01  -1.362033911804846e-01  -1.017972479967266e-06
     3    3.985884751553016e-01   1.498813545347100e-01   0.000000000000000e+00
     4   -5.151265336815441e-04   5.690793968724819e-03   0.000000000000000e+00

Order 1, Length 12
    Atom      X          Y          Z
     1    2.782586363393565e-02  -1.429746227410704e-02   0.000000000000000e+00
     2   -1.775869323432055e-01  -6.070897495857128e-02   0.000000000000000e+00
     3    1.498813545347100e-01   7.629530384751955e-02   0.000000000000000e+00
     4   -1.230534676534420e-04  -1.291482326430932e-03   0.000000000000000e+00

Order 1, Length 12
    Atom      X          Y          Z
     1    0.000000000000000e+00   0.000000000000000e+00  -9.380883013966052e-03
     2    0.000000000000000e+00   0.000000000000000e+00  -2.186763148221310e-02
     3    0.000000000000000e+00   0.000000000000000e+00   1.957207430280537e-02
     4   -1.066035169858418e-07   0.000000000000000e+00   1.167853129574112e-02


     4 Order 1, Length 12
    Atom      X          Y          Z
     1   -1.826947281663986e-01  -1.086438987348699e-01  -1.547885177905177e-06
     2   -4.075085981335066e-02  -4.226429401025930e-03   1.114672458634882e-06
     3   -5.151265336815441e-04  -1.230534676534420e-04  -1.066035169858418e-07
     4    2.239611754056283e-01   1.129945492364633e-01   0.000000000000000e+00

Order 1, Length 12
    Atom      X          Y          Z
     1   -1.372164434511757e-01  -1.251132396668234e-01   0.000000000000000e+00
     2    1.852911826942009e-02   1.942516105108769e-02   0.000000000000000e+00
     3    5.690793968724819e-03  -1.291482326430932e-03   0.000000000000000e+00
     4    1.129945492364633e-01   1.069791833723859e-01   0.000000000000000e+00

Order 1, Length 12
    Atom      X          Y          Z
     1    0.000000000000000e+00   0.000000000000000e+00  -5.545442052357537e-03
     2    0.000000000000000e+00   0.000000000000000e+00  -1.305684566604577e-02
     3    0.000000000000000e+00   0.000000000000000e+00   1.167853129574112e-02
     4    0.000000000000000e+00   0.000000000000000e+00   6.921932600915510e-03


 # Finishing finite difference calculation for IDERIV #
 ######################################################
 ######################################################
 Requested basis set is 6-311++G(d,p)
 There are 30 shells and 81 basis functions
 **********************************************************************
 **                                                                  **
 **                       VIBRATIONAL ANALYSIS                       **
 **                       --------------------                       **
 **                                                                  **
 **        VIBRATIONAL FREQUENCIES (CM**-1) AND NORMAL MODES         **
 **     FORCE CONSTANTS (mDYN/ANGSTROM) AND REDUCED MASSES (AMU)     **
 **                  INFRARED INTENSITIES (KM/MOL)                   **
 **                                                                  **
 **********************************************************************


 Mode:                 1                      2                      3
 Frequency:       413.13                 690.46                 756.84
 Force Cnst:      0.5806                 0.3893                 0.3768
 Red. Mass:       5.7740                 1.3859                 1.1164
 IR Active:          YES                    YES                    YES
 IR Intens:       10.640                193.673                 54.620
 Raman Active:       YES                    YES                    YES
               X      Y      Z        X      Y      Z        X      Y      Z
 P          0.007 -0.202  0.000   -0.026 -0.003 -0.000   -0.000 -0.000 -0.016
 N          0.337  0.141  0.000   -0.041 -0.106 -0.000    0.000  0.000 -0.080
 H          0.041  0.851 -0.000   -0.431  0.889  0.000    0.000 -0.000  0.996
 F         -0.262  0.180 -0.000    0.096  0.036  0.000   -0.000  0.000  0.032
 TransDip  -0.088 -0.057  0.000   -0.409  0.176  0.000    0.000 -0.000  0.237

 Mode:                 4                      5                      6
 Frequency:       822.74                1167.31                3584.59
 Force Cnst:      3.1197                 7.9733                 8.1472
 Red. Mass:       7.8224                 9.9315                 1.0762
 IR Active:          YES                    YES                    YES
 IR Intens:      142.035                 45.208                 37.907
 Raman Active:       YES                    YES                    YES
               X      Y      Z        X      Y      Z        X      Y      Z
 P         -0.221 -0.213  0.000   -0.256  0.195 -0.000    0.001 -0.002 -0.000
 N         -0.021  0.158  0.000    0.511 -0.431 -0.000   -0.069 -0.022 -0.000
 H          0.318 -0.759 -0.000    0.557 -0.372  0.000    0.927  0.369  0.000
 F          0.359  0.272 -0.000    0.011  0.019  0.000    0.000  0.000  0.000
 TransDip  -0.258 -0.281 -0.000   -0.205  0.066 -0.000    0.197 -0.014 -0.000

 STANDARD THERMODYNAMIC QUANTITIES AT   298.15 K  AND     1.00 ATM

   This Molecule has  0 Imaginary Frequencies
   Zero point vibrational energy:       10.629 kcal/mol

   Atom    1 Element P  Has Mass   30.97376
   Atom    2 Element N  Has Mass   14.00307
   Atom    3 Element H  Has Mass    1.00783
   Atom    4 Element F  Has Mass   18.99840
   Molecular Mass:    64.983060 amu
   Principal axes and moments of inertia in amu*Bohr^2:
                             1           2           3
    Eigenvalues --       53.47674   198.22147   251.69821
          X               0.99978    -0.02084     0.00000
          Y               0.02084     0.99978     0.00000
          Z               0.00000    -0.00000     1.00000
   Rotational Symmetry Number is   1
   The Molecule is an Asymmetric Top
   Translational Enthalpy:        0.889 kcal/mol
   Rotational Enthalpy:           0.889 kcal/mol
   Vibrational Enthalpy:         11.003 kcal/mol
   gas constant (RT):             0.592 kcal/mol
   Translational Entropy:        38.433  cal/mol.K
   Rotational Entropy:           22.505  cal/mol.K
   Vibrational Entropy:           1.716  cal/mol.K

   Total Enthalpy:               13.373 kcal/mol
   Total Entropy:                62.653  cal/mol.K
Archival summary:
1\1\february\FREQ\ProcedureUnspecified\BasisUnspecified\1111\taweetha\WedMay800:33:592019WedMay800:33:592019\0\\#,FREQ,ProcedureUnspecified,BasisUnspecified,\\0,1\P\N,1,1.5488\H,2,1.01839,1,113.409\F,1,1.60835,2,103.394,3,-180,0\\HF=-495.255078\\@

 Total job time:  815.50s(wall), 3496.42s(cpu) 
 Wed May  8 00:33:59 2019

        *************************************************************
        *                                                           *
        *  Thank you very much for using Q-Chem.  Have a nice day.  *
        *                                                           *
        *************************************************************
