# Supplementary material for: Geometric and energetic data from ab initio calculations of haloethene, haloimine, halomethylenephosphine, haloiminophosphine, halodiazene, halodiphosphene and halocyclopropane
Source: Data Brief. 2019 Nov 2;27:104738. doi: 10.1016/j.dib.2019.104738 (PMC6861602; doi:10.1016/j.dib.2019.104738)
Supplement: Multimedia component 7 [file mmc7.zip › NP/CCSD/freq/HENPEH.out]

Q-Chem Developer Version!
                  Welcome to Q-Chem
     A Quantum Leap Into The Future Of Chemistry


 Q-Chem 5.1, Q-Chem, Inc., Pleasanton, CA (2018)

 Yihan Shao,  Zhengting Gan,  E. Epifanovsky,  A. T. B. Gilbert,  M. Wormit,  
 J. Kussmann,  A. W. Lange,  A. Behn,  Jia Deng,  Xintian Feng,  D. Ghosh,  
 M. Goldey,  P. R. Horn,  L. D. Jacobson,  I. Kaliman,  T. Kus,  A. Landau,  
 Jie Liu,  E. I. Proynov,  R. M. Richard,  R. P. Steele,  E. J. Sundstrom,  
 H. L. Woodcock III,  P. M. Zimmerman,  D. Zuev,  B. Albrecht,  E. Alguire,  
 S. A. Baeppler,  D. Barton,  Z. Benda,  Y. A. Bernard,  E. J. Berquist,  
 K. B. Bravaya,  H. Burton,  D. Casanova,  Chun-Min Chang,  Yunqing Chen,  
 A. Chien,  K. D. Closser,  M. P. Coons,  S. Coriani,  S. Dasgupta,  
 A. L. Dempwolff,  M. Diedenhofen,  Hainam Do,  R. G. Edgar,  Po-Tung Fang,  
 S. Faraji,  S. Fatehi,  Qingguo Feng,  K. D. Fenk,  J. Fosso-Tande,  
 J. Gayvert,  Qinghui Ge,  A. Ghysels,  G. Gidofalvi,  J. Gomes,  
 J. Gonthier,  A. Gunina,  D. Hait,  M. W. D. Hanson-Heine,  
 P. H. P. Harbach,  A. W. Hauser,  J. E. Herr,  E. G. Hohenstein,  
 Z. C. Holden,  Kerwin Hui,  B. C. Huynh,  T.-C. Jagau,  Hyunjun Ji,  
 B. Kaduk,  K. Khistyaev,  Jaehoon Kim,  P. Klunzinger,  K. Koh,  
 D. Kosenkov,  L. Koulias,  T. Kowalczyk,  C. M. Krauter,  A. Kunitsa,  
 Ka Un Lao,  A. Laurent,  K. V. Lawler,  Joonho Lee,  D. Lefrancois,  
 S. Lehtola,  D. S. Levine,  Yi-Pei Li,  You-Sheng Lin,  Fenglai Liu,  
 E. Livshits,  A. Luenser,  P. Manohar,  E. Mansoor,  S. F. Manzer,  
 Shan-Ping Mao,  Yuezhi Mao,  N. Mardirossian,  A. V. Marenich,  
 T. Markovich,  L. A. Martinez-Martinez,  S. A. Maurer,  N. J. Mayhall,  
 S. C. McKenzie,  J.-M. Mewes,  A. F. Morrison,  J. W. Mullinax,  K. Nanda,  
 T. S. Nguyen-Beck,  R. Olivares-Amaya,  J. A. Parkhill,  T. M. Perrine,  
 F. Plasser,  P. Pokhilko,  S. Prager,  A. Prociuk,  E. Ramos,  D. R. Rehn,  
 F. Rob,  M. Schneider,  N. Sergueev,  S. M. Sharada,  S. Sharma,  
 D. W. Small,  T. Stauch,  T. Stein,  Yu-Chuan Su,  A. J. W. Thom,  
 A. Tkatchenko,  T. Tsuchimochi,  N. M. Tubman,  L. Vogt,  M. L. Vidal,  
 O. Vydrov,  M. A. Watson,  J. Wenzel,  M. de Wergifosse,  T. A. Wesolowski,  
 A. White,  J. Witte,  A. Yamada,  Jun Yang,  K. Yao,  S. Yeganeh,  
 S. R. Yost,  Zhi-Qiang You,  A. Zech,  Igor Ying Zhang,  Xing Zhang,  
 Yan Zhao,  Ying Zhu,  B. R. Brooks,  G. K. L. Chan,  C. J. Cramer,  
 M. S. Gordon,  W. J. Hehre,  A. Klamt,  M. W. Schmidt,  C. D. Sherrill,  
 D. G. Truhlar,  A. Aspuru-Guzik,  R. Baer,  A. T. Bell,  N. A. Besley,  
 Jeng-Da Chai,  A. E. DePrince, III,  R. A. DiStasio Jr.,  A. Dreuw,  
 B. D. Dunietz,  T. R. Furlani,  Chao-Ping Hsu,  Yousung Jung,  Jing Kong,  
 D. S. Lambrecht,  WanZhen Liang,  C. Ochsenfeld,  V. A. Rassolov,  
 L. V. Slipchenko,  J. E. Subotnik,  T. Van Voorhis,  J. M. Herbert,  
 A. I. Krylov,  P. M. W. Gill,  M. Head-Gordon

 Contributors to earlier versions of Q-Chem not listed above: 
 R. D. Adamson,  B. Austin,  J. Baker,  G. J. O. Beran,  K. Brandhorst,  
 S. T. Brown,  E. F. C. Byrd,  A. K. Chakraborty,  C.-L. Cheng,  
 Siu Hung Chien,  D. M. Chipman,  D. L. Crittenden,  H. Dachsel,  
 R. J. Doerksen,  A. D. Dutoi,  L. Fusti-Molnar,  W. A. Goddard III,  
 A. Golubeva-Zadorozhnaya,  S. R. Gwaltney,  G. Hawkins,  A. Heyden,  
 S. Hirata,  G. Kedziora,  F. J. Keil,  C. Kelley,  Jihan Kim,  R. A. King,  
 R. Z. Khaliullin,  P. P. Korambath,  W. Kurlancheek,  A. M. Lee,  M. S. Lee,  
 S. V. Levchenko,  Ching Yeh Lin,  D. Liotard,  R. C. Lochan,  I. Lotan,  
 P. E. Maslen,  N. Nair,  D. P. O'Neill,  D. Neuhauser,  E. Neuscamman,  
 C. M. Oana,  R. Olson,  B. Peters,  R. Peverati,  P. A. Pieniazek,  
 Y. M. Rhee,  J. Ritchie,  M. A. Rohrdanz,  E. Rosta,  N. J. Russ,  
 H. F. Schaefer III,  N. E. Schultz,  N. Shenvi,  A. C. Simmonett,  A. Sodt,  
 D. Stuck,  K. S. Thanthiriwatte,  V. Vanovschi,  Tao Wang,  A. Warshel,  
 C. F. Williams,  Q. Wu,  X. Xu,  W. Zhang

 Please cite Q-Chem as follows:
 Y. Shao et al., Mol. Phys. 113, 184-215 (2015)
 DOI: 10.1080/00268976.2014.952696

 Q-Chem 5.1.2 for Intel X86 EM64T Linux

 Parts of Q-Chem use Armadillo 8.300.2 (Tropical Shenanigans).
 http://arma.sourceforge.net/

 Q-Chem begins on Wed May  8 00:34:00 2019  

Host: 
0

     Scratch files written to /scratch/taweetham/qchem17772//
Input Ideriv = 1
Curr. Ideriv = -1
Max.  Ideriv = 1


!!********************************************.
!!******************Warning*******************.
!!Desired Analytical derivatives not available.
!!Finite difference job might take a long time.
!!********************************************.
!!********************************************.


 2-order derivative to be evaluated numerically with 1-order analytical derivatives

Checking the input file for inconsistencies... 	...done.

--------------------------------------------------------------
User input:
--------------------------------------------------------------
H=F_Z.out
$molecule
0 1
P 
N  1 1.531819
H  2 1.014508 1 127.483693
F  1 1.635111 2 110.063654 3 -0.000000 0
$end

$rem
   JOB_TYPE 	FREQUENCY
   BASIS 		6-311++G**
   METHOD	ccsd
   MEM_TOTAL	31000
   N_FROZEN_CORE      FC
$end

--------------------------------------------------------------
 ----------------------------------------------------------------
             Standard Nuclear Orientation (Angstroms)
    I     Atom           X                Y                Z
 ----------------------------------------------------------------
    1      P      -0.0644967956    -0.5143666292     0.0000000000
    2      N      -1.3148878230     0.3705015686    -0.0000000000
    3      H      -1.3537914100     1.3842633715    -0.0000000000
    4      F       1.2806064562     0.4153027874     0.0000000000
 ----------------------------------------------------------------
 Molecular Point Group                 Cs    NOp =  2
 Largest Abelian Subgroup              Cs    NOp =  2
 Nuclear Repulsion Energy =   101.6128849586 hartrees
 There are       16 alpha and       16 beta electrons
 Requested basis set is 6-311++G(d,p)
 There are 30 shells and 81 basis functions
 Total memory of 31000 MB is distributed as follows: 
   MEM_STATIC is set to 192 MB
   QALLOC/CCMAN JOB total memory use is  30808 MB
 Warning: actual memory use might exceed 31000 MB

 Total QAlloc Memory Limit  31000 MB
 Mega-Array Size       188 MB
 MEM_STATIC part       192 MB

                       Distance Matrix (Angstroms)
             P (  1)   N (  2)   H (  3)
   N (  2)  1.531819
   H (  3)  2.295011  1.014508
   F (  4)  1.635111  2.595881  2.806944

 A cutoff of  1.0D-14 yielded    460 shell pairs
 There are      3412 function pairs (      3676 Cartesian)

 -------------------------------------------------------
 OpenMP Integral Computing Module                       
 Release: version 1.0, May 2013, Q-Chem Inc. Pittsburgh 
 -------------------------------------------------------
 Integral Job Info:
 Integral job number is                      11
 Integral operator is                         1
 short-range coefficients                     0
 long-range coefficients              100000000
 Omega coefficients                           0
 if combine SR and LR in K                    0
 Integral screening is                        0
 Integral computing path is                   2
 max size of driver memory is            800000
 size of driver memory is                593474
 size of scratch memory is              4204008
 max col of scratch BK array               1296
 max len of scratch array in speh3          155
 max len of scratch index in speh4           18
 max int batch size is                      520
 min int batch size is                       52
 fixed nKL is                                52
 max L of basis functions is                  2
 order of int derivative is                   0
 number of shells is                         30
 number of basis is                          84
 number of cartesian basis is                84
 number of contracted shell pairs           460
 number of primitive shell pairs           1357
 maxK2 (contraction) of shell pair           36
 max number of K2 of shell pair               1
 max number of CS2 of shell pair             49
 max number of PS2 of shell pair            132
 mem total for path MDJ                  510786
 -------------------------------------------------------
 Smallest overlap matrix eigenvalue = 3.08E-03
 Guess from superposition of atomic densities
 Warning:  Energy on first SCF cycle will be non-variational
 SAD guess density has 32.000000 electrons

 -----------------------------------------------------------------------
  General SCF calculation program by
  Eric Jon Sundstrom, Paul Horn, Yuezhi Mao, Dmitri Zuev, Alec White,
  David Stuck, Shaama M.S., Shane Yost, Joonho Lee, David Small,
  Daniel Levine, Susi Lehtola, Hugh Burton, Evgeny Epifanovsky
 -----------------------------------------------------------------------
 Hartree-Fock
 using 6 threads for integral computing
 -------------------------------------------------------
 OpenMP Integral computing Module                
 Release: version 2.0, May 2017, Q-Chem Inc. Pleasanton 
 -------------------------------------------------------
 A restricted SCF calculation will be
 performed using DIIS
 SCF converges when DIIS error is below 1.0e-08
 ---------------------------------------
  Cycle       Energy         DIIS error
 ---------------------------------------
    1    -495.4690019594      6.32e-02  
    2    -495.1986321658      8.99e-03  
    3    -495.2378504598      5.95e-03  
    4    -495.2588171145      7.93e-04  
    5    -495.2596940499      3.88e-04  
    6    -495.2598733292      1.47e-04  
    7    -495.2599304619      7.40e-05  
    8    -495.2599493671      2.48e-05  
    9    -495.2599517863      6.70e-06  
   10    -495.2599519407      1.76e-06  
   11    -495.2599519482      3.72e-07  
   12    -495.2599519485      7.05e-08  
   13    -495.2599519485      1.36e-08  
   14    -495.2599519485      3.78e-09  Convergence criterion met
 ---------------------------------------
 SCF time:   CPU 3.25s  wall 1.00s 
 SCF   energy in the final basis set =     -495.2599519485
 Total energy in the final basis set =     -495.2599519485


 ------------------------------------------------------------------------------

   CCMAN2: suite of methods based on coupled cluster
           and equation of motion theories.

   Components:
   * libvmm-1.3-trunk
     by Evgeny Epifanovsky, Ilya Kaliman.
   * libtensor-2.5-trunk
     by Evgeny Epifanovsky, Michael Wormit, Dmitry Zuev, Sam Manzer, 
        Ilya Kaliman.
   * libcc-2.5-trunk
     by Evgeny Epifanovsky, Arik Landau, Tomasz Kus, Kirill Khistyaev, 
        Dmitry Zuev, Prashant Manohar, Xintian Feng, Anna Krylov, 
        Matthew Goldey, Alec White, Thomas Jagau, Kaushik Nanda, 
        Anastasia Gunina, Alexander Kunitsa, Joonho Lee.

   CCMAN original authors:
   Anna I. Krylov, C. David Sherrill, Steven R. Gwaltney,
   Edward F. C. Byrd (2000)
   Sergey V. Levchenko, Lyudmila V. Slipchenko, Tao Wang,
   Ana-Maria C. Cristian (2003)
   Piotr A. Pieniazek, C. Melania Oana, Evgeny Epifanovsky (2007)
   Prashant Manohar (2009)

 ------------------------------------------------------------------------------


 Allocating and initializing 30808MB of RAM...
 Calculation will run on 6 cores.


 Alpha MOs, Restricted
 -- Occupied --                  
-80.058 -26.312 -15.584  -7.593  -5.487  -5.484  -5.484  -1.613
  1 A'    2 A'    3 A'    4 A'    5 A'    1 A"    6 A'    7 A'                 
 -1.180  -0.828  -0.721  -0.688  -0.682  -0.481  -0.474  -0.452
  8 A'    9 A'   10 A'   11 A'    2 A"   12 A'   13 A'    3 A"                 
 -- Virtual --                   
  0.034   0.052   0.069   0.077   0.087   0.100   0.155   0.221
  4 A"   14 A'   15 A'   16 A'    5 A"   17 A'   18 A'   19 A'                 
  0.228   0.233   0.261   0.287   0.301   0.333   0.344   0.389
  6 A"   20 A'   21 A'   22 A'   23 A'    7 A"   24 A'    8 A"                 
  0.391   0.419   0.495   0.541   0.693   0.783   0.892   0.894
 25 A'   26 A'   27 A'   28 A'   29 A'   30 A'    9 A"   10 A"                 
  0.923   0.944   1.039   1.086   1.171   1.284   1.383   1.553
 31 A'   32 A'   11 A"   33 A'   34 A'   35 A'   36 A'   12 A"                 
  1.591   1.602   1.629   1.784   1.784   1.853   1.942   2.223
 37 A'   13 A"   38 A'   14 A"   39 A'   40 A'   41 A'   42 A'                 
  2.257   2.408   2.546   2.681   2.892   3.064   3.355   4.198
 43 A'   15 A"   44 A'   16 A"   45 A'   46 A'   47 A'   48 A'                 
  4.198   4.231   4.244   4.273   4.427   4.537   4.992   6.903
 17 A"   18 A"   49 A'   19 A"   50 A'   51 A'   52 A'   20 A"                 
  6.929   6.971   7.575  14.709  14.808  14.952  36.831  68.746
 53 A'   54 A'   55 A'   21 A"   56 A'   57 A'   58 A'   59 A'                 
166.170
 60 A'                                                                         

 Beta MOs, Restricted
 -- Occupied --                  
-80.058 -26.312 -15.584  -7.593  -5.487  -5.484  -5.484  -1.613
  1 A'    2 A'    3 A'    4 A'    5 A'    1 A"    6 A'    7 A'                 
 -1.180  -0.828  -0.721  -0.688  -0.682  -0.481  -0.474  -0.452
  8 A'    9 A'   10 A'   11 A'    2 A"   12 A'   13 A'    3 A"                 
 -- Virtual --                   
  0.034   0.052   0.069   0.077   0.087   0.100   0.155   0.221
  4 A"   14 A'   15 A'   16 A'    5 A"   17 A'   18 A'   19 A'                 
  0.228   0.233   0.261   0.287   0.301   0.333   0.344   0.389
  6 A"   20 A'   21 A'   22 A'   23 A'    7 A"   24 A'    8 A"                 
  0.391   0.419   0.495   0.541   0.693   0.783   0.892   0.894
 25 A'   26 A'   27 A'   28 A'   29 A'   30 A'    9 A"   10 A"                 
  0.923   0.944   1.039   1.086   1.171   1.284   1.383   1.553
 31 A'   32 A'   11 A"   33 A'   34 A'   35 A'   36 A'   12 A"                 
  1.591   1.602   1.629   1.784   1.784   1.853   1.942   2.223
 37 A'   13 A"   38 A'   14 A"   39 A'   40 A'   41 A'   42 A'                 
  2.257   2.408   2.546   2.681   2.892   3.064   3.355   4.198
 43 A'   15 A"   44 A'   16 A"   45 A'   46 A'   47 A'   48 A'                 
  4.198   4.231   4.244   4.273   4.427   4.537   4.992   6.903
 17 A"   18 A"   49 A'   19 A"   50 A'   51 A'   52 A'   20 A"                 
  6.929   6.971   7.575  14.709  14.808  14.952  36.831  68.746
 53 A'   54 A'   55 A'   21 A"   56 A'   57 A'   58 A'   59 A'                 
166.170
 60 A'                                                                         

 Occupation and symmetry of molecular orbitals

 Point group: Cs (2 irreducible representations).

                           A'   A"    All 
 ------------------------------------------
 All molecular orbitals:
  - Alpha                  60   21    81  
  - Beta                   60   21    81  
 ------------------------------------------
 Alpha orbitals:
  - Frozen occupied        6    1     7   
  - Active occupied        7    2     9   
  - Active virtual         47   18    65  
  - Frozen virtual         0    0     0   
 ------------------------------------------
 Beta orbitals:
  - Frozen occupied        6    1     7   
  - Active occupied        7    2     9   
  - Active virtual         47   18    65  
  - Frozen virtual         0    0     0   
 ------------------------------------------

 Import integrals:   CPU 0.00 s  wall 0.00 s

 Import integrals:   CPU 4.63 s  wall 0.85 s

 MP2 amplitudes:   CPU 0.06 s  wall 0.06 s

Running a double precision version
           CCSD T amplitudes will be solved using DIIS.

           Start     Size      MaxIter   EConv     TConv     
           3         7         100       1.00e-07  1.00e-05  
 ------------------------------------------------------------------------------
           Energy (a.u.)   Ediff      Tdiff       Comment
 ------------------------------------------------------------------------------
          -495.76408147                           
     1    -495.75441497   9.67e-03   6.31e-01     
     2    -495.77272024   1.83e-02   9.11e-02     
     3    -495.77176345   9.57e-04   4.09e-02     
     4    -495.77378001   2.02e-03   1.46e-02     Switched to DIIS steps.
     5    -495.77448923   7.09e-04   1.03e-02     
     6    -495.77454654   5.73e-05   2.12e-03     
     7    -495.77454626   2.82e-07   1.03e-03     
     8    -495.77454786   1.60e-06   2.29e-04     
     9    -495.77454878   9.21e-07   1.17e-04     
    10    -495.77454887   8.98e-08   3.16e-05     
    11    -495.77454892   5.07e-08   1.36e-05     
    12    -495.77454899   6.41e-08   6.36e-06     
 ------------------------------------------------------------------------------
          -495.77454899                           CCSD T converged.

End of double precision
 SCF energy                 = -495.25995195
 MP2 energy                 = -495.76408147
 CCSD correlation energy     =   -0.51459704
 CCSD total energy           = -495.77454899

 CCSD  T1^2 = 0.0114  T2^2 = 0.1763  Leading amplitudes:

 Amplitude    Orbitals with energies
  0.0290       2 (A") A                  ->    4 (A") A                   
              -0.6825                          0.0335                     
  0.0290       2 (A") B                  ->    4 (A") B                   
              -0.6825                          0.0335                     
  0.0197       12 (A') A                 ->    18 (A') A                  
              -0.4812                          0.1552                     
  0.0197       12 (A') B                 ->    18 (A') B                  
              -0.4812                          0.1552                     

 Amplitude    Orbitals with energies
 -0.0909       3 (A") A      3 (A") B    ->    4 (A") A      4 (A") B     
              -0.4518       -0.4518            0.0335        0.0335       
  0.0909       3 (A") A      3 (A") B    ->    4 (A") B      4 (A") A     
              -0.4518       -0.4518            0.0335        0.0335       
  0.0909       3 (A") B      3 (A") A    ->    4 (A") A      4 (A") B     
              -0.4518       -0.4518            0.0335        0.0335       
 -0.0909       3 (A") B      3 (A") A    ->    4 (A") B      4 (A") A     
              -0.4518       -0.4518            0.0335        0.0335       

 Computing CCSD intemediates for later calculations in double precision
 Finished.

Running a double precision version
           CCSD Lambda amplitudes will be solved using DIIS.
           Start     Size      MaxIter   EConv     LConv     
           3         7         100       1.00e-07  1.00e-05  
 ------------------------------------------------------------------------------
            Enorm      Ldiff       Comment
 ------------------------------------------------------------------------------
     1     4.45e-02   2.76e-02     
     2     1.51e-02   7.61e-03     
     3     5.84e-03   1.09e-03     
     4     3.35e-03   1.30e-03     Switched to DIIS steps.
     5     8.67e-04   6.56e-04     
     6     4.07e-04   1.17e-04     
     7     1.14e-04   3.70e-05     
     8     5.02e-05   3.24e-06     
     9     1.87e-05   1.50e-06     
    10     7.87e-06   6.16e-07     
    11     2.92e-06   1.54e-07     
    12     9.90e-07   9.36e-08     
    13     4.06e-07   3.84e-08     
    14     1.46e-07   4.38e-08     
    15     6.45e-08   1.39e-08     
 ------------------------------------------------------------------------------
                                   CCSD Lambda converged.

 Computing density matrices in double precision...
           Orbital response amplitudes will be solved using DIIS.
           Start     Size      MaxIter   EConv     LConv     
           3         7         100       1.00e-06  1.00e-06  
 ------------------------------------------------------------------------------
            Enorm      Ldiff       Comment
 ------------------------------------------------------------------------------
     1     7.26e-02   6.48e-04     
     2     3.98e-02   2.12e-02     
     3     3.22e-02   1.56e-02     
     4     5.69e-03   1.16e-02     Switched to DIIS steps.
     5     1.72e-03   5.79e-04     
     6     9.21e-04   3.28e-04     
     7     4.60e-04   1.02e-04     
     8     3.83e-05   8.61e-05     
     9     8.96e-06   3.98e-06     
    10     2.42e-06   1.28e-06     
    11     5.88e-07   1.36e-08     
 ------------------------------------------------------------------------------
                                   Orbital response converged.

 Computing density matrices... Done.
 CCSD calculation:   CPU 47.01 s  wall 10.47 s

 Transferring MO TPDM to AO TPDM
 Transferring g2_o1o1o1o1
 Transferring g2_o1o1o1v1
 Transferring g2_o1o1v1v1
 Transferring g2_o1v1o1v1
 Transferring g2_o1v1v1v1
 Transferring g2_v1v1v1v1
 Adding separable TPDM
 Computing TPDM gradient
 --------------------------------------------------------
 2e gradient
  Atom          X               Y               Z
 --------------------------------------------------------
    1         -2.402954       16.699810       -0.000000  
    2         15.756549       -4.933854        0.000000  
    3          0.720110       -4.360484       -0.000000  
    4        -14.073706       -7.405472        0.000000  
 --------------------------------------------------------
 --------------------------------------------------------
 Final gradient
  Atom          X               Y               Z
 --------------------------------------------------------
    1         -2.402954       16.699810       -0.000000  
    2         15.756549       -4.933854        0.000000  
    3          0.720110       -4.360484       -0.000000  
    4        -14.073706       -7.405472        0.000000  
 --------------------------------------------------------
 Analytic gradient from two-electron contribution:   CPU 39.69 s  wall 7.54 s

 Total ccman2 time:   CPU 95.69 s  wall 19.92 s


 --------------------------------------------------------------
             Orbital Energies (a.u.) and Symmetries
 --------------------------------------------------------------

 Alpha MOs, Restricted
 -- Occupied --                  
-80.058 -26.312 -15.584  -7.593  -5.487  -5.484  -5.484  -1.613
  1 A'    2 A'    3 A'    4 A'    5 A'    6 A'    1 A"    7 A'                 
 -1.180  -0.828  -0.721  -0.688  -0.481  -0.474  -0.682  -0.452
  8 A'    9 A'   10 A'   11 A'   12 A'   13 A'    2 A"    3 A"                 
 -- Virtual --                   
  0.052   0.069   0.077   0.100   0.155   0.221   0.233   0.261
 14 A'   15 A'   16 A'   17 A'   18 A'   19 A'   20 A'   21 A'                 
  0.287   0.301   0.344   0.391   0.419   0.495   0.541   0.693
 22 A'   23 A'   24 A'   25 A'   26 A'   27 A'   28 A'   29 A'                 
  0.783   0.923   0.944   1.086   1.171   1.284   1.383   1.591
 30 A'   31 A'   32 A'   33 A'   34 A'   35 A'   36 A'   37 A'                 
  1.629   1.784   1.853   1.942   2.223   2.257   2.546   2.892
 38 A'   39 A'   40 A'   41 A'   42 A'   43 A'   44 A'   45 A'                 
  3.064   3.355   4.198   4.244   4.427   4.537   4.992   6.929
 46 A'   47 A'   48 A'   49 A'   50 A'   51 A'   52 A'   53 A'                 
  6.971   7.575  14.808  14.952  36.831  68.746 166.170   0.034
 54 A'   55 A'   56 A'   57 A'   58 A'   59 A'   60 A'    4 A"                 
  0.087   0.228   0.333   0.389   0.892   0.894   1.039   1.553
  5 A"    6 A"    7 A"    8 A"    9 A"   10 A"   11 A"   12 A"                 
  1.602   1.784   2.408   2.681   4.198   4.231   4.273   6.903
 13 A"   14 A"   15 A"   16 A"   17 A"   18 A"   19 A"   20 A"                 
 14.709
 21 A"                                                                         

 Beta MOs, Restricted
 -- Occupied --                  
-80.058 -26.312 -15.584  -7.593  -5.487  -5.484  -5.484  -1.613
  1 A'    2 A'    3 A'    4 A'    5 A'    6 A'    1 A"    7 A'                 
 -1.180  -0.828  -0.721  -0.688  -0.481  -0.474  -0.682  -0.452
  8 A'    9 A'   10 A'   11 A'   12 A'   13 A'    2 A"    3 A"                 
 -- Virtual --                   
  0.052   0.069   0.077   0.100   0.155   0.221   0.233   0.261
 14 A'   15 A'   16 A'   17 A'   18 A'   19 A'   20 A'   21 A'                 
  0.287   0.301   0.344   0.391   0.419   0.495   0.541   0.693
 22 A'   23 A'   24 A'   25 A'   26 A'   27 A'   28 A'   29 A'                 
  0.783   0.923   0.944   1.086   1.171   1.284   1.383   1.591
 30 A'   31 A'   32 A'   33 A'   34 A'   35 A'   36 A'   37 A'                 
  1.629   1.784   1.853   1.942   2.223   2.257   2.546   2.892
 38 A'   39 A'   40 A'   41 A'   42 A'   43 A'   44 A'   45 A'                 
  3.064   3.355   4.198   4.244   4.427   4.537   4.992   6.929
 46 A'   47 A'   48 A'   49 A'   50 A'   51 A'   52 A'   53 A'                 
  6.971   7.575  14.808  14.952  36.831  68.746 166.170   0.034
 54 A'   55 A'   56 A'   57 A'   58 A'   59 A'   60 A'    4 A"                 
  0.087   0.228   0.333   0.389   0.892   0.894   1.039   1.553
  5 A"    6 A"    7 A"    8 A"    9 A"   10 A"   11 A"   12 A"                 
  1.602   1.784   2.408   2.681   4.198   4.231   4.273   6.903
 13 A"   14 A"   15 A"   16 A"   17 A"   18 A"   19 A"   20 A"                 
 14.709
 21 A"                                                                         
 --------------------------------------------------------------

          Ground-State Mulliken Net Atomic Charges

     Atom                 Charge (a.u.)
  ----------------------------------------
      1 P                     0.494606
      2 N                    -0.514372
      3 H                     0.273133
      4 F                    -0.253367
  ----------------------------------------
  Sum of atomic charges =    -0.000000

 -----------------------------------------------------------------
                    Cartesian Multipole Moments
 -----------------------------------------------------------------
    Charge (ESU x 10^10)
                -0.0000
    Dipole Moment (Debye)
         X      -0.0886      Y       0.1256      Z       0.0000
       Tot       0.1537
    Quadrupole Moments (Debye-Ang)
        XX     -29.2397     XY      -2.8017     YY     -21.5363
        XZ       0.0000     YZ       0.0000     ZZ     -22.9434
    Octopole Moments (Debye-Ang^2)
       XXX      12.4092    XXY       2.0769    XYY      -1.6264
       YYY       9.2397    XXZ       0.0000    XYZ       0.0000
       YYZ       0.0000    XZZ       3.8609    YZZ       0.9647
       ZZZ       0.0000
    Hexadecapole Moments (Debye-Ang^3)
      XXXX    -168.1179   XXXY      -3.3162   XXYY     -29.7442
      XYYY      -3.7231   YYYY     -59.4473   XXXZ       0.0000
      XXYZ       0.0000   XYYZ       0.0000   YYYZ       0.0000
      XXZZ     -30.1865   XYZZ       0.6498   YYZZ     -15.0256
      XZZZ       0.0000   YZZZ      -0.0000   ZZZZ     -25.8684
 -----------------------------------------------------------------
 DrvMan completing analytic gradient of the correlated energy
 Correlated dipole moment
            1
    1  -0.0348517
    2   0.0494058
    3   0.0000000
 Energy read as -495.774548987
 Full Analytical Gradient: (in a.u., or Hartree/Bohr)
             1             2             3             4
    1    0.00023295   -0.00011811   -0.00001135   -0.00010348
    2    0.00006473    0.00001591    0.00003564   -0.00011628
    3   -0.00000000   -0.00000000   -0.00000000    0.00000000
 Gradient time:  CPU 0.84 s  wall 0.84 s
 ######################################################
 ######################################################
 # Starting finite difference calculation for IDERIV  #
 Finite diff step size:  1.88973e-03 a.u.
 ----------------------------------------------------------------
             Standard Nuclear Orientation (Angstroms)
    I     Atom           X                Y                Z
 ----------------------------------------------------------------
    1      P      -0.0634967956    -0.5143666292     0.0000000000
    2      N      -1.3148878230     0.3705015686    -0.0000000000
    3      H      -1.3537914100     1.3842633715    -0.0000000000
    4      F       1.2806064562     0.4153027874     0.0000000000
 ----------------------------------------------------------------
 Nuclear Repulsion Energy =   101.6147063235 hartrees
 There are       16 alpha and       16 beta electrons

                       Distance Matrix (Angstroms)
             P (  1)   N (  2)   H (  3)
   N (  2)  1.532635
   H (  3)  2.295573  1.014508
   F (  4)  1.634288  2.595881  2.806944

 Requested basis set is 6-311++G(d,p)
 There are 30 shells and 81 basis functions
 A cutoff of  1.0D-14 yielded    460 shell pairs
 There are      3412 function pairs (      3676 Cartesian)
 Smallest overlap matrix eigenvalue = 3.08E-03
 Guess MOs from SCF MO coefficient file

 -----------------------------------------------------------------------
  General SCF calculation program by
  Eric Jon Sundstrom, Paul Horn, Yuezhi Mao, Dmitri Zuev, Alec White,
  David Stuck, Shaama M.S., Shane Yost, Joonho Lee, David Small,
  Daniel Levine, Susi Lehtola, Hugh Burton, Evgeny Epifanovsky
 -----------------------------------------------------------------------
 Hartree-Fock
 using 6 threads for integral computing
 -------------------------------------------------------
 OpenMP Integral computing Module                
 Release: version 2.0, May 2017, Q-Chem Inc. Pleasanton 
 -------------------------------------------------------
 A restricted SCF calculation will be
 performed using DIIS
 SCF converges when DIIS error is below 1.0e-08
 ---------------------------------------
  Cycle       Energy         DIIS error
 ---------------------------------------
    1    -495.2599260173      2.81e-05  
    2    -495.2599266242      1.13e-05  
    3    -495.2599266998      5.58e-06  
    4    -495.2599267252      9.65e-07  
    5    -495.2599267268      3.14e-07  
    6    -495.2599267271      1.67e-07  
    7    -495.2599267272      6.63e-08  
    8    -495.2599267272      2.94e-08  
    9    -495.2599267272      7.64e-09  Convergence criterion met
 ---------------------------------------
 SCF time:   CPU 2.05s  wall 1.00s 
 SCF   energy in the final basis set =     -495.2599267272
 Total energy in the final basis set =     -495.2599267272


 ------------------------------------------------------------------------------

   CCMAN2: suite of methods based on coupled cluster
           and equation of motion theories.

   Components:
   * libvmm-1.3-trunk
     by Evgeny Epifanovsky, Ilya Kaliman.
   * libtensor-2.5-trunk
     by Evgeny Epifanovsky, Michael Wormit, Dmitry Zuev, Sam Manzer, 
        Ilya Kaliman.
   * libcc-2.5-trunk
     by Evgeny Epifanovsky, Arik Landau, Tomasz Kus, Kirill Khistyaev, 
        Dmitry Zuev, Prashant Manohar, Xintian Feng, Anna Krylov, 
        Matthew Goldey, Alec White, Thomas Jagau, Kaushik Nanda, 
        Anastasia Gunina, Alexander Kunitsa, Joonho Lee.

   CCMAN original authors:
   Anna I. Krylov, C. David Sherrill, Steven R. Gwaltney,
   Edward F. C. Byrd (2000)
   Sergey V. Levchenko, Lyudmila V. Slipchenko, Tao Wang,
   Ana-Maria C. Cristian (2003)
   Piotr A. Pieniazek, C. Melania Oana, Evgeny Epifanovsky (2007)
   Prashant Manohar (2009)

 ------------------------------------------------------------------------------


 Allocating and initializing 30808MB of RAM...
 Calculation will run on 6 cores.


 Alpha MOs, Restricted
 -- Occupied --                  
-80.058 -26.312 -15.584  -7.593  -5.487  -5.485  -5.484  -1.614
  1 A     2 A     3 A     4 A     5 A     6 A     7 A     8 A                  
 -1.180  -0.829  -0.721  -0.689  -0.683  -0.481  -0.474  -0.452
  9 A    10 A    11 A    12 A    13 A    14 A    15 A    16 A                  
 -- Virtual --                   
  0.033   0.052   0.069   0.077   0.087   0.100   0.155   0.221
 17 A    18 A    19 A    20 A    21 A    22 A    23 A    24 A                  
  0.228   0.233   0.261   0.287   0.301   0.333   0.344   0.389
 25 A    26 A    27 A    28 A    29 A    30 A    31 A    32 A                  
  0.391   0.419   0.495   0.541   0.693   0.783   0.892   0.894
 33 A    34 A    35 A    36 A    37 A    38 A    39 A    40 A                  
  0.924   0.944   1.039   1.086   1.171   1.284   1.382   1.553
 41 A    42 A    43 A    44 A    45 A    46 A    47 A    48 A                  
  1.591   1.602   1.629   1.784   1.784   1.853   1.942   2.223
 49 A    50 A    51 A    52 A    53 A    54 A    55 A    56 A                  
  2.257   2.408   2.546   2.681   2.892   3.064   3.355   4.198
 57 A    58 A    59 A    60 A    61 A    62 A    63 A    64 A                  
  4.198   4.230   4.244   4.273   4.427   4.538   4.991   6.902
 65 A    66 A    67 A    68 A    69 A    70 A    71 A    72 A                  
  6.929   6.971   7.575  14.709  14.809  14.951  36.831  68.745
 73 A    74 A    75 A    76 A    77 A    78 A    79 A    80 A                  
166.170
 81 A                                                                          

 Beta MOs, Restricted
 -- Occupied --                  
-80.058 -26.312 -15.584  -7.593  -5.487  -5.485  -5.484  -1.614
  1 A     2 A     3 A     4 A     5 A     6 A     7 A     8 A                  
 -1.180  -0.829  -0.721  -0.689  -0.683  -0.481  -0.474  -0.452
  9 A    10 A    11 A    12 A    13 A    14 A    15 A    16 A                  
 -- Virtual --                   
  0.033   0.052   0.069   0.077   0.087   0.100   0.155   0.221
 17 A    18 A    19 A    20 A    21 A    22 A    23 A    24 A                  
  0.228   0.233   0.261   0.287   0.301   0.333   0.344   0.389
 25 A    26 A    27 A    28 A    29 A    30 A    31 A    32 A                  
  0.391   0.419   0.495   0.541   0.693   0.783   0.892   0.894
 33 A    34 A    35 A    36 A    37 A    38 A    39 A    40 A                  
  0.924   0.944   1.039   1.086   1.171   1.284   1.382   1.553
 41 A    42 A    43 A    44 A    45 A    46 A    47 A    48 A                  
  1.591   1.602   1.629   1.784   1.784   1.853   1.942   2.223
 49 A    50 A    51 A    52 A    53 A    54 A    55 A    56 A                  
  2.257   2.408   2.546   2.681   2.892   3.064   3.355   4.198
 57 A    58 A    59 A    60 A    61 A    62 A    63 A    64 A                  
  4.198   4.230   4.244   4.273   4.427   4.538   4.991   6.902
 65 A    66 A    67 A    68 A    69 A    70 A    71 A    72 A                  
  6.929   6.971   7.575  14.709  14.809  14.951  36.831  68.745
 73 A    74 A    75 A    76 A    77 A    78 A    79 A    80 A                  
166.170
 81 A                                                                          

 Occupation and symmetry of molecular orbitals

 Point group: C1 (1 irreducible representation).

                           A     All 
 -------------------------------------
 All molecular orbitals:
  - Alpha                  81    81  
  - Beta                   81    81  
 -------------------------------------
 Alpha orbitals:
  - Frozen occupied        7     7   
  - Active occupied        9     9   
  - Active virtual         65    65  
  - Frozen virtual         0     0   
 -------------------------------------
 Beta orbitals:
  - Frozen occupied        7     7   
  - Active occupied        9     9   
  - Active virtual         65    65  
  - Frozen virtual         0     0   
 -------------------------------------

 Import integrals:   CPU 0.00 s  wall 0.00 s

 Import integrals:   CPU 4.62 s  wall 0.85 s

 MP2 amplitudes:   CPU 0.02 s  wall 0.02 s

Running a double precision version
           CCSD T amplitudes will be solved using DIIS.

           Start     Size      MaxIter   EConv     TConv     
           3         7         100       1.00e-07  1.00e-05  
 ------------------------------------------------------------------------------
           Energy (a.u.)   Ediff      Tdiff       Comment
 ------------------------------------------------------------------------------
          -495.76408276                           
     1    -495.75440743   9.68e-03   6.31e-01     
     2    -495.77271807   1.83e-02   9.11e-02     
     3    -495.77176122   9.57e-04   4.09e-02     
     4    -495.77377858   2.02e-03   1.46e-02     Switched to DIIS steps.
     5    -495.77448799   7.09e-04   1.03e-02     
     6    -495.77454525   5.73e-05   2.12e-03     
     7    -495.77454493   3.21e-07   1.03e-03     
     8    -495.77454654   1.60e-06   2.29e-04     
     9    -495.77454745   9.16e-07   1.16e-04     
    10    -495.77454754   8.90e-08   3.15e-05     
    11    -495.77454759   5.03e-08   1.35e-05     
    12    -495.77454766   6.41e-08   6.34e-06     
 ------------------------------------------------------------------------------
          -495.77454766                           CCSD T converged.

End of double precision
 SCF energy                 = -495.25992673
 MP2 energy                 = -495.76408276
 CCSD correlation energy     =   -0.51462093
 CCSD total energy           = -495.77454766

 CCSD  T1^2 = 0.0114  T2^2 = 0.1763  Leading amplitudes:

 Amplitude    Orbitals with energies
 -0.0290       13 (A) A                  ->    17 (A) A                   
              -0.6829                          0.0335                     
 -0.0290       13 (A) B                  ->    17 (A) B                   
              -0.6829                          0.0335                     
  0.0197       14 (A) A                  ->    23 (A) A                   
              -0.4811                          0.1552                     
  0.0197       14 (A) B                  ->    23 (A) B                   
              -0.4811                          0.1552                     

 Amplitude    Orbitals with energies
 -0.0911       16 (A) A      16 (A) B    ->    17 (A) A      17 (A) B     
              -0.4515       -0.4515            0.0335        0.0335       
  0.0911       16 (A) A      16 (A) B    ->    17 (A) B      17 (A) A     
              -0.4515       -0.4515            0.0335        0.0335       
  0.0911       16 (A) B      16 (A) A    ->    17 (A) A      17 (A) B     
              -0.4515       -0.4515            0.0335        0.0335       
 -0.0911       16 (A) B      16 (A) A    ->    17 (A) B      17 (A) A     
              -0.4515       -0.4515            0.0335        0.0335       

 Computing CCSD intemediates for later calculations in double precision
 Finished.

Running a double precision version
           CCSD Lambda amplitudes will be solved using DIIS.
           Start     Size      MaxIter   EConv     LConv     
           3         7         100       1.00e-07  1.00e-05  
 ------------------------------------------------------------------------------
            Enorm      Ldiff       Comment
 ------------------------------------------------------------------------------
     1     4.45e-02   2.76e-02     
     2     1.50e-02   7.61e-03     
     3     5.84e-03   1.09e-03     
     4     3.35e-03   1.30e-03     Switched to DIIS steps.
     5     8.66e-04   6.56e-04     
     6     4.07e-04   1.17e-04     
     7     1.14e-04   3.70e-05     
     8     5.02e-05   3.24e-06     
     9     1.87e-05   1.49e-06     
    10     7.86e-06   6.16e-07     
    11     2.92e-06   1.55e-07     
    12     9.90e-07   9.42e-08     
    13     4.06e-07   3.89e-08     
    14     1.46e-07   4.38e-08     
    15     6.46e-08   1.39e-08     
 ------------------------------------------------------------------------------
                                   CCSD Lambda converged.

 Computing density matrices in double precision...
           Orbital response amplitudes will be solved using DIIS.
           Start     Size      MaxIter   EConv     LConv     
           3         7         100       1.00e-06  1.00e-06  
 ------------------------------------------------------------------------------
            Enorm      Ldiff       Comment
 ------------------------------------------------------------------------------
     1     7.26e-02   6.53e-04     
     2     3.98e-02   2.12e-02     
     3     3.22e-02   1.55e-02     
     4     5.69e-03   1.15e-02     Switched to DIIS steps.
     5     1.72e-03   5.79e-04     
     6     9.23e-04   3.28e-04     
     7     4.62e-04   1.02e-04     
     8     3.84e-05   8.64e-05     
     9     8.99e-06   3.96e-06     
    10     2.43e-06   1.28e-06     
    11     5.88e-07   1.37e-08     
 ------------------------------------------------------------------------------
                                   Orbital response converged.

 Computing density matrices... Done.
 CCSD calculation:   CPU 113.88 s  wall 22.76 s

 Transferring MO TPDM to AO TPDM
 Transferring g2_o1o1o1o1
 Transferring g2_o1o1o1v1
 Transferring g2_o1o1v1v1
 Transferring g2_o1v1o1v1
 Transferring g2_o1v1v1v1
 Transferring g2_v1v1v1v1
 Adding separable TPDM
 Computing TPDM gradient
 --------------------------------------------------------
 2e gradient
  Atom          X               Y               Z
 --------------------------------------------------------
    1         -2.391023       16.698976        0.000000  
    2         15.749901       -4.924503        0.000000  
    3          0.721390       -4.358545       -0.000000  
    4        -14.080268       -7.415928        0.000000  
 --------------------------------------------------------
 --------------------------------------------------------
 Final gradient
  Atom          X               Y               Z
 --------------------------------------------------------
    1         -2.391023       16.698976        0.000000  
    2         15.749901       -4.924503        0.000000  
    3          0.721390       -4.358545       -0.000000  
    4        -14.080268       -7.415928        0.000000  
 --------------------------------------------------------
 Analytic gradient from two-electron contribution:   CPU 38.66 s  wall 7.15 s

 Total ccman2 time:   CPU 160.80 s  wall 31.66 s


 --------------------------------------------------------------

                    Orbital Energies (a.u.)
 --------------------------------------------------------------

 Alpha MOs
 -- Occupied --
-80.0578 -26.3121 -15.5844  -7.5932  -5.4866  -5.4845  -5.4839  -1.6140
 -1.1798  -0.8286  -0.7213  -0.6887  -0.6829  -0.4811  -0.4744  -0.4515
 -- Virtual --
  0.0335   0.0521   0.0686   0.0769   0.0869   0.0999   0.1552   0.2208
  0.2278   0.2334   0.2608   0.2869   0.3010   0.3334   0.3441   0.3888
  0.3911   0.4193   0.4950   0.5408   0.6927   0.7827   0.8916   0.8943
  0.9235   0.9443   1.0389   1.0858   1.1709   1.2841   1.3820   1.5533
  1.5908   1.6023   1.6288   1.7836   1.7844   1.8527   1.9422   2.2232
  2.2570   2.4080   2.5465   2.6809   2.8916   3.0636   3.3546   4.1977
  4.1977   4.2304   4.2439   4.2731   4.4269   4.5378   4.9910   6.9024
  6.9292   6.9705   7.5746  14.7089  14.8085  14.9512  36.8314  68.7453
166.1699
 --------------------------------------------------------------

          Ground-State Mulliken Net Atomic Charges

     Atom                 Charge (a.u.)
  ----------------------------------------
      1 P                     0.494197
      2 N                    -0.514628
      3 H                     0.272968
      4 F                    -0.252536
  ----------------------------------------
  Sum of atomic charges =     0.000000

 -----------------------------------------------------------------
                    Cartesian Multipole Moments
 -----------------------------------------------------------------
    Charge (ESU x 10^10)
                 0.0000
    Dipole Moment (Debye)
         X      -0.0799      Y       0.1270      Z      -0.0000
       Tot       0.1501
    Quadrupole Moments (Debye-Ang)
        XX     -29.2389     XY      -2.8005     YY     -21.5391
        XZ      -0.0000     YZ      -0.0000     ZZ     -22.9464
    Octopole Moments (Debye-Ang^2)
       XXX      12.4006    XXY       2.0792    XYY      -1.6323
       YYY       9.2407    XXZ       0.0000    XYZ       0.0000
       YYZ      -0.0000    XZZ       3.8561    YZZ       0.9667
       ZZZ      -0.0000
    Hexadecapole Moments (Debye-Ang^3)
      XXXX    -168.1131   XXXY      -3.2965   XXYY     -29.7454
      XYYY      -3.6959   YYYY     -59.4584   XXXZ      -0.0000
      XXYZ      -0.0000   XYYZ       0.0000   YYYZ      -0.0000
      XXZZ     -30.1869   XYZZ       0.6570   YYZZ     -15.0292
      XZZZ       0.0000   YZZZ      -0.0000   ZZZZ     -25.8794
 -----------------------------------------------------------------
 DrvMan completing analytic gradient of the correlated energy
 Correlated dipole moment
            1
    1  -0.0314435
    2   0.0499839
    3  -0.0000000
 Energy read as -495.774547658
 Full Analytical Gradient: (in a.u., or Hartree/Bohr)
             1             2             3             4
    1    0.00117175   -0.00072108   -0.00005681   -0.00039385
    2   -0.00023518    0.00054105    0.00000906   -0.00031493
    3   -0.00000000    0.00000000   -0.00000000    0.00000000
 Gradient time:  CPU 0.91 s  wall 0.87 s
 ----------------------------------------------------------------
             Standard Nuclear Orientation (Angstroms)
    I     Atom           X                Y                Z
 ----------------------------------------------------------------
    1      P      -0.0654967956    -0.5143666292     0.0000000000
    2      N      -1.3148878230     0.3705015686    -0.0000000000
    3      H      -1.3537914100     1.3842633715    -0.0000000000
    4      F       1.2806064562     0.4153027874     0.0000000000
 ----------------------------------------------------------------
 Nuclear Repulsion Energy =   101.6110958357 hartrees
 There are       16 alpha and       16 beta electrons

                       Distance Matrix (Angstroms)
             P (  1)   N (  2)   H (  3)
   N (  2)  1.531003
   H (  3)  2.294450  1.014508
   F (  4)  1.635934  2.595881  2.806944

 Requested basis set is 6-311++G(d,p)
 There are 30 shells and 81 basis functions
 A cutoff of  1.0D-14 yielded    460 shell pairs
 There are      3412 function pairs (      3676 Cartesian)
 Smallest overlap matrix eigenvalue = 3.08E-03
 Guess MOs from SCF MO coefficient file

 -----------------------------------------------------------------------
  General SCF calculation program by
  Eric Jon Sundstrom, Paul Horn, Yuezhi Mao, Dmitri Zuev, Alec White,
  David Stuck, Shaama M.S., Shane Yost, Joonho Lee, David Small,
  Daniel Levine, Susi Lehtola, Hugh Burton, Evgeny Epifanovsky
 -----------------------------------------------------------------------
 Hartree-Fock
 using 6 threads for integral computing
 -------------------------------------------------------
 OpenMP Integral computing Module                
 Release: version 2.0, May 2017, Q-Chem Inc. Pleasanton 
 -------------------------------------------------------
 A restricted SCF calculation will be
 performed using DIIS
 SCF converges when DIIS error is below 1.0e-08
 ---------------------------------------
  Cycle       Energy         DIIS error
 ---------------------------------------
    1    -495.2599725554      5.61e-05  
    2    -495.2599749833      2.25e-05  
    3    -495.2599752854      1.12e-05  
    4    -495.2599753869      1.93e-06  
    5    -495.2599753934      6.27e-07  
    6    -495.2599753946      3.33e-07  
    7    -495.2599753949      1.32e-07  
    8    -495.2599753950      5.88e-08  
    9    -495.2599753950      1.52e-08  
   10    -495.2599753950      2.98e-09  Convergence criterion met
 ---------------------------------------
 SCF time:   CPU 2.36s  wall 0.00s 
 SCF   energy in the final basis set =     -495.2599753950
 Total energy in the final basis set =     -495.2599753950


 ------------------------------------------------------------------------------

   CCMAN2: suite of methods based on coupled cluster
           and equation of motion theories.

   Components:
   * libvmm-1.3-trunk
     by Evgeny Epifanovsky, Ilya Kaliman.
   * libtensor-2.5-trunk
     by Evgeny Epifanovsky, Michael Wormit, Dmitry Zuev, Sam Manzer, 
        Ilya Kaliman.
   * libcc-2.5-trunk
     by Evgeny Epifanovsky, Arik Landau, Tomasz Kus, Kirill Khistyaev, 
        Dmitry Zuev, Prashant Manohar, Xintian Feng, Anna Krylov, 
        Matthew Goldey, Alec White, Thomas Jagau, Kaushik Nanda, 
        Anastasia Gunina, Alexander Kunitsa, Joonho Lee.

   CCMAN original authors:
   Anna I. Krylov, C. David Sherrill, Steven R. Gwaltney,
   Edward F. C. Byrd (2000)
   Sergey V. Levchenko, Lyudmila V. Slipchenko, Tao Wang,
   Ana-Maria C. Cristian (2003)
   Piotr A. Pieniazek, C. Melania Oana, Evgeny Epifanovsky (2007)
   Prashant Manohar (2009)

 ------------------------------------------------------------------------------


 Allocating and initializing 30808MB of RAM...
 Calculation will run on 6 cores.


 Alpha MOs, Restricted
 -- Occupied --                  
-80.058 -26.311 -15.584  -7.593  -5.487  -5.484  -5.484  -1.613
  1 A     2 A     3 A     4 A     5 A     6 A     7 A     8 A                  
 -1.180  -0.828  -0.721  -0.688  -0.682  -0.481  -0.474  -0.452
  9 A    10 A    11 A    12 A    13 A    14 A    15 A    16 A                  
 -- Virtual --                   
  0.034   0.052   0.069   0.077   0.087   0.100   0.155   0.221
 17 A    18 A    19 A    20 A    21 A    22 A    23 A    24 A                  
  0.228   0.233   0.261   0.287   0.301   0.333   0.344   0.389
 25 A    26 A    27 A    28 A    29 A    30 A    31 A    32 A                  
  0.391   0.419   0.495   0.541   0.693   0.783   0.891   0.895
 33 A    34 A    35 A    36 A    37 A    38 A    39 A    40 A                  
  0.923   0.944   1.038   1.085   1.170   1.284   1.384   1.553
 41 A    42 A    43 A    44 A    45 A    46 A    47 A    48 A                  
  1.591   1.602   1.630   1.784   1.785   1.853   1.942   2.223
 49 A    50 A    51 A    52 A    53 A    54 A    55 A    56 A                  
  2.257   2.408   2.546   2.681   2.892   3.065   3.355   4.198
 57 A    58 A    59 A    60 A    61 A    62 A    63 A    64 A                  
  4.198   4.231   4.244   4.273   4.427   4.537   4.992   6.903
 65 A    66 A    67 A    68 A    69 A    70 A    71 A    72 A                  
  6.930   6.971   7.575  14.709  14.808  14.953  36.832  68.746
 73 A    74 A    75 A    76 A    77 A    78 A    79 A    80 A                  
166.171
 81 A                                                                          

 Beta MOs, Restricted
 -- Occupied --                  
-80.058 -26.311 -15.584  -7.593  -5.487  -5.484  -5.484  -1.613
  1 A     2 A     3 A     4 A     5 A     6 A     7 A     8 A                  
 -1.180  -0.828  -0.721  -0.688  -0.682  -0.481  -0.474  -0.452
  9 A    10 A    11 A    12 A    13 A    14 A    15 A    16 A                  
 -- Virtual --                   
  0.034   0.052   0.069   0.077   0.087   0.100   0.155   0.221
 17 A    18 A    19 A    20 A    21 A    22 A    23 A    24 A                  
  0.228   0.233   0.261   0.287   0.301   0.333   0.344   0.389
 25 A    26 A    27 A    28 A    29 A    30 A    31 A    32 A                  
  0.391   0.419   0.495   0.541   0.693   0.783   0.891   0.895
 33 A    34 A    35 A    36 A    37 A    38 A    39 A    40 A                  
  0.923   0.944   1.038   1.085   1.170   1.284   1.384   1.553
 41 A    42 A    43 A    44 A    45 A    46 A    47 A    48 A                  
  1.591   1.602   1.630   1.784   1.785   1.853   1.942   2.223
 49 A    50 A    51 A    52 A    53 A    54 A    55 A    56 A                  
  2.257   2.408   2.546   2.681   2.892   3.065   3.355   4.198
 57 A    58 A    59 A    60 A    61 A    62 A    63 A    64 A                  
  4.198   4.231   4.244   4.273   4.427   4.537   4.992   6.903
 65 A    66 A    67 A    68 A    69 A    70 A    71 A    72 A                  
  6.930   6.971   7.575  14.709  14.808  14.953  36.832  68.746
 73 A    74 A    75 A    76 A    77 A    78 A    79 A    80 A                  
166.171
 81 A                                                                          

 Occupation and symmetry of molecular orbitals

 Point group: C1 (1 irreducible representation).

                           A     All 
 -------------------------------------
 All molecular orbitals:
  - Alpha                  81    81  
  - Beta                   81    81  
 -------------------------------------
 Alpha orbitals:
  - Frozen occupied        7     7   
  - Active occupied        9     9   
  - Active virtual         65    65  
  - Frozen virtual         0     0   
 -------------------------------------
 Beta orbitals:
  - Frozen occupied        7     7   
  - Active occupied        9     9   
  - Active virtual         65    65  
  - Frozen virtual         0     0   
 -------------------------------------

 Import integrals:   CPU 0.00 s  wall 0.00 s

 Import integrals:   CPU 4.65 s  wall 0.85 s

 MP2 amplitudes:   CPU 0.02 s  wall 0.02 s

Running a double precision version
           CCSD T amplitudes will be solved using DIIS.

           Start     Size      MaxIter   EConv     TConv     
           3         7         100       1.00e-07  1.00e-05  
 ------------------------------------------------------------------------------
           Energy (a.u.)   Ediff      Tdiff       Comment
 ------------------------------------------------------------------------------
          -495.76407841                           
     1    -495.75442073   9.66e-03   6.30e-01     
     2    -495.77272065   1.83e-02   9.11e-02     
     3    -495.77176390   9.57e-04   4.09e-02     
     4    -495.77377966   2.02e-03   1.46e-02     Switched to DIIS steps.
     5    -495.77448869   7.09e-04   1.03e-02     
     6    -495.77454605   5.74e-05   2.12e-03     
     7    -495.77454581   2.43e-07   1.03e-03     
     8    -495.77454741   1.60e-06   2.29e-04     
     9    -495.77454833   9.26e-07   1.17e-04     
    10    -495.77454843   9.06e-08   3.16e-05     
    11    -495.77454848   5.10e-08   1.36e-05     
    12    -495.77454854   6.41e-08   6.37e-06     
 ------------------------------------------------------------------------------
          -495.77454854                           CCSD T converged.

End of double precision
 SCF energy                 = -495.25997540
 MP2 energy                 = -495.76407841
 CCSD correlation energy     =   -0.51457315
 CCSD total energy           = -495.77454854

 CCSD  T1^2 = 0.0114  T2^2 = 0.1762  Leading amplitudes:

 Amplitude    Orbitals with energies
  0.0290       13 (A) A                  ->    17 (A) A                   
              -0.6821                          0.0336                     
  0.0290       13 (A) B                  ->    17 (A) B                   
              -0.6821                          0.0336                     
  0.0197       14 (A) A                  ->    23 (A) A                   
              -0.4814                          0.1551                     
  0.0197       14 (A) B                  ->    23 (A) B                   
              -0.4814                          0.1551                     

 Amplitude    Orbitals with energies
 -0.0908       16 (A) A      16 (A) B    ->    17 (A) A      17 (A) B     
              -0.4521       -0.4521            0.0336        0.0336       
  0.0908       16 (A) A      16 (A) B    ->    17 (A) B      17 (A) A     
              -0.4521       -0.4521            0.0336        0.0336       
  0.0908       16 (A) B      16 (A) A    ->    17 (A) A      17 (A) B     
              -0.4521       -0.4521            0.0336        0.0336       
 -0.0908       16 (A) B      16 (A) A    ->    17 (A) B      17 (A) A     
              -0.4521       -0.4521            0.0336        0.0336       

 Computing CCSD intemediates for later calculations in double precision
 Finished.

Running a double precision version
           CCSD Lambda amplitudes will be solved using DIIS.
           Start     Size      MaxIter   EConv     LConv     
           3         7         100       1.00e-07  1.00e-05  
 ------------------------------------------------------------------------------
            Enorm      Ldiff       Comment
 ------------------------------------------------------------------------------
     1     4.45e-02   2.76e-02     
     2     1.51e-02   7.61e-03     
     3     5.84e-03   1.08e-03     
     4     3.35e-03   1.30e-03     Switched to DIIS steps.
     5     8.67e-04   6.56e-04     
     6     4.07e-04   1.17e-04     
     7     1.14e-04   3.69e-05     
     8     5.03e-05   3.23e-06     
     9     1.87e-05   1.50e-06     
    10     7.87e-06   6.16e-07     
    11     2.92e-06   1.52e-07     
    12     9.91e-07   9.30e-08     
    13     4.06e-07   3.79e-08     
    14     1.46e-07   4.37e-08     
    15     6.45e-08   1.38e-08     
 ------------------------------------------------------------------------------
                                   CCSD Lambda converged.

 Computing density matrices in double precision...
           Orbital response amplitudes will be solved using DIIS.
           Start     Size      MaxIter   EConv     LConv     
           3         7         100       1.00e-06  1.00e-06  
 ------------------------------------------------------------------------------
            Enorm      Ldiff       Comment
 ------------------------------------------------------------------------------
     1     7.25e-02   6.43e-04     
     2     3.98e-02   2.12e-02     
     3     3.22e-02   1.56e-02     
     4     5.70e-03   1.16e-02     Switched to DIIS steps.
     5     1.72e-03   5.79e-04     
     6     9.19e-04   3.28e-04     
     7     4.59e-04   1.01e-04     
     8     3.82e-05   8.59e-05     
     9     8.92e-06   3.99e-06     
    10     2.42e-06   1.28e-06     
    11     5.88e-07   1.34e-08     
 ------------------------------------------------------------------------------
                                   Orbital response converged.

 Computing density matrices... Done.
 CCSD calculation:   CPU 114.43 s  wall 22.68 s

 Transferring MO TPDM to AO TPDM
 Transferring g2_o1o1o1o1
 Transferring g2_o1o1o1v1
 Transferring g2_o1o1v1v1
 Transferring g2_o1v1o1v1
 Transferring g2_o1v1v1v1
 Transferring g2_v1v1v1v1
 Adding separable TPDM
 Computing TPDM gradient
 --------------------------------------------------------
 2e gradient
  Atom          X               Y               Z
 --------------------------------------------------------
    1         -2.414865       16.700667        0.000000  
    2         15.763178       -4.943214       -0.000000  
    3          0.718829       -4.362422        0.000000  
    4        -14.067141       -7.395031       -0.000000  
 --------------------------------------------------------
 --------------------------------------------------------
 Final gradient
  Atom          X               Y               Z
 --------------------------------------------------------
    1         -2.414865       16.700667        0.000000  
    2         15.763178       -4.943214       -0.000000  
    3          0.718829       -4.362422        0.000000  
    4        -14.067141       -7.395031       -0.000000  
 --------------------------------------------------------
 Analytic gradient from two-electron contribution:   CPU 38.73 s  wall 7.09 s

 Total ccman2 time:   CPU 160.70 s  wall 31.41 s


 --------------------------------------------------------------

                    Orbital Energies (a.u.)
 --------------------------------------------------------------

 Alpha MOs
 -- Occupied --
-80.0577 -26.3115 -15.5844  -7.5931  -5.4865  -5.4844  -5.4838  -1.6130
 -1.1804  -0.8282  -0.7213  -0.6880  -0.6821  -0.4814  -0.4744  -0.4521
 -- Virtual --
  0.0336   0.0520   0.0686   0.0769   0.0869   0.0999   0.1551   0.2208
  0.2277   0.2334   0.2607   0.2868   0.3010   0.3335   0.3442   0.3889
  0.3913   0.4192   0.4953   0.5408   0.6926   0.7831   0.8915   0.8947
  0.9232   0.9442   1.0385   1.0854   1.1703   1.2838   1.3838   1.5535
  1.5911   1.6025   1.6296   1.7836   1.7846   1.8525   1.9422   2.2233
  2.2573   2.4082   2.5464   2.6810   2.8918   3.0647   3.3548   4.1984
  4.1984   4.2307   4.2442   4.2730   4.4274   4.5369   4.9922   6.9030
  6.9298   6.9714   7.5747  14.7091  14.8083  14.9529  36.8316  68.7457
166.1707
 --------------------------------------------------------------

          Ground-State Mulliken Net Atomic Charges

     Atom                 Charge (a.u.)
  ----------------------------------------
      1 P                     0.495015
      2 N                    -0.514115
      3 H                     0.273298
      4 F                    -0.254198
  ----------------------------------------
  Sum of atomic charges =    -0.000000

 -----------------------------------------------------------------
                    Cartesian Multipole Moments
 -----------------------------------------------------------------
    Charge (ESU x 10^10)
                -0.0000
    Dipole Moment (Debye)
         X      -0.0973      Y       0.1241      Z       0.0000
       Tot       0.1577
    Quadrupole Moments (Debye-Ang)
        XX     -29.2406     XY      -2.8029     YY     -21.5335
        XZ      -0.0000     YZ       0.0000     ZZ     -22.9404
    Octopole Moments (Debye-Ang^2)
       XXX      12.4178    XXY       2.0746    XYY      -1.6206
       YYY       9.2387    XXZ       0.0000    XYZ       0.0000
       YYZ       0.0000    XZZ       3.8657    YZZ       0.9627
       ZZZ       0.0000
    Hexadecapole Moments (Debye-Ang^3)
      XXXX    -168.1227   XXXY      -3.3359   XXYY     -29.7429
      XYYY      -3.7503   YYYY     -59.4362   XXXZ      -0.0000
      XXYZ       0.0000   XYYZ       0.0000   YYYZ       0.0000
      XXZZ     -30.1861   XYZZ       0.6427   YYZZ     -15.0221
      XZZZ      -0.0000   YZZZ       0.0000   ZZZZ     -25.8575
 -----------------------------------------------------------------
 DrvMan completing analytic gradient of the correlated energy
 Correlated dipole moment
            1
    1  -0.0382622
    2   0.0488279
    3   0.0000000
 Energy read as -495.774548540
 Full Analytical Gradient: (in a.u., or Hartree/Bohr)
             1             2             3             4
    1   -0.00070717    0.00048760    0.00003416    0.00018542
    2    0.00036855   -0.00051194    0.00006223    0.00008117
    3   -0.00000000    0.00000000   -0.00000000    0.00000000
 Gradient time:  CPU 0.81 s  wall 0.81 s
 ----------------------------------------------------------------
             Standard Nuclear Orientation (Angstroms)
    I     Atom           X                Y                Z
 ----------------------------------------------------------------
    1      P      -0.0644967956    -0.5133666292     0.0000000000
    2      N      -1.3148878230     0.3705015686    -0.0000000000
    3      H      -1.3537914100     1.3842633715    -0.0000000000
    4      F       1.2806064562     0.4153027874     0.0000000000
 ----------------------------------------------------------------
 Nuclear Repulsion Energy =   101.6430027999 hartrees
 There are       16 alpha and       16 beta electrons

                       Distance Matrix (Angstroms)
             P (  1)   N (  2)   H (  3)
   N (  2)  1.531242
   H (  3)  2.294184  1.014508
   F (  4)  1.634543  2.595881  2.806944

 Requested basis set is 6-311++G(d,p)
 There are 30 shells and 81 basis functions
 A cutoff of  1.0D-14 yielded    460 shell pairs
 There are      3412 function pairs (      3676 Cartesian)
 Smallest overlap matrix eigenvalue = 3.08E-03
 Guess MOs from SCF MO coefficient file

 -----------------------------------------------------------------------
  General SCF calculation program by
  Eric Jon Sundstrom, Paul Horn, Yuezhi Mao, Dmitri Zuev, Alec White,
  David Stuck, Shaama M.S., Shane Yost, Joonho Lee, David Small,
  Daniel Levine, Susi Lehtola, Hugh Burton, Evgeny Epifanovsky
 -----------------------------------------------------------------------
 Hartree-Fock
 using 6 threads for integral computing
 -------------------------------------------------------
 OpenMP Integral computing Module                
 Release: version 2.0, May 2017, Q-Chem Inc. Pleasanton 
 -------------------------------------------------------
 A restricted SCF calculation will be
 performed using DIIS
 SCF converges when DIIS error is below 1.0e-08
 ---------------------------------------
  Cycle       Energy         DIIS error
 ---------------------------------------
    1    -495.2600042302      3.63e-05  
    2    -495.2600052756      1.08e-05  
    3    -495.2600053541      6.17e-06  
    4    -495.2600053775      1.02e-06  
    5    -495.2600053790      4.00e-07  
    6    -495.2600053791      1.39e-07  
    7    -495.2600053792      4.29e-08  
    8    -495.2600053792      1.10e-08  
    9    -495.2600053792      4.55e-09  Convergence criterion met
 ---------------------------------------
 SCF time:   CPU 2.01s  wall 1.00s 
 SCF   energy in the final basis set =     -495.2600053792
 Total energy in the final basis set =     -495.2600053792


 ------------------------------------------------------------------------------

   CCMAN2: suite of methods based on coupled cluster
           and equation of motion theories.

   Components:
   * libvmm-1.3-trunk
     by Evgeny Epifanovsky, Ilya Kaliman.
   * libtensor-2.5-trunk
     by Evgeny Epifanovsky, Michael Wormit, Dmitry Zuev, Sam Manzer, 
        Ilya Kaliman.
   * libcc-2.5-trunk
     by Evgeny Epifanovsky, Arik Landau, Tomasz Kus, Kirill Khistyaev, 
        Dmitry Zuev, Prashant Manohar, Xintian Feng, Anna Krylov, 
        Matthew Goldey, Alec White, Thomas Jagau, Kaushik Nanda, 
        Anastasia Gunina, Alexander Kunitsa, Joonho Lee.

   CCMAN original authors:
   Anna I. Krylov, C. David Sherrill, Steven R. Gwaltney,
   Edward F. C. Byrd (2000)
   Sergey V. Levchenko, Lyudmila V. Slipchenko, Tao Wang,
   Ana-Maria C. Cristian (2003)
   Piotr A. Pieniazek, C. Melania Oana, Evgeny Epifanovsky (2007)
   Prashant Manohar (2009)

 ------------------------------------------------------------------------------


 Allocating and initializing 30808MB of RAM...
 Calculation will run on 6 cores.


 Alpha MOs, Restricted
 -- Occupied --                  
-80.058 -26.312 -15.584  -7.593  -5.486  -5.484  -5.484  -1.614
  1 A     2 A     3 A     4 A     5 A     6 A     7 A     8 A                  
 -1.180  -0.828  -0.721  -0.689  -0.683  -0.481  -0.474  -0.452
  9 A    10 A    11 A    12 A    13 A    14 A    15 A    16 A                  
 -- Virtual --                   
  0.034   0.052   0.069   0.077   0.087   0.100   0.155   0.221
 17 A    18 A    19 A    20 A    21 A    22 A    23 A    24 A                  
  0.228   0.233   0.261   0.287   0.301   0.333   0.344   0.389
 25 A    26 A    27 A    28 A    29 A    30 A    31 A    32 A                  
  0.391   0.419   0.495   0.541   0.693   0.783   0.892   0.895
 33 A    34 A    35 A    36 A    37 A    38 A    39 A    40 A                  
  0.923   0.944   1.039   1.086   1.171   1.284   1.384   1.553
 41 A    42 A    43 A    44 A    45 A    46 A    47 A    48 A                  
  1.591   1.602   1.629   1.784   1.785   1.852   1.942   2.223
 49 A    50 A    51 A    52 A    53 A    54 A    55 A    56 A                  
  2.257   2.408   2.547   2.681   2.892   3.065   3.355   4.198
 57 A    58 A    59 A    60 A    61 A    62 A    63 A    64 A                  
  4.198   4.230   4.244   4.273   4.427   4.538   4.992   6.903
 65 A    66 A    67 A    68 A    69 A    70 A    71 A    72 A                  
  6.929   6.971   7.575  14.709  14.809  14.953  36.832  68.745
 73 A    74 A    75 A    76 A    77 A    78 A    79 A    80 A                  
166.171
 81 A                                                                          

 Beta MOs, Restricted
 -- Occupied --                  
-80.058 -26.312 -15.584  -7.593  -5.486  -5.484  -5.484  -1.614
  1 A     2 A     3 A     4 A     5 A     6 A     7 A     8 A                  
 -1.180  -0.828  -0.721  -0.689  -0.683  -0.481  -0.474  -0.452
  9 A    10 A    11 A    12 A    13 A    14 A    15 A    16 A                  
 -- Virtual --                   
  0.034   0.052   0.069   0.077   0.087   0.100   0.155   0.221
 17 A    18 A    19 A    20 A    21 A    22 A    23 A    24 A                  
  0.228   0.233   0.261   0.287   0.301   0.333   0.344   0.389
 25 A    26 A    27 A    28 A    29 A    30 A    31 A    32 A                  
  0.391   0.419   0.495   0.541   0.693   0.783   0.892   0.895
 33 A    34 A    35 A    36 A    37 A    38 A    39 A    40 A                  
  0.923   0.944   1.039   1.086   1.171   1.284   1.384   1.553
 41 A    42 A    43 A    44 A    45 A    46 A    47 A    48 A                  
  1.591   1.602   1.629   1.784   1.785   1.852   1.942   2.223
 49 A    50 A    51 A    52 A    53 A    54 A    55 A    56 A                  
  2.257   2.408   2.547   2.681   2.892   3.065   3.355   4.198
 57 A    58 A    59 A    60 A    61 A    62 A    63 A    64 A                  
  4.198   4.230   4.244   4.273   4.427   4.538   4.992   6.903
 65 A    66 A    67 A    68 A    69 A    70 A    71 A    72 A                  
  6.929   6.971   7.575  14.709  14.809  14.953  36.832  68.745
 73 A    74 A    75 A    76 A    77 A    78 A    79 A    80 A                  
166.171
 81 A                                                                          

 Occupation and symmetry of molecular orbitals

 Point group: C1 (1 irreducible representation).

                           A     All 
 -------------------------------------
 All molecular orbitals:
  - Alpha                  81    81  
  - Beta                   81    81  
 -------------------------------------
 Alpha orbitals:
  - Frozen occupied        7     7   
  - Active occupied        9     9   
  - Active virtual         65    65  
  - Frozen virtual         0     0   
 -------------------------------------
 Beta orbitals:
  - Frozen occupied        7     7   
  - Active occupied        9     9   
  - Active virtual         65    65  
  - Frozen virtual         0     0   
 -------------------------------------

 Import integrals:   CPU 0.00 s  wall 0.00 s

 Import integrals:   CPU 4.63 s  wall 0.85 s

 MP2 amplitudes:   CPU 0.02 s  wall 0.02 s

Running a double precision version
           CCSD T amplitudes will be solved using DIIS.

           Start     Size      MaxIter   EConv     TConv     
           3         7         100       1.00e-07  1.00e-05  
 ------------------------------------------------------------------------------
           Energy (a.u.)   Ediff      Tdiff       Comment
 ------------------------------------------------------------------------------
          -495.76407326                           
     1    -495.75443153   9.64e-03   6.30e-01     
     2    -495.77271887   1.83e-02   9.11e-02     
     3    -495.77176685   9.52e-04   4.09e-02     
     4    -495.77378057   2.01e-03   1.46e-02     Switched to DIIS steps.
     5    -495.77448862   7.08e-04   1.03e-02     
     6    -495.77454573   5.71e-05   2.11e-03     
     7    -495.77454545   2.79e-07   1.03e-03     
     8    -495.77454705   1.60e-06   2.28e-04     
     9    -495.77454797   9.16e-07   1.16e-04     
    10    -495.77454806   8.91e-08   3.14e-05     
    11    -495.77454811   5.03e-08   1.35e-05     
    12    -495.77454817   6.36e-08   6.32e-06     
 ------------------------------------------------------------------------------
          -495.77454817                           CCSD T converged.

End of double precision
 SCF energy                 = -495.26000538
 MP2 energy                 = -495.76407326
 CCSD correlation energy     =   -0.51454279
 CCSD total energy           = -495.77454817

 CCSD  T1^2 = 0.0113  T2^2 = 0.1762  Leading amplitudes:

 Amplitude    Orbitals with energies
  0.0290       13 (A) A                  ->    17 (A) A                   
              -0.6827                          0.0336                     
  0.0290       13 (A) B                  ->    17 (A) B                   
              -0.6827                          0.0336                     
  0.0198       14 (A) A                  ->    23 (A) A                   
              -0.4813                          0.1553                     
  0.0198       14 (A) B                  ->    23 (A) B                   
              -0.4813                          0.1553                     

 Amplitude    Orbitals with energies
 -0.0907       16 (A) A      16 (A) B    ->    17 (A) A      17 (A) B     
              -0.4519       -0.4519            0.0336        0.0336       
  0.0907       16 (A) A      16 (A) B    ->    17 (A) B      17 (A) A     
              -0.4519       -0.4519            0.0336        0.0336       
  0.0907       16 (A) B      16 (A) A    ->    17 (A) A      17 (A) B     
              -0.4519       -0.4519            0.0336        0.0336       
 -0.0907       16 (A) B      16 (A) A    ->    17 (A) B      17 (A) A     
              -0.4519       -0.4519            0.0336        0.0336       

 Computing CCSD intemediates for later calculations in double precision
 Finished.

Running a double precision version
           CCSD Lambda amplitudes will be solved using DIIS.
           Start     Size      MaxIter   EConv     LConv     
           3         7         100       1.00e-07  1.00e-05  
 ------------------------------------------------------------------------------
            Enorm      Ldiff       Comment
 ------------------------------------------------------------------------------
     1     4.44e-02   2.76e-02     
     2     1.50e-02   7.60e-03     
     3     5.83e-03   1.09e-03     
     4     3.34e-03   1.29e-03     Switched to DIIS steps.
     5     8.64e-04   6.55e-04     
     6     4.06e-04   1.16e-04     
     7     1.13e-04   3.68e-05     
     8     4.99e-05   3.22e-06     
     9     1.86e-05   1.48e-06     
    10     7.83e-06   6.09e-07     
    11     2.90e-06   1.51e-07     
    12     9.85e-07   9.25e-08     
    13     4.04e-07   3.81e-08     
    14     1.45e-07   4.34e-08     
    15     6.41e-08   1.38e-08     
 ------------------------------------------------------------------------------
                                   CCSD Lambda converged.

 Computing density matrices in double precision...
           Orbital response amplitudes will be solved using DIIS.
           Start     Size      MaxIter   EConv     LConv     
           3         7         100       1.00e-06  1.00e-06  
 ------------------------------------------------------------------------------
            Enorm      Ldiff       Comment
 ------------------------------------------------------------------------------
     1     7.25e-02   6.82e-04     
     2     3.97e-02   2.12e-02     
     3     3.21e-02   1.55e-02     
     4     5.70e-03   1.15e-02     Switched to DIIS steps.
     5     1.73e-03   5.64e-04     
     6     9.16e-04   3.30e-04     
     7     4.56e-04   1.02e-04     
     8     3.83e-05   8.59e-05     
     9     8.95e-06   3.96e-06     
    10     2.42e-06   1.28e-06     
    11     5.86e-07   1.41e-08     
 ------------------------------------------------------------------------------
                                   Orbital response converged.

 Computing density matrices... Done.
 CCSD calculation:   CPU 112.93 s  wall 22.36 s

 Transferring MO TPDM to AO TPDM
 Transferring g2_o1o1o1o1
 Transferring g2_o1o1o1v1
 Transferring g2_o1o1v1v1
 Transferring g2_o1v1o1v1
 Transferring g2_o1v1v1v1
 Transferring g2_v1v1v1v1
 Adding separable TPDM
 Computing TPDM gradient
 --------------------------------------------------------
 2e gradient
  Atom          X               Y               Z
 --------------------------------------------------------
    1         -2.404311       16.690393       -0.000000  
    2         15.768899       -4.927131       -0.000000  
    3          0.720549       -4.360612        0.000000  
    4        -14.085137       -7.402650       -0.000000  
 --------------------------------------------------------
 --------------------------------------------------------
 Final gradient
  Atom          X               Y               Z
 --------------------------------------------------------
    1         -2.404311       16.690393       -0.000000  
    2         15.768899       -4.927131       -0.000000  
    3          0.720549       -4.360612        0.000000  
    4        -14.085137       -7.402650       -0.000000  
 --------------------------------------------------------
 Analytic gradient from two-electron contribution:   CPU 37.97 s  wall 7.05 s

 Total ccman2 time:   CPU 158.49 s  wall 31.05 s


 --------------------------------------------------------------

                    Orbital Energies (a.u.)
 --------------------------------------------------------------

 Alpha MOs
 -- Occupied --
-80.0576 -26.3119 -15.5843  -7.5930  -5.4865  -5.4843  -5.4837  -1.6138
 -1.1803  -0.8284  -0.7215  -0.6886  -0.6827  -0.4813  -0.4742  -0.4519
 -- Virtual --
  0.0336   0.0520   0.0687   0.0769   0.0869   0.0999   0.1553   0.2208
  0.2277   0.2334   0.2608   0.2869   0.3010   0.3334   0.3442   0.3889
  0.3911   0.4194   0.4953   0.5409   0.6928   0.7832   0.8916   0.8947
  0.9232   0.9444   1.0386   1.0856   1.1711   1.2839   1.3836   1.5533
  1.5908   1.6024   1.6290   1.7837   1.7845   1.8525   1.9423   2.2231
  2.2573   2.4084   2.5468   2.6810   2.8918   3.0646   3.3547   4.1978
  4.1978   4.2304   4.2441   4.2731   4.4274   4.5378   4.9921   6.9025
  6.9293   6.9707   7.5753  14.7091  14.8087  14.9528  36.8316  68.7454
166.1710
 --------------------------------------------------------------

          Ground-State Mulliken Net Atomic Charges

     Atom                 Charge (a.u.)
  ----------------------------------------
      1 P                     0.493947
      2 N                    -0.514252
      3 H                     0.273028
      4 F                    -0.252723
  ----------------------------------------
  Sum of atomic charges =    -0.000000

 -----------------------------------------------------------------
                    Cartesian Multipole Moments
 -----------------------------------------------------------------
    Charge (ESU x 10^10)
                -0.0000
    Dipole Moment (Debye)
         X      -0.0868      Y       0.1311      Z       0.0000
       Tot       0.1572
    Quadrupole Moments (Debye-Ang)
        XX     -29.2358     XY      -2.7992     YY     -21.5403
        XZ       0.0000     YZ      -0.0000     ZZ     -22.9417
    Octopole Moments (Debye-Ang^2)
       XXX      12.4092    XXY       2.0663    XYY      -1.6249
       YYY       9.2117    XXZ       0.0000    XYZ      -0.0000
       YYZ      -0.0000    XZZ       3.8612    YZZ       0.9555
       ZZZ       0.0000
    Hexadecapole Moments (Debye-Ang^3)
      XXXX    -168.0849   XXXY      -3.3077   XXYY     -29.7354
      XYYY      -3.7168   YYYY     -59.3836   XXXZ       0.0000
      XXYZ      -0.0000   XYYZ      -0.0000   YYYZ      -0.0000
      XXZZ     -30.1830   XYZZ       0.6523   YYZZ     -15.0148
      XZZZ       0.0000   YZZZ      -0.0000   ZZZZ     -25.8648
 -----------------------------------------------------------------
 DrvMan completing analytic gradient of the correlated energy
 Correlated dipole moment
            1
    1  -0.0341334
    2   0.0515806
    3   0.0000000
 Energy read as -495.774548172
 Full Analytical Gradient: (in a.u., or Hartree/Bohr)
             1             2             3             4
    1   -0.00006951    0.00027611    0.00005859   -0.00026520
    2    0.00079609   -0.00048203    0.00002706   -0.00034113
    3   -0.00000000    0.00000000   -0.00000000    0.00000000
 Gradient time:  CPU 0.79 s  wall 0.78 s
 ----------------------------------------------------------------
             Standard Nuclear Orientation (Angstroms)
    I     Atom           X                Y                Z
 ----------------------------------------------------------------
    1      P      -0.0644967956    -0.5153666292     0.0000000000
    2      N      -1.3148878230     0.3705015686    -0.0000000000
    3      H      -1.3537914100     1.3842633715    -0.0000000000
    4      F       1.2806064562     0.4153027874     0.0000000000
 ----------------------------------------------------------------
 Nuclear Repulsion Energy =   101.5827673319 hartrees
 There are       16 alpha and       16 beta electrons

                       Distance Matrix (Angstroms)
             P (  1)   N (  2)   H (  3)
   N (  2)  1.532397
   H (  3)  2.295839  1.014508
   F (  4)  1.635680  2.595881  2.806944

 Requested basis set is 6-311++G(d,p)
 There are 30 shells and 81 basis functions
 A cutoff of  1.0D-14 yielded    460 shell pairs
 There are      3412 function pairs (      3676 Cartesian)
 Smallest overlap matrix eigenvalue = 3.09E-03
 Guess MOs from SCF MO coefficient file

 -----------------------------------------------------------------------
  General SCF calculation program by
  Eric Jon Sundstrom, Paul Horn, Yuezhi Mao, Dmitri Zuev, Alec White,
  David Stuck, Shaama M.S., Shane Yost, Joonho Lee, David Small,
  Daniel Levine, Susi Lehtola, Hugh Burton, Evgeny Epifanovsky
 -----------------------------------------------------------------------
 Hartree-Fock
 using 6 threads for integral computing
 -------------------------------------------------------
 OpenMP Integral computing Module                
 Release: version 2.0, May 2017, Q-Chem Inc. Pleasanton 
 -------------------------------------------------------
 A restricted SCF calculation will be
 performed using DIIS
 SCF converges when DIIS error is below 1.0e-08
 ---------------------------------------
  Cycle       Energy         DIIS error
 ---------------------------------------
    1    -495.2598951155      4.40e-05  
    2    -495.2598967721      1.55e-05  
    3    -495.2598969496      7.74e-06  
    4    -495.2598970091      2.24e-06  
    5    -495.2598970165      8.33e-07  
    6    -495.2598970183      4.48e-07  
    7    -495.2598970188      1.67e-07  
    8    -495.2598970189      5.08e-08  
    9    -495.2598970190      1.46e-08  
   10    -495.2598970190      3.64e-09  Convergence criterion met
 ---------------------------------------
 SCF time:   CPU 2.41s  wall 1.00s 
 SCF   energy in the final basis set =     -495.2598970190
 Total energy in the final basis set =     -495.2598970190


 ------------------------------------------------------------------------------

   CCMAN2: suite of methods based on coupled cluster
           and equation of motion theories.

   Components:
   * libvmm-1.3-trunk
     by Evgeny Epifanovsky, Ilya Kaliman.
   * libtensor-2.5-trunk
     by Evgeny Epifanovsky, Michael Wormit, Dmitry Zuev, Sam Manzer, 
        Ilya Kaliman.
   * libcc-2.5-trunk
     by Evgeny Epifanovsky, Arik Landau, Tomasz Kus, Kirill Khistyaev, 
        Dmitry Zuev, Prashant Manohar, Xintian Feng, Anna Krylov, 
        Matthew Goldey, Alec White, Thomas Jagau, Kaushik Nanda, 
        Anastasia Gunina, Alexander Kunitsa, Joonho Lee.

   CCMAN original authors:
   Anna I. Krylov, C. David Sherrill, Steven R. Gwaltney,
   Edward F. C. Byrd (2000)
   Sergey V. Levchenko, Lyudmila V. Slipchenko, Tao Wang,
   Ana-Maria C. Cristian (2003)
   Piotr A. Pieniazek, C. Melania Oana, Evgeny Epifanovsky (2007)
   Prashant Manohar (2009)

 ------------------------------------------------------------------------------


 Allocating and initializing 30808MB of RAM...
 Calculation will run on 6 cores.


 Alpha MOs, Restricted
 -- Occupied --                  
-80.058 -26.312 -15.585  -7.593  -5.487  -5.485  -5.484  -1.613
  1 A     2 A     3 A     4 A     5 A     6 A     7 A     8 A                  
 -1.180  -0.828  -0.721  -0.688  -0.682  -0.481  -0.475  -0.452
  9 A    10 A    11 A    12 A    13 A    14 A    15 A    16 A                  
 -- Virtual --                   
  0.033   0.052   0.069   0.077   0.087   0.100   0.155   0.221
 17 A    18 A    19 A    20 A    21 A    22 A    23 A    24 A                  
  0.228   0.233   0.261   0.287   0.301   0.333   0.344   0.389
 25 A    26 A    27 A    28 A    29 A    30 A    31 A    32 A                  
  0.391   0.419   0.495   0.541   0.692   0.783   0.891   0.894
 33 A    34 A    35 A    36 A    37 A    38 A    39 A    40 A                  
  0.924   0.944   1.039   1.086   1.170   1.284   1.382   1.553
 41 A    42 A    43 A    44 A    45 A    46 A    47 A    48 A                  
  1.591   1.602   1.629   1.784   1.784   1.853   1.942   2.223
 49 A    50 A    51 A    52 A    53 A    54 A    55 A    56 A                  
  2.257   2.408   2.546   2.681   2.892   3.064   3.355   4.198
 57 A    58 A    59 A    60 A    61 A    62 A    63 A    64 A                  
  4.198   4.231   4.244   4.273   4.427   4.537   4.991   6.903
 65 A    66 A    67 A    68 A    69 A    70 A    71 A    72 A                  
  6.930   6.971   7.574  14.709  14.808  14.951  36.831  68.746
 73 A    74 A    75 A    76 A    77 A    78 A    79 A    80 A                  
166.170
 81 A                                                                          

 Beta MOs, Restricted
 -- Occupied --                  
-80.058 -26.312 -15.585  -7.593  -5.487  -5.485  -5.484  -1.613
  1 A     2 A     3 A     4 A     5 A     6 A     7 A     8 A                  
 -1.180  -0.828  -0.721  -0.688  -0.682  -0.481  -0.475  -0.452
  9 A    10 A    11 A    12 A    13 A    14 A    15 A    16 A                  
 -- Virtual --                   
  0.033   0.052   0.069   0.077   0.087   0.100   0.155   0.221
 17 A    18 A    19 A    20 A    21 A    22 A    23 A    24 A                  
  0.228   0.233   0.261   0.287   0.301   0.333   0.344   0.389
 25 A    26 A    27 A    28 A    29 A    30 A    31 A    32 A                  
  0.391   0.419   0.495   0.541   0.692   0.783   0.891   0.894
 33 A    34 A    35 A    36 A    37 A    38 A    39 A    40 A                  
  0.924   0.944   1.039   1.086   1.170   1.284   1.382   1.553
 41 A    42 A    43 A    44 A    45 A    46 A    47 A    48 A                  
  1.591   1.602   1.629   1.784   1.784   1.853   1.942   2.223
 49 A    50 A    51 A    52 A    53 A    54 A    55 A    56 A                  
  2.257   2.408   2.546   2.681   2.892   3.064   3.355   4.198
 57 A    58 A    59 A    60 A    61 A    62 A    63 A    64 A                  
  4.198   4.231   4.244   4.273   4.427   4.537   4.991   6.903
 65 A    66 A    67 A    68 A    69 A    70 A    71 A    72 A                  
  6.930   6.971   7.574  14.709  14.808  14.951  36.831  68.746
 73 A    74 A    75 A    76 A    77 A    78 A    79 A    80 A                  
166.170
 81 A                                                                          

 Occupation and symmetry of molecular orbitals

 Point group: C1 (1 irreducible representation).

                           A     All 
 -------------------------------------
 All molecular orbitals:
  - Alpha                  81    81  
  - Beta                   81    81  
 -------------------------------------
 Alpha orbitals:
  - Frozen occupied        7     7   
  - Active occupied        9     9   
  - Active virtual         65    65  
  - Frozen virtual         0     0   
 -------------------------------------
 Beta orbitals:
  - Frozen occupied        7     7   
  - Active occupied        9     9   
  - Active virtual         65    65  
  - Frozen virtual         0     0   
 -------------------------------------

 Import integrals:   CPU 0.00 s  wall 0.00 s

 Import integrals:   CPU 4.63 s  wall 0.85 s

 MP2 amplitudes:   CPU 0.02 s  wall 0.02 s

Running a double precision version
           CCSD T amplitudes will be solved using DIIS.

           Start     Size      MaxIter   EConv     TConv     
           3         7         100       1.00e-07  1.00e-05  
 ------------------------------------------------------------------------------
           Energy (a.u.)   Ediff      Tdiff       Comment
 ------------------------------------------------------------------------------
          -495.76408830                           
     1    -495.75439700   9.69e-03   6.31e-01     
     2    -495.77272024   1.83e-02   9.11e-02     
     3    -495.77175865   9.62e-04   4.10e-02     
     4    -495.77377806   2.02e-03   1.46e-02     Switched to DIIS steps.
     5    -495.77448846   7.10e-04   1.03e-02     
     6    -495.77454597   5.75e-05   2.13e-03     
     7    -495.77454568   2.84e-07   1.03e-03     
     8    -495.77454729   1.61e-06   2.29e-04     
     9    -495.77454821   9.26e-07   1.17e-04     
    10    -495.77454830   9.05e-08   3.17e-05     
    11    -495.77454836   5.11e-08   1.36e-05     
    12    -495.77454842   6.47e-08   6.39e-06     
 ------------------------------------------------------------------------------
          -495.77454842                           CCSD T converged.

End of double precision
 SCF energy                 = -495.25989702
 MP2 energy                 = -495.76408830
 CCSD correlation energy     =   -0.51465140
 CCSD total energy           = -495.77454842

 CCSD  T1^2 = 0.0114  T2^2 = 0.1764  Leading amplitudes:

 Amplitude    Orbitals with energies
  0.0290       13 (A) A                  ->    17 (A) A                   
              -0.6823                          0.0334                     
  0.0290       13 (A) B                  ->    17 (A) B                   
              -0.6823                          0.0334                     
  0.0196       14 (A) A                  ->    23 (A) A                   
              -0.4812                          0.1550                     
  0.0196       14 (A) B                  ->    23 (A) B                   
              -0.4812                          0.1550                     

 Amplitude    Orbitals with energies
 -0.0912       16 (A) A      16 (A) B    ->    17 (A) A      17 (A) B     
              -0.4516       -0.4516            0.0334        0.0334       
  0.0912       16 (A) A      16 (A) B    ->    17 (A) B      17 (A) A     
              -0.4516       -0.4516            0.0334        0.0334       
  0.0912       16 (A) B      16 (A) A    ->    17 (A) A      17 (A) B     
              -0.4516       -0.4516            0.0334        0.0334       
 -0.0912       16 (A) B      16 (A) A    ->    17 (A) B      17 (A) A     
              -0.4516       -0.4516            0.0334        0.0334       

 Computing CCSD intemediates for later calculations in double precision
 Finished.

Running a double precision version
           CCSD Lambda amplitudes will be solved using DIIS.
           Start     Size      MaxIter   EConv     LConv     
           3         7         100       1.00e-07  1.00e-05  
 ------------------------------------------------------------------------------
            Enorm      Ldiff       Comment
 ------------------------------------------------------------------------------
     1     4.45e-02   2.76e-02     
     2     1.51e-02   7.62e-03     
     3     5.85e-03   1.09e-03     
     4     3.35e-03   1.30e-03     Switched to DIIS steps.
     5     8.69e-04   6.58e-04     
     6     4.08e-04   1.17e-04     
     7     1.14e-04   3.71e-05     
     8     5.05e-05   3.26e-06     
     9     1.88e-05   1.51e-06     
    10     7.91e-06   6.24e-07     
    11     2.93e-06   1.56e-07     
    12     9.95e-07   9.47e-08     
    13     4.08e-07   3.86e-08     
    14     1.47e-07   4.41e-08     
    15     6.49e-08   1.39e-08     
 ------------------------------------------------------------------------------
                                   CCSD Lambda converged.

 Computing density matrices in double precision...
           Orbital response amplitudes will be solved using DIIS.
           Start     Size      MaxIter   EConv     LConv     
           3         7         100       1.00e-06  1.00e-06  
 ------------------------------------------------------------------------------
            Enorm      Ldiff       Comment
 ------------------------------------------------------------------------------
     1     7.26e-02   6.14e-04     
     2     3.99e-02   2.13e-02     
     3     3.23e-02   1.56e-02     
     4     5.68e-03   1.16e-02     Switched to DIIS steps.
     5     1.70e-03   5.94e-04     
     6     9.26e-04   3.26e-04     
     7     4.65e-04   1.01e-04     
     8     3.83e-05   8.64e-05     
     9     8.97e-06   3.99e-06     
    10     2.43e-06   1.28e-06     
    11     5.90e-07   1.30e-08     
 ------------------------------------------------------------------------------
                                   Orbital response converged.

 Computing density matrices... Done.
 CCSD calculation:   CPU 113.74 s  wall 22.73 s

 Transferring MO TPDM to AO TPDM
 Transferring g2_o1o1o1o1
 Transferring g2_o1o1o1v1
 Transferring g2_o1o1v1v1
 Transferring g2_o1v1o1v1
 Transferring g2_o1v1v1v1
 Transferring g2_v1v1v1v1
 Adding separable TPDM
 Computing TPDM gradient
 --------------------------------------------------------
 2e gradient
  Atom          X               Y               Z
 --------------------------------------------------------
    1         -2.401584       16.709183       -0.000000  
    2         15.744188       -4.940551        0.000000  
    3          0.719675       -4.360355       -0.000000  
    4        -14.062279       -7.408277        0.000000  
 --------------------------------------------------------
 --------------------------------------------------------
 Final gradient
  Atom          X               Y               Z
 --------------------------------------------------------
    1         -2.401584       16.709183       -0.000000  
    2         15.744188       -4.940551        0.000000  
    3          0.719675       -4.360355       -0.000000  
    4        -14.062279       -7.408277        0.000000  
 --------------------------------------------------------
 Analytic gradient from two-electron contribution:   CPU 37.24 s  wall 6.81 s

 Total ccman2 time:   CPU 158.61 s  wall 31.25 s


 --------------------------------------------------------------

                    Orbital Energies (a.u.)
 --------------------------------------------------------------

 Alpha MOs
 -- Occupied --
-80.0579 -26.3116 -15.5845  -7.5933  -5.4867  -5.4846  -5.4840  -1.6132
 -1.1799  -0.8283  -0.7212  -0.6882  -0.6823  -0.4812  -0.4745  -0.4516
 -- Virtual --
  0.0334   0.0521   0.0686   0.0768   0.0869   0.0999   0.1550   0.2208
  0.2277   0.2333   0.2607   0.2869   0.3010   0.3334   0.3441   0.3888
  0.3913   0.4192   0.4949   0.5406   0.6925   0.7827   0.8914   0.8943
  0.9235   0.9441   1.0387   1.0857   1.1701   1.2839   1.3821   1.5535
  1.5910   1.6023   1.6294   1.7835   1.7844   1.8528   1.9422   2.2234
  2.2570   2.4078   2.5460   2.6809   2.8916   3.0638   3.3547   4.1982
  4.1982   4.2306   4.2440   4.2729   4.4268   4.5369   4.9911   6.9028
  6.9297   6.9712   7.5740  14.7088  14.8082  14.9512  36.8313  68.7456
166.1695
 --------------------------------------------------------------

          Ground-State Mulliken Net Atomic Charges

     Atom                 Charge (a.u.)
  ----------------------------------------
      1 P                     0.495263
      2 N                    -0.514490
      3 H                     0.273238
      4 F                    -0.254010
  ----------------------------------------
  Sum of atomic charges =    -0.000000

 -----------------------------------------------------------------
                    Cartesian Multipole Moments
 -----------------------------------------------------------------
    Charge (ESU x 10^10)
                -0.0000
    Dipole Moment (Debye)
         X      -0.0904      Y       0.1201      Z      -0.0000
       Tot       0.1503
    Quadrupole Moments (Debye-Ang)
        XX     -29.2437     XY      -2.8042     YY     -21.5323
        XZ      -0.0000     YZ      -0.0000     ZZ     -22.9451
    Octopole Moments (Debye-Ang^2)
       XXX      12.4092    XXY       2.0875    XYY      -1.6280
       YYY       9.2676    XXZ       0.0000    XYZ       0.0000
       YYZ       0.0000    XZZ       3.8606    YZZ       0.9738
       ZZZ      -0.0000
    Hexadecapole Moments (Debye-Ang^3)
      XXXX    -168.1509   XXXY      -3.3247   XXYY     -29.7530
      XYYY      -3.7294   YYYY     -59.5112   XXXZ      -0.0000
      XXYZ       0.0000   XYYZ       0.0000   YYYZ      -0.0000
      XXZZ     -30.1899   XYZZ       0.6473   YYZZ     -15.0366
      XZZZ       0.0000   YZZZ      -0.0000   ZZZZ     -25.8721
 -----------------------------------------------------------------
 DrvMan completing analytic gradient of the correlated energy
 Correlated dipole moment
            1
    1  -0.0355712
    2   0.0472322
    3  -0.0000000
 Energy read as -495.774548420
 Full Analytical Gradient: (in a.u., or Hartree/Bohr)
             1             2             3             4
    1    0.00053424   -0.00051050   -0.00008125    0.00005752
    2   -0.00066549    0.00051317    0.00004413    0.00010819
    3   -0.00000000    0.00000000   -0.00000000    0.00000000
 Gradient time:  CPU 0.86 s  wall 1.16 s
 ----------------------------------------------------------------
             Standard Nuclear Orientation (Angstroms)
    I     Atom           X                Y                Z
 ----------------------------------------------------------------
    1      P      -0.0644967956    -0.5143666292     0.0010000000
    2      N      -1.3148878230     0.3705015686    -0.0000000000
    3      H      -1.3537914100     1.3842633715    -0.0000000000
    4      F       1.2806064562     0.4153027874     0.0000000000
 ----------------------------------------------------------------
 Nuclear Repulsion Energy =   101.6128687302 hartrees
 There are       16 alpha and       16 beta electrons

                       Distance Matrix (Angstroms)
             P (  1)   N (  2)   H (  3)
   N (  2)  1.531819
   H (  3)  2.295011  1.014508
   F (  4)  1.635111  2.595881  2.806944

 Requested basis set is 6-311++G(d,p)
 There are 30 shells and 81 basis functions
 A cutoff of  1.0D-14 yielded    460 shell pairs
 There are      3412 function pairs (      3676 Cartesian)
 Smallest overlap matrix eigenvalue = 3.08E-03
 Guess MOs from SCF MO coefficient file

 -----------------------------------------------------------------------
  General SCF calculation program by
  Eric Jon Sundstrom, Paul Horn, Yuezhi Mao, Dmitri Zuev, Alec White,
  David Stuck, Shaama M.S., Shane Yost, Joonho Lee, David Small,
  Daniel Levine, Susi Lehtola, Hugh Burton, Evgeny Epifanovsky
 -----------------------------------------------------------------------
 Hartree-Fock
 using 6 threads for integral computing
 -------------------------------------------------------
 OpenMP Integral computing Module                
 Release: version 2.0, May 2017, Q-Chem Inc. Pleasanton 
 -------------------------------------------------------
 A restricted SCF calculation will be
 performed using DIIS
 SCF converges when DIIS error is below 1.0e-08
 ---------------------------------------
  Cycle       Energy         DIIS error
 ---------------------------------------
    1    -495.2599509424      2.78e-05  
    2    -495.2599517523      9.17e-06  
    3    -495.2599518425      4.96e-06  
    4    -495.2599518684      1.45e-06  
    5    -495.2599518723      5.43e-07  
    6    -495.2599518731      2.86e-07  
    7    -495.2599518733      1.05e-07  
    8    -495.2599518733      2.82e-08  
    9    -495.2599518733      9.69e-09  Convergence criterion met
 ---------------------------------------
 SCF time:   CPU 2.04s  wall 0.00s 
 SCF   energy in the final basis set =     -495.2599518733
 Total energy in the final basis set =     -495.2599518733


 ------------------------------------------------------------------------------

   CCMAN2: suite of methods based on coupled cluster
           and equation of motion theories.

   Components:
   * libvmm-1.3-trunk
     by Evgeny Epifanovsky, Ilya Kaliman.
   * libtensor-2.5-trunk
     by Evgeny Epifanovsky, Michael Wormit, Dmitry Zuev, Sam Manzer, 
        Ilya Kaliman.
   * libcc-2.5-trunk
     by Evgeny Epifanovsky, Arik Landau, Tomasz Kus, Kirill Khistyaev, 
        Dmitry Zuev, Prashant Manohar, Xintian Feng, Anna Krylov, 
        Matthew Goldey, Alec White, Thomas Jagau, Kaushik Nanda, 
        Anastasia Gunina, Alexander Kunitsa, Joonho Lee.

   CCMAN original authors:
   Anna I. Krylov, C. David Sherrill, Steven R. Gwaltney,
   Edward F. C. Byrd (2000)
   Sergey V. Levchenko, Lyudmila V. Slipchenko, Tao Wang,
   Ana-Maria C. Cristian (2003)
   Piotr A. Pieniazek, C. Melania Oana, Evgeny Epifanovsky (2007)
   Prashant Manohar (2009)

 ------------------------------------------------------------------------------


 Allocating and initializing 30808MB of RAM...
 Calculation will run on 6 cores.


 Alpha MOs, Restricted
 -- Occupied --                  
-80.058 -26.312 -15.584  -7.593  -5.487  -5.484  -5.484  -1.613
  1 A     2 A     3 A     4 A     5 A     6 A     7 A     8 A                  
 -1.180  -0.828  -0.721  -0.688  -0.682  -0.481  -0.474  -0.452
  9 A    10 A    11 A    12 A    13 A    14 A    15 A    16 A                  
 -- Virtual --                   
  0.034   0.052   0.069   0.077   0.087   0.100   0.155   0.221
 17 A    18 A    19 A    20 A    21 A    22 A    23 A    24 A                  
  0.228   0.233   0.261   0.287   0.301   0.333   0.344   0.389
 25 A    26 A    27 A    28 A    29 A    30 A    31 A    32 A                  
  0.391   0.419   0.495   0.541   0.693   0.783   0.892   0.894
 33 A    34 A    35 A    36 A    37 A    38 A    39 A    40 A                  
  0.923   0.944   1.039   1.086   1.171   1.284   1.383   1.553
 41 A    42 A    43 A    44 A    45 A    46 A    47 A    48 A                  
  1.591   1.602   1.629   1.784   1.784   1.853   1.942   2.223
 49 A    50 A    51 A    52 A    53 A    54 A    55 A    56 A                  
  2.257   2.408   2.546   2.681   2.892   3.064   3.355   4.198
 57 A    58 A    59 A    60 A    61 A    62 A    63 A    64 A                  
  4.198   4.231   4.244   4.273   4.427   4.537   4.992   6.903
 65 A    66 A    67 A    68 A    69 A    70 A    71 A    72 A                  
  6.929   6.971   7.575  14.709  14.808  14.952  36.831  68.746
 73 A    74 A    75 A    76 A    77 A    78 A    79 A    80 A                  
166.170
 81 A                                                                          

 Beta MOs, Restricted
 -- Occupied --                  
-80.058 -26.312 -15.584  -7.593  -5.487  -5.484  -5.484  -1.613
  1 A     2 A     3 A     4 A     5 A     6 A     7 A     8 A                  
 -1.180  -0.828  -0.721  -0.688  -0.682  -0.481  -0.474  -0.452
  9 A    10 A    11 A    12 A    13 A    14 A    15 A    16 A                  
 -- Virtual --                   
  0.034   0.052   0.069   0.077   0.087   0.100   0.155   0.221
 17 A    18 A    19 A    20 A    21 A    22 A    23 A    24 A                  
  0.228   0.233   0.261   0.287   0.301   0.333   0.344   0.389
 25 A    26 A    27 A    28 A    29 A    30 A    31 A    32 A                  
  0.391   0.419   0.495   0.541   0.693   0.783   0.892   0.894
 33 A    34 A    35 A    36 A    37 A    38 A    39 A    40 A                  
  0.923   0.944   1.039   1.086   1.171   1.284   1.383   1.553
 41 A    42 A    43 A    44 A    45 A    46 A    47 A    48 A                  
  1.591   1.602   1.629   1.784   1.784   1.853   1.942   2.223
 49 A    50 A    51 A    52 A    53 A    54 A    55 A    56 A                  
  2.257   2.408   2.546   2.681   2.892   3.064   3.355   4.198
 57 A    58 A    59 A    60 A    61 A    62 A    63 A    64 A                  
  4.198   4.231   4.244   4.273   4.427   4.537   4.992   6.903
 65 A    66 A    67 A    68 A    69 A    70 A    71 A    72 A                  
  6.929   6.971   7.575  14.709  14.808  14.952  36.831  68.746
 73 A    74 A    75 A    76 A    77 A    78 A    79 A    80 A                  
166.170
 81 A                                                                          

 Occupation and symmetry of molecular orbitals

 Point group: C1 (1 irreducible representation).

                           A     All 
 -------------------------------------
 All molecular orbitals:
  - Alpha                  81    81  
  - Beta                   81    81  
 -------------------------------------
 Alpha orbitals:
  - Frozen occupied        7     7   
  - Active occupied        9     9   
  - Active virtual         65    65  
  - Frozen virtual         0     0   
 -------------------------------------
 Beta orbitals:
  - Frozen occupied        7     7   
  - Active occupied        9     9   
  - Active virtual         65    65  
  - Frozen virtual         0     0   
 -------------------------------------

 Import integrals:   CPU 0.00 s  wall 0.00 s

 Import integrals:   CPU 4.62 s  wall 0.84 s

 MP2 amplitudes:   CPU 0.02 s  wall 0.02 s

Running a double precision version
           CCSD T amplitudes will be solved using DIIS.

           Start     Size      MaxIter   EConv     TConv     
           3         7         100       1.00e-07  1.00e-05  
 ------------------------------------------------------------------------------
           Energy (a.u.)   Ediff      Tdiff       Comment
 ------------------------------------------------------------------------------
          -495.76408143                           
     1    -495.75441492   9.67e-03   6.31e-01     
     2    -495.77272020   1.83e-02   9.11e-02     
     3    -495.77176341   9.57e-04   4.09e-02     
     4    -495.77377997   2.02e-03   1.46e-02     Switched to DIIS steps.
     5    -495.77448919   7.09e-04   1.03e-02     
     6    -495.77454650   5.73e-05   2.12e-03     
     7    -495.77454622   2.82e-07   1.03e-03     
     8    -495.77454782   1.60e-06   2.29e-04     
     9    -495.77454874   9.21e-07   1.17e-04     
    10    -495.77454883   8.98e-08   3.16e-05     
    11    -495.77454888   5.07e-08   1.36e-05     
    12    -495.77454894   6.41e-08   6.36e-06     
 ------------------------------------------------------------------------------
          -495.77454894                           CCSD T converged.

End of double precision
 SCF energy                 = -495.25995187
 MP2 energy                 = -495.76408143
 CCSD correlation energy     =   -0.51459707
 CCSD total energy           = -495.77454894

 CCSD  T1^2 = 0.0114  T2^2 = 0.1763  Leading amplitudes:

 Amplitude    Orbitals with energies
 -0.0290       13 (A) A                  ->    17 (A) A                   
              -0.6825                          0.0335                     
 -0.0290       13 (A) B                  ->    17 (A) B                   
              -0.6825                          0.0335                     
  0.0197       14 (A) A                  ->    23 (A) A                   
              -0.4812                          0.1552                     
  0.0197       14 (A) B                  ->    23 (A) B                   
              -0.4812                          0.1552                     

 Amplitude    Orbitals with energies
 -0.0909       16 (A) A      16 (A) B    ->    17 (A) A      17 (A) B     
              -0.4518       -0.4518            0.0335        0.0335       
  0.0909       16 (A) A      16 (A) B    ->    17 (A) B      17 (A) A     
              -0.4518       -0.4518            0.0335        0.0335       
  0.0909       16 (A) B      16 (A) A    ->    17 (A) A      17 (A) B     
              -0.4518       -0.4518            0.0335        0.0335       
 -0.0909       16 (A) B      16 (A) A    ->    17 (A) B      17 (A) A     
              -0.4518       -0.4518            0.0335        0.0335       

 Computing CCSD intemediates for later calculations in double precision
 Finished.

Running a double precision version
           CCSD Lambda amplitudes will be solved using DIIS.
           Start     Size      MaxIter   EConv     LConv     
           3         7         100       1.00e-07  1.00e-05  
 ------------------------------------------------------------------------------
            Enorm      Ldiff       Comment
 ------------------------------------------------------------------------------
     1     4.45e-02   2.76e-02     
     2     1.51e-02   7.61e-03     
     3     5.84e-03   1.09e-03     
     4     3.35e-03   1.30e-03     Switched to DIIS steps.
     5     8.67e-04   6.56e-04     
     6     4.07e-04   1.17e-04     
     7     1.14e-04   3.70e-05     
     8     5.02e-05   3.24e-06     
     9     1.87e-05   1.50e-06     
    10     7.87e-06   6.16e-07     
    11     2.92e-06   1.54e-07     
    12     9.90e-07   9.36e-08     
    13     4.06e-07   3.84e-08     
    14     1.46e-07   4.38e-08     
    15     6.46e-08   1.39e-08     
 ------------------------------------------------------------------------------
                                   CCSD Lambda converged.

 Computing density matrices in double precision...
           Orbital response amplitudes will be solved using DIIS.
           Start     Size      MaxIter   EConv     LConv     
           3         7         100       1.00e-06  1.00e-06  
 ------------------------------------------------------------------------------
            Enorm      Ldiff       Comment
 ------------------------------------------------------------------------------
     1     7.26e-02   6.48e-04     
     2     3.98e-02   2.12e-02     
     3     3.22e-02   1.56e-02     
     4     5.69e-03   1.16e-02     Switched to DIIS steps.
     5     1.72e-03   5.79e-04     
     6     9.21e-04   3.28e-04     
     7     4.60e-04   1.02e-04     
     8     3.83e-05   8.61e-05     
     9     8.96e-06   3.98e-06     
    10     2.42e-06   1.28e-06     
    11     5.88e-07   1.36e-08     
 ------------------------------------------------------------------------------
                                   Orbital response converged.

 Computing density matrices... Done.
 CCSD calculation:   CPU 114.01 s  wall 22.64 s

 Transferring MO TPDM to AO TPDM
 Transferring g2_o1o1o1o1
 Transferring g2_o1o1o1v1
 Transferring g2_o1o1v1v1
 Transferring g2_o1v1o1v1
 Transferring g2_o1v1v1v1
 Transferring g2_v1v1v1v1
 Adding separable TPDM
 Computing TPDM gradient
 --------------------------------------------------------
 2e gradient
  Atom          X               Y               Z
 --------------------------------------------------------
    1         -2.402953       16.699804       -0.018563  
    2         15.756541       -4.933851        0.011316  
    3          0.720111       -4.360484       -0.000826  
    4        -14.073699       -7.405469        0.008072  
 --------------------------------------------------------
 --------------------------------------------------------
 Final gradient
  Atom          X               Y               Z
 --------------------------------------------------------
    1         -2.402953       16.699804       -0.018563  
    2         15.756541       -4.933851        0.011316  
    3          0.720111       -4.360484       -0.000826  
    4        -14.073699       -7.405469        0.008072  
 --------------------------------------------------------
 Analytic gradient from two-electron contribution:   CPU 37.51 s  wall 6.80 s

 Total ccman2 time:   CPU 159.32 s  wall 31.09 s


 --------------------------------------------------------------

                    Orbital Energies (a.u.)
 --------------------------------------------------------------

 Alpha MOs
 -- Occupied --
-80.0578 -26.3118 -15.5844  -7.5931  -5.4866  -5.4845  -5.4838  -1.6135
 -1.1801  -0.8284  -0.7213  -0.6884  -0.6825  -0.4812  -0.4744  -0.4518
 -- Virtual --
  0.0335   0.0521   0.0686   0.0769   0.0869   0.0999   0.1552   0.2208
  0.2277   0.2334   0.2608   0.2869   0.3010   0.3334   0.3441   0.3889
  0.3912   0.4193   0.4951   0.5408   0.6926   0.7829   0.8915   0.8945
  0.9233   0.9442   1.0387   1.0856   1.1706   1.2839   1.3829   1.5534
  1.5909   1.6024   1.6292   1.7836   1.7845   1.8526   1.9422   2.2233
  2.2572   2.4081   2.5464   2.6810   2.8917   3.0642   3.3547   4.1980
  4.1980   4.2305   4.2440   4.2730   4.4271   4.5373   4.9916   6.9027
  6.9295   6.9710   7.5747  14.7090  14.8084  14.9520  36.8315  68.7455
166.1703
 --------------------------------------------------------------

          Ground-State Mulliken Net Atomic Charges

     Atom                 Charge (a.u.)
  ----------------------------------------
      1 P                     0.494607
      2 N                    -0.514372
      3 H                     0.273133
      4 F                    -0.253368
  ----------------------------------------
  Sum of atomic charges =    -0.000000

 -----------------------------------------------------------------
                    Cartesian Multipole Moments
 -----------------------------------------------------------------
    Charge (ESU x 10^10)
                -0.0000
    Dipole Moment (Debye)
         X      -0.0886      Y       0.1256      Z       0.0020
       Tot       0.1537
    Quadrupole Moments (Debye-Ang)
        XX     -29.2398     XY      -2.8017     YY     -21.5363
        XZ       0.0008     YZ       0.0008     ZZ     -22.9434
    Octopole Moments (Debye-Ang^2)
       XXX      12.4092    XXY       2.0769    XYY      -1.6264
       YYY       9.2397    XXZ      -0.0121    XYZ       0.0006
       YYZ      -0.0133    XZZ       3.8609    YZZ       0.9647
       ZZZ      -0.0335
    Hexadecapole Moments (Debye-Ang^3)
      XXXX    -168.1179   XXXY      -3.3162   XXYY     -29.7442
      XYYY      -3.7231   YYYY     -59.4473   XXXZ       0.0046
      XXYZ       0.0049   XYYZ       0.0001   YYYZ       0.0226
      XXZZ     -30.1865   XYZZ       0.6498   YYZZ     -15.0257
      XZZZ       0.0040   YZZZ       0.0198   ZZZZ     -25.8685
 -----------------------------------------------------------------
 DrvMan completing analytic gradient of the correlated energy
 Correlated dipole moment
            1
    1  -0.0348521
    2   0.0494050
    3   0.0007676
 Energy read as -495.774548945
 Full Analytical Gradient: (in a.u., or Hartree/Bohr)
             1             2             3             4
    1    0.00023309   -0.00011832   -0.00001139   -0.00010339
    2    0.00006438    0.00001616    0.00003563   -0.00011617
    3    0.00004201   -0.00006006    0.00003762   -0.00001957
 Gradient time:  CPU 0.79 s  wall 0.80 s
 ----------------------------------------------------------------
             Standard Nuclear Orientation (Angstroms)
    I     Atom           X                Y                Z
 ----------------------------------------------------------------
    1      P      -0.0644967956    -0.5143666292     0.0000000000
    2      N      -1.3138878230     0.3705015686    -0.0000000000
    3      H      -1.3537914100     1.3842633715    -0.0000000000
    4      F       1.2806064562     0.4153027874     0.0000000000
 ----------------------------------------------------------------
 Nuclear Repulsion Energy =   101.6370306168 hartrees
 There are       16 alpha and       16 beta electrons

                       Distance Matrix (Angstroms)
             P (  1)   N (  2)   H (  3)
   N (  2)  1.531003
   H (  3)  2.295011  1.014547
   F (  4)  1.635111  2.594881  2.806944

 Requested basis set is 6-311++G(d,p)
 There are 30 shells and 81 basis functions
 A cutoff of  1.0D-14 yielded    460 shell pairs
 There are      3412 function pairs (      3676 Cartesian)
 Smallest overlap matrix eigenvalue = 3.08E-03
 Guess MOs from SCF MO coefficient file

 -----------------------------------------------------------------------
  General SCF calculation program by
  Eric Jon Sundstrom, Paul Horn, Yuezhi Mao, Dmitri Zuev, Alec White,
  David Stuck, Shaama M.S., Shane Yost, Joonho Lee, David Small,
  Daniel Levine, Susi Lehtola, Hugh Burton, Evgeny Epifanovsky
 -----------------------------------------------------------------------
 Hartree-Fock
 using 6 threads for integral computing
 -------------------------------------------------------
 OpenMP Integral computing Module                
 Release: version 2.0, May 2017, Q-Chem Inc. Pleasanton 
 -------------------------------------------------------
 A restricted SCF calculation will be
 performed using DIIS
 SCF converges when DIIS error is below 1.0e-08
 ---------------------------------------
  Cycle       Energy         DIIS error
 ---------------------------------------
    1    -495.2600039454      2.78e-05  
    2    -495.2600047587      1.01e-05  
    3    -495.2600048601      5.90e-06  
    4    -495.2600048961      1.43e-06  
    5    -495.2600049004      4.97e-07  
    6    -495.2600049012      2.18e-07  
    7    -495.2600049014      1.05e-07  
    8    -495.2600049014      3.26e-08  
    9    -495.2600049014      1.03e-08  
   10    -495.2600049014      3.66e-09  Convergence criterion met
 ---------------------------------------
 SCF time:   CPU 2.24s  wall 0.00s 
 SCF   energy in the final basis set =     -495.2600049014
 Total energy in the final basis set =     -495.2600049014


 ------------------------------------------------------------------------------

   CCMAN2: suite of methods based on coupled cluster
           and equation of motion theories.

   Components:
   * libvmm-1.3-trunk
     by Evgeny Epifanovsky, Ilya Kaliman.
   * libtensor-2.5-trunk
     by Evgeny Epifanovsky, Michael Wormit, Dmitry Zuev, Sam Manzer, 
        Ilya Kaliman.
   * libcc-2.5-trunk
     by Evgeny Epifanovsky, Arik Landau, Tomasz Kus, Kirill Khistyaev, 
        Dmitry Zuev, Prashant Manohar, Xintian Feng, Anna Krylov, 
        Matthew Goldey, Alec White, Thomas Jagau, Kaushik Nanda, 
        Anastasia Gunina, Alexander Kunitsa, Joonho Lee.

   CCMAN original authors:
   Anna I. Krylov, C. David Sherrill, Steven R. Gwaltney,
   Edward F. C. Byrd (2000)
   Sergey V. Levchenko, Lyudmila V. Slipchenko, Tao Wang,
   Ana-Maria C. Cristian (2003)
   Piotr A. Pieniazek, C. Melania Oana, Evgeny Epifanovsky (2007)
   Prashant Manohar (2009)

 ------------------------------------------------------------------------------


 Allocating and initializing 30808MB of RAM...
 Calculation will run on 6 cores.


 Alpha MOs, Restricted
 -- Occupied --                  
-80.058 -26.312 -15.584  -7.593  -5.486  -5.484  -5.484  -1.613
  1 A     2 A     3 A     4 A     5 A     6 A     7 A     8 A                  
 -1.180  -0.828  -0.721  -0.688  -0.682  -0.481  -0.474  -0.452
  9 A    10 A    11 A    12 A    13 A    14 A    15 A    16 A                  
 -- Virtual --                   
  0.034   0.052   0.069   0.077   0.087   0.100   0.155   0.221
 17 A    18 A    19 A    20 A    21 A    22 A    23 A    24 A                  
  0.228   0.233   0.261   0.287   0.301   0.333   0.344   0.389
 25 A    26 A    27 A    28 A    29 A    30 A    31 A    32 A                  
  0.391   0.419   0.495   0.541   0.693   0.783   0.892   0.895
 33 A    34 A    35 A    36 A    37 A    38 A    39 A    40 A                  
  0.923   0.944   1.039   1.086   1.171   1.284   1.384   1.554
 41 A    42 A    43 A    44 A    45 A    46 A    47 A    48 A                  
  1.591   1.603   1.629   1.784   1.785   1.853   1.942   2.223
 49 A    50 A    51 A    52 A    53 A    54 A    55 A    56 A                  
  2.257   2.408   2.546   2.681   2.892   3.065   3.355   4.198
 57 A    58 A    59 A    60 A    61 A    62 A    63 A    64 A                  
  4.198   4.231   4.244   4.273   4.428   4.537   4.992   6.903
 65 A    66 A    67 A    68 A    69 A    70 A    71 A    72 A                  
  6.930   6.971   7.575  14.709  14.809  14.953  36.832  68.746
 73 A    74 A    75 A    76 A    77 A    78 A    79 A    80 A                  
166.171
 81 A                                                                          

 Beta MOs, Restricted
 -- Occupied --                  
-80.058 -26.312 -15.584  -7.593  -5.486  -5.484  -5.484  -1.613
  1 A     2 A     3 A     4 A     5 A     6 A     7 A     8 A                  
 -1.180  -0.828  -0.721  -0.688  -0.682  -0.481  -0.474  -0.452
  9 A    10 A    11 A    12 A    13 A    14 A    15 A    16 A                  
 -- Virtual --                   
  0.034   0.052   0.069   0.077   0.087   0.100   0.155   0.221
 17 A    18 A    19 A    20 A    21 A    22 A    23 A    24 A                  
  0.228   0.233   0.261   0.287   0.301   0.333   0.344   0.389
 25 A    26 A    27 A    28 A    29 A    30 A    31 A    32 A                  
  0.391   0.419   0.495   0.541   0.693   0.783   0.892   0.895
 33 A    34 A    35 A    36 A    37 A    38 A    39 A    40 A                  
  0.923   0.944   1.039   1.086   1.171   1.284   1.384   1.554
 41 A    42 A    43 A    44 A    45 A    46 A    47 A    48 A                  
  1.591   1.603   1.629   1.784   1.785   1.853   1.942   2.223
 49 A    50 A    51 A    52 A    53 A    54 A    55 A    56 A                  
  2.257   2.408   2.546   2.681   2.892   3.065   3.355   4.198
 57 A    58 A    59 A    60 A    61 A    62 A    63 A    64 A                  
  4.198   4.231   4.244   4.273   4.428   4.537   4.992   6.903
 65 A    66 A    67 A    68 A    69 A    70 A    71 A    72 A                  
  6.930   6.971   7.575  14.709  14.809  14.953  36.832  68.746
 73 A    74 A    75 A    76 A    77 A    78 A    79 A    80 A                  
166.171
 81 A                                                                          

 Occupation and symmetry of molecular orbitals

 Point group: C1 (1 irreducible representation).

                           A     All 
 -------------------------------------
 All molecular orbitals:
  - Alpha                  81    81  
  - Beta                   81    81  
 -------------------------------------
 Alpha orbitals:
  - Frozen occupied        7     7   
  - Active occupied        9     9   
  - Active virtual         65    65  
  - Frozen virtual         0     0   
 -------------------------------------
 Beta orbitals:
  - Frozen occupied        7     7   
  - Active occupied        9     9   
  - Active virtual         65    65  
  - Frozen virtual         0     0   
 -------------------------------------

 Import integrals:   CPU 0.00 s  wall 0.00 s

 Import integrals:   CPU 4.90 s  wall 0.97 s

 MP2 amplitudes:   CPU 0.07 s  wall 0.05 s

Running a double precision version
           CCSD T amplitudes will be solved using DIIS.

           Start     Size      MaxIter   EConv     TConv     
           3         7         100       1.00e-07  1.00e-05  
 ------------------------------------------------------------------------------
           Energy (a.u.)   Ediff      Tdiff       Comment
 ------------------------------------------------------------------------------
          -495.76407012                           
     1    -495.75443027   9.64e-03   6.30e-01     
     2    -495.77271861   1.83e-02   9.11e-02     
     3    -495.77176643   9.52e-04   4.09e-02     
     4    -495.77378044   2.01e-03   1.46e-02     Switched to DIIS steps.
     5    -495.77448888   7.08e-04   1.03e-02     
     6    -495.77454609   5.72e-05   2.12e-03     
     7    -495.77454583   2.56e-07   1.03e-03     
     8    -495.77454744   1.60e-06   2.28e-04     
     9    -495.77454836   9.22e-07   1.16e-04     
    10    -495.77454845   9.04e-08   3.15e-05     
    11    -495.77454850   5.07e-08   1.36e-05     
    12    -495.77454856   6.38e-08   6.35e-06     
 ------------------------------------------------------------------------------
          -495.77454856                           CCSD T converged.

End of double precision
 SCF energy                 = -495.26000490
 MP2 energy                 = -495.76407012
 CCSD correlation energy     =   -0.51454366
 CCSD total energy           = -495.77454856

 CCSD  T1^2 = 0.0113  T2^2 = 0.1762  Leading amplitudes:

 Amplitude    Orbitals with energies
  0.0290       13 (A) A                  ->    17 (A) A                   
              -0.6824                          0.0336                     
  0.0290       13 (A) B                  ->    17 (A) B                   
              -0.6824                          0.0336                     
  0.0196       14 (A) A                  ->    23 (A) A                   
              -0.4813                          0.1552                     
  0.0196       14 (A) B                  ->    23 (A) B                   
              -0.4813                          0.1552                     

 Amplitude    Orbitals with energies
 -0.0907       16 (A) A      16 (A) B    ->    17 (A) A      17 (A) B     
              -0.4520       -0.4520            0.0336        0.0336       
  0.0907       16 (A) A      16 (A) B    ->    17 (A) B      17 (A) A     
              -0.4520       -0.4520            0.0336        0.0336       
  0.0907       16 (A) B      16 (A) A    ->    17 (A) A      17 (A) B     
              -0.4520       -0.4520            0.0336        0.0336       
 -0.0907       16 (A) B      16 (A) A    ->    17 (A) B      17 (A) A     
              -0.4520       -0.4520            0.0336        0.0336       

 Computing CCSD intemediates for later calculations in double precision
 Finished.

Running a double precision version
           CCSD Lambda amplitudes will be solved using DIIS.
           Start     Size      MaxIter   EConv     LConv     
           3         7         100       1.00e-07  1.00e-05  
 ------------------------------------------------------------------------------
            Enorm      Ldiff       Comment
 ------------------------------------------------------------------------------
     1     4.44e-02   2.76e-02     
     2     1.50e-02   7.61e-03     
     3     5.84e-03   1.08e-03     
     4     3.34e-03   1.30e-03     Switched to DIIS steps.
     5     8.66e-04   6.55e-04     
     6     4.06e-04   1.16e-04     
     7     1.14e-04   3.68e-05     
     8     5.01e-05   3.23e-06     
     9     1.87e-05   1.49e-06     
    10     7.85e-06   6.12e-07     
    11     2.91e-06   1.52e-07     
    12     9.88e-07   9.26e-08     
    13     4.05e-07   3.80e-08     
    14     1.46e-07   4.35e-08     
    15     6.43e-08   1.38e-08     
 ------------------------------------------------------------------------------
                                   CCSD Lambda converged.

 Computing density matrices in double precision...
           Orbital response amplitudes will be solved using DIIS.
           Start     Size      MaxIter   EConv     LConv     
           3         7         100       1.00e-06  1.00e-06  
 ------------------------------------------------------------------------------
            Enorm      Ldiff       Comment
 ------------------------------------------------------------------------------
     1     7.25e-02   6.63e-04     
     2     3.98e-02   2.12e-02     
     3     3.22e-02   1.56e-02     
     4     5.69e-03   1.15e-02     Switched to DIIS steps.
     5     1.72e-03   5.76e-04     
     6     9.17e-04   3.28e-04     
     7     4.58e-04   1.02e-04     
     8     3.82e-05   8.59e-05     
     9     8.90e-06   3.99e-06     
    10     2.41e-06   1.27e-06     
    11     5.85e-07   1.35e-08     
 ------------------------------------------------------------------------------
                                   Orbital response converged.

 Computing density matrices... Done.
 CCSD calculation:   CPU 115.08 s  wall 23.14 s

 Transferring MO TPDM to AO TPDM
 Transferring g2_o1o1o1o1
 Transferring g2_o1o1o1v1
 Transferring g2_o1o1v1v1
 Transferring g2_o1v1o1v1
 Transferring g2_o1v1v1v1
 Transferring g2_v1v1v1v1
 Adding separable TPDM
 Computing TPDM gradient
 --------------------------------------------------------
 2e gradient
  Atom          X               Y               Z
 --------------------------------------------------------
    1         -2.409594       16.713173       -0.000000  
    2         15.761514       -4.945455       -0.000000  
    3          0.722701       -4.362025        0.000000  
    4        -14.074621       -7.405693        0.000000  
 --------------------------------------------------------
 --------------------------------------------------------
 Final gradient
  Atom          X               Y               Z
 --------------------------------------------------------
    1         -2.409594       16.713173       -0.000000  
    2         15.761514       -4.945455       -0.000000  
    3          0.722701       -4.362025        0.000000  
    4        -14.074621       -7.405693        0.000000  
 --------------------------------------------------------
 Analytic gradient from two-electron contribution:   CPU 39.40 s  wall 7.34 s

 Total ccman2 time:   CPU 164.95 s  wall 33.05 s


 --------------------------------------------------------------

                    Orbital Energies (a.u.)
 --------------------------------------------------------------

 Alpha MOs
 -- Occupied --
-80.0576 -26.3116 -15.5843  -7.5930  -5.4865  -5.4844  -5.4837  -1.6134
 -1.1803  -0.8283  -0.7214  -0.6883  -0.6824  -0.4813  -0.4743  -0.4520
 -- Virtual --
  0.0336   0.0521   0.0686   0.0769   0.0869   0.0999   0.1552   0.2209
  0.2277   0.2334   0.2608   0.2869   0.3011   0.3335   0.3442   0.3889
  0.3913   0.4193   0.4953   0.5408   0.6927   0.7832   0.8916   0.8947
  0.9234   0.9442   1.0385   1.0857   1.1707   1.2838   1.3839   1.5536
  1.5911   1.6025   1.6293   1.7837   1.7846   1.8527   1.9423   2.2235
  2.2572   2.4081   2.5460   2.6812   2.8919   3.0649   3.3551   4.1981
  4.1981   4.2306   4.2441   4.2731   4.4275   4.5374   4.9924   6.9028
  6.9296   6.9712   7.5751  14.7091  14.8086  14.9530  36.8317  68.7457
166.1710
 --------------------------------------------------------------

          Ground-State Mulliken Net Atomic Charges

     Atom                 Charge (a.u.)
  ----------------------------------------
      1 P                     0.494682
      2 N                    -0.514515
      3 H                     0.273336
      4 F                    -0.253502
  ----------------------------------------
  Sum of atomic charges =     0.000000

 -----------------------------------------------------------------
                    Cartesian Multipole Moments
 -----------------------------------------------------------------
    Charge (ESU x 10^10)
                 0.0000
    Dipole Moment (Debye)
         X      -0.0928      Y       0.1256      Z       0.0000
       Tot       0.1562
    Quadrupole Moments (Debye-Ang)
        XX     -29.2315     XY      -2.8040     YY     -21.5345
        XZ      -0.0000     YZ      -0.0000     ZZ     -22.9405
    Octopole Moments (Debye-Ang^2)
       XXX      12.3632    XXY       2.0804    XYY      -1.6365
       YYY       9.2425    XXZ       0.0000    XYZ      -0.0000
       YYZ      -0.0000    XZZ       3.8518    YZZ       0.9638
       ZZZ       0.0000
    Hexadecapole Moments (Debye-Ang^3)
      XXXX    -167.9723   XXXY      -3.3319   XXYY     -29.7232
      XYYY      -3.7350   YYYY     -59.4422   XXXZ      -0.0000
      XXYZ       0.0000   XYYZ       0.0000   YYYZ      -0.0000
      XXZZ     -30.1660   XYZZ       0.6472   YYZZ     -15.0234
      XZZZ       0.0000   YZZZ      -0.0000   ZZZZ     -25.8596
 -----------------------------------------------------------------
 DrvMan completing analytic gradient of the correlated energy
 Correlated dipole moment
            1
    1  -0.0365058
    2   0.0494312
    3   0.0000001
 Energy read as -495.774548563
 Full Analytical Gradient: (in a.u., or Hartree/Bohr)
             1             2             3             4
    1   -0.00037277    0.00056691   -0.00001329   -0.00018085
    2    0.00045937   -0.00048206    0.00012318   -0.00010049
    3    0.00000000    0.00000001   -0.00000001   -0.00000001
 Gradient time:  CPU 0.82 s  wall 0.83 s
 ----------------------------------------------------------------
             Standard Nuclear Orientation (Angstroms)
    I     Atom           X                Y                Z
 ----------------------------------------------------------------
    1      P      -0.0644967956    -0.5143666292     0.0000000000
    2      N      -1.3158878230     0.3705015686    -0.0000000000
    3      H      -1.3537914100     1.3842633715    -0.0000000000
    4      F       1.2806064562     0.4153027874     0.0000000000
 ----------------------------------------------------------------
 Nuclear Repulsion Energy =   101.5887550204 hartrees
 There are       16 alpha and       16 beta electrons

                       Distance Matrix (Angstroms)
             P (  1)   N (  2)   H (  3)
   N (  2)  1.532635
   H (  3)  2.295011  1.014470
   F (  4)  1.635111  2.596881  2.806944

 Requested basis set is 6-311++G(d,p)
 There are 30 shells and 81 basis functions
 A cutoff of  1.0D-14 yielded    460 shell pairs
 There are      3412 function pairs (      3676 Cartesian)
 Smallest overlap matrix eigenvalue = 3.08E-03
 Guess MOs from SCF MO coefficient file

 -----------------------------------------------------------------------
  General SCF calculation program by
  Eric Jon Sundstrom, Paul Horn, Yuezhi Mao, Dmitri Zuev, Alec White,
  David Stuck, Shaama M.S., Shane Yost, Joonho Lee, David Small,
  Daniel Levine, Susi Lehtola, Hugh Burton, Evgeny Epifanovsky
 -----------------------------------------------------------------------
 Hartree-Fock
 using 6 threads for integral computing
 -------------------------------------------------------
 OpenMP Integral computing Module                
 Release: version 2.0, May 2017, Q-Chem Inc. Pleasanton 
 -------------------------------------------------------
 A restricted SCF calculation will be
 performed using DIIS
 SCF converges when DIIS error is below 1.0e-08
 ---------------------------------------
  Cycle       Energy         DIIS error
 ---------------------------------------
    1    -495.2598956199      4.37e-05  
    2    -495.2598972863      1.77e-05  
    3    -495.2598975249      9.02e-06  
    4    -495.2598976086      2.20e-06  
    5    -495.2598976180      7.50e-07  
    6    -495.2598976197      3.14e-07  
    7    -495.2598976201      1.68e-07  
    8    -495.2598976201      6.21e-08  
    9    -495.2598976201      1.48e-08  
   10    -495.2598976201      3.49e-09  Convergence criterion met
 ---------------------------------------
 SCF time:   CPU 2.41s  wall 0.00s 
 SCF   energy in the final basis set =     -495.2598976201
 Total energy in the final basis set =     -495.2598976201


 ------------------------------------------------------------------------------

   CCMAN2: suite of methods based on coupled cluster
           and equation of motion theories.

   Components:
   * libvmm-1.3-trunk
     by Evgeny Epifanovsky, Ilya Kaliman.
   * libtensor-2.5-trunk
     by Evgeny Epifanovsky, Michael Wormit, Dmitry Zuev, Sam Manzer, 
        Ilya Kaliman.
   * libcc-2.5-trunk
     by Evgeny Epifanovsky, Arik Landau, Tomasz Kus, Kirill Khistyaev, 
        Dmitry Zuev, Prashant Manohar, Xintian Feng, Anna Krylov, 
        Matthew Goldey, Alec White, Thomas Jagau, Kaushik Nanda, 
        Anastasia Gunina, Alexander Kunitsa, Joonho Lee.

   CCMAN original authors:
   Anna I. Krylov, C. David Sherrill, Steven R. Gwaltney,
   Edward F. C. Byrd (2000)
   Sergey V. Levchenko, Lyudmila V. Slipchenko, Tao Wang,
   Ana-Maria C. Cristian (2003)
   Piotr A. Pieniazek, C. Melania Oana, Evgeny Epifanovsky (2007)
   Prashant Manohar (2009)

 ------------------------------------------------------------------------------


 Allocating and initializing 30808MB of RAM...
 Calculation will run on 6 cores.


 Alpha MOs, Restricted
 -- Occupied --                  
-80.058 -26.312 -15.585  -7.593  -5.487  -5.485  -5.484  -1.614
  1 A     2 A     3 A     4 A     5 A     6 A     7 A     8 A                  
 -1.180  -0.828  -0.721  -0.688  -0.683  -0.481  -0.475  -0.452
  9 A    10 A    11 A    12 A    13 A    14 A    15 A    16 A                  
 -- Virtual --                   
  0.033   0.052   0.069   0.077   0.087   0.100   0.155   0.221
 17 A    18 A    19 A    20 A    21 A    22 A    23 A    24 A                  
  0.228   0.233   0.261   0.287   0.301   0.333   0.344   0.389
 25 A    26 A    27 A    28 A    29 A    30 A    31 A    32 A                  
  0.391   0.419   0.495   0.541   0.693   0.783   0.891   0.894
 33 A    34 A    35 A    36 A    37 A    38 A    39 A    40 A                  
  0.923   0.944   1.039   1.086   1.171   1.284   1.382   1.553
 41 A    42 A    43 A    44 A    45 A    46 A    47 A    48 A                  
  1.591   1.602   1.629   1.783   1.784   1.853   1.942   2.223
 49 A    50 A    51 A    52 A    53 A    54 A    55 A    56 A                  
  2.257   2.408   2.547   2.681   2.892   3.064   3.354   4.198
 57 A    58 A    59 A    60 A    61 A    62 A    63 A    64 A                  
  4.198   4.230   4.244   4.273   4.427   4.537   4.991   6.903
 65 A    66 A    67 A    68 A    69 A    70 A    71 A    72 A                  
  6.929   6.971   7.574  14.709  14.808  14.951  36.831  68.745
 73 A    74 A    75 A    76 A    77 A    78 A    79 A    80 A                  
166.170
 81 A                                                                          

 Beta MOs, Restricted
 -- Occupied --                  
-80.058 -26.312 -15.585  -7.593  -5.487  -5.485  -5.484  -1.614
  1 A     2 A     3 A     4 A     5 A     6 A     7 A     8 A                  
 -1.180  -0.828  -0.721  -0.688  -0.683  -0.481  -0.475  -0.452
  9 A    10 A    11 A    12 A    13 A    14 A    15 A    16 A                  
 -- Virtual --                   
  0.033   0.052   0.069   0.077   0.087   0.100   0.155   0.221
 17 A    18 A    19 A    20 A    21 A    22 A    23 A    24 A                  
  0.228   0.233   0.261   0.287   0.301   0.333   0.344   0.389
 25 A    26 A    27 A    28 A    29 A    30 A    31 A    32 A                  
  0.391   0.419   0.495   0.541   0.693   0.783   0.891   0.894
 33 A    34 A    35 A    36 A    37 A    38 A    39 A    40 A                  
  0.923   0.944   1.039   1.086   1.171   1.284   1.382   1.553
 41 A    42 A    43 A    44 A    45 A    46 A    47 A    48 A                  
  1.591   1.602   1.629   1.783   1.784   1.853   1.942   2.223
 49 A    50 A    51 A    52 A    53 A    54 A    55 A    56 A                  
  2.257   2.408   2.547   2.681   2.892   3.064   3.354   4.198
 57 A    58 A    59 A    60 A    61 A    62 A    63 A    64 A                  
  4.198   4.230   4.244   4.273   4.427   4.537   4.991   6.903
 65 A    66 A    67 A    68 A    69 A    70 A    71 A    72 A                  
  6.929   6.971   7.574  14.709  14.808  14.951  36.831  68.745
 73 A    74 A    75 A    76 A    77 A    78 A    79 A    80 A                  
166.170
 81 A                                                                          

 Occupation and symmetry of molecular orbitals

 Point group: C1 (1 irreducible representation).

                           A     All 
 -------------------------------------
 All molecular orbitals:
  - Alpha                  81    81  
  - Beta                   81    81  
 -------------------------------------
 Alpha orbitals:
  - Frozen occupied        7     7   
  - Active occupied        9     9   
  - Active virtual         65    65  
  - Frozen virtual         0     0   
 -------------------------------------
 Beta orbitals:
  - Frozen occupied        7     7   
  - Active occupied        9     9   
  - Active virtual         65    65  
  - Frozen virtual         0     0   
 -------------------------------------

 Import integrals:   CPU 0.00 s  wall 0.00 s

 Import integrals:   CPU 4.63 s  wall 0.84 s

 MP2 amplitudes:   CPU 0.02 s  wall 0.01 s

Running a double precision version
           CCSD T amplitudes will be solved using DIIS.

           Start     Size      MaxIter   EConv     TConv     
           3         7         100       1.00e-07  1.00e-05  
 ------------------------------------------------------------------------------
           Energy (a.u.)   Ediff      Tdiff       Comment
 ------------------------------------------------------------------------------
          -495.76409155                           
     1    -495.75439835   9.69e-03   6.31e-01     
     2    -495.77272058   1.83e-02   9.11e-02     
     3    -495.77175917   9.61e-04   4.10e-02     
     4    -495.77377829   2.02e-03   1.46e-02     Switched to DIIS steps.
     5    -495.77448829   7.10e-04   1.03e-02     
     6    -495.77454570   5.74e-05   2.12e-03     
     7    -495.77454539   3.07e-07   1.03e-03     
     8    -495.77454699   1.60e-06   2.29e-04     
     9    -495.77454791   9.20e-07   1.17e-04     
    10    -495.77454800   8.92e-08   3.16e-05     
    11    -495.77454805   5.06e-08   1.36e-05     
    12    -495.77454812   6.44e-08   6.36e-06     
 ------------------------------------------------------------------------------
          -495.77454812                           CCSD T converged.

End of double precision
 SCF energy                 = -495.25989762
 MP2 energy                 = -495.76409155
 CCSD correlation energy     =   -0.51465050
 CCSD total energy           = -495.77454812

 CCSD  T1^2 = 0.0114  T2^2 = 0.1764  Leading amplitudes:

 Amplitude    Orbitals with energies
  0.0290       13 (A) A                  ->    17 (A) A                   
              -0.6826                          0.0334                     
  0.0290       13 (A) B                  ->    17 (A) B                   
              -0.6826                          0.0334                     
  0.0198       14 (A) A                  ->    23 (A) A                   
              -0.4812                          0.1551                     
  0.0198       14 (A) B                  ->    23 (A) B                   
              -0.4812                          0.1551                     

 Amplitude    Orbitals with energies
 -0.0912       16 (A) A      16 (A) B    ->    17 (A) A      17 (A) B     
              -0.4516       -0.4516            0.0334        0.0334       
  0.0912       16 (A) A      16 (A) B    ->    17 (A) B      17 (A) A     
              -0.4516       -0.4516            0.0334        0.0334       
  0.0912       16 (A) B      16 (A) A    ->    17 (A) A      17 (A) B     
              -0.4516       -0.4516            0.0334        0.0334       
 -0.0912       16 (A) B      16 (A) A    ->    17 (A) B      17 (A) A     
              -0.4516       -0.4516            0.0334        0.0334       

 Computing CCSD intemediates for later calculations in double precision
 Finished.

Running a double precision version
           CCSD Lambda amplitudes will be solved using DIIS.
           Start     Size      MaxIter   EConv     LConv     
           3         7         100       1.00e-07  1.00e-05  
 ------------------------------------------------------------------------------
            Enorm      Ldiff       Comment
 ------------------------------------------------------------------------------
     1     4.45e-02   2.76e-02     
     2     1.51e-02   7.62e-03     
     3     5.84e-03   1.09e-03     
     4     3.35e-03   1.30e-03     Switched to DIIS steps.
     5     8.68e-04   6.57e-04     
     6     4.07e-04   1.17e-04     
     7     1.14e-04   3.71e-05     
     8     5.03e-05   3.25e-06     
     9     1.88e-05   1.50e-06     
    10     7.88e-06   6.20e-07     
    11     2.92e-06   1.56e-07     
    12     9.93e-07   9.46e-08     
    13     4.07e-07   3.88e-08     
    14     1.46e-07   4.40e-08     
    15     6.47e-08   1.39e-08     
 ------------------------------------------------------------------------------
                                   CCSD Lambda converged.

 Computing density matrices in double precision...
           Orbital response amplitudes will be solved using DIIS.
           Start     Size      MaxIter   EConv     LConv     
           3         7         100       1.00e-06  1.00e-06  
 ------------------------------------------------------------------------------
            Enorm      Ldiff       Comment
 ------------------------------------------------------------------------------
     1     7.26e-02   6.33e-04     
     2     3.99e-02   2.13e-02     
     3     3.22e-02   1.56e-02     
     4     5.70e-03   1.16e-02     Switched to DIIS steps.
     5     1.72e-03   5.81e-04     
     6     9.25e-04   3.28e-04     
     7     4.63e-04   1.02e-04     
     8     3.85e-05   8.64e-05     
     9     9.02e-06   3.97e-06     
    10     2.44e-06   1.29e-06     
    11     5.92e-07   1.36e-08     
 ------------------------------------------------------------------------------
                                   Orbital response converged.

 Computing density matrices... Done.
 CCSD calculation:   CPU 113.37 s  wall 22.44 s

 Transferring MO TPDM to AO TPDM
 Transferring g2_o1o1o1o1
 Transferring g2_o1o1o1v1
 Transferring g2_o1o1v1v1
 Transferring g2_o1v1o1v1
 Transferring g2_o1v1v1v1
 Transferring g2_v1v1v1v1
 Adding separable TPDM
 Computing TPDM gradient
 --------------------------------------------------------
 2e gradient
  Atom          X               Y               Z
 --------------------------------------------------------
    1         -2.396291       16.686458       -0.000000  
    2         15.751559       -4.922270        0.000000  
    3          0.717520       -4.358936       -0.000000  
    4        -14.072787       -7.405251        0.000000  
 --------------------------------------------------------
 --------------------------------------------------------
 Final gradient
  Atom          X               Y               Z
 --------------------------------------------------------
    1         -2.396291       16.686458       -0.000000  
    2         15.751559       -4.922270        0.000000  
    3          0.717520       -4.358936       -0.000000  
    4        -14.072787       -7.405251        0.000000  
 --------------------------------------------------------
 Analytic gradient from two-electron contribution:   CPU 37.03 s  wall 6.61 s

 Total ccman2 time:   CPU 158.15 s  wall 30.67 s


 --------------------------------------------------------------

                    Orbital Energies (a.u.)
 --------------------------------------------------------------

 Alpha MOs
 -- Occupied --
-80.0579 -26.3119 -15.5845  -7.5933  -5.4867  -5.4846  -5.4840  -1.6136
 -1.1799  -0.8284  -0.7212  -0.6885  -0.6826  -0.4812  -0.4745  -0.4516
 -- Virtual --
  0.0334   0.0521   0.0686   0.0769   0.0869   0.0999   0.1551   0.2208
  0.2277   0.2333   0.2608   0.2869   0.3009   0.3334   0.3441   0.3888
  0.3911   0.4192   0.4950   0.5407   0.6926   0.7827   0.8914   0.8942
  0.9233   0.9443   1.0388   1.0855   1.1705   1.2841   1.3818   1.5533
  1.5907   1.6022   1.6291   1.7835   1.7843   1.8525   1.9422   2.2230
  2.2571   2.4081   2.5469   2.6807   2.8915   3.0635   3.3544   4.1979
  4.1979   4.2304   4.2439   4.2730   4.4267   4.5373   4.9908   6.9026
  6.9293   6.9708   7.5742  14.7089  14.8082  14.9510  36.8313  68.7454
166.1696
 --------------------------------------------------------------

          Ground-State Mulliken Net Atomic Charges

     Atom                 Charge (a.u.)
  ----------------------------------------
      1 P                     0.494530
      2 N                    -0.514227
      3 H                     0.272930
      4 F                    -0.253233
  ----------------------------------------
  Sum of atomic charges =    -0.000000

 -----------------------------------------------------------------
                    Cartesian Multipole Moments
 -----------------------------------------------------------------
    Charge (ESU x 10^10)
                -0.0000
    Dipole Moment (Debye)
         X      -0.0844      Y       0.1255      Z       0.0000
       Tot       0.1512
    Quadrupole Moments (Debye-Ang)
        XX     -29.2479     XY      -2.7994     YY     -21.5381
        XZ      -0.0000     YZ       0.0000     ZZ     -22.9463
    Octopole Moments (Debye-Ang^2)
       XXX      12.4552    XXY       2.0734    XYY      -1.6163
       YYY       9.2368    XXZ       0.0000    XYZ      -0.0000
       YYZ      -0.0000    XZZ       3.8701    YZZ       0.9656
       ZZZ      -0.0000
    Hexadecapole Moments (Debye-Ang^3)
      XXXX    -168.2636   XXXY      -3.3005   XXYY     -29.7651
      XYYY      -3.7112   YYYY     -59.4525   XXXZ      -0.0000
      XXYZ       0.0000   XYYZ       0.0000   YYYZ       0.0000
      XXZZ     -30.2069   XYZZ       0.6524   YYZZ     -15.0279
      XZZZ      -0.0000   YZZZ       0.0000   ZZZZ     -25.8773
 -----------------------------------------------------------------
 DrvMan completing analytic gradient of the correlated energy
 Correlated dipole moment
            1
    1  -0.0332014
    2   0.0493807
    3   0.0000000
 Energy read as -495.774548118
 Full Analytical Gradient: (in a.u., or Hartree/Bohr)
             1             2             3             4
    1    0.00083592   -0.00080013   -0.00000948   -0.00002632
    2   -0.00032722    0.00051032   -0.00005104   -0.00013206
    3   -0.00000000    0.00000000   -0.00000000   -0.00000000
 Gradient time:  CPU 0.78 s  wall 0.78 s
 ----------------------------------------------------------------
             Standard Nuclear Orientation (Angstroms)
    I     Atom           X                Y                Z
 ----------------------------------------------------------------
    1      P      -0.0644967956    -0.5143666292     0.0000000000
    2      N      -1.3148878230     0.3715015686    -0.0000000000
    3      H      -1.3537914100     1.3842633715    -0.0000000000
    4      F       1.2806064562     0.4153027874     0.0000000000
 ----------------------------------------------------------------
 Nuclear Repulsion Energy =   101.6028905937 hartrees
 There are       16 alpha and       16 beta electrons

                       Distance Matrix (Angstroms)
             P (  1)   N (  2)   H (  3)
   N (  2)  1.532397
   H (  3)  2.295011  1.013509
   F (  4)  1.635111  2.595864  2.806944

 Requested basis set is 6-311++G(d,p)
 There are 30 shells and 81 basis functions
 A cutoff of  1.0D-14 yielded    460 shell pairs
 There are      3412 function pairs (      3676 Cartesian)
 Smallest overlap matrix eigenvalue = 3.08E-03
 Guess MOs from SCF MO coefficient file

 -----------------------------------------------------------------------
  General SCF calculation program by
  Eric Jon Sundstrom, Paul Horn, Yuezhi Mao, Dmitri Zuev, Alec White,
  David Stuck, Shaama M.S., Shane Yost, Joonho Lee, David Small,
  Daniel Levine, Susi Lehtola, Hugh Burton, Evgeny Epifanovsky
 -----------------------------------------------------------------------
 Hartree-Fock
 using 6 threads for integral computing
 -------------------------------------------------------
 OpenMP Integral computing Module                
 Release: version 2.0, May 2017, Q-Chem Inc. Pleasanton 
 -------------------------------------------------------
 A restricted SCF calculation will be
 performed using DIIS
 SCF converges when DIIS error is below 1.0e-08
 ---------------------------------------
  Cycle       Energy         DIIS error
 ---------------------------------------
    1    -495.2599377365      2.75e-05  
    2    -495.2599384383      8.95e-06  
    3    -495.2599385141      6.13e-06  
    4    -495.2599385456      9.80e-07  
    5    -495.2599385480      3.11e-07  
    6    -495.2599385481      1.23e-07  
    7    -495.2599385481      3.77e-08  
    8    -495.2599385481      1.08e-08  
    9    -495.2599385481      4.30e-09  Convergence criterion met
 ---------------------------------------
 SCF time:   CPU 2.13s  wall 1.00s 
 SCF   energy in the final basis set =     -495.2599385481
 Total energy in the final basis set =     -495.2599385481


 ------------------------------------------------------------------------------

   CCMAN2: suite of methods based on coupled cluster
           and equation of motion theories.

   Components:
   * libvmm-1.3-trunk
     by Evgeny Epifanovsky, Ilya Kaliman.
   * libtensor-2.5-trunk
     by Evgeny Epifanovsky, Michael Wormit, Dmitry Zuev, Sam Manzer, 
        Ilya Kaliman.
   * libcc-2.5-trunk
     by Evgeny Epifanovsky, Arik Landau, Tomasz Kus, Kirill Khistyaev, 
        Dmitry Zuev, Prashant Manohar, Xintian Feng, Anna Krylov, 
        Matthew Goldey, Alec White, Thomas Jagau, Kaushik Nanda, 
        Anastasia Gunina, Alexander Kunitsa, Joonho Lee.

   CCMAN original authors:
   Anna I. Krylov, C. David Sherrill, Steven R. Gwaltney,
   Edward F. C. Byrd (2000)
   Sergey V. Levchenko, Lyudmila V. Slipchenko, Tao Wang,
   Ana-Maria C. Cristian (2003)
   Piotr A. Pieniazek, C. Melania Oana, Evgeny Epifanovsky (2007)
   Prashant Manohar (2009)

 ------------------------------------------------------------------------------


 Allocating and initializing 30808MB of RAM...
 Calculation will run on 6 cores.


 Alpha MOs, Restricted
 -- Occupied --                  
-80.058 -26.312 -15.584  -7.593  -5.487  -5.485  -5.484  -1.614
  1 A     2 A     3 A     4 A     5 A     6 A     7 A     8 A                  
 -1.180  -0.829  -0.721  -0.688  -0.683  -0.481  -0.474  -0.452
  9 A    10 A    11 A    12 A    13 A    14 A    15 A    16 A                  
 -- Virtual --                   
  0.033   0.052   0.069   0.077   0.087   0.100   0.155   0.221
 17 A    18 A    19 A    20 A    21 A    22 A    23 A    24 A                  
  0.228   0.233   0.261   0.287   0.301   0.333   0.344   0.389
 25 A    26 A    27 A    28 A    29 A    30 A    31 A    32 A                  
  0.391   0.419   0.495   0.541   0.693   0.783   0.891   0.894
 33 A    34 A    35 A    36 A    37 A    38 A    39 A    40 A                  
  0.924   0.944   1.039   1.086   1.170   1.284   1.382   1.554
 41 A    42 A    43 A    44 A    45 A    46 A    47 A    48 A                  
  1.591   1.602   1.629   1.784   1.785   1.853   1.942   2.224
 49 A    50 A    51 A    52 A    53 A    54 A    55 A    56 A                  
  2.257   2.408   2.546   2.682   2.891   3.064   3.356   4.198
 57 A    58 A    59 A    60 A    61 A    62 A    63 A    64 A                  
  4.198   4.230   4.244   4.273   4.427   4.537   4.993   6.903
 65 A    66 A    67 A    68 A    69 A    70 A    71 A    72 A                  
  6.929   6.971   7.574  14.709  14.808  14.951  36.832  68.745
 73 A    74 A    75 A    76 A    77 A    78 A    79 A    80 A                  
166.170
 81 A                                                                          

 Beta MOs, Restricted
 -- Occupied --                  
-80.058 -26.312 -15.584  -7.593  -5.487  -5.485  -5.484  -1.614
  1 A     2 A     3 A     4 A     5 A     6 A     7 A     8 A                  
 -1.180  -0.829  -0.721  -0.688  -0.683  -0.481  -0.474  -0.452
  9 A    10 A    11 A    12 A    13 A    14 A    15 A    16 A                  
 -- Virtual --                   
  0.033   0.052   0.069   0.077   0.087   0.100   0.155   0.221
 17 A    18 A    19 A    20 A    21 A    22 A    23 A    24 A                  
  0.228   0.233   0.261   0.287   0.301   0.333   0.344   0.389
 25 A    26 A    27 A    28 A    29 A    30 A    31 A    32 A                  
  0.391   0.419   0.495   0.541   0.693   0.783   0.891   0.894
 33 A    34 A    35 A    36 A    37 A    38 A    39 A    40 A                  
  0.924   0.944   1.039   1.086   1.170   1.284   1.382   1.554
 41 A    42 A    43 A    44 A    45 A    46 A    47 A    48 A                  
  1.591   1.602   1.629   1.784   1.785   1.853   1.942   2.224
 49 A    50 A    51 A    52 A    53 A    54 A    55 A    56 A                  
  2.257   2.408   2.546   2.682   2.891   3.064   3.356   4.198
 57 A    58 A    59 A    60 A    61 A    62 A    63 A    64 A                  
  4.198   4.230   4.244   4.273   4.427   4.537   4.993   6.903
 65 A    66 A    67 A    68 A    69 A    70 A    71 A    72 A                  
  6.929   6.971   7.574  14.709  14.808  14.951  36.832  68.745
 73 A    74 A    75 A    76 A    77 A    78 A    79 A    80 A                  
166.170
 81 A                                                                          

 Occupation and symmetry of molecular orbitals

 Point group: C1 (1 irreducible representation).

                           A     All 
 -------------------------------------
 All molecular orbitals:
  - Alpha                  81    81  
  - Beta                   81    81  
 -------------------------------------
 Alpha orbitals:
  - Frozen occupied        7     7   
  - Active occupied        9     9   
  - Active virtual         65    65  
  - Frozen virtual         0     0   
 -------------------------------------
 Beta orbitals:
  - Frozen occupied        7     7   
  - Active occupied        9     9   
  - Active virtual         65    65  
  - Frozen virtual         0     0   
 -------------------------------------

 Import integrals:   CPU 0.00 s  wall 0.00 s

 Import integrals:   CPU 4.62 s  wall 0.85 s

 MP2 amplitudes:   CPU 0.02 s  wall 0.02 s

Running a double precision version
           CCSD T amplitudes will be solved using DIIS.

           Start     Size      MaxIter   EConv     TConv     
           3         7         100       1.00e-07  1.00e-05  
 ------------------------------------------------------------------------------
           Energy (a.u.)   Ediff      Tdiff       Comment
 ------------------------------------------------------------------------------
          -495.76408225                           
     1    -495.75440804   9.67e-03   6.31e-01     
     2    -495.77271968   1.83e-02   9.11e-02     
     3    -495.77176065   9.59e-04   4.09e-02     
     4    -495.77377831   2.02e-03   1.46e-02     Switched to DIIS steps.
     5    -495.77448791   7.10e-04   1.03e-02     
     6    -495.77454527   5.74e-05   2.12e-03     
     7    -495.77454497   2.99e-07   1.03e-03     
     8    -495.77454657   1.60e-06   2.29e-04     
     9    -495.77454750   9.22e-07   1.17e-04     
    10    -495.77454759   9.03e-08   3.16e-05     
    11    -495.77454764   5.08e-08   1.36e-05     
    12    -495.77454770   6.45e-08   6.37e-06     
 ------------------------------------------------------------------------------
          -495.77454770                           CCSD T converged.

End of double precision
 SCF energy                 = -495.25993855
 MP2 energy                 = -495.76408225
 CCSD correlation energy     =   -0.51460915
 CCSD total energy           = -495.77454770

 CCSD  T1^2 = 0.0114  T2^2 = 0.1763  Leading amplitudes:

 Amplitude    Orbitals with energies
  0.0290       13 (A) A                  ->    17 (A) A                   
              -0.6825                          0.0334                     
  0.0290       13 (A) B                  ->    17 (A) B                   
              -0.6825                          0.0334                     
  0.0196       14 (A) A                  ->    23 (A) A                   
              -0.4812                          0.1551                     
  0.0196       14 (A) B                  ->    23 (A) B                   
              -0.4812                          0.1551                     

 Amplitude    Orbitals with energies
 -0.0911       16 (A) A      16 (A) B    ->    17 (A) A      17 (A) B     
              -0.4516       -0.4516            0.0334        0.0334       
  0.0911       16 (A) A      16 (A) B    ->    17 (A) B      17 (A) A     
              -0.4516       -0.4516            0.0334        0.0334       
  0.0911       16 (A) B      16 (A) A    ->    17 (A) A      17 (A) B     
              -0.4516       -0.4516            0.0334        0.0334       
 -0.0911       16 (A) B      16 (A) A    ->    17 (A) B      17 (A) A     
              -0.4516       -0.4516            0.0334        0.0334       

 Computing CCSD intemediates for later calculations in double precision
 Finished.

Running a double precision version
           CCSD Lambda amplitudes will be solved using DIIS.
           Start     Size      MaxIter   EConv     LConv     
           3         7         100       1.00e-07  1.00e-05  
 ------------------------------------------------------------------------------
            Enorm      Ldiff       Comment
 ------------------------------------------------------------------------------
     1     4.45e-02   2.76e-02     
     2     1.51e-02   7.62e-03     
     3     5.84e-03   1.09e-03     
     4     3.35e-03   1.30e-03     Switched to DIIS steps.
     5     8.68e-04   6.57e-04     
     6     4.07e-04   1.17e-04     
     7     1.14e-04   3.71e-05     
     8     5.03e-05   3.25e-06     
     9     1.88e-05   1.50e-06     
    10     7.89e-06   6.19e-07     
    11     2.93e-06   1.55e-07     
    12     9.93e-07   9.43e-08     
    13     4.07e-07   3.86e-08     
    14     1.46e-07   4.39e-08     
    15     6.47e-08   1.39e-08     
 ------------------------------------------------------------------------------
                                   CCSD Lambda converged.

 Computing density matrices in double precision...
           Orbital response amplitudes will be solved using DIIS.
           Start     Size      MaxIter   EConv     LConv     
           3         7         100       1.00e-06  1.00e-06  
 ------------------------------------------------------------------------------
            Enorm      Ldiff       Comment
 ------------------------------------------------------------------------------
     1     7.26e-02   6.23e-04     
     2     3.99e-02   2.13e-02     
     3     3.22e-02   1.56e-02     
     4     5.66e-03   1.16e-02     Switched to DIIS steps.
     5     1.69e-03   6.01e-04     
     6     9.25e-04   3.24e-04     
     7     4.66e-04   1.01e-04     
     8     3.83e-05   8.63e-05     
     9     8.96e-06   3.99e-06     
    10     2.42e-06   1.28e-06     
    11     5.90e-07   1.33e-08     
 ------------------------------------------------------------------------------
                                   Orbital response converged.

 Computing density matrices... Done.
 CCSD calculation:   CPU 114.28 s  wall 22.81 s

 Transferring MO TPDM to AO TPDM
 Transferring g2_o1o1o1o1
 Transferring g2_o1o1o1v1
 Transferring g2_o1o1v1v1
 Transferring g2_o1v1o1v1
 Transferring g2_o1v1v1v1
 Transferring g2_v1v1v1v1
 Adding separable TPDM
 Computing TPDM gradient
 --------------------------------------------------------
 2e gradient
  Atom          X               Y               Z
 --------------------------------------------------------
    1         -2.392343       16.706464       -0.000000  
    2         15.746155       -4.939158        0.000000  
    3          0.719271       -4.362030        0.000000  
    4        -14.073083       -7.405275        0.000000  
 --------------------------------------------------------
 --------------------------------------------------------
 Final gradient
  Atom          X               Y               Z
 --------------------------------------------------------
    1         -2.392343       16.706464       -0.000000  
    2         15.746155       -4.939158        0.000000  
    3          0.719271       -4.362030        0.000000  
    4        -14.073083       -7.405275        0.000000  
 --------------------------------------------------------
 Analytic gradient from two-electron contribution:   CPU 38.34 s  wall 7.05 s

 Total ccman2 time:   CPU 159.99 s  wall 31.46 s


 --------------------------------------------------------------

                    Orbital Energies (a.u.)
 --------------------------------------------------------------

 Alpha MOs
 -- Occupied --
-80.0579 -26.3118 -15.5844  -7.5932  -5.4867  -5.4846  -5.4839  -1.6135
 -1.1800  -0.8285  -0.7214  -0.6884  -0.6825  -0.4812  -0.4745  -0.4516
 -- Virtual --
  0.0334   0.0521   0.0686   0.0769   0.0869   0.0999   0.1551   0.2208
  0.2277   0.2333   0.2607   0.2869   0.3013   0.3334   0.3441   0.3888
  0.3912   0.4192   0.4949   0.5407   0.6929   0.7827   0.8915   0.8943
  0.9236   0.9445   1.0388   1.0857   1.1705   1.2838   1.3821   1.5536
  1.5910   1.6025   1.6292   1.7836   1.7847   1.8528   1.9423   2.2243
  2.2574   2.4078   2.5462   2.6818   2.8909   3.0642   3.3563   4.1980
  4.1980   4.2305   4.2440   4.2731   4.4269   4.5373   4.9926   6.9026
  6.9295   6.9710   7.5743  14.7089  14.8083  14.9514  36.8324  68.7455
166.1697
 --------------------------------------------------------------

          Ground-State Mulliken Net Atomic Charges

     Atom                 Charge (a.u.)
  ----------------------------------------
      1 P                     0.494806
      2 N                    -0.514645
      3 H                     0.273239
      4 F                    -0.253399
  ----------------------------------------
  Sum of atomic charges =     0.000000

 -----------------------------------------------------------------
                    Cartesian Multipole Moments
 -----------------------------------------------------------------
    Charge (ESU x 10^10)
                -0.0000
    Dipole Moment (Debye)
         X      -0.0870      Y       0.1226      Z       0.0000
       Tot       0.1503
    Quadrupole Moments (Debye-Ang)
        XX     -29.2408     XY      -2.7997     YY     -21.5354
        XZ      -0.0000     YZ       0.0000     ZZ     -22.9439
    Octopole Moments (Debye-Ang^2)
       XXX      12.4144    XXY       2.0673    XYY      -1.6244
       YYY       9.2210    XXZ       0.0000    XYZ      -0.0000
       YYZ      -0.0000    XZZ       3.8616    YZZ       0.9591
       ZZZ       0.0000
    Hexadecapole Moments (Debye-Ang^3)
      XXXX    -168.1264   XXXY      -3.2898   XXYY     -29.7450
      XYYY      -3.7050   YYYY     -59.4595   XXXZ      -0.0000
      XXYZ       0.0000   XYYZ       0.0000   YYYZ       0.0000
      XXZZ     -30.1866   XYZZ       0.6563   YYZZ     -15.0281
      XZZZ       0.0000   YZZZ       0.0000   ZZZZ     -25.8715
 -----------------------------------------------------------------
 DrvMan completing analytic gradient of the correlated energy
 Correlated dipole moment
            1
    1  -0.0342335
    2   0.0482251
    3   0.0000000
 Energy read as -495.774547701
 Full Analytical Gradient: (in a.u., or Hartree/Bohr)
             1             2             3             4
    1    0.00075851   -0.00061348   -0.00001982   -0.00012521
    2   -0.00043260    0.00134541   -0.00083991   -0.00007291
    3   -0.00000000    0.00000000   -0.00000000   -0.00000000
 Gradient time:  CPU 0.79 s  wall 0.80 s
 ----------------------------------------------------------------
             Standard Nuclear Orientation (Angstroms)
    I     Atom           X                Y                Z
 ----------------------------------------------------------------
    1      P      -0.0644967956    -0.5143666292     0.0000000000
    2      N      -1.3148878230     0.3695015686    -0.0000000000
    3      H      -1.3537914100     1.3842633715    -0.0000000000
    4      F       1.2806064562     0.4153027874     0.0000000000
 ----------------------------------------------------------------
 Nuclear Repulsion Energy =   101.6228845153 hartrees
 There are       16 alpha and       16 beta electrons

                       Distance Matrix (Angstroms)
             P (  1)   N (  2)   H (  3)
   N (  2)  1.531242
   H (  3)  2.295011  1.015507
   F (  4)  1.635111  2.595898  2.806944

 Requested basis set is 6-311++G(d,p)
 There are 30 shells and 81 basis functions
 A cutoff of  1.0D-14 yielded    460 shell pairs
 There are      3412 function pairs (      3676 Cartesian)
 Smallest overlap matrix eigenvalue = 3.08E-03
 Guess MOs from SCF MO coefficient file

 -----------------------------------------------------------------------
  General SCF calculation program by
  Eric Jon Sundstrom, Paul Horn, Yuezhi Mao, Dmitri Zuev, Alec White,
  David Stuck, Shaama M.S., Shane Yost, Joonho Lee, David Small,
  Daniel Levine, Susi Lehtola, Hugh Burton, Evgeny Epifanovsky
 -----------------------------------------------------------------------
 Hartree-Fock
 using 6 threads for integral computing
 -------------------------------------------------------
 OpenMP Integral computing Module                
 Release: version 2.0, May 2017, Q-Chem Inc. Pleasanton 
 -------------------------------------------------------
 A restricted SCF calculation will be
 performed using DIIS
 SCF converges when DIIS error is below 1.0e-08
 ---------------------------------------
  Cycle       Energy         DIIS error
 ---------------------------------------
    1    -495.2599606520      4.80e-05  
    2    -495.2599625555      1.08e-05  
    3    -495.2599627286      3.27e-06  
    4    -495.2599627494      1.53e-06  
    5    -495.2599627529      6.36e-07  
    6    -495.2599627538      2.76e-07  
    7    -495.2599627540      9.51e-08  
    8    -495.2599627541      4.64e-08  
    9    -495.2599627541      1.59e-08  
   10    -495.2599627541      4.39e-09  Convergence criterion met
 ---------------------------------------
 SCF time:   CPU 2.27s  wall 0.00s 
 SCF   energy in the final basis set =     -495.2599627541
 Total energy in the final basis set =     -495.2599627541


 ------------------------------------------------------------------------------

   CCMAN2: suite of methods based on coupled cluster
           and equation of motion theories.

   Components:
   * libvmm-1.3-trunk
     by Evgeny Epifanovsky, Ilya Kaliman.
   * libtensor-2.5-trunk
     by Evgeny Epifanovsky, Michael Wormit, Dmitry Zuev, Sam Manzer, 
        Ilya Kaliman.
   * libcc-2.5-trunk
     by Evgeny Epifanovsky, Arik Landau, Tomasz Kus, Kirill Khistyaev, 
        Dmitry Zuev, Prashant Manohar, Xintian Feng, Anna Krylov, 
        Matthew Goldey, Alec White, Thomas Jagau, Kaushik Nanda, 
        Anastasia Gunina, Alexander Kunitsa, Joonho Lee.

   CCMAN original authors:
   Anna I. Krylov, C. David Sherrill, Steven R. Gwaltney,
   Edward F. C. Byrd (2000)
   Sergey V. Levchenko, Lyudmila V. Slipchenko, Tao Wang,
   Ana-Maria C. Cristian (2003)
   Piotr A. Pieniazek, C. Melania Oana, Evgeny Epifanovsky (2007)
   Prashant Manohar (2009)

 ------------------------------------------------------------------------------


 Allocating and initializing 30808MB of RAM...
 Calculation will run on 6 cores.


 Alpha MOs, Restricted
 -- Occupied --                  
-80.058 -26.312 -15.584  -7.593  -5.486  -5.484  -5.484  -1.613
  1 A     2 A     3 A     4 A     5 A     6 A     7 A     8 A                  
 -1.180  -0.828  -0.721  -0.688  -0.682  -0.481  -0.474  -0.452
  9 A    10 A    11 A    12 A    13 A    14 A    15 A    16 A                  
 -- Virtual --                   
  0.034   0.052   0.069   0.077   0.087   0.100   0.155   0.221
 17 A    18 A    19 A    20 A    21 A    22 A    23 A    24 A                  
  0.228   0.233   0.261   0.287   0.301   0.333   0.344   0.389
 25 A    26 A    27 A    28 A    29 A    30 A    31 A    32 A                  
  0.391   0.419   0.495   0.541   0.692   0.783   0.892   0.895
 33 A    34 A    35 A    36 A    37 A    38 A    39 A    40 A                  
  0.923   0.944   1.039   1.086   1.171   1.284   1.384   1.553
 41 A    42 A    43 A    44 A    45 A    46 A    47 A    48 A                  
  1.591   1.602   1.629   1.784   1.784   1.852   1.942   2.222
 49 A    50 A    51 A    52 A    53 A    54 A    55 A    56 A                  
  2.257   2.408   2.547   2.680   2.892   3.064   3.353   4.198
 57 A    58 A    59 A    60 A    61 A    62 A    63 A    64 A                  
  4.198   4.231   4.244   4.273   4.427   4.537   4.991   6.903
 65 A    66 A    67 A    68 A    69 A    70 A    71 A    72 A                  
  6.930   6.971   7.575  14.709  14.809  14.953  36.831  68.746
 73 A    74 A    75 A    76 A    77 A    78 A    79 A    80 A                  
166.171
 81 A                                                                          

 Beta MOs, Restricted
 -- Occupied --                  
-80.058 -26.312 -15.584  -7.593  -5.486  -5.484  -5.484  -1.613
  1 A     2 A     3 A     4 A     5 A     6 A     7 A     8 A                  
 -1.180  -0.828  -0.721  -0.688  -0.682  -0.481  -0.474  -0.452
  9 A    10 A    11 A    12 A    13 A    14 A    15 A    16 A                  
 -- Virtual --                   
  0.034   0.052   0.069   0.077   0.087   0.100   0.155   0.221
 17 A    18 A    19 A    20 A    21 A    22 A    23 A    24 A                  
  0.228   0.233   0.261   0.287   0.301   0.333   0.344   0.389
 25 A    26 A    27 A    28 A    29 A    30 A    31 A    32 A                  
  0.391   0.419   0.495   0.541   0.692   0.783   0.892   0.895
 33 A    34 A    35 A    36 A    37 A    38 A    39 A    40 A                  
  0.923   0.944   1.039   1.086   1.171   1.284   1.384   1.553
 41 A    42 A    43 A    44 A    45 A    46 A    47 A    48 A                  
  1.591   1.602   1.629   1.784   1.784   1.852   1.942   2.222
 49 A    50 A    51 A    52 A    53 A    54 A    55 A    56 A                  
  2.257   2.408   2.547   2.680   2.892   3.064   3.353   4.198
 57 A    58 A    59 A    60 A    61 A    62 A    63 A    64 A                  
  4.198   4.231   4.244   4.273   4.427   4.537   4.991   6.903
 65 A    66 A    67 A    68 A    69 A    70 A    71 A    72 A                  
  6.930   6.971   7.575  14.709  14.809  14.953  36.831  68.746
 73 A    74 A    75 A    76 A    77 A    78 A    79 A    80 A                  
166.171
 81 A                                                                          

 Occupation and symmetry of molecular orbitals

 Point group: C1 (1 irreducible representation).

                           A     All 
 -------------------------------------
 All molecular orbitals:
  - Alpha                  81    81  
  - Beta                   81    81  
 -------------------------------------
 Alpha orbitals:
  - Frozen occupied        7     7   
  - Active occupied        9     9   
  - Active virtual         65    65  
  - Frozen virtual         0     0   
 -------------------------------------
 Beta orbitals:
  - Frozen occupied        7     7   
  - Active occupied        9     9   
  - Active virtual         65    65  
  - Frozen virtual         0     0   
 -------------------------------------

 Import integrals:   CPU 0.00 s  wall 0.00 s

 Import integrals:   CPU 4.63 s  wall 0.85 s

 MP2 amplitudes:   CPU 0.02 s  wall 0.01 s

Running a double precision version
           CCSD T amplitudes will be solved using DIIS.

           Start     Size      MaxIter   EConv     TConv     
           3         7         100       1.00e-07  1.00e-05  
 ------------------------------------------------------------------------------
           Energy (a.u.)   Ediff      Tdiff       Comment
 ------------------------------------------------------------------------------
          -495.76407817                           
     1    -495.75441936   9.66e-03   6.31e-01     
     2    -495.77271829   1.83e-02   9.11e-02     
     3    -495.77176374   9.55e-04   4.09e-02     
     4    -495.77377920   2.02e-03   1.46e-02     Switched to DIIS steps.
     5    -495.77448804   7.09e-04   1.03e-02     
     6    -495.77454530   5.73e-05   2.12e-03     
     7    -495.77454504   2.64e-07   1.03e-03     
     8    -495.77454664   1.60e-06   2.28e-04     
     9    -495.77454756   9.20e-07   1.16e-04     
    10    -495.77454765   8.93e-08   3.15e-05     
    11    -495.77454770   5.05e-08   1.35e-05     
    12    -495.77454776   6.38e-08   6.34e-06     
 ------------------------------------------------------------------------------
          -495.77454776                           CCSD T converged.

End of double precision
 SCF energy                 = -495.25996275
 MP2 energy                 = -495.76407817
 CCSD correlation energy     =   -0.51458501
 CCSD total energy           = -495.77454776

 CCSD  T1^2 = 0.0113  T2^2 = 0.1762  Leading amplitudes:

 Amplitude    Orbitals with energies
 -0.0290       13 (A) A                  ->    17 (A) A                   
              -0.6825                          0.0336                     
 -0.0290       13 (A) B                  ->    17 (A) B                   
              -0.6825                          0.0336                     
  0.0198       14 (A) A                  ->    23 (A) A                   
              -0.4813                          0.1552                     
  0.0198       14 (A) B                  ->    23 (A) B                   
              -0.4813                          0.1552                     

 Amplitude    Orbitals with energies
 -0.0908       16 (A) A      16 (A) B    ->    17 (A) A      17 (A) B     
              -0.4519       -0.4519            0.0336        0.0336       
  0.0908       16 (A) A      16 (A) B    ->    17 (A) B      17 (A) A     
              -0.4519       -0.4519            0.0336        0.0336       
  0.0908       16 (A) B      16 (A) A    ->    17 (A) A      17 (A) B     
              -0.4519       -0.4519            0.0336        0.0336       
 -0.0908       16 (A) B      16 (A) A    ->    17 (A) B      17 (A) A     
              -0.4519       -0.4519            0.0336        0.0336       

 Computing CCSD intemediates for later calculations in double precision
 Finished.

Running a double precision version
           CCSD Lambda amplitudes will be solved using DIIS.
           Start     Size      MaxIter   EConv     LConv     
           3         7         100       1.00e-07  1.00e-05  
 ------------------------------------------------------------------------------
            Enorm      Ldiff       Comment
 ------------------------------------------------------------------------------
     1     4.44e-02   2.76e-02     
     2     1.50e-02   7.61e-03     
     3     5.84e-03   1.09e-03     
     4     3.34e-03   1.30e-03     Switched to DIIS steps.
     5     8.66e-04   6.55e-04     
     6     4.06e-04   1.17e-04     
     7     1.14e-04   3.68e-05     
     8     5.01e-05   3.22e-06     
     9     1.87e-05   1.49e-06     
    10     7.85e-06   6.13e-07     
    11     2.91e-06   1.52e-07     
    12     9.88e-07   9.29e-08     
    13     4.05e-07   3.81e-08     
    14     1.46e-07   4.36e-08     
    15     6.43e-08   1.38e-08     
 ------------------------------------------------------------------------------
                                   CCSD Lambda converged.

 Computing density matrices in double precision...
           Orbital response amplitudes will be solved using DIIS.
           Start     Size      MaxIter   EConv     LConv     
           3         7         100       1.00e-06  1.00e-06  
 ------------------------------------------------------------------------------
            Enorm      Ldiff       Comment
 ------------------------------------------------------------------------------
     1     7.25e-02   6.73e-04     
     2     3.98e-02   2.12e-02     
     3     3.22e-02   1.55e-02     
     4     5.72e-03   1.15e-02     Switched to DIIS steps.
     5     1.75e-03   5.57e-04     
     6     9.16e-04   3.32e-04     
     7     4.56e-04   1.02e-04     
     8     3.83e-05   8.59e-05     
     9     8.95e-06   3.97e-06     
    10     2.42e-06   1.28e-06     
    11     5.86e-07   1.38e-08     
 ------------------------------------------------------------------------------
                                   Orbital response converged.

 Computing density matrices... Done.
 CCSD calculation:   CPU 112.61 s  wall 22.27 s

 Transferring MO TPDM to AO TPDM
 Transferring g2_o1o1o1o1
 Transferring g2_o1o1o1v1
 Transferring g2_o1o1v1v1
 Transferring g2_o1v1o1v1
 Transferring g2_o1v1v1v1
 Transferring g2_v1v1v1v1
 Adding separable TPDM
 Computing TPDM gradient
 --------------------------------------------------------
 2e gradient
  Atom          X               Y               Z
 --------------------------------------------------------
    1         -2.413557       16.693135        0.000000  
    2         15.766944       -4.928535       -0.000000  
    3          0.720941       -4.358933       -0.000000  
    4        -14.074328       -7.405668        0.000000  
 --------------------------------------------------------
 --------------------------------------------------------
 Final gradient
  Atom          X               Y               Z
 --------------------------------------------------------
    1         -2.413557       16.693135        0.000000  
    2         15.766944       -4.928535       -0.000000  
    3          0.720941       -4.358933       -0.000000  
    4        -14.074328       -7.405668        0.000000  
 --------------------------------------------------------
 Analytic gradient from two-electron contribution:   CPU 37.68 s  wall 6.88 s

 Total ccman2 time:   CPU 157.80 s  wall 30.80 s


 --------------------------------------------------------------

                    Orbital Energies (a.u.)
 --------------------------------------------------------------

 Alpha MOs
 -- Occupied --
-80.0576 -26.3118 -15.5845  -7.5930  -5.4865  -5.4844  -5.4837  -1.6135
 -1.1802  -0.8282  -0.7212  -0.6884  -0.6825  -0.4813  -0.4743  -0.4519
 -- Virtual --
  0.0336   0.0520   0.0687   0.0769   0.0869   0.0999   0.1552   0.2208
  0.2277   0.2334   0.2608   0.2869   0.3007   0.3335   0.3441   0.3889
  0.3912   0.4193   0.4953   0.5408   0.6924   0.7831   0.8915   0.8947
  0.9231   0.9440   1.0385   1.0856   1.1707   1.2841   1.3836   1.5533
  1.5909   1.6023   1.6292   1.7836   1.7842   1.8525   1.9422   2.2222
  2.2569   2.4084   2.5466   2.6801   2.8924   3.0642   3.3531   4.1981
  4.1981   4.2305   4.2441   4.2729   4.4273   4.5374   4.9907   6.9027
  6.9295   6.9710   7.5750  14.7091  14.8085  14.9527  36.8305  68.7456
166.1708
 --------------------------------------------------------------

          Ground-State Mulliken Net Atomic Charges

     Atom                 Charge (a.u.)
  ----------------------------------------
      1 P                     0.494406
      2 N                    -0.514098
      3 H                     0.273027
      4 F                    -0.253335
  ----------------------------------------
  Sum of atomic charges =     0.000000

 -----------------------------------------------------------------
                    Cartesian Multipole Moments
 -----------------------------------------------------------------
    Charge (ESU x 10^10)
                 0.0000
    Dipole Moment (Debye)
         X      -0.0902      Y       0.1286      Z       0.0000
       Tot       0.1570
    Quadrupole Moments (Debye-Ang)
        XX     -29.2387     XY      -2.8037     YY     -21.5373
        XZ      -0.0000     YZ      -0.0000     ZZ     -22.9429
    Octopole Moments (Debye-Ang^2)
       XXX      12.4041    XXY       2.0865    XYY      -1.6284
       YYY       9.2583    XXZ       0.0000    XYZ      -0.0000
       YYZ       0.0000    XZZ       3.8602    YZZ       0.9703
       ZZZ       0.0000
    Hexadecapole Moments (Debye-Ang^3)
      XXXX    -168.1094   XXXY      -3.3426   XXYY     -29.7433
      XYYY      -3.7412   YYYY     -59.4353   XXXZ      -0.0000
      XXYZ       0.0000   XYYZ       0.0000   YYYZ      -0.0000
      XXZZ     -30.1863   XYZZ       0.6433   YYZZ     -15.0232
      XZZZ       0.0000   YZZZ      -0.0000   ZZZZ     -25.8654
 -----------------------------------------------------------------
 DrvMan completing analytic gradient of the correlated energy
 Correlated dipole moment
            1
    1  -0.0354696
    2   0.0505860
    3   0.0000000
 Energy read as -495.774547764
 Full Analytical Gradient: (in a.u., or Hartree/Bohr)
             1             2             3             4
    1   -0.00029448    0.00037890   -0.00000270   -0.00008172
    2    0.00056257   -0.00130841    0.00090551   -0.00015966
    3    0.00000000    0.00000000   -0.00000000   -0.00000000
 Gradient time:  CPU 0.82 s  wall 0.84 s
 ----------------------------------------------------------------
             Standard Nuclear Orientation (Angstroms)
    I     Atom           X                Y                Z
 ----------------------------------------------------------------
    1      P      -0.0644967956    -0.5143666292     0.0000000000
    2      N      -1.3148878230     0.3705015686     0.0010000000
    3      H      -1.3537914100     1.3842633715    -0.0000000000
    4      F       1.2806064562     0.4153027874     0.0000000000
 ----------------------------------------------------------------
 Nuclear Repulsion Energy =   101.6128745026 hartrees
 There are       16 alpha and       16 beta electrons

                       Distance Matrix (Angstroms)
             P (  1)   N (  2)   H (  3)
   N (  2)  1.531819
   H (  3)  2.295011  1.014508
   F (  4)  1.635111  2.595881  2.806944

 Requested basis set is 6-311++G(d,p)
 There are 30 shells and 81 basis functions
 A cutoff of  1.0D-14 yielded    460 shell pairs
 There are      3412 function pairs (      3676 Cartesian)
 Smallest overlap matrix eigenvalue = 3.08E-03
 Guess MOs from SCF MO coefficient file

 -----------------------------------------------------------------------
  General SCF calculation program by
  Eric Jon Sundstrom, Paul Horn, Yuezhi Mao, Dmitri Zuev, Alec White,
  David Stuck, Shaama M.S., Shane Yost, Joonho Lee, David Small,
  Daniel Levine, Susi Lehtola, Hugh Burton, Evgeny Epifanovsky
 -----------------------------------------------------------------------
 Hartree-Fock
 using 6 threads for integral computing
 -------------------------------------------------------
 OpenMP Integral computing Module                
 Release: version 2.0, May 2017, Q-Chem Inc. Pleasanton 
 -------------------------------------------------------
 A restricted SCF calculation will be
 performed using DIIS
 SCF converges when DIIS error is below 1.0e-08
 ---------------------------------------
  Cycle       Energy         DIIS error
 ---------------------------------------
    1    -495.2599509708      2.90e-05  
    2    -495.2599517350      6.70e-06  
    3    -495.2599518116      2.01e-06  
    4    -495.2599518211      9.58e-07  
    5    -495.2599518232      4.85e-07  
    6    -495.2599518240      2.35e-07  
    7    -495.2599518242      8.19e-08  
    8    -495.2599518242      3.15e-08  
    9    -495.2599518242      1.35e-08  
   10    -495.2599518242      3.54e-09  Convergence criterion met
 ---------------------------------------
 SCF time:   CPU 2.47s  wall 1.00s 
 SCF   energy in the final basis set =     -495.2599518242
 Total energy in the final basis set =     -495.2599518242


 ------------------------------------------------------------------------------

   CCMAN2: suite of methods based on coupled cluster
           and equation of motion theories.

   Components:
   * libvmm-1.3-trunk
     by Evgeny Epifanovsky, Ilya Kaliman.
   * libtensor-2.5-trunk
     by Evgeny Epifanovsky, Michael Wormit, Dmitry Zuev, Sam Manzer, 
        Ilya Kaliman.
   * libcc-2.5-trunk
     by Evgeny Epifanovsky, Arik Landau, Tomasz Kus, Kirill Khistyaev, 
        Dmitry Zuev, Prashant Manohar, Xintian Feng, Anna Krylov, 
        Matthew Goldey, Alec White, Thomas Jagau, Kaushik Nanda, 
        Anastasia Gunina, Alexander Kunitsa, Joonho Lee.

   CCMAN original authors:
   Anna I. Krylov, C. David Sherrill, Steven R. Gwaltney,
   Edward F. C. Byrd (2000)
   Sergey V. Levchenko, Lyudmila V. Slipchenko, Tao Wang,
   Ana-Maria C. Cristian (2003)
   Piotr A. Pieniazek, C. Melania Oana, Evgeny Epifanovsky (2007)
   Prashant Manohar (2009)

 ------------------------------------------------------------------------------


 Allocating and initializing 30808MB of RAM...
 Calculation will run on 6 cores.


 Alpha MOs, Restricted
 -- Occupied --                  
-80.058 -26.312 -15.584  -7.593  -5.487  -5.484  -5.484  -1.613
  1 A     2 A     3 A     4 A     5 A     6 A     7 A     8 A                  
 -1.180  -0.828  -0.721  -0.688  -0.682  -0.481  -0.474  -0.452
  9 A    10 A    11 A    12 A    13 A    14 A    15 A    16 A                  
 -- Virtual --                   
  0.034   0.052   0.069   0.077   0.087   0.100   0.155   0.221
 17 A    18 A    19 A    20 A    21 A    22 A    23 A    24 A                  
  0.228   0.233   0.261   0.287   0.301   0.333   0.344   0.389
 25 A    26 A    27 A    28 A    29 A    30 A    31 A    32 A                  
  0.391   0.419   0.495   0.541   0.693   0.783   0.892   0.894
 33 A    34 A    35 A    36 A    37 A    38 A    39 A    40 A                  
  0.923   0.944   1.039   1.086   1.171   1.284   1.383   1.553
 41 A    42 A    43 A    44 A    45 A    46 A    47 A    48 A                  
  1.591   1.602   1.629   1.784   1.784   1.853   1.942   2.223
 49 A    50 A    51 A    52 A    53 A    54 A    55 A    56 A                  
  2.257   2.408   2.546   2.681   2.892   3.064   3.355   4.198
 57 A    58 A    59 A    60 A    61 A    62 A    63 A    64 A                  
  4.198   4.231   4.244   4.273   4.427   4.537   4.992   6.903
 65 A    66 A    67 A    68 A    69 A    70 A    71 A    72 A                  
  6.929   6.971   7.575  14.709  14.808  14.952  36.831  68.746
 73 A    74 A    75 A    76 A    77 A    78 A    79 A    80 A                  
166.170
 81 A                                                                          

 Beta MOs, Restricted
 -- Occupied --                  
-80.058 -26.312 -15.584  -7.593  -5.487  -5.484  -5.484  -1.613
  1 A     2 A     3 A     4 A     5 A     6 A     7 A     8 A                  
 -1.180  -0.828  -0.721  -0.688  -0.682  -0.481  -0.474  -0.452
  9 A    10 A    11 A    12 A    13 A    14 A    15 A    16 A                  
 -- Virtual --                   
  0.034   0.052   0.069   0.077   0.087   0.100   0.155   0.221
 17 A    18 A    19 A    20 A    21 A    22 A    23 A    24 A                  
  0.228   0.233   0.261   0.287   0.301   0.333   0.344   0.389
 25 A    26 A    27 A    28 A    29 A    30 A    31 A    32 A                  
  0.391   0.419   0.495   0.541   0.693   0.783   0.892   0.894
 33 A    34 A    35 A    36 A    37 A    38 A    39 A    40 A                  
  0.923   0.944   1.039   1.086   1.171   1.284   1.383   1.553
 41 A    42 A    43 A    44 A    45 A    46 A    47 A    48 A                  
  1.591   1.602   1.629   1.784   1.784   1.853   1.942   2.223
 49 A    50 A    51 A    52 A    53 A    54 A    55 A    56 A                  
  2.257   2.408   2.546   2.681   2.892   3.064   3.355   4.198
 57 A    58 A    59 A    60 A    61 A    62 A    63 A    64 A                  
  4.198   4.231   4.244   4.273   4.427   4.537   4.992   6.903
 65 A    66 A    67 A    68 A    69 A    70 A    71 A    72 A                  
  6.929   6.971   7.575  14.709  14.808  14.952  36.831  68.746
 73 A    74 A    75 A    76 A    77 A    78 A    79 A    80 A                  
166.170
 81 A                                                                          

 Occupation and symmetry of molecular orbitals

 Point group: C1 (1 irreducible representation).

                           A     All 
 -------------------------------------
 All molecular orbitals:
  - Alpha                  81    81  
  - Beta                   81    81  
 -------------------------------------
 Alpha orbitals:
  - Frozen occupied        7     7   
  - Active occupied        9     9   
  - Active virtual         65    65  
  - Frozen virtual         0     0   
 -------------------------------------
 Beta orbitals:
  - Frozen occupied        7     7   
  - Active occupied        9     9   
  - Active virtual         65    65  
  - Frozen virtual         0     0   
 -------------------------------------

 Import integrals:   CPU 0.00 s  wall 0.00 s

 Import integrals:   CPU 4.65 s  wall 0.86 s

 MP2 amplitudes:   CPU 0.02 s  wall 0.02 s

Running a double precision version
           CCSD T amplitudes will be solved using DIIS.

           Start     Size      MaxIter   EConv     TConv     
           3         7         100       1.00e-07  1.00e-05  
 ------------------------------------------------------------------------------
           Energy (a.u.)   Ediff      Tdiff       Comment
 ------------------------------------------------------------------------------
          -495.76408139                           
     1    -495.75441488   9.67e-03   6.31e-01     
     2    -495.77272016   1.83e-02   9.11e-02     
     3    -495.77176337   9.57e-04   4.09e-02     
     4    -495.77377993   2.02e-03   1.46e-02     Switched to DIIS steps.
     5    -495.77448915   7.09e-04   1.03e-02     
     6    -495.77454646   5.73e-05   2.12e-03     
     7    -495.77454618   2.82e-07   1.03e-03     
     8    -495.77454778   1.60e-06   2.29e-04     
     9    -495.77454870   9.21e-07   1.17e-04     
    10    -495.77454879   8.98e-08   3.16e-05     
    11    -495.77454884   5.07e-08   1.36e-05     
    12    -495.77454891   6.41e-08   6.36e-06     
 ------------------------------------------------------------------------------
          -495.77454891                           CCSD T converged.

End of double precision
 SCF energy                 = -495.25995182
 MP2 energy                 = -495.76408139
 CCSD correlation energy     =   -0.51459708
 CCSD total energy           = -495.77454891

 CCSD  T1^2 = 0.0114  T2^2 = 0.1763  Leading amplitudes:

 Amplitude    Orbitals with energies
 -0.0290       13 (A) A                  ->    17 (A) A                   
              -0.6825                          0.0335                     
 -0.0290       13 (A) B                  ->    17 (A) B                   
              -0.6825                          0.0335                     
  0.0197       14 (A) A                  ->    23 (A) A                   
              -0.4812                          0.1552                     
  0.0197       14 (A) B                  ->    23 (A) B                   
              -0.4812                          0.1552                     

 Amplitude    Orbitals with energies
 -0.0909       16 (A) A      16 (A) B    ->    17 (A) A      17 (A) B     
              -0.4518       -0.4518            0.0335        0.0335       
  0.0909       16 (A) A      16 (A) B    ->    17 (A) B      17 (A) A     
              -0.4518       -0.4518            0.0335        0.0335       
  0.0909       16 (A) B      16 (A) A    ->    17 (A) A      17 (A) B     
              -0.4518       -0.4518            0.0335        0.0335       
 -0.0909       16 (A) B      16 (A) A    ->    17 (A) B      17 (A) A     
              -0.4518       -0.4518            0.0335        0.0335       

 Computing CCSD intemediates for later calculations in double precision
 Finished.

Running a double precision version
           CCSD Lambda amplitudes will be solved using DIIS.
           Start     Size      MaxIter   EConv     LConv     
           3         7         100       1.00e-07  1.00e-05  
 ------------------------------------------------------------------------------
            Enorm      Ldiff       Comment
 ------------------------------------------------------------------------------
     1     4.45e-02   2.76e-02     
     2     1.51e-02   7.61e-03     
     3     5.84e-03   1.09e-03     
     4     3.35e-03   1.30e-03     Switched to DIIS steps.
     5     8.67e-04   6.56e-04     
     6     4.07e-04   1.17e-04     
     7     1.14e-04   3.70e-05     
     8     5.02e-05   3.24e-06     
     9     1.87e-05   1.50e-06     
    10     7.87e-06   6.16e-07     
    11     2.92e-06   1.54e-07     
    12     9.91e-07   9.36e-08     
    13     4.06e-07   3.84e-08     
    14     1.46e-07   4.38e-08     
    15     6.46e-08   1.39e-08     
 ------------------------------------------------------------------------------
                                   CCSD Lambda converged.

 Computing density matrices in double precision...
           Orbital response amplitudes will be solved using DIIS.
           Start     Size      MaxIter   EConv     LConv     
           3         7         100       1.00e-06  1.00e-06  
 ------------------------------------------------------------------------------
            Enorm      Ldiff       Comment
 ------------------------------------------------------------------------------
     1     7.26e-02   6.48e-04     
     2     3.98e-02   2.12e-02     
     3     3.22e-02   1.56e-02     
     4     5.69e-03   1.16e-02     Switched to DIIS steps.
     5     1.72e-03   5.79e-04     
     6     9.21e-04   3.28e-04     
     7     4.60e-04   1.02e-04     
     8     3.83e-05   8.61e-05     
     9     8.96e-06   3.97e-06     
    10     2.42e-06   1.28e-06     
    11     5.88e-07   1.36e-08     
 ------------------------------------------------------------------------------
                                   Orbital response converged.

 Computing density matrices... Done.
 CCSD calculation:   CPU 113.54 s  wall 22.53 s

 Transferring MO TPDM to AO TPDM
 Transferring g2_o1o1o1o1
 Transferring g2_o1o1o1v1
 Transferring g2_o1o1v1v1
 Transferring g2_o1v1o1v1
 Transferring g2_o1v1v1v1
 Transferring g2_v1v1v1v1
 Adding separable TPDM
 Computing TPDM gradient
 --------------------------------------------------------
 2e gradient
  Atom          X               Y               Z
 --------------------------------------------------------
    1         -2.402947       16.699804        0.010631  
    2         15.756538       -4.933853       -0.016989  
    3          0.720113       -4.360479        0.005274  
    4        -14.073705       -7.405472        0.001084  
 --------------------------------------------------------
 --------------------------------------------------------
 Final gradient
  Atom          X               Y               Z
 --------------------------------------------------------
    1         -2.402947       16.699804        0.010631  
    2         15.756538       -4.933853       -0.016989  
    3          0.720113       -4.360479        0.005274  
    4        -14.073705       -7.405472        0.001084  
 --------------------------------------------------------
 Analytic gradient from two-electron contribution:   CPU 37.91 s  wall 6.85 s

 Total ccman2 time:   CPU 159.40 s  wall 31.13 s


 --------------------------------------------------------------

                    Orbital Energies (a.u.)
 --------------------------------------------------------------

 Alpha MOs
 -- Occupied --
-80.0578 -26.3118 -15.5844  -7.5931  -5.4866  -5.4845  -5.4838  -1.6135
 -1.1801  -0.8284  -0.7213  -0.6884  -0.6825  -0.4812  -0.4744  -0.4518
 -- Virtual --
  0.0335   0.0521   0.0686   0.0769   0.0869   0.0999   0.1552   0.2208
  0.2277   0.2334   0.2608   0.2869   0.3010   0.3334   0.3441   0.3889
  0.3912   0.4193   0.4951   0.5408   0.6926   0.7829   0.8915   0.8945
  0.9233   0.9442   1.0387   1.0856   1.1706   1.2839   1.3829   1.5534
  1.5909   1.6024   1.6292   1.7836   1.7845   1.8526   1.9422   2.2233
  2.2572   2.4081   2.5464   2.6810   2.8917   3.0642   3.3547   4.1980
  4.1980   4.2305   4.2440   4.2730   4.4271   4.5373   4.9916   6.9027
  6.9295   6.9710   7.5747  14.7090  14.8084  14.9520  36.8315  68.7455
166.1703
 --------------------------------------------------------------

          Ground-State Mulliken Net Atomic Charges

     Atom                 Charge (a.u.)
  ----------------------------------------
      1 P                     0.494606
      2 N                    -0.514372
      3 H                     0.273133
      4 F                    -0.253367
  ----------------------------------------
  Sum of atomic charges =     0.000000

 -----------------------------------------------------------------
                    Cartesian Multipole Moments
 -----------------------------------------------------------------
    Charge (ESU x 10^10)
                 0.0000
    Dipole Moment (Debye)
         X      -0.0886      Y       0.1256      Z      -0.0029
       Tot       0.1537
    Quadrupole Moments (Debye-Ang)
        XX     -29.2398     XY      -2.8017     YY     -21.5363
        XZ       0.0039     YZ      -0.0014     ZZ     -22.9434
    Octopole Moments (Debye-Ang^2)
       XXX      12.4092    XXY       2.0769    XYY      -1.6264
       YYY       9.2397    XXZ      -0.0125    XYZ       0.0018
       YYZ      -0.0069    XZZ       3.8609    YZZ       0.9647
       ZZZ      -0.0204
    Hexadecapole Moments (Debye-Ang^3)
      XXXX    -168.1179   XXXY      -3.3162   XXYY     -29.7442
      XYYY      -3.7231   YYYY     -59.4473   XXXZ       0.0363
      XXYZ      -0.0039   XYYZ       0.0089   YYYZ      -0.0083
      XXZZ     -30.1865   XYZZ       0.6498   YYZZ     -15.0257
      XZZZ       0.0264   YZZZ      -0.0072   ZZZZ     -25.8685
 -----------------------------------------------------------------
 DrvMan completing analytic gradient of the correlated energy
 Correlated dipole moment
            1
    1  -0.0348514
    2   0.0494054
    3  -0.0011308
 Energy read as -495.774548906
 Full Analytical Gradient: (in a.u., or Hartree/Bohr)
             1             2             3             4
    1    0.00023312   -0.00011827   -0.00001139   -0.00010346
    2    0.00006459    0.00001570    0.00003599   -0.00011628
    3   -0.00006003    0.00008559   -0.00005362    0.00002807
 Gradient time:  CPU 0.80 s  wall 0.81 s
 ----------------------------------------------------------------
             Standard Nuclear Orientation (Angstroms)
    I     Atom           X                Y                Z
 ----------------------------------------------------------------
    1      P      -0.0644967956    -0.5143666292     0.0000000000
    2      N      -1.3148878230     0.3705015686    -0.0000000000
    3      H      -1.3527914100     1.3842633715    -0.0000000000
    4      F       1.2806064562     0.4153027874     0.0000000000
 ----------------------------------------------------------------
 Nuclear Repulsion Energy =   101.6144353027 hartrees
 There are       16 alpha and       16 beta electrons

                       Distance Matrix (Angstroms)
             P (  1)   N (  2)   H (  3)
   N (  2)  1.531819
   H (  3)  2.294450  1.014470
   F (  4)  1.635111  2.595881  2.806006

 Requested basis set is 6-311++G(d,p)
 There are 30 shells and 81 basis functions
 A cutoff of  1.0D-14 yielded    460 shell pairs
 There are      3412 function pairs (      3676 Cartesian)
 Smallest overlap matrix eigenvalue = 3.08E-03
 Guess MOs from SCF MO coefficient file

 -----------------------------------------------------------------------
  General SCF calculation program by
  Eric Jon Sundstrom, Paul Horn, Yuezhi Mao, Dmitri Zuev, Alec White,
  David Stuck, Shaama M.S., Shane Yost, Joonho Lee, David Small,
  Daniel Levine, Susi Lehtola, Hugh Burton, Evgeny Epifanovsky
 -----------------------------------------------------------------------
 Hartree-Fock
 using 6 threads for integral computing
 -------------------------------------------------------
 OpenMP Integral computing Module                
 Release: version 2.0, May 2017, Q-Chem Inc. Pleasanton 
 -------------------------------------------------------
 A restricted SCF calculation will be
 performed using DIIS
 SCF converges when DIIS error is below 1.0e-08
 ---------------------------------------
  Cycle       Energy         DIIS error
 ---------------------------------------
    1    -495.2599538122      1.89e-05  
    2    -495.2599541900      4.53e-06  
    3    -495.2599542329      1.23e-06  
    4    -495.2599542377      5.78e-07  
    5    -495.2599542389      3.67e-07  
    6    -495.2599542393      1.48e-07  
    7    -495.2599542394      3.58e-08  
    8    -495.2599542395      1.52e-08  
    9    -495.2599542395      4.78e-09  Convergence criterion met
 ---------------------------------------
 SCF time:   CPU 2.02s  wall 1.00s 
 SCF   energy in the final basis set =     -495.2599542395
 Total energy in the final basis set =     -495.2599542395


 ------------------------------------------------------------------------------

   CCMAN2: suite of methods based on coupled cluster
           and equation of motion theories.

   Components:
   * libvmm-1.3-trunk
     by Evgeny Epifanovsky, Ilya Kaliman.
   * libtensor-2.5-trunk
     by Evgeny Epifanovsky, Michael Wormit, Dmitry Zuev, Sam Manzer, 
        Ilya Kaliman.
   * libcc-2.5-trunk
     by Evgeny Epifanovsky, Arik Landau, Tomasz Kus, Kirill Khistyaev, 
        Dmitry Zuev, Prashant Manohar, Xintian Feng, Anna Krylov, 
        Matthew Goldey, Alec White, Thomas Jagau, Kaushik Nanda, 
        Anastasia Gunina, Alexander Kunitsa, Joonho Lee.

   CCMAN original authors:
   Anna I. Krylov, C. David Sherrill, Steven R. Gwaltney,
   Edward F. C. Byrd (2000)
   Sergey V. Levchenko, Lyudmila V. Slipchenko, Tao Wang,
   Ana-Maria C. Cristian (2003)
   Piotr A. Pieniazek, C. Melania Oana, Evgeny Epifanovsky (2007)
   Prashant Manohar (2009)

 ------------------------------------------------------------------------------


 Allocating and initializing 30808MB of RAM...
 Calculation will run on 6 cores.


 Alpha MOs, Restricted
 -- Occupied --                  
-80.058 -26.312 -15.584  -7.593  -5.487  -5.484  -5.484  -1.614
  1 A     2 A     3 A     4 A     5 A     6 A     7 A     8 A                  
 -1.180  -0.828  -0.721  -0.688  -0.683  -0.481  -0.474  -0.452
  9 A    10 A    11 A    12 A    13 A    14 A    15 A    16 A                  
 -- Virtual --                   
  0.034   0.052   0.069   0.077   0.087   0.100   0.155   0.221
 17 A    18 A    19 A    20 A    21 A    22 A    23 A    24 A                  
  0.228   0.233   0.261   0.287   0.301   0.333   0.344   0.389
 25 A    26 A    27 A    28 A    29 A    30 A    31 A    32 A                  
  0.391   0.419   0.495   0.541   0.693   0.783   0.891   0.894
 33 A    34 A    35 A    36 A    37 A    38 A    39 A    40 A                  
  0.923   0.944   1.039   1.086   1.171   1.284   1.383   1.553
 41 A    42 A    43 A    44 A    45 A    46 A    47 A    48 A                  
  1.591   1.602   1.629   1.784   1.784   1.852   1.942   2.223
 49 A    50 A    51 A    52 A    53 A    54 A    55 A    56 A                  
  2.257   2.408   2.547   2.681   2.892   3.064   3.355   4.198
 57 A    58 A    59 A    60 A    61 A    62 A    63 A    64 A                  
  4.198   4.230   4.244   4.273   4.427   4.537   4.992   6.903
 65 A    66 A    67 A    68 A    69 A    70 A    71 A    72 A                  
  6.929   6.971   7.575  14.709  14.808  14.952  36.831  68.745
 73 A    74 A    75 A    76 A    77 A    78 A    79 A    80 A                  
166.170
 81 A                                                                          

 Beta MOs, Restricted
 -- Occupied --                  
-80.058 -26.312 -15.584  -7.593  -5.487  -5.484  -5.484  -1.614
  1 A     2 A     3 A     4 A     5 A     6 A     7 A     8 A                  
 -1.180  -0.828  -0.721  -0.688  -0.683  -0.481  -0.474  -0.452
  9 A    10 A    11 A    12 A    13 A    14 A    15 A    16 A                  
 -- Virtual --                   
  0.034   0.052   0.069   0.077   0.087   0.100   0.155   0.221
 17 A    18 A    19 A    20 A    21 A    22 A    23 A    24 A                  
  0.228   0.233   0.261   0.287   0.301   0.333   0.344   0.389
 25 A    26 A    27 A    28 A    29 A    30 A    31 A    32 A                  
  0.391   0.419   0.495   0.541   0.693   0.783   0.891   0.894
 33 A    34 A    35 A    36 A    37 A    38 A    39 A    40 A                  
  0.923   0.944   1.039   1.086   1.171   1.284   1.383   1.553
 41 A    42 A    43 A    44 A    45 A    46 A    47 A    48 A                  
  1.591   1.602   1.629   1.784   1.784   1.852   1.942   2.223
 49 A    50 A    51 A    52 A    53 A    54 A    55 A    56 A                  
  2.257   2.408   2.547   2.681   2.892   3.064   3.355   4.198
 57 A    58 A    59 A    60 A    61 A    62 A    63 A    64 A                  
  4.198   4.230   4.244   4.273   4.427   4.537   4.992   6.903
 65 A    66 A    67 A    68 A    69 A    70 A    71 A    72 A                  
  6.929   6.971   7.575  14.709  14.808  14.952  36.831  68.745
 73 A    74 A    75 A    76 A    77 A    78 A    79 A    80 A                  
166.170
 81 A                                                                          

 Occupation and symmetry of molecular orbitals

 Point group: C1 (1 irreducible representation).

                           A     All 
 -------------------------------------
 All molecular orbitals:
  - Alpha                  81    81  
  - Beta                   81    81  
 -------------------------------------
 Alpha orbitals:
  - Frozen occupied        7     7   
  - Active occupied        9     9   
  - Active virtual         65    65  
  - Frozen virtual         0     0   
 -------------------------------------
 Beta orbitals:
  - Frozen occupied        7     7   
  - Active occupied        9     9   
  - Active virtual         65    65  
  - Frozen virtual         0     0   
 -------------------------------------

 Import integrals:   CPU 0.00 s  wall 0.00 s

 Import integrals:   CPU 4.63 s  wall 0.85 s

 MP2 amplitudes:   CPU 0.02 s  wall 0.02 s

Running a double precision version
           CCSD T amplitudes will be solved using DIIS.

           Start     Size      MaxIter   EConv     TConv     
           3         7         100       1.00e-07  1.00e-05  
 ------------------------------------------------------------------------------
           Energy (a.u.)   Ediff      Tdiff       Comment
 ------------------------------------------------------------------------------
          -495.76407977                           
     1    -495.75441609   9.66e-03   6.31e-01     
     2    -495.77272018   1.83e-02   9.11e-02     
     3    -495.77176374   9.56e-04   4.09e-02     
     4    -495.77378012   2.02e-03   1.46e-02     Switched to DIIS steps.
     5    -495.77448924   7.09e-04   1.03e-02     
     6    -495.77454653   5.73e-05   2.12e-03     
     7    -495.77454625   2.84e-07   1.03e-03     
     8    -495.77454785   1.60e-06   2.29e-04     
     9    -495.77454877   9.21e-07   1.17e-04     
    10    -495.77454886   8.97e-08   3.15e-05     
    11    -495.77454891   5.06e-08   1.36e-05     
    12    -495.77454897   6.41e-08   6.35e-06     
 ------------------------------------------------------------------------------
          -495.77454897                           CCSD T converged.

End of double precision
 SCF energy                 = -495.25995424
 MP2 energy                 = -495.76407977
 CCSD correlation energy     =   -0.51459473
 CCSD total energy           = -495.77454897

 CCSD  T1^2 = 0.0114  T2^2 = 0.1763  Leading amplitudes:

 Amplitude    Orbitals with energies
  0.0290       13 (A) A                  ->    17 (A) A                   
              -0.6825                          0.0335                     
  0.0290       13 (A) B                  ->    17 (A) B                   
              -0.6825                          0.0335                     
  0.0197       14 (A) A                  ->    23 (A) A                   
              -0.4813                          0.1552                     
  0.0197       14 (A) B                  ->    23 (A) B                   
              -0.4813                          0.1552                     

 Amplitude    Orbitals with energies
 -0.0909       16 (A) A      16 (A) B    ->    17 (A) A      17 (A) B     
              -0.4518       -0.4518            0.0335        0.0335       
  0.0909       16 (A) A      16 (A) B    ->    17 (A) B      17 (A) A     
              -0.4518       -0.4518            0.0335        0.0335       
  0.0909       16 (A) B      16 (A) A    ->    17 (A) A      17 (A) B     
              -0.4518       -0.4518            0.0335        0.0335       
 -0.0909       16 (A) B      16 (A) A    ->    17 (A) B      17 (A) A     
              -0.4518       -0.4518            0.0335        0.0335       

 Computing CCSD intemediates for later calculations in double precision
 Finished.

Running a double precision version
           CCSD Lambda amplitudes will be solved using DIIS.
           Start     Size      MaxIter   EConv     LConv     
           3         7         100       1.00e-07  1.00e-05  
 ------------------------------------------------------------------------------
            Enorm      Ldiff       Comment
 ------------------------------------------------------------------------------
     1     4.45e-02   2.76e-02     
     2     1.50e-02   7.61e-03     
     3     5.84e-03   1.09e-03     
     4     3.35e-03   1.30e-03     Switched to DIIS steps.
     5     8.67e-04   6.56e-04     
     6     4.07e-04   1.17e-04     
     7     1.14e-04   3.69e-05     
     8     5.02e-05   3.23e-06     
     9     1.87e-05   1.50e-06     
    10     7.86e-06   6.16e-07     
    11     2.92e-06   1.54e-07     
    12     9.90e-07   9.36e-08     
    13     4.06e-07   3.84e-08     
    14     1.46e-07   4.37e-08     
    15     6.45e-08   1.39e-08     
 ------------------------------------------------------------------------------
                                   CCSD Lambda converged.

 Computing density matrices in double precision...
           Orbital response amplitudes will be solved using DIIS.
           Start     Size      MaxIter   EConv     LConv     
           3         7         100       1.00e-06  1.00e-06  
 ------------------------------------------------------------------------------
            Enorm      Ldiff       Comment
 ------------------------------------------------------------------------------
     1     7.25e-02   6.52e-04     
     2     3.98e-02   2.12e-02     
     3     3.22e-02   1.56e-02     
     4     5.70e-03   1.15e-02     Switched to DIIS steps.
     5     1.72e-03   5.75e-04     
     6     9.21e-04   3.29e-04     
     7     4.60e-04   1.02e-04     
     8     3.83e-05   8.61e-05     
     9     8.97e-06   3.97e-06     
    10     2.43e-06   1.28e-06     
    11     5.88e-07   1.36e-08     
 ------------------------------------------------------------------------------
                                   Orbital response converged.

 Computing density matrices... Done.
 CCSD calculation:   CPU 112.97 s  wall 22.37 s

 Transferring MO TPDM to AO TPDM
 Transferring g2_o1o1o1o1
 Transferring g2_o1o1o1v1
 Transferring g2_o1o1v1v1
 Transferring g2_o1v1o1v1
 Transferring g2_o1v1v1v1
 Transferring g2_v1v1v1v1
 Adding separable TPDM
 Computing TPDM gradient
 --------------------------------------------------------
 2e gradient
  Atom          X               Y               Z
 --------------------------------------------------------
    1         -2.402043       16.698567       -0.000000  
    2         15.759321       -4.932247        0.000000  
    3          0.716833       -4.360964        0.000000  
    4        -14.074110       -7.405356        0.000000  
 --------------------------------------------------------
 --------------------------------------------------------
 Final gradient
  Atom          X               Y               Z
 --------------------------------------------------------
    1         -2.402043       16.698567       -0.000000  
    2         15.759321       -4.932247        0.000000  
    3          0.716833       -4.360964        0.000000  
    4        -14.074110       -7.405356        0.000000  
 --------------------------------------------------------
 Analytic gradient from two-electron contribution:   CPU 38.41 s  wall 7.14 s

 Total ccman2 time:   CPU 159.37 s  wall 31.19 s


 --------------------------------------------------------------

                    Orbital Energies (a.u.)
 --------------------------------------------------------------

 Alpha MOs
 -- Occupied --
-80.0577 -26.3118 -15.5844  -7.5931  -5.4866  -5.4845  -5.4838  -1.6135
 -1.1801  -0.8284  -0.7213  -0.6884  -0.6825  -0.4813  -0.4744  -0.4518
 -- Virtual --
  0.0335   0.0521   0.0686   0.0769   0.0869   0.0999   0.1552   0.2208
  0.2277   0.2334   0.2608   0.2869   0.3009   0.3334   0.3442   0.3889
  0.3911   0.4193   0.4952   0.5408   0.6926   0.7829   0.8915   0.8945
  0.9232   0.9443   1.0387   1.0855   1.1706   1.2840   1.3829   1.5533
  1.5909   1.6024   1.6292   1.7836   1.7845   1.8525   1.9422   2.2232
  2.2572   2.4083   2.5469   2.6809   2.8916   3.0641   3.3545   4.1980
  4.1980   4.2305   4.2440   4.2730   4.4273   4.5374   4.9916   6.9027
  6.9295   6.9710   7.5747  14.7090  14.8084  14.9520  36.8315  68.7455
166.1703
 --------------------------------------------------------------

          Ground-State Mulliken Net Atomic Charges

     Atom                 Charge (a.u.)
  ----------------------------------------
      1 P                     0.494584
      2 N                    -0.514226
      3 H                     0.273032
      4 F                    -0.253390
  ----------------------------------------
  Sum of atomic charges =     0.000000

 -----------------------------------------------------------------
                    Cartesian Multipole Moments
 -----------------------------------------------------------------
    Charge (ESU x 10^10)
                -0.0000
    Dipole Moment (Debye)
         X      -0.0869      Y       0.1253      Z      -0.0000
       Tot       0.1525
    Quadrupole Moments (Debye-Ang)
        XX     -29.2442     XY      -2.7980     YY     -21.5366
        XZ       0.0000     YZ      -0.0000     ZZ     -22.9433
    Octopole Moments (Debye-Ang^2)
       XXX      12.4181    XXY       2.0679    XYY      -1.6232
       YYY       9.2396    XXZ      -0.0000    XYZ       0.0000
       YYZ       0.0000    XZZ       3.8604    YZZ       0.9648
       ZZZ      -0.0000
    Hexadecapole Moments (Debye-Ang^3)
      XXXX    -168.1278   XXXY      -3.2990   XXYY     -29.7532
      XYYY      -3.7176   YYYY     -59.4489   XXXZ       0.0000
      XXYZ      -0.0000   XYYZ       0.0000   YYYZ      -0.0000
      XXZZ     -30.1851   XYZZ       0.6496   YYZZ     -15.0256
      XZZZ       0.0000   YZZZ      -0.0000   ZZZZ     -25.8682
 -----------------------------------------------------------------
 DrvMan completing analytic gradient of the correlated energy
 Correlated dipole moment
            1
    1  -0.0341838
    2   0.0493018
    3  -0.0000000
 Energy read as -495.774548973
 Full Analytical Gradient: (in a.u., or Hartree/Bohr)
             1             2             3             4
    1    0.00018745   -0.00011996    0.00002375   -0.00009125
    2    0.00013467    0.00000695   -0.00002025   -0.00012137
    3    0.00000001   -0.00000001   -0.00000000   -0.00000000
 Gradient time:  CPU 0.80 s  wall 0.78 s
 ----------------------------------------------------------------
             Standard Nuclear Orientation (Angstroms)
    I     Atom           X                Y                Z
 ----------------------------------------------------------------
    1      P      -0.0644967956    -0.5143666292     0.0000000000
    2      N      -1.3148878230     0.3705015686    -0.0000000000
    3      H      -1.3547914100     1.3842633715    -0.0000000000
    4      F       1.2806064562     0.4153027874     0.0000000000
 ----------------------------------------------------------------
 Nuclear Repulsion Energy =   101.6113314013 hartrees
 There are       16 alpha and       16 beta electrons

                       Distance Matrix (Angstroms)
             P (  1)   N (  2)   H (  3)
   N (  2)  1.531819
   H (  3)  2.295573  1.014547
   F (  4)  1.635111  2.595881  2.807883

 Requested basis set is 6-311++G(d,p)
 There are 30 shells and 81 basis functions
 A cutoff of  1.0D-14 yielded    460 shell pairs
 There are      3412 function pairs (      3676 Cartesian)
 Smallest overlap matrix eigenvalue = 3.08E-03
 Guess MOs from SCF MO coefficient file

 -----------------------------------------------------------------------
  General SCF calculation program by
  Eric Jon Sundstrom, Paul Horn, Yuezhi Mao, Dmitri Zuev, Alec White,
  David Stuck, Shaama M.S., Shane Yost, Joonho Lee, David Small,
  Daniel Levine, Susi Lehtola, Hugh Burton, Evgeny Epifanovsky
 -----------------------------------------------------------------------
 Hartree-Fock
 using 6 threads for integral computing
 -------------------------------------------------------
 OpenMP Integral computing Module                
 Release: version 2.0, May 2017, Q-Chem Inc. Pleasanton 
 -------------------------------------------------------
 A restricted SCF calculation will be
 performed using DIIS
 SCF converges when DIIS error is below 1.0e-08
 ---------------------------------------
  Cycle       Energy         DIIS error
 ---------------------------------------
    1    -495.2599491622      1.95e-05  
    2    -495.2599495192      4.53e-06  
    3    -495.2599495549      1.18e-06  
    4    -495.2599495579      6.63e-07  
    5    -495.2599495585      1.99e-07  
    6    -495.2599495586      6.94e-08  
    7    -495.2599495586      3.40e-08  
    8    -495.2599495586      1.66e-08  
    9    -495.2599495586      3.44e-09  Convergence criterion met
 ---------------------------------------
 SCF time:   CPU 2.01s  wall 0.00s 
 SCF   energy in the final basis set =     -495.2599495586
 Total energy in the final basis set =     -495.2599495586


 ------------------------------------------------------------------------------

   CCMAN2: suite of methods based on coupled cluster
           and equation of motion theories.

   Components:
   * libvmm-1.3-trunk
     by Evgeny Epifanovsky, Ilya Kaliman.
   * libtensor-2.5-trunk
     by Evgeny Epifanovsky, Michael Wormit, Dmitry Zuev, Sam Manzer, 
        Ilya Kaliman.
   * libcc-2.5-trunk
     by Evgeny Epifanovsky, Arik Landau, Tomasz Kus, Kirill Khistyaev, 
        Dmitry Zuev, Prashant Manohar, Xintian Feng, Anna Krylov, 
        Matthew Goldey, Alec White, Thomas Jagau, Kaushik Nanda, 
        Anastasia Gunina, Alexander Kunitsa, Joonho Lee.

   CCMAN original authors:
   Anna I. Krylov, C. David Sherrill, Steven R. Gwaltney,
   Edward F. C. Byrd (2000)
   Sergey V. Levchenko, Lyudmila V. Slipchenko, Tao Wang,
   Ana-Maria C. Cristian (2003)
   Piotr A. Pieniazek, C. Melania Oana, Evgeny Epifanovsky (2007)
   Prashant Manohar (2009)

 ------------------------------------------------------------------------------


 Allocating and initializing 30808MB of RAM...
 Calculation will run on 6 cores.


 Alpha MOs, Restricted
 -- Occupied --                  
-80.058 -26.312 -15.584  -7.593  -5.487  -5.484  -5.484  -1.613
  1 A     2 A     3 A     4 A     5 A     6 A     7 A     8 A                  
 -1.180  -0.828  -0.721  -0.688  -0.682  -0.481  -0.474  -0.452
  9 A    10 A    11 A    12 A    13 A    14 A    15 A    16 A                  
 -- Virtual --                   
  0.034   0.052   0.069   0.077   0.087   0.100   0.155   0.221
 17 A    18 A    19 A    20 A    21 A    22 A    23 A    24 A                  
  0.228   0.233   0.261   0.287   0.301   0.333   0.344   0.389
 25 A    26 A    27 A    28 A    29 A    30 A    31 A    32 A                  
  0.391   0.419   0.495   0.541   0.693   0.783   0.892   0.894
 33 A    34 A    35 A    36 A    37 A    38 A    39 A    40 A                  
  0.923   0.944   1.039   1.086   1.171   1.284   1.383   1.554
 41 A    42 A    43 A    44 A    45 A    46 A    47 A    48 A                  
  1.591   1.602   1.629   1.784   1.784   1.853   1.942   2.223
 49 A    50 A    51 A    52 A    53 A    54 A    55 A    56 A                  
  2.257   2.408   2.546   2.681   2.892   3.064   3.355   4.198
 57 A    58 A    59 A    60 A    61 A    62 A    63 A    64 A                  
  4.198   4.231   4.244   4.273   4.427   4.537   4.992   6.903
 65 A    66 A    67 A    68 A    69 A    70 A    71 A    72 A                  
  6.930   6.971   7.575  14.709  14.808  14.952  36.831  68.746
 73 A    74 A    75 A    76 A    77 A    78 A    79 A    80 A                  
166.170
 81 A                                                                          

 Beta MOs, Restricted
 -- Occupied --                  
-80.058 -26.312 -15.584  -7.593  -5.487  -5.484  -5.484  -1.613
  1 A     2 A     3 A     4 A     5 A     6 A     7 A     8 A                  
 -1.180  -0.828  -0.721  -0.688  -0.682  -0.481  -0.474  -0.452
  9 A    10 A    11 A    12 A    13 A    14 A    15 A    16 A                  
 -- Virtual --                   
  0.034   0.052   0.069   0.077   0.087   0.100   0.155   0.221
 17 A    18 A    19 A    20 A    21 A    22 A    23 A    24 A                  
  0.228   0.233   0.261   0.287   0.301   0.333   0.344   0.389
 25 A    26 A    27 A    28 A    29 A    30 A    31 A    32 A                  
  0.391   0.419   0.495   0.541   0.693   0.783   0.892   0.894
 33 A    34 A    35 A    36 A    37 A    38 A    39 A    40 A                  
  0.923   0.944   1.039   1.086   1.171   1.284   1.383   1.554
 41 A    42 A    43 A    44 A    45 A    46 A    47 A    48 A                  
  1.591   1.602   1.629   1.784   1.784   1.853   1.942   2.223
 49 A    50 A    51 A    52 A    53 A    54 A    55 A    56 A                  
  2.257   2.408   2.546   2.681   2.892   3.064   3.355   4.198
 57 A    58 A    59 A    60 A    61 A    62 A    63 A    64 A                  
  4.198   4.231   4.244   4.273   4.427   4.537   4.992   6.903
 65 A    66 A    67 A    68 A    69 A    70 A    71 A    72 A                  
  6.930   6.971   7.575  14.709  14.808  14.952  36.831  68.746
 73 A    74 A    75 A    76 A    77 A    78 A    79 A    80 A                  
166.170
 81 A                                                                          

 Occupation and symmetry of molecular orbitals

 Point group: C1 (1 irreducible representation).

                           A     All 
 -------------------------------------
 All molecular orbitals:
  - Alpha                  81    81  
  - Beta                   81    81  
 -------------------------------------
 Alpha orbitals:
  - Frozen occupied        7     7   
  - Active occupied        9     9   
  - Active virtual         65    65  
  - Frozen virtual         0     0   
 -------------------------------------
 Beta orbitals:
  - Frozen occupied        7     7   
  - Active occupied        9     9   
  - Active virtual         65    65  
  - Frozen virtual         0     0   
 -------------------------------------

 Import integrals:   CPU 0.00 s  wall 0.00 s

 Import integrals:   CPU 4.87 s  wall 0.96 s

 MP2 amplitudes:   CPU 0.05 s  wall 0.04 s

Running a double precision version
           CCSD T amplitudes will be solved using DIIS.

           Start     Size      MaxIter   EConv     TConv     
           3         7         100       1.00e-07  1.00e-05  
 ------------------------------------------------------------------------------
           Energy (a.u.)   Ediff      Tdiff       Comment
 ------------------------------------------------------------------------------
          -495.76408310                           
     1    -495.75441378   9.67e-03   6.31e-01     
     2    -495.77272024   1.83e-02   9.11e-02     
     3    -495.77176309   9.57e-04   4.09e-02     
     4    -495.77377984   2.02e-03   1.46e-02     Switched to DIIS steps.
     5    -495.77448916   7.09e-04   1.03e-02     
     6    -495.77454648   5.73e-05   2.12e-03     
     7    -495.77454620   2.80e-07   1.03e-03     
     8    -495.77454781   1.60e-06   2.29e-04     
     9    -495.77454873   9.21e-07   1.17e-04     
    10    -495.77454882   8.99e-08   3.16e-05     
    11    -495.77454887   5.07e-08   1.36e-05     
    12    -495.77454893   6.42e-08   6.36e-06     
 ------------------------------------------------------------------------------
          -495.77454893                           CCSD T converged.

End of double precision
 SCF energy                 = -495.25994956
 MP2 energy                 = -495.76408310
 CCSD correlation energy     =   -0.51459937
 CCSD total energy           = -495.77454893

 CCSD  T1^2 = 0.0114  T2^2 = 0.1763  Leading amplitudes:

 Amplitude    Orbitals with energies
  0.0290       13 (A) A                  ->    17 (A) A                   
              -0.6825                          0.0335                     
  0.0290       13 (A) B                  ->    17 (A) B                   
              -0.6825                          0.0335                     
  0.0197       14 (A) A                  ->    23 (A) A                   
              -0.4812                          0.1552                     
  0.0197       14 (A) B                  ->    23 (A) B                   
              -0.4812                          0.1552                     

 Amplitude    Orbitals with energies
 -0.0909       16 (A) A      16 (A) B    ->    17 (A) A      17 (A) B     
              -0.4518       -0.4518            0.0335        0.0335       
  0.0909       16 (A) A      16 (A) B    ->    17 (A) B      17 (A) A     
              -0.4518       -0.4518            0.0335        0.0335       
  0.0909       16 (A) B      16 (A) A    ->    17 (A) A      17 (A) B     
              -0.4518       -0.4518            0.0335        0.0335       
 -0.0909       16 (A) B      16 (A) A    ->    17 (A) B      17 (A) A     
              -0.4518       -0.4518            0.0335        0.0335       

 Computing CCSD intemediates for later calculations in double precision
 Finished.

Running a double precision version
           CCSD Lambda amplitudes will be solved using DIIS.
           Start     Size      MaxIter   EConv     LConv     
           3         7         100       1.00e-07  1.00e-05  
 ------------------------------------------------------------------------------
            Enorm      Ldiff       Comment
 ------------------------------------------------------------------------------
     1     4.45e-02   2.76e-02     
     2     1.51e-02   7.61e-03     
     3     5.84e-03   1.09e-03     
     4     3.35e-03   1.30e-03     Switched to DIIS steps.
     5     8.67e-04   6.56e-04     
     6     4.07e-04   1.17e-04     
     7     1.14e-04   3.70e-05     
     8     5.02e-05   3.24e-06     
     9     1.87e-05   1.50e-06     
    10     7.87e-06   6.16e-07     
    11     2.92e-06   1.54e-07     
    12     9.91e-07   9.36e-08     
    13     4.06e-07   3.84e-08     
    14     1.46e-07   4.38e-08     
    15     6.45e-08   1.39e-08     
 ------------------------------------------------------------------------------
                                   CCSD Lambda converged.

 Computing density matrices in double precision...
           Orbital response amplitudes will be solved using DIIS.
           Start     Size      MaxIter   EConv     LConv     
           3         7         100       1.00e-06  1.00e-06  
 ------------------------------------------------------------------------------
            Enorm      Ldiff       Comment
 ------------------------------------------------------------------------------
     1     7.26e-02   6.44e-04     
     2     3.98e-02   2.12e-02     
     3     3.22e-02   1.56e-02     
     4     5.68e-03   1.16e-02     Switched to DIIS steps.
     5     1.71e-03   5.83e-04     
     6     9.21e-04   3.27e-04     
     7     4.61e-04   1.02e-04     
     8     3.83e-05   8.62e-05     
     9     8.95e-06   3.98e-06     
    10     2.42e-06   1.28e-06     
    11     5.88e-07   1.35e-08     
 ------------------------------------------------------------------------------
                                   Orbital response converged.

 Computing density matrices... Done.
 CCSD calculation:   CPU 113.84 s  wall 22.79 s

 Transferring MO TPDM to AO TPDM
 Transferring g2_o1o1o1o1
 Transferring g2_o1o1o1v1
 Transferring g2_o1o1v1v1
 Transferring g2_o1v1o1v1
 Transferring g2_o1v1v1v1
 Transferring g2_v1v1v1v1
 Adding separable TPDM
 Computing TPDM gradient
 --------------------------------------------------------
 2e gradient
  Atom          X               Y               Z
 --------------------------------------------------------
    1         -2.403860       16.701055        0.000000  
    2         15.753774       -4.935468        0.000000  
    3          0.723389       -4.359999       -0.000000  
    4        -14.073302       -7.405587       -0.000000  
 --------------------------------------------------------
 --------------------------------------------------------
 Final gradient
  Atom          X               Y               Z
 --------------------------------------------------------
    1         -2.403860       16.701055        0.000000  
    2         15.753774       -4.935468        0.000000  
    3          0.723389       -4.359999       -0.000000  
    4        -14.073302       -7.405587       -0.000000  
 --------------------------------------------------------
 Analytic gradient from two-electron contribution:   CPU 37.97 s  wall 6.92 s

 Total ccman2 time:   CPU 161.33 s  wall 32.05 s


 --------------------------------------------------------------

                    Orbital Energies (a.u.)
 --------------------------------------------------------------

 Alpha MOs
 -- Occupied --
-80.0578 -26.3117 -15.5844  -7.5931  -5.4866  -5.4845  -5.4838  -1.6135
 -1.1800  -0.8284  -0.7213  -0.6884  -0.6825  -0.4812  -0.4744  -0.4518
 -- Virtual --
  0.0335   0.0521   0.0686   0.0769   0.0869   0.0999   0.1552   0.2208
  0.2277   0.2334   0.2608   0.2869   0.3011   0.3334   0.3441   0.3889
  0.3912   0.4193   0.4951   0.5408   0.6926   0.7829   0.8915   0.8945
  0.9235   0.9442   1.0387   1.0857   1.1706   1.2839   1.3829   1.5535
  1.5910   1.6024   1.6292   1.7836   1.7845   1.8528   1.9423   2.2233
  2.2571   2.4079   2.5460   2.6810   2.8917   3.0642   3.3549   4.1980
  4.1981   4.2305   4.2440   4.2730   4.4270   4.5373   4.9917   6.9027
  6.9295   6.9710   7.5746  14.7090  14.8084  14.9520  36.8314  68.7456
166.1702
 --------------------------------------------------------------

          Ground-State Mulliken Net Atomic Charges

     Atom                 Charge (a.u.)
  ----------------------------------------
      1 P                     0.494629
      2 N                    -0.514518
      3 H                     0.273234
      4 F                    -0.253344
  ----------------------------------------
  Sum of atomic charges =     0.000000

 -----------------------------------------------------------------
                    Cartesian Multipole Moments
 -----------------------------------------------------------------
    Charge (ESU x 10^10)
                 0.0000
    Dipole Moment (Debye)
         X      -0.0903      Y       0.1258      Z      -0.0000
       Tot       0.1549
    Quadrupole Moments (Debye-Ang)
        XX     -29.2352     XY      -2.8054     YY     -21.5360
        XZ       0.0000     YZ      -0.0000     ZZ     -22.9435
    Octopole Moments (Debye-Ang^2)
       XXX      12.4003    XXY       2.0858    XYY      -1.6297
       YYY       9.2397    XXZ      -0.0000    XYZ       0.0000
       YYZ       0.0000    XZZ       3.8614    YZZ       0.9645
       ZZZ      -0.0000
    Hexadecapole Moments (Debye-Ang^3)
      XXXX    -168.1079   XXXY      -3.3334   XXYY     -29.7351
      XYYY      -3.7285   YYYY     -59.4458   XXXZ       0.0000
      XXYZ      -0.0000   XYYZ      -0.0000   YYYZ      -0.0000
      XXZZ     -30.1878   XYZZ       0.6501   YYZZ     -15.0257
      XZZZ      -0.0000   YZZZ      -0.0000   ZZZZ     -25.8687
 -----------------------------------------------------------------
 DrvMan completing analytic gradient of the correlated energy
 Correlated dipole moment
            1
    1  -0.0355202
    2   0.0495093
    3  -0.0000000
 Energy read as -495.774548933
 Full Analytical Gradient: (in a.u., or Hartree/Bohr)
             1             2             3             4
    1    0.00027842   -0.00011615   -0.00004656   -0.00011571
    2   -0.00000517    0.00002406    0.00009230   -0.00011118
    3    0.00000000   -0.00000000    0.00000000    0.00000000
 Gradient time:  CPU 0.84 s  wall 0.85 s
 ----------------------------------------------------------------
             Standard Nuclear Orientation (Angstroms)
    I     Atom           X                Y                Z
 ----------------------------------------------------------------
    1      P      -0.0644967956    -0.5143666292     0.0000000000
    2      N      -1.3148878230     0.3705015686    -0.0000000000
    3      H      -1.3537914100     1.3852633715    -0.0000000000
    4      F       1.2806064562     0.4153027874     0.0000000000
 ----------------------------------------------------------------
 Nuclear Repulsion Energy =   101.6078369546 hartrees
 There are       16 alpha and       16 beta electrons

                       Distance Matrix (Angstroms)
             P (  1)   N (  2)   H (  3)
   N (  2)  1.531819
   H (  3)  2.295839  1.015507
   F (  4)  1.635111  2.595881  2.807290

 Requested basis set is 6-311++G(d,p)
 There are 30 shells and 81 basis functions
 A cutoff of  1.0D-14 yielded    460 shell pairs
 There are      3412 function pairs (      3676 Cartesian)
 Smallest overlap matrix eigenvalue = 3.08E-03
 Guess MOs from SCF MO coefficient file

 -----------------------------------------------------------------------
  General SCF calculation program by
  Eric Jon Sundstrom, Paul Horn, Yuezhi Mao, Dmitri Zuev, Alec White,
  David Stuck, Shaama M.S., Shane Yost, Joonho Lee, David Small,
  Daniel Levine, Susi Lehtola, Hugh Burton, Evgeny Epifanovsky
 -----------------------------------------------------------------------
 Hartree-Fock
 using 6 threads for integral computing
 -------------------------------------------------------
 OpenMP Integral computing Module                
 Release: version 2.0, May 2017, Q-Chem Inc. Pleasanton 
 -------------------------------------------------------
 A restricted SCF calculation will be
 performed using DIIS
 SCF converges when DIIS error is below 1.0e-08
 ---------------------------------------
  Cycle       Energy         DIIS error
 ---------------------------------------
    1    -495.2599264714      2.07e-05  
    2    -495.2599267893      5.96e-06  
    3    -495.2599268184      4.10e-06  
    4    -495.2599268319      7.13e-07  
    5    -495.2599268331      2.34e-07  
    6    -495.2599268332      1.02e-07  
    7    -495.2599268332      3.25e-08  
    8    -495.2599268332      1.34e-08  
    9    -495.2599268332      4.04e-09  Convergence criterion met
 ---------------------------------------
 SCF time:   CPU 2.17s  wall 0.00s 
 SCF   energy in the final basis set =     -495.2599268332
 Total energy in the final basis set =     -495.2599268332


 ------------------------------------------------------------------------------

   CCMAN2: suite of methods based on coupled cluster
           and equation of motion theories.

   Components:
   * libvmm-1.3-trunk
     by Evgeny Epifanovsky, Ilya Kaliman.
   * libtensor-2.5-trunk
     by Evgeny Epifanovsky, Michael Wormit, Dmitry Zuev, Sam Manzer, 
        Ilya Kaliman.
   * libcc-2.5-trunk
     by Evgeny Epifanovsky, Arik Landau, Tomasz Kus, Kirill Khistyaev, 
        Dmitry Zuev, Prashant Manohar, Xintian Feng, Anna Krylov, 
        Matthew Goldey, Alec White, Thomas Jagau, Kaushik Nanda, 
        Anastasia Gunina, Alexander Kunitsa, Joonho Lee.

   CCMAN original authors:
   Anna I. Krylov, C. David Sherrill, Steven R. Gwaltney,
   Edward F. C. Byrd (2000)
   Sergey V. Levchenko, Lyudmila V. Slipchenko, Tao Wang,
   Ana-Maria C. Cristian (2003)
   Piotr A. Pieniazek, C. Melania Oana, Evgeny Epifanovsky (2007)
   Prashant Manohar (2009)

 ------------------------------------------------------------------------------


 Allocating and initializing 30808MB of RAM...
 Calculation will run on 6 cores.


 Alpha MOs, Restricted
 -- Occupied --                  
-80.058 -26.312 -15.585  -7.593  -5.487  -5.484  -5.484  -1.613
  1 A     2 A     3 A     4 A     5 A     6 A     7 A     8 A                  
 -1.180  -0.828  -0.721  -0.688  -0.682  -0.481  -0.474  -0.452
  9 A    10 A    11 A    12 A    13 A    14 A    15 A    16 A                  
 -- Virtual --                   
  0.034   0.052   0.069   0.077   0.087   0.100   0.155   0.221
 17 A    18 A    19 A    20 A    21 A    22 A    23 A    24 A                  
  0.228   0.233   0.261   0.287   0.301   0.333   0.344   0.389
 25 A    26 A    27 A    28 A    29 A    30 A    31 A    32 A                  
  0.391   0.419   0.495   0.541   0.692   0.783   0.892   0.895
 33 A    34 A    35 A    36 A    37 A    38 A    39 A    40 A                  
  0.923   0.944   1.039   1.086   1.171   1.284   1.383   1.553
 41 A    42 A    43 A    44 A    45 A    46 A    47 A    48 A                  
  1.591   1.602   1.629   1.784   1.784   1.853   1.942   2.222
 49 A    50 A    51 A    52 A    53 A    54 A    55 A    56 A                  
  2.257   2.408   2.546   2.680   2.892   3.064   3.353   4.198
 57 A    58 A    59 A    60 A    61 A    62 A    63 A    64 A                  
  4.198   4.231   4.244   4.273   4.427   4.537   4.990   6.903
 65 A    66 A    67 A    68 A    69 A    70 A    71 A    72 A                  
  6.929   6.971   7.575  14.709  14.808  14.952  36.830  68.746
 73 A    74 A    75 A    76 A    77 A    78 A    79 A    80 A                  
166.170
 81 A                                                                          

 Beta MOs, Restricted
 -- Occupied --                  
-80.058 -26.312 -15.585  -7.593  -5.487  -5.484  -5.484  -1.613
  1 A     2 A     3 A     4 A     5 A     6 A     7 A     8 A                  
 -1.180  -0.828  -0.721  -0.688  -0.682  -0.481  -0.474  -0.452
  9 A    10 A    11 A    12 A    13 A    14 A    15 A    16 A                  
 -- Virtual --                   
  0.034   0.052   0.069   0.077   0.087   0.100   0.155   0.221
 17 A    18 A    19 A    20 A    21 A    22 A    23 A    24 A                  
  0.228   0.233   0.261   0.287   0.301   0.333   0.344   0.389
 25 A    26 A    27 A    28 A    29 A    30 A    31 A    32 A                  
  0.391   0.419   0.495   0.541   0.692   0.783   0.892   0.895
 33 A    34 A    35 A    36 A    37 A    38 A    39 A    40 A                  
  0.923   0.944   1.039   1.086   1.171   1.284   1.383   1.553
 41 A    42 A    43 A    44 A    45 A    46 A    47 A    48 A                  
  1.591   1.602   1.629   1.784   1.784   1.853   1.942   2.222
 49 A    50 A    51 A    52 A    53 A    54 A    55 A    56 A                  
  2.257   2.408   2.546   2.680   2.892   3.064   3.353   4.198
 57 A    58 A    59 A    60 A    61 A    62 A    63 A    64 A                  
  4.198   4.231   4.244   4.273   4.427   4.537   4.990   6.903
 65 A    66 A    67 A    68 A    69 A    70 A    71 A    72 A                  
  6.929   6.971   7.575  14.709  14.808  14.952  36.830  68.746
 73 A    74 A    75 A    76 A    77 A    78 A    79 A    80 A                  
166.170
 81 A                                                                          

 Occupation and symmetry of molecular orbitals

 Point group: C1 (1 irreducible representation).

                           A     All 
 -------------------------------------
 All molecular orbitals:
  - Alpha                  81    81  
  - Beta                   81    81  
 -------------------------------------
 Alpha orbitals:
  - Frozen occupied        7     7   
  - Active occupied        9     9   
  - Active virtual         65    65  
  - Frozen virtual         0     0   
 -------------------------------------
 Beta orbitals:
  - Frozen occupied        7     7   
  - Active occupied        9     9   
  - Active virtual         65    65  
  - Frozen virtual         0     0   
 -------------------------------------

 Import integrals:   CPU 0.00 s  wall 0.00 s

 Import integrals:   CPU 4.62 s  wall 0.85 s

 MP2 amplitudes:   CPU 0.02 s  wall 0.02 s

Running a double precision version
           CCSD T amplitudes will be solved using DIIS.

           Start     Size      MaxIter   EConv     TConv     
           3         7         100       1.00e-07  1.00e-05  
 ------------------------------------------------------------------------------
           Energy (a.u.)   Ediff      Tdiff       Comment
 ------------------------------------------------------------------------------
          -495.76408366                           
     1    -495.75440840   9.68e-03   6.31e-01     
     2    -495.77271861   1.83e-02   9.11e-02     
     3    -495.77176152   9.57e-04   4.09e-02     
     4    -495.77377876   2.02e-03   1.46e-02     Switched to DIIS steps.
     5    -495.77448829   7.10e-04   1.03e-02     
     6    -495.77454564   5.74e-05   2.12e-03     
     7    -495.77454536   2.78e-07   1.03e-03     
     8    -495.77454697   1.60e-06   2.29e-04     
     9    -495.77454789   9.21e-07   1.17e-04     
    10    -495.77454798   8.95e-08   3.16e-05     
    11    -495.77454803   5.06e-08   1.36e-05     
    12    -495.77454809   6.41e-08   6.36e-06     
 ------------------------------------------------------------------------------
          -495.77454809                           CCSD T converged.

End of double precision
 SCF energy                 = -495.25992683
 MP2 energy                 = -495.76408366
 CCSD correlation energy     =   -0.51462126
 CCSD total energy           = -495.77454809

 CCSD  T1^2 = 0.0114  T2^2 = 0.1763  Leading amplitudes:

 Amplitude    Orbitals with energies
 -0.0290       13 (A) A                  ->    17 (A) A                   
              -0.6825                          0.0335                     
 -0.0290       13 (A) B                  ->    17 (A) B                   
              -0.6825                          0.0335                     
  0.0197       14 (A) A                  ->    23 (A) A                   
              -0.4812                          0.1551                     
  0.0197       14 (A) B                  ->    23 (A) B                   
              -0.4812                          0.1551                     

 Amplitude    Orbitals with energies
 -0.0909       16 (A) A      16 (A) B    ->    17 (A) A      17 (A) B     
              -0.4518       -0.4518            0.0335        0.0335       
  0.0909       16 (A) A      16 (A) B    ->    17 (A) B      17 (A) A     
              -0.4518       -0.4518            0.0335        0.0335       
  0.0909       16 (A) B      16 (A) A    ->    17 (A) A      17 (A) B     
              -0.4518       -0.4518            0.0335        0.0335       
 -0.0909       16 (A) B      16 (A) A    ->    17 (A) B      17 (A) A     
              -0.4518       -0.4518            0.0335        0.0335       

 Computing CCSD intemediates for later calculations in double precision
 Finished.

Running a double precision version
           CCSD Lambda amplitudes will be solved using DIIS.
           Start     Size      MaxIter   EConv     LConv     
           3         7         100       1.00e-07  1.00e-05  
 ------------------------------------------------------------------------------
            Enorm      Ldiff       Comment
 ------------------------------------------------------------------------------
     1     4.45e-02   2.76e-02     
     2     1.51e-02   7.61e-03     
     3     5.84e-03   1.09e-03     
     4     3.35e-03   1.30e-03     Switched to DIIS steps.
     5     8.67e-04   6.56e-04     
     6     4.07e-04   1.17e-04     
     7     1.14e-04   3.70e-05     
     8     5.03e-05   3.24e-06     
     9     1.87e-05   1.50e-06     
    10     7.87e-06   6.17e-07     
    11     2.92e-06   1.54e-07     
    12     9.91e-07   9.37e-08     
    13     4.06e-07   3.84e-08     
    14     1.46e-07   4.38e-08     
    15     6.46e-08   1.39e-08     
 ------------------------------------------------------------------------------
                                   CCSD Lambda converged.

 Computing density matrices in double precision...
           Orbital response amplitudes will be solved using DIIS.
           Start     Size      MaxIter   EConv     LConv     
           3         7         100       1.00e-06  1.00e-06  
 ------------------------------------------------------------------------------
            Enorm      Ldiff       Comment
 ------------------------------------------------------------------------------
     1     7.26e-02   6.56e-04     
     2     3.98e-02   2.12e-02     
     3     3.22e-02   1.56e-02     
     4     5.71e-03   1.15e-02     Switched to DIIS steps.
     5     1.74e-03   5.66e-04     
     6     9.19e-04   3.31e-04     
     7     4.58e-04   1.02e-04     
     8     3.84e-05   8.62e-05     
     9     8.96e-06   3.97e-06     
    10     2.43e-06   1.28e-06     
    11     5.87e-07   1.36e-08     
 ------------------------------------------------------------------------------
                                   Orbital response converged.

 Computing density matrices... Done.
 CCSD calculation:   CPU 113.29 s  wall 22.43 s

 Transferring MO TPDM to AO TPDM
 Transferring g2_o1o1o1o1
 Transferring g2_o1o1o1v1
 Transferring g2_o1o1v1v1
 Transferring g2_o1v1o1v1
 Transferring g2_o1v1v1v1
 Transferring g2_v1v1v1v1
 Adding separable TPDM
 Computing TPDM gradient
 --------------------------------------------------------
 2e gradient
  Atom          X               Y               Z
 --------------------------------------------------------
    1         -2.402608       16.699341        0.000000  
    2         15.755333       -4.935519        0.000000  
    3          0.720754       -4.358328       -0.000000  
    4        -14.073478       -7.405493       -0.000000  
 --------------------------------------------------------
 --------------------------------------------------------
 Final gradient
  Atom          X               Y               Z
 --------------------------------------------------------
    1         -2.402608       16.699341        0.000000  
    2         15.755333       -4.935519        0.000000  
    3          0.720754       -4.358328       -0.000000  
    4        -14.073478       -7.405493       -0.000000  
 --------------------------------------------------------
 Analytic gradient from two-electron contribution:   CPU 37.69 s  wall 6.74 s

 Total ccman2 time:   CPU 158.70 s  wall 30.85 s


 --------------------------------------------------------------

                    Orbital Energies (a.u.)
 --------------------------------------------------------------

 Alpha MOs
 -- Occupied --
-80.0577 -26.3118 -15.5845  -7.5931  -5.4866  -5.4845  -5.4838  -1.6135
 -1.1800  -0.8282  -0.7211  -0.6884  -0.6825  -0.4812  -0.4744  -0.4518
 -- Virtual --
  0.0335   0.0521   0.0686   0.0769   0.0869   0.0999   0.1551   0.2208
  0.2277   0.2334   0.2608   0.2869   0.3008   0.3334   0.3441   0.3889
  0.3912   0.4193   0.4951   0.5408   0.6923   0.7829   0.8915   0.8945
  0.9233   0.9439   1.0387   1.0857   1.1706   1.2841   1.3829   1.5533
  1.5909   1.6022   1.6292   1.7836   1.7842   1.8527   1.9422   2.2223
  2.2568   2.4081   2.5463   2.6801   2.8924   3.0638   3.3531   4.1980
  4.1980   4.2305   4.2440   4.2729   4.4270   4.5373   4.9902   6.9027
  6.9295   6.9710   7.5747  14.7090  14.8084  14.9520  36.8304  68.7455
166.1703
 --------------------------------------------------------------

          Ground-State Mulliken Net Atomic Charges

     Atom                 Charge (a.u.)
  ----------------------------------------
      1 P                     0.494611
      2 N                    -0.514310
      3 H                     0.273065
      4 F                    -0.253365
  ----------------------------------------
  Sum of atomic charges =     0.000000

 -----------------------------------------------------------------
                    Cartesian Multipole Moments
 -----------------------------------------------------------------
    Charge (ESU x 10^10)
                -0.0000
    Dipole Moment (Debye)
         X      -0.0887      Y       0.1264      Z      -0.0000
       Tot       0.1544
    Quadrupole Moments (Debye-Ang)
        XX     -29.2407     XY      -2.8031     YY     -21.5338
        XZ       0.0000     YZ      -0.0000     ZZ     -22.9448
    Octopole Moments (Debye-Ang^2)
       XXX      12.4133    XXY       2.0767    XYY      -1.6300
       YYY       9.2432    XXZ      -0.0000    XYZ       0.0000
       YYZ       0.0000    XZZ       3.8624    YZZ       0.9629
       ZZZ      -0.0000
    Hexadecapole Moments (Debye-Ang^3)
      XXXX    -168.1314   XXXY      -3.3112   XXYY     -29.7423
      XYYY      -3.7293   YYYY     -59.4476   XXXZ       0.0000
      XXYZ      -0.0000   XYYZ      -0.0000   YYYZ      -0.0000
      XXZZ     -30.1891   XYZZ       0.6522   YYZZ     -15.0296
      XZZZ      -0.0000   YZZZ      -0.0000   ZZZZ     -25.8711
 -----------------------------------------------------------------
 DrvMan completing analytic gradient of the correlated energy
 Correlated dipole moment
            1
    1  -0.0348794
    2   0.0497142
    3  -0.0000000
 Energy read as -495.774548092
 Full Analytical Gradient: (in a.u., or Hartree/Bohr)
             1             2             3             4
    1    0.00020636   -0.00003116   -0.00006747   -0.00010773
    2    0.00005617   -0.00085399    0.00090982   -0.00011201
    3    0.00000000   -0.00000000    0.00000000    0.00000000
 Gradient time:  CPU 0.82 s  wall 0.84 s
 ----------------------------------------------------------------
             Standard Nuclear Orientation (Angstroms)
    I     Atom           X                Y                Z
 ----------------------------------------------------------------
    1      P      -0.0644967956    -0.5143666292     0.0000000000
    2      N      -1.3148878230     0.3705015686    -0.0000000000
    3      H      -1.3537914100     1.3832633715    -0.0000000000
    4      F       1.2806064562     0.4153027874     0.0000000000
 ----------------------------------------------------------------
 Nuclear Repulsion Energy =   101.6179405954 hartrees
 There are       16 alpha and       16 beta electrons

                       Distance Matrix (Angstroms)
             P (  1)   N (  2)   H (  3)
   N (  2)  1.531819
   H (  3)  2.294184  1.013509
   F (  4)  1.635111  2.595881  2.806599

 Requested basis set is 6-311++G(d,p)
 There are 30 shells and 81 basis functions
 A cutoff of  1.0D-14 yielded    460 shell pairs
 There are      3412 function pairs (      3676 Cartesian)
 Smallest overlap matrix eigenvalue = 3.08E-03
 Guess MOs from SCF MO coefficient file

 -----------------------------------------------------------------------
  General SCF calculation program by
  Eric Jon Sundstrom, Paul Horn, Yuezhi Mao, Dmitri Zuev, Alec White,
  David Stuck, Shaama M.S., Shane Yost, Joonho Lee, David Small,
  Daniel Levine, Susi Lehtola, Hugh Burton, Evgeny Epifanovsky
 -----------------------------------------------------------------------
 Hartree-Fock
 using 6 threads for integral computing
 -------------------------------------------------------
 OpenMP Integral computing Module                
 Release: version 2.0, May 2017, Q-Chem Inc. Pleasanton 
 -------------------------------------------------------
 A restricted SCF calculation will be
 performed using DIIS
 SCF converges when DIIS error is below 1.0e-08
 ---------------------------------------
  Cycle       Energy         DIIS error
 ---------------------------------------
    1    -495.2599743436      3.77e-05  
    2    -495.2599752613      1.13e-05  
    3    -495.2599753407      7.41e-06  
    4    -495.2599753823      1.07e-06  
    5    -495.2599753847      3.72e-07  
    6    -495.2599753849      1.51e-07  
    7    -495.2599753849      2.98e-08  
    8    -495.2599753849      6.40e-09  Convergence criterion met
 ---------------------------------------
 SCF time:   CPU 1.78s  wall 1.00s 
 SCF   energy in the final basis set =     -495.2599753849
 Total energy in the final basis set =     -495.2599753849


 ------------------------------------------------------------------------------

   CCMAN2: suite of methods based on coupled cluster
           and equation of motion theories.

   Components:
   * libvmm-1.3-trunk
     by Evgeny Epifanovsky, Ilya Kaliman.
   * libtensor-2.5-trunk
     by Evgeny Epifanovsky, Michael Wormit, Dmitry Zuev, Sam Manzer, 
        Ilya Kaliman.
   * libcc-2.5-trunk
     by Evgeny Epifanovsky, Arik Landau, Tomasz Kus, Kirill Khistyaev, 
        Dmitry Zuev, Prashant Manohar, Xintian Feng, Anna Krylov, 
        Matthew Goldey, Alec White, Thomas Jagau, Kaushik Nanda, 
        Anastasia Gunina, Alexander Kunitsa, Joonho Lee.

   CCMAN original authors:
   Anna I. Krylov, C. David Sherrill, Steven R. Gwaltney,
   Edward F. C. Byrd (2000)
   Sergey V. Levchenko, Lyudmila V. Slipchenko, Tao Wang,
   Ana-Maria C. Cristian (2003)
   Piotr A. Pieniazek, C. Melania Oana, Evgeny Epifanovsky (2007)
   Prashant Manohar (2009)

 ------------------------------------------------------------------------------


 Allocating and initializing 30808MB of RAM...
 Calculation will run on 6 cores.


 Alpha MOs, Restricted
 -- Occupied --                  
-80.058 -26.312 -15.584  -7.593  -5.487  -5.484  -5.484  -1.614
  1 A     2 A     3 A     4 A     5 A     6 A     7 A     8 A                  
 -1.180  -0.829  -0.722  -0.688  -0.683  -0.481  -0.474  -0.452
  9 A    10 A    11 A    12 A    13 A    14 A    15 A    16 A                  
 -- Virtual --                   
  0.033   0.052   0.069   0.077   0.087   0.100   0.155   0.221
 17 A    18 A    19 A    20 A    21 A    22 A    23 A    24 A                  
  0.228   0.233   0.261   0.287   0.301   0.333   0.344   0.389
 25 A    26 A    27 A    28 A    29 A    30 A    31 A    32 A                  
  0.391   0.419   0.495   0.541   0.693   0.783   0.891   0.894
 33 A    34 A    35 A    36 A    37 A    38 A    39 A    40 A                  
  0.923   0.945   1.039   1.086   1.171   1.284   1.383   1.554
 41 A    42 A    43 A    44 A    45 A    46 A    47 A    48 A                  
  1.591   1.603   1.629   1.784   1.785   1.853   1.942   2.224
 49 A    50 A    51 A    52 A    53 A    54 A    55 A    56 A                  
  2.258   2.408   2.547   2.682   2.891   3.065   3.356   4.198
 57 A    58 A    59 A    60 A    61 A    62 A    63 A    64 A                  
  4.198   4.231   4.244   4.273   4.427   4.537   4.993   6.903
 65 A    66 A    67 A    68 A    69 A    70 A    71 A    72 A                  
  6.929   6.971   7.575  14.709  14.808  14.952  36.833  68.746
 73 A    74 A    75 A    76 A    77 A    78 A    79 A    80 A                  
166.170
 81 A                                                                          

 Beta MOs, Restricted
 -- Occupied --                  
-80.058 -26.312 -15.584  -7.593  -5.487  -5.484  -5.484  -1.614
  1 A     2 A     3 A     4 A     5 A     6 A     7 A     8 A                  
 -1.180  -0.829  -0.722  -0.688  -0.683  -0.481  -0.474  -0.452
  9 A    10 A    11 A    12 A    13 A    14 A    15 A    16 A                  
 -- Virtual --                   
  0.033   0.052   0.069   0.077   0.087   0.100   0.155   0.221
 17 A    18 A    19 A    20 A    21 A    22 A    23 A    24 A                  
  0.228   0.233   0.261   0.287   0.301   0.333   0.344   0.389
 25 A    26 A    27 A    28 A    29 A    30 A    31 A    32 A                  
  0.391   0.419   0.495   0.541   0.693   0.783   0.891   0.894
 33 A    34 A    35 A    36 A    37 A    38 A    39 A    40 A                  
  0.923   0.945   1.039   1.086   1.171   1.284   1.383   1.554
 41 A    42 A    43 A    44 A    45 A    46 A    47 A    48 A                  
  1.591   1.603   1.629   1.784   1.785   1.853   1.942   2.224
 49 A    50 A    51 A    52 A    53 A    54 A    55 A    56 A                  
  2.258   2.408   2.547   2.682   2.891   3.065   3.356   4.198
 57 A    58 A    59 A    60 A    61 A    62 A    63 A    64 A                  
  4.198   4.231   4.244   4.273   4.427   4.537   4.993   6.903
 65 A    66 A    67 A    68 A    69 A    70 A    71 A    72 A                  
  6.929   6.971   7.575  14.709  14.808  14.952  36.833  68.746
 73 A    74 A    75 A    76 A    77 A    78 A    79 A    80 A                  
166.170
 81 A                                                                          

 Occupation and symmetry of molecular orbitals

 Point group: C1 (1 irreducible representation).

                           A     All 
 -------------------------------------
 All molecular orbitals:
  - Alpha                  81    81  
  - Beta                   81    81  
 -------------------------------------
 Alpha orbitals:
  - Frozen occupied        7     7   
  - Active occupied        9     9   
  - Active virtual         65    65  
  - Frozen virtual         0     0   
 -------------------------------------
 Beta orbitals:
  - Frozen occupied        7     7   
  - Active occupied        9     9   
  - Active virtual         65    65  
  - Frozen virtual         0     0   
 -------------------------------------

 Import integrals:   CPU 0.00 s  wall 0.00 s

 Import integrals:   CPU 4.62 s  wall 0.85 s

 MP2 amplitudes:   CPU 0.02 s  wall 0.02 s

Running a double precision version
           CCSD T amplitudes will be solved using DIIS.

           Start     Size      MaxIter   EConv     TConv     
           3         7         100       1.00e-07  1.00e-05  
 ------------------------------------------------------------------------------
           Energy (a.u.)   Ediff      Tdiff       Comment
 ------------------------------------------------------------------------------
          -495.76407761                           
     1    -495.75441988   9.66e-03   6.31e-01     
     2    -495.77272021   1.83e-02   9.11e-02     
     3    -495.77176372   9.56e-04   4.09e-02     
     4    -495.77377960   2.02e-03   1.46e-02     Switched to DIIS steps.
     5    -495.77448851   7.09e-04   1.03e-02     
     6    -495.77454578   5.73e-05   2.12e-03     
     7    -495.77454549   2.85e-07   1.03e-03     
     8    -495.77454710   1.60e-06   2.29e-04     
     9    -495.77454802   9.21e-07   1.16e-04     
    10    -495.77454811   9.02e-08   3.15e-05     
    11    -495.77454816   5.07e-08   1.36e-05     
    12    -495.77454822   6.41e-08   6.35e-06     
 ------------------------------------------------------------------------------
          -495.77454822                           CCSD T converged.

End of double precision
 SCF energy                 = -495.25997538
 MP2 energy                 = -495.76407761
 CCSD correlation energy     =   -0.51457284
 CCSD total energy           = -495.77454822

 CCSD  T1^2 = 0.0114  T2^2 = 0.1762  Leading amplitudes:

 Amplitude    Orbitals with energies
 -0.0290       13 (A) A                  ->    17 (A) A                   
              -0.6825                          0.0335                     
 -0.0290       13 (A) B                  ->    17 (A) B                   
              -0.6825                          0.0335                     
  0.0197       14 (A) A                  ->    23 (A) A                   
              -0.4813                          0.1552                     
  0.0197       14 (A) B                  ->    23 (A) B                   
              -0.4813                          0.1552                     

 Amplitude    Orbitals with energies
 -0.0909       16 (A) A      16 (A) B    ->    17 (A) A      17 (A) B     
              -0.4518       -0.4518            0.0335        0.0335       
  0.0909       16 (A) A      16 (A) B    ->    17 (A) B      17 (A) A     
              -0.4518       -0.4518            0.0335        0.0335       
  0.0909       16 (A) B      16 (A) A    ->    17 (A) A      17 (A) B     
              -0.4518       -0.4518            0.0335        0.0335       
 -0.0909       16 (A) B      16 (A) A    ->    17 (A) B      17 (A) A     
              -0.4518       -0.4518            0.0335        0.0335       

 Computing CCSD intemediates for later calculations in double precision
 Finished.

Running a double precision version
           CCSD Lambda amplitudes will be solved using DIIS.
           Start     Size      MaxIter   EConv     LConv     
           3         7         100       1.00e-07  1.00e-05  
 ------------------------------------------------------------------------------
            Enorm      Ldiff       Comment
 ------------------------------------------------------------------------------
     1     4.45e-02   2.76e-02     
     2     1.51e-02   7.61e-03     
     3     5.84e-03   1.09e-03     
     4     3.35e-03   1.30e-03     Switched to DIIS steps.
     5     8.67e-04   6.56e-04     
     6     4.07e-04   1.17e-04     
     7     1.14e-04   3.69e-05     
     8     5.02e-05   3.24e-06     
     9     1.87e-05   1.50e-06     
    10     7.86e-06   6.15e-07     
    11     2.92e-06   1.53e-07     
    12     9.90e-07   9.35e-08     
    13     4.06e-07   3.83e-08     
    14     1.46e-07   4.37e-08     
    15     6.44e-08   1.38e-08     
 ------------------------------------------------------------------------------
                                   CCSD Lambda converged.

 Computing density matrices in double precision...
           Orbital response amplitudes will be solved using DIIS.
           Start     Size      MaxIter   EConv     LConv     
           3         7         100       1.00e-06  1.00e-06  
 ------------------------------------------------------------------------------
            Enorm      Ldiff       Comment
 ------------------------------------------------------------------------------
     1     7.26e-02   6.40e-04     
     2     3.98e-02   2.13e-02     
     3     3.22e-02   1.56e-02     
     4     5.67e-03   1.16e-02     Switched to DIIS steps.
     5     1.70e-03   5.92e-04     
     6     9.22e-04   3.25e-04     
     7     4.63e-04   1.01e-04     
     8     3.83e-05   8.61e-05     
     9     8.95e-06   3.99e-06     
    10     2.42e-06   1.28e-06     
    11     5.89e-07   1.36e-08     
 ------------------------------------------------------------------------------
                                   Orbital response converged.

 Computing density matrices... Done.
 CCSD calculation:   CPU 113.83 s  wall 22.80 s

 Transferring MO TPDM to AO TPDM
 Transferring g2_o1o1o1o1
 Transferring g2_o1o1o1v1
 Transferring g2_o1o1v1v1
 Transferring g2_o1v1o1v1
 Transferring g2_o1v1v1v1
 Transferring g2_v1v1v1v1
 Adding separable TPDM
 Computing TPDM gradient
 --------------------------------------------------------
 2e gradient
  Atom          X               Y               Z
 --------------------------------------------------------
    1         -2.403298       16.700281       -0.000000  
    2         15.757771       -4.932196        0.000000  
    3          0.719462       -4.362635        0.000000  
    4        -14.073935       -7.405451       -0.000000  
 --------------------------------------------------------
 --------------------------------------------------------
 Final gradient
  Atom          X               Y               Z
 --------------------------------------------------------
    1         -2.403298       16.700281       -0.000000  
    2         15.757771       -4.932196        0.000000  
    3          0.719462       -4.362635        0.000000  
    4        -14.073935       -7.405451       -0.000000  
 --------------------------------------------------------
 Analytic gradient from two-electron contribution:   CPU 37.77 s  wall 6.90 s

 Total ccman2 time:   CPU 158.91 s  wall 31.28 s


 --------------------------------------------------------------

                    Orbital Energies (a.u.)
 --------------------------------------------------------------

 Alpha MOs
 -- Occupied --
-80.0578 -26.3118 -15.5843  -7.5932  -5.4866  -5.4845  -5.4839  -1.6135
 -1.1802  -0.8285  -0.7215  -0.6884  -0.6825  -0.4813  -0.4744  -0.4518
 -- Virtual --
  0.0335   0.0521   0.0687   0.0769   0.0869   0.0999   0.1552   0.2208
  0.2277   0.2333   0.2608   0.2869   0.3012   0.3334   0.3442   0.3889
  0.3912   0.4192   0.4951   0.5408   0.6929   0.7829   0.8915   0.8945
  0.9234   0.9446   1.0387   1.0855   1.1706   1.2838   1.3828   1.5535
  1.5910   1.6025   1.6292   1.7836   1.7847   1.8526   1.9423   2.2242
  2.2576   2.4081   2.5466   2.6818   2.8910   3.0646   3.3563   4.1980
  4.1980   4.2305   4.2440   4.2731   4.4272   4.5374   4.9930   6.9027
  6.9295   6.9710   7.5746  14.7090  14.8084  14.9520  36.8325  68.7455
166.1703
 --------------------------------------------------------------

          Ground-State Mulliken Net Atomic Charges

     Atom                 Charge (a.u.)
  ----------------------------------------
      1 P                     0.494602
      2 N                    -0.514434
      3 H                     0.273202
      4 F                    -0.253370
  ----------------------------------------
  Sum of atomic charges =    -0.000000

 -----------------------------------------------------------------
                    Cartesian Multipole Moments
 -----------------------------------------------------------------
    Charge (ESU x 10^10)
                -0.0000
    Dipole Moment (Debye)
         X      -0.0885      Y       0.1248      Z      -0.0000
       Tot       0.1530
    Quadrupole Moments (Debye-Ang)
        XX     -29.2388     XY      -2.8003     YY     -21.5388
        XZ       0.0000     YZ       0.0000     ZZ     -22.9420
    Octopole Moments (Debye-Ang^2)
       XXX      12.4052    XXY       2.0771    XYY      -1.6229
       YYY       9.2362    XXZ      -0.0000    XYZ       0.0000
       YYZ       0.0000    XZZ       3.8594    YZZ       0.9665
       ZZZ       0.0000
    Hexadecapole Moments (Debye-Ang^3)
      XXXX    -168.1044   XXXY      -3.3212   XXYY     -29.7460
      XYYY      -3.7169   YYYY     -59.4470   XXXZ       0.0000
      XXYZ      -0.0000   XYYZ      -0.0000   YYYZ       0.0000
      XXZZ     -30.1838   XYZZ       0.6474   YYZZ     -15.0217
      XZZZ      -0.0000   YZZZ       0.0000   ZZZZ     -25.8657
 -----------------------------------------------------------------
 DrvMan completing analytic gradient of the correlated energy
 Correlated dipole moment
            1
    1  -0.0348235
    2   0.0490970
    3  -0.0000000
 Energy read as -495.774548222
 Full Analytical Gradient: (in a.u., or Hartree/Bohr)
             1             2             3             4
    1    0.00025951   -0.00020536    0.00004507   -0.00009922
    2    0.00007327    0.00089141   -0.00084414   -0.00012054
    3    0.00000000   -0.00000000    0.00000000   -0.00000000
 Gradient time:  CPU 0.83 s  wall 0.84 s
 ----------------------------------------------------------------
             Standard Nuclear Orientation (Angstroms)
    I     Atom           X                Y                Z
 ----------------------------------------------------------------
    1      P      -0.0644967956    -0.5143666292     0.0000000000
    2      N      -1.3148878230     0.3705015686    -0.0000000000
    3      H      -1.3537914100     1.3842633715     0.0010000000
    4      F       1.2806064562     0.4153027874     0.0000000000
 ----------------------------------------------------------------
 Nuclear Repulsion Energy =   101.6128827488 hartrees
 There are       16 alpha and       16 beta electrons

                       Distance Matrix (Angstroms)
             P (  1)   N (  2)   H (  3)
   N (  2)  1.531819
   H (  3)  2.295011  1.014508
   F (  4)  1.635111  2.595881  2.806945

 Requested basis set is 6-311++G(d,p)
 There are 30 shells and 81 basis functions
 A cutoff of  1.0D-14 yielded    460 shell pairs
 There are      3412 function pairs (      3676 Cartesian)
 Smallest overlap matrix eigenvalue = 3.08E-03
 Guess MOs from SCF MO coefficient file

 -----------------------------------------------------------------------
  General SCF calculation program by
  Eric Jon Sundstrom, Paul Horn, Yuezhi Mao, Dmitri Zuev, Alec White,
  David Stuck, Shaama M.S., Shane Yost, Joonho Lee, David Small,
  Daniel Levine, Susi Lehtola, Hugh Burton, Evgeny Epifanovsky
 -----------------------------------------------------------------------
 Hartree-Fock
 using 6 threads for integral computing
 -------------------------------------------------------
 OpenMP Integral computing Module                
 Release: version 2.0, May 2017, Q-Chem Inc. Pleasanton 
 -------------------------------------------------------
 A restricted SCF calculation will be
 performed using DIIS
 SCF converges when DIIS error is below 1.0e-08
 ---------------------------------------
  Cycle       Energy         DIIS error
 ---------------------------------------
    1    -495.2599515405      2.10e-05  
    2    -495.2599518553      6.08e-06  
    3    -495.2599518843      4.10e-06  
    4    -495.2599518984      8.00e-07  
    5    -495.2599519002      3.15e-07  
    6    -495.2599519005      1.56e-07  
    7    -495.2599519005      5.84e-08  
    8    -495.2599519006      1.68e-08  
    9    -495.2599519006      5.70e-09  Convergence criterion met
 ---------------------------------------
 SCF time:   CPU 2.05s  wall 0.00s 
 SCF   energy in the final basis set =     -495.2599519006
 Total energy in the final basis set =     -495.2599519006


 ------------------------------------------------------------------------------

   CCMAN2: suite of methods based on coupled cluster
           and equation of motion theories.

   Components:
   * libvmm-1.3-trunk
     by Evgeny Epifanovsky, Ilya Kaliman.
   * libtensor-2.5-trunk
     by Evgeny Epifanovsky, Michael Wormit, Dmitry Zuev, Sam Manzer, 
        Ilya Kaliman.
   * libcc-2.5-trunk
     by Evgeny Epifanovsky, Arik Landau, Tomasz Kus, Kirill Khistyaev, 
        Dmitry Zuev, Prashant Manohar, Xintian Feng, Anna Krylov, 
        Matthew Goldey, Alec White, Thomas Jagau, Kaushik Nanda, 
        Anastasia Gunina, Alexander Kunitsa, Joonho Lee.

   CCMAN original authors:
   Anna I. Krylov, C. David Sherrill, Steven R. Gwaltney,
   Edward F. C. Byrd (2000)
   Sergey V. Levchenko, Lyudmila V. Slipchenko, Tao Wang,
   Ana-Maria C. Cristian (2003)
   Piotr A. Pieniazek, C. Melania Oana, Evgeny Epifanovsky (2007)
   Prashant Manohar (2009)

 ------------------------------------------------------------------------------


 Allocating and initializing 30808MB of RAM...
 Calculation will run on 6 cores.


 Alpha MOs, Restricted
 -- Occupied --                  
-80.058 -26.312 -15.584  -7.593  -5.487  -5.484  -5.484  -1.613
  1 A     2 A     3 A     4 A     5 A     6 A     7 A     8 A                  
 -1.180  -0.828  -0.721  -0.688  -0.682  -0.481  -0.474  -0.452
  9 A    10 A    11 A    12 A    13 A    14 A    15 A    16 A                  
 -- Virtual --                   
  0.034   0.052   0.069   0.077   0.087   0.100   0.155   0.221
 17 A    18 A    19 A    20 A    21 A    22 A    23 A    24 A                  
  0.228   0.233   0.261   0.287   0.301   0.333   0.344   0.389
 25 A    26 A    27 A    28 A    29 A    30 A    31 A    32 A                  
  0.391   0.419   0.495   0.541   0.693   0.783   0.892   0.894
 33 A    34 A    35 A    36 A    37 A    38 A    39 A    40 A                  
  0.923   0.944   1.039   1.086   1.171   1.284   1.383   1.553
 41 A    42 A    43 A    44 A    45 A    46 A    47 A    48 A                  
  1.591   1.602   1.629   1.784   1.784   1.853   1.942   2.223
 49 A    50 A    51 A    52 A    53 A    54 A    55 A    56 A                  
  2.257   2.408   2.546   2.681   2.892   3.064   3.355   4.198
 57 A    58 A    59 A    60 A    61 A    62 A    63 A    64 A                  
  4.198   4.231   4.244   4.273   4.427   4.537   4.992   6.903
 65 A    66 A    67 A    68 A    69 A    70 A    71 A    72 A                  
  6.929   6.971   7.575  14.709  14.808  14.952  36.831  68.746
 73 A    74 A    75 A    76 A    77 A    78 A    79 A    80 A                  
166.170
 81 A                                                                          

 Beta MOs, Restricted
 -- Occupied --                  
-80.058 -26.312 -15.584  -7.593  -5.487  -5.484  -5.484  -1.613
  1 A     2 A     3 A     4 A     5 A     6 A     7 A     8 A                  
 -1.180  -0.828  -0.721  -0.688  -0.682  -0.481  -0.474  -0.452
  9 A    10 A    11 A    12 A    13 A    14 A    15 A    16 A                  
 -- Virtual --                   
  0.034   0.052   0.069   0.077   0.087   0.100   0.155   0.221
 17 A    18 A    19 A    20 A    21 A    22 A    23 A    24 A                  
  0.228   0.233   0.261   0.287   0.301   0.333   0.344   0.389
 25 A    26 A    27 A    28 A    29 A    30 A    31 A    32 A                  
  0.391   0.419   0.495   0.541   0.693   0.783   0.892   0.894
 33 A    34 A    35 A    36 A    37 A    38 A    39 A    40 A                  
  0.923   0.944   1.039   1.086   1.171   1.284   1.383   1.553
 41 A    42 A    43 A    44 A    45 A    46 A    47 A    48 A                  
  1.591   1.602   1.629   1.784   1.784   1.853   1.942   2.223
 49 A    50 A    51 A    52 A    53 A    54 A    55 A    56 A                  
  2.257   2.408   2.546   2.681   2.892   3.064   3.355   4.198
 57 A    58 A    59 A    60 A    61 A    62 A    63 A    64 A                  
  4.198   4.231   4.244   4.273   4.427   4.537   4.992   6.903
 65 A    66 A    67 A    68 A    69 A    70 A    71 A    72 A                  
  6.929   6.971   7.575  14.709  14.808  14.952  36.831  68.746
 73 A    74 A    75 A    76 A    77 A    78 A    79 A    80 A                  
166.170
 81 A                                                                          

 Occupation and symmetry of molecular orbitals

 Point group: C1 (1 irreducible representation).

                           A     All 
 -------------------------------------
 All molecular orbitals:
  - Alpha                  81    81  
  - Beta                   81    81  
 -------------------------------------
 Alpha orbitals:
  - Frozen occupied        7     7   
  - Active occupied        9     9   
  - Active virtual         65    65  
  - Frozen virtual         0     0   
 -------------------------------------
 Beta orbitals:
  - Frozen occupied        7     7   
  - Active occupied        9     9   
  - Active virtual         65    65  
  - Frozen virtual         0     0   
 -------------------------------------

 Import integrals:   CPU 0.00 s  wall 0.00 s

 Import integrals:   CPU 4.88 s  wall 0.97 s

 MP2 amplitudes:   CPU 0.07 s  wall 0.05 s

Running a double precision version
           CCSD T amplitudes will be solved using DIIS.

           Start     Size      MaxIter   EConv     TConv     
           3         7         100       1.00e-07  1.00e-05  
 ------------------------------------------------------------------------------
           Energy (a.u.)   Ediff      Tdiff       Comment
 ------------------------------------------------------------------------------
          -495.76408144                           
     1    -495.75441494   9.67e-03   6.31e-01     
     2    -495.77272021   1.83e-02   9.11e-02     
     3    -495.77176342   9.57e-04   4.09e-02     
     4    -495.77377998   2.02e-03   1.46e-02     Switched to DIIS steps.
     5    -495.77448920   7.09e-04   1.03e-02     
     6    -495.77454651   5.73e-05   2.12e-03     
     7    -495.77454623   2.82e-07   1.03e-03     
     8    -495.77454783   1.60e-06   2.29e-04     
     9    -495.77454875   9.21e-07   1.17e-04     
    10    -495.77454884   8.98e-08   3.16e-05     
    11    -495.77454889   5.07e-08   1.36e-05     
    12    -495.77454896   6.41e-08   6.36e-06     
 ------------------------------------------------------------------------------
          -495.77454896                           CCSD T converged.

End of double precision
 SCF energy                 = -495.25995190
 MP2 energy                 = -495.76408144
 CCSD correlation energy     =   -0.51459705
 CCSD total energy           = -495.77454896

 CCSD  T1^2 = 0.0114  T2^2 = 0.1763  Leading amplitudes:

 Amplitude    Orbitals with energies
 -0.0290       13 (A) A                  ->    17 (A) A                   
              -0.6825                          0.0335                     
 -0.0290       13 (A) B                  ->    17 (A) B                   
              -0.6825                          0.0335                     
  0.0197       14 (A) A                  ->    23 (A) A                   
              -0.4812                          0.1552                     
  0.0197       14 (A) B                  ->    23 (A) B                   
              -0.4812                          0.1552                     

 Amplitude    Orbitals with energies
 -0.0909       16 (A) A      16 (A) B    ->    17 (A) A      17 (A) B     
              -0.4518       -0.4518            0.0335        0.0335       
  0.0909       16 (A) A      16 (A) B    ->    17 (A) B      17 (A) A     
              -0.4518       -0.4518            0.0335        0.0335       
  0.0909       16 (A) B      16 (A) A    ->    17 (A) A      17 (A) B     
              -0.4518       -0.4518            0.0335        0.0335       
 -0.0909       16 (A) B      16 (A) A    ->    17 (A) B      17 (A) A     
              -0.4518       -0.4518            0.0335        0.0335       

 Computing CCSD intemediates for later calculations in double precision
 Finished.

Running a double precision version
           CCSD Lambda amplitudes will be solved using DIIS.
           Start     Size      MaxIter   EConv     LConv     
           3         7         100       1.00e-07  1.00e-05  
 ------------------------------------------------------------------------------
            Enorm      Ldiff       Comment
 ------------------------------------------------------------------------------
     1     4.45e-02   2.76e-02     
     2     1.51e-02   7.61e-03     
     3     5.84e-03   1.09e-03     
     4     3.35e-03   1.30e-03     Switched to DIIS steps.
     5     8.67e-04   6.56e-04     
     6     4.07e-04   1.17e-04     
     7     1.14e-04   3.70e-05     
     8     5.02e-05   3.24e-06     
     9     1.87e-05   1.50e-06     
    10     7.87e-06   6.16e-07     
    11     2.92e-06   1.54e-07     
    12     9.90e-07   9.36e-08     
    13     4.06e-07   3.84e-08     
    14     1.46e-07   4.38e-08     
    15     6.46e-08   1.39e-08     
 ------------------------------------------------------------------------------
                                   CCSD Lambda converged.

 Computing density matrices in double precision...
           Orbital response amplitudes will be solved using DIIS.
           Start     Size      MaxIter   EConv     LConv     
           3         7         100       1.00e-06  1.00e-06  
 ------------------------------------------------------------------------------
            Enorm      Ldiff       Comment
 ------------------------------------------------------------------------------
     1     7.26e-02   6.48e-04     
     2     3.98e-02   2.12e-02     
     3     3.22e-02   1.56e-02     
     4     5.69e-03   1.16e-02     Switched to DIIS steps.
     5     1.72e-03   5.79e-04     
     6     9.21e-04   3.28e-04     
     7     4.60e-04   1.02e-04     
     8     3.83e-05   8.61e-05     
     9     8.96e-06   3.98e-06     
    10     2.42e-06   1.28e-06     
    11     5.88e-07   1.36e-08     
 ------------------------------------------------------------------------------
                                   Orbital response converged.

 Computing density matrices... Done.
 CCSD calculation:   CPU 114.40 s  wall 22.73 s

 Transferring MO TPDM to AO TPDM
 Transferring g2_o1o1o1o1
 Transferring g2_o1o1o1v1
 Transferring g2_o1o1v1v1
 Transferring g2_o1v1o1v1
 Transferring g2_o1v1v1v1
 Transferring g2_v1v1v1v1
 Adding separable TPDM
 Computing TPDM gradient
 --------------------------------------------------------
 2e gradient
  Atom          X               Y               Z
 --------------------------------------------------------
    1         -2.402953       16.699810       -0.000083  
    2         15.756548       -4.933858        0.004979  
    3          0.720111       -4.360480       -0.005048  
    4        -14.073706       -7.405472        0.000152  
 --------------------------------------------------------
 --------------------------------------------------------
 Final gradient
  Atom          X               Y               Z
 --------------------------------------------------------
    1         -2.402953       16.699810       -0.000083  
    2         15.756548       -4.933858        0.004979  
    3          0.720111       -4.360480       -0.005048  
    4        -14.073706       -7.405472        0.000152  
 --------------------------------------------------------
 Analytic gradient from two-electron contribution:   CPU 37.70 s  wall 6.85 s

 Total ccman2 time:   CPU 162.54 s  wall 32.06 s


 --------------------------------------------------------------

                    Orbital Energies (a.u.)
 --------------------------------------------------------------

 Alpha MOs
 -- Occupied --
-80.0578 -26.3118 -15.5844  -7.5931  -5.4866  -5.4845  -5.4838  -1.6135
 -1.1801  -0.8284  -0.7213  -0.6884  -0.6825  -0.4812  -0.4744  -0.4518
 -- Virtual --
  0.0335   0.0521   0.0686   0.0769   0.0869   0.0999   0.1552   0.2208
  0.2277   0.2334   0.2608   0.2869   0.3010   0.3334   0.3441   0.3889
  0.3912   0.4193   0.4951   0.5408   0.6926   0.7829   0.8915   0.8945
  0.9233   0.9442   1.0387   1.0856   1.1706   1.2839   1.3829   1.5534
  1.5909   1.6024   1.6292   1.7836   1.7845   1.8526   1.9422   2.2233
  2.2572   2.4081   2.5464   2.6810   2.8917   3.0642   3.3547   4.1980
  4.1980   4.2305   4.2440   4.2730   4.4271   4.5373   4.9916   6.9027
  6.9295   6.9710   7.5747  14.7090  14.8084  14.9520  36.8315  68.7455
166.1703
 --------------------------------------------------------------

          Ground-State Mulliken Net Atomic Charges

     Atom                 Charge (a.u.)
  ----------------------------------------
      1 P                     0.494606
      2 N                    -0.514372
      3 H                     0.273133
      4 F                    -0.253367
  ----------------------------------------
  Sum of atomic charges =    -0.000000

 -----------------------------------------------------------------
                    Cartesian Multipole Moments
 -----------------------------------------------------------------
    Charge (ESU x 10^10)
                -0.0000
    Dipole Moment (Debye)
         X      -0.0886      Y       0.1256      Z       0.0019
       Tot       0.1537
    Quadrupole Moments (Debye-Ang)
        XX     -29.2397     XY      -2.8017     YY     -21.5363
        XZ      -0.0019     YZ       0.0021     ZZ     -22.9434
    Octopole Moments (Debye-Ang^2)
       XXX      12.4092    XXY       2.0769    XYY      -1.6264
       YYY       9.2397    XXZ       0.0025    XYZ      -0.0039
       YYZ       0.0037    XZZ       3.8609    YZZ       0.9647
       ZZZ      -0.0006
    Hexadecapole Moments (Debye-Ang^3)
      XXXX    -168.1179   XXXY      -3.3162   XXYY     -29.7442
      XYYY      -3.7231   YYYY     -59.4473   XXXZ      -0.0026
      XXYZ       0.0041   XYYZ      -0.0040   YYYZ       0.0025
      XXZZ     -30.1864   XYZZ       0.6498   YYZZ     -15.0256
      XZZZ       0.0021   YZZZ      -0.0024   ZZZZ     -25.8684
 -----------------------------------------------------------------
 DrvMan completing analytic gradient of the correlated energy
 Correlated dipole moment
            1
    1  -0.0348517
    2   0.0494056
    3   0.0007354
 Energy read as -495.774548955
 Full Analytical Gradient: (in a.u., or Hartree/Bohr)
             1             2             3             4
    1    0.00023292   -0.00011806   -0.00001137   -0.00010349
    2    0.00006473    0.00001550    0.00003604   -0.00011627
    3    0.00003762   -0.00005365    0.00003363   -0.00001761
 Gradient time:  CPU 0.78 s  wall 0.79 s
 ----------------------------------------------------------------
             Standard Nuclear Orientation (Angstroms)
    I     Atom           X                Y                Z
 ----------------------------------------------------------------
    1      P      -0.0644967956    -0.5143666292     0.0000000000
    2      N      -1.3148878230     0.3705015686    -0.0000000000
    3      H      -1.3537914100     1.3842633715    -0.0000000000
    4      F       1.2816064562     0.4153027874     0.0000000000
 ----------------------------------------------------------------
 Nuclear Repulsion Energy =   101.5854004651 hartrees
 There are       16 alpha and       16 beta electrons

                       Distance Matrix (Angstroms)
             P (  1)   N (  2)   H (  3)
   N (  2)  1.531819
   H (  3)  2.295011  1.014508
   F (  4)  1.635934  2.596881  2.807883

 Requested basis set is 6-311++G(d,p)
 There are 30 shells and 81 basis functions
 A cutoff of  1.0D-14 yielded    460 shell pairs
 There are      3412 function pairs (      3676 Cartesian)
 Smallest overlap matrix eigenvalue = 3.08E-03
 Guess MOs from SCF MO coefficient file

 -----------------------------------------------------------------------
  General SCF calculation program by
  Eric Jon Sundstrom, Paul Horn, Yuezhi Mao, Dmitri Zuev, Alec White,
  David Stuck, Shaama M.S., Shane Yost, Joonho Lee, David Small,
  Daniel Levine, Susi Lehtola, Hugh Burton, Evgeny Epifanovsky
 -----------------------------------------------------------------------
 Hartree-Fock
 using 6 threads for integral computing
 -------------------------------------------------------
 OpenMP Integral computing Module                
 Release: version 2.0, May 2017, Q-Chem Inc. Pleasanton 
 -------------------------------------------------------
 A restricted SCF calculation will be
 performed using DIIS
 SCF converges when DIIS error is below 1.0e-08
 ---------------------------------------
  Cycle       Energy         DIIS error
 ---------------------------------------
    1    -495.2599195712      2.11e-05  
    2    -495.2599199296      6.00e-06  
    3    -495.2599199605      3.38e-06  
    4    -495.2599199688      8.10e-07  
    5    -495.2599199702      3.32e-07  
    6    -495.2599199705      1.82e-07  
    7    -495.2599199706      5.89e-08  
    8    -495.2599199707      1.87e-08  
    9    -495.2599199706      7.13e-09  Convergence criterion met
 ---------------------------------------
 SCF time:   CPU 2.11s  wall 1.00s 
 SCF   energy in the final basis set =     -495.2599199706
 Total energy in the final basis set =     -495.2599199706


 ------------------------------------------------------------------------------

   CCMAN2: suite of methods based on coupled cluster
           and equation of motion theories.

   Components:
   * libvmm-1.3-trunk
     by Evgeny Epifanovsky, Ilya Kaliman.
   * libtensor-2.5-trunk
     by Evgeny Epifanovsky, Michael Wormit, Dmitry Zuev, Sam Manzer, 
        Ilya Kaliman.
   * libcc-2.5-trunk
     by Evgeny Epifanovsky, Arik Landau, Tomasz Kus, Kirill Khistyaev, 
        Dmitry Zuev, Prashant Manohar, Xintian Feng, Anna Krylov, 
        Matthew Goldey, Alec White, Thomas Jagau, Kaushik Nanda, 
        Anastasia Gunina, Alexander Kunitsa, Joonho Lee.

   CCMAN original authors:
   Anna I. Krylov, C. David Sherrill, Steven R. Gwaltney,
   Edward F. C. Byrd (2000)
   Sergey V. Levchenko, Lyudmila V. Slipchenko, Tao Wang,
   Ana-Maria C. Cristian (2003)
   Piotr A. Pieniazek, C. Melania Oana, Evgeny Epifanovsky (2007)
   Prashant Manohar (2009)

 ------------------------------------------------------------------------------


 Allocating and initializing 30808MB of RAM...
 Calculation will run on 6 cores.


 Alpha MOs, Restricted
 -- Occupied --                  
-80.058 -26.312 -15.585  -7.593  -5.487  -5.485  -5.484  -1.613
  1 A     2 A     3 A     4 A     5 A     6 A     7 A     8 A                  
 -1.180  -0.828  -0.721  -0.688  -0.682  -0.481  -0.474  -0.452
  9 A    10 A    11 A    12 A    13 A    14 A    15 A    16 A                  
 -- Virtual --                   
  0.033   0.052   0.069   0.077   0.087   0.100   0.155   0.221
 17 A    18 A    19 A    20 A    21 A    22 A    23 A    24 A                  
  0.228   0.233   0.261   0.287   0.301   0.333   0.344   0.389
 25 A    26 A    27 A    28 A    29 A    30 A    31 A    32 A                  
  0.391   0.419   0.495   0.541   0.693   0.783   0.891   0.894
 33 A    34 A    35 A    36 A    37 A    38 A    39 A    40 A                  
  0.923   0.944   1.039   1.085   1.170   1.284   1.383   1.553
 41 A    42 A    43 A    44 A    45 A    46 A    47 A    48 A                  
  1.591   1.602   1.629   1.784   1.784   1.853   1.942   2.223
 49 A    50 A    51 A    52 A    53 A    54 A    55 A    56 A                  
  2.257   2.408   2.546   2.681   2.892   3.064   3.355   4.198
 57 A    58 A    59 A    60 A    61 A    62 A    63 A    64 A                  
  4.198   4.231   4.244   4.273   4.427   4.537   4.991   6.903
 65 A    66 A    67 A    68 A    69 A    70 A    71 A    72 A                  
  6.930   6.971   7.574  14.709  14.808  14.952  36.831  68.746
 73 A    74 A    75 A    76 A    77 A    78 A    79 A    80 A                  
166.170
 81 A                                                                          

 Beta MOs, Restricted
 -- Occupied --                  
-80.058 -26.312 -15.585  -7.593  -5.487  -5.485  -5.484  -1.613
  1 A     2 A     3 A     4 A     5 A     6 A     7 A     8 A                  
 -1.180  -0.828  -0.721  -0.688  -0.682  -0.481  -0.474  -0.452
  9 A    10 A    11 A    12 A    13 A    14 A    15 A    16 A                  
 -- Virtual --                   
  0.033   0.052   0.069   0.077   0.087   0.100   0.155   0.221
 17 A    18 A    19 A    20 A    21 A    22 A    23 A    24 A                  
  0.228   0.233   0.261   0.287   0.301   0.333   0.344   0.389
 25 A    26 A    27 A    28 A    29 A    30 A    31 A    32 A                  
  0.391   0.419   0.495   0.541   0.693   0.783   0.891   0.894
 33 A    34 A    35 A    36 A    37 A    38 A    39 A    40 A                  
  0.923   0.944   1.039   1.085   1.170   1.284   1.383   1.553
 41 A    42 A    43 A    44 A    45 A    46 A    47 A    48 A                  
  1.591   1.602   1.629   1.784   1.784   1.853   1.942   2.223
 49 A    50 A    51 A    52 A    53 A    54 A    55 A    56 A                  
  2.257   2.408   2.546   2.681   2.892   3.064   3.355   4.198
 57 A    58 A    59 A    60 A    61 A    62 A    63 A    64 A                  
  4.198   4.231   4.244   4.273   4.427   4.537   4.991   6.903
 65 A    66 A    67 A    68 A    69 A    70 A    71 A    72 A                  
  6.930   6.971   7.574  14.709  14.808  14.952  36.831  68.746
 73 A    74 A    75 A    76 A    77 A    78 A    79 A    80 A                  
166.170
 81 A                                                                          

 Occupation and symmetry of molecular orbitals

 Point group: C1 (1 irreducible representation).

                           A     All 
 -------------------------------------
 All molecular orbitals:
  - Alpha                  81    81  
  - Beta                   81    81  
 -------------------------------------
 Alpha orbitals:
  - Frozen occupied        7     7   
  - Active occupied        9     9   
  - Active virtual         65    65  
  - Frozen virtual         0     0   
 -------------------------------------
 Beta orbitals:
  - Frozen occupied        7     7   
  - Active occupied        9     9   
  - Active virtual         65    65  
  - Frozen virtual         0     0   
 -------------------------------------

 Import integrals:   CPU 0.00 s  wall 0.00 s

 Import integrals:   CPU 4.63 s  wall 0.85 s

 MP2 amplitudes:   CPU 0.02 s  wall 0.02 s

Running a double precision version
           CCSD T amplitudes will be solved using DIIS.

           Start     Size      MaxIter   EConv     TConv     
           3         7         100       1.00e-07  1.00e-05  
 ------------------------------------------------------------------------------
           Energy (a.u.)   Ediff      Tdiff       Comment
 ------------------------------------------------------------------------------
          -495.76409134                           
     1    -495.75440417   9.69e-03   6.31e-01     
     2    -495.77272221   1.83e-02   9.11e-02     
     3    -495.77176049   9.62e-04   4.09e-02     
     4    -495.77377900   2.02e-03   1.46e-02     Switched to DIIS steps.
     5    -495.77448891   7.10e-04   1.03e-02     
     6    -495.77454638   5.75e-05   2.12e-03     
     7    -495.77454611   2.66e-07   1.03e-03     
     8    -495.77454772   1.60e-06   2.29e-04     
     9    -495.77454864   9.25e-07   1.17e-04     
    10    -495.77454873   9.01e-08   3.16e-05     
    11    -495.77454878   5.10e-08   1.36e-05     
    12    -495.77454885   6.44e-08   6.38e-06     
 ------------------------------------------------------------------------------
          -495.77454885                           CCSD T converged.

End of double precision
 SCF energy                 = -495.25991997
 MP2 energy                 = -495.76409134
 CCSD correlation energy     =   -0.51462888
 CCSD total energy           = -495.77454885

 CCSD  T1^2 = 0.0114  T2^2 = 0.1763  Leading amplitudes:

 Amplitude    Orbitals with energies
 -0.0290       13 (A) A                  ->    17 (A) A                   
              -0.6822                          0.0334                     
 -0.0290       13 (A) B                  ->    17 (A) B                   
              -0.6822                          0.0334                     
  0.0197       14 (A) A                  ->    23 (A) A                   
              -0.4813                          0.1551                     
  0.0197       14 (A) B                  ->    23 (A) B                   
              -0.4813                          0.1551                     

 Amplitude    Orbitals with energies
 -0.0910       16 (A) A      16 (A) B    ->    17 (A) A      17 (A) B     
              -0.4519       -0.4519            0.0334        0.0334       
  0.0910       16 (A) A      16 (A) B    ->    17 (A) B      17 (A) A     
              -0.4519       -0.4519            0.0334        0.0334       
  0.0910       16 (A) B      16 (A) A    ->    17 (A) A      17 (A) B     
              -0.4519       -0.4519            0.0334        0.0334       
 -0.0910       16 (A) B      16 (A) A    ->    17 (A) B      17 (A) A     
              -0.4519       -0.4519            0.0334        0.0334       

 Computing CCSD intemediates for later calculations in double precision
 Finished.

Running a double precision version
           CCSD Lambda amplitudes will be solved using DIIS.
           Start     Size      MaxIter   EConv     LConv     
           3         7         100       1.00e-07  1.00e-05  
 ------------------------------------------------------------------------------
            Enorm      Ldiff       Comment
 ------------------------------------------------------------------------------
     1     4.45e-02   2.76e-02     
     2     1.51e-02   7.62e-03     
     3     5.85e-03   1.09e-03     
     4     3.35e-03   1.30e-03     Switched to DIIS steps.
     5     8.68e-04   6.57e-04     
     6     4.08e-04   1.17e-04     
     7     1.14e-04   3.70e-05     
     8     5.04e-05   3.25e-06     
     9     1.88e-05   1.50e-06     
    10     7.89e-06   6.20e-07     
    11     2.93e-06   1.54e-07     
    12     9.93e-07   9.40e-08     
    13     4.07e-07   3.83e-08     
    14     1.46e-07   4.39e-08     
    15     6.46e-08   1.39e-08     
 ------------------------------------------------------------------------------
                                   CCSD Lambda converged.

 Computing density matrices in double precision...
           Orbital response amplitudes will be solved using DIIS.
           Start     Size      MaxIter   EConv     LConv     
           3         7         100       1.00e-06  1.00e-06  
 ------------------------------------------------------------------------------
            Enorm      Ldiff       Comment
 ------------------------------------------------------------------------------
     1     7.26e-02   6.24e-04     
     2     3.99e-02   2.13e-02     
     3     3.23e-02   1.56e-02     
     4     5.69e-03   1.16e-02     Switched to DIIS steps.
     5     1.71e-03   5.85e-04     
     6     9.23e-04   3.28e-04     
     7     4.62e-04   1.01e-04     
     8     3.84e-05   8.62e-05     
     9     8.97e-06   3.99e-06     
    10     2.43e-06   1.28e-06     
    11     5.91e-07   1.34e-08     
 ------------------------------------------------------------------------------
                                   Orbital response converged.

 Computing density matrices... Done.
 CCSD calculation:   CPU 114.07 s  wall 22.81 s

 Transferring MO TPDM to AO TPDM
 Transferring g2_o1o1o1o1
 Transferring g2_o1o1o1v1
 Transferring g2_o1o1v1v1
 Transferring g2_o1v1o1v1
 Transferring g2_o1v1v1v1
 Transferring g2_v1v1v1v1
 Adding separable TPDM
 Computing TPDM gradient
 --------------------------------------------------------
 2e gradient
  Atom          X               Y               Z
 --------------------------------------------------------
    1         -2.409132       16.688552       -0.000001  
    2         15.755435       -4.933229        0.000000  
    3          0.719518       -4.360396        0.000000  
    4        -14.065821       -7.394927        0.000000  
 --------------------------------------------------------
 --------------------------------------------------------
 Final gradient
  Atom          X               Y               Z
 --------------------------------------------------------
    1         -2.409132       16.688552       -0.000001  
    2         15.755435       -4.933229        0.000000  
    3          0.719518       -4.360396        0.000000  
    4        -14.065821       -7.394927        0.000000  
 --------------------------------------------------------
 Analytic gradient from two-electron contribution:   CPU 38.15 s  wall 6.96 s

 Total ccman2 time:   CPU 159.96 s  wall 31.42 s


 --------------------------------------------------------------

                    Orbital Energies (a.u.)
 --------------------------------------------------------------

 Alpha MOs
 -- Occupied --
-80.0578 -26.3116 -15.5845  -7.5932  -5.4866  -5.4846  -5.4839  -1.6131
 -1.1802  -0.8282  -0.7213  -0.6881  -0.6822  -0.4813  -0.4744  -0.4519
 -- Virtual --
  0.0334   0.0520   0.0686   0.0769   0.0869   0.0998   0.1551   0.2208
  0.2277   0.2333   0.2607   0.2868   0.3010   0.3335   0.3441   0.3889
  0.3912   0.4191   0.4951   0.5407   0.6925   0.7829   0.8914   0.8944
  0.9233   0.9442   1.0386   1.0854   1.1703   1.2839   1.3828   1.5534
  1.5910   1.6024   1.6295   1.7835   1.7845   1.8525   1.9422   2.2231
  2.2573   2.4080   2.5464   2.6809   2.8916   3.0641   3.3546   4.1983
  4.1983   4.2306   4.2441   4.2729   4.4268   4.5368   4.9915   6.9029
  6.9297   6.9713   7.5742  14.7089  14.8081  14.9519  36.8313  68.7456
166.1699
 --------------------------------------------------------------

          Ground-State Mulliken Net Atomic Charges

     Atom                 Charge (a.u.)
  ----------------------------------------
      1 P                     0.494962
      2 N                    -0.514117
      3 H                     0.273196
      4 F                    -0.254040
  ----------------------------------------
  Sum of atomic charges =     0.000000

 -----------------------------------------------------------------
                    Cartesian Multipole Moments
 -----------------------------------------------------------------
    Charge (ESU x 10^10)
                 0.0000
    Dipole Moment (Debye)
         X      -0.0947      Y       0.1243      Z      -0.0000
       Tot       0.1563
    Quadrupole Moments (Debye-Ang)
        XX     -29.2445     XY      -2.8043     YY     -21.5350
        XZ      -0.0000     YZ       0.0000     ZZ     -22.9435
    Octopole Moments (Debye-Ang^2)
       XXX      12.3672    XXY       2.0744    XYY      -1.6352
       YYY       9.2358    XXZ       0.0000    XYZ      -0.0000
       YYZ      -0.0000    XZZ       3.8524    YZZ       0.9634
       ZZZ      -0.0000
    Hexadecapole Moments (Debye-Ang^3)
      XXXX    -168.2088   XXXY      -3.3312   XXYY     -29.7580
      XYYY      -3.7346   YYYY     -59.4398   XXXZ      -0.0000
      XXYZ       0.0000   XYYZ      -0.0000   YYYZ       0.0000
      XXZZ     -30.2002   XYZZ       0.6465   YYZZ     -15.0244
      XZZZ      -0.0000   YZZZ       0.0000   ZZZZ     -25.8666
 -----------------------------------------------------------------
 DrvMan completing analytic gradient of the correlated energy
 Correlated dipole moment
            1
    1  -0.0372774
    2   0.0489062
    3  -0.0000000
 Energy read as -495.774548848
 Full Analytical Gradient: (in a.u., or Hartree/Bohr)
             1             2             3             4
    1   -0.00005597   -0.00019530    0.00000088    0.00025039
    2   -0.00009612   -0.00000578    0.00003140    0.00007050
    3   -0.00000002    0.00000003    0.00000000   -0.00000001
 Gradient time:  CPU 0.81 s  wall 0.82 s
 ----------------------------------------------------------------
             Standard Nuclear Orientation (Angstroms)
    I     Atom           X                Y                Z
 ----------------------------------------------------------------
    1      P      -0.0644967956    -0.5143666292     0.0000000000
    2      N      -1.3148878230     0.3705015686    -0.0000000000
    3      H      -1.3537914100     1.3842633715    -0.0000000000
    4      F       1.2796064562     0.4153027874     0.0000000000
 ----------------------------------------------------------------
 Nuclear Repulsion Energy =   101.6403904507 hartrees
 There are       16 alpha and       16 beta electrons

                       Distance Matrix (Angstroms)
             P (  1)   N (  2)   H (  3)
   N (  2)  1.531819
   H (  3)  2.295011  1.014508
   F (  4)  1.634288  2.594881  2.806006

 Requested basis set is 6-311++G(d,p)
 There are 30 shells and 81 basis functions
 A cutoff of  1.0D-14 yielded    460 shell pairs
 There are      3412 function pairs (      3676 Cartesian)
 Smallest overlap matrix eigenvalue = 3.08E-03
 Guess MOs from SCF MO coefficient file

 -----------------------------------------------------------------------
  General SCF calculation program by
  Eric Jon Sundstrom, Paul Horn, Yuezhi Mao, Dmitri Zuev, Alec White,
  David Stuck, Shaama M.S., Shane Yost, Joonho Lee, David Small,
  Daniel Levine, Susi Lehtola, Hugh Burton, Evgeny Epifanovsky
 -----------------------------------------------------------------------
 Hartree-Fock
 using 6 threads for integral computing
 -------------------------------------------------------
 OpenMP Integral computing Module                
 Release: version 2.0, May 2017, Q-Chem Inc. Pleasanton 
 -------------------------------------------------------
 A restricted SCF calculation will be
 performed using DIIS
 SCF converges when DIIS error is below 1.0e-08
 ---------------------------------------
  Cycle       Energy         DIIS error
 ---------------------------------------
    1    -495.2599820635      3.81e-05  
    2    -495.2599831583      1.11e-05  
    3    -495.2599832411      6.07e-06  
    4    -495.2599832633      1.14e-06  
    5    -495.2599832648      3.64e-07  
    6    -495.2599832649      1.72e-07  
    7    -495.2599832650      3.95e-08  
    8    -495.2599832650      1.74e-08  
    9    -495.2599832650      7.50e-09  Convergence criterion met
 ---------------------------------------
 SCF time:   CPU 2.14s  wall 0.00s 
 SCF   energy in the final basis set =     -495.2599832650
 Total energy in the final basis set =     -495.2599832650


 ------------------------------------------------------------------------------

   CCMAN2: suite of methods based on coupled cluster
           and equation of motion theories.

   Components:
   * libvmm-1.3-trunk
     by Evgeny Epifanovsky, Ilya Kaliman.
   * libtensor-2.5-trunk
     by Evgeny Epifanovsky, Michael Wormit, Dmitry Zuev, Sam Manzer, 
        Ilya Kaliman.
   * libcc-2.5-trunk
     by Evgeny Epifanovsky, Arik Landau, Tomasz Kus, Kirill Khistyaev, 
        Dmitry Zuev, Prashant Manohar, Xintian Feng, Anna Krylov, 
        Matthew Goldey, Alec White, Thomas Jagau, Kaushik Nanda, 
        Anastasia Gunina, Alexander Kunitsa, Joonho Lee.

   CCMAN original authors:
   Anna I. Krylov, C. David Sherrill, Steven R. Gwaltney,
   Edward F. C. Byrd (2000)
   Sergey V. Levchenko, Lyudmila V. Slipchenko, Tao Wang,
   Ana-Maria C. Cristian (2003)
   Piotr A. Pieniazek, C. Melania Oana, Evgeny Epifanovsky (2007)
   Prashant Manohar (2009)

 ------------------------------------------------------------------------------


 Allocating and initializing 30808MB of RAM...
 Calculation will run on 6 cores.


 Alpha MOs, Restricted
 -- Occupied --                  
-80.058 -26.312 -15.584  -7.593  -5.487  -5.484  -5.484  -1.614
  1 A     2 A     3 A     4 A     5 A     6 A     7 A     8 A                  
 -1.180  -0.829  -0.721  -0.689  -0.683  -0.481  -0.474  -0.452
  9 A    10 A    11 A    12 A    13 A    14 A    15 A    16 A                  
 -- Virtual --                   
  0.034   0.052   0.069   0.077   0.087   0.100   0.155   0.221
 17 A    18 A    19 A    20 A    21 A    22 A    23 A    24 A                  
  0.228   0.233   0.261   0.287   0.301   0.333   0.344   0.389
 25 A    26 A    27 A    28 A    29 A    30 A    31 A    32 A                  
  0.391   0.419   0.495   0.541   0.693   0.783   0.892   0.895
 33 A    34 A    35 A    36 A    37 A    38 A    39 A    40 A                  
  0.923   0.944   1.039   1.086   1.171   1.284   1.383   1.553
 41 A    42 A    43 A    44 A    45 A    46 A    47 A    48 A                  
  1.591   1.602   1.629   1.784   1.784   1.853   1.942   2.223
 49 A    50 A    51 A    52 A    53 A    54 A    55 A    56 A                  
  2.257   2.408   2.546   2.681   2.892   3.064   3.355   4.198
 57 A    58 A    59 A    60 A    61 A    62 A    63 A    64 A                  
  4.198   4.230   4.244   4.273   4.427   4.538   4.992   6.902
 65 A    66 A    67 A    68 A    69 A    70 A    71 A    72 A                  
  6.929   6.971   7.575  14.709  14.809  14.952  36.832  68.745
 73 A    74 A    75 A    76 A    77 A    78 A    79 A    80 A                  
166.171
 81 A                                                                          

 Beta MOs, Restricted
 -- Occupied --                  
-80.058 -26.312 -15.584  -7.593  -5.487  -5.484  -5.484  -1.614
  1 A     2 A     3 A     4 A     5 A     6 A     7 A     8 A                  
 -1.180  -0.829  -0.721  -0.689  -0.683  -0.481  -0.474  -0.452
  9 A    10 A    11 A    12 A    13 A    14 A    15 A    16 A                  
 -- Virtual --                   
  0.034   0.052   0.069   0.077   0.087   0.100   0.155   0.221
 17 A    18 A    19 A    20 A    21 A    22 A    23 A    24 A                  
  0.228   0.233   0.261   0.287   0.301   0.333   0.344   0.389
 25 A    26 A    27 A    28 A    29 A    30 A    31 A    32 A                  
  0.391   0.419   0.495   0.541   0.693   0.783   0.892   0.895
 33 A    34 A    35 A    36 A    37 A    38 A    39 A    40 A                  
  0.923   0.944   1.039   1.086   1.171   1.284   1.383   1.553
 41 A    42 A    43 A    44 A    45 A    46 A    47 A    48 A                  
  1.591   1.602   1.629   1.784   1.784   1.853   1.942   2.223
 49 A    50 A    51 A    52 A    53 A    54 A    55 A    56 A                  
  2.257   2.408   2.546   2.681   2.892   3.064   3.355   4.198
 57 A    58 A    59 A    60 A    61 A    62 A    63 A    64 A                  
  4.198   4.230   4.244   4.273   4.427   4.538   4.992   6.902
 65 A    66 A    67 A    68 A    69 A    70 A    71 A    72 A                  
  6.929   6.971   7.575  14.709  14.809  14.952  36.832  68.745
 73 A    74 A    75 A    76 A    77 A    78 A    79 A    80 A                  
166.171
 81 A                                                                          

 Occupation and symmetry of molecular orbitals

 Point group: C1 (1 irreducible representation).

                           A     All 
 -------------------------------------
 All molecular orbitals:
  - Alpha                  81    81  
  - Beta                   81    81  
 -------------------------------------
 Alpha orbitals:
  - Frozen occupied        7     7   
  - Active occupied        9     9   
  - Active virtual         65    65  
  - Frozen virtual         0     0   
 -------------------------------------
 Beta orbitals:
  - Frozen occupied        7     7   
  - Active occupied        9     9   
  - Active virtual         65    65  
  - Frozen virtual         0     0   
 -------------------------------------

 Import integrals:   CPU 0.00 s  wall 0.00 s

 Import integrals:   CPU 4.64 s  wall 0.86 s

 MP2 amplitudes:   CPU 0.02 s  wall 0.02 s

Running a double precision version
           CCSD T amplitudes will be solved using DIIS.

           Start     Size      MaxIter   EConv     TConv     
           3         7         100       1.00e-07  1.00e-05  
 ------------------------------------------------------------------------------
           Energy (a.u.)   Ediff      Tdiff       Comment
 ------------------------------------------------------------------------------
          -495.76407093                           
     1    -495.75442511   9.65e-03   6.31e-01     
     2    -495.77271761   1.83e-02   9.11e-02     
     3    -495.77176573   9.52e-04   4.09e-02     
     4    -495.77378036   2.01e-03   1.46e-02     Switched to DIIS steps.
     5    -495.77448888   7.09e-04   1.03e-02     
     6    -495.77454603   5.71e-05   2.12e-03     
     7    -495.77454573   2.97e-07   1.03e-03     
     8    -495.77454734   1.60e-06   2.28e-04     
     9    -495.77454825   9.17e-07   1.16e-04     
    10    -495.77454834   8.95e-08   3.15e-05     
    11    -495.77454839   5.03e-08   1.35e-05     
    12    -495.77454846   6.38e-08   6.33e-06     
 ------------------------------------------------------------------------------
          -495.77454846                           CCSD T converged.

End of double precision
 SCF energy                 = -495.25998326
 MP2 energy                 = -495.76407093
 CCSD correlation energy     =   -0.51456519
 CCSD total energy           = -495.77454846

 CCSD  T1^2 = 0.0113  T2^2 = 0.1762  Leading amplitudes:

 Amplitude    Orbitals with energies
 -0.0290       13 (A) A                  ->    17 (A) A                   
              -0.6828                          0.0336                     
 -0.0290       13 (A) B                  ->    17 (A) B                   
              -0.6828                          0.0336                     
  0.0197       14 (A) A                  ->    23 (A) A                   
              -0.4812                          0.1553                     
  0.0197       14 (A) B                  ->    23 (A) B                   
              -0.4812                          0.1553                     

 Amplitude    Orbitals with energies
 -0.0909       16 (A) A      16 (A) B    ->    17 (A) A      17 (A) B     
              -0.4517       -0.4517            0.0336        0.0336       
  0.0909       16 (A) A      16 (A) B    ->    17 (A) B      17 (A) A     
              -0.4517       -0.4517            0.0336        0.0336       
  0.0909       16 (A) B      16 (A) A    ->    17 (A) A      17 (A) B     
              -0.4517       -0.4517            0.0336        0.0336       
 -0.0909       16 (A) B      16 (A) A    ->    17 (A) B      17 (A) A     
              -0.4517       -0.4517            0.0336        0.0336       

 Computing CCSD intemediates for later calculations in double precision
 Finished.

Running a double precision version
           CCSD Lambda amplitudes will be solved using DIIS.
           Start     Size      MaxIter   EConv     LConv     
           3         7         100       1.00e-07  1.00e-05  
 ------------------------------------------------------------------------------
            Enorm      Ldiff       Comment
 ------------------------------------------------------------------------------
     1     4.44e-02   2.76e-02     
     2     1.50e-02   7.60e-03     
     3     5.83e-03   1.09e-03     
     4     3.34e-03   1.30e-03     Switched to DIIS steps.
     5     8.65e-04   6.55e-04     
     6     4.06e-04   1.17e-04     
     7     1.14e-04   3.69e-05     
     8     5.01e-05   3.23e-06     
     9     1.87e-05   1.49e-06     
    10     7.85e-06   6.12e-07     
    11     2.91e-06   1.53e-07     
    12     9.88e-07   9.32e-08     
    13     4.05e-07   3.85e-08     
    14     1.46e-07   4.36e-08     
    15     6.44e-08   1.38e-08     
 ------------------------------------------------------------------------------
                                   CCSD Lambda converged.

 Computing density matrices in double precision...
           Orbital response amplitudes will be solved using DIIS.
           Start     Size      MaxIter   EConv     LConv     
           3         7         100       1.00e-06  1.00e-06  
 ------------------------------------------------------------------------------
            Enorm      Ldiff       Comment
 ------------------------------------------------------------------------------
     1     7.25e-02   6.72e-04     
     2     3.98e-02   2.12e-02     
     3     3.21e-02   1.55e-02     
     4     5.69e-03   1.15e-02     Switched to DIIS steps.
     5     1.73e-03   5.73e-04     
     6     9.19e-04   3.29e-04     
     7     4.59e-04   1.02e-04     
     8     3.83e-05   8.60e-05     
     9     8.94e-06   3.96e-06     
    10     2.42e-06   1.28e-06     
    11     5.85e-07   1.37e-08     
 ------------------------------------------------------------------------------
                                   Orbital response converged.

 Computing density matrices... Done.
 CCSD calculation:   CPU 114.87 s  wall 22.90 s

 Transferring MO TPDM to AO TPDM
 Transferring g2_o1o1o1o1
 Transferring g2_o1o1o1v1
 Transferring g2_o1o1v1v1
 Transferring g2_o1v1o1v1
 Transferring g2_o1v1v1v1
 Transferring g2_v1v1v1v1
 Adding separable TPDM
 Computing TPDM gradient
 --------------------------------------------------------
 2e gradient
  Atom          X               Y               Z
 --------------------------------------------------------
    1         -2.396775       16.711088       -0.000000  
    2         15.757661       -4.934482        0.000000  
    3          0.720703       -4.360573        0.000000  
    4        -14.081588       -7.416034        0.000000  
 --------------------------------------------------------
 --------------------------------------------------------
 Final gradient
  Atom          X               Y               Z
 --------------------------------------------------------
    1         -2.396775       16.711088       -0.000000  
    2         15.757661       -4.934482        0.000000  
    3          0.720703       -4.360573        0.000000  
    4        -14.081588       -7.416034        0.000000  
 --------------------------------------------------------
 Analytic gradient from two-electron contribution:   CPU 38.78 s  wall 7.07 s

 Total ccman2 time:   CPU 161.68 s  wall 31.71 s


 --------------------------------------------------------------

                    Orbital Energies (a.u.)
 --------------------------------------------------------------

 Alpha MOs
 -- Occupied --
-80.0577 -26.3120 -15.5843  -7.5931  -5.4865  -5.4844  -5.4838  -1.6139
 -1.1800  -0.8285  -0.7214  -0.6887  -0.6828  -0.4812  -0.4743  -0.4517
 -- Virtual --
  0.0336   0.0521   0.0686   0.0769   0.0869   0.0999   0.1553   0.2208
  0.2278   0.2334   0.2608   0.2869   0.3010   0.3334   0.3442   0.3889
  0.3912   0.4194   0.4952   0.5408   0.6927   0.7830   0.8916   0.8945
  0.9234   0.9443   1.0387   1.0858   1.1709   1.2840   1.3830   1.5534
  1.5909   1.6024   1.6289   1.7836   1.7845   1.8527   1.9423   2.2234
  2.2571   2.4082   2.5465   2.6810   2.8917   3.0643   3.3548   4.1978
  4.1978   4.2305   4.2440   4.2731   4.4274   4.5379   4.9918   6.9025
  6.9293   6.9707   7.5751  14.7091  14.8087  14.9521  36.8316  68.7454
166.1706
 --------------------------------------------------------------

          Ground-State Mulliken Net Atomic Charges

     Atom                 Charge (a.u.)
  ----------------------------------------
      1 P                     0.494250
      2 N                    -0.514627
      3 H                     0.273070
      4 F                    -0.252694
  ----------------------------------------
  Sum of atomic charges =    -0.000000

 -----------------------------------------------------------------
                    Cartesian Multipole Moments
 -----------------------------------------------------------------
    Charge (ESU x 10^10)
                 0.0000
    Dipole Moment (Debye)
         X      -0.0824      Y       0.1268      Z       0.0000
       Tot       0.1513
    Quadrupole Moments (Debye-Ang)
        XX     -29.2350     XY      -2.7991     YY     -21.5376
        XZ      -0.0000     YZ       0.0000     ZZ     -22.9433
    Octopole Moments (Debye-Ang^2)
       XXX      12.4512    XXY       2.0794    XYY      -1.6176
       YYY       9.2435    XXZ       0.0000    XYZ      -0.0000
       YYZ      -0.0000    XZZ       3.8694    YZZ       0.9660
       ZZZ       0.0000
    Hexadecapole Moments (Debye-Ang^3)
      XXXX    -168.0271   XXXY      -3.3013   XXYY     -29.7303
      XYYY      -3.7116   YYYY     -59.4549   XXXZ      -0.0000
      XXYZ       0.0000   XYYZ       0.0000   YYYZ       0.0000
      XXZZ     -30.1728   XYZZ       0.6531   YYZZ     -15.0269
      XZZZ       0.0000   YZZZ       0.0000   ZZZZ     -25.8702
 -----------------------------------------------------------------
 DrvMan completing analytic gradient of the correlated energy
 Correlated dipole moment
            1
    1  -0.0324266
    2   0.0499050
    3   0.0000000
 Energy read as -495.774548457
 Full Analytical Gradient: (in a.u., or Hartree/Bohr)
             1             2             3             4
    1    0.00052331   -0.00004078   -0.00002358   -0.00045895
    2    0.00022660    0.00003772    0.00003990   -0.00030422
    3   -0.00000000    0.00000000   -0.00000000   -0.00000000
 Gradient time:  CPU 0.79 s  wall 0.78 s
 ----------------------------------------------------------------
             Standard Nuclear Orientation (Angstroms)
    I     Atom           X                Y                Z
 ----------------------------------------------------------------
    1      P      -0.0644967956    -0.5143666292     0.0000000000
    2      N      -1.3148878230     0.3705015686    -0.0000000000
    3      H      -1.3537914100     1.3842633715    -0.0000000000
    4      F       1.2806064562     0.4163027874     0.0000000000
 ----------------------------------------------------------------
 Nuclear Repulsion Energy =   101.5978147378 hartrees
 There are       16 alpha and       16 beta electrons

                       Distance Matrix (Angstroms)
             P (  1)   N (  2)   H (  3)
   N (  2)  1.531819
   H (  3)  2.295011  1.014508
   F (  4)  1.635680  2.595898  2.806599

 Requested basis set is 6-311++G(d,p)
 There are 30 shells and 81 basis functions
 A cutoff of  1.0D-14 yielded    460 shell pairs
 There are      3412 function pairs (      3676 Cartesian)
 Smallest overlap matrix eigenvalue = 3.08E-03
 Guess MOs from SCF MO coefficient file

 -----------------------------------------------------------------------
  General SCF calculation program by
  Eric Jon Sundstrom, Paul Horn, Yuezhi Mao, Dmitri Zuev, Alec White,
  David Stuck, Shaama M.S., Shane Yost, Joonho Lee, David Small,
  Daniel Levine, Susi Lehtola, Hugh Burton, Evgeny Epifanovsky
 -----------------------------------------------------------------------
 Hartree-Fock
 using 6 threads for integral computing
 -------------------------------------------------------
 OpenMP Integral computing Module                
 Release: version 2.0, May 2017, Q-Chem Inc. Pleasanton 
 -------------------------------------------------------
 A restricted SCF calculation will be
 performed using DIIS
 SCF converges when DIIS error is below 1.0e-08
 ---------------------------------------
  Cycle       Energy         DIIS error
 ---------------------------------------
    1    -495.2599332036      3.11e-05  
    2    -495.2599339060      9.09e-06  
    3    -495.2599339585      4.86e-06  
    4    -495.2599339721      8.19e-07  
    5    -495.2599339729      2.71e-07  
    6    -495.2599339729      1.08e-07  
    7    -495.2599339730      2.91e-08  
    8    -495.2599339730      8.79e-09  Convergence criterion met
 ---------------------------------------
 SCF time:   CPU 1.92s  wall 1.00s 
 SCF   energy in the final basis set =     -495.2599339730
 Total energy in the final basis set =     -495.2599339730


 ------------------------------------------------------------------------------

   CCMAN2: suite of methods based on coupled cluster
           and equation of motion theories.

   Components:
   * libvmm-1.3-trunk
     by Evgeny Epifanovsky, Ilya Kaliman.
   * libtensor-2.5-trunk
     by Evgeny Epifanovsky, Michael Wormit, Dmitry Zuev, Sam Manzer, 
        Ilya Kaliman.
   * libcc-2.5-trunk
     by Evgeny Epifanovsky, Arik Landau, Tomasz Kus, Kirill Khistyaev, 
        Dmitry Zuev, Prashant Manohar, Xintian Feng, Anna Krylov, 
        Matthew Goldey, Alec White, Thomas Jagau, Kaushik Nanda, 
        Anastasia Gunina, Alexander Kunitsa, Joonho Lee.

   CCMAN original authors:
   Anna I. Krylov, C. David Sherrill, Steven R. Gwaltney,
   Edward F. C. Byrd (2000)
   Sergey V. Levchenko, Lyudmila V. Slipchenko, Tao Wang,
   Ana-Maria C. Cristian (2003)
   Piotr A. Pieniazek, C. Melania Oana, Evgeny Epifanovsky (2007)
   Prashant Manohar (2009)

 ------------------------------------------------------------------------------


 Allocating and initializing 30808MB of RAM...
 Calculation will run on 6 cores.


 Alpha MOs, Restricted
 -- Occupied --                  
-80.058 -26.312 -15.584  -7.593  -5.487  -5.485  -5.484  -1.613
  1 A     2 A     3 A     4 A     5 A     6 A     7 A     8 A                  
 -1.180  -0.828  -0.721  -0.688  -0.682  -0.481  -0.474  -0.452
  9 A    10 A    11 A    12 A    13 A    14 A    15 A    16 A                  
 -- Virtual --                   
  0.033   0.052   0.069   0.077   0.087   0.100   0.155   0.221
 17 A    18 A    19 A    20 A    21 A    22 A    23 A    24 A                  
  0.228   0.233   0.261   0.287   0.301   0.333   0.344   0.389
 25 A    26 A    27 A    28 A    29 A    30 A    31 A    32 A                  
  0.391   0.419   0.495   0.541   0.693   0.783   0.891   0.894
 33 A    34 A    35 A    36 A    37 A    38 A    39 A    40 A                  
  0.923   0.944   1.039   1.086   1.170   1.284   1.383   1.553
 41 A    42 A    43 A    44 A    45 A    46 A    47 A    48 A                  
  1.591   1.602   1.629   1.784   1.784   1.853   1.942   2.223
 49 A    50 A    51 A    52 A    53 A    54 A    55 A    56 A                  
  2.257   2.408   2.546   2.681   2.892   3.064   3.355   4.198
 57 A    58 A    59 A    60 A    61 A    62 A    63 A    64 A                  
  4.198   4.231   4.244   4.273   4.427   4.537   4.992   6.903
 65 A    66 A    67 A    68 A    69 A    70 A    71 A    72 A                  
  6.930   6.971   7.574  14.709  14.808  14.952  36.831  68.746
 73 A    74 A    75 A    76 A    77 A    78 A    79 A    80 A                  
166.170
 81 A                                                                          

 Beta MOs, Restricted
 -- Occupied --                  
-80.058 -26.312 -15.584  -7.593  -5.487  -5.485  -5.484  -1.613
  1 A     2 A     3 A     4 A     5 A     6 A     7 A     8 A                  
 -1.180  -0.828  -0.721  -0.688  -0.682  -0.481  -0.474  -0.452
  9 A    10 A    11 A    12 A    13 A    14 A    15 A    16 A                  
 -- Virtual --                   
  0.033   0.052   0.069   0.077   0.087   0.100   0.155   0.221
 17 A    18 A    19 A    20 A    21 A    22 A    23 A    24 A                  
  0.228   0.233   0.261   0.287   0.301   0.333   0.344   0.389
 25 A    26 A    27 A    28 A    29 A    30 A    31 A    32 A                  
  0.391   0.419   0.495   0.541   0.693   0.783   0.891   0.894
 33 A    34 A    35 A    36 A    37 A    38 A    39 A    40 A                  
  0.923   0.944   1.039   1.086   1.170   1.284   1.383   1.553
 41 A    42 A    43 A    44 A    45 A    46 A    47 A    48 A                  
  1.591   1.602   1.629   1.784   1.784   1.853   1.942   2.223
 49 A    50 A    51 A    52 A    53 A    54 A    55 A    56 A                  
  2.257   2.408   2.546   2.681   2.892   3.064   3.355   4.198
 57 A    58 A    59 A    60 A    61 A    62 A    63 A    64 A                  
  4.198   4.231   4.244   4.273   4.427   4.537   4.992   6.903
 65 A    66 A    67 A    68 A    69 A    70 A    71 A    72 A                  
  6.930   6.971   7.574  14.709  14.808  14.952  36.831  68.746
 73 A    74 A    75 A    76 A    77 A    78 A    79 A    80 A                  
166.170
 81 A                                                                          

 Occupation and symmetry of molecular orbitals

 Point group: C1 (1 irreducible representation).

                           A     All 
 -------------------------------------
 All molecular orbitals:
  - Alpha                  81    81  
  - Beta                   81    81  
 -------------------------------------
 Alpha orbitals:
  - Frozen occupied        7     7   
  - Active occupied        9     9   
  - Active virtual         65    65  
  - Frozen virtual         0     0   
 -------------------------------------
 Beta orbitals:
  - Frozen occupied        7     7   
  - Active occupied        9     9   
  - Active virtual         65    65  
  - Frozen virtual         0     0   
 -------------------------------------

 Import integrals:   CPU 0.00 s  wall 0.00 s

 Import integrals:   CPU 4.63 s  wall 0.86 s

 MP2 amplitudes:   CPU 0.02 s  wall 0.02 s

Running a double precision version
           CCSD T amplitudes will be solved using DIIS.

           Start     Size      MaxIter   EConv     TConv     
           3         7         100       1.00e-07  1.00e-05  
 ------------------------------------------------------------------------------
           Energy (a.u.)   Ediff      Tdiff       Comment
 ------------------------------------------------------------------------------
          -495.76408376                           
     1    -495.75440894   9.67e-03   6.31e-01     
     2    -495.77272086   1.83e-02   9.11e-02     
     3    -495.77176183   9.59e-04   4.09e-02     
     4    -495.77377946   2.02e-03   1.46e-02     Switched to DIIS steps.
     5    -495.77448916   7.10e-04   1.03e-02     
     6    -495.77454658   5.74e-05   2.12e-03     
     7    -495.77454631   2.70e-07   1.03e-03     
     8    -495.77454791   1.60e-06   2.29e-04     
     9    -495.77454884   9.25e-07   1.17e-04     
    10    -495.77454893   9.04e-08   3.16e-05     
    11    -495.77454898   5.10e-08   1.36e-05     
    12    -495.77454904   6.44e-08   6.38e-06     
 ------------------------------------------------------------------------------
          -495.77454904                           CCSD T converged.

End of double precision
 SCF energy                 = -495.25993397
 MP2 energy                 = -495.76408376
 CCSD correlation energy     =   -0.51461507
 CCSD total energy           = -495.77454904

 CCSD  T1^2 = 0.0114  T2^2 = 0.1763  Leading amplitudes:

 Amplitude    Orbitals with energies
  0.0290       13 (A) A                  ->    17 (A) A                   
              -0.6823                          0.0335                     
  0.0290       13 (A) B                  ->    17 (A) B                   
              -0.6823                          0.0335                     
  0.0197       14 (A) A                  ->    23 (A) A                   
              -0.4813                          0.1551                     
  0.0197       14 (A) B                  ->    23 (A) B                   
              -0.4813                          0.1551                     

 Amplitude    Orbitals with energies
 -0.0910       16 (A) A      16 (A) B    ->    17 (A) A      17 (A) B     
              -0.4518       -0.4518            0.0335        0.0335       
  0.0910       16 (A) A      16 (A) B    ->    17 (A) B      17 (A) A     
              -0.4518       -0.4518            0.0335        0.0335       
  0.0910       16 (A) B      16 (A) A    ->    17 (A) A      17 (A) B     
              -0.4518       -0.4518            0.0335        0.0335       
 -0.0910       16 (A) B      16 (A) A    ->    17 (A) B      17 (A) A     
              -0.4518       -0.4518            0.0335        0.0335       

 Computing CCSD intemediates for later calculations in double precision
 Finished.

Running a double precision version
           CCSD Lambda amplitudes will be solved using DIIS.
           Start     Size      MaxIter   EConv     LConv     
           3         7         100       1.00e-07  1.00e-05  
 ------------------------------------------------------------------------------
            Enorm      Ldiff       Comment
 ------------------------------------------------------------------------------
     1     4.45e-02   2.76e-02     
     2     1.51e-02   7.62e-03     
     3     5.85e-03   1.09e-03     
     4     3.35e-03   1.30e-03     Switched to DIIS steps.
     5     8.68e-04   6.57e-04     
     6     4.08e-04   1.17e-04     
     7     1.14e-04   3.70e-05     
     8     5.04e-05   3.25e-06     
     9     1.88e-05   1.50e-06     
    10     7.89e-06   6.20e-07     
    11     2.93e-06   1.54e-07     
    12     9.93e-07   9.39e-08     
    13     4.07e-07   3.83e-08     
    14     1.46e-07   4.39e-08     
    15     6.47e-08   1.39e-08     
 ------------------------------------------------------------------------------
                                   CCSD Lambda converged.

 Computing density matrices in double precision...
           Orbital response amplitudes will be solved using DIIS.
           Start     Size      MaxIter   EConv     LConv     
           3         7         100       1.00e-06  1.00e-06  
 ------------------------------------------------------------------------------
            Enorm      Ldiff       Comment
 ------------------------------------------------------------------------------
     1     7.26e-02   6.31e-04     
     2     3.98e-02   2.13e-02     
     3     3.22e-02   1.56e-02     
     4     5.69e-03   1.16e-02     Switched to DIIS steps.
     5     1.71e-03   5.85e-04     
     6     9.23e-04   3.27e-04     
     7     4.62e-04   1.01e-04     
     8     3.83e-05   8.61e-05     
     9     8.96e-06   3.99e-06     
    10     2.43e-06   1.28e-06     
    11     5.89e-07   1.33e-08     
 ------------------------------------------------------------------------------
                                   Orbital response converged.

 Computing density matrices... Done.
 CCSD calculation:   CPU 113.40 s  wall 22.75 s

 Transferring MO TPDM to AO TPDM
 Transferring g2_o1o1o1o1
 Transferring g2_o1o1o1v1
 Transferring g2_o1o1v1v1
 Transferring g2_o1v1o1v1
 Transferring g2_o1v1v1v1
 Transferring g2_v1v1v1v1
 Adding separable TPDM
 Computing TPDM gradient
 --------------------------------------------------------
 2e gradient
  Atom          X               Y               Z
 --------------------------------------------------------
    1         -2.412539       16.703005       -0.000000  
    2         15.755806       -4.933591        0.000000  
    3          0.719862       -4.360960        0.000000  
    4        -14.063129       -7.408454        0.000000  
 --------------------------------------------------------
 --------------------------------------------------------
 Final gradient
  Atom          X               Y               Z
 --------------------------------------------------------
    1         -2.412539       16.703005       -0.000000  
    2         15.755806       -4.933591        0.000000  
    3          0.719862       -4.360960        0.000000  
    4        -14.063129       -7.408454        0.000000  
 --------------------------------------------------------
 Analytic gradient from two-electron contribution:   CPU 38.36 s  wall 6.96 s

 Total ccman2 time:   CPU 159.21 s  wall 31.35 s


 --------------------------------------------------------------

                    Orbital Energies (a.u.)
 --------------------------------------------------------------

 Alpha MOs
 -- Occupied --
-80.0578 -26.3116 -15.5845  -7.5932  -5.4866  -5.4845  -5.4839  -1.6132
 -1.1801  -0.8283  -0.7212  -0.6882  -0.6823  -0.4813  -0.4745  -0.4518
 -- Virtual --
  0.0335   0.0521   0.0686   0.0769   0.0869   0.0999   0.1551   0.2208
  0.2277   0.2334   0.2607   0.2868   0.3010   0.3334   0.3441   0.3889
  0.3912   0.4192   0.4951   0.5407   0.6925   0.7829   0.8914   0.8945
  0.9233   0.9442   1.0386   1.0855   1.1703   1.2839   1.3828   1.5535
  1.5910   1.6024   1.6294   1.7836   1.7845   1.8526   1.9422   2.2233
  2.2571   2.4081   2.5464   2.6809   2.8917   3.0641   3.3547   4.1982
  4.1982   4.2306   4.2440   4.2730   4.4271   4.5370   4.9915   6.9028
  6.9297   6.9713   7.5744  14.7089  14.8083  14.9519  36.8314  68.7456
166.1701
 --------------------------------------------------------------

          Ground-State Mulliken Net Atomic Charges

     Atom                 Charge (a.u.)
  ----------------------------------------
      1 P                     0.495060
      2 N                    -0.514279
      3 H                     0.273201
      4 F                    -0.253981
  ----------------------------------------
  Sum of atomic charges =    -0.000000

 -----------------------------------------------------------------
                    Cartesian Multipole Moments
 -----------------------------------------------------------------
    Charge (ESU x 10^10)
                 0.0000
    Dipole Moment (Debye)
         X      -0.0919      Y       0.1223      Z       0.0000
       Tot       0.1530
    Quadrupole Moments (Debye-Ang)
        XX     -29.2417     XY      -2.8049     YY     -21.5355
        XZ      -0.0000     YZ       0.0000     ZZ     -22.9432
    Octopole Moments (Debye-Ang^2)
       XXX      12.4001    XXY       2.0681    XYY      -1.6320
       YYY       9.2181    XXZ       0.0000    XYZ      -0.0000
       YYZ      -0.0000    XZZ       3.8585    YZZ       0.9583
       ZZZ       0.0000
    Hexadecapole Moments (Debye-Ang^3)
      XXXX    -168.1289   XXXY      -3.3437   XXYY     -29.7498
      XYYY      -3.7462   YYYY     -59.4618   XXXZ      -0.0000
      XXYZ       0.0000   XYYZ       0.0000   YYYZ       0.0000
      XXZZ     -30.1871   XYZZ       0.6423   YYZZ     -15.0282
      XZZZ       0.0000   YZZZ       0.0000   ZZZZ     -25.8664
 -----------------------------------------------------------------
 DrvMan completing analytic gradient of the correlated energy
 Correlated dipole moment
            1
    1  -0.0361606
    2   0.0481028
    3   0.0000000
 Energy read as -495.774549042
 Full Analytical Gradient: (in a.u., or Hartree/Bohr)
             1             2             3             4
    1    0.00003529   -0.00010238   -0.00001643    0.00008352
    2   -0.00015981    0.00005928    0.00003991    0.00006061
    3   -0.00000000    0.00000000   -0.00000000   -0.00000000
 Gradient time:  CPU 0.81 s  wall 0.82 s
 ----------------------------------------------------------------
             Standard Nuclear Orientation (Angstroms)
    I     Atom           X                Y                Z
 ----------------------------------------------------------------
    1      P      -0.0644967956    -0.5143666292     0.0000000000
    2      N      -1.3148878230     0.3705015686    -0.0000000000
    3      H      -1.3537914100     1.3842633715    -0.0000000000
    4      F       1.2806064562     0.4143027874     0.0000000000
 ----------------------------------------------------------------
 Nuclear Repulsion Energy =   101.6279526434 hartrees
 There are       16 alpha and       16 beta electrons

                       Distance Matrix (Angstroms)
             P (  1)   N (  2)   H (  3)
   N (  2)  1.531819
   H (  3)  2.295011  1.014508
   F (  4)  1.634543  2.595864  2.807290

 Requested basis set is 6-311++G(d,p)
 There are 30 shells and 81 basis functions
 A cutoff of  1.0D-14 yielded    460 shell pairs
 There are      3412 function pairs (      3676 Cartesian)
 Smallest overlap matrix eigenvalue = 3.08E-03
 Guess MOs from SCF MO coefficient file

 -----------------------------------------------------------------------
  General SCF calculation program by
  Eric Jon Sundstrom, Paul Horn, Yuezhi Mao, Dmitri Zuev, Alec White,
  David Stuck, Shaama M.S., Shane Yost, Joonho Lee, David Small,
  Daniel Levine, Susi Lehtola, Hugh Burton, Evgeny Epifanovsky
 -----------------------------------------------------------------------
 Hartree-Fock
 using 6 threads for integral computing
 -------------------------------------------------------
 OpenMP Integral computing Module                
 Release: version 2.0, May 2017, Q-Chem Inc. Pleasanton 
 -------------------------------------------------------
 A restricted SCF calculation will be
 performed using DIIS
 SCF converges when DIIS error is below 1.0e-08
 ---------------------------------------
  Cycle       Energy         DIIS error
 ---------------------------------------
    1    -495.2599686152      3.15e-05  
    2    -495.2599694845      8.88e-06  
    3    -495.2599695591      4.83e-06  
    4    -495.2599695743      9.75e-07  
    5    -495.2599695757      2.96e-07  
    6    -495.2599695759      1.41e-07  
    7    -495.2599695759      6.21e-08  
    8    -495.2599695759      1.98e-08  
    9    -495.2599695759      7.35e-09  Convergence criterion met
 ---------------------------------------
 SCF time:   CPU 2.16s  wall 0.00s 
 SCF   energy in the final basis set =     -495.2599695759
 Total energy in the final basis set =     -495.2599695759


 ------------------------------------------------------------------------------

   CCMAN2: suite of methods based on coupled cluster
           and equation of motion theories.

   Components:
   * libvmm-1.3-trunk
     by Evgeny Epifanovsky, Ilya Kaliman.
   * libtensor-2.5-trunk
     by Evgeny Epifanovsky, Michael Wormit, Dmitry Zuev, Sam Manzer, 
        Ilya Kaliman.
   * libcc-2.5-trunk
     by Evgeny Epifanovsky, Arik Landau, Tomasz Kus, Kirill Khistyaev, 
        Dmitry Zuev, Prashant Manohar, Xintian Feng, Anna Krylov, 
        Matthew Goldey, Alec White, Thomas Jagau, Kaushik Nanda, 
        Anastasia Gunina, Alexander Kunitsa, Joonho Lee.

   CCMAN original authors:
   Anna I. Krylov, C. David Sherrill, Steven R. Gwaltney,
   Edward F. C. Byrd (2000)
   Sergey V. Levchenko, Lyudmila V. Slipchenko, Tao Wang,
   Ana-Maria C. Cristian (2003)
   Piotr A. Pieniazek, C. Melania Oana, Evgeny Epifanovsky (2007)
   Prashant Manohar (2009)

 ------------------------------------------------------------------------------


 Allocating and initializing 30808MB of RAM...
 Calculation will run on 6 cores.


 Alpha MOs, Restricted
 -- Occupied --                  
-80.058 -26.312 -15.584  -7.593  -5.487  -5.484  -5.484  -1.614
  1 A     2 A     3 A     4 A     5 A     6 A     7 A     8 A                  
 -1.180  -0.828  -0.721  -0.689  -0.683  -0.481  -0.474  -0.452
  9 A    10 A    11 A    12 A    13 A    14 A    15 A    16 A                  
 -- Virtual --                   
  0.034   0.052   0.069   0.077   0.087   0.100   0.155   0.221
 17 A    18 A    19 A    20 A    21 A    22 A    23 A    24 A                  
  0.228   0.233   0.261   0.287   0.301   0.333   0.344   0.389
 25 A    26 A    27 A    28 A    29 A    30 A    31 A    32 A                  
  0.391   0.419   0.495   0.541   0.693   0.783   0.892   0.895
 33 A    34 A    35 A    36 A    37 A    38 A    39 A    40 A                  
  0.923   0.944   1.039   1.086   1.171   1.284   1.383   1.553
 41 A    42 A    43 A    44 A    45 A    46 A    47 A    48 A                  
  1.591   1.602   1.629   1.784   1.784   1.853   1.942   2.223
 49 A    50 A    51 A    52 A    53 A    54 A    55 A    56 A                  
  2.257   2.408   2.546   2.681   2.892   3.064   3.355   4.198
 57 A    58 A    59 A    60 A    61 A    62 A    63 A    64 A                  
  4.198   4.230   4.244   4.273   4.427   4.538   4.992   6.903
 65 A    66 A    67 A    68 A    69 A    70 A    71 A    72 A                  
  6.929   6.971   7.575  14.709  14.809  14.952  36.832  68.745
 73 A    74 A    75 A    76 A    77 A    78 A    79 A    80 A                  
166.170
 81 A                                                                          

 Beta MOs, Restricted
 -- Occupied --                  
-80.058 -26.312 -15.584  -7.593  -5.487  -5.484  -5.484  -1.614
  1 A     2 A     3 A     4 A     5 A     6 A     7 A     8 A                  
 -1.180  -0.828  -0.721  -0.689  -0.683  -0.481  -0.474  -0.452
  9 A    10 A    11 A    12 A    13 A    14 A    15 A    16 A                  
 -- Virtual --                   
  0.034   0.052   0.069   0.077   0.087   0.100   0.155   0.221
 17 A    18 A    19 A    20 A    21 A    22 A    23 A    24 A                  
  0.228   0.233   0.261   0.287   0.301   0.333   0.344   0.389
 25 A    26 A    27 A    28 A    29 A    30 A    31 A    32 A                  
  0.391   0.419   0.495   0.541   0.693   0.783   0.892   0.895
 33 A    34 A    35 A    36 A    37 A    38 A    39 A    40 A                  
  0.923   0.944   1.039   1.086   1.171   1.284   1.383   1.553
 41 A    42 A    43 A    44 A    45 A    46 A    47 A    48 A                  
  1.591   1.602   1.629   1.784   1.784   1.853   1.942   2.223
 49 A    50 A    51 A    52 A    53 A    54 A    55 A    56 A                  
  2.257   2.408   2.546   2.681   2.892   3.064   3.355   4.198
 57 A    58 A    59 A    60 A    61 A    62 A    63 A    64 A                  
  4.198   4.230   4.244   4.273   4.427   4.538   4.992   6.903
 65 A    66 A    67 A    68 A    69 A    70 A    71 A    72 A                  
  6.929   6.971   7.575  14.709  14.809  14.952  36.832  68.745
 73 A    74 A    75 A    76 A    77 A    78 A    79 A    80 A                  
166.170
 81 A                                                                          

 Occupation and symmetry of molecular orbitals

 Point group: C1 (1 irreducible representation).

                           A     All 
 -------------------------------------
 All molecular orbitals:
  - Alpha                  81    81  
  - Beta                   81    81  
 -------------------------------------
 Alpha orbitals:
  - Frozen occupied        7     7   
  - Active occupied        9     9   
  - Active virtual         65    65  
  - Frozen virtual         0     0   
 -------------------------------------
 Beta orbitals:
  - Frozen occupied        7     7   
  - Active occupied        9     9   
  - Active virtual         65    65  
  - Frozen virtual         0     0   
 -------------------------------------

 Import integrals:   CPU 0.00 s  wall 0.00 s

 Import integrals:   CPU 4.64 s  wall 0.85 s

 MP2 amplitudes:   CPU 0.02 s  wall 0.02 s

Running a double precision version
           CCSD T amplitudes will be solved using DIIS.

           Start     Size      MaxIter   EConv     TConv     
           3         7         100       1.00e-07  1.00e-05  
 ------------------------------------------------------------------------------
           Energy (a.u.)   Ediff      Tdiff       Comment
 ------------------------------------------------------------------------------
          -495.76407885                           
     1    -495.75442067   9.66e-03   6.31e-01     
     2    -495.77271929   1.83e-02   9.11e-02     
     3    -495.77176473   9.55e-04   4.09e-02     
     4    -495.77378023   2.02e-03   1.46e-02     Switched to DIIS steps.
     5    -495.77448897   7.09e-04   1.03e-02     
     6    -495.77454617   5.72e-05   2.12e-03     
     7    -495.77454587   2.93e-07   1.03e-03     
     8    -495.77454748   1.60e-06   2.28e-04     
     9    -495.77454839   9.17e-07   1.16e-04     
    10    -495.77454848   8.92e-08   3.15e-05     
    11    -495.77454853   5.03e-08   1.35e-05     
    12    -495.77454860   6.39e-08   6.33e-06     
 ------------------------------------------------------------------------------
          -495.77454860                           CCSD T converged.

End of double precision
 SCF energy                 = -495.25996958
 MP2 energy                 = -495.76407885
 CCSD correlation energy     =   -0.51457902
 CCSD total energy           = -495.77454860

 CCSD  T1^2 = 0.0113  T2^2 = 0.1763  Leading amplitudes:

 Amplitude    Orbitals with energies
  0.0290       13 (A) A                  ->    17 (A) A                   
              -0.6827                          0.0336                     
  0.0290       13 (A) B                  ->    17 (A) B                   
              -0.6827                          0.0336                     
  0.0197       14 (A) A                  ->    23 (A) A                   
              -0.4812                          0.1553                     
  0.0197       14 (A) B                  ->    23 (A) B                   
              -0.4812                          0.1553                     

 Amplitude    Orbitals with energies
 -0.0909       16 (A) A      16 (A) B    ->    17 (A) A      17 (A) B     
              -0.4518       -0.4518            0.0336        0.0336       
  0.0909       16 (A) A      16 (A) B    ->    17 (A) B      17 (A) A     
              -0.4518       -0.4518            0.0336        0.0336       
  0.0909       16 (A) B      16 (A) A    ->    17 (A) A      17 (A) B     
              -0.4518       -0.4518            0.0336        0.0336       
 -0.0909       16 (A) B      16 (A) A    ->    17 (A) B      17 (A) A     
              -0.4518       -0.4518            0.0336        0.0336       

 Computing CCSD intemediates for later calculations in double precision
 Finished.

Running a double precision version
           CCSD Lambda amplitudes will be solved using DIIS.
           Start     Size      MaxIter   EConv     LConv     
           3         7         100       1.00e-07  1.00e-05  
 ------------------------------------------------------------------------------
            Enorm      Ldiff       Comment
 ------------------------------------------------------------------------------
     1     4.44e-02   2.76e-02     
     2     1.50e-02   7.61e-03     
     3     5.83e-03   1.09e-03     
     4     3.34e-03   1.30e-03     Switched to DIIS steps.
     5     8.65e-04   6.55e-04     
     6     4.06e-04   1.17e-04     
     7     1.14e-04   3.69e-05     
     8     5.01e-05   3.23e-06     
     9     1.87e-05   1.49e-06     
    10     7.85e-06   6.12e-07     
    11     2.91e-06   1.53e-07     
    12     9.88e-07   9.33e-08     
    13     4.05e-07   3.84e-08     
    14     1.46e-07   4.36e-08     
    15     6.43e-08   1.38e-08     
 ------------------------------------------------------------------------------
                                   CCSD Lambda converged.

 Computing density matrices in double precision...
           Orbital response amplitudes will be solved using DIIS.
           Start     Size      MaxIter   EConv     LConv     
           3         7         100       1.00e-06  1.00e-06  
 ------------------------------------------------------------------------------
            Enorm      Ldiff       Comment
 ------------------------------------------------------------------------------
     1     7.25e-02   6.65e-04     
     2     3.98e-02   2.12e-02     
     3     3.22e-02   1.55e-02     
     4     5.69e-03   1.15e-02     Switched to DIIS steps.
     5     1.72e-03   5.73e-04     
     6     9.20e-04   3.29e-04     
     7     4.59e-04   1.02e-04     
     8     3.83e-05   8.61e-05     
     9     8.96e-06   3.97e-06     
    10     2.42e-06   1.28e-06     
    11     5.87e-07   1.38e-08     
 ------------------------------------------------------------------------------
                                   Orbital response converged.

 Computing density matrices... Done.
 CCSD calculation:   CPU 114.76 s  wall 23.01 s

 Transferring MO TPDM to AO TPDM
 Transferring g2_o1o1o1o1
 Transferring g2_o1o1o1v1
 Transferring g2_o1o1v1v1
 Transferring g2_o1v1o1v1
 Transferring g2_o1v1v1v1
 Transferring g2_v1v1v1v1
 Adding separable TPDM
 Computing TPDM gradient
 --------------------------------------------------------
 2e gradient
  Atom          X               Y               Z
 --------------------------------------------------------
    1         -2.393362       16.696602       -0.000000  
    2         15.757291       -4.934117        0.000000  
    3          0.720358       -4.360008       -0.000000  
    4        -14.084287       -7.402476        0.000000  
 --------------------------------------------------------
 --------------------------------------------------------
 Final gradient
  Atom          X               Y               Z
 --------------------------------------------------------
    1         -2.393362       16.696602       -0.000000  
    2         15.757291       -4.934117        0.000000  
    3          0.720358       -4.360008       -0.000000  
    4        -14.084287       -7.402476        0.000000  
 --------------------------------------------------------
 Analytic gradient from two-electron contribution:   CPU 37.87 s  wall 6.84 s

 Total ccman2 time:   CPU 161.05 s  wall 31.65 s


 --------------------------------------------------------------

                    Orbital Energies (a.u.)
 --------------------------------------------------------------

 Alpha MOs
 -- Occupied --
-80.0577 -26.3119 -15.5844  -7.5931  -5.4865  -5.4844  -5.4838  -1.6138
 -1.1801  -0.8285  -0.7214  -0.6886  -0.6827  -0.4812  -0.4743  -0.4518
 -- Virtual --
  0.0336   0.0521   0.0687   0.0769   0.0869   0.0999   0.1553   0.2208
  0.2277   0.2334   0.2608   0.2869   0.3010   0.3334   0.3441   0.3889
  0.3911   0.4193   0.4952   0.5408   0.6927   0.7830   0.8916   0.8945
  0.9234   0.9443   1.0387   1.0857   1.1709   1.2840   1.3829   1.5534
  1.5909   1.6024   1.6289   1.7836   1.7845   1.8526   1.9423   2.2232
  2.2572   2.4081   2.5465   2.6810   2.8917   3.0642   3.3547   4.1978
  4.1978   4.2304   4.2440   4.2731   4.4271   4.5377   4.9917   6.9025
  6.9293   6.9707   7.5749  14.7090  14.8086  14.9521  36.8315  68.7454
166.1705
 --------------------------------------------------------------

          Ground-State Mulliken Net Atomic Charges

     Atom                 Charge (a.u.)
  ----------------------------------------
      1 P                     0.494152
      2 N                    -0.514464
      3 H                     0.273066
      4 F                    -0.252753
  ----------------------------------------
  Sum of atomic charges =     0.000000

 -----------------------------------------------------------------
                    Cartesian Multipole Moments
 -----------------------------------------------------------------
    Charge (ESU x 10^10)
                 0.0000
    Dipole Moment (Debye)
         X      -0.0853      Y       0.1289      Z       0.0000
       Tot       0.1545
    Quadrupole Moments (Debye-Ang)
        XX     -29.2378     XY      -2.7985     YY     -21.5371
        XZ      -0.0000     YZ       0.0000     ZZ     -22.9436
    Octopole Moments (Debye-Ang^2)
       XXX      12.4184    XXY       2.0857    XYY      -1.6209
       YYY       9.2612    XXZ       0.0000    XYZ      -0.0000
       YYZ      -0.0000    XZZ       3.8634    YZZ       0.9711
       ZZZ       0.0000
    Hexadecapole Moments (Debye-Ang^3)
      XXXX    -168.1069   XXXY      -3.2887   XXYY     -29.7385
      XYYY      -3.7000   YYYY     -59.4329   XXXZ      -0.0000
      XXYZ       0.0000   XYYZ       0.0000   YYYZ       0.0000
      XXZZ     -30.1858   XYZZ       0.6573   YYZZ     -15.0231
      XZZZ       0.0000   YZZZ       0.0000   ZZZZ     -25.8705
 -----------------------------------------------------------------
 DrvMan completing analytic gradient of the correlated energy
 Correlated dipole moment
            1
    1  -0.0335428
    2   0.0507078
    3   0.0000000
 Energy read as -495.774548598
 Full Analytical Gradient: (in a.u., or Hartree/Bohr)
             1             2             3             4
    1    0.00043135   -0.00013390   -0.00000625   -0.00029119
    2    0.00028954   -0.00002749    0.00003137   -0.00029343
    3   -0.00000000    0.00000000   -0.00000000   -0.00000000
 Gradient time:  CPU 0.84 s  wall 0.85 s
 ----------------------------------------------------------------
             Standard Nuclear Orientation (Angstroms)
    I     Atom           X                Y                Z
 ----------------------------------------------------------------
    1      P      -0.0644967956    -0.5143666292     0.0000000000
    2      N      -1.3148878230     0.3705015686    -0.0000000000
    3      H      -1.3537914100     1.3842633715    -0.0000000000
    4      F       1.2806064562     0.4153027874     0.0010000000
 ----------------------------------------------------------------
 Nuclear Repulsion Energy =   101.6128757272 hartrees
 There are       16 alpha and       16 beta electrons

                       Distance Matrix (Angstroms)
             P (  1)   N (  2)   H (  3)
   N (  2)  1.531819
   H (  3)  2.295011  1.014508
   F (  4)  1.635111  2.595881  2.806945

 Requested basis set is 6-311++G(d,p)
 There are 30 shells and 81 basis functions
 A cutoff of  1.0D-14 yielded    460 shell pairs
 There are      3412 function pairs (      3676 Cartesian)
 Smallest overlap matrix eigenvalue = 3.08E-03
 Guess MOs from SCF MO coefficient file

 -----------------------------------------------------------------------
  General SCF calculation program by
  Eric Jon Sundstrom, Paul Horn, Yuezhi Mao, Dmitri Zuev, Alec White,
  David Stuck, Shaama M.S., Shane Yost, Joonho Lee, David Small,
  Daniel Levine, Susi Lehtola, Hugh Burton, Evgeny Epifanovsky
 -----------------------------------------------------------------------
 Hartree-Fock
 using 6 threads for integral computing
 -------------------------------------------------------
 OpenMP Integral computing Module                
 Release: version 2.0, May 2017, Q-Chem Inc. Pleasanton 
 -------------------------------------------------------
 A restricted SCF calculation will be
 performed using DIIS
 SCF converges when DIIS error is below 1.0e-08
 ---------------------------------------
  Cycle       Energy         DIIS error
 ---------------------------------------
    1    -495.2599515157      1.91e-05  
    2    -495.2599518844      5.36e-06  
    3    -495.2599519205      2.82e-06  
    4    -495.2599519266      6.89e-07  
    5    -495.2599519276      2.40e-07  
    6    -495.2599519277      1.33e-07  
    7    -495.2599519278      6.76e-08  
    8    -495.2599519278      1.64e-08  
    9    -495.2599519278      5.87e-09  Convergence criterion met
 ---------------------------------------
 SCF time:   CPU 2.30s  wall 1.00s 
 SCF   energy in the final basis set =     -495.2599519278
 Total energy in the final basis set =     -495.2599519278


 ------------------------------------------------------------------------------

   CCMAN2: suite of methods based on coupled cluster
           and equation of motion theories.

   Components:
   * libvmm-1.3-trunk
     by Evgeny Epifanovsky, Ilya Kaliman.
   * libtensor-2.5-trunk
     by Evgeny Epifanovsky, Michael Wormit, Dmitry Zuev, Sam Manzer, 
        Ilya Kaliman.
   * libcc-2.5-trunk
     by Evgeny Epifanovsky, Arik Landau, Tomasz Kus, Kirill Khistyaev, 
        Dmitry Zuev, Prashant Manohar, Xintian Feng, Anna Krylov, 
        Matthew Goldey, Alec White, Thomas Jagau, Kaushik Nanda, 
        Anastasia Gunina, Alexander Kunitsa, Joonho Lee.

   CCMAN original authors:
   Anna I. Krylov, C. David Sherrill, Steven R. Gwaltney,
   Edward F. C. Byrd (2000)
   Sergey V. Levchenko, Lyudmila V. Slipchenko, Tao Wang,
   Ana-Maria C. Cristian (2003)
   Piotr A. Pieniazek, C. Melania Oana, Evgeny Epifanovsky (2007)
   Prashant Manohar (2009)

 ------------------------------------------------------------------------------


 Allocating and initializing 30808MB of RAM...
 Calculation will run on 6 cores.


 Alpha MOs, Restricted
 -- Occupied --                  
-80.058 -26.312 -15.584  -7.593  -5.487  -5.484  -5.484  -1.613
  1 A     2 A     3 A     4 A     5 A     6 A     7 A     8 A                  
 -1.180  -0.828  -0.721  -0.688  -0.682  -0.481  -0.474  -0.452
  9 A    10 A    11 A    12 A    13 A    14 A    15 A    16 A                  
 -- Virtual --                   
  0.034   0.052   0.069   0.077   0.087   0.100   0.155   0.221
 17 A    18 A    19 A    20 A    21 A    22 A    23 A    24 A                  
  0.228   0.233   0.261   0.287   0.301   0.333   0.344   0.389
 25 A    26 A    27 A    28 A    29 A    30 A    31 A    32 A                  
  0.391   0.419   0.495   0.541   0.693   0.783   0.892   0.894
 33 A    34 A    35 A    36 A    37 A    38 A    39 A    40 A                  
  0.923   0.944   1.039   1.086   1.171   1.284   1.383   1.553
 41 A    42 A    43 A    44 A    45 A    46 A    47 A    48 A                  
  1.591   1.602   1.629   1.784   1.784   1.853   1.942   2.223
 49 A    50 A    51 A    52 A    53 A    54 A    55 A    56 A                  
  2.257   2.408   2.546   2.681   2.892   3.064   3.355   4.198
 57 A    58 A    59 A    60 A    61 A    62 A    63 A    64 A                  
  4.198   4.231   4.244   4.273   4.427   4.537   4.992   6.903
 65 A    66 A    67 A    68 A    69 A    70 A    71 A    72 A                  
  6.929   6.971   7.575  14.709  14.808  14.952  36.831  68.746
 73 A    74 A    75 A    76 A    77 A    78 A    79 A    80 A                  
166.170
 81 A                                                                          

 Beta MOs, Restricted
 -- Occupied --                  
-80.058 -26.312 -15.584  -7.593  -5.487  -5.484  -5.484  -1.613
  1 A     2 A     3 A     4 A     5 A     6 A     7 A     8 A                  
 -1.180  -0.828  -0.721  -0.688  -0.682  -0.481  -0.474  -0.452
  9 A    10 A    11 A    12 A    13 A    14 A    15 A    16 A                  
 -- Virtual --                   
  0.034   0.052   0.069   0.077   0.087   0.100   0.155   0.221
 17 A    18 A    19 A    20 A    21 A    22 A    23 A    24 A                  
  0.228   0.233   0.261   0.287   0.301   0.333   0.344   0.389
 25 A    26 A    27 A    28 A    29 A    30 A    31 A    32 A                  
  0.391   0.419   0.495   0.541   0.693   0.783   0.892   0.894
 33 A    34 A    35 A    36 A    37 A    38 A    39 A    40 A                  
  0.923   0.944   1.039   1.086   1.171   1.284   1.383   1.553
 41 A    42 A    43 A    44 A    45 A    46 A    47 A    48 A                  
  1.591   1.602   1.629   1.784   1.784   1.853   1.942   2.223
 49 A    50 A    51 A    52 A    53 A    54 A    55 A    56 A                  
  2.257   2.408   2.546   2.681   2.892   3.064   3.355   4.198
 57 A    58 A    59 A    60 A    61 A    62 A    63 A    64 A                  
  4.198   4.231   4.244   4.273   4.427   4.537   4.992   6.903
 65 A    66 A    67 A    68 A    69 A    70 A    71 A    72 A                  
  6.929   6.971   7.575  14.709  14.808  14.952  36.831  68.746
 73 A    74 A    75 A    76 A    77 A    78 A    79 A    80 A                  
166.170
 81 A                                                                          

 Occupation and symmetry of molecular orbitals

 Point group: C1 (1 irreducible representation).

                           A     All 
 -------------------------------------
 All molecular orbitals:
  - Alpha                  81    81  
  - Beta                   81    81  
 -------------------------------------
 Alpha orbitals:
  - Frozen occupied        7     7   
  - Active occupied        9     9   
  - Active virtual         65    65  
  - Frozen virtual         0     0   
 -------------------------------------
 Beta orbitals:
  - Frozen occupied        7     7   
  - Active occupied        9     9   
  - Active virtual         65    65  
  - Frozen virtual         0     0   
 -------------------------------------

 Import integrals:   CPU 0.00 s  wall 0.00 s

 Import integrals:   CPU 4.71 s  wall 0.87 s

 MP2 amplitudes:   CPU 0.02 s  wall 0.02 s

Running a double precision version
           CCSD T amplitudes will be solved using DIIS.

           Start     Size      MaxIter   EConv     TConv     
           3         7         100       1.00e-07  1.00e-05  
 ------------------------------------------------------------------------------
           Energy (a.u.)   Ediff      Tdiff       Comment
 ------------------------------------------------------------------------------
          -495.76408146                           
     1    -495.75441496   9.67e-03   6.31e-01     
     2    -495.77272023   1.83e-02   9.11e-02     
     3    -495.77176344   9.57e-04   4.09e-02     
     4    -495.77378000   2.02e-03   1.46e-02     Switched to DIIS steps.
     5    -495.77448922   7.09e-04   1.03e-02     
     6    -495.77454653   5.73e-05   2.12e-03     
     7    -495.77454625   2.82e-07   1.03e-03     
     8    -495.77454785   1.60e-06   2.29e-04     
     9    -495.77454877   9.21e-07   1.17e-04     
    10    -495.77454886   8.98e-08   3.16e-05     
    11    -495.77454891   5.07e-08   1.36e-05     
    12    -495.77454898   6.41e-08   6.36e-06     
 ------------------------------------------------------------------------------
          -495.77454898                           CCSD T converged.

End of double precision
 SCF energy                 = -495.25995193
 MP2 energy                 = -495.76408146
 CCSD correlation energy     =   -0.51459705
 CCSD total energy           = -495.77454898

 CCSD  T1^2 = 0.0114  T2^2 = 0.1763  Leading amplitudes:

 Amplitude    Orbitals with energies
  0.0290       13 (A) A                  ->    17 (A) A                   
              -0.6825                          0.0335                     
  0.0290       13 (A) B                  ->    17 (A) B                   
              -0.6825                          0.0335                     
  0.0197       14 (A) A                  ->    23 (A) A                   
              -0.4812                          0.1552                     
  0.0197       14 (A) B                  ->    23 (A) B                   
              -0.4812                          0.1552                     

 Amplitude    Orbitals with energies
 -0.0909       16 (A) A      16 (A) B    ->    17 (A) A      17 (A) B     
              -0.4518       -0.4518            0.0335        0.0335       
  0.0909       16 (A) A      16 (A) B    ->    17 (A) B      17 (A) A     
              -0.4518       -0.4518            0.0335        0.0335       
  0.0909       16 (A) B      16 (A) A    ->    17 (A) A      17 (A) B     
              -0.4518       -0.4518            0.0335        0.0335       
 -0.0909       16 (A) B      16 (A) A    ->    17 (A) B      17 (A) A     
              -0.4518       -0.4518            0.0335        0.0335       

 Computing CCSD intemediates for later calculations in double precision
 Finished.

Running a double precision version
           CCSD Lambda amplitudes will be solved using DIIS.
           Start     Size      MaxIter   EConv     LConv     
           3         7         100       1.00e-07  1.00e-05  
 ------------------------------------------------------------------------------
            Enorm      Ldiff       Comment
 ------------------------------------------------------------------------------
     1     4.45e-02   2.76e-02     
     2     1.51e-02   7.61e-03     
     3     5.84e-03   1.09e-03     
     4     3.35e-03   1.30e-03     Switched to DIIS steps.
     5     8.67e-04   6.56e-04     
     6     4.07e-04   1.17e-04     
     7     1.14e-04   3.70e-05     
     8     5.02e-05   3.24e-06     
     9     1.87e-05   1.50e-06     
    10     7.87e-06   6.16e-07     
    11     2.92e-06   1.54e-07     
    12     9.90e-07   9.36e-08     
    13     4.06e-07   3.84e-08     
    14     1.46e-07   4.38e-08     
    15     6.45e-08   1.39e-08     
 ------------------------------------------------------------------------------
                                   CCSD Lambda converged.

 Computing density matrices in double precision...
           Orbital response amplitudes will be solved using DIIS.
           Start     Size      MaxIter   EConv     LConv     
           3         7         100       1.00e-06  1.00e-06  
 ------------------------------------------------------------------------------
            Enorm      Ldiff       Comment
 ------------------------------------------------------------------------------
     1     7.26e-02   6.48e-04     
     2     3.98e-02   2.12e-02     
     3     3.22e-02   1.56e-02     
     4     5.69e-03   1.16e-02     Switched to DIIS steps.
     5     1.72e-03   5.79e-04     
     6     9.21e-04   3.28e-04     
     7     4.60e-04   1.02e-04     
     8     3.83e-05   8.61e-05     
     9     8.96e-06   3.98e-06     
    10     2.42e-06   1.28e-06     
    11     5.88e-07   1.36e-08     
 ------------------------------------------------------------------------------
                                   Orbital response converged.

 Computing density matrices... Done.
 CCSD calculation:   CPU 116.00 s  wall 23.36 s

 Transferring MO TPDM to AO TPDM
 Transferring g2_o1o1o1o1
 Transferring g2_o1o1o1v1
 Transferring g2_o1o1v1v1
 Transferring g2_o1v1o1v1
 Transferring g2_o1v1v1v1
 Transferring g2_v1v1v1v1
 Adding separable TPDM
 Computing TPDM gradient
 --------------------------------------------------------
 2e gradient
  Atom          X               Y               Z
 --------------------------------------------------------
    1         -2.402959       16.699807        0.008016  
    2         15.756549       -4.933854        0.000694  
    3          0.720110       -4.360484        0.000600  
    4        -14.073700       -7.405468       -0.009309  
 --------------------------------------------------------
 --------------------------------------------------------
 Final gradient
  Atom          X               Y               Z
 --------------------------------------------------------
    1         -2.402959       16.699807        0.008016  
    2         15.756549       -4.933854        0.000694  
    3          0.720110       -4.360484        0.000600  
    4        -14.073700       -7.405468       -0.009309  
 --------------------------------------------------------
 Analytic gradient from two-electron contribution:   CPU 38.06 s  wall 6.99 s

 Total ccman2 time:   CPU 161.92 s  wall 32.10 s


 --------------------------------------------------------------

                    Orbital Energies (a.u.)
 --------------------------------------------------------------

 Alpha MOs
 -- Occupied --
-80.0578 -26.3118 -15.5844  -7.5931  -5.4866  -5.4845  -5.4838  -1.6135
 -1.1801  -0.8284  -0.7213  -0.6884  -0.6825  -0.4812  -0.4744  -0.4518
 -- Virtual --
  0.0335   0.0521   0.0686   0.0769   0.0869   0.0999   0.1552   0.2208
  0.2277   0.2334   0.2608   0.2869   0.3010   0.3334   0.3441   0.3889
  0.3912   0.4193   0.4951   0.5408   0.6926   0.7829   0.8915   0.8945
  0.9233   0.9442   1.0387   1.0856   1.1706   1.2839   1.3829   1.5534
  1.5909   1.6024   1.6292   1.7836   1.7845   1.8526   1.9422   2.2233
  2.2572   2.4081   2.5464   2.6810   2.8917   3.0642   3.3547   4.1980
  4.1980   4.2305   4.2440   4.2730   4.4271   4.5373   4.9916   6.9027
  6.9295   6.9710   7.5747  14.7090  14.8084  14.9520  36.8315  68.7455
166.1703
 --------------------------------------------------------------

          Ground-State Mulliken Net Atomic Charges

     Atom                 Charge (a.u.)
  ----------------------------------------
      1 P                     0.494606
      2 N                    -0.514372
      3 H                     0.273133
      4 F                    -0.253368
  ----------------------------------------
  Sum of atomic charges =     0.000000

 -----------------------------------------------------------------
                    Cartesian Multipole Moments
 -----------------------------------------------------------------
    Charge (ESU x 10^10)
                 0.0000
    Dipole Moment (Debye)
         X      -0.0886      Y       0.1256      Z      -0.0009
       Tot       0.1537
    Quadrupole Moments (Debye-Ang)
        XX     -29.2397     XY      -2.8017     YY     -21.5363
        XZ      -0.0029     YZ      -0.0014     ZZ     -22.9434
    Octopole Moments (Debye-Ang^2)
       XXX      12.4092    XXY       2.0769    XYY      -1.6264
       YYY       9.2397    XXZ      -0.0072    XYZ      -0.0013
       YYZ      -0.0051    XZZ       3.8609    YZZ       0.9647
       ZZZ      -0.0143
    Hexadecapole Moments (Debye-Ang^3)
      XXXX    -168.1179   XXXY      -3.3162   XXYY     -29.7442
      XYYY      -3.7231   YYYY     -59.4473   XXXZ      -0.0259
      XXYZ      -0.0030   XYYZ      -0.0066   YYYZ      -0.0076
      XXZZ     -30.1865   XYZZ       0.6498   YYZZ     -15.0257
      XZZZ      -0.0209   YZZZ      -0.0074   ZZZZ     -25.8685
 -----------------------------------------------------------------
 DrvMan completing analytic gradient of the correlated energy
 Correlated dipole moment
            1
    1  -0.0348524
    2   0.0494054
    3  -0.0003723
 Energy read as -495.774548979
 Full Analytical Gradient: (in a.u., or Hartree/Bohr)
             1             2             3             4
    1    0.00023285   -0.00011814   -0.00001135   -0.00010337
    2    0.00006464    0.00001592    0.00003564   -0.00011620
    3   -0.00001957    0.00002806   -0.00001762    0.00000914
 Gradient time:  CPU 0.81 s  wall 0.81 s
Dipole drv :
gprntSymmMtrx error report: 
 Final Hessian.
            1           2           3           4           5           6
    1   0.4971424  -0.1597419   0.0000000  -0.3198039   0.2786086   0.0000000
    2  -0.1597419   0.3867180   0.0000000   0.2081269  -0.2633134   0.0000000
    3   0.0000000   0.0000000   0.0222314   0.0000005   0.0000000  -0.0317751
    4  -0.3198039   0.2081269   0.0000005   0.3617015  -0.2625726   0.0000000
    5   0.2786086  -0.2633134   0.0000000  -0.2625726   0.7021731   0.0000000
    6   0.0000000   0.0000000  -0.0317751   0.0000000   0.0000000   0.0452908
    7  -0.0240693   0.0370022   0.0000019  -0.0010088  -0.0045277  -0.0000011
    8  -0.0140658  -0.0045200   0.0000000   0.0460941  -0.4618147   0.0000000
    9   0.0000000   0.0000000   0.0199082   0.0000000   0.0000000  -0.0283818
   10  -0.1532706  -0.0853863  -0.0000027  -0.0408862  -0.0115096   0.0000033
   11  -0.1047974  -0.1188888   0.0000000   0.0083466   0.0229562   0.0000000
   12   0.0000000   0.0000000  -0.0103569   0.0000000   0.0000000   0.0148504
            7           8           9          10          11          12
    1  -0.0240693  -0.0140658   0.0000000  -0.1532706  -0.1047974   0.0000000
    2   0.0370022  -0.0045200   0.0000000  -0.0853863  -0.1188888   0.0000000
    3   0.0000019   0.0000000   0.0199082  -0.0000027   0.0000000  -0.0103569
    4  -0.0010088   0.0460941   0.0000000  -0.0408862   0.0083466   0.0000000
    5  -0.0045277  -0.4618147   0.0000000  -0.0115096   0.0229562   0.0000000
    6  -0.0000011   0.0000000  -0.0283818   0.0000033   0.0000000   0.0148504
    7   0.0186039  -0.0297783   0.0000000   0.0064724  -0.0026942   0.0000000
    8  -0.0297783   0.4640783   0.0000000  -0.0022503   0.0022587   0.0000000
    9   0.0000000   0.0000000   0.0177982   0.0000001   0.0000000  -0.0093222
   10   0.0064724  -0.0022503   0.0000001   0.1876848   0.0991459   0.0000000
   11  -0.0026942   0.0022587   0.0000000   0.0991459   0.0936743   0.0000000
   12   0.0000000   0.0000000  -0.0093222   0.0000000   0.0000000   0.0048345
 ----------------------------------------------------------------
             Standard Nuclear Orientation (Angstroms)
    I     Atom           X                Y                Z
 ----------------------------------------------------------------
    1      P      -0.0644967956    -0.5143666292     0.0000000000
    2      N      -1.3148878230     0.3705015686    -0.0000000000
    3      H      -1.3537914100     1.3842633715    -0.0000000000
    4      F       1.2806064562     0.4153027874     0.0000000000
 ----------------------------------------------------------------
 Nuclear Repulsion Energy =   101.6128849586 hartrees
 There are       16 alpha and       16 beta electrons
 old dipole drv.
            1           2           3           4           5           6
    1   1.8041571   0.3804420   0.0000000  -0.8743049   0.3270479   0.0000000
    2   0.3058636   1.1505314   0.0000000   0.0133722  -0.6246591   0.0000000
    3  -0.0000000   0.0000000   0.4062222   0.0000150   0.0000000  -0.5984128
            7           8           9          10          11          12
    1   0.3535866  -0.0148025   0.0000000  -1.2834558  -0.6926580   0.0000000
    2  -0.0549063   0.1633267   0.0000000  -0.2642749  -0.6892564   0.0000000
    3  -0.0000033  -0.0000000   0.3891360  -0.0000037   0.0000000  -0.1969931
 New transposed dipole drv.
            1           2           3
    1   1.8041571   0.3058636  -0.0000000
    2   0.3804420   1.1505314   0.0000000
    3   0.0000000   0.0000000   0.4062222
    4  -0.8743049   0.0133722   0.0000150
    5   0.3270479  -0.6246591   0.0000000
    6   0.0000000   0.0000000  -0.5984128
    7   0.3535866  -0.0549063  -0.0000033
    8  -0.0148025   0.1633267  -0.0000000
    9   0.0000000   0.0000000   0.3891360
   10  -1.2834558  -0.2642749  -0.0000037
   11  -0.6926580  -0.6892564   0.0000000
   12   0.0000000   0.0000000  -0.1969931
FINAL TENSOR RESULT:
Order 2, Length 12
    Atom      X          Y          Z
     1 Order 1, Length 12
    Atom      X          Y          Z
     1    4.971424444799269e-01  -1.597418750386876e-01   0.000000000000000e+00
     2   -3.198038604592135e-01   2.786086294244614e-01   0.000000000000000e+00
     3   -2.406927331218536e-02  -1.406583718111196e-02   0.000000000000000e+00
     4   -1.532705871740631e-01  -1.047973943790520e-01   0.000000000000000e+00

Order 1, Length 12
    Atom      X          Y          Z
     1   -1.597418750386876e-01   3.867179751160294e-01   0.000000000000000e+00
     2    2.081268657317527e-01  -2.633133667938869e-01   0.000000000000000e+00
     3    3.700220309684952e-02  -4.519960973936828e-03   0.000000000000000e+00
     4   -8.538632879504812e-02  -1.188888334407393e-01   0.000000000000000e+00

Order 1, Length 12
    Atom      X          Y          Z
     1    0.000000000000000e+00   0.000000000000000e+00   2.223136812756173e-02
     2    5.275031459798604e-07   0.000000000000000e+00  -3.177507625316262e-02
     3    1.886205584011769e-06   0.000000000000000e+00   1.990823372117475e-02
     4   -2.662829369256332e-06   0.000000000000000e+00  -1.035688666569438e-02


     2 Order 1, Length 12
    Atom      X          Y          Z
     1   -3.198038604592135e-01   2.081268657317527e-01   5.275031459798604e-07
     2    3.617015313890800e-01  -2.625726018954658e-01   0.000000000000000e+00
     3   -1.008835544229048e-03   4.609405018908813e-02   0.000000000000000e+00
     4   -4.088621079469235e-02   8.346608898042795e-03   0.000000000000000e+00

Order 1, Length 12
    Atom      X          Y          Z
     1    2.786086294244614e-01  -2.633133667938869e-01   0.000000000000000e+00
     2   -2.625726018954658e-01   7.021731064069733e-01   0.000000000000000e+00
     3   -4.527743639903201e-03  -4.618146630993061e-01   0.000000000000000e+00
     4   -1.150960090724372e-02   2.295622567410686e-02   0.000000000000000e+00

Order 1, Length 12
    Atom      X          Y          Z
     1    0.000000000000000e+00   0.000000000000000e+00  -3.177507625316262e-02
     2    0.000000000000000e+00   0.000000000000000e+00   4.529077414376070e-02
     3   -1.063010841817155e-06   0.000000000000000e+00  -2.838184993411712e-02
     4    3.327922697308256e-06   0.000000000000000e+00   1.485041759896208e-02


     3 Order 1, Length 12
    Atom      X          Y          Z
     1   -2.406927331218536e-02   3.700220309684952e-02   1.886205584011769e-06
     2   -1.008835544229048e-03  -4.527743639903201e-03  -1.063010841817155e-06
     3    1.860394650029083e-02  -2.977832564469552e-02   0.000000000000000e+00
     4    6.472425560163182e-03  -2.694223496814363e-03   0.000000000000000e+00

Order 1, Length 12
    Atom      X          Y          Z
     1   -1.406583718111196e-02  -4.519960973936828e-03   0.000000000000000e+00
     2    4.609405018908813e-02  -4.618146630993061e-01   0.000000000000000e+00
     3   -2.977832564469552e-02   4.640783418132995e-01   0.000000000000000e+00
     4   -2.250318875967826e-03   2.258718252398800e-03   0.000000000000000e+00

Order 1, Length 12
    Atom      X          Y          Z
     1    0.000000000000000e+00   0.000000000000000e+00   1.990823372117475e-02
     2    0.000000000000000e+00   0.000000000000000e+00  -2.838184993411712e-02
     3    0.000000000000000e+00   0.000000000000000e+00   1.779819376177071e-02
     4    1.129488869341149e-07   0.000000000000000e+00  -9.322246129804673e-03


     4 Order 1, Length 12
    Atom      X          Y          Z
     1   -1.532705871740631e-01  -8.538632879504812e-02  -2.662829369256332e-06
     2   -4.088621079469235e-02  -1.150960090724372e-02   3.327922697308256e-06
     3    6.472425560163182e-03  -2.250318875967826e-03   1.129488869341149e-07
     4    1.876847612671440e-01   9.914589242255617e-02   0.000000000000000e+00

Order 1, Length 12
    Atom      X          Y          Z
     1   -1.047973943790520e-01  -1.188888334407393e-01   0.000000000000000e+00
     2    8.346608898042795e-03   2.295622567410686e-02   0.000000000000000e+00
     3   -2.694223496814363e-03   2.258718252398800e-03   0.000000000000000e+00
     4    9.914589242255617e-02   9.367433740691970e-02   0.000000000000000e+00

Order 1, Length 12
    Atom      X          Y          Z
     1    0.000000000000000e+00   0.000000000000000e+00  -1.035688666569438e-02
     2    0.000000000000000e+00   0.000000000000000e+00   1.485041759896208e-02
     3    0.000000000000000e+00   0.000000000000000e+00  -9.322246129804673e-03
     4    0.000000000000000e+00   0.000000000000000e+00   4.834479292308901e-03


 # Finishing finite difference calculation for IDERIV #
 ######################################################
 ######################################################
 Requested basis set is 6-311++G(d,p)
 There are 30 shells and 81 basis functions
 **********************************************************************
 **                                                                  **
 **                       VIBRATIONAL ANALYSIS                       **
 **                       --------------------                       **
 **                                                                  **
 **        VIBRATIONAL FREQUENCIES (CM**-1) AND NORMAL MODES         **
 **     FORCE CONSTANTS (mDYN/ANGSTROM) AND REDUCED MASSES (AMU)     **
 **                  INFRARED INTENSITIES (KM/MOL)                   **
 **                                                                  **
 **********************************************************************


 Mode:                 1                      2                      3
 Frequency:       346.18                 712.63                 747.54
 Force Cnst:      0.2216                 0.5544                 2.2448
 Red. Mass:       3.1385                 1.8530                 6.8182
 IR Active:          YES                    YES                    YES
 IR Intens:       63.414                 33.522                329.500
 Raman Active:       YES                    YES                    YES
               X      Y      Z        X      Y      Z        X      Y      Z
 P          0.010 -0.140 -0.000   -0.030 -0.005 -0.000   -0.211 -0.205  0.000
 N          0.172  0.134  0.000   -0.184 -0.050  0.000    0.118  0.092 -0.000
 H          0.923  0.174 -0.000    0.971  0.032 -0.000   -0.853  0.017  0.000
 F         -0.192  0.121  0.000    0.132  0.043  0.000    0.303  0.266 -0.000
 TransDip   0.194 -0.166 -0.000    0.171 -0.072 -0.000   -0.539 -0.218  0.000

 Mode:                 4                      5                      6
 Frequency:       760.17                1222.01                3623.38
 Force Cnst:      0.4185                 6.5270                 8.3584
 Red. Mass:       1.2293                 7.4185                 1.0806
 IR Active:          YES                    YES                    YES
 IR Intens:      178.539                 54.363                 45.616
 Raman Active:       YES                    YES                    YES
               X      Y      Z        X      Y      Z        X      Y      Z
 P          0.000  0.000  0.036   -0.220  0.179  0.000   -0.002  0.001 -0.000
 N         -0.000 -0.000 -0.114    0.423 -0.359 -0.000    0.010 -0.074  0.000
 H          0.000  0.000  0.992    0.664 -0.413  0.000   -0.061  0.995 -0.000
 F         -0.000 -0.000 -0.028    0.011 -0.005 -0.000   -0.000  0.000  0.000
 TransDip   0.000  0.000  0.428   -0.215  0.097  0.000   -0.070  0.205  0.000

 STANDARD THERMODYNAMIC QUANTITIES AT   298.15 K  AND     1.00 ATM

   This Molecule has  0 Imaginary Frequencies
   Zero point vibrational energy:       10.596 kcal/mol

   Atom    1 Element P  Has Mass   30.97376
   Atom    2 Element N  Has Mass   14.00307
   Atom    3 Element H  Has Mass    1.00783
   Atom    4 Element F  Has Mass   18.99840
   Molecular Mass:    64.983060 amu
   Principal axes and moments of inertia in amu*Bohr^2:
                             1           2           3
    Eigenvalues --       54.08859   204.93709   259.02568
          X               0.99827    -0.05877     0.00000
          Y               0.05877     0.99827     0.00000
          Z               0.00000    -0.00000     1.00000
   Rotational Symmetry Number is   1
   The Molecule is an Asymmetric Top
   Translational Enthalpy:        0.889 kcal/mol
   Rotational Enthalpy:           0.889 kcal/mol
   Vibrational Enthalpy:         11.019 kcal/mol
   gas constant (RT):             0.592 kcal/mol
   Translational Entropy:        38.433  cal/mol.K
   Rotational Entropy:           22.578  cal/mol.K
   Vibrational Entropy:           2.009  cal/mol.K

   Total Enthalpy:               13.389 kcal/mol
   Total Entropy:                63.020  cal/mol.K
Archival summary:
1\1\february\FREQ\ProcedureUnspecified\BasisUnspecified\1111\taweetha\WedMay800:47:362019WedMay800:47:362019\0\\#,FREQ,ProcedureUnspecified,BasisUnspecified,\\0,1\P\N,1,1.53182\H,2,1.01451,1,127.484\F,1,1.63511,2,110.064,3,-0,0\\HF=-495.259952\\@

 Total job time:  816.61s(wall), 3500.87s(cpu) 
 Wed May  8 00:47:36 2019

        *************************************************************
        *                                                           *
        *  Thank you very much for using Q-Chem.  Have a nice day.  *
        *                                                           *
        *************************************************************
