# Supplementary material for: Geometric and energetic data from ab initio calculations of haloethene, haloimine, halomethylenephosphine, haloiminophosphine, halodiazene, halodiphosphene and halocyclopropane
Source: Data Brief. 2019 Nov 2;27:104738. doi: 10.1016/j.dib.2019.104738 (PMC6861602; doi:10.1016/j.dib.2019.104738)
Supplement: Multimedia component 7 [file mmc7.zip › NP/CCSD/freq/HENPEI.out]

Q-Chem Developer Version!
                  Welcome to Q-Chem
     A Quantum Leap Into The Future Of Chemistry


 Q-Chem 5.1, Q-Chem, Inc., Pleasanton, CA (2018)

 Yihan Shao,  Zhengting Gan,  E. Epifanovsky,  A. T. B. Gilbert,  M. Wormit,  
 J. Kussmann,  A. W. Lange,  A. Behn,  Jia Deng,  Xintian Feng,  D. Ghosh,  
 M. Goldey,  P. R. Horn,  L. D. Jacobson,  I. Kaliman,  T. Kus,  A. Landau,  
 Jie Liu,  E. I. Proynov,  R. M. Richard,  R. P. Steele,  E. J. Sundstrom,  
 H. L. Woodcock III,  P. M. Zimmerman,  D. Zuev,  B. Albrecht,  E. Alguire,  
 S. A. Baeppler,  D. Barton,  Z. Benda,  Y. A. Bernard,  E. J. Berquist,  
 K. B. Bravaya,  H. Burton,  D. Casanova,  Chun-Min Chang,  Yunqing Chen,  
 A. Chien,  K. D. Closser,  M. P. Coons,  S. Coriani,  S. Dasgupta,  
 A. L. Dempwolff,  M. Diedenhofen,  Hainam Do,  R. G. Edgar,  Po-Tung Fang,  
 S. Faraji,  S. Fatehi,  Qingguo Feng,  K. D. Fenk,  J. Fosso-Tande,  
 J. Gayvert,  Qinghui Ge,  A. Ghysels,  G. Gidofalvi,  J. Gomes,  
 J. Gonthier,  A. Gunina,  D. Hait,  M. W. D. Hanson-Heine,  
 P. H. P. Harbach,  A. W. Hauser,  J. E. Herr,  E. G. Hohenstein,  
 Z. C. Holden,  Kerwin Hui,  B. C. Huynh,  T.-C. Jagau,  Hyunjun Ji,  
 B. Kaduk,  K. Khistyaev,  Jaehoon Kim,  P. Klunzinger,  K. Koh,  
 D. Kosenkov,  L. Koulias,  T. Kowalczyk,  C. M. Krauter,  A. Kunitsa,  
 Ka Un Lao,  A. Laurent,  K. V. Lawler,  Joonho Lee,  D. Lefrancois,  
 S. Lehtola,  D. S. Levine,  Yi-Pei Li,  You-Sheng Lin,  Fenglai Liu,  
 E. Livshits,  A. Luenser,  P. Manohar,  E. Mansoor,  S. F. Manzer,  
 Shan-Ping Mao,  Yuezhi Mao,  N. Mardirossian,  A. V. Marenich,  
 T. Markovich,  L. A. Martinez-Martinez,  S. A. Maurer,  N. J. Mayhall,  
 S. C. McKenzie,  J.-M. Mewes,  A. F. Morrison,  J. W. Mullinax,  K. Nanda,  
 T. S. Nguyen-Beck,  R. Olivares-Amaya,  J. A. Parkhill,  T. M. Perrine,  
 F. Plasser,  P. Pokhilko,  S. Prager,  A. Prociuk,  E. Ramos,  D. R. Rehn,  
 F. Rob,  M. Schneider,  N. Sergueev,  S. M. Sharada,  S. Sharma,  
 D. W. Small,  T. Stauch,  T. Stein,  Yu-Chuan Su,  A. J. W. Thom,  
 A. Tkatchenko,  T. Tsuchimochi,  N. M. Tubman,  L. Vogt,  M. L. Vidal,  
 O. Vydrov,  M. A. Watson,  J. Wenzel,  M. de Wergifosse,  T. A. Wesolowski,  
 A. White,  J. Witte,  A. Yamada,  Jun Yang,  K. Yao,  S. Yeganeh,  
 S. R. Yost,  Zhi-Qiang You,  A. Zech,  Igor Ying Zhang,  Xing Zhang,  
 Yan Zhao,  Ying Zhu,  B. R. Brooks,  G. K. L. Chan,  C. J. Cramer,  
 M. S. Gordon,  W. J. Hehre,  A. Klamt,  M. W. Schmidt,  C. D. Sherrill,  
 D. G. Truhlar,  A. Aspuru-Guzik,  R. Baer,  A. T. Bell,  N. A. Besley,  
 Jeng-Da Chai,  A. E. DePrince, III,  R. A. DiStasio Jr.,  A. Dreuw,  
 B. D. Dunietz,  T. R. Furlani,  Chao-Ping Hsu,  Yousung Jung,  Jing Kong,  
 D. S. Lambrecht,  WanZhen Liang,  C. Ochsenfeld,  V. A. Rassolov,  
 L. V. Slipchenko,  J. E. Subotnik,  T. Van Voorhis,  J. M. Herbert,  
 A. I. Krylov,  P. M. W. Gill,  M. Head-Gordon

 Contributors to earlier versions of Q-Chem not listed above: 
 R. D. Adamson,  B. Austin,  J. Baker,  G. J. O. Beran,  K. Brandhorst,  
 S. T. Brown,  E. F. C. Byrd,  A. K. Chakraborty,  C.-L. Cheng,  
 Siu Hung Chien,  D. M. Chipman,  D. L. Crittenden,  H. Dachsel,  
 R. J. Doerksen,  A. D. Dutoi,  L. Fusti-Molnar,  W. A. Goddard III,  
 A. Golubeva-Zadorozhnaya,  S. R. Gwaltney,  G. Hawkins,  A. Heyden,  
 S. Hirata,  G. Kedziora,  F. J. Keil,  C. Kelley,  Jihan Kim,  R. A. King,  
 R. Z. Khaliullin,  P. P. Korambath,  W. Kurlancheek,  A. M. Lee,  M. S. Lee,  
 S. V. Levchenko,  Ching Yeh Lin,  D. Liotard,  R. C. Lochan,  I. Lotan,  
 P. E. Maslen,  N. Nair,  D. P. O'Neill,  D. Neuhauser,  E. Neuscamman,  
 C. M. Oana,  R. Olson,  B. Peters,  R. Peverati,  P. A. Pieniazek,  
 Y. M. Rhee,  J. Ritchie,  M. A. Rohrdanz,  E. Rosta,  N. J. Russ,  
 H. F. Schaefer III,  N. E. Schultz,  N. Shenvi,  A. C. Simmonett,  A. Sodt,  
 D. Stuck,  K. S. Thanthiriwatte,  V. Vanovschi,  Tao Wang,  A. Warshel,  
 C. F. Williams,  Q. Wu,  X. Xu,  W. Zhang

 Please cite Q-Chem as follows:
 Y. Shao et al., Mol. Phys. 113, 184-215 (2015)
 DOI: 10.1080/00268976.2014.952696

 Q-Chem 5.1.2 for Intel X86 EM64T Linux

 Parts of Q-Chem use Armadillo 8.300.2 (Tropical Shenanigans).
 http://arma.sourceforge.net/

 Q-Chem begins on Wed May  8 00:47:37 2019  

Host: 
0

     Scratch files written to /scratch/taweetham/qchem18041//
Input Ideriv = 1
Curr. Ideriv = -1
Max.  Ideriv = 1


!!********************************************.
!!******************Warning*******************.
!!Desired Analytical derivatives not available.
!!Finite difference job might take a long time.
!!********************************************.
!!********************************************.


 2-order derivative to be evaluated numerically with 1-order analytical derivatives

Checking the input file for inconsistencies... 	...done.

--------------------------------------------------------------
User input:
--------------------------------------------------------------
H=H_E.out
$molecule
0 1
P 
H  1 1.424525
N  1 1.590592 2 98.383604
H  3 1.022615 1 109.183294 2 -180.000000 0
$end

$rem
   JOB_TYPE 	FREQUENCY
   BASIS 		6-311++G**
   METHOD	ccsd
   MEM_TOTAL	31000
   N_FROZEN_CORE      FC
$end

--------------------------------------------------------------
 ----------------------------------------------------------------
             Standard Nuclear Orientation (Angstroms)
    I     Atom           X                Y                Z
 ----------------------------------------------------------------
    1      P       0.5218824609    -0.1216051328     0.0000000000
    2      H       0.9979632262     1.2210111864     0.0000000000
    3      N      -1.0387370273     0.1857216042    -0.0000000000
    4      H      -1.5550409488    -0.6969854247    -0.0000000000
 ----------------------------------------------------------------
 Molecular Point Group                 Cs    NOp =  2
 Largest Abelian Subgroup              Cs    NOp =  2
 Nuclear Repulsion Energy =    49.5972611489 hartrees
 There are       12 alpha and       12 beta electrons
 Requested basis set is 6-311++G(d,p)
 There are 29 shells and 66 basis functions
 Total memory of 31000 MB is distributed as follows: 
   MEM_STATIC is set to 192 MB
   QALLOC/CCMAN JOB total memory use is  30808 MB
 Warning: actual memory use might exceed 31000 MB

 Total QAlloc Memory Limit  31000 MB
 Mega-Array Size       188 MB
 MEM_STATIC part       192 MB

                       Distance Matrix (Angstroms)
             P (  1)   H (  2)   N (  3)
   H (  2)  1.424525
   N (  3)  1.590592  2.284726
   H (  4)  2.155150  3.193202  1.022615

 A cutoff of  1.0D-14 yielded    435 shell pairs
 There are      2282 function pairs (      2427 Cartesian)

 -------------------------------------------------------
 OpenMP Integral Computing Module                       
 Release: version 1.0, May 2013, Q-Chem Inc. Pittsburgh 
 -------------------------------------------------------
 Integral Job Info:
 Integral job number is                      11
 Integral operator is                         1
 short-range coefficients                     0
 long-range coefficients              100000000
 Omega coefficients                           0
 if combine SR and LR in K                    0
 Integral screening is                        0
 Integral computing path is                   2
 max size of driver memory is            800000
 size of driver memory is                593474
 size of scratch memory is              4204008
 max col of scratch BK array               1296
 max len of scratch array in speh3          155
 max len of scratch index in speh4           18
 max int batch size is                      520
 min int batch size is                       52
 fixed nKL is                                52
 max L of basis functions is                  2
 order of int derivative is                   0
 number of shells is                         29
 number of basis is                          68
 number of cartesian basis is                68
 number of contracted shell pairs           435
 number of primitive shell pairs           1191
 maxK2 (contraction) of shell pair           36
 max number of K2 of shell pair               1
 max number of CS2 of shell pair             58
 max number of PS2 of shell pair            138
 mem total for path MDJ                  508952
 -------------------------------------------------------
 Smallest overlap matrix eigenvalue = 1.76E-03
 Guess from superposition of atomic densities
 Warning:  Energy on first SCF cycle will be non-variational
 SAD guess density has 24.000000 electrons

 -----------------------------------------------------------------------
  General SCF calculation program by
  Eric Jon Sundstrom, Paul Horn, Yuezhi Mao, Dmitri Zuev, Alec White,
  David Stuck, Shaama M.S., Shane Yost, Joonho Lee, David Small,
  Daniel Levine, Susi Lehtola, Hugh Burton, Evgeny Epifanovsky
 -----------------------------------------------------------------------
 Hartree-Fock
 using 6 threads for integral computing
 -------------------------------------------------------
 OpenMP Integral computing Module                
 Release: version 2.0, May 2017, Q-Chem Inc. Pleasanton 
 -------------------------------------------------------
 A restricted SCF calculation will be
 performed using DIIS
 SCF converges when DIIS error is below 1.0e-08
 ---------------------------------------
  Cycle       Energy         DIIS error
 ---------------------------------------
    1    -396.4166324925      6.60e-02  
    2    -396.2815854001      7.83e-03  
    3    -396.3043711589      5.88e-03  
    4    -396.3213306027      9.63e-04  
    5    -396.3222845930      2.99e-04  
    6    -396.3224454660      1.38e-04  
    7    -396.3224891975      7.24e-05  
    8    -396.3225033973      1.56e-05  
    9    -396.3225040814      2.96e-06  
   10    -396.3225041008      6.31e-07  
   11    -396.3225041016      1.36e-07  
   12    -396.3225041016      2.52e-08  
   13    -396.3225041016      5.04e-09  Convergence criterion met
 ---------------------------------------
 SCF time:   CPU 2.26s  wall 0.00s 
 SCF   energy in the final basis set =     -396.3225041016
 Total energy in the final basis set =     -396.3225041016


 ------------------------------------------------------------------------------

   CCMAN2: suite of methods based on coupled cluster
           and equation of motion theories.

   Components:
   * libvmm-1.3-trunk
     by Evgeny Epifanovsky, Ilya Kaliman.
   * libtensor-2.5-trunk
     by Evgeny Epifanovsky, Michael Wormit, Dmitry Zuev, Sam Manzer, 
        Ilya Kaliman.
   * libcc-2.5-trunk
     by Evgeny Epifanovsky, Arik Landau, Tomasz Kus, Kirill Khistyaev, 
        Dmitry Zuev, Prashant Manohar, Xintian Feng, Anna Krylov, 
        Matthew Goldey, Alec White, Thomas Jagau, Kaushik Nanda, 
        Anastasia Gunina, Alexander Kunitsa, Joonho Lee.

   CCMAN original authors:
   Anna I. Krylov, C. David Sherrill, Steven R. Gwaltney,
   Edward F. C. Byrd (2000)
   Sergey V. Levchenko, Lyudmila V. Slipchenko, Tao Wang,
   Ana-Maria C. Cristian (2003)
   Piotr A. Pieniazek, C. Melania Oana, Evgeny Epifanovsky (2007)
   Prashant Manohar (2009)

 ------------------------------------------------------------------------------


 Allocating and initializing 30808MB of RAM...
 Calculation will run on 6 cores.


 Alpha MOs, Restricted
 -- Occupied --                  
-79.991 -15.582  -7.532  -5.426  -5.425  -5.424  -1.157  -0.789
  1 A'    2 A'    3 A'    4 A'    1 A"    5 A'    6 A'    7 A'                 
 -0.583  -0.539  -0.423  -0.385
  8 A'    9 A'    2 A"   10 A'                                                 
 -- Virtual --                   
  0.026   0.050   0.063   0.083   0.091   0.096   0.110   0.189
  3 A"   11 A'   12 A'   13 A'    4 A"   14 A'   15 A'   16 A'                 
  0.210   0.239   0.240   0.267   0.286   0.326   0.386   0.405
 17 A'    5 A"   18 A'   19 A'   20 A'   21 A'   22 A'    6 A"                 
  0.518   0.566   0.688   0.811   0.842   0.909   0.916   0.977
 23 A'   24 A'   25 A'   26 A'    7 A"   27 A'    8 A"   28 A'                 
  1.062   1.065   1.117   1.333   1.347   1.553   1.641   1.686
 29 A'    9 A"   30 A'   31 A'   32 A'   10 A"   33 A'   11 A"                 
  1.714   1.830   1.897   1.945   2.210   2.353   2.453   2.670
 34 A'   12 A"   35 A'   36 A'   37 A'   38 A'   13 A"   14 A"                 
  2.692   2.861   2.930   2.993   3.387   4.280   4.472   4.904
 39 A'   40 A'   41 A'   42 A'   43 A'   15 A"   44 A'   45 A'                 
  7.607  14.763  14.832  14.947  36.817 166.229
 46 A'   16 A"   47 A'   48 A'   49 A'   50 A'                                 

 Beta MOs, Restricted
 -- Occupied --                  
-79.991 -15.582  -7.532  -5.426  -5.425  -5.424  -1.157  -0.789
  1 A'    2 A'    3 A'    4 A'    1 A"    5 A'    6 A'    7 A'                 
 -0.583  -0.539  -0.423  -0.385
  8 A'    9 A'    2 A"   10 A'                                                 
 -- Virtual --                   
  0.026   0.050   0.063   0.083   0.091   0.096   0.110   0.189
  3 A"   11 A'   12 A'   13 A'    4 A"   14 A'   15 A'   16 A'                 
  0.210   0.239   0.240   0.267   0.286   0.326   0.386   0.405
 17 A'    5 A"   18 A'   19 A'   20 A'   21 A'   22 A'    6 A"                 
  0.518   0.566   0.688   0.811   0.842   0.909   0.916   0.977
 23 A'   24 A'   25 A'   26 A'    7 A"   27 A'    8 A"   28 A'                 
  1.062   1.065   1.117   1.333   1.347   1.553   1.641   1.686
 29 A'    9 A"   30 A'   31 A'   32 A'   10 A"   33 A'   11 A"                 
  1.714   1.830   1.897   1.945   2.210   2.353   2.453   2.670
 34 A'   12 A"   35 A'   36 A'   37 A'   38 A'   13 A"   14 A"                 
  2.692   2.861   2.930   2.993   3.387   4.280   4.472   4.904
 39 A'   40 A'   41 A'   42 A'   43 A'   15 A"   44 A'   45 A'                 
  7.607  14.763  14.832  14.947  36.817 166.229
 46 A'   16 A"   47 A'   48 A'   49 A'   50 A'                                 

 Occupation and symmetry of molecular orbitals

 Point group: Cs (2 irreducible representations).

                           A'   A"    All 
 ------------------------------------------
 All molecular orbitals:
  - Alpha                  50   16    66  
  - Beta                   50   16    66  
 ------------------------------------------
 Alpha orbitals:
  - Frozen occupied        5    1     6   
  - Active occupied        5    1     6   
  - Active virtual         40   14    54  
  - Frozen virtual         0    0     0   
 ------------------------------------------
 Beta orbitals:
  - Frozen occupied        5    1     6   
  - Active occupied        5    1     6   
  - Active virtual         40   14    54  
  - Frozen virtual         0    0     0   
 ------------------------------------------

 Import integrals:   CPU 0.00 s  wall 0.00 s

 Import integrals:   CPU 2.01 s  wall 0.39 s

 MP2 amplitudes:   CPU 0.04 s  wall 0.04 s

Running a double precision version
           CCSD T amplitudes will be solved using DIIS.

           Start     Size      MaxIter   EConv     TConv     
           3         7         100       1.00e-07  1.00e-05  
 ------------------------------------------------------------------------------
           Energy (a.u.)   Ediff      Tdiff       Comment
 ------------------------------------------------------------------------------
          -396.62620492                           
     1    -396.63076340   4.56e-03   5.64e-01     
     2    -396.64317554   1.24e-02   8.18e-02     
     3    -396.64394229   7.67e-04   3.56e-02     
     4    -396.64551154   1.57e-03   1.12e-02     Switched to DIIS steps.
     5    -396.64604434   5.33e-04   9.85e-03     
     6    -396.64605612   1.18e-05   1.79e-03     
     7    -396.64605407   2.05e-06   6.64e-04     
     8    -396.64605447   4.02e-07   1.59e-04     
     9    -396.64605413   3.47e-07   5.59e-05     
    10    -396.64605399   1.39e-07   2.48e-05     
    11    -396.64605391   7.95e-08   1.27e-05     
    12    -396.64605390   5.15e-09   2.22e-06     
 ------------------------------------------------------------------------------
          -396.64605390                           CCSD T converged.

End of double precision
 SCF energy                 = -396.32250410
 MP2 energy                 = -396.62620492
 CCSD correlation energy     =   -0.32354980
 CCSD total energy           = -396.64605390

 CCSD  T1^2 = 0.0065  T2^2 = 0.1551  Leading amplitudes:

 Amplitude    Orbitals with energies
 -0.0206       2 (A") A                  ->    8 (A") A                   
              -0.4232                          0.9164                     
 -0.0206       2 (A") B                  ->    8 (A") B                   
              -0.4232                          0.9164                     
 -0.0177       2 (A") A                  ->    9 (A") A                   
              -0.4232                          1.0649                     
 -0.0177       2 (A") B                  ->    9 (A") B                   
              -0.4232                          1.0649                     

 Amplitude    Orbitals with energies
 -0.1196       2 (A") A      2 (A") B    ->    3 (A") A      3 (A") B     
              -0.4232       -0.4232            0.0263        0.0263       
  0.1196       2 (A") A      2 (A") B    ->    3 (A") B      3 (A") A     
              -0.4232       -0.4232            0.0263        0.0263       
  0.1196       2 (A") B      2 (A") A    ->    3 (A") A      3 (A") B     
              -0.4232       -0.4232            0.0263        0.0263       
 -0.1196       2 (A") B      2 (A") A    ->    3 (A") B      3 (A") A     
              -0.4232       -0.4232            0.0263        0.0263       

 Computing CCSD intemediates for later calculations in double precision
 Finished.

Running a double precision version
           CCSD Lambda amplitudes will be solved using DIIS.
           Start     Size      MaxIter   EConv     LConv     
           3         7         100       1.00e-07  1.00e-05  
 ------------------------------------------------------------------------------
            Enorm      Ldiff       Comment
 ------------------------------------------------------------------------------
     1     4.04e-02   3.14e-02     
     2     9.87e-03   5.02e-03     
     3     4.14e-03   1.87e-03     
     4     2.08e-03   1.17e-03     Switched to DIIS steps.
     5     5.93e-04   4.90e-04     
     6     1.91e-04   1.40e-04     
     7     6.53e-05   2.79e-05     
     8     2.46e-05   6.43e-07     
     9     1.07e-05   9.10e-07     
    10     4.29e-06   4.37e-07     
    11     1.37e-06   2.87e-07     
    12     6.11e-07   1.36e-07     
    13     2.38e-07   7.36e-08     
    14     9.16e-08   1.71e-08     
 ------------------------------------------------------------------------------
                                   CCSD Lambda converged.

 Computing density matrices in double precision...
           Orbital response amplitudes will be solved using DIIS.
           Start     Size      MaxIter   EConv     LConv     
           3         7         100       1.00e-06  1.00e-06  
 ------------------------------------------------------------------------------
            Enorm      Ldiff       Comment
 ------------------------------------------------------------------------------
     1     5.43e-02   3.19e-03     
     2     2.88e-02   1.21e-02     
     3     2.15e-02   3.00e-03     
     4     1.00e-02   3.22e-04     Switched to DIIS steps.
     5     2.81e-03   3.15e-03     
     6     7.96e-04   3.36e-04     
     7     7.23e-05   1.90e-04     
     8     8.84e-06   1.37e-05     
     9     4.23e-06   7.74e-07     
    10     1.40e-06   6.54e-07     
    11     1.77e-07   1.32e-07     
 ------------------------------------------------------------------------------
                                   Orbital response converged.

 Computing density matrices... Done.
 CCSD calculation:   CPU 17.75 s  wall 4.55 s

 Transferring MO TPDM to AO TPDM
 Transferring g2_o1o1o1o1
 Transferring g2_o1o1o1v1
 Transferring g2_o1o1v1v1
 Transferring g2_o1v1o1v1
 Transferring g2_o1v1v1v1
 Transferring g2_v1v1v1v1
 Adding separable TPDM
 Computing TPDM gradient
 --------------------------------------------------------
 2e gradient
  Atom          X               Y               Z
 --------------------------------------------------------
    1        -12.434268        5.390365        0.000000  
    2         -1.472146       -2.956620       -0.000000  
    3         11.632981       -5.140444       -0.000000  
    4          2.273433        2.706700        0.000000  
 --------------------------------------------------------
 --------------------------------------------------------
 Final gradient
  Atom          X               Y               Z
 --------------------------------------------------------
    1        -12.434268        5.390365        0.000000  
    2         -1.472146       -2.956620       -0.000000  
    3         11.632981       -5.140444       -0.000000  
    4          2.273433        2.706700        0.000000  
 --------------------------------------------------------
 Analytic gradient from two-electron contribution:   CPU 12.62 s  wall 2.22 s

 Total ccman2 time:   CPU 35.83 s  wall 7.99 s


 --------------------------------------------------------------
             Orbital Energies (a.u.) and Symmetries
 --------------------------------------------------------------

 Alpha MOs, Restricted
 -- Occupied --                  
-79.991 -15.582  -7.532  -5.426  -5.424  -5.425  -1.157  -0.789
  1 A'    2 A'    3 A'    4 A'    5 A'    1 A"    6 A'    7 A'                 
 -0.583  -0.539  -0.385  -0.423
  8 A'    9 A'   10 A'    2 A"                                                 
 -- Virtual --                   
  0.050   0.063   0.083   0.096   0.110   0.189   0.210   0.240
 11 A'   12 A'   13 A'   14 A'   15 A'   16 A'   17 A'   18 A'                 
  0.267   0.286   0.326   0.386   0.518   0.566   0.688   0.811
 19 A'   20 A'   21 A'   22 A'   23 A'   24 A'   25 A'   26 A'                 
  0.909   0.977   1.062   1.117   1.333   1.347   1.641   1.714
 27 A'   28 A'   29 A'   30 A'   31 A'   32 A'   33 A'   34 A'                 
  1.897   1.945   2.210   2.353   2.692   2.861   2.930   2.993
 35 A'   36 A'   37 A'   38 A'   39 A'   40 A'   41 A'   42 A'                 
  3.387   4.472   4.904   7.607  14.832  14.947  36.817 166.229
 43 A'   44 A'   45 A'   46 A'   47 A'   48 A'   49 A'   50 A'                 
  0.026   0.091   0.239   0.405   0.842   0.916   1.065   1.553
  3 A"    4 A"    5 A"    6 A"    7 A"    8 A"    9 A"   10 A"                 
  1.686   1.830   2.453   2.670   4.280  14.763
 11 A"   12 A"   13 A"   14 A"   15 A"   16 A"                                 

 Beta MOs, Restricted
 -- Occupied --                  
-79.991 -15.582  -7.532  -5.426  -5.424  -5.425  -1.157  -0.789
  1 A'    2 A'    3 A'    4 A'    5 A'    1 A"    6 A'    7 A'                 
 -0.583  -0.539  -0.385  -0.423
  8 A'    9 A'   10 A'    2 A"                                                 
 -- Virtual --                   
  0.050   0.063   0.083   0.096   0.110   0.189   0.210   0.240
 11 A'   12 A'   13 A'   14 A'   15 A'   16 A'   17 A'   18 A'                 
  0.267   0.286   0.326   0.386   0.518   0.566   0.688   0.811
 19 A'   20 A'   21 A'   22 A'   23 A'   24 A'   25 A'   26 A'                 
  0.909   0.977   1.062   1.117   1.333   1.347   1.641   1.714
 27 A'   28 A'   29 A'   30 A'   31 A'   32 A'   33 A'   34 A'                 
  1.897   1.945   2.210   2.353   2.692   2.861   2.930   2.993
 35 A'   36 A'   37 A'   38 A'   39 A'   40 A'   41 A'   42 A'                 
  3.387   4.472   4.904   7.607  14.832  14.947  36.817 166.229
 43 A'   44 A'   45 A'   46 A'   47 A'   48 A'   49 A'   50 A'                 
  0.026   0.091   0.239   0.405   0.842   0.916   1.065   1.553
  3 A"    4 A"    5 A"    6 A"    7 A"    8 A"    9 A"   10 A"                 
  1.686   1.830   2.453   2.670   4.280  14.763
 11 A"   12 A"   13 A"   14 A"   15 A"   16 A"                                 
 --------------------------------------------------------------

          Ground-State Mulliken Net Atomic Charges

     Atom                 Charge (a.u.)
  ----------------------------------------
      1 P                     0.294850
      2 H                    -0.088131
      3 N                    -0.431482
      4 H                     0.224763
  ----------------------------------------
  Sum of atomic charges =     0.000000

 -----------------------------------------------------------------
                    Cartesian Multipole Moments
 -----------------------------------------------------------------
    Charge (ESU x 10^10)
                 0.0000
    Dipole Moment (Debye)
         X       1.0714      Y      -1.2776      Z      -0.0000
       Tot       1.6674
    Quadrupole Moments (Debye-Ang)
        XX     -20.4321     XY       3.8593     YY     -20.7744
        XZ       0.0000     YZ       0.0000     ZZ     -19.5440
    Octopole Moments (Debye-Ang^2)
       XXX      -0.4451    XXY      -3.7821    XYY      -1.3908
       YYY      -1.4852    XXZ      -0.0000    XYZ       0.0000
       YYZ      -0.0000    XZZ       0.5994    YZZ      -0.1407
       ZZZ      -0.0000
    Hexadecapole Moments (Debye-Ang^3)
      XXXX     -99.4758   XXXY      10.7853   XXYY     -25.1833
      XYYY       5.1703   YYYY     -42.0548   XXXZ       0.0000
      XXYZ       0.0000   XYYZ       0.0000   YYYZ       0.0000
      XXZZ     -21.3584   XYZZ       1.4414   YYZZ     -11.3867
      XZZZ      -0.0000   YZZZ       0.0000   ZZZZ     -25.6105
 -----------------------------------------------------------------
 DrvMan completing analytic gradient of the correlated energy
 Correlated dipole moment
            1
    1   0.4215318
    2  -0.5026347
    3  -0.0000000
 Energy read as -396.646053903
 Full Analytical Gradient: (in a.u., or Hartree/Bohr)
             1             2             3             4
    1    0.00000181   -0.00000026   -0.00000086   -0.00000068
    2    0.00003610   -0.00002067   -0.00004346    0.00002803
    3    0.00000000    0.00000000   -0.00000000   -0.00000000
 Gradient time:  CPU 0.74 s  wall 0.73 s
 ######################################################
 ######################################################
 # Starting finite difference calculation for IDERIV  #
 Finite diff step size:  1.88973e-03 a.u.
 ----------------------------------------------------------------
             Standard Nuclear Orientation (Angstroms)
    I     Atom           X                Y                Z
 ----------------------------------------------------------------
    1      P       0.5228824609    -0.1216051328     0.0000000000
    2      H       0.9979632262     1.2210111864     0.0000000000
    3      N      -1.0387370273     0.1857216042    -0.0000000000
    4      H      -1.5550409488    -0.6969854247    -0.0000000000
 ----------------------------------------------------------------
 Nuclear Repulsion Energy =    49.5753860794 hartrees
 There are       12 alpha and       12 beta electrons

                       Distance Matrix (Angstroms)
             P (  1)   H (  2)   N (  3)
   H (  2)  1.424191
   N (  3)  1.591573  2.284726
   H (  4)  2.156114  3.193202  1.022615

 Requested basis set is 6-311++G(d,p)
 There are 29 shells and 66 basis functions
 A cutoff of  1.0D-14 yielded    435 shell pairs
 There are      2282 function pairs (      2427 Cartesian)
 Smallest overlap matrix eigenvalue = 1.76E-03
 Guess MOs from SCF MO coefficient file

 -----------------------------------------------------------------------
  General SCF calculation program by
  Eric Jon Sundstrom, Paul Horn, Yuezhi Mao, Dmitri Zuev, Alec White,
  David Stuck, Shaama M.S., Shane Yost, Joonho Lee, David Small,
  Daniel Levine, Susi Lehtola, Hugh Burton, Evgeny Epifanovsky
 -----------------------------------------------------------------------
 Hartree-Fock
 using 6 threads for integral computing
 -------------------------------------------------------
 OpenMP Integral computing Module                
 Release: version 2.0, May 2017, Q-Chem Inc. Pleasanton 
 -------------------------------------------------------
 A restricted SCF calculation will be
 performed using DIIS
 SCF converges when DIIS error is below 1.0e-08
 ---------------------------------------
  Cycle       Energy         DIIS error
 ---------------------------------------
    1    -396.3224375449      2.57e-05  
    2    -396.3224379189      1.24e-05  
    3    -396.3224379854      5.09e-06  
    4    -396.3224380045      1.27e-06  
    5    -396.3224380058      3.45e-07  
    6    -396.3224380060      1.39e-07  
    7    -396.3224380061      5.31e-08  
    8    -396.3224380061      1.71e-08  
    9    -396.3224380061      3.69e-09  Convergence criterion met
 ---------------------------------------
 SCF time:   CPU 1.47s  wall 0.00s 
 SCF   energy in the final basis set =     -396.3224380061
 Total energy in the final basis set =     -396.3224380061


 ------------------------------------------------------------------------------

   CCMAN2: suite of methods based on coupled cluster
           and equation of motion theories.

   Components:
   * libvmm-1.3-trunk
     by Evgeny Epifanovsky, Ilya Kaliman.
   * libtensor-2.5-trunk
     by Evgeny Epifanovsky, Michael Wormit, Dmitry Zuev, Sam Manzer, 
        Ilya Kaliman.
   * libcc-2.5-trunk
     by Evgeny Epifanovsky, Arik Landau, Tomasz Kus, Kirill Khistyaev, 
        Dmitry Zuev, Prashant Manohar, Xintian Feng, Anna Krylov, 
        Matthew Goldey, Alec White, Thomas Jagau, Kaushik Nanda, 
        Anastasia Gunina, Alexander Kunitsa, Joonho Lee.

   CCMAN original authors:
   Anna I. Krylov, C. David Sherrill, Steven R. Gwaltney,
   Edward F. C. Byrd (2000)
   Sergey V. Levchenko, Lyudmila V. Slipchenko, Tao Wang,
   Ana-Maria C. Cristian (2003)
   Piotr A. Pieniazek, C. Melania Oana, Evgeny Epifanovsky (2007)
   Prashant Manohar (2009)

 ------------------------------------------------------------------------------


 Allocating and initializing 30808MB of RAM...
 Calculation will run on 6 cores.


 Alpha MOs, Restricted
 -- Occupied --                  
-79.991 -15.583  -7.532  -5.426  -5.426  -5.424  -1.157  -0.789
  1 A     2 A     3 A     4 A     5 A     6 A     7 A     8 A                  
 -0.583  -0.539  -0.423  -0.385
  9 A    10 A    11 A    12 A                                                  
 -- Virtual --                   
  0.026   0.050   0.063   0.083   0.091   0.096   0.110   0.189
 13 A    14 A    15 A    16 A    17 A    18 A    19 A    20 A                  
  0.210   0.239   0.240   0.267   0.286   0.326   0.386   0.405
 21 A    22 A    23 A    24 A    25 A    26 A    27 A    28 A                  
  0.517   0.566   0.688   0.811   0.841   0.909   0.916   0.977
 29 A    30 A    31 A    32 A    33 A    34 A    35 A    36 A                  
  1.062   1.065   1.117   1.332   1.347   1.553   1.641   1.686
 37 A    38 A    39 A    40 A    41 A    42 A    43 A    44 A                  
  1.714   1.830   1.897   1.945   2.210   2.353   2.453   2.670
 45 A    46 A    47 A    48 A    49 A    50 A    51 A    52 A                  
  2.692   2.860   2.930   2.992   3.387   4.280   4.471   4.903
 53 A    54 A    55 A    56 A    57 A    58 A    59 A    60 A                  
  7.606  14.763  14.832  14.947  36.817 166.229
 61 A    62 A    63 A    64 A    65 A    66 A                                  

 Beta MOs, Restricted
 -- Occupied --                  
-79.991 -15.583  -7.532  -5.426  -5.426  -5.424  -1.157  -0.789
  1 A     2 A     3 A     4 A     5 A     6 A     7 A     8 A                  
 -0.583  -0.539  -0.423  -0.385
  9 A    10 A    11 A    12 A                                                  
 -- Virtual --                   
  0.026   0.050   0.063   0.083   0.091   0.096   0.110   0.189
 13 A    14 A    15 A    16 A    17 A    18 A    19 A    20 A                  
  0.210   0.239   0.240   0.267   0.286   0.326   0.386   0.405
 21 A    22 A    23 A    24 A    25 A    26 A    27 A    28 A                  
  0.517   0.566   0.688   0.811   0.841   0.909   0.916   0.977
 29 A    30 A    31 A    32 A    33 A    34 A    35 A    36 A                  
  1.062   1.065   1.117   1.332   1.347   1.553   1.641   1.686
 37 A    38 A    39 A    40 A    41 A    42 A    43 A    44 A                  
  1.714   1.830   1.897   1.945   2.210   2.353   2.453   2.670
 45 A    46 A    47 A    48 A    49 A    50 A    51 A    52 A                  
  2.692   2.860   2.930   2.992   3.387   4.280   4.471   4.903
 53 A    54 A    55 A    56 A    57 A    58 A    59 A    60 A                  
  7.606  14.763  14.832  14.947  36.817 166.229
 61 A    62 A    63 A    64 A    65 A    66 A                                  

 Occupation and symmetry of molecular orbitals

 Point group: C1 (1 irreducible representation).

                           A     All 
 -------------------------------------
 All molecular orbitals:
  - Alpha                  66    66  
  - Beta                   66    66  
 -------------------------------------
 Alpha orbitals:
  - Frozen occupied        6     6   
  - Active occupied        6     6   
  - Active virtual         54    54  
  - Frozen virtual         0     0   
 -------------------------------------
 Beta orbitals:
  - Frozen occupied        6     6   
  - Active occupied        6     6   
  - Active virtual         54    54  
  - Frozen virtual         0     0   
 -------------------------------------

 Import integrals:   CPU 0.00 s  wall 0.00 s

 Import integrals:   CPU 2.00 s  wall 0.38 s

 MP2 amplitudes:   CPU 0.01 s  wall 0.01 s

Running a double precision version
           CCSD T amplitudes will be solved using DIIS.

           Start     Size      MaxIter   EConv     TConv     
           3         7         100       1.00e-07  1.00e-05  
 ------------------------------------------------------------------------------
           Energy (a.u.)   Ediff      Tdiff       Comment
 ------------------------------------------------------------------------------
          -396.62621759                           
     1    -396.63074284   4.53e-03   5.64e-01     
     2    -396.64317482   1.24e-02   8.19e-02     
     3    -396.64393729   7.62e-04   3.56e-02     
     4    -396.64550918   1.57e-03   1.12e-02     Switched to DIIS steps.
     5    -396.64604355   5.34e-04   9.88e-03     
     6    -396.64605535   1.18e-05   1.79e-03     
     7    -396.64605329   2.06e-06   6.66e-04     
     8    -396.64605369   4.02e-07   1.59e-04     
     9    -396.64605334   3.50e-07   5.59e-05     
    10    -396.64605320   1.40e-07   2.49e-05     
    11    -396.64605312   7.96e-08   1.27e-05     
    12    -396.64605312   5.13e-09   2.23e-06     
 ------------------------------------------------------------------------------
          -396.64605312                           CCSD T converged.

End of double precision
 SCF energy                 = -396.32243801
 MP2 energy                 = -396.62621759
 CCSD correlation energy     =   -0.32361511
 CCSD total energy           = -396.64605312

 CCSD  T1^2 = 0.0065  T2^2 = 0.1553  Leading amplitudes:

 Amplitude    Orbitals with energies
  0.0206       11 (A) A                  ->    35 (A) A                   
              -0.4230                          0.9162                     
  0.0206       11 (A) B                  ->    35 (A) B                   
              -0.4230                          0.9162                     
  0.0177       11 (A) A                  ->    38 (A) A                   
              -0.4230                          1.0650                     
  0.0177       11 (A) B                  ->    38 (A) B                   
              -0.4230                          1.0650                     

 Amplitude    Orbitals with energies
 -0.1199       11 (A) A      11 (A) B    ->    13 (A) A      13 (A) B     
              -0.4230       -0.4230            0.0262        0.0262       
  0.1199       11 (A) A      11 (A) B    ->    13 (A) B      13 (A) A     
              -0.4230       -0.4230            0.0262        0.0262       
  0.1199       11 (A) B      11 (A) A    ->    13 (A) A      13 (A) B     
              -0.4230       -0.4230            0.0262        0.0262       
 -0.1199       11 (A) B      11 (A) A    ->    13 (A) B      13 (A) A     
              -0.4230       -0.4230            0.0262        0.0262       

 Computing CCSD intemediates for later calculations in double precision
 Finished.

Running a double precision version
           CCSD Lambda amplitudes will be solved using DIIS.
           Start     Size      MaxIter   EConv     LConv     
           3         7         100       1.00e-07  1.00e-05  
 ------------------------------------------------------------------------------
            Enorm      Ldiff       Comment
 ------------------------------------------------------------------------------
     1     4.04e-02   3.15e-02     
     2     9.88e-03   5.02e-03     
     3     4.15e-03   1.87e-03     
     4     2.08e-03   1.17e-03     Switched to DIIS steps.
     5     5.94e-04   4.92e-04     
     6     1.92e-04   1.41e-04     
     7     6.55e-05   2.81e-05     
     8     2.46e-05   6.61e-07     
     9     1.07e-05   9.12e-07     
    10     4.31e-06   4.41e-07     
    11     1.38e-06   2.89e-07     
    12     6.13e-07   1.38e-07     
    13     2.39e-07   7.40e-08     
    14     9.20e-08   1.72e-08     
 ------------------------------------------------------------------------------
                                   CCSD Lambda converged.

 Computing density matrices in double precision...
           Orbital response amplitudes will be solved using DIIS.
           Start     Size      MaxIter   EConv     LConv     
           3         7         100       1.00e-06  1.00e-06  
 ------------------------------------------------------------------------------
            Enorm      Ldiff       Comment
 ------------------------------------------------------------------------------
     1     5.44e-02   3.18e-03     
     2     2.89e-02   1.21e-02     
     3     2.16e-02   3.02e-03     
     4     1.01e-02   3.24e-04     Switched to DIIS steps.
     5     2.82e-03   3.18e-03     
     6     8.01e-04   3.36e-04     
     7     7.26e-05   1.91e-04     
     8     8.87e-06   1.38e-05     
     9     4.26e-06   7.85e-07     
    10     1.41e-06   6.56e-07     
    11     1.78e-07   1.32e-07     
 ------------------------------------------------------------------------------
                                   Orbital response converged.

 Computing density matrices... Done.
 CCSD calculation:   CPU 32.45 s  wall 7.22 s

 Transferring MO TPDM to AO TPDM
 Transferring g2_o1o1o1o1
 Transferring g2_o1o1o1v1
 Transferring g2_o1o1v1v1
 Transferring g2_o1v1o1v1
 Transferring g2_o1v1v1v1
 Transferring g2_v1v1v1v1
 Adding separable TPDM
 Computing TPDM gradient
 --------------------------------------------------------
 2e gradient
  Atom          X               Y               Z
 --------------------------------------------------------
    1        -12.425477        5.388284        0.000000  
    2         -1.470109       -2.958405       -0.000000  
    3         11.622791       -5.135310       -0.000000  
    4          2.272795        2.705431        0.000000  
 --------------------------------------------------------
 --------------------------------------------------------
 Final gradient
  Atom          X               Y               Z
 --------------------------------------------------------
    1        -12.425477        5.388284        0.000000  
    2         -1.470109       -2.958405       -0.000000  
    3         11.622791       -5.135310       -0.000000  
    4          2.272795        2.705431        0.000000  
 --------------------------------------------------------
 Analytic gradient from two-electron contribution:   CPU 13.35 s  wall 2.28 s

 Total ccman2 time:   CPU 50.28 s  wall 10.48 s


 --------------------------------------------------------------

                    Orbital Energies (a.u.)
 --------------------------------------------------------------

 Alpha MOs
 -- Occupied --
-79.9909 -15.5826  -7.5325  -5.4258  -5.4255  -5.4243  -1.1567  -0.7891
 -0.5828  -0.5393  -0.4230  -0.3851
 -- Virtual --
  0.0262   0.0498   0.0626   0.0828   0.0907   0.0959   0.1098   0.1891
  0.2098   0.2386   0.2396   0.2674   0.2858   0.3264   0.3864   0.4046
  0.5175   0.5665   0.6877   0.8106   0.8415   0.9092   0.9162   0.9772
  1.0617   1.0650   1.1168   1.3318   1.3474   1.5532   1.6415   1.6859
  1.7144   1.8303   1.8972   1.9450   2.2098   2.3531   2.4530   2.6696
  2.6915   2.8604   2.9295   2.9925   3.3872   4.2796   4.4714   4.9034
  7.6065  14.7627  14.8322  14.9466  36.8171 166.2287
 --------------------------------------------------------------

          Ground-State Mulliken Net Atomic Charges

     Atom                 Charge (a.u.)
  ----------------------------------------
      1 P                     0.294850
      2 H                    -0.087983
      3 N                    -0.431547
      4 H                     0.224681
  ----------------------------------------
  Sum of atomic charges =    -0.000000

 -----------------------------------------------------------------
                    Cartesian Multipole Moments
 -----------------------------------------------------------------
    Charge (ESU x 10^10)
                 0.0000
    Dipole Moment (Debye)
         X       1.0732      Y      -1.2769      Z      -0.0000
       Tot       1.6680
    Quadrupole Moments (Debye-Ang)
        XX     -20.4306     XY       3.8601     YY     -20.7736
        XZ       0.0000     YZ      -0.0000     ZZ     -19.5471
    Octopole Moments (Debye-Ang^2)
       XXX      -0.4791    XXY      -3.7776    XYY      -1.3983
       YYY      -1.4829    XXZ      -0.0000    XYZ      -0.0000
       YYZ      -0.0000    XZZ       0.5880    YZZ      -0.1403
       ZZZ      -0.0000
    Hexadecapole Moments (Debye-Ang^3)
      XXXX     -99.5489   XXXY      10.7948   XXYY     -25.1960
      XYYY       5.1787   YYYY     -42.0450   XXXZ       0.0000
      XXYZ       0.0000   XYYZ       0.0000   YYYZ      -0.0000
      XXZZ     -21.3728   XYZZ       1.4438   YYZZ     -11.3874
      XZZZ       0.0000   YZZZ      -0.0000   ZZZZ     -25.6212
 -----------------------------------------------------------------
 DrvMan completing analytic gradient of the correlated energy
 Correlated dipole moment
            1
    1   0.4222268
    2  -0.5023681
    3  -0.0000000
 Energy read as -396.646053118
 Full Analytical Gradient: (in a.u., or Hartree/Bohr)
             1             2             3             4
    1    0.00082882   -0.00004816   -0.00074799   -0.00003267
    2    0.00000022   -0.00011862    0.00005158    0.00006682
    3   -0.00000000    0.00000000    0.00000000    0.00000000
 Gradient time:  CPU 0.70 s  wall 0.68 s
 ----------------------------------------------------------------
             Standard Nuclear Orientation (Angstroms)
    I     Atom           X                Y                Z
 ----------------------------------------------------------------
    1      P       0.5208824609    -0.1216051328     0.0000000000
    2      H       0.9979632262     1.2210111864     0.0000000000
    3      N      -1.0387370273     0.1857216042    -0.0000000000
    4      H      -1.5550409488    -0.6969854247    -0.0000000000
 ----------------------------------------------------------------
 Nuclear Repulsion Energy =    49.6191618775 hartrees
 There are       12 alpha and       12 beta electrons

                       Distance Matrix (Angstroms)
             P (  1)   H (  2)   N (  3)
   H (  2)  1.424860
   N (  3)  1.589611  2.284726
   H (  4)  2.154187  3.193202  1.022615

 Requested basis set is 6-311++G(d,p)
 There are 29 shells and 66 basis functions
 A cutoff of  1.0D-14 yielded    435 shell pairs
 There are      2282 function pairs (      2427 Cartesian)
 Smallest overlap matrix eigenvalue = 1.76E-03
 Guess MOs from SCF MO coefficient file

 -----------------------------------------------------------------------
  General SCF calculation program by
  Eric Jon Sundstrom, Paul Horn, Yuezhi Mao, Dmitri Zuev, Alec White,
  David Stuck, Shaama M.S., Shane Yost, Joonho Lee, David Small,
  Daniel Levine, Susi Lehtola, Hugh Burton, Evgeny Epifanovsky
 -----------------------------------------------------------------------
 Hartree-Fock
 using 6 threads for integral computing
 -------------------------------------------------------
 OpenMP Integral computing Module                
 Release: version 2.0, May 2017, Q-Chem Inc. Pleasanton 
 -------------------------------------------------------
 A restricted SCF calculation will be
 performed using DIIS
 SCF converges when DIIS error is below 1.0e-08
 ---------------------------------------
  Cycle       Energy         DIIS error
 ---------------------------------------
    1    -396.3225667047      5.13e-05  
    2    -396.3225682021      2.47e-05  
    3    -396.3225684680      1.02e-05  
    4    -396.3225685438      2.55e-06  
    5    -396.3225685493      6.90e-07  
    6    -396.3225685500      2.78e-07  
    7    -396.3225685502      1.06e-07  
    8    -396.3225685502      3.40e-08  
    9    -396.3225685502      7.33e-09  Convergence criterion met
 ---------------------------------------
 SCF time:   CPU 1.47s  wall 0.00s 
 SCF   energy in the final basis set =     -396.3225685502
 Total energy in the final basis set =     -396.3225685502


 ------------------------------------------------------------------------------

   CCMAN2: suite of methods based on coupled cluster
           and equation of motion theories.

   Components:
   * libvmm-1.3-trunk
     by Evgeny Epifanovsky, Ilya Kaliman.
   * libtensor-2.5-trunk
     by Evgeny Epifanovsky, Michael Wormit, Dmitry Zuev, Sam Manzer, 
        Ilya Kaliman.
   * libcc-2.5-trunk
     by Evgeny Epifanovsky, Arik Landau, Tomasz Kus, Kirill Khistyaev, 
        Dmitry Zuev, Prashant Manohar, Xintian Feng, Anna Krylov, 
        Matthew Goldey, Alec White, Thomas Jagau, Kaushik Nanda, 
        Anastasia Gunina, Alexander Kunitsa, Joonho Lee.

   CCMAN original authors:
   Anna I. Krylov, C. David Sherrill, Steven R. Gwaltney,
   Edward F. C. Byrd (2000)
   Sergey V. Levchenko, Lyudmila V. Slipchenko, Tao Wang,
   Ana-Maria C. Cristian (2003)
   Piotr A. Pieniazek, C. Melania Oana, Evgeny Epifanovsky (2007)
   Prashant Manohar (2009)

 ------------------------------------------------------------------------------


 Allocating and initializing 30808MB of RAM...
 Calculation will run on 6 cores.


 Alpha MOs, Restricted
 -- Occupied --                  
-79.991 -15.582  -7.532  -5.426  -5.425  -5.424  -1.157  -0.789
  1 A     2 A     3 A     4 A     5 A     6 A     7 A     8 A                  
 -0.583  -0.539  -0.423  -0.385
  9 A    10 A    11 A    12 A                                                  
 -- Virtual --                   
  0.026   0.050   0.063   0.083   0.091   0.096   0.110   0.189
 13 A    14 A    15 A    16 A    17 A    18 A    19 A    20 A                  
  0.210   0.239   0.240   0.267   0.286   0.326   0.386   0.405
 21 A    22 A    23 A    24 A    25 A    26 A    27 A    28 A                  
  0.518   0.567   0.688   0.811   0.842   0.909   0.917   0.977
 29 A    30 A    31 A    32 A    33 A    34 A    35 A    36 A                  
  1.061   1.065   1.117   1.334   1.347   1.553   1.641   1.686
 37 A    38 A    39 A    40 A    41 A    42 A    43 A    44 A                  
  1.715   1.830   1.898   1.945   2.210   2.353   2.454   2.670
 45 A    46 A    47 A    48 A    49 A    50 A    51 A    52 A                  
  2.692   2.861   2.930   2.993   3.387   4.280   4.473   4.904
 53 A    54 A    55 A    56 A    57 A    58 A    59 A    60 A                  
  7.608  14.763  14.832  14.948  36.817 166.230
 61 A    62 A    63 A    64 A    65 A    66 A                                  

 Beta MOs, Restricted
 -- Occupied --                  
-79.991 -15.582  -7.532  -5.426  -5.425  -5.424  -1.157  -0.789
  1 A     2 A     3 A     4 A     5 A     6 A     7 A     8 A                  
 -0.583  -0.539  -0.423  -0.385
  9 A    10 A    11 A    12 A                                                  
 -- Virtual --                   
  0.026   0.050   0.063   0.083   0.091   0.096   0.110   0.189
 13 A    14 A    15 A    16 A    17 A    18 A    19 A    20 A                  
  0.210   0.239   0.240   0.267   0.286   0.326   0.386   0.405
 21 A    22 A    23 A    24 A    25 A    26 A    27 A    28 A                  
  0.518   0.567   0.688   0.811   0.842   0.909   0.917   0.977
 29 A    30 A    31 A    32 A    33 A    34 A    35 A    36 A                  
  1.061   1.065   1.117   1.334   1.347   1.553   1.641   1.686
 37 A    38 A    39 A    40 A    41 A    42 A    43 A    44 A                  
  1.715   1.830   1.898   1.945   2.210   2.353   2.454   2.670
 45 A    46 A    47 A    48 A    49 A    50 A    51 A    52 A                  
  2.692   2.861   2.930   2.993   3.387   4.280   4.473   4.904
 53 A    54 A    55 A    56 A    57 A    58 A    59 A    60 A                  
  7.608  14.763  14.832  14.948  36.817 166.230
 61 A    62 A    63 A    64 A    65 A    66 A                                  

 Occupation and symmetry of molecular orbitals

 Point group: C1 (1 irreducible representation).

                           A     All 
 -------------------------------------
 All molecular orbitals:
  - Alpha                  66    66  
  - Beta                   66    66  
 -------------------------------------
 Alpha orbitals:
  - Frozen occupied        6     6   
  - Active occupied        6     6   
  - Active virtual         54    54  
  - Frozen virtual         0     0   
 -------------------------------------
 Beta orbitals:
  - Frozen occupied        6     6   
  - Active occupied        6     6   
  - Active virtual         54    54  
  - Frozen virtual         0     0   
 -------------------------------------

 Import integrals:   CPU 0.00 s  wall 0.00 s

 Import integrals:   CPU 2.02 s  wall 0.39 s

 MP2 amplitudes:   CPU 0.01 s  wall 0.01 s

Running a double precision version
           CCSD T amplitudes will be solved using DIIS.

           Start     Size      MaxIter   EConv     TConv     
           3         7         100       1.00e-07  1.00e-05  
 ------------------------------------------------------------------------------
           Energy (a.u.)   Ediff      Tdiff       Comment
 ------------------------------------------------------------------------------
          -396.62619073                           
     1    -396.63078234   4.59e-03   5.64e-01     
     2    -396.64317471   1.24e-02   8.18e-02     
     3    -396.64394571   7.71e-04   3.55e-02     
     4    -396.64551233   1.57e-03   1.12e-02     Switched to DIIS steps.
     5    -396.64604357   5.31e-04   9.83e-03     
     6    -396.64605532   1.18e-05   1.79e-03     
     7    -396.64605329   2.03e-06   6.62e-04     
     8    -396.64605369   4.03e-07   1.59e-04     
     9    -396.64605334   3.45e-07   5.58e-05     
    10    -396.64605321   1.38e-07   2.48e-05     
    11    -396.64605313   7.93e-08   1.27e-05     
    12    -396.64605312   5.17e-09   2.22e-06     
 ------------------------------------------------------------------------------
          -396.64605312                           CCSD T converged.

End of double precision
 SCF energy                 = -396.32256855
 MP2 energy                 = -396.62619073
 CCSD correlation energy     =   -0.32348457
 CCSD total energy           = -396.64605312

 CCSD  T1^2 = 0.0065  T2^2 = 0.1550  Leading amplitudes:

 Amplitude    Orbitals with energies
  0.0206       11 (A) A                  ->    35 (A) A                   
              -0.4235                          0.9167                     
  0.0206       11 (A) B                  ->    35 (A) B                   
              -0.4235                          0.9167                     
  0.0177       11 (A) A                  ->    38 (A) A                   
              -0.4235                          1.0648                     
  0.0177       11 (A) B                  ->    38 (A) B                   
              -0.4235                          1.0648                     

 Amplitude    Orbitals with energies
 -0.1193       11 (A) A      11 (A) B    ->    13 (A) A      13 (A) B     
              -0.4235       -0.4235            0.0265        0.0265       
  0.1193       11 (A) A      11 (A) B    ->    13 (A) B      13 (A) A     
              -0.4235       -0.4235            0.0265        0.0265       
  0.1193       11 (A) B      11 (A) A    ->    13 (A) A      13 (A) B     
              -0.4235       -0.4235            0.0265        0.0265       
 -0.1193       11 (A) B      11 (A) A    ->    13 (A) B      13 (A) A     
              -0.4235       -0.4235            0.0265        0.0265       

 Computing CCSD intemediates for later calculations in double precision
 Finished.

Running a double precision version
           CCSD Lambda amplitudes will be solved using DIIS.
           Start     Size      MaxIter   EConv     LConv     
           3         7         100       1.00e-07  1.00e-05  
 ------------------------------------------------------------------------------
            Enorm      Ldiff       Comment
 ------------------------------------------------------------------------------
     1     4.03e-02   3.14e-02     
     2     9.86e-03   5.02e-03     
     3     4.14e-03   1.87e-03     
     4     2.08e-03   1.17e-03     Switched to DIIS steps.
     5     5.91e-04   4.89e-04     
     6     1.91e-04   1.40e-04     
     7     6.52e-05   2.78e-05     
     8     2.45e-05   6.25e-07     
     9     1.07e-05   9.08e-07     
    10     4.27e-06   4.33e-07     
    11     1.37e-06   2.85e-07     
    12     6.09e-07   1.35e-07     
    13     2.37e-07   7.31e-08     
    14     9.12e-08   1.69e-08     
 ------------------------------------------------------------------------------
                                   CCSD Lambda converged.

 Computing density matrices in double precision...
           Orbital response amplitudes will be solved using DIIS.
           Start     Size      MaxIter   EConv     LConv     
           3         7         100       1.00e-06  1.00e-06  
 ------------------------------------------------------------------------------
            Enorm      Ldiff       Comment
 ------------------------------------------------------------------------------
     1     5.43e-02   3.20e-03     
     2     2.88e-02   1.21e-02     
     3     2.14e-02   2.98e-03     
     4     9.92e-03   3.22e-04     Switched to DIIS steps.
     5     2.80e-03   3.12e-03     
     6     7.90e-04   3.36e-04     
     7     7.20e-05   1.88e-04     
     8     8.81e-06   1.35e-05     
     9     4.21e-06   7.63e-07     
    10     1.39e-06   6.53e-07     
    11     1.76e-07   1.32e-07     
 ------------------------------------------------------------------------------
                                   Orbital response converged.

 Computing density matrices... Done.
 CCSD calculation:   CPU 31.27 s  wall 7.10 s

 Transferring MO TPDM to AO TPDM
 Transferring g2_o1o1o1o1
 Transferring g2_o1o1o1v1
 Transferring g2_o1o1v1v1
 Transferring g2_o1v1o1v1
 Transferring g2_o1v1v1v1
 Transferring g2_v1v1v1v1
 Adding separable TPDM
 Computing TPDM gradient
 --------------------------------------------------------
 2e gradient
  Atom          X               Y               Z
 --------------------------------------------------------
    1        -12.443061        5.392446       -0.000000  
    2         -1.474177       -2.954831       -0.000000  
    3         11.643166       -5.145585       -0.000000  
    4          2.274071        2.707971        0.000000  
 --------------------------------------------------------
 --------------------------------------------------------
 Final gradient
  Atom          X               Y               Z
 --------------------------------------------------------
    1        -12.443061        5.392446       -0.000000  
    2         -1.474177       -2.954831       -0.000000  
    3         11.643166       -5.145585       -0.000000  
    4          2.274071        2.707971        0.000000  
 --------------------------------------------------------
 Analytic gradient from two-electron contribution:   CPU 12.92 s  wall 2.22 s

 Total ccman2 time:   CPU 49.40 s  wall 10.43 s


 --------------------------------------------------------------

                    Orbital Energies (a.u.)
 --------------------------------------------------------------

 Alpha MOs
 -- Occupied --
-79.9907 -15.5823  -7.5324  -5.4257  -5.4254  -5.4241  -1.1573  -0.7889
 -0.5829  -0.5394  -0.4235  -0.3849
 -- Virtual --
  0.0265   0.0498   0.0627   0.0828   0.0907   0.0959   0.1098   0.1892
  0.2098   0.2385   0.2398   0.2674   0.2857   0.3264   0.3865   0.4046
  0.5181   0.5665   0.6878   0.8111   0.8415   0.9095   0.9167   0.9768
  1.0613   1.0648   1.1166   1.3336   1.3475   1.5532   1.6413   1.6857
  1.7145   1.8304   1.8978   1.9446   2.2097   2.3527   2.4539   2.6695
  2.6921   2.8606   2.9299   2.9935   3.3873   4.2797   4.4732   4.9042
  7.6075  14.7628  14.8323  14.9484  36.8175 166.2301
 --------------------------------------------------------------

          Ground-State Mulliken Net Atomic Charges

     Atom                 Charge (a.u.)
  ----------------------------------------
      1 P                     0.294849
      2 H                    -0.088279
      3 N                    -0.431416
      4 H                     0.224846
  ----------------------------------------
  Sum of atomic charges =     0.000000

 -----------------------------------------------------------------
                    Cartesian Multipole Moments
 -----------------------------------------------------------------
    Charge (ESU x 10^10)
                -0.0000
    Dipole Moment (Debye)
         X       1.0697      Y      -1.2782      Z       0.0000
       Tot       1.6668
    Quadrupole Moments (Debye-Ang)
        XX     -20.4336     XY       3.8585     YY     -20.7751
        XZ      -0.0000     YZ      -0.0000     ZZ     -19.5409
    Octopole Moments (Debye-Ang^2)
       XXX      -0.4112    XXY      -3.7865    XYY      -1.3834
       YYY      -1.4874    XXZ       0.0000    XYZ       0.0000
       YYZ      -0.0000    XZZ       0.6108    YZZ      -0.1411
       ZZZ      -0.0000
    Hexadecapole Moments (Debye-Ang^3)
      XXXX     -99.4028   XXXY      10.7758   XXYY     -25.1706
      XYYY       5.1618   YYYY     -42.0647   XXXZ       0.0000
      XXYZ      -0.0000   XYYZ       0.0000   YYYZ      -0.0000
      XXZZ     -21.3441   XYZZ       1.4391   YYZZ     -11.3860
      XZZZ       0.0000   YZZZ      -0.0000   ZZZZ     -25.5999
 -----------------------------------------------------------------
 DrvMan completing analytic gradient of the correlated energy
 Correlated dipole moment
            1
    1   0.4208335
    2  -0.5029021
    3   0.0000000
 Energy read as -396.646053121
 Full Analytical Gradient: (in a.u., or Hartree/Bohr)
             1             2             3             4
    1   -0.00082971    0.00004769    0.00075059    0.00003143
    2    0.00007301    0.00007718   -0.00013937   -0.00001081
    3    0.00000000    0.00000000   -0.00000000   -0.00000000
 Gradient time:  CPU 0.70 s  wall 0.65 s
 ----------------------------------------------------------------
             Standard Nuclear Orientation (Angstroms)
    I     Atom           X                Y                Z
 ----------------------------------------------------------------
    1      P       0.5218824609    -0.1206051328     0.0000000000
    2      H       0.9979632262     1.2210111864     0.0000000000
    3      N      -1.0387370273     0.1857216042    -0.0000000000
    4      H      -1.5550409488    -0.6969854247    -0.0000000000
 ----------------------------------------------------------------
 Nuclear Repulsion Energy =    49.6047308019 hartrees
 There are       12 alpha and       12 beta electrons

                       Distance Matrix (Angstroms)
             P (  1)   H (  2)   N (  3)
   H (  2)  1.423583
   N (  3)  1.590399  2.284726
   H (  4)  2.155418  3.193202  1.022615

 Requested basis set is 6-311++G(d,p)
 There are 29 shells and 66 basis functions
 A cutoff of  1.0D-14 yielded    435 shell pairs
 There are      2282 function pairs (      2427 Cartesian)
 Smallest overlap matrix eigenvalue = 1.76E-03
 Guess MOs from SCF MO coefficient file

 -----------------------------------------------------------------------
  General SCF calculation program by
  Eric Jon Sundstrom, Paul Horn, Yuezhi Mao, Dmitri Zuev, Alec White,
  David Stuck, Shaama M.S., Shane Yost, Joonho Lee, David Small,
  Daniel Levine, Susi Lehtola, Hugh Burton, Evgeny Epifanovsky
 -----------------------------------------------------------------------
 Hartree-Fock
 using 6 threads for integral computing
 -------------------------------------------------------
 OpenMP Integral computing Module                
 Release: version 2.0, May 2017, Q-Chem Inc. Pleasanton 
 -------------------------------------------------------
 A restricted SCF calculation will be
 performed using DIIS
 SCF converges when DIIS error is below 1.0e-08
 ---------------------------------------
  Cycle       Energy         DIIS error
 ---------------------------------------
    1    -396.3225310911      3.15e-05  
    2    -396.3225317286      1.14e-05  
    3    -396.3225317922      6.61e-06  
    4    -396.3225318192      1.36e-06  
    5    -396.3225318210      3.22e-07  
    6    -396.3225318211      9.88e-08  
    7    -396.3225318211      2.49e-08  
    8    -396.3225318211      7.31e-09  Convergence criterion met
 ---------------------------------------
 SCF time:   CPU 1.35s  wall 0.00s 
 SCF   energy in the final basis set =     -396.3225318211
 Total energy in the final basis set =     -396.3225318211


 ------------------------------------------------------------------------------

   CCMAN2: suite of methods based on coupled cluster
           and equation of motion theories.

   Components:
   * libvmm-1.3-trunk
     by Evgeny Epifanovsky, Ilya Kaliman.
   * libtensor-2.5-trunk
     by Evgeny Epifanovsky, Michael Wormit, Dmitry Zuev, Sam Manzer, 
        Ilya Kaliman.
   * libcc-2.5-trunk
     by Evgeny Epifanovsky, Arik Landau, Tomasz Kus, Kirill Khistyaev, 
        Dmitry Zuev, Prashant Manohar, Xintian Feng, Anna Krylov, 
        Matthew Goldey, Alec White, Thomas Jagau, Kaushik Nanda, 
        Anastasia Gunina, Alexander Kunitsa, Joonho Lee.

   CCMAN original authors:
   Anna I. Krylov, C. David Sherrill, Steven R. Gwaltney,
   Edward F. C. Byrd (2000)
   Sergey V. Levchenko, Lyudmila V. Slipchenko, Tao Wang,
   Ana-Maria C. Cristian (2003)
   Piotr A. Pieniazek, C. Melania Oana, Evgeny Epifanovsky (2007)
   Prashant Manohar (2009)

 ------------------------------------------------------------------------------


 Allocating and initializing 30808MB of RAM...
 Calculation will run on 6 cores.


 Alpha MOs, Restricted
 -- Occupied --                  
-79.991 -15.582  -7.532  -5.426  -5.425  -5.424  -1.157  -0.789
  1 A     2 A     3 A     4 A     5 A     6 A     7 A     8 A                  
 -0.583  -0.539  -0.423  -0.385
  9 A    10 A    11 A    12 A                                                  
 -- Virtual --                   
  0.026   0.050   0.063   0.083   0.091   0.096   0.110   0.189
 13 A    14 A    15 A    16 A    17 A    18 A    19 A    20 A                  
  0.210   0.239   0.240   0.267   0.286   0.326   0.386   0.405
 21 A    22 A    23 A    24 A    25 A    26 A    27 A    28 A                  
  0.518   0.566   0.688   0.811   0.841   0.909   0.916   0.977
 29 A    30 A    31 A    32 A    33 A    34 A    35 A    36 A                  
  1.062   1.065   1.117   1.333   1.347   1.553   1.642   1.686
 37 A    38 A    39 A    40 A    41 A    42 A    43 A    44 A                  
  1.715   1.830   1.897   1.945   2.210   2.354   2.454   2.670
 45 A    46 A    47 A    48 A    49 A    50 A    51 A    52 A                  
  2.692   2.861   2.930   2.993   3.387   4.280   4.472   4.904
 53 A    54 A    55 A    56 A    57 A    58 A    59 A    60 A                  
  7.607  14.763  14.833  14.948  36.817 166.230
 61 A    62 A    63 A    64 A    65 A    66 A                                  

 Beta MOs, Restricted
 -- Occupied --                  
-79.991 -15.582  -7.532  -5.426  -5.425  -5.424  -1.157  -0.789
  1 A     2 A     3 A     4 A     5 A     6 A     7 A     8 A                  
 -0.583  -0.539  -0.423  -0.385
  9 A    10 A    11 A    12 A                                                  
 -- Virtual --                   
  0.026   0.050   0.063   0.083   0.091   0.096   0.110   0.189
 13 A    14 A    15 A    16 A    17 A    18 A    19 A    20 A                  
  0.210   0.239   0.240   0.267   0.286   0.326   0.386   0.405
 21 A    22 A    23 A    24 A    25 A    26 A    27 A    28 A                  
  0.518   0.566   0.688   0.811   0.841   0.909   0.916   0.977
 29 A    30 A    31 A    32 A    33 A    34 A    35 A    36 A                  
  1.062   1.065   1.117   1.333   1.347   1.553   1.642   1.686
 37 A    38 A    39 A    40 A    41 A    42 A    43 A    44 A                  
  1.715   1.830   1.897   1.945   2.210   2.354   2.454   2.670
 45 A    46 A    47 A    48 A    49 A    50 A    51 A    52 A                  
  2.692   2.861   2.930   2.993   3.387   4.280   4.472   4.904
 53 A    54 A    55 A    56 A    57 A    58 A    59 A    60 A                  
  7.607  14.763  14.833  14.948  36.817 166.230
 61 A    62 A    63 A    64 A    65 A    66 A                                  

 Occupation and symmetry of molecular orbitals

 Point group: C1 (1 irreducible representation).

                           A     All 
 -------------------------------------
 All molecular orbitals:
  - Alpha                  66    66  
  - Beta                   66    66  
 -------------------------------------
 Alpha orbitals:
  - Frozen occupied        6     6   
  - Active occupied        6     6   
  - Active virtual         54    54  
  - Frozen virtual         0     0   
 -------------------------------------
 Beta orbitals:
  - Frozen occupied        6     6   
  - Active occupied        6     6   
  - Active virtual         54    54  
  - Frozen virtual         0     0   
 -------------------------------------

 Import integrals:   CPU 0.00 s  wall 0.00 s

 Import integrals:   CPU 2.02 s  wall 0.39 s

 MP2 amplitudes:   CPU 0.01 s  wall 0.01 s

Running a double precision version
           CCSD T amplitudes will be solved using DIIS.

           Start     Size      MaxIter   EConv     TConv     
           3         7         100       1.00e-07  1.00e-05  
 ------------------------------------------------------------------------------
           Energy (a.u.)   Ediff      Tdiff       Comment
 ------------------------------------------------------------------------------
          -396.62620363                           
     1    -396.63077032   4.57e-03   5.64e-01     
     2    -396.64317625   1.24e-02   8.18e-02     
     3    -396.64394344   7.67e-04   3.56e-02     
     4    -396.64551156   1.57e-03   1.12e-02     Switched to DIIS steps.
     5    -396.64604383   5.32e-04   9.85e-03     
     6    -396.64605558   1.18e-05   1.79e-03     
     7    -396.64605353   2.05e-06   6.64e-04     
     8    -396.64605393   4.00e-07   1.59e-04     
     9    -396.64605358   3.47e-07   5.59e-05     
    10    -396.64605344   1.39e-07   2.48e-05     
    11    -396.64605336   7.96e-08   1.27e-05     
    12    -396.64605335   5.17e-09   2.22e-06     
 ------------------------------------------------------------------------------
          -396.64605335                           CCSD T converged.

End of double precision
 SCF energy                 = -396.32253182
 MP2 energy                 = -396.62620363
 CCSD correlation energy     =   -0.32352153
 CCSD total energy           = -396.64605335

 CCSD  T1^2 = 0.0065  T2^2 = 0.1551  Leading amplitudes:

 Amplitude    Orbitals with energies
  0.0206       11 (A) A                  ->    35 (A) A                   
              -0.4233                          0.9165                     
  0.0206       11 (A) B                  ->    35 (A) B                   
              -0.4233                          0.9165                     
  0.0177       11 (A) A                  ->    38 (A) A                   
              -0.4233                          1.0649                     
  0.0177       11 (A) B                  ->    38 (A) B                   
              -0.4233                          1.0649                     

 Amplitude    Orbitals with energies
 -0.1195       11 (A) A      11 (A) B    ->    13 (A) A      13 (A) B     
              -0.4233       -0.4233            0.0264        0.0264       
  0.1195       11 (A) A      11 (A) B    ->    13 (A) B      13 (A) A     
              -0.4233       -0.4233            0.0264        0.0264       
  0.1195       11 (A) B      11 (A) A    ->    13 (A) A      13 (A) B     
              -0.4233       -0.4233            0.0264        0.0264       
 -0.1195       11 (A) B      11 (A) A    ->    13 (A) B      13 (A) A     
              -0.4233       -0.4233            0.0264        0.0264       

 Computing CCSD intemediates for later calculations in double precision
 Finished.

Running a double precision version
           CCSD Lambda amplitudes will be solved using DIIS.
           Start     Size      MaxIter   EConv     LConv     
           3         7         100       1.00e-07  1.00e-05  
 ------------------------------------------------------------------------------
            Enorm      Ldiff       Comment
 ------------------------------------------------------------------------------
     1     4.03e-02   3.14e-02     
     2     9.87e-03   5.02e-03     
     3     4.14e-03   1.87e-03     
     4     2.08e-03   1.17e-03     Switched to DIIS steps.
     5     5.92e-04   4.90e-04     
     6     1.91e-04   1.40e-04     
     7     6.52e-05   2.79e-05     
     8     2.45e-05   6.54e-07     
     9     1.07e-05   9.04e-07     
    10     4.28e-06   4.34e-07     
    11     1.37e-06   2.86e-07     
    12     6.10e-07   1.36e-07     
    13     2.38e-07   7.34e-08     
    14     9.14e-08   1.70e-08     
 ------------------------------------------------------------------------------
                                   CCSD Lambda converged.

 Computing density matrices in double precision...
           Orbital response amplitudes will be solved using DIIS.
           Start     Size      MaxIter   EConv     LConv     
           3         7         100       1.00e-06  1.00e-06  
 ------------------------------------------------------------------------------
            Enorm      Ldiff       Comment
 ------------------------------------------------------------------------------
     1     5.43e-02   3.20e-03     
     2     2.88e-02   1.21e-02     
     3     2.15e-02   2.99e-03     
     4     1.00e-02   3.18e-04     Switched to DIIS steps.
     5     2.81e-03   3.15e-03     
     6     7.94e-04   3.36e-04     
     7     7.22e-05   1.89e-04     
     8     8.83e-06   1.36e-05     
     9     4.22e-06   7.71e-07     
    10     1.40e-06   6.54e-07     
    11     1.76e-07   1.32e-07     
 ------------------------------------------------------------------------------
                                   Orbital response converged.

 Computing density matrices... Done.
 CCSD calculation:   CPU 31.46 s  wall 7.07 s

 Transferring MO TPDM to AO TPDM
 Transferring g2_o1o1o1o1
 Transferring g2_o1o1o1v1
 Transferring g2_o1o1v1v1
 Transferring g2_o1v1o1v1
 Transferring g2_o1v1v1v1
 Transferring g2_v1v1v1v1
 Adding separable TPDM
 Computing TPDM gradient
 --------------------------------------------------------
 2e gradient
  Atom          X               Y               Z
 --------------------------------------------------------
    1        -12.437470        5.379336        0.000000  
    2         -1.475372       -2.955183       -0.000000  
    3         11.638890       -5.131729       -0.000000  
    4          2.273952        2.707577       -0.000000  
 --------------------------------------------------------
 --------------------------------------------------------
 Final gradient
  Atom          X               Y               Z
 --------------------------------------------------------
    1        -12.437470        5.379336        0.000000  
    2         -1.475372       -2.955183       -0.000000  
    3         11.638890       -5.131729       -0.000000  
    4          2.273952        2.707577       -0.000000  
 --------------------------------------------------------
 Analytic gradient from two-electron contribution:   CPU 12.99 s  wall 2.23 s

 Total ccman2 time:   CPU 48.88 s  wall 10.27 s


 --------------------------------------------------------------

                    Orbital Energies (a.u.)
 --------------------------------------------------------------

 Alpha MOs
 -- Occupied --
-79.9907 -15.5824  -7.5324  -5.4257  -5.4254  -5.4241  -1.1570  -0.7891
 -0.5830  -0.5394  -0.4233  -0.3849
 -- Virtual --
  0.0264   0.0498   0.0626   0.0828   0.0907   0.0959   0.1098   0.1893
  0.2098   0.2385   0.2398   0.2674   0.2858   0.3264   0.3864   0.4046
  0.5178   0.5665   0.6878   0.8109   0.8415   0.9094   0.9165   0.9769
  1.0620   1.0649   1.1168   1.3329   1.3474   1.5533   1.6416   1.6861
  1.7147   1.8304   1.8973   1.9447   2.2099   2.3540   2.4535   2.6696
  2.6916   2.8607   2.9299   2.9932   3.3872   4.2796   4.4724   4.9040
  7.6074  14.7628  14.8326  14.9477  36.8174 166.2299
 --------------------------------------------------------------

          Ground-State Mulliken Net Atomic Charges

     Atom                 Charge (a.u.)
  ----------------------------------------
      1 P                     0.295076
      2 H                    -0.088169
      3 N                    -0.431854
      4 H                     0.224948
  ----------------------------------------
  Sum of atomic charges =    -0.000000

 -----------------------------------------------------------------
                    Cartesian Multipole Moments
 -----------------------------------------------------------------
    Charge (ESU x 10^10)
                -0.0000
    Dipole Moment (Debye)
         X       1.0715      Y      -1.2746      Z       0.0000
       Tot       1.6651
    Quadrupole Moments (Debye-Ang)
        XX     -20.4321     XY       3.8637     YY     -20.7724
        XZ       0.0000     YZ      -0.0000     ZZ     -19.5428
    Octopole Moments (Debye-Ang^2)
       XXX      -0.4437    XXY      -3.7910    XYY      -1.3885
       YYY      -1.5193    XXZ       0.0000    XYZ      -0.0000
       YYZ       0.0000    XZZ       0.6001    YZZ      -0.1497
       ZZZ       0.0000
    Hexadecapole Moments (Debye-Ang^3)
      XXXX     -99.4749   XXXY      10.7838   XXYY     -25.1762
      XYYY       5.1558   YYYY     -42.0260   XXXZ       0.0000
      XXYZ       0.0000   XYYZ      -0.0000   YYYZ      -0.0000
      XXZZ     -21.3582   XYZZ       1.4387   YYZZ     -11.3809
      XZZZ       0.0000   YZZZ      -0.0000   ZZZZ     -25.6093
 -----------------------------------------------------------------
 DrvMan completing analytic gradient of the correlated energy
 Correlated dipole moment
            1
    1   0.4215657
    2  -0.5014599
    3   0.0000000
 Energy read as -396.646053355
 Full Analytical Gradient: (in a.u., or Hartree/Bohr)
             1             2             3             4
    1   -0.00003417   -0.00004584    0.00013312   -0.00005311
    2    0.00054541   -0.00040765   -0.00015914    0.00002137
    3    0.00000000    0.00000000   -0.00000000   -0.00000000
 Gradient time:  CPU 0.70 s  wall 0.65 s
 ----------------------------------------------------------------
             Standard Nuclear Orientation (Angstroms)
    I     Atom           X                Y                Z
 ----------------------------------------------------------------
    1      P       0.5218824609    -0.1226051328     0.0000000000
    2      H       0.9979632262     1.2210111864     0.0000000000
    3      N      -1.0387370273     0.1857216042    -0.0000000000
    4      H      -1.5550409488    -0.6969854247    -0.0000000000
 ----------------------------------------------------------------
 Nuclear Repulsion Energy =    49.5897831831 hartrees
 There are       12 alpha and       12 beta electrons

                       Distance Matrix (Angstroms)
             P (  1)   H (  2)   N (  3)
   H (  2)  1.425468
   N (  3)  1.590786  2.284726
   H (  4)  2.154884  3.193202  1.022615

 Requested basis set is 6-311++G(d,p)
 There are 29 shells and 66 basis functions
 A cutoff of  1.0D-14 yielded    435 shell pairs
 There are      2282 function pairs (      2427 Cartesian)
 Smallest overlap matrix eigenvalue = 1.76E-03
 Guess MOs from SCF MO coefficient file

 -----------------------------------------------------------------------
  General SCF calculation program by
  Eric Jon Sundstrom, Paul Horn, Yuezhi Mao, Dmitri Zuev, Alec White,
  David Stuck, Shaama M.S., Shane Yost, Joonho Lee, David Small,
  Daniel Levine, Susi Lehtola, Hugh Burton, Evgeny Epifanovsky
 -----------------------------------------------------------------------
 Hartree-Fock
 using 6 threads for integral computing
 -------------------------------------------------------
 OpenMP Integral computing Module                
 Release: version 2.0, May 2017, Q-Chem Inc. Pleasanton 
 -------------------------------------------------------
 A restricted SCF calculation will be
 performed using DIIS
 SCF converges when DIIS error is below 1.0e-08
 ---------------------------------------
  Cycle       Energy         DIIS error
 ---------------------------------------
    1    -396.3224741381      3.93e-05  
    2    -396.3224752180      9.51e-06  
    3    -396.3224753070      4.47e-06  
    4    -396.3224753203      1.78e-06  
    5    -396.3224753230      3.22e-07  
    6    -396.3224753233      1.60e-07  
    7    -396.3224753233      6.40e-08  
    8    -396.3224753233      2.04e-08  
    9    -396.3224753233      4.76e-09  Convergence criterion met
 ---------------------------------------
 SCF time:   CPU 1.46s  wall 1.00s 
 SCF   energy in the final basis set =     -396.3224753233
 Total energy in the final basis set =     -396.3224753233


 ------------------------------------------------------------------------------

   CCMAN2: suite of methods based on coupled cluster
           and equation of motion theories.

   Components:
   * libvmm-1.3-trunk
     by Evgeny Epifanovsky, Ilya Kaliman.
   * libtensor-2.5-trunk
     by Evgeny Epifanovsky, Michael Wormit, Dmitry Zuev, Sam Manzer, 
        Ilya Kaliman.
   * libcc-2.5-trunk
     by Evgeny Epifanovsky, Arik Landau, Tomasz Kus, Kirill Khistyaev, 
        Dmitry Zuev, Prashant Manohar, Xintian Feng, Anna Krylov, 
        Matthew Goldey, Alec White, Thomas Jagau, Kaushik Nanda, 
        Anastasia Gunina, Alexander Kunitsa, Joonho Lee.

   CCMAN original authors:
   Anna I. Krylov, C. David Sherrill, Steven R. Gwaltney,
   Edward F. C. Byrd (2000)
   Sergey V. Levchenko, Lyudmila V. Slipchenko, Tao Wang,
   Ana-Maria C. Cristian (2003)
   Piotr A. Pieniazek, C. Melania Oana, Evgeny Epifanovsky (2007)
   Prashant Manohar (2009)

 ------------------------------------------------------------------------------


 Allocating and initializing 30808MB of RAM...
 Calculation will run on 6 cores.


 Alpha MOs, Restricted
 -- Occupied --                  
-79.991 -15.583  -7.532  -5.426  -5.426  -5.424  -1.157  -0.789
  1 A     2 A     3 A     4 A     5 A     6 A     7 A     8 A                  
 -0.583  -0.539  -0.423  -0.385
  9 A    10 A    11 A    12 A                                                  
 -- Virtual --                   
  0.026   0.050   0.063   0.083   0.091   0.096   0.110   0.189
 13 A    14 A    15 A    16 A    17 A    18 A    19 A    20 A                  
  0.210   0.239   0.240   0.267   0.286   0.326   0.386   0.405
 21 A    22 A    23 A    24 A    25 A    26 A    27 A    28 A                  
  0.518   0.567   0.688   0.811   0.842   0.909   0.916   0.977
 29 A    30 A    31 A    32 A    33 A    34 A    35 A    36 A                  
  1.061   1.065   1.117   1.332   1.347   1.553   1.641   1.685
 37 A    38 A    39 A    40 A    41 A    42 A    43 A    44 A                  
  1.714   1.830   1.898   1.945   2.210   2.352   2.453   2.670
 45 A    46 A    47 A    48 A    49 A    50 A    51 A    52 A                  
  2.692   2.860   2.930   2.993   3.387   4.280   4.472   4.904
 53 A    54 A    55 A    56 A    57 A    58 A    59 A    60 A                  
  7.607  14.763  14.832  14.947  36.817 166.229
 61 A    62 A    63 A    64 A    65 A    66 A                                  

 Beta MOs, Restricted
 -- Occupied --                  
-79.991 -15.583  -7.532  -5.426  -5.426  -5.424  -1.157  -0.789
  1 A     2 A     3 A     4 A     5 A     6 A     7 A     8 A                  
 -0.583  -0.539  -0.423  -0.385
  9 A    10 A    11 A    12 A                                                  
 -- Virtual --                   
  0.026   0.050   0.063   0.083   0.091   0.096   0.110   0.189
 13 A    14 A    15 A    16 A    17 A    18 A    19 A    20 A                  
  0.210   0.239   0.240   0.267   0.286   0.326   0.386   0.405
 21 A    22 A    23 A    24 A    25 A    26 A    27 A    28 A                  
  0.518   0.567   0.688   0.811   0.842   0.909   0.916   0.977
 29 A    30 A    31 A    32 A    33 A    34 A    35 A    36 A                  
  1.061   1.065   1.117   1.332   1.347   1.553   1.641   1.685
 37 A    38 A    39 A    40 A    41 A    42 A    43 A    44 A                  
  1.714   1.830   1.898   1.945   2.210   2.352   2.453   2.670
 45 A    46 A    47 A    48 A    49 A    50 A    51 A    52 A                  
  2.692   2.860   2.930   2.993   3.387   4.280   4.472   4.904
 53 A    54 A    55 A    56 A    57 A    58 A    59 A    60 A                  
  7.607  14.763  14.832  14.947  36.817 166.229
 61 A    62 A    63 A    64 A    65 A    66 A                                  

 Occupation and symmetry of molecular orbitals

 Point group: C1 (1 irreducible representation).

                           A     All 
 -------------------------------------
 All molecular orbitals:
  - Alpha                  66    66  
  - Beta                   66    66  
 -------------------------------------
 Alpha orbitals:
  - Frozen occupied        6     6   
  - Active occupied        6     6   
  - Active virtual         54    54  
  - Frozen virtual         0     0   
 -------------------------------------
 Beta orbitals:
  - Frozen occupied        6     6   
  - Active occupied        6     6   
  - Active virtual         54    54  
  - Frozen virtual         0     0   
 -------------------------------------

 Import integrals:   CPU 0.00 s  wall 0.00 s

 Import integrals:   CPU 2.02 s  wall 0.39 s

 MP2 amplitudes:   CPU 0.01 s  wall 0.01 s

Running a double precision version
           CCSD T amplitudes will be solved using DIIS.

           Start     Size      MaxIter   EConv     TConv     
           3         7         100       1.00e-07  1.00e-05  
 ------------------------------------------------------------------------------
           Energy (a.u.)   Ediff      Tdiff       Comment
 ------------------------------------------------------------------------------
          -396.62620527                           
     1    -396.63075549   4.55e-03   5.64e-01     
     2    -396.64317387   1.24e-02   8.19e-02     
     3    -396.64394018   7.66e-04   3.56e-02     
     4    -396.64551056   1.57e-03   1.12e-02     Switched to DIIS steps.
     5    -396.64604390   5.33e-04   9.86e-03     
     6    -396.64605570   1.18e-05   1.79e-03     
     7    -396.64605366   2.04e-06   6.65e-04     
     8    -396.64605406   4.05e-07   1.59e-04     
     9    -396.64605371   3.47e-07   5.58e-05     
    10    -396.64605358   1.39e-07   2.48e-05     
    11    -396.64605350   7.93e-08   1.27e-05     
    12    -396.64605349   5.13e-09   2.22e-06     
 ------------------------------------------------------------------------------
          -396.64605349                           CCSD T converged.

End of double precision
 SCF energy                 = -396.32247532
 MP2 energy                 = -396.62620527
 CCSD correlation energy     =   -0.32357817
 CCSD total energy           = -396.64605349

 CCSD  T1^2 = 0.0065  T2^2 = 0.1552  Leading amplitudes:

 Amplitude    Orbitals with energies
 -0.0206       11 (A) A                  ->    35 (A) A                   
              -0.4232                          0.9164                     
 -0.0206       11 (A) B                  ->    35 (A) B                   
              -0.4232                          0.9164                     
 -0.0177       11 (A) A                  ->    38 (A) A                   
              -0.4232                          1.0649                     
 -0.0177       11 (A) B                  ->    38 (A) B                   
              -0.4232                          1.0649                     

 Amplitude    Orbitals with energies
 -0.1196       11 (A) A      11 (A) B    ->    13 (A) A      13 (A) B     
              -0.4232       -0.4232            0.0263        0.0263       
  0.1196       11 (A) A      11 (A) B    ->    13 (A) B      13 (A) A     
              -0.4232       -0.4232            0.0263        0.0263       
  0.1196       11 (A) B      11 (A) A    ->    13 (A) A      13 (A) B     
              -0.4232       -0.4232            0.0263        0.0263       
 -0.1196       11 (A) B      11 (A) A    ->    13 (A) B      13 (A) A     
              -0.4232       -0.4232            0.0263        0.0263       

 Computing CCSD intemediates for later calculations in double precision
 Finished.

Running a double precision version
           CCSD Lambda amplitudes will be solved using DIIS.
           Start     Size      MaxIter   EConv     LConv     
           3         7         100       1.00e-07  1.00e-05  
 ------------------------------------------------------------------------------
            Enorm      Ldiff       Comment
 ------------------------------------------------------------------------------
     1     4.04e-02   3.14e-02     
     2     9.87e-03   5.02e-03     
     3     4.14e-03   1.87e-03     
     4     2.08e-03   1.17e-03     Switched to DIIS steps.
     5     5.93e-04   4.91e-04     
     6     1.92e-04   1.41e-04     
     7     6.55e-05   2.80e-05     
     8     2.46e-05   6.33e-07     
     9     1.07e-05   9.16e-07     
    10     4.30e-06   4.41e-07     
    11     1.37e-06   2.88e-07     
    12     6.13e-07   1.37e-07     
    13     2.39e-07   7.37e-08     
    14     9.18e-08   1.71e-08     
 ------------------------------------------------------------------------------
                                   CCSD Lambda converged.

 Computing density matrices in double precision...
           Orbital response amplitudes will be solved using DIIS.
           Start     Size      MaxIter   EConv     LConv     
           3         7         100       1.00e-06  1.00e-06  
 ------------------------------------------------------------------------------
            Enorm      Ldiff       Comment
 ------------------------------------------------------------------------------
     1     5.44e-02   3.18e-03     
     2     2.88e-02   1.22e-02     
     3     2.15e-02   3.01e-03     
     4     1.00e-02   3.27e-04     Switched to DIIS steps.
     5     2.81e-03   3.15e-03     
     6     7.97e-04   3.36e-04     
     7     7.24e-05   1.90e-04     
     8     8.85e-06   1.37e-05     
     9     4.25e-06   7.78e-07     
    10     1.40e-06   6.54e-07     
    11     1.78e-07   1.31e-07     
 ------------------------------------------------------------------------------
                                   Orbital response converged.

 Computing density matrices... Done.
 CCSD calculation:   CPU 31.61 s  wall 7.10 s

 Transferring MO TPDM to AO TPDM
 Transferring g2_o1o1o1o1
 Transferring g2_o1o1o1v1
 Transferring g2_o1o1v1v1
 Transferring g2_o1v1o1v1
 Transferring g2_o1v1v1v1
 Transferring g2_v1v1v1v1
 Adding separable TPDM
 Computing TPDM gradient
 --------------------------------------------------------
 2e gradient
  Atom          X               Y               Z
 --------------------------------------------------------
    1        -12.431052        5.401369       -0.000000  
    2         -1.468923       -2.958042       -0.000000  
    3         11.627063       -5.149148        0.000000  
    4          2.272912        2.705821       -0.000000  
 --------------------------------------------------------
 --------------------------------------------------------
 Final gradient
  Atom          X               Y               Z
 --------------------------------------------------------
    1        -12.431052        5.401369       -0.000000  
    2         -1.468923       -2.958042       -0.000000  
    3         11.627063       -5.149148        0.000000  
    4          2.272912        2.705821       -0.000000  
 --------------------------------------------------------
 Analytic gradient from two-electron contribution:   CPU 13.04 s  wall 2.26 s

 Total ccman2 time:   CPU 48.88 s  wall 10.29 s


 --------------------------------------------------------------

                    Orbital Energies (a.u.)
 --------------------------------------------------------------

 Alpha MOs
 -- Occupied --
-79.9909 -15.5825  -7.5325  -5.4258  -5.4255  -5.4243  -1.1570  -0.7888
 -0.5827  -0.5393  -0.4232  -0.3851
 -- Virtual --
  0.0263   0.0498   0.0626   0.0828   0.0907   0.0959   0.1098   0.1890
  0.2098   0.2385   0.2396   0.2674   0.2857   0.3264   0.3864   0.4046
  0.5177   0.5665   0.6876   0.8107   0.8416   0.9093   0.9164   0.9771
  1.0611   1.0649   1.1166   1.3325   1.3474   1.5531   1.6412   1.6855
  1.7143   1.8303   1.8976   1.9448   2.2096   2.3518   2.4534   2.6695
  2.6920   2.8604   2.9295   2.9928   3.3873   4.2796   4.4722   4.9036
  7.6067  14.7627  14.8320  14.9472  36.8172 166.2289
 --------------------------------------------------------------

          Ground-State Mulliken Net Atomic Charges

     Atom                 Charge (a.u.)
  ----------------------------------------
      1 P                     0.294624
      2 H                    -0.088092
      3 N                    -0.431110
      4 H                     0.224579
  ----------------------------------------
  Sum of atomic charges =    -0.000000

 -----------------------------------------------------------------
                    Cartesian Multipole Moments
 -----------------------------------------------------------------
    Charge (ESU x 10^10)
                -0.0000
    Dipole Moment (Debye)
         X       1.0713      Y      -1.2806      Z      -0.0000
       Tot       1.6696
    Quadrupole Moments (Debye-Ang)
        XX     -20.4322     XY       3.8549     YY     -20.7763
        XZ       0.0000     YZ       0.0000     ZZ     -19.5452
    Octopole Moments (Debye-Ang^2)
       XXX      -0.4466    XXY      -3.7731    XYY      -1.3932
       YYY      -1.4510    XXZ      -0.0000    XYZ       0.0000
       YYZ      -0.0000    XZZ       0.5986    YZZ      -0.1316
       ZZZ      -0.0000
    Hexadecapole Moments (Debye-Ang^3)
      XXXX     -99.4767   XXXY      10.7869   XXYY     -25.1904
      XYYY       5.1847   YYYY     -42.0838   XXXZ       0.0000
      XXYZ       0.0000   XYYZ       0.0000   YYYZ       0.0000
      XXZZ     -21.3587   XYZZ       1.4442   YYZZ     -11.3926
      XZZZ       0.0000   YZZZ       0.0000   ZZZZ     -25.6118
 -----------------------------------------------------------------
 DrvMan completing analytic gradient of the correlated energy
 Correlated dipole moment
            1
    1   0.4214963
    2  -0.5038081
    3  -0.0000000
 Energy read as -396.646053491
 Full Analytical Gradient: (in a.u., or Hartree/Bohr)
             1             2             3             4
    1    0.00003861    0.00004473   -0.00013510    0.00005176
    2   -0.00047161    0.00036462    0.00007232    0.00003467
    3   -0.00000000    0.00000000   -0.00000000    0.00000000
 Gradient time:  CPU 0.70 s  wall 0.65 s
 ----------------------------------------------------------------
             Standard Nuclear Orientation (Angstroms)
    I     Atom           X                Y                Z
 ----------------------------------------------------------------
    1      P       0.5218824609    -0.1216051328     0.0010000000
    2      H       0.9979632262     1.2210111864     0.0000000000
    3      N      -1.0387370273     0.1857216042    -0.0000000000
    4      H      -1.5550409488    -0.6969854247    -0.0000000000
 ----------------------------------------------------------------
 Nuclear Repulsion Energy =    49.5972524757 hartrees
 There are       12 alpha and       12 beta electrons

                       Distance Matrix (Angstroms)
             P (  1)   H (  2)   N (  3)
   H (  2)  1.424525
   N (  3)  1.590592  2.284726
   H (  4)  2.155151  3.193202  1.022615

 Requested basis set is 6-311++G(d,p)
 There are 29 shells and 66 basis functions
 A cutoff of  1.0D-14 yielded    435 shell pairs
 There are      2282 function pairs (      2427 Cartesian)
 Smallest overlap matrix eigenvalue = 1.76E-03
 Guess MOs from SCF MO coefficient file

 -----------------------------------------------------------------------
  General SCF calculation program by
  Eric Jon Sundstrom, Paul Horn, Yuezhi Mao, Dmitri Zuev, Alec White,
  David Stuck, Shaama M.S., Shane Yost, Joonho Lee, David Small,
  Daniel Levine, Susi Lehtola, Hugh Burton, Evgeny Epifanovsky
 -----------------------------------------------------------------------
 Hartree-Fock
 using 6 threads for integral computing
 -------------------------------------------------------
 OpenMP Integral computing Module                
 Release: version 2.0, May 2017, Q-Chem Inc. Pleasanton 
 -------------------------------------------------------
 A restricted SCF calculation will be
 performed using DIIS
 SCF converges when DIIS error is below 1.0e-08
 ---------------------------------------
  Cycle       Energy         DIIS error
 ---------------------------------------
    1    -396.3225034320      2.54e-05  
    2    -396.3225039623      6.84e-06  
    3    -396.3225040343      3.07e-06  
    4    -396.3225040474      1.78e-06  
    5    -396.3225040547      8.48e-07  
    6    -396.3225040584      3.93e-07  
    7    -396.3225040593      8.98e-08  
    8    -396.3225040593      2.65e-08  
    9    -396.3225040593      1.00e-08  
   10    -396.3225040593      3.71e-09  Convergence criterion met
 ---------------------------------------
 SCF time:   CPU 1.61s  wall 1.00s 
 SCF   energy in the final basis set =     -396.3225040593
 Total energy in the final basis set =     -396.3225040593


 ------------------------------------------------------------------------------

   CCMAN2: suite of methods based on coupled cluster
           and equation of motion theories.

   Components:
   * libvmm-1.3-trunk
     by Evgeny Epifanovsky, Ilya Kaliman.
   * libtensor-2.5-trunk
     by Evgeny Epifanovsky, Michael Wormit, Dmitry Zuev, Sam Manzer, 
        Ilya Kaliman.
   * libcc-2.5-trunk
     by Evgeny Epifanovsky, Arik Landau, Tomasz Kus, Kirill Khistyaev, 
        Dmitry Zuev, Prashant Manohar, Xintian Feng, Anna Krylov, 
        Matthew Goldey, Alec White, Thomas Jagau, Kaushik Nanda, 
        Anastasia Gunina, Alexander Kunitsa, Joonho Lee.

   CCMAN original authors:
   Anna I. Krylov, C. David Sherrill, Steven R. Gwaltney,
   Edward F. C. Byrd (2000)
   Sergey V. Levchenko, Lyudmila V. Slipchenko, Tao Wang,
   Ana-Maria C. Cristian (2003)
   Piotr A. Pieniazek, C. Melania Oana, Evgeny Epifanovsky (2007)
   Prashant Manohar (2009)

 ------------------------------------------------------------------------------


 Allocating and initializing 30808MB of RAM...
 Calculation will run on 6 cores.


 Alpha MOs, Restricted
 -- Occupied --                  
-79.991 -15.582  -7.532  -5.426  -5.425  -5.424  -1.157  -0.789
  1 A     2 A     3 A     4 A     5 A     6 A     7 A     8 A                  
 -0.583  -0.539  -0.423  -0.385
  9 A    10 A    11 A    12 A                                                  
 -- Virtual --                   
  0.026   0.050   0.063   0.083   0.091   0.096   0.110   0.189
 13 A    14 A    15 A    16 A    17 A    18 A    19 A    20 A                  
  0.210   0.239   0.240   0.267   0.286   0.326   0.386   0.405
 21 A    22 A    23 A    24 A    25 A    26 A    27 A    28 A                  
  0.518   0.566   0.688   0.811   0.842   0.909   0.916   0.977
 29 A    30 A    31 A    32 A    33 A    34 A    35 A    36 A                  
  1.062   1.065   1.117   1.333   1.347   1.553   1.641   1.686
 37 A    38 A    39 A    40 A    41 A    42 A    43 A    44 A                  
  1.714   1.830   1.897   1.945   2.210   2.353   2.453   2.670
 45 A    46 A    47 A    48 A    49 A    50 A    51 A    52 A                  
  2.692   2.861   2.930   2.993   3.387   4.280   4.472   4.904
 53 A    54 A    55 A    56 A    57 A    58 A    59 A    60 A                  
  7.607  14.763  14.832  14.947  36.817 166.229
 61 A    62 A    63 A    64 A    65 A    66 A                                  

 Beta MOs, Restricted
 -- Occupied --                  
-79.991 -15.582  -7.532  -5.426  -5.425  -5.424  -1.157  -0.789
  1 A     2 A     3 A     4 A     5 A     6 A     7 A     8 A                  
 -0.583  -0.539  -0.423  -0.385
  9 A    10 A    11 A    12 A                                                  
 -- Virtual --                   
  0.026   0.050   0.063   0.083   0.091   0.096   0.110   0.189
 13 A    14 A    15 A    16 A    17 A    18 A    19 A    20 A                  
  0.210   0.239   0.240   0.267   0.286   0.326   0.386   0.405
 21 A    22 A    23 A    24 A    25 A    26 A    27 A    28 A                  
  0.518   0.566   0.688   0.811   0.842   0.909   0.916   0.977
 29 A    30 A    31 A    32 A    33 A    34 A    35 A    36 A                  
  1.062   1.065   1.117   1.333   1.347   1.553   1.641   1.686
 37 A    38 A    39 A    40 A    41 A    42 A    43 A    44 A                  
  1.714   1.830   1.897   1.945   2.210   2.353   2.453   2.670
 45 A    46 A    47 A    48 A    49 A    50 A    51 A    52 A                  
  2.692   2.861   2.930   2.993   3.387   4.280   4.472   4.904
 53 A    54 A    55 A    56 A    57 A    58 A    59 A    60 A                  
  7.607  14.763  14.832  14.947  36.817 166.229
 61 A    62 A    63 A    64 A    65 A    66 A                                  

 Occupation and symmetry of molecular orbitals

 Point group: C1 (1 irreducible representation).

                           A     All 
 -------------------------------------
 All molecular orbitals:
  - Alpha                  66    66  
  - Beta                   66    66  
 -------------------------------------
 Alpha orbitals:
  - Frozen occupied        6     6   
  - Active occupied        6     6   
  - Active virtual         54    54  
  - Frozen virtual         0     0   
 -------------------------------------
 Beta orbitals:
  - Frozen occupied        6     6   
  - Active occupied        6     6   
  - Active virtual         54    54  
  - Frozen virtual         0     0   
 -------------------------------------

 Import integrals:   CPU 0.00 s  wall 0.00 s

 Import integrals:   CPU 2.00 s  wall 0.39 s

 MP2 amplitudes:   CPU 0.01 s  wall 0.01 s

Running a double precision version
           CCSD T amplitudes will be solved using DIIS.

           Start     Size      MaxIter   EConv     TConv     
           3         7         100       1.00e-07  1.00e-05  
 ------------------------------------------------------------------------------
           Energy (a.u.)   Ediff      Tdiff       Comment
 ------------------------------------------------------------------------------
          -396.62620492                           
     1    -396.63076338   4.56e-03   5.64e-01     
     2    -396.64317553   1.24e-02   8.18e-02     
     3    -396.64394228   7.67e-04   3.56e-02     
     4    -396.64551153   1.57e-03   1.12e-02     Switched to DIIS steps.
     5    -396.64604433   5.33e-04   9.85e-03     
     6    -396.64605610   1.18e-05   1.79e-03     
     7    -396.64605406   2.05e-06   6.64e-04     
     8    -396.64605446   4.02e-07   1.59e-04     
     9    -396.64605411   3.47e-07   5.59e-05     
    10    -396.64605397   1.39e-07   2.48e-05     
    11    -396.64605389   7.95e-08   1.27e-05     
    12    -396.64605389   5.15e-09   2.22e-06     
 ------------------------------------------------------------------------------
          -396.64605389                           CCSD T converged.

End of double precision
 SCF energy                 = -396.32250406
 MP2 energy                 = -396.62620492
 CCSD correlation energy     =   -0.32354983
 CCSD total energy           = -396.64605389

 CCSD  T1^2 = 0.0065  T2^2 = 0.1551  Leading amplitudes:

 Amplitude    Orbitals with energies
 -0.0206       11 (A) A                  ->    35 (A) A                   
              -0.4232                          0.9164                     
 -0.0206       11 (A) B                  ->    35 (A) B                   
              -0.4232                          0.9164                     
 -0.0177       11 (A) A                  ->    38 (A) A                   
              -0.4232                          1.0649                     
 -0.0177       11 (A) B                  ->    38 (A) B                   
              -0.4232                          1.0649                     

 Amplitude    Orbitals with energies
 -0.1196       11 (A) A      11 (A) B    ->    13 (A) A      13 (A) B     
              -0.4232       -0.4232            0.0263        0.0263       
  0.1196       11 (A) A      11 (A) B    ->    13 (A) B      13 (A) A     
              -0.4232       -0.4232            0.0263        0.0263       
  0.1196       11 (A) B      11 (A) A    ->    13 (A) A      13 (A) B     
              -0.4232       -0.4232            0.0263        0.0263       
 -0.1196       11 (A) B      11 (A) A    ->    13 (A) B      13 (A) A     
              -0.4232       -0.4232            0.0263        0.0263       

 Computing CCSD intemediates for later calculations in double precision
 Finished.

Running a double precision version
           CCSD Lambda amplitudes will be solved using DIIS.
           Start     Size      MaxIter   EConv     LConv     
           3         7         100       1.00e-07  1.00e-05  
 ------------------------------------------------------------------------------
            Enorm      Ldiff       Comment
 ------------------------------------------------------------------------------
     1     4.04e-02   3.14e-02     
     2     9.87e-03   5.02e-03     
     3     4.14e-03   1.87e-03     
     4     2.08e-03   1.17e-03     Switched to DIIS steps.
     5     5.93e-04   4.90e-04     
     6     1.91e-04   1.40e-04     
     7     6.53e-05   2.79e-05     
     8     2.46e-05   6.43e-07     
     9     1.07e-05   9.10e-07     
    10     4.29e-06   4.37e-07     
    11     1.37e-06   2.87e-07     
    12     6.11e-07   1.36e-07     
    13     2.38e-07   7.36e-08     
    14     9.16e-08   1.71e-08     
 ------------------------------------------------------------------------------
                                   CCSD Lambda converged.

 Computing density matrices in double precision...
           Orbital response amplitudes will be solved using DIIS.
           Start     Size      MaxIter   EConv     LConv     
           3         7         100       1.00e-06  1.00e-06  
 ------------------------------------------------------------------------------
            Enorm      Ldiff       Comment
 ------------------------------------------------------------------------------
     1     5.43e-02   3.19e-03     
     2     2.88e-02   1.21e-02     
     3     2.15e-02   3.00e-03     
     4     1.00e-02   3.22e-04     Switched to DIIS steps.
     5     2.81e-03   3.15e-03     
     6     7.96e-04   3.36e-04     
     7     7.23e-05   1.90e-04     
     8     8.84e-06   1.37e-05     
     9     4.23e-06   7.74e-07     
    10     1.40e-06   6.54e-07     
    11     1.77e-07   1.32e-07     
 ------------------------------------------------------------------------------
                                   Orbital response converged.

 Computing density matrices... Done.
 CCSD calculation:   CPU 32.12 s  wall 7.19 s

 Transferring MO TPDM to AO TPDM
 Transferring g2_o1o1o1o1
 Transferring g2_o1o1o1v1
 Transferring g2_o1o1v1v1
 Transferring g2_o1v1o1v1
 Transferring g2_o1v1v1v1
 Transferring g2_v1v1v1v1
 Adding separable TPDM
 Computing TPDM gradient
 --------------------------------------------------------
 2e gradient
  Atom          X               Y               Z
 --------------------------------------------------------
    1        -12.434262        5.390364       -0.011377  
    2         -1.472145       -2.956620        0.002618  
    3         11.632974       -5.140444        0.007897  
    4          2.273432        2.706699        0.000862  
 --------------------------------------------------------
 --------------------------------------------------------
 Final gradient
  Atom          X               Y               Z
 --------------------------------------------------------
    1        -12.434262        5.390364       -0.011377  
    2         -1.472145       -2.956620        0.002618  
    3         11.632974       -5.140444        0.007897  
    4          2.273432        2.706699        0.000862  
 --------------------------------------------------------
 Analytic gradient from two-electron contribution:   CPU 12.95 s  wall 2.23 s

 Total ccman2 time:   CPU 49.36 s  wall 10.35 s


 --------------------------------------------------------------

                    Orbital Energies (a.u.)
 --------------------------------------------------------------

 Alpha MOs
 -- Occupied --
-79.9908 -15.5825  -7.5324  -5.4257  -5.4254  -5.4242  -1.1570  -0.7890
 -0.5829  -0.5394  -0.4232  -0.3850
 -- Virtual --
  0.0263   0.0498   0.0626   0.0828   0.0907   0.0959   0.1098   0.1891
  0.2098   0.2385   0.2397   0.2674   0.2858   0.3264   0.3864   0.4046
  0.5178   0.5665   0.6877   0.8108   0.8415   0.9093   0.9164   0.9770
  1.0615   1.0649   1.1167   1.3327   1.3474   1.5532   1.6414   1.6858
  1.7145   1.8304   1.8975   1.9448   2.2097   2.3529   2.4535   2.6696
  2.6918   2.8605   2.9297   2.9930   3.3872   4.2796   4.4723   4.9038
  7.6070  14.7627  14.8323  14.9475  36.8173 166.2294
 --------------------------------------------------------------

          Ground-State Mulliken Net Atomic Charges

     Atom                 Charge (a.u.)
  ----------------------------------------
      1 P                     0.294850
      2 H                    -0.088131
      3 N                    -0.431482
      4 H                     0.224763
  ----------------------------------------
  Sum of atomic charges =    -0.000000

 -----------------------------------------------------------------
                    Cartesian Multipole Moments
 -----------------------------------------------------------------
    Charge (ESU x 10^10)
                -0.0000
    Dipole Moment (Debye)
         X       1.0714      Y      -1.2776      Z       0.0011
       Tot       1.6674
    Quadrupole Moments (Debye-Ang)
        XX     -20.4321     XY       3.8593     YY     -20.7744
        XZ      -0.0017     YZ       0.0025     ZZ     -19.5440
    Octopole Moments (Debye-Ang^2)
       XXX      -0.4451    XXY      -3.7821    XYY      -1.3908
       YYY      -1.4852    XXZ      -0.0124    XYZ       0.0013
       YYZ      -0.0131    XZZ       0.5994    YZZ      -0.1407
       ZZZ      -0.0355
    Hexadecapole Moments (Debye-Ang^3)
      XXXX     -99.4758   XXXY      10.7853   XXYY     -25.1833
      XYYY       5.1703   YYYY     -42.0548   XXXZ      -0.0236
      XXYZ       0.0055   XYYZ      -0.0090   YYYZ       0.0080
      XXZZ     -21.3585   XYZZ       1.4414   YYZZ     -11.3867
      XZZZ      -0.0212   YZZZ       0.0087   ZZZZ     -25.6106
 -----------------------------------------------------------------
 DrvMan completing analytic gradient of the correlated energy
 Correlated dipole moment
            1
    1   0.4215318
    2  -0.5026349
    3   0.0004459
 Energy read as -396.646053890
 Full Analytical Gradient: (in a.u., or Hartree/Bohr)
             1             2             3             4
    1    0.00000201   -0.00000024   -0.00000111   -0.00000066
    2    0.00003588   -0.00002053   -0.00004338    0.00002803
    3    0.00001458   -0.00001775    0.00002909   -0.00002593
 Gradient time:  CPU 0.70 s  wall 0.64 s
 ----------------------------------------------------------------
             Standard Nuclear Orientation (Angstroms)
    I     Atom           X                Y                Z
 ----------------------------------------------------------------
    1      P       0.5218824609    -0.1216051328     0.0000000000
    2      H       0.9989632262     1.2210111864     0.0000000000
    3      N      -1.0387370273     0.1857216042    -0.0000000000
    4      H      -1.5550409488    -0.6969854247    -0.0000000000
 ----------------------------------------------------------------
 Nuclear Repulsion Energy =    49.5952791114 hartrees
 There are       12 alpha and       12 beta electrons

                       Distance Matrix (Angstroms)
             P (  1)   H (  2)   N (  3)
   H (  2)  1.424860
   N (  3)  1.590592  2.285617
   H (  4)  2.155150  3.194002  1.022615

 Requested basis set is 6-311++G(d,p)
 There are 29 shells and 66 basis functions
 A cutoff of  1.0D-14 yielded    435 shell pairs
 There are      2282 function pairs (      2427 Cartesian)
 Smallest overlap matrix eigenvalue = 1.76E-03
 Guess MOs from SCF MO coefficient file

 -----------------------------------------------------------------------
  General SCF calculation program by
  Eric Jon Sundstrom, Paul Horn, Yuezhi Mao, Dmitri Zuev, Alec White,
  David Stuck, Shaama M.S., Shane Yost, Joonho Lee, David Small,
  Daniel Levine, Susi Lehtola, Hugh Burton, Evgeny Epifanovsky
 -----------------------------------------------------------------------
 Hartree-Fock
 using 6 threads for integral computing
 -------------------------------------------------------
 OpenMP Integral computing Module                
 Release: version 2.0, May 2017, Q-Chem Inc. Pleasanton 
 -------------------------------------------------------
 A restricted SCF calculation will be
 performed using DIIS
 SCF converges when DIIS error is below 1.0e-08
 ---------------------------------------
  Cycle       Energy         DIIS error
 ---------------------------------------
    1    -396.3225050792      1.77e-05  
    2    -396.3225053761      5.33e-06  
    3    -396.3225054296      2.47e-06  
    4    -396.3225054399      1.52e-06  
    5    -396.3225054469      7.55e-07  
    6    -396.3225054501      2.79e-07  
    7    -396.3225054505      6.06e-08  
    8    -396.3225054506      1.65e-08  
    9    -396.3225054506      3.64e-09  Convergence criterion met
 ---------------------------------------
 SCF time:   CPU 1.45s  wall 0.00s 
 SCF   energy in the final basis set =     -396.3225054506
 Total energy in the final basis set =     -396.3225054506


 ------------------------------------------------------------------------------

   CCMAN2: suite of methods based on coupled cluster
           and equation of motion theories.

   Components:
   * libvmm-1.3-trunk
     by Evgeny Epifanovsky, Ilya Kaliman.
   * libtensor-2.5-trunk
     by Evgeny Epifanovsky, Michael Wormit, Dmitry Zuev, Sam Manzer, 
        Ilya Kaliman.
   * libcc-2.5-trunk
     by Evgeny Epifanovsky, Arik Landau, Tomasz Kus, Kirill Khistyaev, 
        Dmitry Zuev, Prashant Manohar, Xintian Feng, Anna Krylov, 
        Matthew Goldey, Alec White, Thomas Jagau, Kaushik Nanda, 
        Anastasia Gunina, Alexander Kunitsa, Joonho Lee.

   CCMAN original authors:
   Anna I. Krylov, C. David Sherrill, Steven R. Gwaltney,
   Edward F. C. Byrd (2000)
   Sergey V. Levchenko, Lyudmila V. Slipchenko, Tao Wang,
   Ana-Maria C. Cristian (2003)
   Piotr A. Pieniazek, C. Melania Oana, Evgeny Epifanovsky (2007)
   Prashant Manohar (2009)

 ------------------------------------------------------------------------------


 Allocating and initializing 30808MB of RAM...
 Calculation will run on 6 cores.


 Alpha MOs, Restricted
 -- Occupied --                  
-79.991 -15.582  -7.532  -5.426  -5.425  -5.424  -1.157  -0.789
  1 A     2 A     3 A     4 A     5 A     6 A     7 A     8 A                  
 -0.583  -0.539  -0.423  -0.385
  9 A    10 A    11 A    12 A                                                  
 -- Virtual --                   
  0.026   0.050   0.063   0.083   0.091   0.096   0.110   0.189
 13 A    14 A    15 A    16 A    17 A    18 A    19 A    20 A                  
  0.210   0.239   0.240   0.267   0.286   0.326   0.386   0.405
 21 A    22 A    23 A    24 A    25 A    26 A    27 A    28 A                  
  0.518   0.566   0.688   0.811   0.842   0.909   0.916   0.977
 29 A    30 A    31 A    32 A    33 A    34 A    35 A    36 A                  
  1.061   1.065   1.117   1.333   1.347   1.553   1.641   1.686
 37 A    38 A    39 A    40 A    41 A    42 A    43 A    44 A                  
  1.714   1.830   1.898   1.945   2.210   2.353   2.453   2.670
 45 A    46 A    47 A    48 A    49 A    50 A    51 A    52 A                  
  2.692   2.860   2.930   2.993   3.387   4.280   4.472   4.904
 53 A    54 A    55 A    56 A    57 A    58 A    59 A    60 A                  
  7.607  14.763  14.832  14.947  36.817 166.229
 61 A    62 A    63 A    64 A    65 A    66 A                                  

 Beta MOs, Restricted
 -- Occupied --                  
-79.991 -15.582  -7.532  -5.426  -5.425  -5.424  -1.157  -0.789
  1 A     2 A     3 A     4 A     5 A     6 A     7 A     8 A                  
 -0.583  -0.539  -0.423  -0.385
  9 A    10 A    11 A    12 A                                                  
 -- Virtual --                   
  0.026   0.050   0.063   0.083   0.091   0.096   0.110   0.189
 13 A    14 A    15 A    16 A    17 A    18 A    19 A    20 A                  
  0.210   0.239   0.240   0.267   0.286   0.326   0.386   0.405
 21 A    22 A    23 A    24 A    25 A    26 A    27 A    28 A                  
  0.518   0.566   0.688   0.811   0.842   0.909   0.916   0.977
 29 A    30 A    31 A    32 A    33 A    34 A    35 A    36 A                  
  1.061   1.065   1.117   1.333   1.347   1.553   1.641   1.686
 37 A    38 A    39 A    40 A    41 A    42 A    43 A    44 A                  
  1.714   1.830   1.898   1.945   2.210   2.353   2.453   2.670
 45 A    46 A    47 A    48 A    49 A    50 A    51 A    52 A                  
  2.692   2.860   2.930   2.993   3.387   4.280   4.472   4.904
 53 A    54 A    55 A    56 A    57 A    58 A    59 A    60 A                  
  7.607  14.763  14.832  14.947  36.817 166.229
 61 A    62 A    63 A    64 A    65 A    66 A                                  

 Occupation and symmetry of molecular orbitals

 Point group: C1 (1 irreducible representation).

                           A     All 
 -------------------------------------
 All molecular orbitals:
  - Alpha                  66    66  
  - Beta                   66    66  
 -------------------------------------
 Alpha orbitals:
  - Frozen occupied        6     6   
  - Active occupied        6     6   
  - Active virtual         54    54  
  - Frozen virtual         0     0   
 -------------------------------------
 Beta orbitals:
  - Frozen occupied        6     6   
  - Active occupied        6     6   
  - Active virtual         54    54  
  - Frozen virtual         0     0   
 -------------------------------------

 Import integrals:   CPU 0.00 s  wall 0.00 s

 Import integrals:   CPU 2.01 s  wall 0.39 s

 MP2 amplitudes:   CPU 0.01 s  wall 0.01 s

Running a double precision version
           CCSD T amplitudes will be solved using DIIS.

           Start     Size      MaxIter   EConv     TConv     
           3         7         100       1.00e-07  1.00e-05  
 ------------------------------------------------------------------------------
           Energy (a.u.)   Ediff      Tdiff       Comment
 ------------------------------------------------------------------------------
          -396.62620374                           
     1    -396.63076239   4.56e-03   5.64e-01     
     2    -396.64317505   1.24e-02   8.19e-02     
     3    -396.64394195   7.67e-04   3.56e-02     
     4    -396.64551134   1.57e-03   1.12e-02     Switched to DIIS steps.
     5    -396.64604424   5.33e-04   9.86e-03     
     6    -396.64605602   1.18e-05   1.79e-03     
     7    -396.64605397   2.05e-06   6.64e-04     
     8    -396.64605437   4.03e-07   1.59e-04     
     9    -396.64605403   3.47e-07   5.59e-05     
    10    -396.64605389   1.39e-07   2.48e-05     
    11    -396.64605381   7.95e-08   1.27e-05     
    12    -396.64605380   5.17e-09   2.22e-06     
 ------------------------------------------------------------------------------
          -396.64605380                           CCSD T converged.

End of double precision
 SCF energy                 = -396.32250545
 MP2 energy                 = -396.62620374
 CCSD correlation energy     =   -0.32354835
 CCSD total energy           = -396.64605380

 CCSD  T1^2 = 0.0065  T2^2 = 0.1551  Leading amplitudes:

 Amplitude    Orbitals with energies
  0.0206       11 (A) A                  ->    35 (A) A                   
              -0.4233                          0.9164                     
  0.0206       11 (A) B                  ->    35 (A) B                   
              -0.4233                          0.9164                     
  0.0177       11 (A) A                  ->    38 (A) A                   
              -0.4233                          1.0649                     
  0.0177       11 (A) B                  ->    38 (A) B                   
              -0.4233                          1.0649                     

 Amplitude    Orbitals with energies
 -0.1196       11 (A) A      11 (A) B    ->    13 (A) A      13 (A) B     
              -0.4233       -0.4233            0.0263        0.0263       
  0.1196       11 (A) A      11 (A) B    ->    13 (A) B      13 (A) A     
              -0.4233       -0.4233            0.0263        0.0263       
  0.1196       11 (A) B      11 (A) A    ->    13 (A) A      13 (A) B     
              -0.4233       -0.4233            0.0263        0.0263       
 -0.1196       11 (A) B      11 (A) A    ->    13 (A) B      13 (A) A     
              -0.4233       -0.4233            0.0263        0.0263       

 Computing CCSD intemediates for later calculations in double precision
 Finished.

Running a double precision version
           CCSD Lambda amplitudes will be solved using DIIS.
           Start     Size      MaxIter   EConv     LConv     
           3         7         100       1.00e-07  1.00e-05  
 ------------------------------------------------------------------------------
            Enorm      Ldiff       Comment
 ------------------------------------------------------------------------------
     1     4.04e-02   3.14e-02     
     2     9.87e-03   5.02e-03     
     3     4.14e-03   1.87e-03     
     4     2.08e-03   1.17e-03     Switched to DIIS steps.
     5     5.93e-04   4.91e-04     
     6     1.91e-04   1.40e-04     
     7     6.53e-05   2.80e-05     
     8     2.46e-05   6.46e-07     
     9     1.07e-05   9.08e-07     
    10     4.29e-06   4.37e-07     
    11     1.37e-06   2.87e-07     
    12     6.11e-07   1.36e-07     
    13     2.38e-07   7.35e-08     
    14     9.16e-08   1.71e-08     
 ------------------------------------------------------------------------------
                                   CCSD Lambda converged.

 Computing density matrices in double precision...
           Orbital response amplitudes will be solved using DIIS.
           Start     Size      MaxIter   EConv     LConv     
           3         7         100       1.00e-06  1.00e-06  
 ------------------------------------------------------------------------------
            Enorm      Ldiff       Comment
 ------------------------------------------------------------------------------
     1     5.43e-02   3.19e-03     
     2     2.88e-02   1.21e-02     
     3     2.15e-02   3.00e-03     
     4     1.00e-02   3.24e-04     Switched to DIIS steps.
     5     2.81e-03   3.15e-03     
     6     7.96e-04   3.36e-04     
     7     7.23e-05   1.90e-04     
     8     8.85e-06   1.37e-05     
     9     4.24e-06   7.74e-07     
    10     1.40e-06   6.54e-07     
    11     1.77e-07   1.32e-07     
 ------------------------------------------------------------------------------
                                   Orbital response converged.

 Computing density matrices... Done.
 CCSD calculation:   CPU 31.65 s  wall 7.10 s

 Transferring MO TPDM to AO TPDM
 Transferring g2_o1o1o1o1
 Transferring g2_o1o1o1v1
 Transferring g2_o1o1v1v1
 Transferring g2_o1v1o1v1
 Transferring g2_o1v1v1v1
 Transferring g2_v1v1v1v1
 Adding separable TPDM
 Computing TPDM gradient
 --------------------------------------------------------
 2e gradient
  Atom          X               Y               Z
 --------------------------------------------------------
    1        -12.432023        5.387475        0.000000  
    2         -1.475505       -2.954842        0.000000  
    3         11.633910       -5.139450       -0.000000  
    4          2.273618        2.706817       -0.000000  
 --------------------------------------------------------
 --------------------------------------------------------
 Final gradient
  Atom          X               Y               Z
 --------------------------------------------------------
    1        -12.432023        5.387475        0.000000  
    2         -1.475505       -2.954842        0.000000  
    3         11.633910       -5.139450       -0.000000  
    4          2.273618        2.706817       -0.000000  
 --------------------------------------------------------
 Analytic gradient from two-electron contribution:   CPU 13.41 s  wall 2.34 s

 Total ccman2 time:   CPU 49.76 s  wall 10.45 s


 --------------------------------------------------------------

                    Orbital Energies (a.u.)
 --------------------------------------------------------------

 Alpha MOs
 -- Occupied --
-79.9909 -15.5825  -7.5325  -5.4258  -5.4255  -5.4242  -1.1570  -0.7890
 -0.5829  -0.5393  -0.4233  -0.3850
 -- Virtual --
  0.0263   0.0498   0.0626   0.0828   0.0907   0.0959   0.1098   0.1891
  0.2098   0.2385   0.2397   0.2674   0.2857   0.3264   0.3864   0.4046
  0.5178   0.5664   0.6878   0.8108   0.8415   0.9093   0.9164   0.9770
  1.0615   1.0649   1.1166   1.3327   1.3474   1.5532   1.6413   1.6857
  1.7144   1.8304   1.8976   1.9447   2.2097   2.3525   2.4534   2.6695
  2.6918   2.8604   2.9297   2.9929   3.3872   4.2796   4.4723   4.9037
  7.6069  14.7627  14.8321  14.9475  36.8173 166.2292
 --------------------------------------------------------------

          Ground-State Mulliken Net Atomic Charges

     Atom                 Charge (a.u.)
  ----------------------------------------
      1 P                     0.294863
      2 H                    -0.088175
      3 N                    -0.431513
      4 H                     0.224825
  ----------------------------------------
  Sum of atomic charges =     0.000000

 -----------------------------------------------------------------
                    Cartesian Multipole Moments
 -----------------------------------------------------------------
    Charge (ESU x 10^10)
                 0.0000
    Dipole Moment (Debye)
         X       1.0710      Y      -1.2775      Z      -0.0000
       Tot       1.6670
    Quadrupole Moments (Debye-Ang)
        XX     -20.4318     XY       3.8596     YY     -20.7758
        XZ       0.0000     YZ      -0.0000     ZZ     -19.5443
    Octopole Moments (Debye-Ang^2)
       XXX      -0.4496    XXY      -3.7831    XYY      -1.3932
       YYY      -1.4861    XXZ       0.0000    XYZ      -0.0000
       YYZ      -0.0000    XZZ       0.5982    YZZ      -0.1408
       ZZZ      -0.0000
    Hexadecapole Moments (Debye-Ang^3)
      XXXX     -99.4849   XXXY      10.7817   XXYY     -25.1861
      XYYY       5.1662   YYYY     -42.0627   XXXZ       0.0000
      XXYZ      -0.0000   XYYZ       0.0000   YYYZ      -0.0000
      XXZZ     -21.3605   XYZZ       1.4400   YYZZ     -11.3879
      XZZZ       0.0000   YZZZ      -0.0000   ZZZZ     -25.6111
 -----------------------------------------------------------------
 DrvMan completing analytic gradient of the correlated energy
 Correlated dipole moment
            1
    1   0.4213646
    2  -0.5026059
    3  -0.0000000
 Energy read as -396.646053804
 Full Analytical Gradient: (in a.u., or Hartree/Bohr)
             1             2             3             4
    1   -0.00004619    0.00010522   -0.00004562   -0.00001341
    2   -0.00000917    0.00007981   -0.00009652    0.00002588
    3    0.00000000   -0.00000000    0.00000000    0.00000000
 Gradient time:  CPU 0.70 s  wall 0.65 s
 ----------------------------------------------------------------
             Standard Nuclear Orientation (Angstroms)
    I     Atom           X                Y                Z
 ----------------------------------------------------------------
    1      P       0.5218824609    -0.1216051328     0.0000000000
    2      H       0.9969632262     1.2210111864     0.0000000000
    3      N      -1.0387370273     0.1857216042    -0.0000000000
    4      H      -1.5550409488    -0.6969854247    -0.0000000000
 ----------------------------------------------------------------
 Nuclear Repulsion Energy =    49.5992418054 hartrees
 There are       12 alpha and       12 beta electrons

                       Distance Matrix (Angstroms)
             P (  1)   H (  2)   N (  3)
   H (  2)  1.424191
   N (  3)  1.590592  2.283835
   H (  4)  2.155150  3.192403  1.022615

 Requested basis set is 6-311++G(d,p)
 There are 29 shells and 66 basis functions
 A cutoff of  1.0D-14 yielded    435 shell pairs
 There are      2282 function pairs (      2427 Cartesian)
 Smallest overlap matrix eigenvalue = 1.76E-03
 Guess MOs from SCF MO coefficient file

 -----------------------------------------------------------------------
  General SCF calculation program by
  Eric Jon Sundstrom, Paul Horn, Yuezhi Mao, Dmitri Zuev, Alec White,
  David Stuck, Shaama M.S., Shane Yost, Joonho Lee, David Small,
  Daniel Levine, Susi Lehtola, Hugh Burton, Evgeny Epifanovsky
 -----------------------------------------------------------------------
 Hartree-Fock
 using 6 threads for integral computing
 -------------------------------------------------------
 OpenMP Integral computing Module                
 Release: version 2.0, May 2017, Q-Chem Inc. Pleasanton 
 -------------------------------------------------------
 A restricted SCF calculation will be
 performed using DIIS
 SCF converges when DIIS error is below 1.0e-08
 ---------------------------------------
  Cycle       Energy         DIIS error
 ---------------------------------------
    1    -396.3225023717      1.47e-05  
    2    -396.3225025168      4.06e-06  
    3    -396.3225025277      2.55e-06  
    4    -396.3225025317      6.02e-07  
    5    -396.3225025321      1.08e-07  
    6    -396.3225025321      2.38e-08  
    7    -396.3225025321      8.47e-09  Convergence criterion met
 ---------------------------------------
 SCF time:   CPU 1.13s  wall 0.00s 
 SCF   energy in the final basis set =     -396.3225025321
 Total energy in the final basis set =     -396.3225025321


 ------------------------------------------------------------------------------

   CCMAN2: suite of methods based on coupled cluster
           and equation of motion theories.

   Components:
   * libvmm-1.3-trunk
     by Evgeny Epifanovsky, Ilya Kaliman.
   * libtensor-2.5-trunk
     by Evgeny Epifanovsky, Michael Wormit, Dmitry Zuev, Sam Manzer, 
        Ilya Kaliman.
   * libcc-2.5-trunk
     by Evgeny Epifanovsky, Arik Landau, Tomasz Kus, Kirill Khistyaev, 
        Dmitry Zuev, Prashant Manohar, Xintian Feng, Anna Krylov, 
        Matthew Goldey, Alec White, Thomas Jagau, Kaushik Nanda, 
        Anastasia Gunina, Alexander Kunitsa, Joonho Lee.

   CCMAN original authors:
   Anna I. Krylov, C. David Sherrill, Steven R. Gwaltney,
   Edward F. C. Byrd (2000)
   Sergey V. Levchenko, Lyudmila V. Slipchenko, Tao Wang,
   Ana-Maria C. Cristian (2003)
   Piotr A. Pieniazek, C. Melania Oana, Evgeny Epifanovsky (2007)
   Prashant Manohar (2009)

 ------------------------------------------------------------------------------


 Allocating and initializing 30808MB of RAM...
 Calculation will run on 6 cores.


 Alpha MOs, Restricted
 -- Occupied --                  
-79.991 -15.582  -7.532  -5.426  -5.425  -5.424  -1.157  -0.789
  1 A     2 A     3 A     4 A     5 A     6 A     7 A     8 A                  
 -0.583  -0.539  -0.423  -0.385
  9 A    10 A    11 A    12 A                                                  
 -- Virtual --                   
  0.026   0.050   0.063   0.083   0.091   0.096   0.110   0.189
 13 A    14 A    15 A    16 A    17 A    18 A    19 A    20 A                  
  0.210   0.239   0.240   0.267   0.286   0.326   0.386   0.405
 21 A    22 A    23 A    24 A    25 A    26 A    27 A    28 A                  
  0.518   0.567   0.688   0.811   0.841   0.909   0.916   0.977
 29 A    30 A    31 A    32 A    33 A    34 A    35 A    36 A                  
  1.062   1.065   1.117   1.333   1.347   1.553   1.641   1.686
 37 A    38 A    39 A    40 A    41 A    42 A    43 A    44 A                  
  1.715   1.830   1.897   1.945   2.210   2.353   2.453   2.670
 45 A    46 A    47 A    48 A    49 A    50 A    51 A    52 A                  
  2.692   2.861   2.930   2.993   3.387   4.280   4.472   4.904
 53 A    54 A    55 A    56 A    57 A    58 A    59 A    60 A                  
  7.607  14.763  14.832  14.947  36.817 166.230
 61 A    62 A    63 A    64 A    65 A    66 A                                  

 Beta MOs, Restricted
 -- Occupied --                  
-79.991 -15.582  -7.532  -5.426  -5.425  -5.424  -1.157  -0.789
  1 A     2 A     3 A     4 A     5 A     6 A     7 A     8 A                  
 -0.583  -0.539  -0.423  -0.385
  9 A    10 A    11 A    12 A                                                  
 -- Virtual --                   
  0.026   0.050   0.063   0.083   0.091   0.096   0.110   0.189
 13 A    14 A    15 A    16 A    17 A    18 A    19 A    20 A                  
  0.210   0.239   0.240   0.267   0.286   0.326   0.386   0.405
 21 A    22 A    23 A    24 A    25 A    26 A    27 A    28 A                  
  0.518   0.567   0.688   0.811   0.841   0.909   0.916   0.977
 29 A    30 A    31 A    32 A    33 A    34 A    35 A    36 A                  
  1.062   1.065   1.117   1.333   1.347   1.553   1.641   1.686
 37 A    38 A    39 A    40 A    41 A    42 A    43 A    44 A                  
  1.715   1.830   1.897   1.945   2.210   2.353   2.453   2.670
 45 A    46 A    47 A    48 A    49 A    50 A    51 A    52 A                  
  2.692   2.861   2.930   2.993   3.387   4.280   4.472   4.904
 53 A    54 A    55 A    56 A    57 A    58 A    59 A    60 A                  
  7.607  14.763  14.832  14.947  36.817 166.230
 61 A    62 A    63 A    64 A    65 A    66 A                                  

 Occupation and symmetry of molecular orbitals

 Point group: C1 (1 irreducible representation).

                           A     All 
 -------------------------------------
 All molecular orbitals:
  - Alpha                  66    66  
  - Beta                   66    66  
 -------------------------------------
 Alpha orbitals:
  - Frozen occupied        6     6   
  - Active occupied        6     6   
  - Active virtual         54    54  
  - Frozen virtual         0     0   
 -------------------------------------
 Beta orbitals:
  - Frozen occupied        6     6   
  - Active occupied        6     6   
  - Active virtual         54    54  
  - Frozen virtual         0     0   
 -------------------------------------

 Import integrals:   CPU 0.00 s  wall 0.00 s

 Import integrals:   CPU 2.01 s  wall 0.38 s

 MP2 amplitudes:   CPU 0.01 s  wall 0.01 s

Running a double precision version
           CCSD T amplitudes will be solved using DIIS.

           Start     Size      MaxIter   EConv     TConv     
           3         7         100       1.00e-07  1.00e-05  
 ------------------------------------------------------------------------------
           Energy (a.u.)   Ediff      Tdiff       Comment
 ------------------------------------------------------------------------------
          -396.62620590                           
     1    -396.63076420   4.56e-03   5.64e-01     
     2    -396.64317583   1.24e-02   8.18e-02     
     3    -396.64394244   7.67e-04   3.56e-02     
     4    -396.64551154   1.57e-03   1.12e-02     Switched to DIIS steps.
     5    -396.64604425   5.33e-04   9.85e-03     
     6    -396.64605602   1.18e-05   1.79e-03     
     7    -396.64605397   2.05e-06   6.64e-04     
     8    -396.64605437   4.02e-07   1.59e-04     
     9    -396.64605402   3.47e-07   5.59e-05     
    10    -396.64605388   1.39e-07   2.48e-05     
    11    -396.64605381   7.94e-08   1.27e-05     
    12    -396.64605380   5.13e-09   2.22e-06     
 ------------------------------------------------------------------------------
          -396.64605380                           CCSD T converged.

End of double precision
 SCF energy                 = -396.32250253
 MP2 energy                 = -396.62620590
 CCSD correlation energy     =   -0.32355127
 CCSD total energy           = -396.64605380

 CCSD  T1^2 = 0.0065  T2^2 = 0.1551  Leading amplitudes:

 Amplitude    Orbitals with energies
  0.0206       11 (A) A                  ->    35 (A) A                   
              -0.4232                          0.9164                     
  0.0206       11 (A) B                  ->    35 (A) B                   
              -0.4232                          0.9164                     
  0.0177       11 (A) A                  ->    38 (A) A                   
              -0.4232                          1.0649                     
  0.0177       11 (A) B                  ->    38 (A) B                   
              -0.4232                          1.0649                     

 Amplitude    Orbitals with energies
 -0.1196       11 (A) A      11 (A) B    ->    13 (A) A      13 (A) B     
              -0.4232       -0.4232            0.0264        0.0264       
  0.1196       11 (A) A      11 (A) B    ->    13 (A) B      13 (A) A     
              -0.4232       -0.4232            0.0264        0.0264       
  0.1196       11 (A) B      11 (A) A    ->    13 (A) A      13 (A) B     
              -0.4232       -0.4232            0.0264        0.0264       
 -0.1196       11 (A) B      11 (A) A    ->    13 (A) B      13 (A) A     
              -0.4232       -0.4232            0.0264        0.0264       

 Computing CCSD intemediates for later calculations in double precision
 Finished.

Running a double precision version
           CCSD Lambda amplitudes will be solved using DIIS.
           Start     Size      MaxIter   EConv     LConv     
           3         7         100       1.00e-07  1.00e-05  
 ------------------------------------------------------------------------------
            Enorm      Ldiff       Comment
 ------------------------------------------------------------------------------
     1     4.04e-02   3.14e-02     
     2     9.87e-03   5.02e-03     
     3     4.14e-03   1.87e-03     
     4     2.08e-03   1.17e-03     Switched to DIIS steps.
     5     5.93e-04   4.90e-04     
     6     1.91e-04   1.40e-04     
     7     6.54e-05   2.79e-05     
     8     2.46e-05   6.41e-07     
     9     1.07e-05   9.12e-07     
    10     4.29e-06   4.38e-07     
    11     1.37e-06   2.87e-07     
    12     6.12e-07   1.36e-07     
    13     2.38e-07   7.36e-08     
    14     9.16e-08   1.71e-08     
 ------------------------------------------------------------------------------
                                   CCSD Lambda converged.

 Computing density matrices in double precision...
           Orbital response amplitudes will be solved using DIIS.
           Start     Size      MaxIter   EConv     LConv     
           3         7         100       1.00e-06  1.00e-06  
 ------------------------------------------------------------------------------
            Enorm      Ldiff       Comment
 ------------------------------------------------------------------------------
     1     5.43e-02   3.19e-03     
     2     2.88e-02   1.21e-02     
     3     2.15e-02   3.00e-03     
     4     1.00e-02   3.21e-04     Switched to DIIS steps.
     5     2.81e-03   3.15e-03     
     6     7.96e-04   3.36e-04     
     7     7.23e-05   1.90e-04     
     8     8.83e-06   1.37e-05     
     9     4.23e-06   7.75e-07     
    10     1.40e-06   6.55e-07     
    11     1.77e-07   1.32e-07     
 ------------------------------------------------------------------------------
                                   Orbital response converged.

 Computing density matrices... Done.
 CCSD calculation:   CPU 32.53 s  wall 7.38 s

 Transferring MO TPDM to AO TPDM
 Transferring g2_o1o1o1o1
 Transferring g2_o1o1o1v1
 Transferring g2_o1o1v1v1
 Transferring g2_o1v1o1v1
 Transferring g2_o1v1v1v1
 Transferring g2_v1v1v1v1
 Adding separable TPDM
 Computing TPDM gradient
 --------------------------------------------------------
 2e gradient
  Atom          X               Y               Z
 --------------------------------------------------------
    1        -12.436517        5.393253       -0.000000  
    2         -1.468780       -2.958395        0.000000  
    3         11.632048       -5.141441        0.000000  
    4          2.273248        2.706582       -0.000000  
 --------------------------------------------------------
 --------------------------------------------------------
 Final gradient
  Atom          X               Y               Z
 --------------------------------------------------------
    1        -12.436517        5.393253       -0.000000  
    2         -1.468780       -2.958395        0.000000  
    3         11.632048       -5.141441        0.000000  
    4          2.273248        2.706582       -0.000000  
 --------------------------------------------------------
 Analytic gradient from two-electron contribution:   CPU 12.98 s  wall 2.22 s

 Total ccman2 time:   CPU 49.62 s  wall 10.51 s


 --------------------------------------------------------------

                    Orbital Energies (a.u.)
 --------------------------------------------------------------

 Alpha MOs
 -- Occupied --
-79.9908 -15.5825  -7.5324  -5.4257  -5.4254  -5.4242  -1.1570  -0.7890
 -0.5828  -0.5394  -0.4232  -0.3850
 -- Virtual --
  0.0264   0.0498   0.0626   0.0828   0.0907   0.0959   0.1098   0.1891
  0.2098   0.2386   0.2397   0.2674   0.2858   0.3264   0.3864   0.4046
  0.5178   0.5666   0.6877   0.8108   0.8415   0.9093   0.9164   0.9770
  1.0616   1.0649   1.1168   1.3327   1.3474   1.5532   1.6415   1.6860
  1.7146   1.8304   1.8974   1.9448   2.2098   2.3532   2.4535   2.6696
  2.6919   2.8606   2.9297   2.9930   3.3873   4.2796   4.4723   4.9038
  7.6072  14.7628  14.8324  14.9475  36.8173 166.2296
 --------------------------------------------------------------

          Ground-State Mulliken Net Atomic Charges

     Atom                 Charge (a.u.)
  ----------------------------------------
      1 P                     0.294836
      2 H                    -0.088087
      3 N                    -0.431451
      4 H                     0.224702
  ----------------------------------------
  Sum of atomic charges =     0.000000

 -----------------------------------------------------------------
                    Cartesian Multipole Moments
 -----------------------------------------------------------------
    Charge (ESU x 10^10)
                -0.0000
    Dipole Moment (Debye)
         X       1.0719      Y      -1.2776      Z       0.0000
       Tot       1.6677
    Quadrupole Moments (Debye-Ang)
        XX     -20.4325     XY       3.8590     YY     -20.7729
        XZ       0.0000     YZ      -0.0000     ZZ     -19.5437
    Octopole Moments (Debye-Ang^2)
       XXX      -0.4407    XXY      -3.7810    XYY      -1.3885
       YYY      -1.4842    XXZ       0.0000    XYZ      -0.0000
       YYZ       0.0000    XZZ       0.6005    YZZ      -0.1405
       ZZZ       0.0000
    Hexadecapole Moments (Debye-Ang^3)
      XXXX     -99.4667   XXXY      10.7890   XXYY     -25.1806
      XYYY       5.1743   YYYY     -42.0469   XXXZ       0.0000
      XXYZ      -0.0000   XYYZ       0.0000   YYYZ      -0.0000
      XXZZ     -21.3564   XYZZ       1.4429   YYZZ     -11.3855
      XZZZ       0.0000   YZZZ      -0.0000   ZZZZ     -25.6100
 -----------------------------------------------------------------
 DrvMan completing analytic gradient of the correlated energy
 Correlated dipole moment
            1
    1   0.4216986
    2  -0.5026637
    3   0.0000000
 Energy read as -396.646053800
 Full Analytical Gradient: (in a.u., or Hartree/Bohr)
             1             2             3             4
    1    0.00004966   -0.00010571    0.00004397    0.00001208
    2    0.00008140   -0.00012124    0.00000965    0.00003019
    3    0.00000000   -0.00000000   -0.00000000    0.00000000
 Gradient time:  CPU 0.70 s  wall 0.64 s
 ----------------------------------------------------------------
             Standard Nuclear Orientation (Angstroms)
    I     Atom           X                Y                Z
 ----------------------------------------------------------------
    1      P       0.5218824609    -0.1216051328     0.0000000000
    2      H       0.9979632262     1.2220111864     0.0000000000
    3      N      -1.0387370273     0.1857216042    -0.0000000000
    4      H      -1.5550409488    -0.6969854247    -0.0000000000
 ----------------------------------------------------------------
 Nuclear Repulsion Energy =    49.5932239761 hartrees
 There are       12 alpha and       12 beta electrons

                       Distance Matrix (Angstroms)
             P (  1)   H (  2)   N (  3)
   H (  2)  1.425468
   N (  3)  1.590592  2.285179
   H (  4)  2.155150  3.193803  1.022615

 Requested basis set is 6-311++G(d,p)
 There are 29 shells and 66 basis functions
 A cutoff of  1.0D-14 yielded    435 shell pairs
 There are      2282 function pairs (      2427 Cartesian)
 Smallest overlap matrix eigenvalue = 1.76E-03
 Guess MOs from SCF MO coefficient file

 -----------------------------------------------------------------------
  General SCF calculation program by
  Eric Jon Sundstrom, Paul Horn, Yuezhi Mao, Dmitri Zuev, Alec White,
  David Stuck, Shaama M.S., Shane Yost, Joonho Lee, David Small,
  Daniel Levine, Susi Lehtola, Hugh Burton, Evgeny Epifanovsky
 -----------------------------------------------------------------------
 Hartree-Fock
 using 6 threads for integral computing
 -------------------------------------------------------
 OpenMP Integral computing Module                
 Release: version 2.0, May 2017, Q-Chem Inc. Pleasanton 
 -------------------------------------------------------
 A restricted SCF calculation will be
 performed using DIIS
 SCF converges when DIIS error is below 1.0e-08
 ---------------------------------------
  Cycle       Energy         DIIS error
 ---------------------------------------
    1    -396.3224947153      1.81e-05  
    2    -396.3224948994      3.54e-06  
    3    -396.3224949101      1.91e-06  
    4    -396.3224949123      6.40e-07  
    5    -396.3224949127      1.03e-07  
    6    -396.3224949127      2.04e-08  
    7    -396.3224949127      4.27e-09  Convergence criterion met
 ---------------------------------------
 SCF time:   CPU 1.14s  wall 0.00s 
 SCF   energy in the final basis set =     -396.3224949127
 Total energy in the final basis set =     -396.3224949127


 ------------------------------------------------------------------------------

   CCMAN2: suite of methods based on coupled cluster
           and equation of motion theories.

   Components:
   * libvmm-1.3-trunk
     by Evgeny Epifanovsky, Ilya Kaliman.
   * libtensor-2.5-trunk
     by Evgeny Epifanovsky, Michael Wormit, Dmitry Zuev, Sam Manzer, 
        Ilya Kaliman.
   * libcc-2.5-trunk
     by Evgeny Epifanovsky, Arik Landau, Tomasz Kus, Kirill Khistyaev, 
        Dmitry Zuev, Prashant Manohar, Xintian Feng, Anna Krylov, 
        Matthew Goldey, Alec White, Thomas Jagau, Kaushik Nanda, 
        Anastasia Gunina, Alexander Kunitsa, Joonho Lee.

   CCMAN original authors:
   Anna I. Krylov, C. David Sherrill, Steven R. Gwaltney,
   Edward F. C. Byrd (2000)
   Sergey V. Levchenko, Lyudmila V. Slipchenko, Tao Wang,
   Ana-Maria C. Cristian (2003)
   Piotr A. Pieniazek, C. Melania Oana, Evgeny Epifanovsky (2007)
   Prashant Manohar (2009)

 ------------------------------------------------------------------------------


 Allocating and initializing 30808MB of RAM...
 Calculation will run on 6 cores.


 Alpha MOs, Restricted
 -- Occupied --                  
-79.991 -15.582  -7.532  -5.426  -5.425  -5.424  -1.157  -0.789
  1 A     2 A     3 A     4 A     5 A     6 A     7 A     8 A                  
 -0.583  -0.539  -0.423  -0.385
  9 A    10 A    11 A    12 A                                                  
 -- Virtual --                   
  0.026   0.050   0.063   0.083   0.091   0.096   0.110   0.189
 13 A    14 A    15 A    16 A    17 A    18 A    19 A    20 A                  
  0.210   0.239   0.240   0.267   0.286   0.326   0.386   0.405
 21 A    22 A    23 A    24 A    25 A    26 A    27 A    28 A                  
  0.518   0.566   0.688   0.811   0.842   0.909   0.916   0.977
 29 A    30 A    31 A    32 A    33 A    34 A    35 A    36 A                  
  1.061   1.065   1.117   1.333   1.347   1.553   1.641   1.685
 37 A    38 A    39 A    40 A    41 A    42 A    43 A    44 A                  
  1.714   1.830   1.898   1.945   2.210   2.352   2.453   2.670
 45 A    46 A    47 A    48 A    49 A    50 A    51 A    52 A                  
  2.692   2.861   2.930   2.993   3.387   4.280   4.472   4.904
 53 A    54 A    55 A    56 A    57 A    58 A    59 A    60 A                  
  7.607  14.763  14.832  14.947  36.817 166.229
 61 A    62 A    63 A    64 A    65 A    66 A                                  

 Beta MOs, Restricted
 -- Occupied --                  
-79.991 -15.582  -7.532  -5.426  -5.425  -5.424  -1.157  -0.789
  1 A     2 A     3 A     4 A     5 A     6 A     7 A     8 A                  
 -0.583  -0.539  -0.423  -0.385
  9 A    10 A    11 A    12 A                                                  
 -- Virtual --                   
  0.026   0.050   0.063   0.083   0.091   0.096   0.110   0.189
 13 A    14 A    15 A    16 A    17 A    18 A    19 A    20 A                  
  0.210   0.239   0.240   0.267   0.286   0.326   0.386   0.405
 21 A    22 A    23 A    24 A    25 A    26 A    27 A    28 A                  
  0.518   0.566   0.688   0.811   0.842   0.909   0.916   0.977
 29 A    30 A    31 A    32 A    33 A    34 A    35 A    36 A                  
  1.061   1.065   1.117   1.333   1.347   1.553   1.641   1.685
 37 A    38 A    39 A    40 A    41 A    42 A    43 A    44 A                  
  1.714   1.830   1.898   1.945   2.210   2.352   2.453   2.670
 45 A    46 A    47 A    48 A    49 A    50 A    51 A    52 A                  
  2.692   2.861   2.930   2.993   3.387   4.280   4.472   4.904
 53 A    54 A    55 A    56 A    57 A    58 A    59 A    60 A                  
  7.607  14.763  14.832  14.947  36.817 166.229
 61 A    62 A    63 A    64 A    65 A    66 A                                  

 Occupation and symmetry of molecular orbitals

 Point group: C1 (1 irreducible representation).

                           A     All 
 -------------------------------------
 All molecular orbitals:
  - Alpha                  66    66  
  - Beta                   66    66  
 -------------------------------------
 Alpha orbitals:
  - Frozen occupied        6     6   
  - Active occupied        6     6   
  - Active virtual         54    54  
  - Frozen virtual         0     0   
 -------------------------------------
 Beta orbitals:
  - Frozen occupied        6     6   
  - Active occupied        6     6   
  - Active virtual         54    54  
  - Frozen virtual         0     0   
 -------------------------------------

 Import integrals:   CPU 0.00 s  wall 0.00 s

 Import integrals:   CPU 2.02 s  wall 0.39 s

 MP2 amplitudes:   CPU 0.01 s  wall 0.01 s

Running a double precision version
           CCSD T amplitudes will be solved using DIIS.

           Start     Size      MaxIter   EConv     TConv     
           3         7         100       1.00e-07  1.00e-05  
 ------------------------------------------------------------------------------
           Energy (a.u.)   Ediff      Tdiff       Comment
 ------------------------------------------------------------------------------
          -396.62620158                           
     1    -396.63075980   4.56e-03   5.64e-01     
     2    -396.64317385   1.24e-02   8.19e-02     
     3    -396.64394114   7.67e-04   3.56e-02     
     4    -396.64551097   1.57e-03   1.12e-02     Switched to DIIS steps.
     5    -396.64604401   5.33e-04   9.86e-03     
     6    -396.64605581   1.18e-05   1.79e-03     
     7    -396.64605377   2.04e-06   6.65e-04     
     8    -396.64605417   4.05e-07   1.59e-04     
     9    -396.64605383   3.47e-07   5.58e-05     
    10    -396.64605369   1.39e-07   2.48e-05     
    11    -396.64605361   7.94e-08   1.27e-05     
    12    -396.64605360   5.14e-09   2.22e-06     
 ------------------------------------------------------------------------------
          -396.64605360                           CCSD T converged.

End of double precision
 SCF energy                 = -396.32249491
 MP2 energy                 = -396.62620158
 CCSD correlation energy     =   -0.32355869
 CCSD total energy           = -396.64605360

 CCSD  T1^2 = 0.0065  T2^2 = 0.1552  Leading amplitudes:

 Amplitude    Orbitals with energies
  0.0206       11 (A) A                  ->    35 (A) A                   
              -0.4233                          0.9164                     
  0.0206       11 (A) B                  ->    35 (A) B                   
              -0.4233                          0.9164                     
  0.0177       11 (A) A                  ->    38 (A) A                   
              -0.4233                          1.0649                     
  0.0177       11 (A) B                  ->    38 (A) B                   
              -0.4233                          1.0649                     

 Amplitude    Orbitals with energies
 -0.1196       11 (A) A      11 (A) B    ->    13 (A) A      13 (A) B     
              -0.4233       -0.4233            0.0263        0.0263       
  0.1196       11 (A) A      11 (A) B    ->    13 (A) B      13 (A) A     
              -0.4233       -0.4233            0.0263        0.0263       
  0.1196       11 (A) B      11 (A) A    ->    13 (A) A      13 (A) B     
              -0.4233       -0.4233            0.0263        0.0263       
 -0.1196       11 (A) B      11 (A) A    ->    13 (A) B      13 (A) A     
              -0.4233       -0.4233            0.0263        0.0263       

 Computing CCSD intemediates for later calculations in double precision
 Finished.

Running a double precision version
           CCSD Lambda amplitudes will be solved using DIIS.
           Start     Size      MaxIter   EConv     LConv     
           3         7         100       1.00e-07  1.00e-05  
 ------------------------------------------------------------------------------
            Enorm      Ldiff       Comment
 ------------------------------------------------------------------------------
     1     4.04e-02   3.14e-02     
     2     9.87e-03   5.02e-03     
     3     4.14e-03   1.87e-03     
     4     2.08e-03   1.17e-03     Switched to DIIS steps.
     5     5.93e-04   4.91e-04     
     6     1.92e-04   1.41e-04     
     7     6.54e-05   2.80e-05     
     8     2.46e-05   6.33e-07     
     9     1.07e-05   9.14e-07     
    10     4.30e-06   4.40e-07     
    11     1.37e-06   2.88e-07     
    12     6.12e-07   1.36e-07     
    13     2.38e-07   7.36e-08     
    14     9.17e-08   1.71e-08     
 ------------------------------------------------------------------------------
                                   CCSD Lambda converged.

 Computing density matrices in double precision...
           Orbital response amplitudes will be solved using DIIS.
           Start     Size      MaxIter   EConv     LConv     
           3         7         100       1.00e-06  1.00e-06  
 ------------------------------------------------------------------------------
            Enorm      Ldiff       Comment
 ------------------------------------------------------------------------------
     1     5.43e-02   3.19e-03     
     2     2.88e-02   1.22e-02     
     3     2.15e-02   3.00e-03     
     4     1.00e-02   3.27e-04     Switched to DIIS steps.
     5     2.81e-03   3.14e-03     
     6     7.96e-04   3.36e-04     
     7     7.23e-05   1.90e-04     
     8     8.84e-06   1.37e-05     
     9     4.24e-06   7.74e-07     
    10     1.40e-06   6.54e-07     
    11     1.77e-07   1.32e-07     
 ------------------------------------------------------------------------------
                                   Orbital response converged.

 Computing density matrices... Done.
 CCSD calculation:   CPU 32.00 s  wall 7.15 s

 Transferring MO TPDM to AO TPDM
 Transferring g2_o1o1o1o1
 Transferring g2_o1o1o1v1
 Transferring g2_o1o1v1v1
 Transferring g2_o1v1o1v1
 Transferring g2_o1v1v1v1
 Transferring g2_v1v1v1v1
 Adding separable TPDM
 Computing TPDM gradient
 --------------------------------------------------------
 2e gradient
  Atom          X               Y               Z
 --------------------------------------------------------
    1        -12.434937        5.391439       -0.000000  
    2         -1.470307       -2.957170        0.000000  
    3         11.631782       -5.140843        0.000000  
    4          2.273462        2.706574       -0.000000  
 --------------------------------------------------------
 --------------------------------------------------------
 Final gradient
  Atom          X               Y               Z
 --------------------------------------------------------
    1        -12.434937        5.391439       -0.000000  
    2         -1.470307       -2.957170        0.000000  
    3         11.631782       -5.140843        0.000000  
    4          2.273462        2.706574       -0.000000  
 --------------------------------------------------------
 Analytic gradient from two-electron contribution:   CPU 13.27 s  wall 2.28 s

 Total ccman2 time:   CPU 49.99 s  wall 10.45 s


 --------------------------------------------------------------

                    Orbital Energies (a.u.)
 --------------------------------------------------------------

 Alpha MOs
 -- Occupied --
-79.9909 -15.5825  -7.5325  -5.4258  -5.4255  -5.4242  -1.1570  -0.7889
 -0.5828  -0.5393  -0.4233  -0.3850
 -- Virtual --
  0.0263   0.0498   0.0626   0.0828   0.0907   0.0959   0.1098   0.1890
  0.2098   0.2385   0.2397   0.2674   0.2857   0.3264   0.3864   0.4046
  0.5178   0.5665   0.6877   0.8107   0.8416   0.9093   0.9164   0.9770
  1.0612   1.0649   1.1166   1.3326   1.3474   1.5532   1.6414   1.6855
  1.7143   1.8304   1.8976   1.9447   2.2096   2.3519   2.4535   2.6695
  2.6918   2.8605   2.9296   2.9929   3.3872   4.2796   4.4722   4.9037
  7.6067  14.7627  14.8320  14.9474  36.8173 166.2290
 --------------------------------------------------------------

          Ground-State Mulliken Net Atomic Charges

     Atom                 Charge (a.u.)
  ----------------------------------------
      1 P                     0.294695
      2 H                    -0.088135
      3 N                    -0.431294
      4 H                     0.224733
  ----------------------------------------
  Sum of atomic charges =     0.000000

 -----------------------------------------------------------------
                    Cartesian Multipole Moments
 -----------------------------------------------------------------
    Charge (ESU x 10^10)
                 0.0000
    Dipole Moment (Debye)
         X       1.0708      Y      -1.2794      Z       0.0000
       Tot       1.6684
    Quadrupole Moments (Debye-Ang)
        XX     -20.4334     XY       3.8571     YY     -20.7753
        XZ       0.0000     YZ      -0.0000     ZZ     -19.5446
    Octopole Moments (Debye-Ang^2)
       XXX      -0.4488    XXY      -3.7863    XYY      -1.3923
       YYY      -1.4943    XXZ       0.0000    XYZ      -0.0000
       YYZ       0.0000    XZZ       0.5983    YZZ      -0.1438
       ZZZ       0.0000
    Hexadecapole Moments (Debye-Ang^3)
      XXXX     -99.4826   XXXY      10.7743   XXYY     -25.1884
      XYYY       5.1600   YYYY     -42.0766   XXXZ       0.0000
      XXYZ      -0.0000   XYYZ       0.0000   YYYZ      -0.0000
      XXZZ     -21.3595   XYZZ       1.4381   YYZZ     -11.3906
      XZZZ       0.0000   YZZZ      -0.0000   ZZZZ     -25.6105
 -----------------------------------------------------------------
 DrvMan completing analytic gradient of the correlated energy
 Correlated dipole moment
            1
    1   0.4213008
    2  -0.5033462
    3   0.0000000
 Energy read as -396.646053602
 Full Analytical Gradient: (in a.u., or Hartree/Bohr)
             1             2             3             4
    1   -0.00009573    0.00009993   -0.00000800    0.00000380
    2   -0.00034922    0.00033937   -0.00002228    0.00003213
    3    0.00000000   -0.00000000   -0.00000000    0.00000000
 Gradient time:  CPU 0.70 s  wall 0.65 s
 ----------------------------------------------------------------
             Standard Nuclear Orientation (Angstroms)
    I     Atom           X                Y                Z
 ----------------------------------------------------------------
    1      P       0.5218824609    -0.1216051328     0.0000000000
    2      H       0.9979632262     1.2200111864     0.0000000000
    3      N      -1.0387370273     0.1857216042    -0.0000000000
    4      H      -1.5550409488    -0.6969854247    -0.0000000000
 ----------------------------------------------------------------
 Nuclear Repulsion Energy =    49.6013027754 hartrees
 There are       12 alpha and       12 beta electrons

                       Distance Matrix (Angstroms)
             P (  1)   H (  2)   N (  3)
   H (  2)  1.423583
   N (  3)  1.590592  2.284273
   H (  4)  2.155150  3.192602  1.022615

 Requested basis set is 6-311++G(d,p)
 There are 29 shells and 66 basis functions
 A cutoff of  1.0D-14 yielded    435 shell pairs
 There are      2282 function pairs (      2427 Cartesian)
 Smallest overlap matrix eigenvalue = 1.76E-03
 Guess MOs from SCF MO coefficient file

 -----------------------------------------------------------------------
  General SCF calculation program by
  Eric Jon Sundstrom, Paul Horn, Yuezhi Mao, Dmitri Zuev, Alec White,
  David Stuck, Shaama M.S., Shane Yost, Joonho Lee, David Small,
  Daniel Levine, Susi Lehtola, Hugh Burton, Evgeny Epifanovsky
 -----------------------------------------------------------------------
 Hartree-Fock
 using 6 threads for integral computing
 -------------------------------------------------------
 OpenMP Integral computing Module                
 Release: version 2.0, May 2017, Q-Chem Inc. Pleasanton 
 -------------------------------------------------------
 A restricted SCF calculation will be
 performed using DIIS
 SCF converges when DIIS error is below 1.0e-08
 ---------------------------------------
  Cycle       Energy         DIIS error
 ---------------------------------------
    1    -396.3225121149      2.71e-05  
    2    -396.3225125442      4.75e-06  
    3    -396.3225125709      1.63e-06  
    4    -396.3225125733      9.15e-07  
    5    -396.3225125741      2.08e-07  
    6    -396.3225125741      4.14e-08  
    7    -396.3225125741      1.02e-08  
    8    -396.3225125741      2.99e-09  Convergence criterion met
 ---------------------------------------
 SCF time:   CPU 1.31s  wall 0.00s 
 SCF   energy in the final basis set =     -396.3225125741
 Total energy in the final basis set =     -396.3225125741


 ------------------------------------------------------------------------------

   CCMAN2: suite of methods based on coupled cluster
           and equation of motion theories.

   Components:
   * libvmm-1.3-trunk
     by Evgeny Epifanovsky, Ilya Kaliman.
   * libtensor-2.5-trunk
     by Evgeny Epifanovsky, Michael Wormit, Dmitry Zuev, Sam Manzer, 
        Ilya Kaliman.
   * libcc-2.5-trunk
     by Evgeny Epifanovsky, Arik Landau, Tomasz Kus, Kirill Khistyaev, 
        Dmitry Zuev, Prashant Manohar, Xintian Feng, Anna Krylov, 
        Matthew Goldey, Alec White, Thomas Jagau, Kaushik Nanda, 
        Anastasia Gunina, Alexander Kunitsa, Joonho Lee.

   CCMAN original authors:
   Anna I. Krylov, C. David Sherrill, Steven R. Gwaltney,
   Edward F. C. Byrd (2000)
   Sergey V. Levchenko, Lyudmila V. Slipchenko, Tao Wang,
   Ana-Maria C. Cristian (2003)
   Piotr A. Pieniazek, C. Melania Oana, Evgeny Epifanovsky (2007)
   Prashant Manohar (2009)

 ------------------------------------------------------------------------------


 Allocating and initializing 30808MB of RAM...
 Calculation will run on 6 cores.


 Alpha MOs, Restricted
 -- Occupied --                  
-79.991 -15.582  -7.532  -5.426  -5.425  -5.424  -1.157  -0.789
  1 A     2 A     3 A     4 A     5 A     6 A     7 A     8 A                  
 -0.583  -0.539  -0.423  -0.385
  9 A    10 A    11 A    12 A                                                  
 -- Virtual --                   
  0.026   0.050   0.063   0.083   0.091   0.096   0.110   0.189
 13 A    14 A    15 A    16 A    17 A    18 A    19 A    20 A                  
  0.210   0.239   0.240   0.267   0.286   0.326   0.386   0.405
 21 A    22 A    23 A    24 A    25 A    26 A    27 A    28 A                  
  0.518   0.566   0.688   0.811   0.841   0.909   0.916   0.977
 29 A    30 A    31 A    32 A    33 A    34 A    35 A    36 A                  
  1.062   1.065   1.117   1.333   1.347   1.553   1.641   1.686
 37 A    38 A    39 A    40 A    41 A    42 A    43 A    44 A                  
  1.715   1.830   1.897   1.945   2.210   2.354   2.453   2.670
 45 A    46 A    47 A    48 A    49 A    50 A    51 A    52 A                  
  2.692   2.861   2.930   2.993   3.387   4.280   4.472   4.904
 53 A    54 A    55 A    56 A    57 A    58 A    59 A    60 A                  
  7.607  14.763  14.833  14.948  36.817 166.230
 61 A    62 A    63 A    64 A    65 A    66 A                                  

 Beta MOs, Restricted
 -- Occupied --                  
-79.991 -15.582  -7.532  -5.426  -5.425  -5.424  -1.157  -0.789
  1 A     2 A     3 A     4 A     5 A     6 A     7 A     8 A                  
 -0.583  -0.539  -0.423  -0.385
  9 A    10 A    11 A    12 A                                                  
 -- Virtual --                   
  0.026   0.050   0.063   0.083   0.091   0.096   0.110   0.189
 13 A    14 A    15 A    16 A    17 A    18 A    19 A    20 A                  
  0.210   0.239   0.240   0.267   0.286   0.326   0.386   0.405
 21 A    22 A    23 A    24 A    25 A    26 A    27 A    28 A                  
  0.518   0.566   0.688   0.811   0.841   0.909   0.916   0.977
 29 A    30 A    31 A    32 A    33 A    34 A    35 A    36 A                  
  1.062   1.065   1.117   1.333   1.347   1.553   1.641   1.686
 37 A    38 A    39 A    40 A    41 A    42 A    43 A    44 A                  
  1.715   1.830   1.897   1.945   2.210   2.354   2.453   2.670
 45 A    46 A    47 A    48 A    49 A    50 A    51 A    52 A                  
  2.692   2.861   2.930   2.993   3.387   4.280   4.472   4.904
 53 A    54 A    55 A    56 A    57 A    58 A    59 A    60 A                  
  7.607  14.763  14.833  14.948  36.817 166.230
 61 A    62 A    63 A    64 A    65 A    66 A                                  

 Occupation and symmetry of molecular orbitals

 Point group: C1 (1 irreducible representation).

                           A     All 
 -------------------------------------
 All molecular orbitals:
  - Alpha                  66    66  
  - Beta                   66    66  
 -------------------------------------
 Alpha orbitals:
  - Frozen occupied        6     6   
  - Active occupied        6     6   
  - Active virtual         54    54  
  - Frozen virtual         0     0   
 -------------------------------------
 Beta orbitals:
  - Frozen occupied        6     6   
  - Active occupied        6     6   
  - Active virtual         54    54  
  - Frozen virtual         0     0   
 -------------------------------------

 Import integrals:   CPU 0.00 s  wall 0.00 s

 Import integrals:   CPU 2.07 s  wall 0.40 s

 MP2 amplitudes:   CPU 0.01 s  wall 0.01 s

Running a double precision version
           CCSD T amplitudes will be solved using DIIS.

           Start     Size      MaxIter   EConv     TConv     
           3         7         100       1.00e-07  1.00e-05  
 ------------------------------------------------------------------------------
           Energy (a.u.)   Ediff      Tdiff       Comment
 ------------------------------------------------------------------------------
          -396.62620757                           
     1    -396.63076630   4.56e-03   5.64e-01     
     2    -396.64317655   1.24e-02   8.18e-02     
     3    -396.64394277   7.66e-04   3.56e-02     
     4    -396.64551143   1.57e-03   1.12e-02     Switched to DIIS steps.
     5    -396.64604399   5.33e-04   9.85e-03     
     6    -396.64605575   1.18e-05   1.79e-03     
     7    -396.64605369   2.05e-06   6.64e-04     
     8    -396.64605409   4.00e-07   1.59e-04     
     9    -396.64605375   3.47e-07   5.59e-05     
    10    -396.64605361   1.39e-07   2.48e-05     
    11    -396.64605353   7.96e-08   1.27e-05     
    12    -396.64605352   5.15e-09   2.22e-06     
 ------------------------------------------------------------------------------
          -396.64605352                           CCSD T converged.

End of double precision
 SCF energy                 = -396.32251257
 MP2 energy                 = -396.62620757
 CCSD correlation energy     =   -0.32354095
 CCSD total energy           = -396.64605352

 CCSD  T1^2 = 0.0065  T2^2 = 0.1551  Leading amplitudes:

 Amplitude    Orbitals with energies
  0.0206       11 (A) A                  ->    35 (A) A                   
              -0.4232                          0.9164                     
  0.0206       11 (A) B                  ->    35 (A) B                   
              -0.4232                          0.9164                     
  0.0177       11 (A) A                  ->    38 (A) A                   
              -0.4232                          1.0649                     
  0.0177       11 (A) B                  ->    38 (A) B                   
              -0.4232                          1.0649                     

 Amplitude    Orbitals with energies
 -0.1196       11 (A) A      11 (A) B    ->    13 (A) A      13 (A) B     
              -0.4232       -0.4232            0.0264        0.0264       
  0.1196       11 (A) A      11 (A) B    ->    13 (A) B      13 (A) A     
              -0.4232       -0.4232            0.0264        0.0264       
  0.1196       11 (A) B      11 (A) A    ->    13 (A) A      13 (A) B     
              -0.4232       -0.4232            0.0264        0.0264       
 -0.1196       11 (A) B      11 (A) A    ->    13 (A) B      13 (A) A     
              -0.4232       -0.4232            0.0264        0.0264       

 Computing CCSD intemediates for later calculations in double precision
 Finished.

Running a double precision version
           CCSD Lambda amplitudes will be solved using DIIS.
           Start     Size      MaxIter   EConv     LConv     
           3         7         100       1.00e-07  1.00e-05  
 ------------------------------------------------------------------------------
            Enorm      Ldiff       Comment
 ------------------------------------------------------------------------------
     1     4.04e-02   3.14e-02     
     2     9.87e-03   5.02e-03     
     3     4.14e-03   1.87e-03     
     4     2.08e-03   1.17e-03     Switched to DIIS steps.
     5     5.93e-04   4.90e-04     
     6     1.91e-04   1.40e-04     
     7     6.53e-05   2.79e-05     
     8     2.45e-05   6.54e-07     
     9     1.07e-05   9.06e-07     
    10     4.29e-06   4.35e-07     
    11     1.37e-06   2.86e-07     
    12     6.11e-07   1.36e-07     
    13     2.38e-07   7.35e-08     
    14     9.15e-08   1.70e-08     
 ------------------------------------------------------------------------------
                                   CCSD Lambda converged.

 Computing density matrices in double precision...
           Orbital response amplitudes will be solved using DIIS.
           Start     Size      MaxIter   EConv     LConv     
           3         7         100       1.00e-06  1.00e-06  
 ------------------------------------------------------------------------------
            Enorm      Ldiff       Comment
 ------------------------------------------------------------------------------
     1     5.43e-02   3.20e-03     
     2     2.88e-02   1.21e-02     
     3     2.15e-02   2.99e-03     
     4     1.00e-02   3.18e-04     Switched to DIIS steps.
     5     2.81e-03   3.16e-03     
     6     7.96e-04   3.36e-04     
     7     7.22e-05   1.90e-04     
     8     8.83e-06   1.36e-05     
     9     4.23e-06   7.74e-07     
    10     1.40e-06   6.55e-07     
    11     1.77e-07   1.32e-07     
 ------------------------------------------------------------------------------
                                   Orbital response converged.

 Computing density matrices... Done.
 CCSD calculation:   CPU 30.56 s  wall 6.91 s

 Transferring MO TPDM to AO TPDM
 Transferring g2_o1o1o1o1
 Transferring g2_o1o1o1v1
 Transferring g2_o1o1v1v1
 Transferring g2_o1v1o1v1
 Transferring g2_o1v1v1v1
 Transferring g2_v1v1v1v1
 Adding separable TPDM
 Computing TPDM gradient
 --------------------------------------------------------
 2e gradient
  Atom          X               Y               Z
 --------------------------------------------------------
    1        -12.433600        5.389280       -0.000000  
    2         -1.473986       -2.956058        0.000000  
    3         11.634181       -5.140046        0.000000  
    4          2.273404        2.706825       -0.000000  
 --------------------------------------------------------
 --------------------------------------------------------
 Final gradient
  Atom          X               Y               Z
 --------------------------------------------------------
    1        -12.433600        5.389280       -0.000000  
    2         -1.473986       -2.956058        0.000000  
    3         11.634181       -5.140046        0.000000  
    4          2.273404        2.706825       -0.000000  
 --------------------------------------------------------
 Analytic gradient from two-electron contribution:   CPU 13.17 s  wall 2.27 s

 Total ccman2 time:   CPU 48.75 s  wall 10.25 s


 --------------------------------------------------------------

                    Orbital Energies (a.u.)
 --------------------------------------------------------------

 Alpha MOs
 -- Occupied --
-79.9907 -15.5825  -7.5324  -5.4257  -5.4254  -5.4241  -1.1570  -0.7891
 -0.5829  -0.5394  -0.4232  -0.3850
 -- Virtual --
  0.0264   0.0498   0.0626   0.0828   0.0907   0.0959   0.1098   0.1892
  0.2098   0.2385   0.2398   0.2674   0.2858   0.3264   0.3864   0.4046
  0.5178   0.5665   0.6878   0.8109   0.8414   0.9093   0.9164   0.9770
  1.0618   1.0649   1.1168   1.3327   1.3474   1.5532   1.6414   1.6862
  1.7147   1.8304   1.8973   1.9448   2.2098   2.3539   2.4535   2.6696
  2.6919   2.8606   2.9299   2.9930   3.3873   4.2796   4.4723   4.9038
  7.6073  14.7628  14.8326  14.9476  36.8173 166.2298
 --------------------------------------------------------------

          Ground-State Mulliken Net Atomic Charges

     Atom                 Charge (a.u.)
  ----------------------------------------
      1 P                     0.295004
      2 H                    -0.088127
      3 N                    -0.431671
      4 H                     0.224794
  ----------------------------------------
  Sum of atomic charges =    -0.000000

 -----------------------------------------------------------------
                    Cartesian Multipole Moments
 -----------------------------------------------------------------
    Charge (ESU x 10^10)
                -0.0000
    Dipole Moment (Debye)
         X       1.0720      Y      -1.2758      Z       0.0000
       Tot       1.6664
    Quadrupole Moments (Debye-Ang)
        XX     -20.4308     XY       3.8616     YY     -20.7735
        XZ       0.0000     YZ      -0.0000     ZZ     -19.5433
    Octopole Moments (Debye-Ang^2)
       XXX      -0.4415    XXY      -3.7778    XYY      -1.3894
       YYY      -1.4760    XXZ       0.0000    XYZ      -0.0000
       YYZ       0.0000    XZZ       0.6004    YZZ      -0.1376
       ZZZ       0.0000
    Hexadecapole Moments (Debye-Ang^3)
      XXXX     -99.4690   XXXY      10.7964   XXYY     -25.1782
      XYYY       5.1806   YYYY     -42.0330   XXXZ       0.0000
      XXYZ      -0.0000   XYYZ       0.0000   YYYZ      -0.0000
      XXZZ     -21.3574   XYZZ       1.4448   YYZZ     -11.3829
      XZZZ       0.0000   YZZZ      -0.0000   ZZZZ     -25.6106
 -----------------------------------------------------------------
 DrvMan completing analytic gradient of the correlated energy
 Correlated dipole moment
            1
    1   0.4217621
    2  -0.5019233
    3   0.0000000
 Energy read as -396.646053523
 Full Analytical Gradient: (in a.u., or Hartree/Bohr)
             1             2             3             4
    1    0.00010006   -0.00010113    0.00000623   -0.00000516
    2    0.00042305   -0.00038232   -0.00006465    0.00002392
    3    0.00000000   -0.00000000   -0.00000000    0.00000000
 Gradient time:  CPU 0.70 s  wall 0.65 s
 ----------------------------------------------------------------
             Standard Nuclear Orientation (Angstroms)
    I     Atom           X                Y                Z
 ----------------------------------------------------------------
    1      P       0.5218824609    -0.1216051328     0.0000000000
    2      H       0.9979632262     1.2210111864     0.0010000000
    3      N      -1.0387370273     0.1857216042    -0.0000000000
    4      H      -1.5550409488    -0.6969854247    -0.0000000000
 ----------------------------------------------------------------
 Nuclear Repulsion Energy =    49.5972596125 hartrees
 There are       12 alpha and       12 beta electrons

                       Distance Matrix (Angstroms)
             P (  1)   H (  2)   N (  3)
   H (  2)  1.424525
   N (  3)  1.590592  2.284726
   H (  4)  2.155150  3.193203  1.022615

 Requested basis set is 6-311++G(d,p)
 There are 29 shells and 66 basis functions
 A cutoff of  1.0D-14 yielded    435 shell pairs
 There are      2282 function pairs (      2427 Cartesian)
 Smallest overlap matrix eigenvalue = 1.76E-03
 Guess MOs from SCF MO coefficient file

 -----------------------------------------------------------------------
  General SCF calculation program by
  Eric Jon Sundstrom, Paul Horn, Yuezhi Mao, Dmitri Zuev, Alec White,
  David Stuck, Shaama M.S., Shane Yost, Joonho Lee, David Small,
  Daniel Levine, Susi Lehtola, Hugh Burton, Evgeny Epifanovsky
 -----------------------------------------------------------------------
 Hartree-Fock
 using 6 threads for integral computing
 -------------------------------------------------------
 OpenMP Integral computing Module                
 Release: version 2.0, May 2017, Q-Chem Inc. Pleasanton 
 -------------------------------------------------------
 A restricted SCF calculation will be
 performed using DIIS
 SCF converges when DIIS error is below 1.0e-08
 ---------------------------------------
  Cycle       Energy         DIIS error
 ---------------------------------------
    1    -396.3225039059      1.49e-05  
    2    -396.3225040553      3.10e-06  
    3    -396.3225040712      1.21e-06  
    4    -396.3225040743      7.72e-07  
    5    -396.3225040754      3.51e-07  
    6    -396.3225040759      1.74e-07  
    7    -396.3225040761      6.77e-08  
    8    -396.3225040761      1.98e-08  
    9    -396.3225040761      4.94e-09  Convergence criterion met
 ---------------------------------------
 SCF time:   CPU 1.45s  wall 1.00s 
 SCF   energy in the final basis set =     -396.3225040761
 Total energy in the final basis set =     -396.3225040761


 ------------------------------------------------------------------------------

   CCMAN2: suite of methods based on coupled cluster
           and equation of motion theories.

   Components:
   * libvmm-1.3-trunk
     by Evgeny Epifanovsky, Ilya Kaliman.
   * libtensor-2.5-trunk
     by Evgeny Epifanovsky, Michael Wormit, Dmitry Zuev, Sam Manzer, 
        Ilya Kaliman.
   * libcc-2.5-trunk
     by Evgeny Epifanovsky, Arik Landau, Tomasz Kus, Kirill Khistyaev, 
        Dmitry Zuev, Prashant Manohar, Xintian Feng, Anna Krylov, 
        Matthew Goldey, Alec White, Thomas Jagau, Kaushik Nanda, 
        Anastasia Gunina, Alexander Kunitsa, Joonho Lee.

   CCMAN original authors:
   Anna I. Krylov, C. David Sherrill, Steven R. Gwaltney,
   Edward F. C. Byrd (2000)
   Sergey V. Levchenko, Lyudmila V. Slipchenko, Tao Wang,
   Ana-Maria C. Cristian (2003)
   Piotr A. Pieniazek, C. Melania Oana, Evgeny Epifanovsky (2007)
   Prashant Manohar (2009)

 ------------------------------------------------------------------------------


 Allocating and initializing 30808MB of RAM...
 Calculation will run on 6 cores.


 Alpha MOs, Restricted
 -- Occupied --                  
-79.991 -15.582  -7.532  -5.426  -5.425  -5.424  -1.157  -0.789
  1 A     2 A     3 A     4 A     5 A     6 A     7 A     8 A                  
 -0.583  -0.539  -0.423  -0.385
  9 A    10 A    11 A    12 A                                                  
 -- Virtual --                   
  0.026   0.050   0.063   0.083   0.091   0.096   0.110   0.189
 13 A    14 A    15 A    16 A    17 A    18 A    19 A    20 A                  
  0.210   0.239   0.240   0.267   0.286   0.326   0.386   0.405
 21 A    22 A    23 A    24 A    25 A    26 A    27 A    28 A                  
  0.518   0.566   0.688   0.811   0.842   0.909   0.916   0.977
 29 A    30 A    31 A    32 A    33 A    34 A    35 A    36 A                  
  1.062   1.065   1.117   1.333   1.347   1.553   1.641   1.686
 37 A    38 A    39 A    40 A    41 A    42 A    43 A    44 A                  
  1.714   1.830   1.897   1.945   2.210   2.353   2.453   2.670
 45 A    46 A    47 A    48 A    49 A    50 A    51 A    52 A                  
  2.692   2.861   2.930   2.993   3.387   4.280   4.472   4.904
 53 A    54 A    55 A    56 A    57 A    58 A    59 A    60 A                  
  7.607  14.763  14.832  14.947  36.817 166.229
 61 A    62 A    63 A    64 A    65 A    66 A                                  

 Beta MOs, Restricted
 -- Occupied --                  
-79.991 -15.582  -7.532  -5.426  -5.425  -5.424  -1.157  -0.789
  1 A     2 A     3 A     4 A     5 A     6 A     7 A     8 A                  
 -0.583  -0.539  -0.423  -0.385
  9 A    10 A    11 A    12 A                                                  
 -- Virtual --                   
  0.026   0.050   0.063   0.083   0.091   0.096   0.110   0.189
 13 A    14 A    15 A    16 A    17 A    18 A    19 A    20 A                  
  0.210   0.239   0.240   0.267   0.286   0.326   0.386   0.405
 21 A    22 A    23 A    24 A    25 A    26 A    27 A    28 A                  
  0.518   0.566   0.688   0.811   0.842   0.909   0.916   0.977
 29 A    30 A    31 A    32 A    33 A    34 A    35 A    36 A                  
  1.062   1.065   1.117   1.333   1.347   1.553   1.641   1.686
 37 A    38 A    39 A    40 A    41 A    42 A    43 A    44 A                  
  1.714   1.830   1.897   1.945   2.210   2.353   2.453   2.670
 45 A    46 A    47 A    48 A    49 A    50 A    51 A    52 A                  
  2.692   2.861   2.930   2.993   3.387   4.280   4.472   4.904
 53 A    54 A    55 A    56 A    57 A    58 A    59 A    60 A                  
  7.607  14.763  14.832  14.947  36.817 166.229
 61 A    62 A    63 A    64 A    65 A    66 A                                  

 Occupation and symmetry of molecular orbitals

 Point group: C1 (1 irreducible representation).

                           A     All 
 -------------------------------------
 All molecular orbitals:
  - Alpha                  66    66  
  - Beta                   66    66  
 -------------------------------------
 Alpha orbitals:
  - Frozen occupied        6     6   
  - Active occupied        6     6   
  - Active virtual         54    54  
  - Frozen virtual         0     0   
 -------------------------------------
 Beta orbitals:
  - Frozen occupied        6     6   
  - Active occupied        6     6   
  - Active virtual         54    54  
  - Frozen virtual         0     0   
 -------------------------------------

 Import integrals:   CPU 0.00 s  wall 0.00 s

 Import integrals:   CPU 2.01 s  wall 0.39 s

 MP2 amplitudes:   CPU 0.01 s  wall 0.01 s

Running a double precision version
           CCSD T amplitudes will be solved using DIIS.

           Start     Size      MaxIter   EConv     TConv     
           3         7         100       1.00e-07  1.00e-05  
 ------------------------------------------------------------------------------
           Energy (a.u.)   Ediff      Tdiff       Comment
 ------------------------------------------------------------------------------
          -396.62620490                           
     1    -396.63076338   4.56e-03   5.64e-01     
     2    -396.64317552   1.24e-02   8.18e-02     
     3    -396.64394227   7.67e-04   3.56e-02     
     4    -396.64551152   1.57e-03   1.12e-02     Switched to DIIS steps.
     5    -396.64604432   5.33e-04   9.85e-03     
     6    -396.64605610   1.18e-05   1.79e-03     
     7    -396.64605405   2.05e-06   6.64e-04     
     8    -396.64605445   4.02e-07   1.59e-04     
     9    -396.64605411   3.47e-07   5.59e-05     
    10    -396.64605397   1.39e-07   2.48e-05     
    11    -396.64605389   7.95e-08   1.27e-05     
    12    -396.64605388   5.15e-09   2.22e-06     
 ------------------------------------------------------------------------------
          -396.64605388                           CCSD T converged.

End of double precision
 SCF energy                 = -396.32250408
 MP2 energy                 = -396.62620490
 CCSD correlation energy     =   -0.32354981
 CCSD total energy           = -396.64605388

 CCSD  T1^2 = 0.0065  T2^2 = 0.1551  Leading amplitudes:

 Amplitude    Orbitals with energies
  0.0206       11 (A) A                  ->    35 (A) A                   
              -0.4232                          0.9164                     
  0.0206       11 (A) B                  ->    35 (A) B                   
              -0.4232                          0.9164                     
  0.0177       11 (A) A                  ->    38 (A) A                   
              -0.4232                          1.0649                     
  0.0177       11 (A) B                  ->    38 (A) B                   
              -0.4232                          1.0649                     

 Amplitude    Orbitals with energies
 -0.1196       11 (A) A      11 (A) B    ->    13 (A) A      13 (A) B     
              -0.4232       -0.4232            0.0263        0.0263       
  0.1196       11 (A) A      11 (A) B    ->    13 (A) B      13 (A) A     
              -0.4232       -0.4232            0.0263        0.0263       
  0.1196       11 (A) B      11 (A) A    ->    13 (A) A      13 (A) B     
              -0.4232       -0.4232            0.0263        0.0263       
 -0.1196       11 (A) B      11 (A) A    ->    13 (A) B      13 (A) A     
              -0.4232       -0.4232            0.0263        0.0263       

 Computing CCSD intemediates for later calculations in double precision
 Finished.

Running a double precision version
           CCSD Lambda amplitudes will be solved using DIIS.
           Start     Size      MaxIter   EConv     LConv     
           3         7         100       1.00e-07  1.00e-05  
 ------------------------------------------------------------------------------
            Enorm      Ldiff       Comment
 ------------------------------------------------------------------------------
     1     4.04e-02   3.14e-02     
     2     9.87e-03   5.02e-03     
     3     4.14e-03   1.87e-03     
     4     2.08e-03   1.17e-03     Switched to DIIS steps.
     5     5.93e-04   4.90e-04     
     6     1.91e-04   1.40e-04     
     7     6.53e-05   2.79e-05     
     8     2.46e-05   6.43e-07     
     9     1.07e-05   9.10e-07     
    10     4.29e-06   4.37e-07     
    11     1.37e-06   2.87e-07     
    12     6.11e-07   1.36e-07     
    13     2.38e-07   7.36e-08     
    14     9.16e-08   1.71e-08     
 ------------------------------------------------------------------------------
                                   CCSD Lambda converged.

 Computing density matrices in double precision...
           Orbital response amplitudes will be solved using DIIS.
           Start     Size      MaxIter   EConv     LConv     
           3         7         100       1.00e-06  1.00e-06  
 ------------------------------------------------------------------------------
            Enorm      Ldiff       Comment
 ------------------------------------------------------------------------------
     1     5.43e-02   3.19e-03     
     2     2.88e-02   1.21e-02     
     3     2.15e-02   3.00e-03     
     4     1.00e-02   3.22e-04     Switched to DIIS steps.
     5     2.81e-03   3.15e-03     
     6     7.96e-04   3.36e-04     
     7     7.23e-05   1.90e-04     
     8     8.84e-06   1.37e-05     
     9     4.23e-06   7.74e-07     
    10     1.40e-06   6.54e-07     
    11     1.77e-07   1.32e-07     
 ------------------------------------------------------------------------------
                                   Orbital response converged.

 Computing density matrices... Done.
 CCSD calculation:   CPU 32.55 s  wall 7.30 s

 Transferring MO TPDM to AO TPDM
 Transferring g2_o1o1o1o1
 Transferring g2_o1o1o1v1
 Transferring g2_o1o1v1v1
 Transferring g2_o1v1o1v1
 Transferring g2_o1v1v1v1
 Transferring g2_v1v1v1v1
 Adding separable TPDM
 Computing TPDM gradient
 --------------------------------------------------------
 2e gradient
  Atom          X               Y               Z
 --------------------------------------------------------
    1        -12.434268        5.390364        0.002944  
    2         -1.472145       -2.956619       -0.003003  
    3         11.632980       -5.140445        0.000626  
    4          2.273433        2.706700       -0.000567  
 --------------------------------------------------------
 --------------------------------------------------------
 Final gradient
  Atom          X               Y               Z
 --------------------------------------------------------
    1        -12.434268        5.390364        0.002944  
    2         -1.472145       -2.956619       -0.003003  
    3         11.632980       -5.140445        0.000626  
    4          2.273433        2.706700       -0.000567  
 --------------------------------------------------------
 Analytic gradient from two-electron contribution:   CPU 13.46 s  wall 2.31 s

 Total ccman2 time:   CPU 50.20 s  wall 10.54 s


 --------------------------------------------------------------

                    Orbital Energies (a.u.)
 --------------------------------------------------------------

 Alpha MOs
 -- Occupied --
-79.9908 -15.5825  -7.5324  -5.4257  -5.4254  -5.4242  -1.1570  -0.7890
 -0.5829  -0.5394  -0.4232  -0.3850
 -- Virtual --
  0.0263   0.0498   0.0626   0.0828   0.0907   0.0959   0.1098   0.1891
  0.2098   0.2385   0.2397   0.2674   0.2858   0.3264   0.3864   0.4046
  0.5178   0.5665   0.6877   0.8108   0.8415   0.9093   0.9164   0.9770
  1.0615   1.0649   1.1167   1.3327   1.3474   1.5532   1.6414   1.6858
  1.7145   1.8304   1.8975   1.9448   2.2097   2.3529   2.4535   2.6696
  2.6918   2.8605   2.9297   2.9930   3.3872   4.2796   4.4723   4.9038
  7.6070  14.7627  14.8323  14.9475  36.8173 166.2294
 --------------------------------------------------------------

          Ground-State Mulliken Net Atomic Charges

     Atom                 Charge (a.u.)
  ----------------------------------------
      1 P                     0.294850
      2 H                    -0.088131
      3 N                    -0.431482
      4 H                     0.224763
  ----------------------------------------
  Sum of atomic charges =    -0.000000

 -----------------------------------------------------------------
                    Cartesian Multipole Moments
 -----------------------------------------------------------------
    Charge (ESU x 10^10)
                -0.0000
    Dipole Moment (Debye)
         X       1.0714      Y      -1.2776      Z      -0.0001
       Tot       1.6674
    Quadrupole Moments (Debye-Ang)
        XX     -20.4321     XY       3.8593     YY     -20.7744
        XZ       0.0007     YZ      -0.0008     ZZ     -19.5440
    Octopole Moments (Debye-Ang^2)
       XXX      -0.4451    XXY      -3.7821    XYY      -1.3908
       YYY      -1.4852    XXZ      -0.0009    XYZ      -0.0002
       YYZ      -0.0012    XZZ       0.5994    YZZ      -0.1407
       ZZZ      -0.0025
    Hexadecapole Moments (Debye-Ang^3)
      XXXX     -99.4758   XXXY      10.7853   XXYY     -25.1833
      XYYY       5.1703   YYYY     -42.0548   XXXZ      -0.0008
      XXYZ      -0.0027   XYYZ      -0.0007   YYYZ      -0.0041
      XXZZ     -21.3584   XYZZ       1.4414   YYZZ     -11.3867
      XZZZ      -0.0015   YZZZ      -0.0044   ZZZZ     -25.6106
 -----------------------------------------------------------------
 DrvMan completing analytic gradient of the correlated energy
 Correlated dipole moment
            1
    1   0.4215316
    2  -0.5026347
    3  -0.0000423
 Energy read as -396.646053883
 Full Analytical Gradient: (in a.u., or Hartree/Bohr)
             1             2             3             4
    1    0.00000176   -0.00000022   -0.00000087   -0.00000067
    2    0.00003598   -0.00002055   -0.00004346    0.00002803
    3   -0.00001775    0.00002159   -0.00003536    0.00003153
 Gradient time:  CPU 0.70 s  wall 0.65 s
 ----------------------------------------------------------------
             Standard Nuclear Orientation (Angstroms)
    I     Atom           X                Y                Z
 ----------------------------------------------------------------
    1      P       0.5218824609    -0.1216051328     0.0000000000
    2      H       0.9979632262     1.2210111864     0.0000000000
    3      N      -1.0377370273     0.1857216042    -0.0000000000
    4      H      -1.5550409488    -0.6969854247    -0.0000000000
 ----------------------------------------------------------------
 Nuclear Repulsion Energy =    49.6176663820 hartrees
 There are       12 alpha and       12 beta electrons

                       Distance Matrix (Angstroms)
             P (  1)   H (  2)   N (  3)
   H (  2)  1.424525
   N (  3)  1.589611  2.283835
   H (  4)  2.155150  3.193202  1.023120

 Requested basis set is 6-311++G(d,p)
 There are 29 shells and 66 basis functions
 A cutoff of  1.0D-14 yielded    435 shell pairs
 There are      2282 function pairs (      2427 Cartesian)
 Smallest overlap matrix eigenvalue = 1.76E-03
 Guess MOs from SCF MO coefficient file

 -----------------------------------------------------------------------
  General SCF calculation program by
  Eric Jon Sundstrom, Paul Horn, Yuezhi Mao, Dmitri Zuev, Alec White,
  David Stuck, Shaama M.S., Shane Yost, Joonho Lee, David Small,
  Daniel Levine, Susi Lehtola, Hugh Burton, Evgeny Epifanovsky
 -----------------------------------------------------------------------
 Hartree-Fock
 using 6 threads for integral computing
 -------------------------------------------------------
 OpenMP Integral computing Module                
 Release: version 2.0, May 2017, Q-Chem Inc. Pleasanton 
 -------------------------------------------------------
 A restricted SCF calculation will be
 performed using DIIS
 SCF converges when DIIS error is below 1.0e-08
 ---------------------------------------
  Cycle       Energy         DIIS error
 ---------------------------------------
    1    -396.3225569283      2.85e-05  
    2    -396.3225574284      9.78e-06  
    3    -396.3225574837      5.37e-06  
    4    -396.3225575045      1.70e-06  
    5    -396.3225575078      5.25e-07  
    6    -396.3225575087      2.76e-07  
    7    -396.3225575090      1.27e-07  
    8    -396.3225575091      4.52e-08  
    9    -396.3225575091      1.65e-08  
   10    -396.3225575091      5.13e-09  Convergence criterion met
 ---------------------------------------
 SCF time:   CPU 1.61s  wall 1.00s 
 SCF   energy in the final basis set =     -396.3225575091
 Total energy in the final basis set =     -396.3225575091


 ------------------------------------------------------------------------------

   CCMAN2: suite of methods based on coupled cluster
           and equation of motion theories.

   Components:
   * libvmm-1.3-trunk
     by Evgeny Epifanovsky, Ilya Kaliman.
   * libtensor-2.5-trunk
     by Evgeny Epifanovsky, Michael Wormit, Dmitry Zuev, Sam Manzer, 
        Ilya Kaliman.
   * libcc-2.5-trunk
     by Evgeny Epifanovsky, Arik Landau, Tomasz Kus, Kirill Khistyaev, 
        Dmitry Zuev, Prashant Manohar, Xintian Feng, Anna Krylov, 
        Matthew Goldey, Alec White, Thomas Jagau, Kaushik Nanda, 
        Anastasia Gunina, Alexander Kunitsa, Joonho Lee.

   CCMAN original authors:
   Anna I. Krylov, C. David Sherrill, Steven R. Gwaltney,
   Edward F. C. Byrd (2000)
   Sergey V. Levchenko, Lyudmila V. Slipchenko, Tao Wang,
   Ana-Maria C. Cristian (2003)
   Piotr A. Pieniazek, C. Melania Oana, Evgeny Epifanovsky (2007)
   Prashant Manohar (2009)

 ------------------------------------------------------------------------------


 Allocating and initializing 30808MB of RAM...
 Calculation will run on 6 cores.


 Alpha MOs, Restricted
 -- Occupied --                  
-79.991 -15.582  -7.532  -5.426  -5.425  -5.424  -1.157  -0.789
  1 A     2 A     3 A     4 A     5 A     6 A     7 A     8 A                  
 -0.583  -0.539  -0.423  -0.385
  9 A    10 A    11 A    12 A                                                  
 -- Virtual --                   
  0.026   0.050   0.063   0.083   0.091   0.096   0.110   0.189
 13 A    14 A    15 A    16 A    17 A    18 A    19 A    20 A                  
  0.210   0.239   0.240   0.267   0.286   0.326   0.386   0.405
 21 A    22 A    23 A    24 A    25 A    26 A    27 A    28 A                  
  0.518   0.567   0.688   0.811   0.842   0.909   0.917   0.977
 29 A    30 A    31 A    32 A    33 A    34 A    35 A    36 A                  
  1.062   1.065   1.117   1.334   1.348   1.553   1.642   1.686
 37 A    38 A    39 A    40 A    41 A    42 A    43 A    44 A                  
  1.715   1.830   1.897   1.945   2.209   2.353   2.454   2.669
 45 A    46 A    47 A    48 A    49 A    50 A    51 A    52 A                  
  2.692   2.861   2.930   2.994   3.387   4.280   4.473   4.904
 53 A    54 A    55 A    56 A    57 A    58 A    59 A    60 A                  
  7.608  14.763  14.832  14.948  36.817 166.230
 61 A    62 A    63 A    64 A    65 A    66 A                                  

 Beta MOs, Restricted
 -- Occupied --                  
-79.991 -15.582  -7.532  -5.426  -5.425  -5.424  -1.157  -0.789
  1 A     2 A     3 A     4 A     5 A     6 A     7 A     8 A                  
 -0.583  -0.539  -0.423  -0.385
  9 A    10 A    11 A    12 A                                                  
 -- Virtual --                   
  0.026   0.050   0.063   0.083   0.091   0.096   0.110   0.189
 13 A    14 A    15 A    16 A    17 A    18 A    19 A    20 A                  
  0.210   0.239   0.240   0.267   0.286   0.326   0.386   0.405
 21 A    22 A    23 A    24 A    25 A    26 A    27 A    28 A                  
  0.518   0.567   0.688   0.811   0.842   0.909   0.917   0.977
 29 A    30 A    31 A    32 A    33 A    34 A    35 A    36 A                  
  1.062   1.065   1.117   1.334   1.348   1.553   1.642   1.686
 37 A    38 A    39 A    40 A    41 A    42 A    43 A    44 A                  
  1.715   1.830   1.897   1.945   2.209   2.353   2.454   2.669
 45 A    46 A    47 A    48 A    49 A    50 A    51 A    52 A                  
  2.692   2.861   2.930   2.994   3.387   4.280   4.473   4.904
 53 A    54 A    55 A    56 A    57 A    58 A    59 A    60 A                  
  7.608  14.763  14.832  14.948  36.817 166.230
 61 A    62 A    63 A    64 A    65 A    66 A                                  

 Occupation and symmetry of molecular orbitals

 Point group: C1 (1 irreducible representation).

                           A     All 
 -------------------------------------
 All molecular orbitals:
  - Alpha                  66    66  
  - Beta                   66    66  
 -------------------------------------
 Alpha orbitals:
  - Frozen occupied        6     6   
  - Active occupied        6     6   
  - Active virtual         54    54  
  - Frozen virtual         0     0   
 -------------------------------------
 Beta orbitals:
  - Frozen occupied        6     6   
  - Active occupied        6     6   
  - Active virtual         54    54  
  - Frozen virtual         0     0   
 -------------------------------------

 Import integrals:   CPU 0.00 s  wall 0.00 s

 Import integrals:   CPU 2.01 s  wall 0.38 s

 MP2 amplitudes:   CPU 0.01 s  wall 0.01 s

Running a double precision version
           CCSD T amplitudes will be solved using DIIS.

           Start     Size      MaxIter   EConv     TConv     
           3         7         100       1.00e-07  1.00e-05  
 ------------------------------------------------------------------------------
           Energy (a.u.)   Ediff      Tdiff       Comment
 ------------------------------------------------------------------------------
          -396.62619128                           
     1    -396.63077956   4.59e-03   5.64e-01     
     2    -396.64317411   1.24e-02   8.18e-02     
     3    -396.64394503   7.71e-04   3.55e-02     
     4    -396.64551200   1.57e-03   1.12e-02     Switched to DIIS steps.
     5    -396.64604337   5.31e-04   9.83e-03     
     6    -396.64605513   1.18e-05   1.79e-03     
     7    -396.64605310   2.03e-06   6.63e-04     
     8    -396.64605350   4.03e-07   1.59e-04     
     9    -396.64605315   3.45e-07   5.58e-05     
    10    -396.64605302   1.38e-07   2.48e-05     
    11    -396.64605294   7.93e-08   1.27e-05     
    12    -396.64605293   5.15e-09   2.22e-06     
 ------------------------------------------------------------------------------
          -396.64605293                           CCSD T converged.

End of double precision
 SCF energy                 = -396.32255751
 MP2 energy                 = -396.62619128
 CCSD correlation energy     =   -0.32349542
 CCSD total energy           = -396.64605293

 CCSD  T1^2 = 0.0065  T2^2 = 0.1550  Leading amplitudes:

 Amplitude    Orbitals with energies
  0.0206       11 (A) A                  ->    35 (A) A                   
              -0.4235                          0.9167                     
  0.0206       11 (A) B                  ->    35 (A) B                   
              -0.4235                          0.9167                     
  0.0177       11 (A) A                  ->    38 (A) A                   
              -0.4235                          1.0648                     
  0.0177       11 (A) B                  ->    38 (A) B                   
              -0.4235                          1.0648                     

 Amplitude    Orbitals with energies
 -0.1193       11 (A) A      11 (A) B    ->    13 (A) A      13 (A) B     
              -0.4235       -0.4235            0.0265        0.0265       
  0.1193       11 (A) A      11 (A) B    ->    13 (A) B      13 (A) A     
              -0.4235       -0.4235            0.0265        0.0265       
  0.1193       11 (A) B      11 (A) A    ->    13 (A) A      13 (A) B     
              -0.4235       -0.4235            0.0265        0.0265       
 -0.1193       11 (A) B      11 (A) A    ->    13 (A) B      13 (A) A     
              -0.4235       -0.4235            0.0265        0.0265       

 Computing CCSD intemediates for later calculations in double precision
 Finished.

Running a double precision version
           CCSD Lambda amplitudes will be solved using DIIS.
           Start     Size      MaxIter   EConv     LConv     
           3         7         100       1.00e-07  1.00e-05  
 ------------------------------------------------------------------------------
            Enorm      Ldiff       Comment
 ------------------------------------------------------------------------------
     1     4.03e-02   3.14e-02     
     2     9.86e-03   5.02e-03     
     3     4.14e-03   1.87e-03     
     4     2.08e-03   1.17e-03     Switched to DIIS steps.
     5     5.92e-04   4.89e-04     
     6     1.91e-04   1.40e-04     
     7     6.52e-05   2.78e-05     
     8     2.45e-05   6.23e-07     
     9     1.07e-05   9.11e-07     
    10     4.28e-06   4.35e-07     
    11     1.37e-06   2.86e-07     
    12     6.10e-07   1.35e-07     
    13     2.38e-07   7.32e-08     
    14     9.13e-08   1.69e-08     
 ------------------------------------------------------------------------------
                                   CCSD Lambda converged.

 Computing density matrices in double precision...
           Orbital response amplitudes will be solved using DIIS.
           Start     Size      MaxIter   EConv     LConv     
           3         7         100       1.00e-06  1.00e-06  
 ------------------------------------------------------------------------------
            Enorm      Ldiff       Comment
 ------------------------------------------------------------------------------
     1     5.43e-02   3.21e-03     
     2     2.88e-02   1.21e-02     
     3     2.15e-02   2.98e-03     
     4     9.97e-03   3.22e-04     Switched to DIIS steps.
     5     2.80e-03   3.14e-03     
     6     7.91e-04   3.36e-04     
     7     7.20e-05   1.88e-04     
     8     8.80e-06   1.36e-05     
     9     4.20e-06   7.61e-07     
    10     1.39e-06   6.53e-07     
    11     1.75e-07   1.32e-07     
 ------------------------------------------------------------------------------
                                   Orbital response converged.

 Computing density matrices... Done.
 CCSD calculation:   CPU 31.41 s  wall 7.07 s

 Transferring MO TPDM to AO TPDM
 Transferring g2_o1o1o1o1
 Transferring g2_o1o1o1v1
 Transferring g2_o1o1v1v1
 Transferring g2_o1v1o1v1
 Transferring g2_o1v1v1v1
 Transferring g2_v1v1v1v1
 Adding separable TPDM
 Computing TPDM gradient
 --------------------------------------------------------
 2e gradient
  Atom          X               Y               Z
 --------------------------------------------------------
    1        -12.445203        5.394909       -0.000000  
    2         -1.471026       -2.956348        0.000000  
    3         11.640274       -5.144359        0.000000  
    4          2.275955        2.705798       -0.000000  
 --------------------------------------------------------
 --------------------------------------------------------
 Final gradient
  Atom          X               Y               Z
 --------------------------------------------------------
    1        -12.445203        5.394909       -0.000000  
    2         -1.471026       -2.956348        0.000000  
    3         11.640274       -5.144359        0.000000  
    4          2.275955        2.705798       -0.000000  
 --------------------------------------------------------
 Analytic gradient from two-electron contribution:   CPU 13.21 s  wall 2.28 s

 Total ccman2 time:   CPU 49.20 s  wall 10.33 s


 --------------------------------------------------------------

                    Orbital Energies (a.u.)
 --------------------------------------------------------------

 Alpha MOs
 -- Occupied --
-79.9907 -15.5824  -7.5323  -5.4256  -5.4253  -5.4241  -1.1572  -0.7889
 -0.5829  -0.5394  -0.4235  -0.3849
 -- Virtual --
  0.0265   0.0498   0.0627   0.0828   0.0907   0.0959   0.1098   0.1892
  0.2098   0.2385   0.2398   0.2674   0.2856   0.3264   0.3864   0.4046
  0.5181   0.5666   0.6876   0.8111   0.8415   0.9094   0.9167   0.9766
  1.0616   1.0648   1.1168   1.3336   1.3475   1.5532   1.6417   1.6859
  1.7145   1.8305   1.8975   1.9446   2.2091   2.3530   2.4539   2.6691
  2.6917   2.8611   2.9298   2.9937   3.3866   4.2797   4.4730   4.9036
  7.6077  14.7629  14.8324  14.9484  36.8170 166.2302
 --------------------------------------------------------------

          Ground-State Mulliken Net Atomic Charges

     Atom                 Charge (a.u.)
  ----------------------------------------
      1 P                     0.294868
      2 H                    -0.088218
      3 N                    -0.431476
      4 H                     0.224826
  ----------------------------------------
  Sum of atomic charges =    -0.000000

 -----------------------------------------------------------------
                    Cartesian Multipole Moments
 -----------------------------------------------------------------
    Charge (ESU x 10^10)
                 0.0000
    Dipole Moment (Debye)
         X       1.0688      Y      -1.2783      Z       0.0000
       Tot       1.6662
    Quadrupole Moments (Debye-Ang)
        XX     -20.4280     XY       3.8582     YY     -20.7750
        XZ       0.0000     YZ      -0.0000     ZZ     -19.5412
    Octopole Moments (Debye-Ang^2)
       XXX      -0.4762    XXY      -3.7803    XYY      -1.4001
       YYY      -1.4865    XXZ       0.0000    XYZ      -0.0000
       YYZ       0.0000    XZZ       0.5935    YZZ      -0.1406
       ZZZ       0.0000
    Hexadecapole Moments (Debye-Ang^3)
      XXXX     -99.3875   XXXY      10.7751   XXYY     -25.1732
      XYYY       5.1637   YYYY     -42.0617   XXXZ       0.0000
      XXYZ      -0.0000   XYYZ       0.0000   YYYZ      -0.0000
      XXZZ     -21.3440   XYZZ       1.4397   YYZZ     -11.3858
      XZZZ       0.0000   YZZZ      -0.0000   ZZZZ     -25.6007
 -----------------------------------------------------------------
 DrvMan completing analytic gradient of the correlated energy
 Correlated dipole moment
            1
    1   0.4204900
    2  -0.5029215
    3   0.0000000
 Energy read as -396.646052931
 Full Analytical Gradient: (in a.u., or Hartree/Bohr)
             1             2             3             4
    1   -0.00074967   -0.00004514    0.00103041   -0.00023560
    2    0.00017066   -0.00002781    0.00020909   -0.00035195
    3    0.00000001   -0.00000001   -0.00000001    0.00000001
 Gradient time:  CPU 0.70 s  wall 0.65 s
 ----------------------------------------------------------------
             Standard Nuclear Orientation (Angstroms)
    I     Atom           X                Y                Z
 ----------------------------------------------------------------
    1      P       0.5218824609    -0.1216051328     0.0000000000
    2      H       0.9979632262     1.2210111864     0.0000000000
    3      N      -1.0397370273     0.1857216042    -0.0000000000
    4      H      -1.5550409488    -0.6969854247    -0.0000000000
 ----------------------------------------------------------------
 Nuclear Repulsion Energy =    49.5768815993 hartrees
 There are       12 alpha and       12 beta electrons

                       Distance Matrix (Angstroms)
             P (  1)   H (  2)   N (  3)
   H (  2)  1.424525
   N (  3)  1.591573  2.285617
   H (  4)  2.155150  3.193202  1.022110

 Requested basis set is 6-311++G(d,p)
 There are 29 shells and 66 basis functions
 A cutoff of  1.0D-14 yielded    435 shell pairs
 There are      2282 function pairs (      2427 Cartesian)
 Smallest overlap matrix eigenvalue = 1.76E-03
 Guess MOs from SCF MO coefficient file

 -----------------------------------------------------------------------
  General SCF calculation program by
  Eric Jon Sundstrom, Paul Horn, Yuezhi Mao, Dmitri Zuev, Alec White,
  David Stuck, Shaama M.S., Shane Yost, Joonho Lee, David Small,
  Daniel Levine, Susi Lehtola, Hugh Burton, Evgeny Epifanovsky
 -----------------------------------------------------------------------
 Hartree-Fock
 using 6 threads for integral computing
 -------------------------------------------------------
 OpenMP Integral computing Module                
 Release: version 2.0, May 2017, Q-Chem Inc. Pleasanton 
 -------------------------------------------------------
 A restricted SCF calculation will be
 performed using DIIS
 SCF converges when DIIS error is below 1.0e-08
 ---------------------------------------
  Cycle       Energy         DIIS error
 ---------------------------------------
    1    -396.3224465510      5.56e-05  
    2    -396.3224483827      1.91e-05  
    3    -396.3224485724      1.04e-05  
    4    -396.3224486433      3.10e-06  
    5    -396.3224486512      7.36e-07  
    6    -396.3224486522      3.42e-07  
    7    -396.3224486525      1.50e-07  
    8    -396.3224486526      3.93e-08  
    9    -396.3224486526      5.36e-09  Convergence criterion met
 ---------------------------------------
 SCF time:   CPU 1.46s  wall 1.00s 
 SCF   energy in the final basis set =     -396.3224486526
 Total energy in the final basis set =     -396.3224486526


 ------------------------------------------------------------------------------

   CCMAN2: suite of methods based on coupled cluster
           and equation of motion theories.

   Components:
   * libvmm-1.3-trunk
     by Evgeny Epifanovsky, Ilya Kaliman.
   * libtensor-2.5-trunk
     by Evgeny Epifanovsky, Michael Wormit, Dmitry Zuev, Sam Manzer, 
        Ilya Kaliman.
   * libcc-2.5-trunk
     by Evgeny Epifanovsky, Arik Landau, Tomasz Kus, Kirill Khistyaev, 
        Dmitry Zuev, Prashant Manohar, Xintian Feng, Anna Krylov, 
        Matthew Goldey, Alec White, Thomas Jagau, Kaushik Nanda, 
        Anastasia Gunina, Alexander Kunitsa, Joonho Lee.

   CCMAN original authors:
   Anna I. Krylov, C. David Sherrill, Steven R. Gwaltney,
   Edward F. C. Byrd (2000)
   Sergey V. Levchenko, Lyudmila V. Slipchenko, Tao Wang,
   Ana-Maria C. Cristian (2003)
   Piotr A. Pieniazek, C. Melania Oana, Evgeny Epifanovsky (2007)
   Prashant Manohar (2009)

 ------------------------------------------------------------------------------


 Allocating and initializing 30808MB of RAM...
 Calculation will run on 6 cores.


 Alpha MOs, Restricted
 -- Occupied --                  
-79.991 -15.583  -7.533  -5.426  -5.426  -5.424  -1.157  -0.789
  1 A     2 A     3 A     4 A     5 A     6 A     7 A     8 A                  
 -0.583  -0.539  -0.423  -0.385
  9 A    10 A    11 A    12 A                                                  
 -- Virtual --                   
  0.026   0.050   0.063   0.083   0.091   0.096   0.110   0.189
 13 A    14 A    15 A    16 A    17 A    18 A    19 A    20 A                  
  0.210   0.239   0.240   0.267   0.286   0.326   0.386   0.405
 21 A    22 A    23 A    24 A    25 A    26 A    27 A    28 A                  
  0.517   0.566   0.688   0.811   0.841   0.909   0.916   0.977
 29 A    30 A    31 A    32 A    33 A    34 A    35 A    36 A                  
  1.061   1.065   1.117   1.332   1.347   1.553   1.641   1.686
 37 A    38 A    39 A    40 A    41 A    42 A    43 A    44 A                  
  1.714   1.830   1.897   1.945   2.210   2.353   2.453   2.670
 45 A    46 A    47 A    48 A    49 A    50 A    51 A    52 A                  
  2.692   2.860   2.930   2.992   3.388   4.280   4.472   4.904
 53 A    54 A    55 A    56 A    57 A    58 A    59 A    60 A                  
  7.606  14.763  14.832  14.947  36.818 166.229
 61 A    62 A    63 A    64 A    65 A    66 A                                  

 Beta MOs, Restricted
 -- Occupied --                  
-79.991 -15.583  -7.533  -5.426  -5.426  -5.424  -1.157  -0.789
  1 A     2 A     3 A     4 A     5 A     6 A     7 A     8 A                  
 -0.583  -0.539  -0.423  -0.385
  9 A    10 A    11 A    12 A                                                  
 -- Virtual --                   
  0.026   0.050   0.063   0.083   0.091   0.096   0.110   0.189
 13 A    14 A    15 A    16 A    17 A    18 A    19 A    20 A                  
  0.210   0.239   0.240   0.267   0.286   0.326   0.386   0.405
 21 A    22 A    23 A    24 A    25 A    26 A    27 A    28 A                  
  0.517   0.566   0.688   0.811   0.841   0.909   0.916   0.977
 29 A    30 A    31 A    32 A    33 A    34 A    35 A    36 A                  
  1.061   1.065   1.117   1.332   1.347   1.553   1.641   1.686
 37 A    38 A    39 A    40 A    41 A    42 A    43 A    44 A                  
  1.714   1.830   1.897   1.945   2.210   2.353   2.453   2.670
 45 A    46 A    47 A    48 A    49 A    50 A    51 A    52 A                  
  2.692   2.860   2.930   2.992   3.388   4.280   4.472   4.904
 53 A    54 A    55 A    56 A    57 A    58 A    59 A    60 A                  
  7.606  14.763  14.832  14.947  36.818 166.229
 61 A    62 A    63 A    64 A    65 A    66 A                                  

 Occupation and symmetry of molecular orbitals

 Point group: C1 (1 irreducible representation).

                           A     All 
 -------------------------------------
 All molecular orbitals:
  - Alpha                  66    66  
  - Beta                   66    66  
 -------------------------------------
 Alpha orbitals:
  - Frozen occupied        6     6   
  - Active occupied        6     6   
  - Active virtual         54    54  
  - Frozen virtual         0     0   
 -------------------------------------
 Beta orbitals:
  - Frozen occupied        6     6   
  - Active occupied        6     6   
  - Active virtual         54    54  
  - Frozen virtual         0     0   
 -------------------------------------

 Import integrals:   CPU 0.00 s  wall 0.00 s

 Import integrals:   CPU 2.00 s  wall 0.38 s

 MP2 amplitudes:   CPU 0.01 s  wall 0.01 s

Running a double precision version
           CCSD T amplitudes will be solved using DIIS.

           Start     Size      MaxIter   EConv     TConv     
           3         7         100       1.00e-07  1.00e-05  
 ------------------------------------------------------------------------------
           Energy (a.u.)   Ediff      Tdiff       Comment
 ------------------------------------------------------------------------------
          -396.62621667                           
     1    -396.63074524   4.53e-03   5.64e-01     
     2    -396.64317503   1.24e-02   8.19e-02     
     3    -396.64393759   7.63e-04   3.56e-02     
     4    -396.64550913   1.57e-03   1.12e-02     Switched to DIIS steps.
     5    -396.64604337   5.34e-04   9.88e-03     
     6    -396.64605516   1.18e-05   1.79e-03     
     7    -396.64605310   2.06e-06   6.66e-04     
     8    -396.64605350   4.02e-07   1.59e-04     
     9    -396.64605316   3.49e-07   5.59e-05     
    10    -396.64605301   1.40e-07   2.48e-05     
    11    -396.64605294   7.96e-08   1.27e-05     
    12    -396.64605293   5.15e-09   2.23e-06     
 ------------------------------------------------------------------------------
          -396.64605293                           CCSD T converged.

End of double precision
 SCF energy                 = -396.32244865
 MP2 energy                 = -396.62621667
 CCSD correlation energy     =   -0.32360428
 CCSD total energy           = -396.64605293

 CCSD  T1^2 = 0.0065  T2^2 = 0.1552  Leading amplitudes:

 Amplitude    Orbitals with energies
  0.0206       11 (A) A                  ->    35 (A) A                   
              -0.4230                          0.9162                     
  0.0206       11 (A) B                  ->    35 (A) B                   
              -0.4230                          0.9162                     
  0.0177       11 (A) A                  ->    38 (A) A                   
              -0.4230                          1.0650                     
  0.0177       11 (A) B                  ->    38 (A) B                   
              -0.4230                          1.0650                     

 Amplitude    Orbitals with energies
 -0.1199       11 (A) A      11 (A) B    ->    13 (A) A      13 (A) B     
              -0.4230       -0.4230            0.0262        0.0262       
  0.1199       11 (A) A      11 (A) B    ->    13 (A) B      13 (A) A     
              -0.4230       -0.4230            0.0262        0.0262       
  0.1199       11 (A) B      11 (A) A    ->    13 (A) A      13 (A) B     
              -0.4230       -0.4230            0.0262        0.0262       
 -0.1199       11 (A) B      11 (A) A    ->    13 (A) B      13 (A) A     
              -0.4230       -0.4230            0.0262        0.0262       

 Computing CCSD intemediates for later calculations in double precision
 Finished.

Running a double precision version
           CCSD Lambda amplitudes will be solved using DIIS.
           Start     Size      MaxIter   EConv     LConv     
           3         7         100       1.00e-07  1.00e-05  
 ------------------------------------------------------------------------------
            Enorm      Ldiff       Comment
 ------------------------------------------------------------------------------
     1     4.04e-02   3.15e-02     
     2     9.88e-03   5.02e-03     
     3     4.15e-03   1.87e-03     
     4     2.08e-03   1.17e-03     Switched to DIIS steps.
     5     5.94e-04   4.92e-04     
     6     1.92e-04   1.41e-04     
     7     6.55e-05   2.81e-05     
     8     2.46e-05   6.64e-07     
     9     1.07e-05   9.09e-07     
    10     4.30e-06   4.40e-07     
    11     1.37e-06   2.88e-07     
    12     6.12e-07   1.37e-07     
    13     2.39e-07   7.39e-08     
    14     9.18e-08   1.72e-08     
 ------------------------------------------------------------------------------
                                   CCSD Lambda converged.

 Computing density matrices in double precision...
           Orbital response amplitudes will be solved using DIIS.
           Start     Size      MaxIter   EConv     LConv     
           3         7         100       1.00e-06  1.00e-06  
 ------------------------------------------------------------------------------
            Enorm      Ldiff       Comment
 ------------------------------------------------------------------------------
     1     5.44e-02   3.17e-03     
     2     2.89e-02   1.22e-02     
     3     2.16e-02   3.02e-03     
     4     1.01e-02   3.23e-04     Switched to DIIS steps.
     5     2.82e-03   3.16e-03     
     6     8.01e-04   3.37e-04     
     7     7.26e-05   1.91e-04     
     8     8.88e-06   1.38e-05     
     9     4.27e-06   7.87e-07     
    10     1.40e-06   6.55e-07     
    11     1.79e-07   1.31e-07     
 ------------------------------------------------------------------------------
                                   Orbital response converged.

 Computing density matrices... Done.
 CCSD calculation:   CPU 31.24 s  wall 7.04 s

 Transferring MO TPDM to AO TPDM
 Transferring g2_o1o1o1o1
 Transferring g2_o1o1o1v1
 Transferring g2_o1o1v1v1
 Transferring g2_o1v1o1v1
 Transferring g2_o1v1v1v1
 Transferring g2_v1v1v1v1
 Adding separable TPDM
 Computing TPDM gradient
 --------------------------------------------------------
 2e gradient
  Atom          X               Y               Z
 --------------------------------------------------------
    1        -12.423330        5.385829       -0.000000  
    2         -1.473260       -2.956891        0.000000  
    3         11.625687       -5.136536       -0.000000  
    4          2.270903        2.707598       -0.000000  
 --------------------------------------------------------
 --------------------------------------------------------
 Final gradient
  Atom          X               Y               Z
 --------------------------------------------------------
    1        -12.423330        5.385829       -0.000000  
    2         -1.473260       -2.956891        0.000000  
    3         11.625687       -5.136536       -0.000000  
    4          2.270903        2.707598       -0.000000  
 --------------------------------------------------------
 Analytic gradient from two-electron contribution:   CPU 12.91 s  wall 2.22 s

 Total ccman2 time:   CPU 48.69 s  wall 10.24 s


 --------------------------------------------------------------

                    Orbital Energies (a.u.)
 --------------------------------------------------------------

 Alpha MOs
 -- Occupied --
-79.9910 -15.5826  -7.5325  -5.4258  -5.4255  -5.4243  -1.1569  -0.7891
 -0.5829  -0.5393  -0.4230  -0.3851
 -- Virtual --
  0.0262   0.0498   0.0626   0.0828   0.0907   0.0959   0.1098   0.1891
  0.2098   0.2385   0.2396   0.2674   0.2859   0.3264   0.3864   0.4046
  0.5175   0.5664   0.6878   0.8106   0.8415   0.9093   0.9162   0.9773
  1.0614   1.0650   1.1166   1.3318   1.3473   1.5532   1.6411   1.6858
  1.7144   1.8303   1.8975   1.9449   2.2103   2.3528   2.4530   2.6700
  2.6919   2.8600   2.9296   2.9922   3.3879   4.2796   4.4716   4.9039
  7.6064  14.7626  14.8321  14.9466  36.8176 166.2286
 --------------------------------------------------------------

          Ground-State Mulliken Net Atomic Charges

     Atom                 Charge (a.u.)
  ----------------------------------------
      1 P                     0.294831
      2 H                    -0.088044
      3 N                    -0.431487
      4 H                     0.224701
  ----------------------------------------
  Sum of atomic charges =    -0.000000

 -----------------------------------------------------------------
                    Cartesian Multipole Moments
 -----------------------------------------------------------------
    Charge (ESU x 10^10)
                 0.0000
    Dipole Moment (Debye)
         X       1.0741      Y      -1.2768      Z       0.0000
       Tot       1.6685
    Quadrupole Moments (Debye-Ang)
        XX     -20.4362     XY       3.8604     YY     -20.7737
        XZ       0.0000     YZ      -0.0000     ZZ     -19.5468
    Octopole Moments (Debye-Ang^2)
       XXX      -0.4140    XXY      -3.7838    XYY      -1.3816
       YYY      -1.4838    XXZ       0.0000    XYZ      -0.0000
       YYZ       0.0000    XZZ       0.6052    YZZ      -0.1407
       ZZZ       0.0000
    Hexadecapole Moments (Debye-Ang^3)
      XXXX     -99.5642   XXXY      10.7956   XXYY     -25.1934
      XYYY       5.1768   YYYY     -42.0479   XXXZ       0.0000
      XXYZ      -0.0000   XYYZ       0.0000   YYYZ      -0.0000
      XXZZ     -21.3729   XYZZ       1.4432   YYZZ     -11.3877
      XZZZ       0.0000   YZZZ      -0.0000   ZZZZ     -25.6203
 -----------------------------------------------------------------
 DrvMan completing analytic gradient of the correlated energy
 Correlated dipole moment
            1
    1   0.4225710
    2  -0.5023478
    3   0.0000000
 Energy read as -396.646052930
 Full Analytical Gradient: (in a.u., or Hartree/Bohr)
             1             2             3             4
    1    0.00074890    0.00004446   -0.00102748    0.00023412
    2   -0.00009757   -0.00001358   -0.00029784    0.00040899
    3    0.00000000   -0.00000000   -0.00000000    0.00000000
 Gradient time:  CPU 0.70 s  wall 0.65 s
 ----------------------------------------------------------------
             Standard Nuclear Orientation (Angstroms)
    I     Atom           X                Y                Z
 ----------------------------------------------------------------
    1      P       0.5218824609    -0.1216051328     0.0000000000
    2      H       0.9979632262     1.2210111864     0.0000000000
    3      N      -1.0387370273     0.1867216042    -0.0000000000
    4      H      -1.5550409488    -0.6969854247    -0.0000000000
 ----------------------------------------------------------------
 Nuclear Repulsion Energy =    49.5902776626 hartrees
 There are       12 alpha and       12 beta electrons

                       Distance Matrix (Angstroms)
             P (  1)   H (  2)   N (  3)
   H (  2)  1.424525
   N (  3)  1.590786  2.284273
   H (  4)  2.155150  3.193202  1.023478

 Requested basis set is 6-311++G(d,p)
 There are 29 shells and 66 basis functions
 A cutoff of  1.0D-14 yielded    435 shell pairs
 There are      2282 function pairs (      2427 Cartesian)
 Smallest overlap matrix eigenvalue = 1.76E-03
 Guess MOs from SCF MO coefficient file

 -----------------------------------------------------------------------
  General SCF calculation program by
  Eric Jon Sundstrom, Paul Horn, Yuezhi Mao, Dmitri Zuev, Alec White,
  David Stuck, Shaama M.S., Shane Yost, Joonho Lee, David Small,
  Daniel Levine, Susi Lehtola, Hugh Burton, Evgeny Epifanovsky
 -----------------------------------------------------------------------
 Hartree-Fock
 using 6 threads for integral computing
 -------------------------------------------------------
 OpenMP Integral computing Module                
 Release: version 2.0, May 2017, Q-Chem Inc. Pleasanton 
 -------------------------------------------------------
 A restricted SCF calculation will be
 performed using DIIS
 SCF converges when DIIS error is below 1.0e-08
 ---------------------------------------
  Cycle       Energy         DIIS error
 ---------------------------------------
    1    -396.3224581840      3.93e-05  
    2    -396.3224590606      8.95e-06  
    3    -396.3224591395      2.41e-06  
    4    -396.3224591469      7.72e-07  
    5    -396.3224591477      4.32e-07  
    6    -396.3224591478      1.22e-07  
    7    -396.3224591478      6.44e-08  
    8    -396.3224591478      2.34e-08  
    9    -396.3224591479      6.37e-09  Convergence criterion met
 ---------------------------------------
 SCF time:   CPU 1.45s  wall 0.00s 
 SCF   energy in the final basis set =     -396.3224591479
 Total energy in the final basis set =     -396.3224591479


 ------------------------------------------------------------------------------

   CCMAN2: suite of methods based on coupled cluster
           and equation of motion theories.

   Components:
   * libvmm-1.3-trunk
     by Evgeny Epifanovsky, Ilya Kaliman.
   * libtensor-2.5-trunk
     by Evgeny Epifanovsky, Michael Wormit, Dmitry Zuev, Sam Manzer, 
        Ilya Kaliman.
   * libcc-2.5-trunk
     by Evgeny Epifanovsky, Arik Landau, Tomasz Kus, Kirill Khistyaev, 
        Dmitry Zuev, Prashant Manohar, Xintian Feng, Anna Krylov, 
        Matthew Goldey, Alec White, Thomas Jagau, Kaushik Nanda, 
        Anastasia Gunina, Alexander Kunitsa, Joonho Lee.

   CCMAN original authors:
   Anna I. Krylov, C. David Sherrill, Steven R. Gwaltney,
   Edward F. C. Byrd (2000)
   Sergey V. Levchenko, Lyudmila V. Slipchenko, Tao Wang,
   Ana-Maria C. Cristian (2003)
   Piotr A. Pieniazek, C. Melania Oana, Evgeny Epifanovsky (2007)
   Prashant Manohar (2009)

 ------------------------------------------------------------------------------


 Allocating and initializing 30808MB of RAM...
 Calculation will run on 6 cores.


 Alpha MOs, Restricted
 -- Occupied --                  
-79.991 -15.583  -7.532  -5.426  -5.425  -5.424  -1.157  -0.789
  1 A     2 A     3 A     4 A     5 A     6 A     7 A     8 A                  
 -0.583  -0.539  -0.423  -0.385
  9 A    10 A    11 A    12 A                                                  
 -- Virtual --                   
  0.026   0.050   0.063   0.083   0.091   0.096   0.110   0.189
 13 A    14 A    15 A    16 A    17 A    18 A    19 A    20 A                  
  0.210   0.239   0.240   0.267   0.286   0.326   0.386   0.405
 21 A    22 A    23 A    24 A    25 A    26 A    27 A    28 A                  
  0.518   0.567   0.687   0.811   0.841   0.909   0.916   0.977
 29 A    30 A    31 A    32 A    33 A    34 A    35 A    36 A                  
  1.061   1.065   1.117   1.333   1.348   1.553   1.641   1.686
 37 A    38 A    39 A    40 A    41 A    42 A    43 A    44 A                  
  1.714   1.830   1.897   1.945   2.209   2.353   2.453   2.669
 45 A    46 A    47 A    48 A    49 A    50 A    51 A    52 A                  
  2.692   2.860   2.930   2.993   3.386   4.280   4.472   4.902
 53 A    54 A    55 A    56 A    57 A    58 A    59 A    60 A                  
  7.607  14.763  14.832  14.947  36.816 166.229
 61 A    62 A    63 A    64 A    65 A    66 A                                  

 Beta MOs, Restricted
 -- Occupied --                  
-79.991 -15.583  -7.532  -5.426  -5.425  -5.424  -1.157  -0.789
  1 A     2 A     3 A     4 A     5 A     6 A     7 A     8 A                  
 -0.583  -0.539  -0.423  -0.385
  9 A    10 A    11 A    12 A                                                  
 -- Virtual --                   
  0.026   0.050   0.063   0.083   0.091   0.096   0.110   0.189
 13 A    14 A    15 A    16 A    17 A    18 A    19 A    20 A                  
  0.210   0.239   0.240   0.267   0.286   0.326   0.386   0.405
 21 A    22 A    23 A    24 A    25 A    26 A    27 A    28 A                  
  0.518   0.567   0.687   0.811   0.841   0.909   0.916   0.977
 29 A    30 A    31 A    32 A    33 A    34 A    35 A    36 A                  
  1.061   1.065   1.117   1.333   1.348   1.553   1.641   1.686
 37 A    38 A    39 A    40 A    41 A    42 A    43 A    44 A                  
  1.714   1.830   1.897   1.945   2.209   2.353   2.453   2.669
 45 A    46 A    47 A    48 A    49 A    50 A    51 A    52 A                  
  2.692   2.860   2.930   2.993   3.386   4.280   4.472   4.902
 53 A    54 A    55 A    56 A    57 A    58 A    59 A    60 A                  
  7.607  14.763  14.832  14.947  36.816 166.229
 61 A    62 A    63 A    64 A    65 A    66 A                                  

 Occupation and symmetry of molecular orbitals

 Point group: C1 (1 irreducible representation).

                           A     All 
 -------------------------------------
 All molecular orbitals:
  - Alpha                  66    66  
  - Beta                   66    66  
 -------------------------------------
 Alpha orbitals:
  - Frozen occupied        6     6   
  - Active occupied        6     6   
  - Active virtual         54    54  
  - Frozen virtual         0     0   
 -------------------------------------
 Beta orbitals:
  - Frozen occupied        6     6   
  - Active occupied        6     6   
  - Active virtual         54    54  
  - Frozen virtual         0     0   
 -------------------------------------

 Import integrals:   CPU 0.00 s  wall 0.00 s

 Import integrals:   CPU 2.02 s  wall 0.39 s

 MP2 amplitudes:   CPU 0.01 s  wall 0.01 s

Running a double precision version
           CCSD T amplitudes will be solved using DIIS.

           Start     Size      MaxIter   EConv     TConv     
           3         7         100       1.00e-07  1.00e-05  
 ------------------------------------------------------------------------------
           Energy (a.u.)   Ediff      Tdiff       Comment
 ------------------------------------------------------------------------------
          -396.62621162                           
     1    -396.63075290   4.54e-03   5.64e-01     
     2    -396.64317460   1.24e-02   8.19e-02     
     3    -396.64393985   7.65e-04   3.56e-02     
     4    -396.64551034   1.57e-03   1.12e-02     Switched to DIIS steps.
     5    -396.64604374   5.33e-04   9.86e-03     
     6    -396.64605553   1.18e-05   1.79e-03     
     7    -396.64605349   2.04e-06   6.65e-04     
     8    -396.64605389   4.03e-07   1.59e-04     
     9    -396.64605355   3.47e-07   5.58e-05     
    10    -396.64605341   1.39e-07   2.48e-05     
    11    -396.64605333   7.94e-08   1.27e-05     
    12    -396.64605332   5.13e-09   2.22e-06     
 ------------------------------------------------------------------------------
          -396.64605332                           CCSD T converged.

End of double precision
 SCF energy                 = -396.32245915
 MP2 energy                 = -396.62621162
 CCSD correlation energy     =   -0.32359417
 CCSD total energy           = -396.64605332

 CCSD  T1^2 = 0.0065  T2^2 = 0.1552  Leading amplitudes:

 Amplitude    Orbitals with energies
  0.0206       11 (A) A                  ->    35 (A) A                   
              -0.4232                          0.9164                     
  0.0206       11 (A) B                  ->    35 (A) B                   
              -0.4232                          0.9164                     
  0.0177       11 (A) A                  ->    38 (A) A                   
              -0.4232                          1.0649                     
  0.0177       11 (A) B                  ->    38 (A) B                   
              -0.4232                          1.0649                     

 Amplitude    Orbitals with energies
 -0.1196       11 (A) A      11 (A) B    ->    13 (A) A      13 (A) B     
              -0.4232       -0.4232            0.0263        0.0263       
  0.1196       11 (A) A      11 (A) B    ->    13 (A) B      13 (A) A     
              -0.4232       -0.4232            0.0263        0.0263       
  0.1196       11 (A) B      11 (A) A    ->    13 (A) A      13 (A) B     
              -0.4232       -0.4232            0.0263        0.0263       
 -0.1196       11 (A) B      11 (A) A    ->    13 (A) B      13 (A) A     
              -0.4232       -0.4232            0.0263        0.0263       

 Computing CCSD intemediates for later calculations in double precision
 Finished.

Running a double precision version
           CCSD Lambda amplitudes will be solved using DIIS.
           Start     Size      MaxIter   EConv     LConv     
           3         7         100       1.00e-07  1.00e-05  
 ------------------------------------------------------------------------------
            Enorm      Ldiff       Comment
 ------------------------------------------------------------------------------
     1     4.04e-02   3.14e-02     
     2     9.87e-03   5.02e-03     
     3     4.14e-03   1.87e-03     
     4     2.08e-03   1.17e-03     Switched to DIIS steps.
     5     5.93e-04   4.90e-04     
     6     1.92e-04   1.41e-04     
     7     6.54e-05   2.80e-05     
     8     2.46e-05   6.48e-07     
     9     1.07e-05   9.10e-07     
    10     4.29e-06   4.38e-07     
    11     1.37e-06   2.87e-07     
    12     6.12e-07   1.37e-07     
    13     2.38e-07   7.36e-08     
    14     9.17e-08   1.71e-08     
 ------------------------------------------------------------------------------
                                   CCSD Lambda converged.

 Computing density matrices in double precision...
           Orbital response amplitudes will be solved using DIIS.
           Start     Size      MaxIter   EConv     LConv     
           3         7         100       1.00e-06  1.00e-06  
 ------------------------------------------------------------------------------
            Enorm      Ldiff       Comment
 ------------------------------------------------------------------------------
     1     5.43e-02   3.20e-03     
     2     2.88e-02   1.21e-02     
     3     2.17e-02   3.00e-03     
     4     1.01e-02   3.24e-04     Switched to DIIS steps.
     5     2.81e-03   3.18e-03     
     6     7.98e-04   3.36e-04     
     7     7.24e-05   1.90e-04     
     8     8.84e-06   1.37e-05     
     9     4.24e-06   7.78e-07     
    10     1.40e-06   6.55e-07     
    11     1.77e-07   1.32e-07     
 ------------------------------------------------------------------------------
                                   Orbital response converged.

 Computing density matrices... Done.
 CCSD calculation:   CPU 31.30 s  wall 7.06 s

 Transferring MO TPDM to AO TPDM
 Transferring g2_o1o1o1o1
 Transferring g2_o1o1o1v1
 Transferring g2_o1o1v1v1
 Transferring g2_o1v1o1v1
 Transferring g2_o1v1v1v1
 Transferring g2_v1v1v1v1
 Adding separable TPDM
 Computing TPDM gradient
 --------------------------------------------------------
 2e gradient
  Atom          X               Y               Z
 --------------------------------------------------------
    1        -12.429042        5.399962       -0.000000  
    2         -1.470861       -2.957401        0.000000  
    3         11.629653       -5.148238        0.000000  
    4          2.270251        2.705677       -0.000000  
 --------------------------------------------------------
 --------------------------------------------------------
 Final gradient
  Atom          X               Y               Z
 --------------------------------------------------------
    1        -12.429042        5.399962       -0.000000  
    2         -1.470861       -2.957401        0.000000  
    3         11.629653       -5.148238        0.000000  
    4          2.270251        2.705677       -0.000000  
 --------------------------------------------------------
 Analytic gradient from two-electron contribution:   CPU 13.00 s  wall 2.23 s

 Total ccman2 time:   CPU 48.72 s  wall 10.25 s


 --------------------------------------------------------------

                    Orbital Energies (a.u.)
 --------------------------------------------------------------

 Alpha MOs
 -- Occupied --
-79.9908 -15.5826  -7.5324  -5.4258  -5.4254  -5.4242  -1.1569  -0.7888
 -0.5827  -0.5394  -0.4232  -0.3851
 -- Virtual --
  0.0263   0.0498   0.0626   0.0828   0.0907   0.0959   0.1098   0.1891
  0.2098   0.2386   0.2397   0.2675   0.2855   0.3264   0.3864   0.4046
  0.5177   0.5665   0.6874   0.8108   0.8415   0.9089   0.9164   0.9770
  1.0614   1.0649   1.1167   1.3326   1.3476   1.5529   1.6410   1.6858
  1.7144   1.8303   1.8974   1.9448   2.2087   2.3527   2.4535   2.6688
  2.6922   2.8603   2.9295   2.9930   3.3861   4.2795   4.4722   4.9023
  7.6070  14.7627  14.8323  14.9473  36.8164 166.2293
 --------------------------------------------------------------

          Ground-State Mulliken Net Atomic Charges

     Atom                 Charge (a.u.)
  ----------------------------------------
      1 P                     0.294785
      2 H                    -0.088102
      3 N                    -0.431097
      4 H                     0.224414
  ----------------------------------------
  Sum of atomic charges =     0.000000

 -----------------------------------------------------------------
                    Cartesian Multipole Moments
 -----------------------------------------------------------------
    Charge (ESU x 10^10)
                -0.0000
    Dipole Moment (Debye)
         X       1.0723      Y      -1.2788      Z       0.0000
       Tot       1.6689
    Quadrupole Moments (Debye-Ang)
        XX     -20.4336     XY       3.8585     YY     -20.7764
        XZ       0.0000     YZ      -0.0000     ZZ     -19.5455
    Octopole Moments (Debye-Ang^2)
       XXX      -0.4356    XXY      -3.7889    XYY      -1.3863
       YYY      -1.5020    XXZ       0.0000    XYZ      -0.0000
       YYZ       0.0000    XZZ       0.6008    YZZ      -0.1467
       ZZZ       0.0000
    Hexadecapole Moments (Debye-Ang^3)
      XXXX     -99.4911   XXXY      10.7934   XXYY     -25.1910
      XYYY       5.1869   YYYY     -42.0712   XXXZ       0.0000
      XXYZ      -0.0000   XYYZ       0.0000   YYYZ      -0.0000
      XXZZ     -21.3604   XYZZ       1.4459   YYZZ     -11.3902
      XZZZ       0.0000   YZZZ      -0.0000   ZZZZ     -25.6128
 -----------------------------------------------------------------
 DrvMan completing analytic gradient of the correlated energy
 Correlated dipole moment
            1
    1   0.4218831
    2  -0.5031075
    3   0.0000000
 Energy read as -396.646053322
 Full Analytical Gradient: (in a.u., or Hartree/Bohr)
             1             2             3             4
    1    0.00009748   -0.00005335    0.00025115   -0.00029528
    2   -0.00007969    0.00000048    0.00065849   -0.00057928
    3    0.00000000   -0.00000000   -0.00000000    0.00000000
 Gradient time:  CPU 0.70 s  wall 0.64 s
 ----------------------------------------------------------------
             Standard Nuclear Orientation (Angstroms)
    I     Atom           X                Y                Z
 ----------------------------------------------------------------
    1      P       0.5218824609    -0.1216051328     0.0000000000
    2      H       0.9979632262     1.2210111864     0.0000000000
    3      N      -1.0387370273     0.1847216042    -0.0000000000
    4      H      -1.5550409488    -0.6969854247    -0.0000000000
 ----------------------------------------------------------------
 Nuclear Repulsion Energy =    49.6042365337 hartrees
 There are       12 alpha and       12 beta electrons

                       Distance Matrix (Angstroms)
             P (  1)   H (  2)   N (  3)
   H (  2)  1.424525
   N (  3)  1.590399  2.285179
   H (  4)  2.155150  3.193202  1.021752

 Requested basis set is 6-311++G(d,p)
 There are 29 shells and 66 basis functions
 A cutoff of  1.0D-14 yielded    435 shell pairs
 There are      2282 function pairs (      2427 Cartesian)
 Smallest overlap matrix eigenvalue = 1.76E-03
 Guess MOs from SCF MO coefficient file

 -----------------------------------------------------------------------
  General SCF calculation program by
  Eric Jon Sundstrom, Paul Horn, Yuezhi Mao, Dmitri Zuev, Alec White,
  David Stuck, Shaama M.S., Shane Yost, Joonho Lee, David Small,
  Daniel Levine, Susi Lehtola, Hugh Burton, Evgeny Epifanovsky
 -----------------------------------------------------------------------
 Hartree-Fock
 using 6 threads for integral computing
 -------------------------------------------------------
 OpenMP Integral computing Module                
 Release: version 2.0, May 2017, Q-Chem Inc. Pleasanton 
 -------------------------------------------------------
 A restricted SCF calculation will be
 performed using DIIS
 SCF converges when DIIS error is below 1.0e-08
 ---------------------------------------
  Cycle       Energy         DIIS error
 ---------------------------------------
    1    -396.3225459044      5.00e-05  
    2    -396.3225473719      1.73e-05  
    3    -396.3225475326      1.15e-05  
    4    -396.3225476103      1.75e-06  
    5    -396.3225476150      3.55e-07  
    6    -396.3225476152      1.23e-07  
    7    -396.3225476152      5.02e-08  
    8    -396.3225476152      1.99e-08  
    9    -396.3225476152      6.56e-09  Convergence criterion met
 ---------------------------------------
 SCF time:   CPU 1.45s  wall 0.00s 
 SCF   energy in the final basis set =     -396.3225476152
 Total energy in the final basis set =     -396.3225476152


 ------------------------------------------------------------------------------

   CCMAN2: suite of methods based on coupled cluster
           and equation of motion theories.

   Components:
   * libvmm-1.3-trunk
     by Evgeny Epifanovsky, Ilya Kaliman.
   * libtensor-2.5-trunk
     by Evgeny Epifanovsky, Michael Wormit, Dmitry Zuev, Sam Manzer, 
        Ilya Kaliman.
   * libcc-2.5-trunk
     by Evgeny Epifanovsky, Arik Landau, Tomasz Kus, Kirill Khistyaev, 
        Dmitry Zuev, Prashant Manohar, Xintian Feng, Anna Krylov, 
        Matthew Goldey, Alec White, Thomas Jagau, Kaushik Nanda, 
        Anastasia Gunina, Alexander Kunitsa, Joonho Lee.

   CCMAN original authors:
   Anna I. Krylov, C. David Sherrill, Steven R. Gwaltney,
   Edward F. C. Byrd (2000)
   Sergey V. Levchenko, Lyudmila V. Slipchenko, Tao Wang,
   Ana-Maria C. Cristian (2003)
   Piotr A. Pieniazek, C. Melania Oana, Evgeny Epifanovsky (2007)
   Prashant Manohar (2009)

 ------------------------------------------------------------------------------


 Allocating and initializing 30808MB of RAM...
 Calculation will run on 6 cores.


 Alpha MOs, Restricted
 -- Occupied --                  
-79.991 -15.582  -7.532  -5.426  -5.425  -5.424  -1.157  -0.789
  1 A     2 A     3 A     4 A     5 A     6 A     7 A     8 A                  
 -0.583  -0.539  -0.423  -0.385
  9 A    10 A    11 A    12 A                                                  
 -- Virtual --                   
  0.026   0.050   0.063   0.083   0.091   0.096   0.110   0.189
 13 A    14 A    15 A    16 A    17 A    18 A    19 A    20 A                  
  0.210   0.239   0.240   0.267   0.286   0.326   0.386   0.405
 21 A    22 A    23 A    24 A    25 A    26 A    27 A    28 A                  
  0.518   0.566   0.688   0.811   0.842   0.910   0.916   0.977
 29 A    30 A    31 A    32 A    33 A    34 A    35 A    36 A                  
  1.062   1.065   1.117   1.333   1.347   1.553   1.642   1.686
 37 A    38 A    39 A    40 A    41 A    42 A    43 A    44 A                  
  1.715   1.830   1.898   1.945   2.211   2.353   2.453   2.670
 45 A    46 A    47 A    48 A    49 A    50 A    51 A    52 A                  
  2.691   2.861   2.930   2.993   3.388   4.280   4.472   4.905
 53 A    54 A    55 A    56 A    57 A    58 A    59 A    60 A                  
  7.607  14.763  14.832  14.948  36.818 166.229
 61 A    62 A    63 A    64 A    65 A    66 A                                  

 Beta MOs, Restricted
 -- Occupied --                  
-79.991 -15.582  -7.532  -5.426  -5.425  -5.424  -1.157  -0.789
  1 A     2 A     3 A     4 A     5 A     6 A     7 A     8 A                  
 -0.583  -0.539  -0.423  -0.385
  9 A    10 A    11 A    12 A                                                  
 -- Virtual --                   
  0.026   0.050   0.063   0.083   0.091   0.096   0.110   0.189
 13 A    14 A    15 A    16 A    17 A    18 A    19 A    20 A                  
  0.210   0.239   0.240   0.267   0.286   0.326   0.386   0.405
 21 A    22 A    23 A    24 A    25 A    26 A    27 A    28 A                  
  0.518   0.566   0.688   0.811   0.842   0.910   0.916   0.977
 29 A    30 A    31 A    32 A    33 A    34 A    35 A    36 A                  
  1.062   1.065   1.117   1.333   1.347   1.553   1.642   1.686
 37 A    38 A    39 A    40 A    41 A    42 A    43 A    44 A                  
  1.715   1.830   1.898   1.945   2.211   2.353   2.453   2.670
 45 A    46 A    47 A    48 A    49 A    50 A    51 A    52 A                  
  2.691   2.861   2.930   2.993   3.388   4.280   4.472   4.905
 53 A    54 A    55 A    56 A    57 A    58 A    59 A    60 A                  
  7.607  14.763  14.832  14.948  36.818 166.229
 61 A    62 A    63 A    64 A    65 A    66 A                                  

 Occupation and symmetry of molecular orbitals

 Point group: C1 (1 irreducible representation).

                           A     All 
 -------------------------------------
 All molecular orbitals:
  - Alpha                  66    66  
  - Beta                   66    66  
 -------------------------------------
 Alpha orbitals:
  - Frozen occupied        6     6   
  - Active occupied        6     6   
  - Active virtual         54    54  
  - Frozen virtual         0     0   
 -------------------------------------
 Beta orbitals:
  - Frozen occupied        6     6   
  - Active occupied        6     6   
  - Active virtual         54    54  
  - Frozen virtual         0     0   
 -------------------------------------

 Import integrals:   CPU 0.00 s  wall 0.00 s

 Import integrals:   CPU 2.01 s  wall 0.39 s

 MP2 amplitudes:   CPU 0.01 s  wall 0.01 s

Running a double precision version
           CCSD T amplitudes will be solved using DIIS.

           Start     Size      MaxIter   EConv     TConv     
           3         7         100       1.00e-07  1.00e-05  
 ------------------------------------------------------------------------------
           Energy (a.u.)   Ediff      Tdiff       Comment
 ------------------------------------------------------------------------------
          -396.62619692                           
     1    -396.63077253   4.58e-03   5.64e-01     
     2    -396.64317515   1.24e-02   8.18e-02     
     3    -396.64394339   7.68e-04   3.56e-02     
     4    -396.64551141   1.57e-03   1.12e-02     Switched to DIIS steps.
     5    -396.64604362   5.32e-04   9.85e-03     
     6    -396.64605537   1.18e-05   1.79e-03     
     7    -396.64605332   2.05e-06   6.64e-04     
     8    -396.64605372   4.02e-07   1.59e-04     
     9    -396.64605338   3.47e-07   5.59e-05     
    10    -396.64605324   1.39e-07   2.48e-05     
    11    -396.64605316   7.95e-08   1.27e-05     
    12    -396.64605315   5.17e-09   2.22e-06     
 ------------------------------------------------------------------------------
          -396.64605315                           CCSD T converged.

End of double precision
 SCF energy                 = -396.32254762
 MP2 energy                 = -396.62619692
 CCSD correlation energy     =   -0.32350554
 CCSD total energy           = -396.64605315

 CCSD  T1^2 = 0.0065  T2^2 = 0.1551  Leading amplitudes:

 Amplitude    Orbitals with energies
  0.0206       11 (A) A                  ->    35 (A) A                   
              -0.4233                          0.9164                     
  0.0206       11 (A) B                  ->    35 (A) B                   
              -0.4233                          0.9164                     
  0.0177       11 (A) A                  ->    38 (A) A                   
              -0.4233                          1.0649                     
  0.0177       11 (A) B                  ->    38 (A) B                   
              -0.4233                          1.0649                     

 Amplitude    Orbitals with energies
 -0.1195       11 (A) A      11 (A) B    ->    13 (A) A      13 (A) B     
              -0.4233       -0.4233            0.0264        0.0264       
  0.1195       11 (A) A      11 (A) B    ->    13 (A) B      13 (A) A     
              -0.4233       -0.4233            0.0264        0.0264       
  0.1195       11 (A) B      11 (A) A    ->    13 (A) A      13 (A) B     
              -0.4233       -0.4233            0.0264        0.0264       
 -0.1195       11 (A) B      11 (A) A    ->    13 (A) B      13 (A) A     
              -0.4233       -0.4233            0.0264        0.0264       

 Computing CCSD intemediates for later calculations in double precision
 Finished.

Running a double precision version
           CCSD Lambda amplitudes will be solved using DIIS.
           Start     Size      MaxIter   EConv     LConv     
           3         7         100       1.00e-07  1.00e-05  
 ------------------------------------------------------------------------------
            Enorm      Ldiff       Comment
 ------------------------------------------------------------------------------
     1     4.03e-02   3.14e-02     
     2     9.87e-03   5.02e-03     
     3     4.14e-03   1.87e-03     
     4     2.08e-03   1.17e-03     Switched to DIIS steps.
     5     5.93e-04   4.91e-04     
     6     1.91e-04   1.40e-04     
     7     6.53e-05   2.79e-05     
     8     2.46e-05   6.39e-07     
     9     1.07e-05   9.10e-07     
    10     4.29e-06   4.36e-07     
    11     1.37e-06   2.87e-07     
    12     6.11e-07   1.36e-07     
    13     2.38e-07   7.35e-08     
    14     9.15e-08   1.70e-08     
 ------------------------------------------------------------------------------
                                   CCSD Lambda converged.

 Computing density matrices in double precision...
           Orbital response amplitudes will be solved using DIIS.
           Start     Size      MaxIter   EConv     LConv     
           3         7         100       1.00e-06  1.00e-06  
 ------------------------------------------------------------------------------
            Enorm      Ldiff       Comment
 ------------------------------------------------------------------------------
     1     5.43e-02   3.19e-03     
     2     2.88e-02   1.22e-02     
     3     2.14e-02   2.99e-03     
     4     9.92e-03   3.23e-04     Switched to DIIS steps.
     5     2.81e-03   3.11e-03     
     6     7.94e-04   3.37e-04     
     7     7.22e-05   1.89e-04     
     8     8.84e-06   1.36e-05     
     9     4.23e-06   7.71e-07     
    10     1.40e-06   6.54e-07     
    11     1.77e-07   1.32e-07     
 ------------------------------------------------------------------------------
                                   Orbital response converged.

 Computing density matrices... Done.
 CCSD calculation:   CPU 31.58 s  wall 7.10 s

 Transferring MO TPDM to AO TPDM
 Transferring g2_o1o1o1o1
 Transferring g2_o1o1o1v1
 Transferring g2_o1o1v1v1
 Transferring g2_o1v1o1v1
 Transferring g2_o1v1v1v1
 Transferring g2_v1v1v1v1
 Adding separable TPDM
 Computing TPDM gradient
 --------------------------------------------------------
 2e gradient
  Atom          X               Y               Z
 --------------------------------------------------------
    1        -12.439485        5.380753       -0.000000  
    2         -1.473430       -2.955836        0.000000  
    3         11.636302       -5.132639        0.000000  
    4          2.276613        2.707722       -0.000000  
 --------------------------------------------------------
 --------------------------------------------------------
 Final gradient
  Atom          X               Y               Z
 --------------------------------------------------------
    1        -12.439485        5.380753       -0.000000  
    2         -1.473430       -2.955836        0.000000  
    3         11.636302       -5.132639        0.000000  
    4          2.276613        2.707722       -0.000000  
 --------------------------------------------------------
 Analytic gradient from two-electron contribution:   CPU 13.00 s  wall 2.24 s

 Total ccman2 time:   CPU 49.21 s  wall 10.33 s


 --------------------------------------------------------------

                    Orbital Energies (a.u.)
 --------------------------------------------------------------

 Alpha MOs
 -- Occupied --
-79.9908 -15.5823  -7.5324  -5.4257  -5.4254  -5.4242  -1.1572  -0.7892
 -0.5831  -0.5394  -0.4233  -0.3849
 -- Virtual --
  0.0264   0.0498   0.0626   0.0828   0.0907   0.0959   0.1098   0.1892
  0.2098   0.2385   0.2397   0.2674   0.2860   0.3264   0.3864   0.4046
  0.5178   0.5664   0.6880   0.8109   0.8415   0.9097   0.9164   0.9770
  1.0617   1.0649   1.1167   1.3328   1.3473   1.5535   1.6418   1.6858
  1.7146   1.8304   1.8975   1.9447   2.2108   2.3531   2.4534   2.6703
  2.6915   2.8608   2.9299   2.9930   3.3884   4.2797   4.4724   4.9053
  7.6071  14.7628  14.8322  14.9477  36.8182 166.2294
 --------------------------------------------------------------

          Ground-State Mulliken Net Atomic Charges

     Atom                 Charge (a.u.)
  ----------------------------------------
      1 P                     0.294914
      2 H                    -0.088160
      3 N                    -0.431867
      4 H                     0.225112
  ----------------------------------------
  Sum of atomic charges =     0.000000

 -----------------------------------------------------------------
                    Cartesian Multipole Moments
 -----------------------------------------------------------------
    Charge (ESU x 10^10)
                 0.0000
    Dipole Moment (Debye)
         X       1.0705      Y      -1.2764      Z       0.0000
       Tot       1.6659
    Quadrupole Moments (Debye-Ang)
        XX     -20.4307     XY       3.8602     YY     -20.7723
        XZ       0.0000     YZ      -0.0000     ZZ     -19.5425
    Octopole Moments (Debye-Ang^2)
       XXX      -0.4547    XXY      -3.7752    XYY      -1.3954
       YYY      -1.4683    XXZ       0.0000    XYZ      -0.0000
       YYZ       0.0000    XZZ       0.5979    YZZ      -0.1346
       ZZZ       0.0000
    Hexadecapole Moments (Debye-Ang^3)
      XXXX     -99.4605   XXXY      10.7772   XXYY     -25.1757
      XYYY       5.1536   YYYY     -42.0385   XXXZ       0.0000
      XXYZ      -0.0000   XYYZ       0.0000   YYYZ      -0.0000
      XXZZ     -21.3565   XYZZ       1.4370   YYZZ     -11.3833
      XZZZ       0.0000   YZZZ      -0.0000   ZZZZ     -25.6083
 -----------------------------------------------------------------
 DrvMan completing analytic gradient of the correlated energy
 Correlated dipole moment
            1
    1   0.4211805
    2  -0.5021597
    3   0.0000000
 Energy read as -396.646053154
 Full Analytical Gradient: (in a.u., or Hartree/Bohr)
             1             2             3             4
    1   -0.00009348    0.00005283   -0.00025579    0.00029644
    2    0.00015177   -0.00004187   -0.00074821    0.00063831
    3    0.00000000   -0.00000000   -0.00000000   -0.00000000
 Gradient time:  CPU 0.71 s  wall 0.65 s
 ----------------------------------------------------------------
             Standard Nuclear Orientation (Angstroms)
    I     Atom           X                Y                Z
 ----------------------------------------------------------------
    1      P       0.5218824609    -0.1216051328     0.0000000000
    2      H       0.9979632262     1.2210111864     0.0000000000
    3      N      -1.0387370273     0.1857216042     0.0010000000
    4      H      -1.5550409488    -0.6969854247    -0.0000000000
 ----------------------------------------------------------------
 Nuclear Repulsion Energy =    49.5972523579 hartrees
 There are       12 alpha and       12 beta electrons

                       Distance Matrix (Angstroms)
             P (  1)   H (  2)   N (  3)
   H (  2)  1.424525
   N (  3)  1.590592  2.284726
   H (  4)  2.155150  3.193202  1.022615

 Requested basis set is 6-311++G(d,p)
 There are 29 shells and 66 basis functions
 A cutoff of  1.0D-14 yielded    435 shell pairs
 There are      2282 function pairs (      2427 Cartesian)
 Smallest overlap matrix eigenvalue = 1.76E-03
 Guess MOs from SCF MO coefficient file

 -----------------------------------------------------------------------
  General SCF calculation program by
  Eric Jon Sundstrom, Paul Horn, Yuezhi Mao, Dmitri Zuev, Alec White,
  David Stuck, Shaama M.S., Shane Yost, Joonho Lee, David Small,
  Daniel Levine, Susi Lehtola, Hugh Burton, Evgeny Epifanovsky
 -----------------------------------------------------------------------
 Hartree-Fock
 using 6 threads for integral computing
 -------------------------------------------------------
 OpenMP Integral computing Module                
 Release: version 2.0, May 2017, Q-Chem Inc. Pleasanton 
 -------------------------------------------------------
 A restricted SCF calculation will be
 performed using DIIS
 SCF converges when DIIS error is below 1.0e-08
 ---------------------------------------
  Cycle       Energy         DIIS error
 ---------------------------------------
    1    -396.3225032277      3.12e-05  
    2    -396.3225038782      1.00e-05  
    3    -396.3225039571      6.95e-06  
    4    -396.3225039908      1.68e-06  
    5    -396.3225039993      7.99e-07  
    6    -396.3225040024      3.97e-07  
    7    -396.3225040033      1.11e-07  
    8    -396.3225040034      2.88e-08  
    9    -396.3225040033      8.57e-09  Convergence criterion met
 ---------------------------------------
 SCF time:   CPU 1.45s  wall 1.00s 
 SCF   energy in the final basis set =     -396.3225040033
 Total energy in the final basis set =     -396.3225040033


 ------------------------------------------------------------------------------

   CCMAN2: suite of methods based on coupled cluster
           and equation of motion theories.

   Components:
   * libvmm-1.3-trunk
     by Evgeny Epifanovsky, Ilya Kaliman.
   * libtensor-2.5-trunk
     by Evgeny Epifanovsky, Michael Wormit, Dmitry Zuev, Sam Manzer, 
        Ilya Kaliman.
   * libcc-2.5-trunk
     by Evgeny Epifanovsky, Arik Landau, Tomasz Kus, Kirill Khistyaev, 
        Dmitry Zuev, Prashant Manohar, Xintian Feng, Anna Krylov, 
        Matthew Goldey, Alec White, Thomas Jagau, Kaushik Nanda, 
        Anastasia Gunina, Alexander Kunitsa, Joonho Lee.

   CCMAN original authors:
   Anna I. Krylov, C. David Sherrill, Steven R. Gwaltney,
   Edward F. C. Byrd (2000)
   Sergey V. Levchenko, Lyudmila V. Slipchenko, Tao Wang,
   Ana-Maria C. Cristian (2003)
   Piotr A. Pieniazek, C. Melania Oana, Evgeny Epifanovsky (2007)
   Prashant Manohar (2009)

 ------------------------------------------------------------------------------


 Allocating and initializing 30808MB of RAM...
 Calculation will run on 6 cores.


 Alpha MOs, Restricted
 -- Occupied --                  
-79.991 -15.582  -7.532  -5.426  -5.425  -5.424  -1.157  -0.789
  1 A     2 A     3 A     4 A     5 A     6 A     7 A     8 A                  
 -0.583  -0.539  -0.423  -0.385
  9 A    10 A    11 A    12 A                                                  
 -- Virtual --                   
  0.026   0.050   0.063   0.083   0.091   0.096   0.110   0.189
 13 A    14 A    15 A    16 A    17 A    18 A    19 A    20 A                  
  0.210   0.239   0.240   0.267   0.286   0.326   0.386   0.405
 21 A    22 A    23 A    24 A    25 A    26 A    27 A    28 A                  
  0.518   0.566   0.688   0.811   0.842   0.909   0.916   0.977
 29 A    30 A    31 A    32 A    33 A    34 A    35 A    36 A                  
  1.062   1.065   1.117   1.333   1.347   1.553   1.641   1.686
 37 A    38 A    39 A    40 A    41 A    42 A    43 A    44 A                  
  1.714   1.830   1.897   1.945   2.210   2.353   2.453   2.670
 45 A    46 A    47 A    48 A    49 A    50 A    51 A    52 A                  
  2.692   2.861   2.930   2.993   3.387   4.280   4.472   4.904
 53 A    54 A    55 A    56 A    57 A    58 A    59 A    60 A                  
  7.607  14.763  14.832  14.947  36.817 166.229
 61 A    62 A    63 A    64 A    65 A    66 A                                  

 Beta MOs, Restricted
 -- Occupied --                  
-79.991 -15.582  -7.532  -5.426  -5.425  -5.424  -1.157  -0.789
  1 A     2 A     3 A     4 A     5 A     6 A     7 A     8 A                  
 -0.583  -0.539  -0.423  -0.385
  9 A    10 A    11 A    12 A                                                  
 -- Virtual --                   
  0.026   0.050   0.063   0.083   0.091   0.096   0.110   0.189
 13 A    14 A    15 A    16 A    17 A    18 A    19 A    20 A                  
  0.210   0.239   0.240   0.267   0.286   0.326   0.386   0.405
 21 A    22 A    23 A    24 A    25 A    26 A    27 A    28 A                  
  0.518   0.566   0.688   0.811   0.842   0.909   0.916   0.977
 29 A    30 A    31 A    32 A    33 A    34 A    35 A    36 A                  
  1.062   1.065   1.117   1.333   1.347   1.553   1.641   1.686
 37 A    38 A    39 A    40 A    41 A    42 A    43 A    44 A                  
  1.714   1.830   1.897   1.945   2.210   2.353   2.453   2.670
 45 A    46 A    47 A    48 A    49 A    50 A    51 A    52 A                  
  2.692   2.861   2.930   2.993   3.387   4.280   4.472   4.904
 53 A    54 A    55 A    56 A    57 A    58 A    59 A    60 A                  
  7.607  14.763  14.832  14.947  36.817 166.229
 61 A    62 A    63 A    64 A    65 A    66 A                                  

 Occupation and symmetry of molecular orbitals

 Point group: C1 (1 irreducible representation).

                           A     All 
 -------------------------------------
 All molecular orbitals:
  - Alpha                  66    66  
  - Beta                   66    66  
 -------------------------------------
 Alpha orbitals:
  - Frozen occupied        6     6   
  - Active occupied        6     6   
  - Active virtual         54    54  
  - Frozen virtual         0     0   
 -------------------------------------
 Beta orbitals:
  - Frozen occupied        6     6   
  - Active occupied        6     6   
  - Active virtual         54    54  
  - Frozen virtual         0     0   
 -------------------------------------

 Import integrals:   CPU 0.00 s  wall 0.00 s

 Import integrals:   CPU 2.00 s  wall 0.38 s

 MP2 amplitudes:   CPU 0.01 s  wall 0.01 s

Running a double precision version
           CCSD T amplitudes will be solved using DIIS.

           Start     Size      MaxIter   EConv     TConv     
           3         7         100       1.00e-07  1.00e-05  
 ------------------------------------------------------------------------------
           Energy (a.u.)   Ediff      Tdiff       Comment
 ------------------------------------------------------------------------------
          -396.62620488                           
     1    -396.63076333   4.56e-03   5.64e-01     
     2    -396.64317549   1.24e-02   8.18e-02     
     3    -396.64394224   7.67e-04   3.56e-02     
     4    -396.64551149   1.57e-03   1.12e-02     Switched to DIIS steps.
     5    -396.64604429   5.33e-04   9.85e-03     
     6    -396.64605606   1.18e-05   1.79e-03     
     7    -396.64605402   2.05e-06   6.64e-04     
     8    -396.64605442   4.02e-07   1.59e-04     
     9    -396.64605407   3.47e-07   5.59e-05     
    10    -396.64605393   1.39e-07   2.48e-05     
    11    -396.64605385   7.95e-08   1.27e-05     
    12    -396.64605385   5.15e-09   2.22e-06     
 ------------------------------------------------------------------------------
          -396.64605385                           CCSD T converged.

End of double precision
 SCF energy                 = -396.32250400
 MP2 energy                 = -396.62620488
 CCSD correlation energy     =   -0.32354985
 CCSD total energy           = -396.64605385

 CCSD  T1^2 = 0.0065  T2^2 = 0.1551  Leading amplitudes:

 Amplitude    Orbitals with energies
 -0.0206       11 (A) A                  ->    35 (A) A                   
              -0.4232                          0.9164                     
 -0.0206       11 (A) B                  ->    35 (A) B                   
              -0.4232                          0.9164                     
 -0.0177       11 (A) A                  ->    38 (A) A                   
              -0.4232                          1.0649                     
 -0.0177       11 (A) B                  ->    38 (A) B                   
              -0.4232                          1.0649                     

 Amplitude    Orbitals with energies
 -0.1196       11 (A) A      11 (A) B    ->    13 (A) A      13 (A) B     
              -0.4232       -0.4232            0.0263        0.0263       
  0.1196       11 (A) A      11 (A) B    ->    13 (A) B      13 (A) A     
              -0.4232       -0.4232            0.0263        0.0263       
  0.1196       11 (A) B      11 (A) A    ->    13 (A) A      13 (A) B     
              -0.4232       -0.4232            0.0263        0.0263       
 -0.1196       11 (A) B      11 (A) A    ->    13 (A) B      13 (A) A     
              -0.4232       -0.4232            0.0263        0.0263       

 Computing CCSD intemediates for later calculations in double precision
 Finished.

Running a double precision version
           CCSD Lambda amplitudes will be solved using DIIS.
           Start     Size      MaxIter   EConv     LConv     
           3         7         100       1.00e-07  1.00e-05  
 ------------------------------------------------------------------------------
            Enorm      Ldiff       Comment
 ------------------------------------------------------------------------------
     1     4.04e-02   3.14e-02     
     2     9.87e-03   5.02e-03     
     3     4.14e-03   1.87e-03     
     4     2.08e-03   1.17e-03     Switched to DIIS steps.
     5     5.93e-04   4.90e-04     
     6     1.91e-04   1.40e-04     
     7     6.53e-05   2.79e-05     
     8     2.46e-05   6.43e-07     
     9     1.07e-05   9.10e-07     
    10     4.29e-06   4.37e-07     
    11     1.37e-06   2.87e-07     
    12     6.11e-07   1.36e-07     
    13     2.38e-07   7.36e-08     
    14     9.16e-08   1.71e-08     
 ------------------------------------------------------------------------------
                                   CCSD Lambda converged.

 Computing density matrices in double precision...
           Orbital response amplitudes will be solved using DIIS.
           Start     Size      MaxIter   EConv     LConv     
           3         7         100       1.00e-06  1.00e-06  
 ------------------------------------------------------------------------------
            Enorm      Ldiff       Comment
 ------------------------------------------------------------------------------
     1     5.43e-02   3.19e-03     
     2     2.88e-02   1.21e-02     
     3     2.15e-02   3.00e-03     
     4     1.00e-02   3.22e-04     Switched to DIIS steps.
     5     2.81e-03   3.15e-03     
     6     7.96e-04   3.36e-04     
     7     7.23e-05   1.90e-04     
     8     8.84e-06   1.37e-05     
     9     4.24e-06   7.74e-07     
    10     1.40e-06   6.54e-07     
    11     1.77e-07   1.32e-07     
 ------------------------------------------------------------------------------
                                   Orbital response converged.

 Computing density matrices... Done.
 CCSD calculation:   CPU 31.88 s  wall 7.15 s

 Transferring MO TPDM to AO TPDM
 Transferring g2_o1o1o1o1
 Transferring g2_o1o1o1v1
 Transferring g2_o1o1v1v1
 Transferring g2_o1v1o1v1
 Transferring g2_o1v1v1v1
 Transferring g2_v1v1v1v1
 Adding separable TPDM
 Computing TPDM gradient
 --------------------------------------------------------
 2e gradient
  Atom          X               Y               Z
 --------------------------------------------------------
    1        -12.434261        5.390364        0.007125  
    2         -1.472145       -2.956620        0.001471  
    3         11.632975       -5.140440       -0.012331  
    4          2.273431        2.706697        0.003735  
 --------------------------------------------------------
 --------------------------------------------------------
 Final gradient
  Atom          X               Y               Z
 --------------------------------------------------------
    1        -12.434261        5.390364        0.007125  
    2         -1.472145       -2.956620        0.001471  
    3         11.632975       -5.140440       -0.012331  
    4          2.273431        2.706697        0.003735  
 --------------------------------------------------------
 Analytic gradient from two-electron contribution:   CPU 13.23 s  wall 2.28 s

 Total ccman2 time:   CPU 50.08 s  wall 10.48 s


 --------------------------------------------------------------

                    Orbital Energies (a.u.)
 --------------------------------------------------------------

 Alpha MOs
 -- Occupied --
-79.9908 -15.5825  -7.5324  -5.4257  -5.4254  -5.4242  -1.1570  -0.7890
 -0.5829  -0.5394  -0.4232  -0.3850
 -- Virtual --
  0.0263   0.0498   0.0626   0.0828   0.0907   0.0959   0.1098   0.1891
  0.2098   0.2385   0.2397   0.2674   0.2858   0.3264   0.3864   0.4046
  0.5178   0.5665   0.6877   0.8108   0.8415   0.9093   0.9164   0.9770
  1.0615   1.0649   1.1167   1.3327   1.3474   1.5532   1.6414   1.6858
  1.7145   1.8304   1.8975   1.9448   2.2097   2.3529   2.4535   2.6696
  2.6918   2.8605   2.9297   2.9930   3.3872   4.2796   4.4723   4.9038
  7.6070  14.7627  14.8323  14.9475  36.8173 166.2294
 --------------------------------------------------------------

          Ground-State Mulliken Net Atomic Charges

     Atom                 Charge (a.u.)
  ----------------------------------------
      1 P                     0.294850
      2 H                    -0.088131
      3 N                    -0.431482
      4 H                     0.224763
  ----------------------------------------
  Sum of atomic charges =    -0.000000

 -----------------------------------------------------------------
                    Cartesian Multipole Moments
 -----------------------------------------------------------------
    Charge (ESU x 10^10)
                -0.0000
    Dipole Moment (Debye)
         X       1.0714      Y      -1.2776      Z      -0.0020
       Tot       1.6674
    Quadrupole Moments (Debye-Ang)
        XX     -20.4321     XY       3.8593     YY     -20.7744
        XZ       0.0048     YZ      -0.0022     ZZ     -19.5440
    Octopole Moments (Debye-Ang^2)
       XXX      -0.4451    XXY      -3.7821    XYY      -1.3908
       YYY      -1.4852    XXZ      -0.0104    XYZ       0.0004
       YYZ      -0.0066    XZZ       0.5994    YZZ      -0.1407
       ZZZ      -0.0183
    Hexadecapole Moments (Debye-Ang^3)
      XXXX     -99.4758   XXXY      10.7853   XXYY     -25.1833
      XYYY       5.1703   YYYY     -42.0548   XXXZ       0.0290
      XXYZ      -0.0051   XYYZ       0.0089   YYYZ      -0.0064
      XXZZ     -21.3585   XYZZ       1.4414   YYZZ     -11.3867
      XZZZ       0.0233   YZZZ      -0.0062   ZZZZ     -25.6106
 -----------------------------------------------------------------
 DrvMan completing analytic gradient of the correlated energy
 Correlated dipole moment
            1
    1   0.4215319
    2  -0.5026342
    3  -0.0007682
 Energy read as -396.646053848
 Full Analytical Gradient: (in a.u., or Hartree/Bohr)
             1             2             3             4
    1    0.00000200   -0.00000028   -0.00000087   -0.00000085
    2    0.00003605   -0.00002067   -0.00004313    0.00002774
    3    0.00002909   -0.00003537    0.00005783   -0.00005155
 Gradient time:  CPU 0.70 s  wall 0.65 s
 ----------------------------------------------------------------
             Standard Nuclear Orientation (Angstroms)
    I     Atom           X                Y                Z
 ----------------------------------------------------------------
    1      P       0.5218824609    -0.1216051328     0.0000000000
    2      H       0.9979632262     1.2210111864     0.0000000000
    3      N      -1.0387370273     0.1857216042    -0.0000000000
    4      H      -1.5540409488    -0.6969854247    -0.0000000000
 ----------------------------------------------------------------
 Nuclear Repulsion Energy =    49.6007383119 hartrees
 There are       12 alpha and       12 beta electrons

                       Distance Matrix (Angstroms)
             P (  1)   H (  2)   N (  3)
   H (  2)  1.424525
   N (  3)  1.590592  2.284726
   H (  4)  2.154187  3.192403  1.022110

 Requested basis set is 6-311++G(d,p)
 There are 29 shells and 66 basis functions
 A cutoff of  1.0D-14 yielded    435 shell pairs
 There are      2282 function pairs (      2427 Cartesian)
 Smallest overlap matrix eigenvalue = 1.76E-03
 Guess MOs from SCF MO coefficient file

 -----------------------------------------------------------------------
  General SCF calculation program by
  Eric Jon Sundstrom, Paul Horn, Yuezhi Mao, Dmitri Zuev, Alec White,
  David Stuck, Shaama M.S., Shane Yost, Joonho Lee, David Small,
  Daniel Levine, Susi Lehtola, Hugh Burton, Evgeny Epifanovsky
 -----------------------------------------------------------------------
 Hartree-Fock
 using 6 threads for integral computing
 -------------------------------------------------------
 OpenMP Integral computing Module                
 Release: version 2.0, May 2017, Q-Chem Inc. Pleasanton 
 -------------------------------------------------------
 A restricted SCF calculation will be
 performed using DIIS
 SCF converges when DIIS error is below 1.0e-08
 ---------------------------------------
  Cycle       Energy         DIIS error
 ---------------------------------------
    1    -396.3225127187      2.40e-05  
    2    -396.3225131234      6.48e-06  
    3    -396.3225131762      3.83e-06  
    4    -396.3225131896      1.56e-06  
    5    -396.3225131969      7.90e-07  
    6    -396.3225132002      3.43e-07  
    7    -396.3225132009      7.75e-08  
    8    -396.3225132009      2.15e-08  
    9    -396.3225132009      7.31e-09  Convergence criterion met
 ---------------------------------------
 SCF time:   CPU 1.45s  wall 1.00s 
 SCF   energy in the final basis set =     -396.3225132009
 Total energy in the final basis set =     -396.3225132009


 ------------------------------------------------------------------------------

   CCMAN2: suite of methods based on coupled cluster
           and equation of motion theories.

   Components:
   * libvmm-1.3-trunk
     by Evgeny Epifanovsky, Ilya Kaliman.
   * libtensor-2.5-trunk
     by Evgeny Epifanovsky, Michael Wormit, Dmitry Zuev, Sam Manzer, 
        Ilya Kaliman.
   * libcc-2.5-trunk
     by Evgeny Epifanovsky, Arik Landau, Tomasz Kus, Kirill Khistyaev, 
        Dmitry Zuev, Prashant Manohar, Xintian Feng, Anna Krylov, 
        Matthew Goldey, Alec White, Thomas Jagau, Kaushik Nanda, 
        Anastasia Gunina, Alexander Kunitsa, Joonho Lee.

   CCMAN original authors:
   Anna I. Krylov, C. David Sherrill, Steven R. Gwaltney,
   Edward F. C. Byrd (2000)
   Sergey V. Levchenko, Lyudmila V. Slipchenko, Tao Wang,
   Ana-Maria C. Cristian (2003)
   Piotr A. Pieniazek, C. Melania Oana, Evgeny Epifanovsky (2007)
   Prashant Manohar (2009)

 ------------------------------------------------------------------------------


 Allocating and initializing 30808MB of RAM...
 Calculation will run on 6 cores.


 Alpha MOs, Restricted
 -- Occupied --                  
-79.991 -15.582  -7.532  -5.426  -5.425  -5.424  -1.157  -0.789
  1 A     2 A     3 A     4 A     5 A     6 A     7 A     8 A                  
 -0.583  -0.539  -0.423  -0.385
  9 A    10 A    11 A    12 A                                                  
 -- Virtual --                   
  0.026   0.050   0.063   0.083   0.091   0.096   0.110   0.189
 13 A    14 A    15 A    16 A    17 A    18 A    19 A    20 A                  
  0.210   0.239   0.240   0.267   0.286   0.326   0.386   0.405
 21 A    22 A    23 A    24 A    25 A    26 A    27 A    28 A                  
  0.518   0.566   0.688   0.811   0.841   0.909   0.916   0.977
 29 A    30 A    31 A    32 A    33 A    34 A    35 A    36 A                  
  1.061   1.065   1.117   1.333   1.347   1.553   1.641   1.686
 37 A    38 A    39 A    40 A    41 A    42 A    43 A    44 A                  
  1.715   1.830   1.898   1.945   2.210   2.353   2.454   2.670
 45 A    46 A    47 A    48 A    49 A    50 A    51 A    52 A                  
  2.692   2.860   2.930   2.993   3.388   4.280   4.472   4.904
 53 A    54 A    55 A    56 A    57 A    58 A    59 A    60 A                  
  7.607  14.763  14.832  14.947  36.818 166.229
 61 A    62 A    63 A    64 A    65 A    66 A                                  

 Beta MOs, Restricted
 -- Occupied --                  
-79.991 -15.582  -7.532  -5.426  -5.425  -5.424  -1.157  -0.789
  1 A     2 A     3 A     4 A     5 A     6 A     7 A     8 A                  
 -0.583  -0.539  -0.423  -0.385
  9 A    10 A    11 A    12 A                                                  
 -- Virtual --                   
  0.026   0.050   0.063   0.083   0.091   0.096   0.110   0.189
 13 A    14 A    15 A    16 A    17 A    18 A    19 A    20 A                  
  0.210   0.239   0.240   0.267   0.286   0.326   0.386   0.405
 21 A    22 A    23 A    24 A    25 A    26 A    27 A    28 A                  
  0.518   0.566   0.688   0.811   0.841   0.909   0.916   0.977
 29 A    30 A    31 A    32 A    33 A    34 A    35 A    36 A                  
  1.061   1.065   1.117   1.333   1.347   1.553   1.641   1.686
 37 A    38 A    39 A    40 A    41 A    42 A    43 A    44 A                  
  1.715   1.830   1.898   1.945   2.210   2.353   2.454   2.670
 45 A    46 A    47 A    48 A    49 A    50 A    51 A    52 A                  
  2.692   2.860   2.930   2.993   3.388   4.280   4.472   4.904
 53 A    54 A    55 A    56 A    57 A    58 A    59 A    60 A                  
  7.607  14.763  14.832  14.947  36.818 166.229
 61 A    62 A    63 A    64 A    65 A    66 A                                  

 Occupation and symmetry of molecular orbitals

 Point group: C1 (1 irreducible representation).

                           A     All 
 -------------------------------------
 All molecular orbitals:
  - Alpha                  66    66  
  - Beta                   66    66  
 -------------------------------------
 Alpha orbitals:
  - Frozen occupied        6     6   
  - Active occupied        6     6   
  - Active virtual         54    54  
  - Frozen virtual         0     0   
 -------------------------------------
 Beta orbitals:
  - Frozen occupied        6     6   
  - Active occupied        6     6   
  - Active virtual         54    54  
  - Frozen virtual         0     0   
 -------------------------------------

 Import integrals:   CPU 0.00 s  wall 0.00 s

 Import integrals:   CPU 2.01 s  wall 0.39 s

 MP2 amplitudes:   CPU 0.01 s  wall 0.01 s

Running a double precision version
           CCSD T amplitudes will be solved using DIIS.

           Start     Size      MaxIter   EConv     TConv     
           3         7         100       1.00e-07  1.00e-05  
 ------------------------------------------------------------------------------
           Energy (a.u.)   Ediff      Tdiff       Comment
 ------------------------------------------------------------------------------
          -396.62620501                           
     1    -396.63076663   4.56e-03   5.64e-01     
     2    -396.64317607   1.24e-02   8.18e-02     
     3    -396.64394276   7.67e-04   3.56e-02     
     4    -396.64551152   1.57e-03   1.12e-02     Switched to DIIS steps.
     5    -396.64604410   5.33e-04   9.85e-03     
     6    -396.64605586   1.18e-05   1.79e-03     
     7    -396.64605381   2.05e-06   6.64e-04     
     8    -396.64605421   4.02e-07   1.59e-04     
     9    -396.64605386   3.47e-07   5.58e-05     
    10    -396.64605372   1.39e-07   2.48e-05     
    11    -396.64605364   7.94e-08   1.27e-05     
    12    -396.64605364   5.15e-09   2.22e-06     
 ------------------------------------------------------------------------------
          -396.64605364                           CCSD T converged.

End of double precision
 SCF energy                 = -396.32251320
 MP2 energy                 = -396.62620501
 CCSD correlation energy     =   -0.32354044
 CCSD total energy           = -396.64605364

 CCSD  T1^2 = 0.0065  T2^2 = 0.1551  Leading amplitudes:

 Amplitude    Orbitals with energies
  0.0206       11 (A) A                  ->    35 (A) A                   
              -0.4233                          0.9164                     
  0.0206       11 (A) B                  ->    35 (A) B                   
              -0.4233                          0.9164                     
  0.0177       11 (A) A                  ->    38 (A) A                   
              -0.4233                          1.0649                     
  0.0177       11 (A) B                  ->    38 (A) B                   
              -0.4233                          1.0649                     

 Amplitude    Orbitals with energies
 -0.1196       11 (A) A      11 (A) B    ->    13 (A) A      13 (A) B     
              -0.4233       -0.4233            0.0263        0.0263       
  0.1196       11 (A) A      11 (A) B    ->    13 (A) B      13 (A) A     
              -0.4233       -0.4233            0.0263        0.0263       
  0.1196       11 (A) B      11 (A) A    ->    13 (A) A      13 (A) B     
              -0.4233       -0.4233            0.0263        0.0263       
 -0.1196       11 (A) B      11 (A) A    ->    13 (A) B      13 (A) A     
              -0.4233       -0.4233            0.0263        0.0263       

 Computing CCSD intemediates for later calculations in double precision
 Finished.

Running a double precision version
           CCSD Lambda amplitudes will be solved using DIIS.
           Start     Size      MaxIter   EConv     LConv     
           3         7         100       1.00e-07  1.00e-05  
 ------------------------------------------------------------------------------
            Enorm      Ldiff       Comment
 ------------------------------------------------------------------------------
     1     4.04e-02   3.14e-02     
     2     9.87e-03   5.02e-03     
     3     4.14e-03   1.87e-03     
     4     2.08e-03   1.17e-03     Switched to DIIS steps.
     5     5.93e-04   4.90e-04     
     6     1.91e-04   1.40e-04     
     7     6.53e-05   2.79e-05     
     8     2.45e-05   6.43e-07     
     9     1.07e-05   9.09e-07     
    10     4.29e-06   4.37e-07     
    11     1.37e-06   2.87e-07     
    12     6.11e-07   1.36e-07     
    13     2.38e-07   7.35e-08     
    14     9.15e-08   1.70e-08     
 ------------------------------------------------------------------------------
                                   CCSD Lambda converged.

 Computing density matrices in double precision...
           Orbital response amplitudes will be solved using DIIS.
           Start     Size      MaxIter   EConv     LConv     
           3         7         100       1.00e-06  1.00e-06  
 ------------------------------------------------------------------------------
            Enorm      Ldiff       Comment
 ------------------------------------------------------------------------------
     1     5.43e-02   3.19e-03     
     2     2.88e-02   1.22e-02     
     3     2.15e-02   3.00e-03     
     4     9.97e-03   3.21e-04     Switched to DIIS steps.
     5     2.81e-03   3.13e-03     
     6     7.95e-04   3.36e-04     
     7     7.23e-05   1.90e-04     
     8     8.84e-06   1.37e-05     
     9     4.24e-06   7.77e-07     
    10     1.40e-06   6.54e-07     
    11     1.77e-07   1.31e-07     
 ------------------------------------------------------------------------------
                                   Orbital response converged.

 Computing density matrices... Done.
 CCSD calculation:   CPU 31.83 s  wall 7.15 s

 Transferring MO TPDM to AO TPDM
 Transferring g2_o1o1o1o1
 Transferring g2_o1o1o1v1
 Transferring g2_o1o1v1v1
 Transferring g2_o1v1o1v1
 Transferring g2_o1v1v1v1
 Transferring g2_v1v1v1v1
 Adding separable TPDM
 Computing TPDM gradient
 --------------------------------------------------------
 2e gradient
  Atom          X               Y               Z
 --------------------------------------------------------
    1        -12.434369        5.390795        0.000000  
    2         -1.471934       -2.956880       -0.000000  
    3         11.634946       -5.142663        0.000000  
    4          2.271357        2.708749       -0.000000  
 --------------------------------------------------------
 --------------------------------------------------------
 Final gradient
  Atom          X               Y               Z
 --------------------------------------------------------
    1        -12.434369        5.390795        0.000000  
    2         -1.471934       -2.956880       -0.000000  
    3         11.634946       -5.142663        0.000000  
    4          2.271357        2.708749       -0.000000  
 --------------------------------------------------------
 Analytic gradient from two-electron contribution:   CPU 13.32 s  wall 2.30 s

 Total ccman2 time:   CPU 50.19 s  wall 10.50 s


 --------------------------------------------------------------

                    Orbital Energies (a.u.)
 --------------------------------------------------------------

 Alpha MOs
 -- Occupied --
-79.9908 -15.5824  -7.5324  -5.4257  -5.4254  -5.4242  -1.1571  -0.7890
 -0.5829  -0.5394  -0.4233  -0.3851
 -- Virtual --
  0.0263   0.0498   0.0626   0.0828   0.0907   0.0959   0.1098   0.1891
  0.2097   0.2385   0.2397   0.2674   0.2859   0.3264   0.3864   0.4046
  0.5178   0.5665   0.6878   0.8108   0.8415   0.9094   0.9164   0.9771
  1.0613   1.0649   1.1166   1.3327   1.3474   1.5532   1.6411   1.6858
  1.7145   1.8303   1.8977   1.9448   2.2103   2.3530   2.4535   2.6700
  2.6922   2.8602   2.9298   2.9928   3.3880   4.2797   4.4725   4.9044
  7.6071  14.7627  14.8323  14.9475  36.8178 166.2294
 --------------------------------------------------------------

          Ground-State Mulliken Net Atomic Charges

     Atom                 Charge (a.u.)
  ----------------------------------------
      1 P                     0.294817
      2 H                    -0.088148
      3 N                    -0.431391
      4 H                     0.224721
  ----------------------------------------
  Sum of atomic charges =    -0.000000

 -----------------------------------------------------------------
                    Cartesian Multipole Moments
 -----------------------------------------------------------------
    Charge (ESU x 10^10)
                -0.0000
    Dipole Moment (Debye)
         X       1.0727      Y      -1.2776      Z       0.0000
       Tot       1.6682
    Quadrupole Moments (Debye-Ang)
        XX     -20.4359     XY       3.8581     YY     -20.7729
        XZ       0.0000     YZ      -0.0000     ZZ     -19.5434
    Octopole Moments (Debye-Ang^2)
       XXX      -0.4370    XXY      -3.7794    XYY      -1.3925
       YYY      -1.4850    XXZ       0.0000    XYZ       0.0000
       YYZ       0.0000    XZZ       0.5983    YZZ      -0.1410
       ZZZ      -0.0000
    Hexadecapole Moments (Debye-Ang^3)
      XXXX     -99.4837   XXXY      10.7784   XXYY     -25.1807
      XYYY       5.1710   YYYY     -42.0499   XXXZ       0.0000
      XXYZ      -0.0000   XYYZ       0.0000   YYYZ      -0.0000
      XXZZ     -21.3553   XYZZ       1.4421   YYZZ     -11.3858
      XZZZ       0.0000   YZZZ      -0.0000   ZZZZ     -25.6092
 -----------------------------------------------------------------
 DrvMan completing analytic gradient of the correlated energy
 Correlated dipole moment
            1
    1   0.4220426
    2  -0.5026433
    3   0.0000000
 Energy read as -396.646053640
 Full Analytical Gradient: (in a.u., or Hartree/Bohr)
             1             2             3             4
    1   -0.00003030   -0.00001301   -0.00023565    0.00027897
    2   -0.00001637   -0.00001619   -0.00033981    0.00037237
    3    0.00000001    0.00000001   -0.00000001   -0.00000001
 Gradient time:  CPU 0.70 s  wall 0.65 s
 ----------------------------------------------------------------
             Standard Nuclear Orientation (Angstroms)
    I     Atom           X                Y                Z
 ----------------------------------------------------------------
    1      P       0.5218824609    -0.1216051328     0.0000000000
    2      H       0.9979632262     1.2210111864     0.0000000000
    3      N      -1.0387370273     0.1857216042    -0.0000000000
    4      H      -1.5560409488    -0.6969854247    -0.0000000000
 ----------------------------------------------------------------
 Nuclear Repulsion Energy =    49.5937846023 hartrees
 There are       12 alpha and       12 beta electrons

                       Distance Matrix (Angstroms)
             P (  1)   H (  2)   N (  3)
   H (  2)  1.424525
   N (  3)  1.590592  2.284726
   H (  4)  2.156114  3.194002  1.023120

 Requested basis set is 6-311++G(d,p)
 There are 29 shells and 66 basis functions
 A cutoff of  1.0D-14 yielded    435 shell pairs
 There are      2282 function pairs (      2427 Cartesian)
 Smallest overlap matrix eigenvalue = 1.76E-03
 Guess MOs from SCF MO coefficient file

 -----------------------------------------------------------------------
  General SCF calculation program by
  Eric Jon Sundstrom, Paul Horn, Yuezhi Mao, Dmitri Zuev, Alec White,
  David Stuck, Shaama M.S., Shane Yost, Joonho Lee, David Small,
  Daniel Levine, Susi Lehtola, Hugh Burton, Evgeny Epifanovsky
 -----------------------------------------------------------------------
 Hartree-Fock
 using 6 threads for integral computing
 -------------------------------------------------------
 OpenMP Integral computing Module                
 Release: version 2.0, May 2017, Q-Chem Inc. Pleasanton 
 -------------------------------------------------------
 A restricted SCF calculation will be
 performed using DIIS
 SCF converges when DIIS error is below 1.0e-08
 ---------------------------------------
  Cycle       Energy         DIIS error
 ---------------------------------------
    1    -396.3224938924      3.06e-05  
    2    -396.3224943780      8.18e-06  
    3    -396.3224944137      5.57e-06  
    4    -396.3224944304      1.00e-06  
    5    -396.3224944318      2.49e-07  
    6    -396.3224944319      8.36e-08  
    7    -396.3224944319      3.55e-08  
    8    -396.3224944319      1.15e-08  
    9    -396.3224944319      3.15e-09  Convergence criterion met
 ---------------------------------------
 SCF time:   CPU 1.47s  wall 1.00s 
 SCF   energy in the final basis set =     -396.3224944319
 Total energy in the final basis set =     -396.3224944319


 ------------------------------------------------------------------------------

   CCMAN2: suite of methods based on coupled cluster
           and equation of motion theories.

   Components:
   * libvmm-1.3-trunk
     by Evgeny Epifanovsky, Ilya Kaliman.
   * libtensor-2.5-trunk
     by Evgeny Epifanovsky, Michael Wormit, Dmitry Zuev, Sam Manzer, 
        Ilya Kaliman.
   * libcc-2.5-trunk
     by Evgeny Epifanovsky, Arik Landau, Tomasz Kus, Kirill Khistyaev, 
        Dmitry Zuev, Prashant Manohar, Xintian Feng, Anna Krylov, 
        Matthew Goldey, Alec White, Thomas Jagau, Kaushik Nanda, 
        Anastasia Gunina, Alexander Kunitsa, Joonho Lee.

   CCMAN original authors:
   Anna I. Krylov, C. David Sherrill, Steven R. Gwaltney,
   Edward F. C. Byrd (2000)
   Sergey V. Levchenko, Lyudmila V. Slipchenko, Tao Wang,
   Ana-Maria C. Cristian (2003)
   Piotr A. Pieniazek, C. Melania Oana, Evgeny Epifanovsky (2007)
   Prashant Manohar (2009)

 ------------------------------------------------------------------------------


 Allocating and initializing 30808MB of RAM...
 Calculation will run on 6 cores.


 Alpha MOs, Restricted
 -- Occupied --                  
-79.991 -15.583  -7.532  -5.426  -5.425  -5.424  -1.157  -0.789
  1 A     2 A     3 A     4 A     5 A     6 A     7 A     8 A                  
 -0.583  -0.539  -0.423  -0.385
  9 A    10 A    11 A    12 A                                                  
 -- Virtual --                   
  0.026   0.050   0.063   0.083   0.091   0.096   0.110   0.189
 13 A    14 A    15 A    16 A    17 A    18 A    19 A    20 A                  
  0.210   0.239   0.240   0.267   0.286   0.326   0.386   0.405
 21 A    22 A    23 A    24 A    25 A    26 A    27 A    28 A                  
  0.518   0.566   0.688   0.811   0.842   0.909   0.916   0.977
 29 A    30 A    31 A    32 A    33 A    34 A    35 A    36 A                  
  1.062   1.065   1.117   1.333   1.347   1.553   1.642   1.686
 37 A    38 A    39 A    40 A    41 A    42 A    43 A    44 A                  
  1.714   1.830   1.897   1.945   2.209   2.353   2.453   2.669
 45 A    46 A    47 A    48 A    49 A    50 A    51 A    52 A                  
  2.691   2.861   2.930   2.993   3.386   4.280   4.472   4.903
 53 A    54 A    55 A    56 A    57 A    58 A    59 A    60 A                  
  7.607  14.763  14.832  14.947  36.817 166.229
 61 A    62 A    63 A    64 A    65 A    66 A                                  

 Beta MOs, Restricted
 -- Occupied --                  
-79.991 -15.583  -7.532  -5.426  -5.425  -5.424  -1.157  -0.789
  1 A     2 A     3 A     4 A     5 A     6 A     7 A     8 A                  
 -0.583  -0.539  -0.423  -0.385
  9 A    10 A    11 A    12 A                                                  
 -- Virtual --                   
  0.026   0.050   0.063   0.083   0.091   0.096   0.110   0.189
 13 A    14 A    15 A    16 A    17 A    18 A    19 A    20 A                  
  0.210   0.239   0.240   0.267   0.286   0.326   0.386   0.405
 21 A    22 A    23 A    24 A    25 A    26 A    27 A    28 A                  
  0.518   0.566   0.688   0.811   0.842   0.909   0.916   0.977
 29 A    30 A    31 A    32 A    33 A    34 A    35 A    36 A                  
  1.062   1.065   1.117   1.333   1.347   1.553   1.642   1.686
 37 A    38 A    39 A    40 A    41 A    42 A    43 A    44 A                  
  1.714   1.830   1.897   1.945   2.209   2.353   2.453   2.669
 45 A    46 A    47 A    48 A    49 A    50 A    51 A    52 A                  
  2.691   2.861   2.930   2.993   3.386   4.280   4.472   4.903
 53 A    54 A    55 A    56 A    57 A    58 A    59 A    60 A                  
  7.607  14.763  14.832  14.947  36.817 166.229
 61 A    62 A    63 A    64 A    65 A    66 A                                  

 Occupation and symmetry of molecular orbitals

 Point group: C1 (1 irreducible representation).

                           A     All 
 -------------------------------------
 All molecular orbitals:
  - Alpha                  66    66  
  - Beta                   66    66  
 -------------------------------------
 Alpha orbitals:
  - Frozen occupied        6     6   
  - Active occupied        6     6   
  - Active virtual         54    54  
  - Frozen virtual         0     0   
 -------------------------------------
 Beta orbitals:
  - Frozen occupied        6     6   
  - Active occupied        6     6   
  - Active virtual         54    54  
  - Frozen virtual         0     0   
 -------------------------------------

 Import integrals:   CPU 0.00 s  wall 0.00 s

 Import integrals:   CPU 2.00 s  wall 0.38 s

 MP2 amplitudes:   CPU 0.01 s  wall 0.01 s

Running a double precision version
           CCSD T amplitudes will be solved using DIIS.

           Start     Size      MaxIter   EConv     TConv     
           3         7         100       1.00e-07  1.00e-05  
 ------------------------------------------------------------------------------
           Energy (a.u.)   Ediff      Tdiff       Comment
 ------------------------------------------------------------------------------
          -396.62620432                           
     1    -396.63075963   4.56e-03   5.64e-01     
     2    -396.64317448   1.24e-02   8.19e-02     
     3    -396.64394129   7.67e-04   3.56e-02     
     4    -396.64551103   1.57e-03   1.12e-02     Switched to DIIS steps.
     5    -396.64604406   5.33e-04   9.86e-03     
     6    -396.64605585   1.18e-05   1.79e-03     
     7    -396.64605381   2.04e-06   6.65e-04     
     8    -396.64605421   4.03e-07   1.59e-04     
     9    -396.64605386   3.47e-07   5.59e-05     
    10    -396.64605372   1.39e-07   2.48e-05     
    11    -396.64605364   7.95e-08   1.27e-05     
    12    -396.64605364   5.15e-09   2.23e-06     
 ------------------------------------------------------------------------------
          -396.64605364                           CCSD T converged.

End of double precision
 SCF energy                 = -396.32249443
 MP2 energy                 = -396.62620432
 CCSD correlation energy     =   -0.32355921
 CCSD total energy           = -396.64605364

 CCSD  T1^2 = 0.0065  T2^2 = 0.1552  Leading amplitudes:

 Amplitude    Orbitals with energies
  0.0206       11 (A) A                  ->    35 (A) A                   
              -0.4232                          0.9164                     
  0.0206       11 (A) B                  ->    35 (A) B                   
              -0.4232                          0.9164                     
  0.0177       11 (A) A                  ->    38 (A) A                   
              -0.4232                          1.0649                     
  0.0177       11 (A) B                  ->    38 (A) B                   
              -0.4232                          1.0649                     

 Amplitude    Orbitals with energies
 -0.1196       11 (A) A      11 (A) B    ->    13 (A) A      13 (A) B     
              -0.4232       -0.4232            0.0264        0.0264       
  0.1196       11 (A) A      11 (A) B    ->    13 (A) B      13 (A) A     
              -0.4232       -0.4232            0.0264        0.0264       
  0.1196       11 (A) B      11 (A) A    ->    13 (A) A      13 (A) B     
              -0.4232       -0.4232            0.0264        0.0264       
 -0.1196       11 (A) B      11 (A) A    ->    13 (A) B      13 (A) A     
              -0.4232       -0.4232            0.0264        0.0264       

 Computing CCSD intemediates for later calculations in double precision
 Finished.

Running a double precision version
           CCSD Lambda amplitudes will be solved using DIIS.
           Start     Size      MaxIter   EConv     LConv     
           3         7         100       1.00e-07  1.00e-05  
 ------------------------------------------------------------------------------
            Enorm      Ldiff       Comment
 ------------------------------------------------------------------------------
     1     4.04e-02   3.14e-02     
     2     9.87e-03   5.02e-03     
     3     4.14e-03   1.87e-03     
     4     2.08e-03   1.17e-03     Switched to DIIS steps.
     5     5.93e-04   4.90e-04     
     6     1.92e-04   1.40e-04     
     7     6.54e-05   2.79e-05     
     8     2.46e-05   6.44e-07     
     9     1.07e-05   9.11e-07     
    10     4.30e-06   4.38e-07     
    11     1.37e-06   2.87e-07     
    12     6.12e-07   1.36e-07     
    13     2.38e-07   7.36e-08     
    14     9.17e-08   1.71e-08     
 ------------------------------------------------------------------------------
                                   CCSD Lambda converged.

 Computing density matrices in double precision...
           Orbital response amplitudes will be solved using DIIS.
           Start     Size      MaxIter   EConv     LConv     
           3         7         100       1.00e-06  1.00e-06  
 ------------------------------------------------------------------------------
            Enorm      Ldiff       Comment
 ------------------------------------------------------------------------------
     1     5.43e-02   3.19e-03     
     2     2.88e-02   1.21e-02     
     3     2.16e-02   3.00e-03     
     4     1.01e-02   3.24e-04     Switched to DIIS steps.
     5     2.81e-03   3.16e-03     
     6     7.96e-04   3.36e-04     
     7     7.23e-05   1.90e-04     
     8     8.84e-06   1.37e-05     
     9     4.23e-06   7.72e-07     
    10     1.40e-06   6.55e-07     
    11     1.77e-07   1.32e-07     
 ------------------------------------------------------------------------------
                                   Orbital response converged.

 Computing density matrices... Done.
 CCSD calculation:   CPU 31.28 s  wall 7.05 s

 Transferring MO TPDM to AO TPDM
 Transferring g2_o1o1o1o1
 Transferring g2_o1o1o1v1
 Transferring g2_o1o1v1v1
 Transferring g2_o1v1o1v1
 Transferring g2_o1v1v1v1
 Transferring g2_v1v1v1v1
 Adding separable TPDM
 Computing TPDM gradient
 --------------------------------------------------------
 2e gradient
  Atom          X               Y               Z
 --------------------------------------------------------
    1        -12.434166        5.389934       -0.000000  
    2         -1.472358       -2.956359        0.000000  
    3         11.631021       -5.138220        0.000000  
    4          2.275502        2.704645       -0.000000  
 --------------------------------------------------------
 --------------------------------------------------------
 Final gradient
  Atom          X               Y               Z
 --------------------------------------------------------
    1        -12.434166        5.389934       -0.000000  
    2         -1.472358       -2.956359        0.000000  
    3         11.631021       -5.138220        0.000000  
    4          2.275502        2.704645       -0.000000  
 --------------------------------------------------------
 Analytic gradient from two-electron contribution:   CPU 13.34 s  wall 2.32 s

 Total ccman2 time:   CPU 49.14 s  wall 10.36 s


 --------------------------------------------------------------

                    Orbital Energies (a.u.)
 --------------------------------------------------------------

 Alpha MOs
 -- Occupied --
-79.9908 -15.5825  -7.5324  -5.4257  -5.4254  -5.4242  -1.1569  -0.7889
 -0.5828  -0.5393  -0.4232  -0.3850
 -- Virtual --
  0.0264   0.0498   0.0626   0.0828   0.0907   0.0959   0.1098   0.1891
  0.2098   0.2385   0.2397   0.2674   0.2856   0.3264   0.3864   0.4046
  0.5178   0.5665   0.6876   0.8108   0.8415   0.9092   0.9164   0.9768
  1.0618   1.0649   1.1168   1.3327   1.3475   1.5532   1.6417   1.6858
  1.7144   1.8304   1.8973   1.9448   2.2091   2.3528   2.4534   2.6691
  2.6914   2.8608   2.9296   2.9932   3.3865   4.2796   4.4721   4.9031
  7.6070  14.7628  14.8322  14.9475  36.8168 166.2293
 --------------------------------------------------------------

          Ground-State Mulliken Net Atomic Charges

     Atom                 Charge (a.u.)
  ----------------------------------------
      1 P                     0.294882
      2 H                    -0.088114
      3 N                    -0.431574
      4 H                     0.224806
  ----------------------------------------
  Sum of atomic charges =     0.000000

 -----------------------------------------------------------------
                    Cartesian Multipole Moments
 -----------------------------------------------------------------
    Charge (ESU x 10^10)
                -0.0000
    Dipole Moment (Debye)
         X       1.0701      Y      -1.2775      Z       0.0000
       Tot       1.6665
    Quadrupole Moments (Debye-Ang)
        XX     -20.4283     XY       3.8606     YY     -20.7758
        XZ       0.0000     YZ      -0.0000     ZZ     -19.5446
    Octopole Moments (Debye-Ang^2)
       XXX      -0.4533    XXY      -3.7847    XYY      -1.3892
       YYY      -1.4853    XXZ       0.0000    XYZ      -0.0000
       YYZ       0.0000    XZZ       0.6005    YZZ      -0.1404
       ZZZ       0.0000
    Hexadecapole Moments (Debye-Ang^3)
      XXXX     -99.4678   XXXY      10.7923   XXYY     -25.1859
      XYYY       5.1695   YYYY     -42.0597   XXXZ       0.0000
      XXYZ      -0.0000   XYYZ       0.0000   YYYZ      -0.0000
      XXZZ     -21.3616   XYZZ       1.4408   YYZZ     -11.3877
      XZZZ       0.0000   YZZZ      -0.0000   ZZZZ     -25.6119
 -----------------------------------------------------------------
 DrvMan completing analytic gradient of the correlated energy
 Correlated dipole moment
            1
    1   0.4210208
    2  -0.5026251
    3   0.0000000
 Energy read as -396.646053638
 Full Analytical Gradient: (in a.u., or Hartree/Bohr)
             1             2             3             4
    1    0.00003380    0.00001247    0.00023406   -0.00028034
    2    0.00008850   -0.00002515    0.00025190   -0.00031525
    3    0.00000000   -0.00000000   -0.00000000    0.00000000
 Gradient time:  CPU 0.70 s  wall 0.64 s
 ----------------------------------------------------------------
             Standard Nuclear Orientation (Angstroms)
    I     Atom           X                Y                Z
 ----------------------------------------------------------------
    1      P       0.5218824609    -0.1216051328     0.0000000000
    2      H       0.9979632262     1.2210111864     0.0000000000
    3      N      -1.0387370273     0.1857216042    -0.0000000000
    4      H      -1.5550409488    -0.6959854247    -0.0000000000
 ----------------------------------------------------------------
 Nuclear Repulsion Energy =    49.6008080031 hartrees
 There are       12 alpha and       12 beta electrons

                       Distance Matrix (Angstroms)
             P (  1)   H (  2)   N (  3)
   H (  2)  1.424525
   N (  3)  1.590592  2.284726
   H (  4)  2.154884  3.192602  1.021752

 Requested basis set is 6-311++G(d,p)
 There are 29 shells and 66 basis functions
 A cutoff of  1.0D-14 yielded    435 shell pairs
 There are      2282 function pairs (      2427 Cartesian)
 Smallest overlap matrix eigenvalue = 1.76E-03
 Guess MOs from SCF MO coefficient file

 -----------------------------------------------------------------------
  General SCF calculation program by
  Eric Jon Sundstrom, Paul Horn, Yuezhi Mao, Dmitri Zuev, Alec White,
  David Stuck, Shaama M.S., Shane Yost, Joonho Lee, David Small,
  Daniel Levine, Susi Lehtola, Hugh Burton, Evgeny Epifanovsky
 -----------------------------------------------------------------------
 Hartree-Fock
 using 6 threads for integral computing
 -------------------------------------------------------
 OpenMP Integral computing Module                
 Release: version 2.0, May 2017, Q-Chem Inc. Pleasanton 
 -------------------------------------------------------
 A restricted SCF calculation will be
 performed using DIIS
 SCF converges when DIIS error is below 1.0e-08
 ---------------------------------------
  Cycle       Energy         DIIS error
 ---------------------------------------
    1    -396.3225278445      3.14e-05  
    2    -396.3225282686      8.98e-06  
    3    -396.3225283035      6.21e-06  
    4    -396.3225283240      9.96e-07  
    5    -396.3225283255      2.75e-07  
    6    -396.3225283257      8.15e-08  
    7    -396.3225283257      3.23e-08  
    8    -396.3225283257      1.23e-08  
    9    -396.3225283257      4.08e-09  Convergence criterion met
 ---------------------------------------
 SCF time:   CPU 1.46s  wall 0.00s 
 SCF   energy in the final basis set =     -396.3225283257
 Total energy in the final basis set =     -396.3225283257


 ------------------------------------------------------------------------------

   CCMAN2: suite of methods based on coupled cluster
           and equation of motion theories.

   Components:
   * libvmm-1.3-trunk
     by Evgeny Epifanovsky, Ilya Kaliman.
   * libtensor-2.5-trunk
     by Evgeny Epifanovsky, Michael Wormit, Dmitry Zuev, Sam Manzer, 
        Ilya Kaliman.
   * libcc-2.5-trunk
     by Evgeny Epifanovsky, Arik Landau, Tomasz Kus, Kirill Khistyaev, 
        Dmitry Zuev, Prashant Manohar, Xintian Feng, Anna Krylov, 
        Matthew Goldey, Alec White, Thomas Jagau, Kaushik Nanda, 
        Anastasia Gunina, Alexander Kunitsa, Joonho Lee.

   CCMAN original authors:
   Anna I. Krylov, C. David Sherrill, Steven R. Gwaltney,
   Edward F. C. Byrd (2000)
   Sergey V. Levchenko, Lyudmila V. Slipchenko, Tao Wang,
   Ana-Maria C. Cristian (2003)
   Piotr A. Pieniazek, C. Melania Oana, Evgeny Epifanovsky (2007)
   Prashant Manohar (2009)

 ------------------------------------------------------------------------------


 Allocating and initializing 30808MB of RAM...
 Calculation will run on 6 cores.


 Alpha MOs, Restricted
 -- Occupied --                  
-79.991 -15.582  -7.532  -5.426  -5.425  -5.424  -1.157  -0.789
  1 A     2 A     3 A     4 A     5 A     6 A     7 A     8 A                  
 -0.583  -0.539  -0.423  -0.385
  9 A    10 A    11 A    12 A                                                  
 -- Virtual --                   
  0.026   0.050   0.063   0.083   0.091   0.096   0.110   0.189
 13 A    14 A    15 A    16 A    17 A    18 A    19 A    20 A                  
  0.210   0.239   0.240   0.267   0.286   0.326   0.386   0.405
 21 A    22 A    23 A    24 A    25 A    26 A    27 A    28 A                  
  0.518   0.566   0.688   0.811   0.842   0.910   0.916   0.977
 29 A    30 A    31 A    32 A    33 A    34 A    35 A    36 A                  
  1.062   1.065   1.117   1.333   1.347   1.553   1.642   1.686
 37 A    38 A    39 A    40 A    41 A    42 A    43 A    44 A                  
  1.715   1.830   1.898   1.945   2.211   2.353   2.453   2.670
 45 A    46 A    47 A    48 A    49 A    50 A    51 A    52 A                  
  2.692   2.861   2.930   2.993   3.388   4.280   4.472   4.905
 53 A    54 A    55 A    56 A    57 A    58 A    59 A    60 A                  
  7.607  14.763  14.832  14.947  36.818 166.229
 61 A    62 A    63 A    64 A    65 A    66 A                                  

 Beta MOs, Restricted
 -- Occupied --                  
-79.991 -15.582  -7.532  -5.426  -5.425  -5.424  -1.157  -0.789
  1 A     2 A     3 A     4 A     5 A     6 A     7 A     8 A                  
 -0.583  -0.539  -0.423  -0.385
  9 A    10 A    11 A    12 A                                                  
 -- Virtual --                   
  0.026   0.050   0.063   0.083   0.091   0.096   0.110   0.189
 13 A    14 A    15 A    16 A    17 A    18 A    19 A    20 A                  
  0.210   0.239   0.240   0.267   0.286   0.326   0.386   0.405
 21 A    22 A    23 A    24 A    25 A    26 A    27 A    28 A                  
  0.518   0.566   0.688   0.811   0.842   0.910   0.916   0.977
 29 A    30 A    31 A    32 A    33 A    34 A    35 A    36 A                  
  1.062   1.065   1.117   1.333   1.347   1.553   1.642   1.686
 37 A    38 A    39 A    40 A    41 A    42 A    43 A    44 A                  
  1.715   1.830   1.898   1.945   2.211   2.353   2.453   2.670
 45 A    46 A    47 A    48 A    49 A    50 A    51 A    52 A                  
  2.692   2.861   2.930   2.993   3.388   4.280   4.472   4.905
 53 A    54 A    55 A    56 A    57 A    58 A    59 A    60 A                  
  7.607  14.763  14.832  14.947  36.818 166.229
 61 A    62 A    63 A    64 A    65 A    66 A                                  

 Occupation and symmetry of molecular orbitals

 Point group: C1 (1 irreducible representation).

                           A     All 
 -------------------------------------
 All molecular orbitals:
  - Alpha                  66    66  
  - Beta                   66    66  
 -------------------------------------
 Alpha orbitals:
  - Frozen occupied        6     6   
  - Active occupied        6     6   
  - Active virtual         54    54  
  - Frozen virtual         0     0   
 -------------------------------------
 Beta orbitals:
  - Frozen occupied        6     6   
  - Active occupied        6     6   
  - Active virtual         54    54  
  - Frozen virtual         0     0   
 -------------------------------------

 Import integrals:   CPU 0.00 s  wall 0.00 s

 Import integrals:   CPU 2.01 s  wall 0.38 s

 MP2 amplitudes:   CPU 0.01 s  wall 0.01 s

Running a double precision version
           CCSD T amplitudes will be solved using DIIS.

           Start     Size      MaxIter   EConv     TConv     
           3         7         100       1.00e-07  1.00e-05  
 ------------------------------------------------------------------------------
           Energy (a.u.)   Ediff      Tdiff       Comment
 ------------------------------------------------------------------------------
          -396.62620081                           
     1    -396.63076846   4.57e-03   5.64e-01     
     2    -396.64317540   1.24e-02   8.18e-02     
     3    -396.64394267   7.67e-04   3.56e-02     
     4    -396.64551124   1.57e-03   1.12e-02     Switched to DIIS steps.
     5    -396.64604373   5.32e-04   9.85e-03     
     6    -396.64605549   1.18e-05   1.79e-03     
     7    -396.64605344   2.05e-06   6.64e-04     
     8    -396.64605384   4.02e-07   1.59e-04     
     9    -396.64605350   3.47e-07   5.59e-05     
    10    -396.64605336   1.39e-07   2.48e-05     
    11    -396.64605328   7.95e-08   1.27e-05     
    12    -396.64605327   5.16e-09   2.22e-06     
 ------------------------------------------------------------------------------
          -396.64605327                           CCSD T converged.

End of double precision
 SCF energy                 = -396.32252833
 MP2 energy                 = -396.62620081
 CCSD correlation energy     =   -0.32352495
 CCSD total energy           = -396.64605327

 CCSD  T1^2 = 0.0065  T2^2 = 0.1551  Leading amplitudes:

 Amplitude    Orbitals with energies
  0.0206       11 (A) A                  ->    35 (A) A                   
              -0.4232                          0.9164                     
  0.0206       11 (A) B                  ->    35 (A) B                   
              -0.4232                          0.9164                     
  0.0177       11 (A) A                  ->    38 (A) A                   
              -0.4232                          1.0649                     
  0.0177       11 (A) B                  ->    38 (A) B                   
              -0.4232                          1.0649                     

 Amplitude    Orbitals with energies
 -0.1196       11 (A) A      11 (A) B    ->    13 (A) A      13 (A) B     
              -0.4232       -0.4232            0.0263        0.0263       
  0.1196       11 (A) A      11 (A) B    ->    13 (A) B      13 (A) A     
              -0.4232       -0.4232            0.0263        0.0263       
  0.1196       11 (A) B      11 (A) A    ->    13 (A) A      13 (A) B     
              -0.4232       -0.4232            0.0263        0.0263       
 -0.1196       11 (A) B      11 (A) A    ->    13 (A) B      13 (A) A     
              -0.4232       -0.4232            0.0263        0.0263       

 Computing CCSD intemediates for later calculations in double precision
 Finished.

Running a double precision version
           CCSD Lambda amplitudes will be solved using DIIS.
           Start     Size      MaxIter   EConv     LConv     
           3         7         100       1.00e-07  1.00e-05  
 ------------------------------------------------------------------------------
            Enorm      Ldiff       Comment
 ------------------------------------------------------------------------------
     1     4.04e-02   3.14e-02     
     2     9.87e-03   5.02e-03     
     3     4.14e-03   1.87e-03     
     4     2.08e-03   1.17e-03     Switched to DIIS steps.
     5     5.93e-04   4.91e-04     
     6     1.92e-04   1.40e-04     
     7     6.54e-05   2.80e-05     
     8     2.46e-05   6.39e-07     
     9     1.07e-05   9.12e-07     
    10     4.29e-06   4.38e-07     
    11     1.37e-06   2.88e-07     
    12     6.11e-07   1.36e-07     
    13     2.38e-07   7.36e-08     
    14     9.16e-08   1.71e-08     
 ------------------------------------------------------------------------------
                                   CCSD Lambda converged.

 Computing density matrices in double precision...
           Orbital response amplitudes will be solved using DIIS.
           Start     Size      MaxIter   EConv     LConv     
           3         7         100       1.00e-06  1.00e-06  
 ------------------------------------------------------------------------------
            Enorm      Ldiff       Comment
 ------------------------------------------------------------------------------
     1     5.43e-02   3.18e-03     
     2     2.88e-02   1.22e-02     
     3     2.14e-02   3.00e-03     
     4     9.94e-03   3.22e-04     Switched to DIIS steps.
     5     2.81e-03   3.12e-03     
     6     7.95e-04   3.37e-04     
     7     7.23e-05   1.90e-04     
     8     8.84e-06   1.37e-05     
     9     4.23e-06   7.75e-07     
    10     1.40e-06   6.54e-07     
    11     1.77e-07   1.32e-07     
 ------------------------------------------------------------------------------
                                   Orbital response converged.

 Computing density matrices... Done.
 CCSD calculation:   CPU 31.88 s  wall 7.19 s

 Transferring MO TPDM to AO TPDM
 Transferring g2_o1o1o1o1
 Transferring g2_o1o1o1v1
 Transferring g2_o1o1v1v1
 Transferring g2_o1v1o1v1
 Transferring g2_o1v1v1v1
 Transferring g2_v1v1v1v1
 Adding separable TPDM
 Computing TPDM gradient
 --------------------------------------------------------
 2e gradient
  Atom          X               Y               Z
 --------------------------------------------------------
    1        -12.435612        5.390697       -0.000000  
    2         -1.472046       -2.956711        0.000000  
    3         11.631592       -5.140954       -0.000000  
    4          2.276065        2.706968       -0.000000  
 --------------------------------------------------------
 --------------------------------------------------------
 Final gradient
  Atom          X               Y               Z
 --------------------------------------------------------
    1        -12.435612        5.390697       -0.000000  
    2         -1.472046       -2.956711        0.000000  
    3         11.631592       -5.140954       -0.000000  
    4          2.276065        2.706968       -0.000000  
 --------------------------------------------------------
 Analytic gradient from two-electron contribution:   CPU 12.96 s  wall 2.21 s

 Total ccman2 time:   CPU 49.39 s  wall 10.38 s


 --------------------------------------------------------------

                    Orbital Energies (a.u.)
 --------------------------------------------------------------

 Alpha MOs
 -- Occupied --
-79.9908 -15.5824  -7.5324  -5.4258  -5.4254  -5.4242  -1.1571  -0.7891
 -0.5830  -0.5394  -0.4232  -0.3850
 -- Virtual --
  0.0263   0.0498   0.0626   0.0828   0.0907   0.0959   0.1098   0.1891
  0.2098   0.2385   0.2397   0.2674   0.2860   0.3264   0.3864   0.4046
  0.5178   0.5665   0.6879   0.8108   0.8415   0.9097   0.9164   0.9771
  1.0616   1.0649   1.1167   1.3326   1.3473   1.5534   1.6416   1.6858
  1.7146   1.8304   1.8975   1.9448   2.2108   2.3530   2.4534   2.6703
  2.6917   2.8606   2.9298   2.9928   3.3884   4.2797   4.4723   4.9051
  7.6070  14.7627  14.8323  14.9475  36.8182 166.2293
 --------------------------------------------------------------

          Ground-State Mulliken Net Atomic Charges

     Atom                 Charge (a.u.)
  ----------------------------------------
      1 P                     0.294842
      2 H                    -0.088117
      3 N                    -0.431683
      4 H                     0.224958
  ----------------------------------------
  Sum of atomic charges =    -0.000000

 -----------------------------------------------------------------
                    Cartesian Multipole Moments
 -----------------------------------------------------------------
    Charge (ESU x 10^10)
                 0.0000
    Dipole Moment (Debye)
         X       1.0710      Y      -1.2775      Z       0.0000
       Tot       1.6671
    Quadrupole Moments (Debye-Ang)
        XX     -20.4294     XY       3.8591     YY     -20.7759
        XZ       0.0000     YZ      -0.0000     ZZ     -19.5431
    Octopole Moments (Debye-Ang^2)
       XXX      -0.4525    XXY      -3.7825    XYY      -1.3885
       YYY      -1.4874    XXZ       0.0000    XYZ      -0.0000
       YYZ       0.0000    XZZ       0.5982    YZZ      -0.1420
       ZZZ       0.0000
    Hexadecapole Moments (Debye-Ang^3)
      XXXX     -99.4546   XXXY      10.7894   XXYY     -25.1852
      XYYY       5.1741   YYYY     -42.0515   XXXZ       0.0000
      XXYZ      -0.0000   XYYZ       0.0000   YYYZ      -0.0000
      XXZZ     -21.3557   XYZZ       1.4436   YYZZ     -11.3856
      XZZZ       0.0000   YZZZ      -0.0000   ZZZZ     -25.6095
 -----------------------------------------------------------------
 DrvMan completing analytic gradient of the correlated energy
 Correlated dipole moment
            1
    1   0.4213766
    2  -0.5026229
    3   0.0000000
 Energy read as -396.646053271
 Full Analytical Gradient: (in a.u., or Hartree/Bohr)
             1             2             3             4
    1    0.00004066   -0.00000241   -0.00038261    0.00034437
    2    0.00002947   -0.00001657   -0.00065374    0.00064084
    3    0.00000000   -0.00000000   -0.00000000    0.00000000
 Gradient time:  CPU 0.70 s  wall 0.65 s
 ----------------------------------------------------------------
             Standard Nuclear Orientation (Angstroms)
    I     Atom           X                Y                Z
 ----------------------------------------------------------------
    1      P       0.5218824609    -0.1216051328     0.0000000000
    2      H       0.9979632262     1.2210111864     0.0000000000
    3      N      -1.0387370273     0.1857216042    -0.0000000000
    4      H      -1.5550409488    -0.6979854247    -0.0000000000
 ----------------------------------------------------------------
 Nuclear Repulsion Energy =    49.5937179514 hartrees
 There are       12 alpha and       12 beta electrons

                       Distance Matrix (Angstroms)
             P (  1)   H (  2)   N (  3)
   H (  2)  1.424525
   N (  3)  1.590592  2.284726
   H (  4)  2.155418  3.193803  1.023478

 Requested basis set is 6-311++G(d,p)
 There are 29 shells and 66 basis functions
 A cutoff of  1.0D-14 yielded    435 shell pairs
 There are      2282 function pairs (      2427 Cartesian)
 Smallest overlap matrix eigenvalue = 1.76E-03
 Guess MOs from SCF MO coefficient file

 -----------------------------------------------------------------------
  General SCF calculation program by
  Eric Jon Sundstrom, Paul Horn, Yuezhi Mao, Dmitri Zuev, Alec White,
  David Stuck, Shaama M.S., Shane Yost, Joonho Lee, David Small,
  Daniel Levine, Susi Lehtola, Hugh Burton, Evgeny Epifanovsky
 -----------------------------------------------------------------------
 Hartree-Fock
 using 6 threads for integral computing
 -------------------------------------------------------
 OpenMP Integral computing Module                
 Release: version 2.0, May 2017, Q-Chem Inc. Pleasanton 
 -------------------------------------------------------
 A restricted SCF calculation will be
 performed using DIIS
 SCF converges when DIIS error is below 1.0e-08
 ---------------------------------------
  Cycle       Energy         DIIS error
 ---------------------------------------
    1    -396.3224778171      4.11e-05  
    2    -396.3224785881      1.16e-05  
    3    -396.3224786554      8.14e-06  
    4    -396.3224786914      1.43e-06  
    5    -396.3224786945      3.56e-07  
    6    -396.3224786948      9.14e-08  
    7    -396.3224786948      3.03e-08  
    8    -396.3224786948      1.39e-08  
    9    -396.3224786948      5.33e-09  Convergence criterion met
 ---------------------------------------
 SCF time:   CPU 1.46s  wall 0.00s 
 SCF   energy in the final basis set =     -396.3224786948
 Total energy in the final basis set =     -396.3224786948


 ------------------------------------------------------------------------------

   CCMAN2: suite of methods based on coupled cluster
           and equation of motion theories.

   Components:
   * libvmm-1.3-trunk
     by Evgeny Epifanovsky, Ilya Kaliman.
   * libtensor-2.5-trunk
     by Evgeny Epifanovsky, Michael Wormit, Dmitry Zuev, Sam Manzer, 
        Ilya Kaliman.
   * libcc-2.5-trunk
     by Evgeny Epifanovsky, Arik Landau, Tomasz Kus, Kirill Khistyaev, 
        Dmitry Zuev, Prashant Manohar, Xintian Feng, Anna Krylov, 
        Matthew Goldey, Alec White, Thomas Jagau, Kaushik Nanda, 
        Anastasia Gunina, Alexander Kunitsa, Joonho Lee.

   CCMAN original authors:
   Anna I. Krylov, C. David Sherrill, Steven R. Gwaltney,
   Edward F. C. Byrd (2000)
   Sergey V. Levchenko, Lyudmila V. Slipchenko, Tao Wang,
   Ana-Maria C. Cristian (2003)
   Piotr A. Pieniazek, C. Melania Oana, Evgeny Epifanovsky (2007)
   Prashant Manohar (2009)

 ------------------------------------------------------------------------------


 Allocating and initializing 30808MB of RAM...
 Calculation will run on 6 cores.


 Alpha MOs, Restricted
 -- Occupied --                  
-79.991 -15.583  -7.532  -5.426  -5.425  -5.424  -1.157  -0.789
  1 A     2 A     3 A     4 A     5 A     6 A     7 A     8 A                  
 -0.583  -0.539  -0.423  -0.385
  9 A    10 A    11 A    12 A                                                  
 -- Virtual --                   
  0.026   0.050   0.063   0.083   0.091   0.096   0.110   0.189
 13 A    14 A    15 A    16 A    17 A    18 A    19 A    20 A                  
  0.210   0.239   0.240   0.267   0.286   0.326   0.386   0.405
 21 A    22 A    23 A    24 A    25 A    26 A    27 A    28 A                  
  0.518   0.566   0.688   0.811   0.842   0.909   0.916   0.977
 29 A    30 A    31 A    32 A    33 A    34 A    35 A    36 A                  
  1.062   1.065   1.117   1.333   1.348   1.553   1.641   1.686
 37 A    38 A    39 A    40 A    41 A    42 A    43 A    44 A                  
  1.714   1.830   1.897   1.945   2.209   2.353   2.454   2.669
 45 A    46 A    47 A    48 A    49 A    50 A    51 A    52 A                  
  2.692   2.860   2.930   2.993   3.386   4.280   4.472   4.902
 53 A    54 A    55 A    56 A    57 A    58 A    59 A    60 A                  
  7.607  14.763  14.832  14.947  36.816 166.229
 61 A    62 A    63 A    64 A    65 A    66 A                                  

 Beta MOs, Restricted
 -- Occupied --                  
-79.991 -15.583  -7.532  -5.426  -5.425  -5.424  -1.157  -0.789
  1 A     2 A     3 A     4 A     5 A     6 A     7 A     8 A                  
 -0.583  -0.539  -0.423  -0.385
  9 A    10 A    11 A    12 A                                                  
 -- Virtual --                   
  0.026   0.050   0.063   0.083   0.091   0.096   0.110   0.189
 13 A    14 A    15 A    16 A    17 A    18 A    19 A    20 A                  
  0.210   0.239   0.240   0.267   0.286   0.326   0.386   0.405
 21 A    22 A    23 A    24 A    25 A    26 A    27 A    28 A                  
  0.518   0.566   0.688   0.811   0.842   0.909   0.916   0.977
 29 A    30 A    31 A    32 A    33 A    34 A    35 A    36 A                  
  1.062   1.065   1.117   1.333   1.348   1.553   1.641   1.686
 37 A    38 A    39 A    40 A    41 A    42 A    43 A    44 A                  
  1.714   1.830   1.897   1.945   2.209   2.353   2.454   2.669
 45 A    46 A    47 A    48 A    49 A    50 A    51 A    52 A                  
  2.692   2.860   2.930   2.993   3.386   4.280   4.472   4.902
 53 A    54 A    55 A    56 A    57 A    58 A    59 A    60 A                  
  7.607  14.763  14.832  14.947  36.816 166.229
 61 A    62 A    63 A    64 A    65 A    66 A                                  

 Occupation and symmetry of molecular orbitals

 Point group: C1 (1 irreducible representation).

                           A     All 
 -------------------------------------
 All molecular orbitals:
  - Alpha                  66    66  
  - Beta                   66    66  
 -------------------------------------
 Alpha orbitals:
  - Frozen occupied        6     6   
  - Active occupied        6     6   
  - Active virtual         54    54  
  - Frozen virtual         0     0   
 -------------------------------------
 Beta orbitals:
  - Frozen occupied        6     6   
  - Active occupied        6     6   
  - Active virtual         54    54  
  - Frozen virtual         0     0   
 -------------------------------------

 Import integrals:   CPU 0.00 s  wall 0.00 s

 Import integrals:   CPU 2.00 s  wall 0.38 s

 MP2 amplitudes:   CPU 0.01 s  wall 0.01 s

Running a double precision version
           CCSD T amplitudes will be solved using DIIS.

           Start     Size      MaxIter   EConv     TConv     
           3         7         100       1.00e-07  1.00e-05  
 ------------------------------------------------------------------------------
           Energy (a.u.)   Ediff      Tdiff       Comment
 ------------------------------------------------------------------------------
          -396.62620788                           
     1    -396.63075717   4.55e-03   5.64e-01     
     2    -396.64317453   1.24e-02   8.19e-02     
     3    -396.64394076   7.66e-04   3.56e-02     
     4    -396.64551069   1.57e-03   1.12e-02     Switched to DIIS steps.
     5    -396.64604380   5.33e-04   9.86e-03     
     6    -396.64605559   1.18e-05   1.79e-03     
     7    -396.64605355   2.04e-06   6.65e-04     
     8    -396.64605395   4.03e-07   1.59e-04     
     9    -396.64605360   3.47e-07   5.58e-05     
    10    -396.64605346   1.39e-07   2.48e-05     
    11    -396.64605338   7.95e-08   1.27e-05     
    12    -396.64605338   5.14e-09   2.22e-06     
 ------------------------------------------------------------------------------
          -396.64605338                           CCSD T converged.

End of double precision
 SCF energy                 = -396.32247869
 MP2 energy                 = -396.62620788
 CCSD correlation energy     =   -0.32357468
 CCSD total energy           = -396.64605338

 CCSD  T1^2 = 0.0065  T2^2 = 0.1552  Leading amplitudes:

 Amplitude    Orbitals with energies
  0.0206       11 (A) A                  ->    35 (A) A                   
              -0.4232                          0.9164                     
  0.0206       11 (A) B                  ->    35 (A) B                   
              -0.4232                          0.9164                     
  0.0177       11 (A) A                  ->    38 (A) A                   
              -0.4232                          1.0649                     
  0.0177       11 (A) B                  ->    38 (A) B                   
              -0.4232                          1.0649                     

 Amplitude    Orbitals with energies
 -0.1196       11 (A) A      11 (A) B    ->    13 (A) A      13 (A) B     
              -0.4232       -0.4232            0.0264        0.0264       
  0.1196       11 (A) A      11 (A) B    ->    13 (A) B      13 (A) A     
              -0.4232       -0.4232            0.0264        0.0264       
  0.1196       11 (A) B      11 (A) A    ->    13 (A) A      13 (A) B     
              -0.4232       -0.4232            0.0264        0.0264       
 -0.1196       11 (A) B      11 (A) A    ->    13 (A) B      13 (A) A     
              -0.4232       -0.4232            0.0264        0.0264       

 Computing CCSD intemediates for later calculations in double precision
 Finished.

Running a double precision version
           CCSD Lambda amplitudes will be solved using DIIS.
           Start     Size      MaxIter   EConv     LConv     
           3         7         100       1.00e-07  1.00e-05  
 ------------------------------------------------------------------------------
            Enorm      Ldiff       Comment
 ------------------------------------------------------------------------------
     1     4.04e-02   3.14e-02     
     2     9.87e-03   5.02e-03     
     3     4.14e-03   1.87e-03     
     4     2.08e-03   1.17e-03     Switched to DIIS steps.
     5     5.93e-04   4.90e-04     
     6     1.91e-04   1.40e-04     
     7     6.53e-05   2.79e-05     
     8     2.46e-05   6.48e-07     
     9     1.07e-05   9.08e-07     
    10     4.29e-06   4.37e-07     
    11     1.37e-06   2.86e-07     
    12     6.11e-07   1.36e-07     
    13     2.38e-07   7.35e-08     
    14     9.16e-08   1.70e-08     
 ------------------------------------------------------------------------------
                                   CCSD Lambda converged.

 Computing density matrices in double precision...
           Orbital response amplitudes will be solved using DIIS.
           Start     Size      MaxIter   EConv     LConv     
           3         7         100       1.00e-06  1.00e-06  
 ------------------------------------------------------------------------------
            Enorm      Ldiff       Comment
 ------------------------------------------------------------------------------
     1     5.43e-02   3.20e-03     
     2     2.88e-02   1.21e-02     
     3     2.16e-02   3.00e-03     
     4     1.01e-02   3.23e-04     Switched to DIIS steps.
     5     2.81e-03   3.18e-03     
     6     7.97e-04   3.36e-04     
     7     7.23e-05   1.90e-04     
     8     8.84e-06   1.37e-05     
     9     4.24e-06   7.74e-07     
    10     1.40e-06   6.55e-07     
    11     1.77e-07   1.32e-07     
 ------------------------------------------------------------------------------
                                   Orbital response converged.

 Computing density matrices... Done.
 CCSD calculation:   CPU 32.08 s  wall 7.21 s

 Transferring MO TPDM to AO TPDM
 Transferring g2_o1o1o1o1
 Transferring g2_o1o1o1v1
 Transferring g2_o1o1v1v1
 Transferring g2_o1v1o1v1
 Transferring g2_o1v1v1v1
 Transferring g2_v1v1v1v1
 Adding separable TPDM
 Computing TPDM gradient
 --------------------------------------------------------
 2e gradient
  Atom          X               Y               Z
 --------------------------------------------------------
    1        -12.432925        5.390032       -0.000000  
    2         -1.472246       -2.956529        0.000000  
    3         11.634371       -5.139930        0.000000  
    4          2.270801        2.706427       -0.000000  
 --------------------------------------------------------
 --------------------------------------------------------
 Final gradient
  Atom          X               Y               Z
 --------------------------------------------------------
    1        -12.432925        5.390032       -0.000000  
    2         -1.472246       -2.956529        0.000000  
    3         11.634371       -5.139930        0.000000  
    4          2.270801        2.706427       -0.000000  
 --------------------------------------------------------
 Analytic gradient from two-electron contribution:   CPU 13.34 s  wall 2.30 s

 Total ccman2 time:   CPU 49.33 s  wall 10.37 s


 --------------------------------------------------------------

                    Orbital Energies (a.u.)
 --------------------------------------------------------------

 Alpha MOs
 -- Occupied --
-79.9908 -15.5826  -7.5324  -5.4257  -5.4254  -5.4242  -1.1569  -0.7888
 -0.5828  -0.5394  -0.4232  -0.3850
 -- Virtual --
  0.0264   0.0498   0.0626   0.0828   0.0907   0.0959   0.1098   0.1891
  0.2098   0.2385   0.2397   0.2674   0.2855   0.3264   0.3864   0.4046
  0.5178   0.5665   0.6875   0.8108   0.8415   0.9090   0.9164   0.9769
  1.0615   1.0649   1.1167   1.3327   1.3476   1.5530   1.6411   1.6858
  1.7144   1.8304   1.8974   1.9448   2.2087   2.3527   2.4535   2.6688
  2.6919   2.8605   2.9296   2.9931   3.3861   4.2795   4.4722   4.9024
  7.6070  14.7628  14.8323  14.9475  36.8164 166.2294
 --------------------------------------------------------------

          Ground-State Mulliken Net Atomic Charges

     Atom                 Charge (a.u.)
  ----------------------------------------
      1 P                     0.294857
      2 H                    -0.088145
      3 N                    -0.431281
      4 H                     0.224569
  ----------------------------------------
  Sum of atomic charges =     0.000000

 -----------------------------------------------------------------
                    Cartesian Multipole Moments
 -----------------------------------------------------------------
    Charge (ESU x 10^10)
                 0.0000
    Dipole Moment (Debye)
         X       1.0718      Y      -1.2776      Z       0.0000
       Tot       1.6677
    Quadrupole Moments (Debye-Ang)
        XX     -20.4348     XY       3.8595     YY     -20.7728
        XZ       0.0000     YZ      -0.0000     ZZ     -19.5449
    Octopole Moments (Debye-Ang^2)
       XXX      -0.4378    XXY      -3.7816    XYY      -1.3932
       YYY      -1.4829    XXZ       0.0000    XYZ      -0.0000
       YYZ       0.0000    XZZ       0.6006    YZZ      -0.1393
       ZZZ       0.0000
    Hexadecapole Moments (Debye-Ang^3)
      XXXX     -99.4970   XXXY      10.7812   XXYY     -25.1814
      XYYY       5.1664   YYYY     -42.0581   XXXZ       0.0000
      XXYZ      -0.0000   XYYZ       0.0000   YYYZ      -0.0000
      XXZZ     -21.3612   XYZZ       1.4392   YYZZ     -11.3879
      XZZZ       0.0000   YZZZ      -0.0000   ZZZZ     -25.6115
 -----------------------------------------------------------------
 DrvMan completing analytic gradient of the correlated energy
 Correlated dipole moment
            1
    1   0.4216872
    2  -0.5026455
    3   0.0000000
 Energy read as -396.646053379
 Full Analytical Gradient: (in a.u., or Hartree/Bohr)
             1             2             3             4
    1   -0.00003698    0.00000190    0.00037834   -0.00034326
    2    0.00004277   -0.00002478    0.00056385   -0.00058183
    3    0.00000000   -0.00000000   -0.00000000   -0.00000000
 Gradient time:  CPU 0.70 s  wall 0.64 s
 ----------------------------------------------------------------
             Standard Nuclear Orientation (Angstroms)
    I     Atom           X                Y                Z
 ----------------------------------------------------------------
    1      P       0.5218824609    -0.1216051328     0.0000000000
    2      H       0.9979632262     1.2210111864     0.0000000000
    3      N      -1.0387370273     0.1857216042    -0.0000000000
    4      H      -1.5550409488    -0.6969854247     0.0010000000
 ----------------------------------------------------------------
 Nuclear Repulsion Energy =    49.5972590124 hartrees
 There are       12 alpha and       12 beta electrons

                       Distance Matrix (Angstroms)
             P (  1)   H (  2)   N (  3)
   H (  2)  1.424525
   N (  3)  1.590592  2.284726
   H (  4)  2.155151  3.193203  1.022615

 Requested basis set is 6-311++G(d,p)
 There are 29 shells and 66 basis functions
 A cutoff of  1.0D-14 yielded    435 shell pairs
 There are      2282 function pairs (      2427 Cartesian)
 Smallest overlap matrix eigenvalue = 1.76E-03
 Guess MOs from SCF MO coefficient file

 -----------------------------------------------------------------------
  General SCF calculation program by
  Eric Jon Sundstrom, Paul Horn, Yuezhi Mao, Dmitri Zuev, Alec White,
  David Stuck, Shaama M.S., Shane Yost, Joonho Lee, David Small,
  Daniel Levine, Susi Lehtola, Hugh Burton, Evgeny Epifanovsky
 -----------------------------------------------------------------------
 Hartree-Fock
 using 6 threads for integral computing
 -------------------------------------------------------
 OpenMP Integral computing Module                
 Release: version 2.0, May 2017, Q-Chem Inc. Pleasanton 
 -------------------------------------------------------
 A restricted SCF calculation will be
 performed using DIIS
 SCF converges when DIIS error is below 1.0e-08
 ---------------------------------------
  Cycle       Energy         DIIS error
 ---------------------------------------
    1    -396.3225037124      2.33e-05  
    2    -396.3225039955      6.47e-06  
    3    -396.3225040242      4.51e-06  
    4    -396.3225040368      1.06e-06  
    5    -396.3225040394      3.79e-07  
    6    -396.3225040399      1.69e-07  
    7    -396.3225040400      7.35e-08  
    8    -396.3225040401      2.85e-08  
    9    -396.3225040401      9.56e-09  Convergence criterion met
 ---------------------------------------
 SCF time:   CPU 1.46s  wall 0.00s 
 SCF   energy in the final basis set =     -396.3225040401
 Total energy in the final basis set =     -396.3225040401


 ------------------------------------------------------------------------------

   CCMAN2: suite of methods based on coupled cluster
           and equation of motion theories.

   Components:
   * libvmm-1.3-trunk
     by Evgeny Epifanovsky, Ilya Kaliman.
   * libtensor-2.5-trunk
     by Evgeny Epifanovsky, Michael Wormit, Dmitry Zuev, Sam Manzer, 
        Ilya Kaliman.
   * libcc-2.5-trunk
     by Evgeny Epifanovsky, Arik Landau, Tomasz Kus, Kirill Khistyaev, 
        Dmitry Zuev, Prashant Manohar, Xintian Feng, Anna Krylov, 
        Matthew Goldey, Alec White, Thomas Jagau, Kaushik Nanda, 
        Anastasia Gunina, Alexander Kunitsa, Joonho Lee.

   CCMAN original authors:
   Anna I. Krylov, C. David Sherrill, Steven R. Gwaltney,
   Edward F. C. Byrd (2000)
   Sergey V. Levchenko, Lyudmila V. Slipchenko, Tao Wang,
   Ana-Maria C. Cristian (2003)
   Piotr A. Pieniazek, C. Melania Oana, Evgeny Epifanovsky (2007)
   Prashant Manohar (2009)

 ------------------------------------------------------------------------------


 Allocating and initializing 30808MB of RAM...
 Calculation will run on 6 cores.


 Alpha MOs, Restricted
 -- Occupied --                  
-79.991 -15.582  -7.532  -5.426  -5.425  -5.424  -1.157  -0.789
  1 A     2 A     3 A     4 A     5 A     6 A     7 A     8 A                  
 -0.583  -0.539  -0.423  -0.385
  9 A    10 A    11 A    12 A                                                  
 -- Virtual --                   
  0.026   0.050   0.063   0.083   0.091   0.096   0.110   0.189
 13 A    14 A    15 A    16 A    17 A    18 A    19 A    20 A                  
  0.210   0.239   0.240   0.267   0.286   0.326   0.386   0.405
 21 A    22 A    23 A    24 A    25 A    26 A    27 A    28 A                  
  0.518   0.566   0.688   0.811   0.842   0.909   0.916   0.977
 29 A    30 A    31 A    32 A    33 A    34 A    35 A    36 A                  
  1.062   1.065   1.117   1.333   1.347   1.553   1.641   1.686
 37 A    38 A    39 A    40 A    41 A    42 A    43 A    44 A                  
  1.714   1.830   1.897   1.945   2.210   2.353   2.453   2.670
 45 A    46 A    47 A    48 A    49 A    50 A    51 A    52 A                  
  2.692   2.861   2.930   2.993   3.387   4.280   4.472   4.904
 53 A    54 A    55 A    56 A    57 A    58 A    59 A    60 A                  
  7.607  14.763  14.832  14.947  36.817 166.229
 61 A    62 A    63 A    64 A    65 A    66 A                                  

 Beta MOs, Restricted
 -- Occupied --                  
-79.991 -15.582  -7.532  -5.426  -5.425  -5.424  -1.157  -0.789
  1 A     2 A     3 A     4 A     5 A     6 A     7 A     8 A                  
 -0.583  -0.539  -0.423  -0.385
  9 A    10 A    11 A    12 A                                                  
 -- Virtual --                   
  0.026   0.050   0.063   0.083   0.091   0.096   0.110   0.189
 13 A    14 A    15 A    16 A    17 A    18 A    19 A    20 A                  
  0.210   0.239   0.240   0.267   0.286   0.326   0.386   0.405
 21 A    22 A    23 A    24 A    25 A    26 A    27 A    28 A                  
  0.518   0.566   0.688   0.811   0.842   0.909   0.916   0.977
 29 A    30 A    31 A    32 A    33 A    34 A    35 A    36 A                  
  1.062   1.065   1.117   1.333   1.347   1.553   1.641   1.686
 37 A    38 A    39 A    40 A    41 A    42 A    43 A    44 A                  
  1.714   1.830   1.897   1.945   2.210   2.353   2.453   2.670
 45 A    46 A    47 A    48 A    49 A    50 A    51 A    52 A                  
  2.692   2.861   2.930   2.993   3.387   4.280   4.472   4.904
 53 A    54 A    55 A    56 A    57 A    58 A    59 A    60 A                  
  7.607  14.763  14.832  14.947  36.817 166.229
 61 A    62 A    63 A    64 A    65 A    66 A                                  

 Occupation and symmetry of molecular orbitals

 Point group: C1 (1 irreducible representation).

                           A     All 
 -------------------------------------
 All molecular orbitals:
  - Alpha                  66    66  
  - Beta                   66    66  
 -------------------------------------
 Alpha orbitals:
  - Frozen occupied        6     6   
  - Active occupied        6     6   
  - Active virtual         54    54  
  - Frozen virtual         0     0   
 -------------------------------------
 Beta orbitals:
  - Frozen occupied        6     6   
  - Active occupied        6     6   
  - Active virtual         54    54  
  - Frozen virtual         0     0   
 -------------------------------------

 Import integrals:   CPU 0.00 s  wall 0.00 s

 Import integrals:   CPU 2.02 s  wall 0.39 s

 MP2 amplitudes:   CPU 0.01 s  wall 0.01 s

Running a double precision version
           CCSD T amplitudes will be solved using DIIS.

           Start     Size      MaxIter   EConv     TConv     
           3         7         100       1.00e-07  1.00e-05  
 ------------------------------------------------------------------------------
           Energy (a.u.)   Ediff      Tdiff       Comment
 ------------------------------------------------------------------------------
          -396.62620488                           
     1    -396.63076335   4.56e-03   5.64e-01     
     2    -396.64317550   1.24e-02   8.18e-02     
     3    -396.64394225   7.67e-04   3.56e-02     
     4    -396.64551150   1.57e-03   1.12e-02     Switched to DIIS steps.
     5    -396.64604430   5.33e-04   9.85e-03     
     6    -396.64605607   1.18e-05   1.79e-03     
     7    -396.64605403   2.05e-06   6.64e-04     
     8    -396.64605443   4.02e-07   1.59e-04     
     9    -396.64605408   3.47e-07   5.59e-05     
    10    -396.64605394   1.39e-07   2.48e-05     
    11    -396.64605386   7.95e-08   1.27e-05     
    12    -396.64605386   5.15e-09   2.22e-06     
 ------------------------------------------------------------------------------
          -396.64605386                           CCSD T converged.

End of double precision
 SCF energy                 = -396.32250404
 MP2 energy                 = -396.62620488
 CCSD correlation energy     =   -0.32354982
 CCSD total energy           = -396.64605386

 CCSD  T1^2 = 0.0065  T2^2 = 0.1551  Leading amplitudes:

 Amplitude    Orbitals with energies
  0.0206       11 (A) A                  ->    35 (A) A                   
              -0.4232                          0.9164                     
  0.0206       11 (A) B                  ->    35 (A) B                   
              -0.4232                          0.9164                     
  0.0177       11 (A) A                  ->    38 (A) A                   
              -0.4232                          1.0649                     
  0.0177       11 (A) B                  ->    38 (A) B                   
              -0.4232                          1.0649                     

 Amplitude    Orbitals with energies
 -0.1196       11 (A) A      11 (A) B    ->    13 (A) A      13 (A) B     
              -0.4232       -0.4232            0.0263        0.0263       
  0.1196       11 (A) A      11 (A) B    ->    13 (A) B      13 (A) A     
              -0.4232       -0.4232            0.0263        0.0263       
  0.1196       11 (A) B      11 (A) A    ->    13 (A) A      13 (A) B     
              -0.4232       -0.4232            0.0263        0.0263       
 -0.1196       11 (A) B      11 (A) A    ->    13 (A) B      13 (A) A     
              -0.4232       -0.4232            0.0263        0.0263       

 Computing CCSD intemediates for later calculations in double precision
 Finished.

Running a double precision version
           CCSD Lambda amplitudes will be solved using DIIS.
           Start     Size      MaxIter   EConv     LConv     
           3         7         100       1.00e-07  1.00e-05  
 ------------------------------------------------------------------------------
            Enorm      Ldiff       Comment
 ------------------------------------------------------------------------------
     1     4.04e-02   3.14e-02     
     2     9.87e-03   5.02e-03     
     3     4.14e-03   1.87e-03     
     4     2.08e-03   1.17e-03     Switched to DIIS steps.
     5     5.93e-04   4.90e-04     
     6     1.91e-04   1.40e-04     
     7     6.53e-05   2.79e-05     
     8     2.46e-05   6.43e-07     
     9     1.07e-05   9.10e-07     
    10     4.29e-06   4.37e-07     
    11     1.37e-06   2.87e-07     
    12     6.11e-07   1.36e-07     
    13     2.38e-07   7.36e-08     
    14     9.16e-08   1.71e-08     
 ------------------------------------------------------------------------------
                                   CCSD Lambda converged.

 Computing density matrices in double precision...
           Orbital response amplitudes will be solved using DIIS.
           Start     Size      MaxIter   EConv     LConv     
           3         7         100       1.00e-06  1.00e-06  
 ------------------------------------------------------------------------------
            Enorm      Ldiff       Comment
 ------------------------------------------------------------------------------
     1     5.43e-02   3.19e-03     
     2     2.88e-02   1.21e-02     
     3     2.15e-02   3.00e-03     
     4     1.00e-02   3.22e-04     Switched to DIIS steps.
     5     2.81e-03   3.15e-03     
     6     7.96e-04   3.36e-04     
     7     7.23e-05   1.90e-04     
     8     8.84e-06   1.37e-05     
     9     4.23e-06   7.74e-07     
    10     1.40e-06   6.54e-07     
    11     1.77e-07   1.32e-07     
 ------------------------------------------------------------------------------
                                   Orbital response converged.

 Computing density matrices... Done.
 CCSD calculation:   CPU 31.57 s  wall 7.12 s

 Transferring MO TPDM to AO TPDM
 Transferring g2_o1o1o1o1
 Transferring g2_o1o1o1v1
 Transferring g2_o1o1v1v1
 Transferring g2_o1v1o1v1
 Transferring g2_o1v1v1v1
 Transferring g2_v1v1v1v1
 Adding separable TPDM
 Computing TPDM gradient
 --------------------------------------------------------
 2e gradient
  Atom          X               Y               Z
 --------------------------------------------------------
    1        -12.434267        5.390364        0.001308  
    2         -1.472146       -2.956620       -0.001084  
    3         11.632981       -5.140441        0.003808  
    4          2.273431        2.706697       -0.004031  
 --------------------------------------------------------
 --------------------------------------------------------
 Final gradient
  Atom          X               Y               Z
 --------------------------------------------------------
    1        -12.434267        5.390364        0.001308  
    2         -1.472146       -2.956620       -0.001084  
    3         11.632981       -5.140441        0.003808  
    4          2.273431        2.706697       -0.004031  
 --------------------------------------------------------
 Analytic gradient from two-electron contribution:   CPU 12.90 s  wall 2.23 s

 Total ccman2 time:   CPU 48.70 s  wall 10.27 s


 --------------------------------------------------------------

                    Orbital Energies (a.u.)
 --------------------------------------------------------------

 Alpha MOs
 -- Occupied --
-79.9908 -15.5825  -7.5324  -5.4257  -5.4254  -5.4242  -1.1570  -0.7890
 -0.5829  -0.5394  -0.4232  -0.3850
 -- Virtual --
  0.0263   0.0498   0.0626   0.0828   0.0907   0.0959   0.1098   0.1891
  0.2098   0.2385   0.2397   0.2674   0.2858   0.3264   0.3864   0.4046
  0.5178   0.5665   0.6877   0.8108   0.8415   0.9093   0.9164   0.9770
  1.0615   1.0649   1.1167   1.3327   1.3474   1.5532   1.6414   1.6858
  1.7145   1.8304   1.8975   1.9448   2.2097   2.3529   2.4535   2.6696
  2.6918   2.8605   2.9297   2.9930   3.3872   4.2796   4.4723   4.9038
  7.6070  14.7627  14.8323  14.9475  36.8173 166.2294
 --------------------------------------------------------------

          Ground-State Mulliken Net Atomic Charges

     Atom                 Charge (a.u.)
  ----------------------------------------
      1 P                     0.294850
      2 H                    -0.088131
      3 N                    -0.431482
      4 H                     0.224763
  ----------------------------------------
  Sum of atomic charges =    -0.000000

 -----------------------------------------------------------------
                    Cartesian Multipole Moments
 -----------------------------------------------------------------
    Charge (ESU x 10^10)
                -0.0000
    Dipole Moment (Debye)
         X       1.0714      Y      -1.2776      Z       0.0009
       Tot       1.6674
    Quadrupole Moments (Debye-Ang)
        XX     -20.4321     XY       3.8593     YY     -20.7744
        XZ      -0.0027     YZ      -0.0007     ZZ     -19.5440
    Octopole Moments (Debye-Ang^2)
       XXX      -0.4451    XXY      -3.7821    XYY      -1.3908
       YYY      -1.4852    XXZ       0.0033    XYZ       0.0024
       YYZ       0.0002    XZZ       0.5994    YZZ      -0.1407
       ZZZ      -0.0024
    Hexadecapole Moments (Debye-Ang^3)
      XXXX     -99.4758   XXXY      10.7853   XXYY     -25.1833
      XYYY       5.1703   YYYY     -42.0548   XXXZ      -0.0050
      XXYZ      -0.0015   XYYZ      -0.0005   YYYZ       0.0010
      XXZZ     -21.3584   XYZZ       1.4414   YYZZ     -11.3867
      XZZZ       0.0011   YZZZ       0.0015   ZZZZ     -25.6105
 -----------------------------------------------------------------
 DrvMan completing analytic gradient of the correlated energy
 Correlated dipole moment
            1
    1   0.4215318
    2  -0.5026344
    3   0.0003647
 Energy read as -396.646053859
 Full Analytical Gradient: (in a.u., or Hartree/Bohr)
             1             2             3             4
    1    0.00000177   -0.00000026   -0.00000064   -0.00000086
    2    0.00003612   -0.00002067   -0.00004318    0.00002773
    3   -0.00002591    0.00003152   -0.00005157    0.00004596
 Gradient time:  CPU 0.70 s  wall 0.65 s
Dipole drv :
gprntSymmMtrx error report: 
 Final Hessian.
            1           2           3           4           5           6
    1   0.4388289  -0.0192584   0.0000000  -0.0253622  -0.0518052   0.0000000
    2  -0.0192584   0.2690929   0.0000000  -0.0239637  -0.2043336   0.0000000
    3   0.0000000   0.0000000   0.0077175   0.0000001   0.0000000  -0.0093922
    4  -0.0253622  -0.0239637   0.0000001   0.0558113   0.0531970   0.0000000
    5  -0.0518052  -0.2043336   0.0000000   0.0531970   0.1909522   0.0000000
    6   0.0000000   0.0000000  -0.0093922   0.0000000   0.0000000   0.0114232
    7  -0.3965062   0.0709687   0.0000016  -0.0237066  -0.0037636  -0.0000010
    8   0.0505254  -0.0612413   0.0000000  -0.0280928   0.0112088   0.0000000
    9   0.0000000   0.0000000   0.0153935   0.0000000   0.0000000  -0.0187156
   10  -0.0169606  -0.0277480   0.0000013  -0.0067425   0.0023714   0.0000008
   11   0.0205409  -0.0035182   0.0000000  -0.0011412   0.0021722   0.0000000
   12   0.0000000   0.0000000  -0.0137157   0.0000000   0.0000000   0.0166814
            7           8           9          10          11          12
    1  -0.3965062   0.0505254   0.0000000  -0.0169606   0.0205409   0.0000000
    2   0.0709687  -0.0612413   0.0000000  -0.0277480  -0.0035182   0.0000000
    3   0.0000016   0.0000000   0.0153935   0.0000013   0.0000000  -0.0137157
    4  -0.0237066  -0.0280928   0.0000000  -0.0067425  -0.0011412   0.0000000
    5  -0.0037636   0.0112088   0.0000000   0.0023714   0.0021722   0.0000000
    6  -0.0000010   0.0000000  -0.0187156   0.0000008   0.0000000   0.0166814
    7   0.5444939   0.1341301   0.0000000  -0.1242819  -0.2013367   0.0000000
    8   0.1341301   0.3721958   0.0000000  -0.1565617  -0.3221608   0.0000000
    9   0.0000000   0.0000000   0.0306023  -0.0000008   0.0000000  -0.0272842
   10  -0.1242819  -0.1565617  -0.0000008   0.1479859   0.1819379   0.0000000
   11  -0.2013367  -0.3221608   0.0000000   0.1819379   0.3235049   0.0000000
   12   0.0000000   0.0000000  -0.0272842   0.0000000   0.0000000   0.0243227
 ----------------------------------------------------------------
             Standard Nuclear Orientation (Angstroms)
    I     Atom           X                Y                Z
 ----------------------------------------------------------------
    1      P       0.5218824609    -0.1216051328     0.0000000000
    2      H       0.9979632262     1.2210111864     0.0000000000
    3      N      -1.0387370273     0.1857216042    -0.0000000000
    4      H      -1.5550409488    -0.6969854247    -0.0000000000
 ----------------------------------------------------------------
 Nuclear Repulsion Energy =    49.5972611489 hartrees
 There are       12 alpha and       12 beta electrons
 old dipole drv.
            1           2           3           4           5           6
    1   0.3686419   0.0183612   0.0000000  -0.0883829  -0.1220534   0.0000000
    2   0.1412897   0.6213108   0.0000000   0.0152978  -0.3765045   0.0000000
    3  -0.0000000   0.0000000   0.2359739  -0.0000006   0.0000000  -0.0223753
            7           8           9          10          11          12
    1  -0.5506025   0.1859052   0.0000000   0.2703592  -0.0821819   0.0000000
    2  -0.1517750  -0.2507847   0.0000000  -0.0048229   0.0059698   0.0000000
    3   0.0000099   0.0000000  -0.4065329   0.0000090   0.0000000   0.1929743
 New transposed dipole drv.
            1           2           3
    1   0.3686419   0.1412897  -0.0000000
    2   0.0183612   0.6213108   0.0000000
    3   0.0000000   0.0000000   0.2359739
    4  -0.0883829   0.0152978  -0.0000006
    5  -0.1220534  -0.3765045   0.0000000
    6   0.0000000   0.0000000  -0.0223753
    7  -0.5506025  -0.1517750   0.0000099
    8   0.1859052  -0.2507847   0.0000000
    9   0.0000000   0.0000000  -0.4065329
   10   0.2703592  -0.0048229   0.0000090
   11  -0.0821819   0.0059698   0.0000000
   12   0.0000000   0.0000000   0.1929743
FINAL TENSOR RESULT:
Order 2, Length 12
    Atom      X          Y          Z
     1 Order 1, Length 12
    Atom      X          Y          Z
     1    4.388289247515749e-01  -1.925840529720918e-02   0.000000000000000e+00
     2   -2.536215739464485e-02  -5.180524771751629e-02   0.000000000000000e+00
     3   -3.965062056485830e-01   5.052540344670155e-02   0.000000000000000e+00
     4   -1.696059572719125e-02   2.054090774971319e-02   0.000000000000000e+00

Order 1, Length 12
    Atom      X          Y          Z
     1   -1.925840529720918e-02   2.690929319743322e-01   0.000000000000000e+00
     2   -2.396374741561263e-02  -2.043335683182185e-01   0.000000000000000e+00
     3    7.096870079511852e-02  -6.124132783788230e-02   0.000000000000000e+00
     4   -2.774801787470634e-02  -3.518204290439622e-03   0.000000000000000e+00

Order 1, Length 12
    Atom      X          Y          Z
     1    0.000000000000000e+00   0.000000000000000e+00   7.717529493706868e-03
     2    8.991477945161625e-08   0.000000000000000e+00  -9.392178862057208e-03
     3    1.564106027107725e-06   0.000000000000000e+00   1.539347909808144e-02
     4    1.282017368123102e-06   0.000000000000000e+00  -1.371572718625551e-02


     2 Order 1, Length 12
    Atom      X          Y          Z
     1   -2.536215739464485e-02  -2.396374741561263e-02   8.991477945161625e-08
     2    5.581125866535569e-02   5.319698599878307e-02   0.000000000000000e+00
     3   -2.370656108061051e-02  -2.809277685371801e-02   0.000000000000000e+00
     4   -6.742524308760771e-03  -1.141179211400367e-03   0.000000000000000e+00

Order 1, Length 12
    Atom      X          Y          Z
     1   -5.180524771751629e-02  -2.043335683182185e-01   0.000000000000000e+00
     2    5.319698599878307e-02   1.909521950443266e-01   0.000000000000000e+00
     3   -3.763559558690605e-03   1.120882065528720e-02   0.000000000000000e+00
     4    2.371373102999877e-03   2.172161340987615e-03   0.000000000000000e+00

Order 1, Length 12
    Atom      X          Y          Z
     1    0.000000000000000e+00   0.000000000000000e+00  -9.392178862057208e-03
     2    0.000000000000000e+00   0.000000000000000e+00   1.142321695936226e-02
     3   -9.667509036096269e-07   0.000000000000000e+00  -1.871558047981374e-02
     4    7.647206251442101e-07   0.000000000000000e+00   1.668138449201254e-02


     3 Order 1, Length 12
    Atom      X          Y          Z
     1   -3.965062056485830e-01   7.096870079511852e-02   1.564106027107725e-06
     2   -2.370656108061051e-02  -3.763559558690605e-03  -9.667509036096269e-07
     3    5.444938871867315e-01   1.341301090363218e-01   0.000000000000000e+00
     4   -1.242819405555285e-01  -2.013366652720013e-01   0.000000000000000e+00

Order 1, Length 12
    Atom      X          Y          Z
     1    5.052540344670155e-02  -6.124132783788230e-02   0.000000000000000e+00
     2   -2.809277685371801e-02   1.120882065528720e-02   0.000000000000000e+00
     3    1.341301090363218e-01   3.721957704501010e-01   0.000000000000000e+00
     4   -1.565617443660731e-01  -3.221607999289382e-01   0.000000000000000e+00

Order 1, Length 12
    Atom      X          Y          Z
     1    0.000000000000000e+00   0.000000000000000e+00   1.539347909808144e-02
     2    0.000000000000000e+00   0.000000000000000e+00  -1.871558047981374e-02
     3    0.000000000000000e+00   0.000000000000000e+00   3.060232280607478e-02
     4   -7.822520569208098e-07   0.000000000000000e+00  -2.728424094976145e-02


     4 Order 1, Length 12
    Atom      X          Y          Z
     1   -1.696059572719125e-02  -2.774801787470634e-02   1.282017368123102e-06
     2   -6.742524308760771e-03   2.371373102999877e-03   7.647206251442101e-07
     3   -1.242819405555285e-01  -1.565617443660731e-01  -7.822520569208098e-07
     4    1.479858988431907e-01   1.819378633501335e-01   0.000000000000000e+00

Order 1, Length 12
    Atom      X          Y          Z
     1    2.054090774971319e-02  -3.518204290439622e-03   0.000000000000000e+00
     2   -1.141179211400367e-03   2.172161340987615e-03   0.000000000000000e+00
     3   -2.013366652720013e-01  -3.221607999289382e-01   0.000000000000000e+00
     4    1.819378633501335e-01   3.235049392360674e-01   0.000000000000000e+00

Order 1, Length 12
    Atom      X          Y          Z
     1    0.000000000000000e+00   0.000000000000000e+00  -1.371572718625551e-02
     2    0.000000000000000e+00   0.000000000000000e+00   1.668138449201254e-02
     3    0.000000000000000e+00   0.000000000000000e+00  -2.728424094976145e-02
     4    0.000000000000000e+00   0.000000000000000e+00   2.432265851652033e-02


 # Finishing finite difference calculation for IDERIV #
 ######################################################
 ######################################################
 Requested basis set is 6-311++G(d,p)
 There are 29 shells and 66 basis functions
 **********************************************************************
 **                                                                  **
 **                       VIBRATIONAL ANALYSIS                       **
 **                       --------------------                       **
 **                                                                  **
 **        VIBRATIONAL FREQUENCIES (CM**-1) AND NORMAL MODES         **
 **     FORCE CONSTANTS (mDYN/ANGSTROM) AND REDUCED MASSES (AMU)     **
 **                  INFRARED INTENSITIES (KM/MOL)                   **
 **                                                                  **
 **********************************************************************


 Mode:                 1                      2                      3
 Frequency:       908.08                1000.96                1055.08
 Force Cnst:      0.5128                 0.6328                 3.7072
 Red. Mass:       1.0556                 1.0720                 5.6523
 IR Active:          YES                    YES                    YES
 IR Intens:       37.274                 26.170                 52.786
 Raman Active:       YES                    YES                    YES
               X      Y      Z        X      Y      Z        X      Y      Z
 P         -0.035  0.011  0.000   -0.000  0.000 -0.015   -0.211  0.072  0.000
 H          0.584 -0.198 -0.000    0.000 -0.000  0.564    0.546 -0.144 -0.000
 N         -0.012  0.018  0.000    0.000 -0.000 -0.066    0.459 -0.181  0.000
 H          0.675 -0.402 -0.000    0.000 -0.000  0.823   -0.449  0.432 -0.000
 TransDip   0.181  0.075 -0.000   -0.000  0.000  0.164   -0.231  0.024 -0.000

 Mode:                 4                      5                      6
 Frequency:      1128.63                2381.21                3504.90
 Force Cnst:      0.9870                 3.4751                 7.7778
 Red. Mass:       1.3151                 1.0402                 1.0746
 IR Active:          YES                    YES                    YES
 IR Intens:       32.428                150.034                  6.717
 Raman Active:       YES                    YES                    YES
               X      Y      Z        X      Y      Z        X      Y      Z
 P          0.044  0.029  0.000   -0.009 -0.032  0.000    0.002 -0.001 -0.000
 H          0.766 -0.220 -0.000    0.320  0.947 -0.000   -0.003  0.009  0.000
 N         -0.114 -0.064  0.000   -0.003  0.002  0.000   -0.041 -0.059 -0.000
 H         -0.550  0.207 -0.000   -0.004 -0.008 -0.000    0.526  0.848  0.000
 TransDip  -0.121  0.136 -0.000   -0.143 -0.365 -0.000    0.081  0.019  0.000

 STANDARD THERMODYNAMIC QUANTITIES AT   298.15 K  AND     1.00 ATM

   This Molecule has  0 Imaginary Frequencies
   Zero point vibrational energy:       14.265 kcal/mol

   Atom    1 Element P  Has Mass   30.97376
   Atom    2 Element H  Has Mass    1.00783
   Atom    3 Element N  Has Mass   14.00307
   Atom    4 Element H  Has Mass    1.00783
   Molecular Mass:    46.992490 amu
   Principal axes and moments of inertia in amu*Bohr^2:
                             1           2           3
    Eigenvalues --        9.64292    97.08382   106.72674
          X               0.99541     0.09569    -0.00000
          Y              -0.09569     0.99541     0.00000
          Z               0.00000    -0.00000     1.00000
   Rotational Symmetry Number is   1
   The Molecule is an Asymmetric Top
   Translational Enthalpy:        0.889 kcal/mol
   Rotational Enthalpy:           0.889 kcal/mol
   Vibrational Enthalpy:         14.354 kcal/mol
   gas constant (RT):             0.592 kcal/mol
   Translational Entropy:        37.467  cal/mol.K
   Rotational Entropy:           19.241  cal/mol.K
   Vibrational Entropy:           0.359  cal/mol.K

   Total Enthalpy:               16.724 kcal/mol
   Total Entropy:                57.067  cal/mol.K
Archival summary:
1\1\february\FREQ\ProcedureUnspecified\BasisUnspecified\112\taweetha\WedMay800:53:492019WedMay800:53:492019\0\\#,FREQ,ProcedureUnspecified,BasisUnspecified,\\0,1\P\H,1,1.42453\N,1,1.59059,2,98.3836\H,3,1.02262,1,109.183,2,-180,0\\HF=-396.322504\\@

 Total job time:  372.90s(wall), 1206.52s(cpu) 
 Wed May  8 00:53:50 2019

        *************************************************************
        *                                                           *
        *  Thank you very much for using Q-Chem.  Have a nice day.  *
        *                                                           *
        *************************************************************
