# Supplementary material for: Geometric and energetic data from ab initio calculations of haloethene, haloimine, halomethylenephosphine, haloiminophosphine, halodiazene, halodiphosphene and halocyclopropane
Source: Data Brief. 2019 Nov 2;27:104738. doi: 10.1016/j.dib.2019.104738 (PMC6861602; doi:10.1016/j.dib.2019.104738)
Supplement: Multimedia component 7 [file mmc7.zip › NP/CCSD/freq/HENPFE.out]

Q-Chem Developer Version!
                  Welcome to Q-Chem
     A Quantum Leap Into The Future Of Chemistry


 Q-Chem 5.1, Q-Chem, Inc., Pleasanton, CA (2018)

 Yihan Shao,  Zhengting Gan,  E. Epifanovsky,  A. T. B. Gilbert,  M. Wormit,  
 J. Kussmann,  A. W. Lange,  A. Behn,  Jia Deng,  Xintian Feng,  D. Ghosh,  
 M. Goldey,  P. R. Horn,  L. D. Jacobson,  I. Kaliman,  T. Kus,  A. Landau,  
 Jie Liu,  E. I. Proynov,  R. M. Richard,  R. P. Steele,  E. J. Sundstrom,  
 H. L. Woodcock III,  P. M. Zimmerman,  D. Zuev,  B. Albrecht,  E. Alguire,  
 S. A. Baeppler,  D. Barton,  Z. Benda,  Y. A. Bernard,  E. J. Berquist,  
 K. B. Bravaya,  H. Burton,  D. Casanova,  Chun-Min Chang,  Yunqing Chen,  
 A. Chien,  K. D. Closser,  M. P. Coons,  S. Coriani,  S. Dasgupta,  
 A. L. Dempwolff,  M. Diedenhofen,  Hainam Do,  R. G. Edgar,  Po-Tung Fang,  
 S. Faraji,  S. Fatehi,  Qingguo Feng,  K. D. Fenk,  J. Fosso-Tande,  
 J. Gayvert,  Qinghui Ge,  A. Ghysels,  G. Gidofalvi,  J. Gomes,  
 J. Gonthier,  A. Gunina,  D. Hait,  M. W. D. Hanson-Heine,  
 P. H. P. Harbach,  A. W. Hauser,  J. E. Herr,  E. G. Hohenstein,  
 Z. C. Holden,  Kerwin Hui,  B. C. Huynh,  T.-C. Jagau,  Hyunjun Ji,  
 B. Kaduk,  K. Khistyaev,  Jaehoon Kim,  P. Klunzinger,  K. Koh,  
 D. Kosenkov,  L. Koulias,  T. Kowalczyk,  C. M. Krauter,  A. Kunitsa,  
 Ka Un Lao,  A. Laurent,  K. V. Lawler,  Joonho Lee,  D. Lefrancois,  
 S. Lehtola,  D. S. Levine,  Yi-Pei Li,  You-Sheng Lin,  Fenglai Liu,  
 E. Livshits,  A. Luenser,  P. Manohar,  E. Mansoor,  S. F. Manzer,  
 Shan-Ping Mao,  Yuezhi Mao,  N. Mardirossian,  A. V. Marenich,  
 T. Markovich,  L. A. Martinez-Martinez,  S. A. Maurer,  N. J. Mayhall,  
 S. C. McKenzie,  J.-M. Mewes,  A. F. Morrison,  J. W. Mullinax,  K. Nanda,  
 T. S. Nguyen-Beck,  R. Olivares-Amaya,  J. A. Parkhill,  T. M. Perrine,  
 F. Plasser,  P. Pokhilko,  S. Prager,  A. Prociuk,  E. Ramos,  D. R. Rehn,  
 F. Rob,  M. Schneider,  N. Sergueev,  S. M. Sharada,  S. Sharma,  
 D. W. Small,  T. Stauch,  T. Stein,  Yu-Chuan Su,  A. J. W. Thom,  
 A. Tkatchenko,  T. Tsuchimochi,  N. M. Tubman,  L. Vogt,  M. L. Vidal,  
 O. Vydrov,  M. A. Watson,  J. Wenzel,  M. de Wergifosse,  T. A. Wesolowski,  
 A. White,  J. Witte,  A. Yamada,  Jun Yang,  K. Yao,  S. Yeganeh,  
 S. R. Yost,  Zhi-Qiang You,  A. Zech,  Igor Ying Zhang,  Xing Zhang,  
 Yan Zhao,  Ying Zhu,  B. R. Brooks,  G. K. L. Chan,  C. J. Cramer,  
 M. S. Gordon,  W. J. Hehre,  A. Klamt,  M. W. Schmidt,  C. D. Sherrill,  
 D. G. Truhlar,  A. Aspuru-Guzik,  R. Baer,  A. T. Bell,  N. A. Besley,  
 Jeng-Da Chai,  A. E. DePrince, III,  R. A. DiStasio Jr.,  A. Dreuw,  
 B. D. Dunietz,  T. R. Furlani,  Chao-Ping Hsu,  Yousung Jung,  Jing Kong,  
 D. S. Lambrecht,  WanZhen Liang,  C. Ochsenfeld,  V. A. Rassolov,  
 L. V. Slipchenko,  J. E. Subotnik,  T. Van Voorhis,  J. M. Herbert,  
 A. I. Krylov,  P. M. W. Gill,  M. Head-Gordon

 Contributors to earlier versions of Q-Chem not listed above: 
 R. D. Adamson,  B. Austin,  J. Baker,  G. J. O. Beran,  K. Brandhorst,  
 S. T. Brown,  E. F. C. Byrd,  A. K. Chakraborty,  C.-L. Cheng,  
 Siu Hung Chien,  D. M. Chipman,  D. L. Crittenden,  H. Dachsel,  
 R. J. Doerksen,  A. D. Dutoi,  L. Fusti-Molnar,  W. A. Goddard III,  
 A. Golubeva-Zadorozhnaya,  S. R. Gwaltney,  G. Hawkins,  A. Heyden,  
 S. Hirata,  G. Kedziora,  F. J. Keil,  C. Kelley,  Jihan Kim,  R. A. King,  
 R. Z. Khaliullin,  P. P. Korambath,  W. Kurlancheek,  A. M. Lee,  M. S. Lee,  
 S. V. Levchenko,  Ching Yeh Lin,  D. Liotard,  R. C. Lochan,  I. Lotan,  
 P. E. Maslen,  N. Nair,  D. P. O'Neill,  D. Neuhauser,  E. Neuscamman,  
 C. M. Oana,  R. Olson,  B. Peters,  R. Peverati,  P. A. Pieniazek,  
 Y. M. Rhee,  J. Ritchie,  M. A. Rohrdanz,  E. Rosta,  N. J. Russ,  
 H. F. Schaefer III,  N. E. Schultz,  N. Shenvi,  A. C. Simmonett,  A. Sodt,  
 D. Stuck,  K. S. Thanthiriwatte,  V. Vanovschi,  Tao Wang,  A. Warshel,  
 C. F. Williams,  Q. Wu,  X. Xu,  W. Zhang

 Please cite Q-Chem as follows:
 Y. Shao et al., Mol. Phys. 113, 184-215 (2015)
 DOI: 10.1080/00268976.2014.952696

 Q-Chem 5.1.2 for Intel X86 EM64T Linux

 Parts of Q-Chem use Armadillo 8.300.2 (Tropical Shenanigans).
 http://arma.sourceforge.net/

 Q-Chem begins on Wed May  8 00:53:50 2019  

Host: 
0

     Scratch files written to /scratch/taweetham/qchem18309//
Input Ideriv = 1
Curr. Ideriv = -1
Max.  Ideriv = 1


!!********************************************.
!!******************Warning*******************.
!!Desired Analytical derivatives not available.
!!Finite difference job might take a long time.
!!********************************************.
!!********************************************.


 2-order derivative to be evaluated numerically with 1-order analytical derivatives

Checking the input file for inconsistencies... 	...done.

--------------------------------------------------------------
User input:
--------------------------------------------------------------
H=H_Z.out
$molecule
0 1
P 
H  1 1.442672
N  1 1.581493 2 104.198343
H  3 1.018838 1 116.835316 2 -0.000000 0
$end

$rem
   JOB_TYPE 	FREQUENCY
   BASIS 		6-311++G**
   METHOD	ccsd
   MEM_TOTAL	31000
   N_FROZEN_CORE      FC
$end

--------------------------------------------------------------
 ----------------------------------------------------------------
             Standard Nuclear Orientation (Angstroms)
    I     Atom           X                Y                Z
 ----------------------------------------------------------------
    1      P       0.5325891818    -0.0904222054    -0.0000000000
    2      H       0.8713580667     1.3119109013     0.0000000000
    3      N      -1.0488120302    -0.1074608606     0.0000000000
    4      H      -1.5185115829     0.7966482038     0.0000000000
 ----------------------------------------------------------------
 Molecular Point Group                 Cs    NOp =  2
 Largest Abelian Subgroup              Cs    NOp =  2
 Nuclear Repulsion Energy =    49.5911973362 hartrees
 There are       12 alpha and       12 beta electrons
 Requested basis set is 6-311++G(d,p)
 There are 29 shells and 66 basis functions
 Total memory of 31000 MB is distributed as follows: 
   MEM_STATIC is set to 192 MB
   QALLOC/CCMAN JOB total memory use is  30808 MB
 Warning: actual memory use might exceed 31000 MB

 Total QAlloc Memory Limit  31000 MB
 Mega-Array Size       188 MB
 MEM_STATIC part       192 MB

                       Distance Matrix (Angstroms)
             P (  1)   H (  2)   N (  3)
   H (  2)  1.442672
   N (  3)  1.581493  2.387817
   H (  4)  2.234705  2.444785  1.018838

 A cutoff of  1.0D-14 yielded    435 shell pairs
 There are      2282 function pairs (      2427 Cartesian)

 -------------------------------------------------------
 OpenMP Integral Computing Module                       
 Release: version 1.0, May 2013, Q-Chem Inc. Pittsburgh 
 -------------------------------------------------------
 Integral Job Info:
 Integral job number is                      11
 Integral operator is                         1
 short-range coefficients                     0
 long-range coefficients              100000000
 Omega coefficients                           0
 if combine SR and LR in K                    0
 Integral screening is                        0
 Integral computing path is                   2
 max size of driver memory is            800000
 size of driver memory is                593474
 size of scratch memory is              4204008
 max col of scratch BK array               1296
 max len of scratch array in speh3          155
 max len of scratch index in speh4           18
 max int batch size is                      520
 min int batch size is                       52
 fixed nKL is                                52
 max L of basis functions is                  2
 order of int derivative is                   0
 number of shells is                         29
 number of basis is                          68
 number of cartesian basis is                68
 number of contracted shell pairs           435
 number of primitive shell pairs           1196
 maxK2 (contraction) of shell pair           36
 max number of K2 of shell pair               1
 max number of CS2 of shell pair             56
 max number of PS2 of shell pair            138
 mem total for path MDJ                  508952
 -------------------------------------------------------
 Smallest overlap matrix eigenvalue = 1.54E-03
 Guess from superposition of atomic densities
 Warning:  Energy on first SCF cycle will be non-variational
 SAD guess density has 24.000000 electrons

 -----------------------------------------------------------------------
  General SCF calculation program by
  Eric Jon Sundstrom, Paul Horn, Yuezhi Mao, Dmitri Zuev, Alec White,
  David Stuck, Shaama M.S., Shane Yost, Joonho Lee, David Small,
  Daniel Levine, Susi Lehtola, Hugh Burton, Evgeny Epifanovsky
 -----------------------------------------------------------------------
 Hartree-Fock
 using 6 threads for integral computing
 -------------------------------------------------------
 OpenMP Integral computing Module                
 Release: version 2.0, May 2017, Q-Chem Inc. Pleasanton 
 -------------------------------------------------------
 A restricted SCF calculation will be
 performed using DIIS
 SCF converges when DIIS error is below 1.0e-08
 ---------------------------------------
  Cycle       Energy         DIIS error
 ---------------------------------------
    1    -396.4135679159      6.58e-02  
    2    -396.2789554397      7.95e-03  
    3    -396.3028746581      5.89e-03  
    4    -396.3199053306      9.68e-04  
    5    -396.3208629000      2.99e-04  
    6    -396.3210147838      1.28e-04  
    7    -396.3210521216      5.99e-05  
    8    -396.3210602303      1.47e-05  
    9    -396.3210607274      2.92e-06  
   10    -396.3210607483      6.47e-07  
   11    -396.3210607493      9.09e-08  
   12    -396.3210607493      1.53e-08  
   13    -396.3210607493      3.12e-09  Convergence criterion met
 ---------------------------------------
 SCF time:   CPU 2.24s  wall 0.00s 
 SCF   energy in the final basis set =     -396.3210607493
 Total energy in the final basis set =     -396.3210607493


 ------------------------------------------------------------------------------

   CCMAN2: suite of methods based on coupled cluster
           and equation of motion theories.

   Components:
   * libvmm-1.3-trunk
     by Evgeny Epifanovsky, Ilya Kaliman.
   * libtensor-2.5-trunk
     by Evgeny Epifanovsky, Michael Wormit, Dmitry Zuev, Sam Manzer, 
        Ilya Kaliman.
   * libcc-2.5-trunk
     by Evgeny Epifanovsky, Arik Landau, Tomasz Kus, Kirill Khistyaev, 
        Dmitry Zuev, Prashant Manohar, Xintian Feng, Anna Krylov, 
        Matthew Goldey, Alec White, Thomas Jagau, Kaushik Nanda, 
        Anastasia Gunina, Alexander Kunitsa, Joonho Lee.

   CCMAN original authors:
   Anna I. Krylov, C. David Sherrill, Steven R. Gwaltney,
   Edward F. C. Byrd (2000)
   Sergey V. Levchenko, Lyudmila V. Slipchenko, Tao Wang,
   Ana-Maria C. Cristian (2003)
   Piotr A. Pieniazek, C. Melania Oana, Evgeny Epifanovsky (2007)
   Prashant Manohar (2009)

 ------------------------------------------------------------------------------


 Allocating and initializing 30808MB of RAM...
 Calculation will run on 6 cores.


 Alpha MOs, Restricted
 -- Occupied --                  
-79.994 -15.580  -7.535  -5.428  -5.427  -5.426  -1.156  -0.785
  1 A'    2 A'    3 A'    4 A'    1 A"    5 A'    6 A'    7 A'                 
 -0.641  -0.473  -0.425  -0.402
  8 A'    9 A'    2 A"   10 A'                                                 
 -- Virtual --                   
  0.027   0.046   0.064   0.085   0.091   0.096   0.110   0.180
  3 A"   11 A'   12 A'   13 A'    4 A"   14 A'   15 A'   16 A'                 
  0.229   0.237   0.238   0.267   0.301   0.312   0.388   0.405
 17 A'   18 A'    5 A"   19 A'   20 A'   21 A'   22 A'    6 A"                 
  0.516   0.563   0.691   0.809   0.844   0.910   0.917   0.973
 23 A'   24 A'   25 A'   26 A'    7 A"   27 A'    8 A"   28 A'                 
  1.062   1.068   1.130   1.316   1.347   1.568   1.648   1.673
  9 A"   29 A'   30 A'   31 A'   32 A'   10 A"   33 A'   11 A"                 
  1.704   1.828   1.905   1.934   2.231   2.322   2.442   2.645
 34 A'   12 A"   35 A'   36 A'   37 A'   38 A'   13 A"   39 A'                 
  2.675   2.898   2.908   3.043   3.360   4.281   4.451   4.930
 14 A"   40 A'   41 A'   42 A'   43 A'   15 A"   44 A'   45 A'                 
  7.591  14.761  14.821  14.956  36.825 166.211
 46 A'   16 A"   47 A'   48 A'   49 A'   50 A'                                 

 Beta MOs, Restricted
 -- Occupied --                  
-79.994 -15.580  -7.535  -5.428  -5.427  -5.426  -1.156  -0.785
  1 A'    2 A'    3 A'    4 A'    1 A"    5 A'    6 A'    7 A'                 
 -0.641  -0.473  -0.425  -0.402
  8 A'    9 A'    2 A"   10 A'                                                 
 -- Virtual --                   
  0.027   0.046   0.064   0.085   0.091   0.096   0.110   0.180
  3 A"   11 A'   12 A'   13 A'    4 A"   14 A'   15 A'   16 A'                 
  0.229   0.237   0.238   0.267   0.301   0.312   0.388   0.405
 17 A'   18 A'    5 A"   19 A'   20 A'   21 A'   22 A'    6 A"                 
  0.516   0.563   0.691   0.809   0.844   0.910   0.917   0.973
 23 A'   24 A'   25 A'   26 A'    7 A"   27 A'    8 A"   28 A'                 
  1.062   1.068   1.130   1.316   1.347   1.568   1.648   1.673
  9 A"   29 A'   30 A'   31 A'   32 A'   10 A"   33 A'   11 A"                 
  1.704   1.828   1.905   1.934   2.231   2.322   2.442   2.645
 34 A'   12 A"   35 A'   36 A'   37 A'   38 A'   13 A"   39 A'                 
  2.675   2.898   2.908   3.043   3.360   4.281   4.451   4.930
 14 A"   40 A'   41 A'   42 A'   43 A'   15 A"   44 A'   45 A'                 
  7.591  14.761  14.821  14.956  36.825 166.211
 46 A'   16 A"   47 A'   48 A'   49 A'   50 A'                                 

 Occupation and symmetry of molecular orbitals

 Point group: Cs (2 irreducible representations).

                           A'   A"    All 
 ------------------------------------------
 All molecular orbitals:
  - Alpha                  50   16    66  
  - Beta                   50   16    66  
 ------------------------------------------
 Alpha orbitals:
  - Frozen occupied        5    1     6   
  - Active occupied        5    1     6   
  - Active virtual         40   14    54  
  - Frozen virtual         0    0     0   
 ------------------------------------------
 Beta orbitals:
  - Frozen occupied        5    1     6   
  - Active occupied        5    1     6   
  - Active virtual         40   14    54  
  - Frozen virtual         0    0     0   
 ------------------------------------------

 Import integrals:   CPU 0.00 s  wall 0.00 s

 Import integrals:   CPU 1.99 s  wall 0.38 s

 MP2 amplitudes:   CPU 0.04 s  wall 0.03 s

Running a double precision version
           CCSD T amplitudes will be solved using DIIS.

           Start     Size      MaxIter   EConv     TConv     
           3         7         100       1.00e-07  1.00e-05  
 ------------------------------------------------------------------------------
           Energy (a.u.)   Ediff      Tdiff       Comment
 ------------------------------------------------------------------------------
          -396.62290917                           
     1    -396.62842398   5.51e-03   5.61e-01     
     2    -396.64055668   1.21e-02   8.06e-02     
     3    -396.64150709   9.50e-04   3.49e-02     
     4    -396.64309626   1.59e-03   1.15e-02     Switched to DIIS steps.
     5    -396.64359410   4.98e-04   9.33e-03     
     6    -396.64360661   1.25e-05   1.70e-03     
     7    -396.64360556   1.05e-06   6.63e-04     
     8    -396.64360653   9.77e-07   1.63e-04     
     9    -396.64360630   2.36e-07   5.99e-05     
    10    -396.64360620   9.72e-08   2.26e-05     
    11    -396.64360614   5.68e-08   1.20e-05     
    12    -396.64360613   1.05e-08   2.44e-06     
 ------------------------------------------------------------------------------
          -396.64360613                           CCSD T converged.

End of double precision
 SCF energy                 = -396.32106075
 MP2 energy                 = -396.62290917
 CCSD correlation energy     =   -0.32254538
 CCSD total energy           = -396.64360613

 CCSD  T1^2 = 0.0065  T2^2 = 0.1544  Leading amplitudes:

 Amplitude    Orbitals with energies
  0.0200       2 (A") A                  ->    8 (A") A                   
              -0.4250                          0.9168                     
  0.0200       2 (A") B                  ->    8 (A") B                   
              -0.4250                          0.9168                     
  0.0178       2 (A") A                  ->    9 (A") A                   
              -0.4250                          1.0621                     
  0.0178       2 (A") B                  ->    9 (A") B                   
              -0.4250                          1.0621                     

 Amplitude    Orbitals with energies
 -0.1184       2 (A") A      2 (A") B    ->    3 (A") A      3 (A") B     
              -0.4250       -0.4250            0.0267        0.0267       
  0.1184       2 (A") A      2 (A") B    ->    3 (A") B      3 (A") A     
              -0.4250       -0.4250            0.0267        0.0267       
  0.1184       2 (A") B      2 (A") A    ->    3 (A") A      3 (A") B     
              -0.4250       -0.4250            0.0267        0.0267       
 -0.1184       2 (A") B      2 (A") A    ->    3 (A") B      3 (A") A     
              -0.4250       -0.4250            0.0267        0.0267       

 Computing CCSD intemediates for later calculations in double precision
 Finished.

Running a double precision version
           CCSD Lambda amplitudes will be solved using DIIS.
           Start     Size      MaxIter   EConv     LConv     
           3         7         100       1.00e-07  1.00e-05  
 ------------------------------------------------------------------------------
            Enorm      Ldiff       Comment
 ------------------------------------------------------------------------------
     1     3.94e-02   3.09e-02     
     2     9.51e-03   5.01e-03     
     3     4.00e-03   1.90e-03     
     4     1.88e-03   1.18e-03     Switched to DIIS steps.
     5     5.44e-04   4.53e-04     
     6     1.73e-04   1.35e-04     
     7     5.46e-05   2.83e-05     
     8     2.05e-05   2.84e-06     
     9     7.48e-06   1.81e-08     
    10     2.81e-06   1.04e-07     
    11     8.50e-07   5.48e-08     
    12     3.34e-07   2.91e-08     
    13     1.23e-07   3.45e-08     
    14     4.49e-08   7.11e-09     
 ------------------------------------------------------------------------------
                                   CCSD Lambda converged.

 Computing density matrices in double precision...
           Orbital response amplitudes will be solved using DIIS.
           Start     Size      MaxIter   EConv     LConv     
           3         7         100       1.00e-06  1.00e-06  
 ------------------------------------------------------------------------------
            Enorm      Ldiff       Comment
 ------------------------------------------------------------------------------
     1     5.33e-02   3.84e-03     
     2     2.83e-02   1.21e-02     
     3     2.10e-02   2.81e-03     
     4     8.96e-03   7.26e-04     Switched to DIIS steps.
     5     2.82e-03   2.85e-03     
     6     8.22e-04   3.00e-04     
     7     7.71e-05   1.68e-04     
     8     8.67e-06   1.24e-05     
     9     3.58e-06   1.23e-07     
    10     6.49e-07   3.27e-07     
 ------------------------------------------------------------------------------
                                   Orbital response converged.

 Computing density matrices... Done.
 CCSD calculation:   CPU 17.53 s  wall 4.40 s

 Transferring MO TPDM to AO TPDM
 Transferring g2_o1o1o1o1
 Transferring g2_o1o1o1v1
 Transferring g2_o1o1v1v1
 Transferring g2_o1v1o1v1
 Transferring g2_o1v1v1v1
 Transferring g2_v1v1v1v1
 Adding separable TPDM
 Computing TPDM gradient
 --------------------------------------------------------
 2e gradient
  Atom          X               Y               Z
 --------------------------------------------------------
    1        -12.995230        2.807113        0.000000  
    2         -1.156783       -2.826149        0.000000  
    3         12.098662        3.007375       -0.000000  
    4          2.053351       -2.988339       -0.000000  
 --------------------------------------------------------
 --------------------------------------------------------
 Final gradient
  Atom          X               Y               Z
 --------------------------------------------------------
    1        -12.995230        2.807113        0.000000  
    2         -1.156783       -2.826149        0.000000  
    3         12.098662        3.007375       -0.000000  
    4          2.053351       -2.988339       -0.000000  
 --------------------------------------------------------
 Analytic gradient from two-electron contribution:   CPU 12.82 s  wall 2.20 s

 Total ccman2 time:   CPU 35.78 s  wall 7.78 s


 --------------------------------------------------------------
             Orbital Energies (a.u.) and Symmetries
 --------------------------------------------------------------

 Alpha MOs, Restricted
 -- Occupied --                  
-79.994 -15.580  -7.535  -5.428  -5.426  -5.427  -1.156  -0.785
  1 A'    2 A'    3 A'    4 A'    5 A'    1 A"    6 A'    7 A'                 
 -0.641  -0.473  -0.402  -0.425
  8 A'    9 A'   10 A'    2 A"                                                 
 -- Virtual --                   
  0.046   0.064   0.085   0.096   0.110   0.180   0.229   0.237
 11 A'   12 A'   13 A'   14 A'   15 A'   16 A'   17 A'   18 A'                 
  0.267   0.301   0.312   0.388   0.516   0.563   0.691   0.809
 19 A'   20 A'   21 A'   22 A'   23 A'   24 A'   25 A'   26 A'                 
  0.910   0.973   1.068   1.130   1.316   1.347   1.648   1.704
 27 A'   28 A'   29 A'   30 A'   31 A'   32 A'   33 A'   34 A'                 
  1.905   1.934   2.231   2.322   2.645   2.898   2.908   3.043
 35 A'   36 A'   37 A'   38 A'   39 A'   40 A'   41 A'   42 A'                 
  3.360   4.451   4.930   7.591  14.821  14.956  36.825 166.211
 43 A'   44 A'   45 A'   46 A'   47 A'   48 A'   49 A'   50 A'                 
  0.027   0.091   0.238   0.405   0.844   0.917   1.062   1.568
  3 A"    4 A"    5 A"    6 A"    7 A"    8 A"    9 A"   10 A"                 
  1.673   1.828   2.442   2.675   4.281  14.761
 11 A"   12 A"   13 A"   14 A"   15 A"   16 A"                                 

 Beta MOs, Restricted
 -- Occupied --                  
-79.994 -15.580  -7.535  -5.428  -5.426  -5.427  -1.156  -0.785
  1 A'    2 A'    3 A'    4 A'    5 A'    1 A"    6 A'    7 A'                 
 -0.641  -0.473  -0.402  -0.425
  8 A'    9 A'   10 A'    2 A"                                                 
 -- Virtual --                   
  0.046   0.064   0.085   0.096   0.110   0.180   0.229   0.237
 11 A'   12 A'   13 A'   14 A'   15 A'   16 A'   17 A'   18 A'                 
  0.267   0.301   0.312   0.388   0.516   0.563   0.691   0.809
 19 A'   20 A'   21 A'   22 A'   23 A'   24 A'   25 A'   26 A'                 
  0.910   0.973   1.068   1.130   1.316   1.347   1.648   1.704
 27 A'   28 A'   29 A'   30 A'   31 A'   32 A'   33 A'   34 A'                 
  1.905   1.934   2.231   2.322   2.645   2.898   2.908   3.043
 35 A'   36 A'   37 A'   38 A'   39 A'   40 A'   41 A'   42 A'                 
  3.360   4.451   4.930   7.591  14.821  14.956  36.825 166.211
 43 A'   44 A'   45 A'   46 A'   47 A'   48 A'   49 A'   50 A'                 
  0.027   0.091   0.238   0.405   0.844   0.917   1.062   1.568
  3 A"    4 A"    5 A"    6 A"    7 A"    8 A"    9 A"   10 A"                 
  1.673   1.828   2.442   2.675   4.281  14.761
 11 A"   12 A"   13 A"   14 A"   15 A"   16 A"                                 
 --------------------------------------------------------------

          Ground-State Mulliken Net Atomic Charges

     Atom                 Charge (a.u.)
  ----------------------------------------
      1 P                     0.329210
      2 H                    -0.129912
      3 N                    -0.426382
      4 H                     0.227084
  ----------------------------------------
  Sum of atomic charges =     0.000000

 -----------------------------------------------------------------
                    Cartesian Multipole Moments
 -----------------------------------------------------------------
    Charge (ESU x 10^10)
                 0.0000
    Dipole Moment (Debye)
         X       1.0376      Y       2.0094      Z      -0.0000
       Tot       2.2615
    Quadrupole Moments (Debye-Ang)
        XX     -20.9516     XY      -2.3378     YY     -20.4628
        XZ       0.0000     YZ       0.0000     ZZ     -19.4172
    Octopole Moments (Debye-Ang^2)
       XXX      -0.2182    XXY       6.0425    XYY      -2.0825
       YYY       1.4823    XXZ      -0.0000    XYZ       0.0000
       YYZ      -0.0000    XZZ       0.5606    YZZ       0.8035
       ZZZ      -0.0000
    Hexadecapole Moments (Debye-Ang^3)
      XXXX    -101.6282   XXXY      -7.6874   XXYY     -24.7395
      XYYY      -4.2286   YYYY     -42.6377   XXXZ       0.0000
      XXYZ       0.0000   XYYZ       0.0000   YYYZ       0.0000
      XXZZ     -21.3401   XYZZ      -0.5412   YYZZ     -11.2865
      XZZZ       0.0000   YZZZ       0.0000   ZZZZ     -25.0380
 -----------------------------------------------------------------
 DrvMan completing analytic gradient of the correlated energy
 Correlated dipole moment
            1
    1   0.4082327
    2   0.7905467
    3  -0.0000000
 Energy read as -396.643606133
 Full Analytical Gradient: (in a.u., or Hartree/Bohr)
             1             2             3             4
    1   -0.00000924   -0.00005951    0.00006829    0.00000046
    2    0.00012858   -0.00016239    0.00008544   -0.00005163
    3   -0.00000000    0.00000000    0.00000000    0.00000000
 Gradient time:  CPU 0.79 s  wall 0.66 s
 ######################################################
 ######################################################
 # Starting finite difference calculation for IDERIV  #
 Finite diff step size:  1.88973e-03 a.u.
 ----------------------------------------------------------------
             Standard Nuclear Orientation (Angstroms)
    I     Atom           X                Y                Z
 ----------------------------------------------------------------
    1      P       0.5335891818    -0.0904222054    -0.0000000000
    2      H       0.8713580667     1.3119109013     0.0000000000
    3      N      -1.0488120302    -0.1074608606     0.0000000000
    4      H      -1.5185115829     0.7966482038     0.0000000000
 ----------------------------------------------------------------
 Nuclear Repulsion Energy =    49.5684332915 hartrees
 There are       12 alpha and       12 beta electrons

                       Distance Matrix (Angstroms)
             P (  1)   H (  2)   N (  3)
   H (  2)  1.442438
   N (  3)  1.582493  2.387817
   H (  4)  2.235623  2.444785  1.018838

 Requested basis set is 6-311++G(d,p)
 There are 29 shells and 66 basis functions
 A cutoff of  1.0D-14 yielded    435 shell pairs
 There are      2282 function pairs (      2427 Cartesian)
 Smallest overlap matrix eigenvalue = 1.55E-03
 Guess MOs from SCF MO coefficient file

 -----------------------------------------------------------------------
  General SCF calculation program by
  Eric Jon Sundstrom, Paul Horn, Yuezhi Mao, Dmitri Zuev, Alec White,
  David Stuck, Shaama M.S., Shane Yost, Joonho Lee, David Small,
  Daniel Levine, Susi Lehtola, Hugh Burton, Evgeny Epifanovsky
 -----------------------------------------------------------------------
 Hartree-Fock
 using 6 threads for integral computing
 -------------------------------------------------------
 OpenMP Integral computing Module                
 Release: version 2.0, May 2017, Q-Chem Inc. Pleasanton 
 -------------------------------------------------------
 A restricted SCF calculation will be
 performed using DIIS
 SCF converges when DIIS error is below 1.0e-08
 ---------------------------------------
  Cycle       Energy         DIIS error
 ---------------------------------------
    1    -396.3209951694      2.60e-05  
    2    -396.3209955508      1.27e-05  
    3    -396.3209956227      4.94e-06  
    4    -396.3209956426      1.40e-06  
    5    -396.3209956446      4.69e-07  
    6    -396.3209956451      2.09e-07  
    7    -396.3209956452      6.65e-08  
    8    -396.3209956452      1.50e-08  
    9    -396.3209956452      2.98e-09  Convergence criterion met
 ---------------------------------------
 SCF time:   CPU 1.47s  wall 1.00s 
 SCF   energy in the final basis set =     -396.3209956452
 Total energy in the final basis set =     -396.3209956452


 ------------------------------------------------------------------------------

   CCMAN2: suite of methods based on coupled cluster
           and equation of motion theories.

   Components:
   * libvmm-1.3-trunk
     by Evgeny Epifanovsky, Ilya Kaliman.
   * libtensor-2.5-trunk
     by Evgeny Epifanovsky, Michael Wormit, Dmitry Zuev, Sam Manzer, 
        Ilya Kaliman.
   * libcc-2.5-trunk
     by Evgeny Epifanovsky, Arik Landau, Tomasz Kus, Kirill Khistyaev, 
        Dmitry Zuev, Prashant Manohar, Xintian Feng, Anna Krylov, 
        Matthew Goldey, Alec White, Thomas Jagau, Kaushik Nanda, 
        Anastasia Gunina, Alexander Kunitsa, Joonho Lee.

   CCMAN original authors:
   Anna I. Krylov, C. David Sherrill, Steven R. Gwaltney,
   Edward F. C. Byrd (2000)
   Sergey V. Levchenko, Lyudmila V. Slipchenko, Tao Wang,
   Ana-Maria C. Cristian (2003)
   Piotr A. Pieniazek, C. Melania Oana, Evgeny Epifanovsky (2007)
   Prashant Manohar (2009)

 ------------------------------------------------------------------------------


 Allocating and initializing 30808MB of RAM...
 Calculation will run on 6 cores.


 Alpha MOs, Restricted
 -- Occupied --                  
-79.994 -15.580  -7.535  -5.428  -5.427  -5.426  -1.155  -0.785
  1 A     2 A     3 A     4 A     5 A     6 A     7 A     8 A                  
 -0.641  -0.473  -0.425  -0.402
  9 A    10 A    11 A    12 A                                                  
 -- Virtual --                   
  0.027   0.046   0.064   0.084   0.091   0.096   0.110   0.179
 13 A    14 A    15 A    16 A    17 A    18 A    19 A    20 A                  
  0.229   0.237   0.238   0.267   0.301   0.312   0.388   0.405
 21 A    22 A    23 A    24 A    25 A    26 A    27 A    28 A                  
  0.515   0.563   0.691   0.809   0.844   0.910   0.917   0.973
 29 A    30 A    31 A    32 A    33 A    34 A    35 A    36 A                  
  1.062   1.069   1.129   1.316   1.346   1.568   1.648   1.673
 37 A    38 A    39 A    40 A    41 A    42 A    43 A    44 A                  
  1.704   1.827   1.904   1.934   2.231   2.322   2.441   2.644
 45 A    46 A    47 A    48 A    49 A    50 A    51 A    52 A                  
  2.675   2.898   2.908   3.042   3.360   4.281   4.451   4.929
 53 A    54 A    55 A    56 A    57 A    58 A    59 A    60 A                  
  7.591  14.761  14.821  14.955  36.824 166.210
 61 A    62 A    63 A    64 A    65 A    66 A                                  

 Beta MOs, Restricted
 -- Occupied --                  
-79.994 -15.580  -7.535  -5.428  -5.427  -5.426  -1.155  -0.785
  1 A     2 A     3 A     4 A     5 A     6 A     7 A     8 A                  
 -0.641  -0.473  -0.425  -0.402
  9 A    10 A    11 A    12 A                                                  
 -- Virtual --                   
  0.027   0.046   0.064   0.084   0.091   0.096   0.110   0.179
 13 A    14 A    15 A    16 A    17 A    18 A    19 A    20 A                  
  0.229   0.237   0.238   0.267   0.301   0.312   0.388   0.405
 21 A    22 A    23 A    24 A    25 A    26 A    27 A    28 A                  
  0.515   0.563   0.691   0.809   0.844   0.910   0.917   0.973
 29 A    30 A    31 A    32 A    33 A    34 A    35 A    36 A                  
  1.062   1.069   1.129   1.316   1.346   1.568   1.648   1.673
 37 A    38 A    39 A    40 A    41 A    42 A    43 A    44 A                  
  1.704   1.827   1.904   1.934   2.231   2.322   2.441   2.644
 45 A    46 A    47 A    48 A    49 A    50 A    51 A    52 A                  
  2.675   2.898   2.908   3.042   3.360   4.281   4.451   4.929
 53 A    54 A    55 A    56 A    57 A    58 A    59 A    60 A                  
  7.591  14.761  14.821  14.955  36.824 166.210
 61 A    62 A    63 A    64 A    65 A    66 A                                  

 Occupation and symmetry of molecular orbitals

 Point group: C1 (1 irreducible representation).

                           A     All 
 -------------------------------------
 All molecular orbitals:
  - Alpha                  66    66  
  - Beta                   66    66  
 -------------------------------------
 Alpha orbitals:
  - Frozen occupied        6     6   
  - Active occupied        6     6   
  - Active virtual         54    54  
  - Frozen virtual         0     0   
 -------------------------------------
 Beta orbitals:
  - Frozen occupied        6     6   
  - Active occupied        6     6   
  - Active virtual         54    54  
  - Frozen virtual         0     0   
 -------------------------------------

 Import integrals:   CPU 0.00 s  wall 0.00 s

 Import integrals:   CPU 2.02 s  wall 0.39 s

 MP2 amplitudes:   CPU 0.01 s  wall 0.01 s

Running a double precision version
           CCSD T amplitudes will be solved using DIIS.

           Start     Size      MaxIter   EConv     TConv     
           3         7         100       1.00e-07  1.00e-05  
 ------------------------------------------------------------------------------
           Energy (a.u.)   Ediff      Tdiff       Comment
 ------------------------------------------------------------------------------
          -396.62291741                           
     1    -396.62840443   5.49e-03   5.61e-01     
     2    -396.64055482   1.22e-02   8.07e-02     
     3    -396.64150230   9.47e-04   3.49e-02     
     4    -396.64309415   1.59e-03   1.15e-02     Switched to DIIS steps.
     5    -396.64359330   4.99e-04   9.35e-03     
     6    -396.64360580   1.25e-05   1.70e-03     
     7    -396.64360475   1.06e-06   6.65e-04     
     8    -396.64360573   9.78e-07   1.63e-04     
     9    -396.64360549   2.39e-07   5.99e-05     
    10    -396.64360539   9.82e-08   2.26e-05     
    11    -396.64360533   5.71e-08   1.21e-05     
    12    -396.64360532   1.05e-08   2.44e-06     
 ------------------------------------------------------------------------------
          -396.64360532                           CCSD T converged.

End of double precision
 SCF energy                 = -396.32099565
 MP2 energy                 = -396.62291741
 CCSD correlation energy     =   -0.32260968
 CCSD total energy           = -396.64360532

 CCSD  T1^2 = 0.0065  T2^2 = 0.1545  Leading amplitudes:

 Amplitude    Orbitals with energies
 -0.0200       11 (A) A                  ->    35 (A) A                   
              -0.4247                          0.9166                     
 -0.0200       11 (A) B                  ->    35 (A) B                   
              -0.4247                          0.9166                     
 -0.0178       11 (A) A                  ->    37 (A) A                   
              -0.4247                          1.0622                     
 -0.0178       11 (A) B                  ->    37 (A) B                   
              -0.4247                          1.0622                     

 Amplitude    Orbitals with energies
 -0.1187       11 (A) A      11 (A) B    ->    13 (A) A      13 (A) B     
              -0.4247       -0.4247            0.0266        0.0266       
  0.1187       11 (A) A      11 (A) B    ->    13 (A) B      13 (A) A     
              -0.4247       -0.4247            0.0266        0.0266       
  0.1187       11 (A) B      11 (A) A    ->    13 (A) A      13 (A) B     
              -0.4247       -0.4247            0.0266        0.0266       
 -0.1187       11 (A) B      11 (A) A    ->    13 (A) B      13 (A) A     
              -0.4247       -0.4247            0.0266        0.0266       

 Computing CCSD intemediates for later calculations in double precision
 Finished.

Running a double precision version
           CCSD Lambda amplitudes will be solved using DIIS.
           Start     Size      MaxIter   EConv     LConv     
           3         7         100       1.00e-07  1.00e-05  
 ------------------------------------------------------------------------------
            Enorm      Ldiff       Comment
 ------------------------------------------------------------------------------
     1     3.95e-02   3.09e-02     
     2     9.52e-03   5.01e-03     
     3     4.01e-03   1.91e-03     
     4     1.88e-03   1.18e-03     Switched to DIIS steps.
     5     5.44e-04   4.54e-04     
     6     1.74e-04   1.35e-04     
     7     5.47e-05   2.85e-05     
     8     2.06e-05   2.87e-06     
     9     7.49e-06   2.73e-08     
    10     2.82e-06   1.06e-07     
    11     8.53e-07   5.42e-08     
    12     3.35e-07   2.95e-08     
    13     1.23e-07   3.47e-08     
    14     4.52e-08   7.13e-09     
 ------------------------------------------------------------------------------
                                   CCSD Lambda converged.

 Computing density matrices in double precision...
           Orbital response amplitudes will be solved using DIIS.
           Start     Size      MaxIter   EConv     LConv     
           3         7         100       1.00e-06  1.00e-06  
 ------------------------------------------------------------------------------
            Enorm      Ldiff       Comment
 ------------------------------------------------------------------------------
     1     5.33e-02   3.84e-03     
     2     2.84e-02   1.21e-02     
     3     2.11e-02   2.83e-03     
     4     9.07e-03   7.28e-04     Switched to DIIS steps.
     5     2.83e-03   2.88e-03     
     6     8.27e-04   3.00e-04     
     7     7.74e-05   1.69e-04     
     8     8.70e-06   1.25e-05     
     9     3.60e-06   1.25e-07     
    10     6.54e-07   3.27e-07     
 ------------------------------------------------------------------------------
                                   Orbital response converged.

 Computing density matrices... Done.
 CCSD calculation:   CPU 31.40 s  wall 7.06 s

 Transferring MO TPDM to AO TPDM
 Transferring g2_o1o1o1o1
 Transferring g2_o1o1o1v1
 Transferring g2_o1o1v1v1
 Transferring g2_o1v1o1v1
 Transferring g2_o1v1v1v1
 Transferring g2_v1v1v1v1
 Adding separable TPDM
 Computing TPDM gradient
 --------------------------------------------------------
 2e gradient
  Atom          X               Y               Z
 --------------------------------------------------------
    1        -12.986403        2.810109       -0.000000  
    2         -1.154045       -2.828216        0.000000  
    3         12.087590        3.004880       -0.000000  
    4          2.052858       -2.986773        0.000000  
 --------------------------------------------------------
 --------------------------------------------------------
 Final gradient
  Atom          X               Y               Z
 --------------------------------------------------------
    1        -12.986403        2.810109       -0.000000  
    2         -1.154045       -2.828216        0.000000  
    3         12.087590        3.004880       -0.000000  
    4          2.052858       -2.986773        0.000000  
 --------------------------------------------------------
 Analytic gradient from two-electron contribution:   CPU 12.97 s  wall 2.23 s

 Total ccman2 time:   CPU 48.92 s  wall 10.27 s


 --------------------------------------------------------------

                    Orbital Energies (a.u.)
 --------------------------------------------------------------

 Alpha MOs
 -- Occupied --
-79.9938 -15.5799  -7.5347  -5.4279  -5.4274  -5.4261  -1.1553  -0.7849
 -0.6410  -0.4729  -0.4247  -0.4019
 -- Virtual --
  0.0266   0.0456   0.0643   0.0845   0.0908   0.0961   0.1104   0.1795
  0.2290   0.2369   0.2376   0.2673   0.3007   0.3123   0.3877   0.4048
  0.5153   0.5627   0.6905   0.8088   0.8436   0.9099   0.9166   0.9731
  1.0622   1.0685   1.1295   1.3160   1.3456   1.5680   1.6476   1.6727
  1.7038   1.8275   1.9044   1.9344   2.2306   2.3222   2.4411   2.6443
  2.6750   2.8983   2.9075   3.0421   3.3599   4.2806   4.4507   4.9293
  7.5907  14.7612  14.8208  14.9552  36.8244 166.2101
 --------------------------------------------------------------

          Ground-State Mulliken Net Atomic Charges

     Atom                 Charge (a.u.)
  ----------------------------------------
      1 P                     0.329286
      2 H                    -0.129766
      3 N                    -0.426542
      4 H                     0.227021
  ----------------------------------------
  Sum of atomic charges =    -0.000000

 -----------------------------------------------------------------
                    Cartesian Multipole Moments
 -----------------------------------------------------------------
    Charge (ESU x 10^10)
                -0.0000
    Dipole Moment (Debye)
         X       1.0403      Y       2.0100      Z      -0.0000
       Tot       2.2632
    Quadrupole Moments (Debye-Ang)
        XX     -20.9502     XY      -2.3372     YY     -20.4619
        XZ       0.0000     YZ       0.0000     ZZ     -19.4209
    Octopole Moments (Debye-Ang^2)
       XXX      -0.2492    XXY       6.0451    XYY      -2.0887
       YYY       1.4868    XXZ      -0.0000    XYZ       0.0000
       YYZ      -0.0000    XZZ       0.5496    YZZ       0.8040
       ZZZ      -0.0000
    Hexadecapole Moments (Debye-Ang^3)
      XXXX    -101.7049   XXXY      -7.6805   XXYY     -24.7527
      XYYY      -4.2215   YYYY     -42.6265   XXXZ      -0.0000
      XXYZ      -0.0000   XYYZ       0.0000   YYYZ      -0.0000
      XXZZ     -21.3550   XYZZ      -0.5396   YYZZ     -11.2877
      XZZZ      -0.0000   YZZZ      -0.0000   ZZZZ     -25.0506
 -----------------------------------------------------------------
 DrvMan completing analytic gradient of the correlated energy
 Correlated dipole moment
            1
    1   0.4092828
    2   0.7907786
    3  -0.0000000
 Energy read as -396.643605323
 Full Analytical Gradient: (in a.u., or Hartree/Bohr)
             1             2             3             4
    1    0.00086660   -0.00010713   -0.00070844   -0.00005104
    2    0.00009954   -0.00020132    0.00019890   -0.00009712
    3    0.00000000   -0.00000000    0.00000000   -0.00000000
 Gradient time:  CPU 0.73 s  wall 0.65 s
 ----------------------------------------------------------------
             Standard Nuclear Orientation (Angstroms)
    I     Atom           X                Y                Z
 ----------------------------------------------------------------
    1      P       0.5315891818    -0.0904222054    -0.0000000000
    2      H       0.8713580667     1.3119109013     0.0000000000
    3      N      -1.0488120302    -0.1074608606     0.0000000000
    4      H      -1.5185115829     0.7966482038     0.0000000000
 ----------------------------------------------------------------
 Nuclear Repulsion Energy =    49.6139883504 hartrees
 There are       12 alpha and       12 beta electrons

                       Distance Matrix (Angstroms)
             P (  1)   H (  2)   N (  3)
   H (  2)  1.442907
   N (  3)  1.580493  2.387817
   H (  4)  2.233788  2.444785  1.018838

 Requested basis set is 6-311++G(d,p)
 There are 29 shells and 66 basis functions
 A cutoff of  1.0D-14 yielded    435 shell pairs
 There are      2282 function pairs (      2427 Cartesian)
 Smallest overlap matrix eigenvalue = 1.54E-03
 Guess MOs from SCF MO coefficient file

 -----------------------------------------------------------------------
  General SCF calculation program by
  Eric Jon Sundstrom, Paul Horn, Yuezhi Mao, Dmitri Zuev, Alec White,
  David Stuck, Shaama M.S., Shane Yost, Joonho Lee, David Small,
  Daniel Levine, Susi Lehtola, Hugh Burton, Evgeny Epifanovsky
 -----------------------------------------------------------------------
 Hartree-Fock
 using 6 threads for integral computing
 -------------------------------------------------------
 OpenMP Integral computing Module                
 Release: version 2.0, May 2017, Q-Chem Inc. Pleasanton 
 -------------------------------------------------------
 A restricted SCF calculation will be
 performed using DIIS
 SCF converges when DIIS error is below 1.0e-08
 ---------------------------------------
  Cycle       Energy         DIIS error
 ---------------------------------------
    1    -396.3211222045      5.21e-05  
    2    -396.3211237317      2.53e-05  
    3    -396.3211240192      9.87e-06  
    4    -396.3211240982      2.79e-06  
    5    -396.3211241065      9.36e-07  
    6    -396.3211241083      4.18e-07  
    7    -396.3211241087      1.32e-07  
    8    -396.3211241087      2.98e-08  
    9    -396.3211241087      5.92e-09  Convergence criterion met
 ---------------------------------------
 SCF time:   CPU 1.45s  wall 1.00s 
 SCF   energy in the final basis set =     -396.3211241087
 Total energy in the final basis set =     -396.3211241087


 ------------------------------------------------------------------------------

   CCMAN2: suite of methods based on coupled cluster
           and equation of motion theories.

   Components:
   * libvmm-1.3-trunk
     by Evgeny Epifanovsky, Ilya Kaliman.
   * libtensor-2.5-trunk
     by Evgeny Epifanovsky, Michael Wormit, Dmitry Zuev, Sam Manzer, 
        Ilya Kaliman.
   * libcc-2.5-trunk
     by Evgeny Epifanovsky, Arik Landau, Tomasz Kus, Kirill Khistyaev, 
        Dmitry Zuev, Prashant Manohar, Xintian Feng, Anna Krylov, 
        Matthew Goldey, Alec White, Thomas Jagau, Kaushik Nanda, 
        Anastasia Gunina, Alexander Kunitsa, Joonho Lee.

   CCMAN original authors:
   Anna I. Krylov, C. David Sherrill, Steven R. Gwaltney,
   Edward F. C. Byrd (2000)
   Sergey V. Levchenko, Lyudmila V. Slipchenko, Tao Wang,
   Ana-Maria C. Cristian (2003)
   Piotr A. Pieniazek, C. Melania Oana, Evgeny Epifanovsky (2007)
   Prashant Manohar (2009)

 ------------------------------------------------------------------------------


 Allocating and initializing 30808MB of RAM...
 Calculation will run on 6 cores.


 Alpha MOs, Restricted
 -- Occupied --                  
-79.994 -15.580  -7.535  -5.428  -5.427  -5.426  -1.156  -0.785
  1 A     2 A     3 A     4 A     5 A     6 A     7 A     8 A                  
 -0.641  -0.473  -0.425  -0.402
  9 A    10 A    11 A    12 A                                                  
 -- Virtual --                   
  0.027   0.046   0.064   0.085   0.091   0.096   0.110   0.180
 13 A    14 A    15 A    16 A    17 A    18 A    19 A    20 A                  
  0.229   0.237   0.238   0.267   0.301   0.312   0.388   0.405
 21 A    22 A    23 A    24 A    25 A    26 A    27 A    28 A                  
  0.516   0.563   0.691   0.809   0.844   0.910   0.917   0.973
 29 A    30 A    31 A    32 A    33 A    34 A    35 A    36 A                  
  1.062   1.068   1.130   1.316   1.347   1.568   1.648   1.673
 37 A    38 A    39 A    40 A    41 A    42 A    43 A    44 A                  
  1.704   1.828   1.905   1.934   2.231   2.322   2.442   2.645
 45 A    46 A    47 A    48 A    49 A    50 A    51 A    52 A                  
  2.675   2.899   2.908   3.044   3.360   4.281   4.452   4.931
 53 A    54 A    55 A    56 A    57 A    58 A    59 A    60 A                  
  7.592  14.761  14.821  14.957  36.825 166.212
 61 A    62 A    63 A    64 A    65 A    66 A                                  

 Beta MOs, Restricted
 -- Occupied --                  
-79.994 -15.580  -7.535  -5.428  -5.427  -5.426  -1.156  -0.785
  1 A     2 A     3 A     4 A     5 A     6 A     7 A     8 A                  
 -0.641  -0.473  -0.425  -0.402
  9 A    10 A    11 A    12 A                                                  
 -- Virtual --                   
  0.027   0.046   0.064   0.085   0.091   0.096   0.110   0.180
 13 A    14 A    15 A    16 A    17 A    18 A    19 A    20 A                  
  0.229   0.237   0.238   0.267   0.301   0.312   0.388   0.405
 21 A    22 A    23 A    24 A    25 A    26 A    27 A    28 A                  
  0.516   0.563   0.691   0.809   0.844   0.910   0.917   0.973
 29 A    30 A    31 A    32 A    33 A    34 A    35 A    36 A                  
  1.062   1.068   1.130   1.316   1.347   1.568   1.648   1.673
 37 A    38 A    39 A    40 A    41 A    42 A    43 A    44 A                  
  1.704   1.828   1.905   1.934   2.231   2.322   2.442   2.645
 45 A    46 A    47 A    48 A    49 A    50 A    51 A    52 A                  
  2.675   2.899   2.908   3.044   3.360   4.281   4.452   4.931
 53 A    54 A    55 A    56 A    57 A    58 A    59 A    60 A                  
  7.592  14.761  14.821  14.957  36.825 166.212
 61 A    62 A    63 A    64 A    65 A    66 A                                  

 Occupation and symmetry of molecular orbitals

 Point group: C1 (1 irreducible representation).

                           A     All 
 -------------------------------------
 All molecular orbitals:
  - Alpha                  66    66  
  - Beta                   66    66  
 -------------------------------------
 Alpha orbitals:
  - Frozen occupied        6     6   
  - Active occupied        6     6   
  - Active virtual         54    54  
  - Frozen virtual         0     0   
 -------------------------------------
 Beta orbitals:
  - Frozen occupied        6     6   
  - Active occupied        6     6   
  - Active virtual         54    54  
  - Frozen virtual         0     0   
 -------------------------------------

 Import integrals:   CPU 0.00 s  wall 0.00 s

 Import integrals:   CPU 2.02 s  wall 0.39 s

 MP2 amplitudes:   CPU 0.01 s  wall 0.01 s

Running a double precision version
           CCSD T amplitudes will be solved using DIIS.

           Start     Size      MaxIter   EConv     TConv     
           3         7         100       1.00e-07  1.00e-05  
 ------------------------------------------------------------------------------
           Energy (a.u.)   Ediff      Tdiff       Comment
 ------------------------------------------------------------------------------
          -396.62289930                           
     1    -396.62844181   5.54e-03   5.61e-01     
     2    -396.64055689   1.21e-02   8.06e-02     
     3    -396.64151020   9.53e-04   3.48e-02     
     4    -396.64309670   1.59e-03   1.15e-02     Switched to DIIS steps.
     5    -396.64359324   4.97e-04   9.31e-03     
     6    -396.64360575   1.25e-05   1.70e-03     
     7    -396.64360470   1.05e-06   6.62e-04     
     8    -396.64360568   9.76e-07   1.62e-04     
     9    -396.64360545   2.32e-07   5.98e-05     
    10    -396.64360535   9.62e-08   2.26e-05     
    11    -396.64360529   5.65e-08   1.20e-05     
    12    -396.64360528   1.06e-08   2.43e-06     
 ------------------------------------------------------------------------------
          -396.64360528                           CCSD T converged.

End of double precision
 SCF energy                 = -396.32112411
 MP2 energy                 = -396.62289930
 CCSD correlation energy     =   -0.32248117
 CCSD total energy           = -396.64360528

 CCSD  T1^2 = 0.0065  T2^2 = 0.1542  Leading amplitudes:

 Amplitude    Orbitals with energies
  0.0200       11 (A) A                  ->    35 (A) A                   
              -0.4252                          0.9171                     
  0.0200       11 (A) B                  ->    35 (A) B                   
              -0.4252                          0.9171                     
  0.0177       11 (A) A                  ->    37 (A) A                   
              -0.4252                          1.0619                     
  0.0177       11 (A) B                  ->    37 (A) B                   
              -0.4252                          1.0619                     

 Amplitude    Orbitals with energies
 -0.1181       11 (A) A      11 (A) B    ->    13 (A) A      13 (A) B     
              -0.4252       -0.4252            0.0268        0.0268       
  0.1181       11 (A) A      11 (A) B    ->    13 (A) B      13 (A) A     
              -0.4252       -0.4252            0.0268        0.0268       
  0.1181       11 (A) B      11 (A) A    ->    13 (A) A      13 (A) B     
              -0.4252       -0.4252            0.0268        0.0268       
 -0.1181       11 (A) B      11 (A) A    ->    13 (A) B      13 (A) A     
              -0.4252       -0.4252            0.0268        0.0268       

 Computing CCSD intemediates for later calculations in double precision
 Finished.

Running a double precision version
           CCSD Lambda amplitudes will be solved using DIIS.
           Start     Size      MaxIter   EConv     LConv     
           3         7         100       1.00e-07  1.00e-05  
 ------------------------------------------------------------------------------
            Enorm      Ldiff       Comment
 ------------------------------------------------------------------------------
     1     3.94e-02   3.08e-02     
     2     9.50e-03   5.01e-03     
     3     4.00e-03   1.90e-03     
     4     1.88e-03   1.18e-03     Switched to DIIS steps.
     5     5.43e-04   4.53e-04     
     6     1.73e-04   1.34e-04     
     7     5.45e-05   2.82e-05     
     8     2.05e-05   2.81e-06     
     9     7.46e-06   8.93e-09     
    10     2.80e-06   1.03e-07     
    11     8.47e-07   5.54e-08     
    12     3.33e-07   2.88e-08     
    13     1.22e-07   3.43e-08     
    14     4.47e-08   7.09e-09     
 ------------------------------------------------------------------------------
                                   CCSD Lambda converged.

 Computing density matrices in double precision...
           Orbital response amplitudes will be solved using DIIS.
           Start     Size      MaxIter   EConv     LConv     
           3         7         100       1.00e-06  1.00e-06  
 ------------------------------------------------------------------------------
            Enorm      Ldiff       Comment
 ------------------------------------------------------------------------------
     1     5.32e-02   3.85e-03     
     2     2.83e-02   1.21e-02     
     3     2.09e-02   2.80e-03     
     4     8.85e-03   7.25e-04     Switched to DIIS steps.
     5     2.81e-03   2.81e-03     
     6     8.16e-04   3.01e-04     
     7     7.69e-05   1.67e-04     
     8     8.64e-06   1.23e-05     
     9     3.57e-06   1.21e-07     
    10     6.43e-07   3.27e-07     
 ------------------------------------------------------------------------------
                                   Orbital response converged.

 Computing density matrices... Done.
 CCSD calculation:   CPU 31.29 s  wall 7.03 s

 Transferring MO TPDM to AO TPDM
 Transferring g2_o1o1o1o1
 Transferring g2_o1o1o1v1
 Transferring g2_o1o1v1v1
 Transferring g2_o1v1o1v1
 Transferring g2_o1v1v1v1
 Transferring g2_v1v1v1v1
 Adding separable TPDM
 Computing TPDM gradient
 --------------------------------------------------------
 2e gradient
  Atom          X               Y               Z
 --------------------------------------------------------
    1        -13.004055        2.804113        0.000000  
    2         -1.159519       -2.824078       -0.000000  
    3         12.109728        3.009871       -0.000000  
    4          2.053846       -2.989906       -0.000000  
 --------------------------------------------------------
 --------------------------------------------------------
 Final gradient
  Atom          X               Y               Z
 --------------------------------------------------------
    1        -13.004055        2.804113        0.000000  
    2         -1.159519       -2.824078       -0.000000  
    3         12.109728        3.009871       -0.000000  
    4          2.053846       -2.989906       -0.000000  
 --------------------------------------------------------
 Analytic gradient from two-electron contribution:   CPU 12.98 s  wall 2.22 s

 Total ccman2 time:   CPU 48.87 s  wall 10.25 s


 --------------------------------------------------------------

                    Orbital Energies (a.u.)
 --------------------------------------------------------------

 Alpha MOs
 -- Occupied --
-79.9936 -15.5796  -7.5345  -5.4277  -5.4273  -5.4259  -1.1559  -0.7847
 -0.6412  -0.4731  -0.4252  -0.4015
 -- Virtual --
  0.0268   0.0456   0.0643   0.0845   0.0909   0.0961   0.1104   0.1795
  0.2293   0.2369   0.2376   0.2673   0.3007   0.3122   0.3878   0.4048
  0.5158   0.5628   0.6907   0.8093   0.8437   0.9101   0.9171   0.9728
  1.0619   1.0682   1.1296   1.3161   1.3475   1.5681   1.6476   1.6726
  1.7037   1.8276   1.9050   1.9338   2.2306   2.3221   2.4419   2.6448
  2.6751   2.8986   2.9080   3.0435   3.3598   4.2808   4.4521   4.9305
  7.5918  14.7613  14.8209  14.9571  36.8248 166.2116
 --------------------------------------------------------------

          Ground-State Mulliken Net Atomic Charges

     Atom                 Charge (a.u.)
  ----------------------------------------
      1 P                     0.329134
      2 H                    -0.130059
      3 N                    -0.426222
      4 H                     0.227147
  ----------------------------------------
  Sum of atomic charges =    -0.000000

 -----------------------------------------------------------------
                    Cartesian Multipole Moments
 -----------------------------------------------------------------
    Charge (ESU x 10^10)
                 0.0000
    Dipole Moment (Debye)
         X       1.0349      Y       2.0088      Z       0.0000
       Tot       2.2597
    Quadrupole Moments (Debye-Ang)
        XX     -20.9529     XY      -2.3385     YY     -20.4636
        XZ      -0.0000     YZ       0.0000     ZZ     -19.4135
    Octopole Moments (Debye-Ang^2)
       XXX      -0.1872    XXY       6.0398    XYY      -2.0763
       YYY       1.4778    XXZ       0.0000    XYZ      -0.0000
       YYZ       0.0000    XZZ       0.5717    YZZ       0.8029
       ZZZ       0.0000
    Hexadecapole Moments (Debye-Ang^3)
      XXXX    -101.5517   XXXY      -7.6943   XXYY     -24.7264
      XYYY      -4.2357   YYYY     -42.6489   XXXZ      -0.0000
      XXYZ      -0.0000   XYYZ      -0.0000   YYYZ      -0.0000
      XXZZ     -21.3252   XYZZ      -0.5428   YYZZ     -11.2853
      XZZZ      -0.0000   YZZZ      -0.0000   ZZZZ     -25.0254
 -----------------------------------------------------------------
 DrvMan completing analytic gradient of the correlated energy
 Correlated dipole moment
            1
    1   0.4071790
    2   0.7903133
    3   0.0000000
 Energy read as -396.643605283
 Full Analytical Gradient: (in a.u., or Hartree/Bohr)
             1             2             3             4
    1   -0.00089009   -0.00001181    0.00084984    0.00005206
    2    0.00015776   -0.00012347   -0.00002818   -0.00000611
    3    0.00000000    0.00000000   -0.00000000    0.00000000
 Gradient time:  CPU 0.70 s  wall 0.64 s
 ----------------------------------------------------------------
             Standard Nuclear Orientation (Angstroms)
    I     Atom           X                Y                Z
 ----------------------------------------------------------------
    1      P       0.5325891818    -0.0894222054    -0.0000000000
    2      H       0.8713580667     1.3119109013     0.0000000000
    3      N      -1.0488120302    -0.1074608606     0.0000000000
    4      H      -1.5185115829     0.7966482038     0.0000000000
 ----------------------------------------------------------------
 Nuclear Repulsion Energy =    49.5952913068 hartrees
 There are       12 alpha and       12 beta electrons

                       Distance Matrix (Angstroms)
             P (  1)   H (  2)   N (  3)
   H (  2)  1.441700
   N (  3)  1.581504  2.387817
   H (  4)  2.234309  2.444785  1.018838

 Requested basis set is 6-311++G(d,p)
 There are 29 shells and 66 basis functions
 A cutoff of  1.0D-14 yielded    435 shell pairs
 There are      2282 function pairs (      2427 Cartesian)
 Smallest overlap matrix eigenvalue = 1.54E-03
 Guess MOs from SCF MO coefficient file

 -----------------------------------------------------------------------
  General SCF calculation program by
  Eric Jon Sundstrom, Paul Horn, Yuezhi Mao, Dmitri Zuev, Alec White,
  David Stuck, Shaama M.S., Shane Yost, Joonho Lee, David Small,
  Daniel Levine, Susi Lehtola, Hugh Burton, Evgeny Epifanovsky
 -----------------------------------------------------------------------
 Hartree-Fock
 using 6 threads for integral computing
 -------------------------------------------------------
 OpenMP Integral computing Module                
 Release: version 2.0, May 2017, Q-Chem Inc. Pleasanton 
 -------------------------------------------------------
 A restricted SCF calculation will be
 performed using DIIS
 SCF converges when DIIS error is below 1.0e-08
 ---------------------------------------
  Cycle       Energy         DIIS error
 ---------------------------------------
    1    -396.3210665877      3.44e-05  
    2    -396.3210673078      1.44e-05  
    3    -396.3210674049      7.33e-06  
    4    -396.3210674404      1.41e-06  
    5    -396.3210674426      3.88e-07  
    6    -396.3210674428      1.55e-07  
    7    -396.3210674429      5.93e-08  
    8    -396.3210674429      1.96e-08  
    9    -396.3210674429      4.67e-09  Convergence criterion met
 ---------------------------------------
 SCF time:   CPU 1.46s  wall 0.00s 
 SCF   energy in the final basis set =     -396.3210674429
 Total energy in the final basis set =     -396.3210674429


 ------------------------------------------------------------------------------

   CCMAN2: suite of methods based on coupled cluster
           and equation of motion theories.

   Components:
   * libvmm-1.3-trunk
     by Evgeny Epifanovsky, Ilya Kaliman.
   * libtensor-2.5-trunk
     by Evgeny Epifanovsky, Michael Wormit, Dmitry Zuev, Sam Manzer, 
        Ilya Kaliman.
   * libcc-2.5-trunk
     by Evgeny Epifanovsky, Arik Landau, Tomasz Kus, Kirill Khistyaev, 
        Dmitry Zuev, Prashant Manohar, Xintian Feng, Anna Krylov, 
        Matthew Goldey, Alec White, Thomas Jagau, Kaushik Nanda, 
        Anastasia Gunina, Alexander Kunitsa, Joonho Lee.

   CCMAN original authors:
   Anna I. Krylov, C. David Sherrill, Steven R. Gwaltney,
   Edward F. C. Byrd (2000)
   Sergey V. Levchenko, Lyudmila V. Slipchenko, Tao Wang,
   Ana-Maria C. Cristian (2003)
   Piotr A. Pieniazek, C. Melania Oana, Evgeny Epifanovsky (2007)
   Prashant Manohar (2009)

 ------------------------------------------------------------------------------


 Allocating and initializing 30808MB of RAM...
 Calculation will run on 6 cores.


 Alpha MOs, Restricted
 -- Occupied --                  
-79.994 -15.580  -7.535  -5.428  -5.427  -5.426  -1.156  -0.785
  1 A     2 A     3 A     4 A     5 A     6 A     7 A     8 A                  
 -0.641  -0.473  -0.425  -0.402
  9 A    10 A    11 A    12 A                                                  
 -- Virtual --                   
  0.027   0.046   0.064   0.085   0.091   0.096   0.110   0.180
 13 A    14 A    15 A    16 A    17 A    18 A    19 A    20 A                  
  0.229   0.237   0.238   0.267   0.301   0.312   0.388   0.405
 21 A    22 A    23 A    24 A    25 A    26 A    27 A    28 A                  
  0.516   0.563   0.691   0.809   0.844   0.910   0.917   0.973
 29 A    30 A    31 A    32 A    33 A    34 A    35 A    36 A                  
  1.062   1.068   1.130   1.316   1.346   1.568   1.648   1.673
 37 A    38 A    39 A    40 A    41 A    42 A    43 A    44 A                  
  1.704   1.828   1.905   1.934   2.231   2.323   2.442   2.645
 45 A    46 A    47 A    48 A    49 A    50 A    51 A    52 A                  
  2.675   2.898   2.908   3.043   3.360   4.281   4.452   4.930
 53 A    54 A    55 A    56 A    57 A    58 A    59 A    60 A                  
  7.592  14.761  14.821  14.956  36.825 166.211
 61 A    62 A    63 A    64 A    65 A    66 A                                  

 Beta MOs, Restricted
 -- Occupied --                  
-79.994 -15.580  -7.535  -5.428  -5.427  -5.426  -1.156  -0.785
  1 A     2 A     3 A     4 A     5 A     6 A     7 A     8 A                  
 -0.641  -0.473  -0.425  -0.402
  9 A    10 A    11 A    12 A                                                  
 -- Virtual --                   
  0.027   0.046   0.064   0.085   0.091   0.096   0.110   0.180
 13 A    14 A    15 A    16 A    17 A    18 A    19 A    20 A                  
  0.229   0.237   0.238   0.267   0.301   0.312   0.388   0.405
 21 A    22 A    23 A    24 A    25 A    26 A    27 A    28 A                  
  0.516   0.563   0.691   0.809   0.844   0.910   0.917   0.973
 29 A    30 A    31 A    32 A    33 A    34 A    35 A    36 A                  
  1.062   1.068   1.130   1.316   1.346   1.568   1.648   1.673
 37 A    38 A    39 A    40 A    41 A    42 A    43 A    44 A                  
  1.704   1.828   1.905   1.934   2.231   2.323   2.442   2.645
 45 A    46 A    47 A    48 A    49 A    50 A    51 A    52 A                  
  2.675   2.898   2.908   3.043   3.360   4.281   4.452   4.930
 53 A    54 A    55 A    56 A    57 A    58 A    59 A    60 A                  
  7.592  14.761  14.821  14.956  36.825 166.211
 61 A    62 A    63 A    64 A    65 A    66 A                                  

 Occupation and symmetry of molecular orbitals

 Point group: C1 (1 irreducible representation).

                           A     All 
 -------------------------------------
 All molecular orbitals:
  - Alpha                  66    66  
  - Beta                   66    66  
 -------------------------------------
 Alpha orbitals:
  - Frozen occupied        6     6   
  - Active occupied        6     6   
  - Active virtual         54    54  
  - Frozen virtual         0     0   
 -------------------------------------
 Beta orbitals:
  - Frozen occupied        6     6   
  - Active occupied        6     6   
  - Active virtual         54    54  
  - Frozen virtual         0     0   
 -------------------------------------

 Import integrals:   CPU 0.00 s  wall 0.00 s

 Import integrals:   CPU 2.05 s  wall 0.40 s

 MP2 amplitudes:   CPU 0.01 s  wall 0.01 s

Running a double precision version
           CCSD T amplitudes will be solved using DIIS.

           Start     Size      MaxIter   EConv     TConv     
           3         7         100       1.00e-07  1.00e-05  
 ------------------------------------------------------------------------------
           Energy (a.u.)   Ediff      Tdiff       Comment
 ------------------------------------------------------------------------------
          -396.62291366                           
     1    -396.62842645   5.51e-03   5.61e-01     
     2    -396.64055782   1.21e-02   8.06e-02     
     3    -396.64150730   9.49e-04   3.49e-02     
     4    -396.64309582   1.59e-03   1.15e-02     Switched to DIIS steps.
     5    -396.64359345   4.98e-04   9.33e-03     
     6    -396.64360593   1.25e-05   1.70e-03     
     7    -396.64360488   1.05e-06   6.63e-04     
     8    -396.64360585   9.77e-07   1.63e-04     
     9    -396.64360562   2.36e-07   5.99e-05     
    10    -396.64360552   9.70e-08   2.26e-05     
    11    -396.64360546   5.68e-08   1.20e-05     
    12    -396.64360545   1.05e-08   2.44e-06     
 ------------------------------------------------------------------------------
          -396.64360545                           CCSD T converged.

End of double precision
 SCF energy                 = -396.32106744
 MP2 energy                 = -396.62291366
 CCSD correlation energy     =   -0.32253801
 CCSD total energy           = -396.64360545

 CCSD  T1^2 = 0.0065  T2^2 = 0.1543  Leading amplitudes:

 Amplitude    Orbitals with energies
 -0.0200       11 (A) A                  ->    35 (A) A                   
              -0.4250                          0.9168                     
 -0.0200       11 (A) B                  ->    35 (A) B                   
              -0.4250                          0.9168                     
 -0.0177       11 (A) A                  ->    37 (A) A                   
              -0.4250                          1.0621                     
 -0.0177       11 (A) B                  ->    37 (A) B                   
              -0.4250                          1.0621                     

 Amplitude    Orbitals with energies
 -0.1184       11 (A) A      11 (A) B    ->    13 (A) A      13 (A) B     
              -0.4250       -0.4250            0.0267        0.0267       
  0.1184       11 (A) A      11 (A) B    ->    13 (A) B      13 (A) A     
              -0.4250       -0.4250            0.0267        0.0267       
  0.1184       11 (A) B      11 (A) A    ->    13 (A) A      13 (A) B     
              -0.4250       -0.4250            0.0267        0.0267       
 -0.1184       11 (A) B      11 (A) A    ->    13 (A) B      13 (A) A     
              -0.4250       -0.4250            0.0267        0.0267       

 Computing CCSD intemediates for later calculations in double precision
 Finished.

Running a double precision version
           CCSD Lambda amplitudes will be solved using DIIS.
           Start     Size      MaxIter   EConv     LConv     
           3         7         100       1.00e-07  1.00e-05  
 ------------------------------------------------------------------------------
            Enorm      Ldiff       Comment
 ------------------------------------------------------------------------------
     1     3.94e-02   3.09e-02     
     2     9.51e-03   5.01e-03     
     3     4.00e-03   1.90e-03     
     4     1.88e-03   1.18e-03     Switched to DIIS steps.
     5     5.43e-04   4.53e-04     
     6     1.73e-04   1.35e-04     
     7     5.46e-05   2.83e-05     
     8     2.05e-05   2.84e-06     
     9     7.48e-06   2.16e-08     
    10     2.82e-06   1.06e-07     
    11     8.51e-07   5.40e-08     
    12     3.34e-07   2.88e-08     
    13     1.23e-07   3.43e-08     
    14     4.51e-08   7.03e-09     
 ------------------------------------------------------------------------------
                                   CCSD Lambda converged.

 Computing density matrices in double precision...
           Orbital response amplitudes will be solved using DIIS.
           Start     Size      MaxIter   EConv     LConv     
           3         7         100       1.00e-06  1.00e-06  
 ------------------------------------------------------------------------------
            Enorm      Ldiff       Comment
 ------------------------------------------------------------------------------
     1     5.33e-02   3.85e-03     
     2     2.83e-02   1.21e-02     
     3     2.10e-02   2.81e-03     
     4     8.97e-03   7.20e-04     Switched to DIIS steps.
     5     2.81e-03   2.85e-03     
     6     8.21e-04   3.00e-04     
     7     7.71e-05   1.68e-04     
     8     8.66e-06   1.24e-05     
     9     3.58e-06   1.26e-07     
    10     6.48e-07   3.27e-07     
 ------------------------------------------------------------------------------
                                   Orbital response converged.

 Computing density matrices... Done.
 CCSD calculation:   CPU 30.80 s  wall 6.94 s

 Transferring MO TPDM to AO TPDM
 Transferring g2_o1o1o1o1
 Transferring g2_o1o1o1v1
 Transferring g2_o1o1v1v1
 Transferring g2_o1v1o1v1
 Transferring g2_o1v1v1v1
 Transferring g2_v1v1v1v1
 Adding separable TPDM
 Computing TPDM gradient
 --------------------------------------------------------
 2e gradient
  Atom          X               Y               Z
 --------------------------------------------------------
    1        -12.992526        2.795653        0.000000  
    2         -1.159643       -2.825081       -0.000000  
    3         12.098826        3.016916       -0.000000  
    4          2.053343       -2.987488        0.000000  
 --------------------------------------------------------
 --------------------------------------------------------
 Final gradient
  Atom          X               Y               Z
 --------------------------------------------------------
    1        -12.992526        2.795653        0.000000  
    2         -1.159643       -2.825081       -0.000000  
    3         12.098826        3.016916       -0.000000  
    4          2.053343       -2.987488        0.000000  
 --------------------------------------------------------
 Analytic gradient from two-electron contribution:   CPU 13.05 s  wall 2.25 s

 Total ccman2 time:   CPU 48.79 s  wall 10.24 s


 --------------------------------------------------------------

                    Orbital Energies (a.u.)
 --------------------------------------------------------------

 Alpha MOs
 -- Occupied --
-79.9936 -15.5798  -7.5345  -5.4278  -5.4273  -5.4259  -1.1556  -0.7849
 -0.6412  -0.4730  -0.4250  -0.4017
 -- Virtual --
  0.0267   0.0455   0.0643   0.0845   0.0908   0.0961   0.1104   0.1796
  0.2292   0.2370   0.2376   0.2673   0.3007   0.3123   0.3877   0.4048
  0.5155   0.5628   0.6907   0.8091   0.8436   0.9099   0.9168   0.9731
  1.0621   1.0685   1.1297   1.3161   1.3465   1.5680   1.6476   1.6730
  1.7036   1.8275   1.9047   1.9341   2.2305   2.3232   2.4416   2.6448
  2.6750   2.8984   2.9079   3.0428   3.3599   4.2807   4.4516   4.9299
  7.5916  14.7613  14.8211  14.9563  36.8246 166.2113
 --------------------------------------------------------------

          Ground-State Mulliken Net Atomic Charges

     Atom                 Charge (a.u.)
  ----------------------------------------
      1 P                     0.329267
      2 H                    -0.129826
      3 N                    -0.426422
      4 H                     0.226981
  ----------------------------------------
  Sum of atomic charges =    -0.000000

 -----------------------------------------------------------------
                    Cartesian Multipole Moments
 -----------------------------------------------------------------
    Charge (ESU x 10^10)
                -0.0000
    Dipole Moment (Debye)
         X       1.0371      Y       2.0132      Z       0.0000
       Tot       2.2646
    Quadrupole Moments (Debye-Ang)
        XX     -20.9513     XY      -2.3331     YY     -20.4600
        XZ      -0.0000     YZ      -0.0000     ZZ     -19.4163
    Octopole Moments (Debye-Ang^2)
       XXX      -0.2203    XXY       6.0343    XYY      -2.0786
       YYY       1.4516    XXZ       0.0000    XYZ      -0.0000
       YYZ       0.0000    XZZ       0.5609    YZZ       0.7949
       ZZZ       0.0000
    Hexadecapole Moments (Debye-Ang^3)
      XXXX    -101.6259   XXXY      -7.6890   XXYY     -24.7300
      XYYY      -4.2407   YYYY     -42.6094   XXXZ       0.0000
      XXYZ       0.0000   XYYZ       0.0000   YYYZ       0.0000
      XXZZ     -21.3396   XYZZ      -0.5440   YYZZ     -11.2804
      XZZZ       0.0000   YZZZ       0.0000   ZZZZ     -25.0367
 -----------------------------------------------------------------
 DrvMan completing analytic gradient of the correlated energy
 Correlated dipole moment
            1
    1   0.4080458
    2   0.7920416
    3   0.0000000
 Energy read as -396.643605452
 Full Analytical Gradient: (in a.u., or Hartree/Bohr)
             1             2             3             4
    1   -0.00003795   -0.00005912    0.00005040    0.00004667
    2    0.00059240   -0.00052375   -0.00001231   -0.00005633
    3    0.00000000    0.00000000   -0.00000000   -0.00000000
 Gradient time:  CPU 0.70 s  wall 0.64 s
 ----------------------------------------------------------------
             Standard Nuclear Orientation (Angstroms)
    I     Atom           X                Y                Z
 ----------------------------------------------------------------
    1      P       0.5325891818    -0.0914222054    -0.0000000000
    2      H       0.8713580667     1.3119109013     0.0000000000
    3      N      -1.0488120302    -0.1074608606     0.0000000000
    4      H      -1.5185115829     0.7966482038     0.0000000000
 ----------------------------------------------------------------
 Nuclear Repulsion Energy =    49.5870937982 hartrees
 There are       12 alpha and       12 beta electrons

                       Distance Matrix (Angstroms)
             P (  1)   H (  2)   N (  3)
   H (  2)  1.443644
   N (  3)  1.581483  2.387817
   H (  4)  2.235103  2.444785  1.018838

 Requested basis set is 6-311++G(d,p)
 There are 29 shells and 66 basis functions
 A cutoff of  1.0D-14 yielded    435 shell pairs
 There are      2282 function pairs (      2427 Cartesian)
 Smallest overlap matrix eigenvalue = 1.55E-03
 Guess MOs from SCF MO coefficient file

 -----------------------------------------------------------------------
  General SCF calculation program by
  Eric Jon Sundstrom, Paul Horn, Yuezhi Mao, Dmitri Zuev, Alec White,
  David Stuck, Shaama M.S., Shane Yost, Joonho Lee, David Small,
  Daniel Levine, Susi Lehtola, Hugh Burton, Evgeny Epifanovsky
 -----------------------------------------------------------------------
 Hartree-Fock
 using 6 threads for integral computing
 -------------------------------------------------------
 OpenMP Integral computing Module                
 Release: version 2.0, May 2017, Q-Chem Inc. Pleasanton 
 -------------------------------------------------------
 A restricted SCF calculation will be
 performed using DIIS
 SCF converges when DIIS error is below 1.0e-08
 ---------------------------------------
  Cycle       Energy         DIIS error
 ---------------------------------------
    1    -396.3210519355      3.85e-05  
    2    -396.3210529792      8.67e-06  
    3    -396.3210530688      3.20e-06  
    4    -396.3210530766      1.52e-06  
    5    -396.3210530789      4.27e-07  
    6    -396.3210530792      1.65e-07  
    7    -396.3210530793      6.45e-08  
    8    -396.3210530793      2.02e-08  
    9    -396.3210530793      4.38e-09  Convergence criterion met
 ---------------------------------------
 SCF time:   CPU 1.45s  wall 0.00s 
 SCF   energy in the final basis set =     -396.3210530793
 Total energy in the final basis set =     -396.3210530793


 ------------------------------------------------------------------------------

   CCMAN2: suite of methods based on coupled cluster
           and equation of motion theories.

   Components:
   * libvmm-1.3-trunk
     by Evgeny Epifanovsky, Ilya Kaliman.
   * libtensor-2.5-trunk
     by Evgeny Epifanovsky, Michael Wormit, Dmitry Zuev, Sam Manzer, 
        Ilya Kaliman.
   * libcc-2.5-trunk
     by Evgeny Epifanovsky, Arik Landau, Tomasz Kus, Kirill Khistyaev, 
        Dmitry Zuev, Prashant Manohar, Xintian Feng, Anna Krylov, 
        Matthew Goldey, Alec White, Thomas Jagau, Kaushik Nanda, 
        Anastasia Gunina, Alexander Kunitsa, Joonho Lee.

   CCMAN original authors:
   Anna I. Krylov, C. David Sherrill, Steven R. Gwaltney,
   Edward F. C. Byrd (2000)
   Sergey V. Levchenko, Lyudmila V. Slipchenko, Tao Wang,
   Ana-Maria C. Cristian (2003)
   Piotr A. Pieniazek, C. Melania Oana, Evgeny Epifanovsky (2007)
   Prashant Manohar (2009)

 ------------------------------------------------------------------------------


 Allocating and initializing 30808MB of RAM...
 Calculation will run on 6 cores.


 Alpha MOs, Restricted
 -- Occupied --                  
-79.994 -15.580  -7.535  -5.428  -5.427  -5.426  -1.156  -0.785
  1 A     2 A     3 A     4 A     5 A     6 A     7 A     8 A                  
 -0.641  -0.473  -0.425  -0.402
  9 A    10 A    11 A    12 A                                                  
 -- Virtual --                   
  0.027   0.046   0.064   0.084   0.091   0.096   0.110   0.179
 13 A    14 A    15 A    16 A    17 A    18 A    19 A    20 A                  
  0.229   0.237   0.238   0.267   0.301   0.312   0.388   0.405
 21 A    22 A    23 A    24 A    25 A    26 A    27 A    28 A                  
  0.516   0.563   0.691   0.809   0.844   0.910   0.917   0.973
 29 A    30 A    31 A    32 A    33 A    34 A    35 A    36 A                  
  1.062   1.068   1.129   1.316   1.347   1.568   1.648   1.672
 37 A    38 A    39 A    40 A    41 A    42 A    43 A    44 A                  
  1.704   1.828   1.905   1.934   2.231   2.321   2.441   2.644
 45 A    46 A    47 A    48 A    49 A    50 A    51 A    52 A                  
  2.675   2.899   2.908   3.043   3.360   4.281   4.451   4.930
 53 A    54 A    55 A    56 A    57 A    58 A    59 A    60 A                  
  7.591  14.761  14.821  14.956  36.825 166.210
 61 A    62 A    63 A    64 A    65 A    66 A                                  

 Beta MOs, Restricted
 -- Occupied --                  
-79.994 -15.580  -7.535  -5.428  -5.427  -5.426  -1.156  -0.785
  1 A     2 A     3 A     4 A     5 A     6 A     7 A     8 A                  
 -0.641  -0.473  -0.425  -0.402
  9 A    10 A    11 A    12 A                                                  
 -- Virtual --                   
  0.027   0.046   0.064   0.084   0.091   0.096   0.110   0.179
 13 A    14 A    15 A    16 A    17 A    18 A    19 A    20 A                  
  0.229   0.237   0.238   0.267   0.301   0.312   0.388   0.405
 21 A    22 A    23 A    24 A    25 A    26 A    27 A    28 A                  
  0.516   0.563   0.691   0.809   0.844   0.910   0.917   0.973
 29 A    30 A    31 A    32 A    33 A    34 A    35 A    36 A                  
  1.062   1.068   1.129   1.316   1.347   1.568   1.648   1.672
 37 A    38 A    39 A    40 A    41 A    42 A    43 A    44 A                  
  1.704   1.828   1.905   1.934   2.231   2.321   2.441   2.644
 45 A    46 A    47 A    48 A    49 A    50 A    51 A    52 A                  
  2.675   2.899   2.908   3.043   3.360   4.281   4.451   4.930
 53 A    54 A    55 A    56 A    57 A    58 A    59 A    60 A                  
  7.591  14.761  14.821  14.956  36.825 166.210
 61 A    62 A    63 A    64 A    65 A    66 A                                  

 Occupation and symmetry of molecular orbitals

 Point group: C1 (1 irreducible representation).

                           A     All 
 -------------------------------------
 All molecular orbitals:
  - Alpha                  66    66  
  - Beta                   66    66  
 -------------------------------------
 Alpha orbitals:
  - Frozen occupied        6     6   
  - Active occupied        6     6   
  - Active virtual         54    54  
  - Frozen virtual         0     0   
 -------------------------------------
 Beta orbitals:
  - Frozen occupied        6     6   
  - Active occupied        6     6   
  - Active virtual         54    54  
  - Frozen virtual         0     0   
 -------------------------------------

 Import integrals:   CPU 0.00 s  wall 0.00 s

 Import integrals:   CPU 2.01 s  wall 0.39 s

 MP2 amplitudes:   CPU 0.01 s  wall 0.01 s

Running a double precision version
           CCSD T amplitudes will be solved using DIIS.

           Start     Size      MaxIter   EConv     TConv     
           3         7         100       1.00e-07  1.00e-05  
 ------------------------------------------------------------------------------
           Energy (a.u.)   Ediff      Tdiff       Comment
 ------------------------------------------------------------------------------
          -396.62290381                           
     1    -396.62842060   5.52e-03   5.61e-01     
     2    -396.64055466   1.21e-02   8.07e-02     
     3    -396.64150600   9.51e-04   3.49e-02     
     4    -396.64309582   1.59e-03   1.15e-02     Switched to DIIS steps.
     5    -396.64359388   4.98e-04   9.33e-03     
     6    -396.64360641   1.25e-05   1.70e-03     
     7    -396.64360536   1.05e-06   6.64e-04     
     8    -396.64360634   9.78e-07   1.62e-04     
     9    -396.64360610   2.35e-07   5.98e-05     
    10    -396.64360601   9.75e-08   2.26e-05     
    11    -396.64360595   5.68e-08   1.20e-05     
    12    -396.64360594   1.06e-08   2.44e-06     
 ------------------------------------------------------------------------------
          -396.64360594                           CCSD T converged.

End of double precision
 SCF energy                 = -396.32105308
 MP2 energy                 = -396.62290381
 CCSD correlation energy     =   -0.32255286
 CCSD total energy           = -396.64360594

 CCSD  T1^2 = 0.0065  T2^2 = 0.1544  Leading amplitudes:

 Amplitude    Orbitals with energies
  0.0200       11 (A) A                  ->    35 (A) A                   
              -0.4250                          0.9168                     
  0.0200       11 (A) B                  ->    35 (A) B                   
              -0.4250                          0.9168                     
  0.0178       11 (A) A                  ->    37 (A) A                   
              -0.4250                          1.0621                     
  0.0178       11 (A) B                  ->    37 (A) B                   
              -0.4250                          1.0621                     

 Amplitude    Orbitals with energies
 -0.1184       11 (A) A      11 (A) B    ->    13 (A) A      13 (A) B     
              -0.4250       -0.4250            0.0267        0.0267       
  0.1184       11 (A) A      11 (A) B    ->    13 (A) B      13 (A) A     
              -0.4250       -0.4250            0.0267        0.0267       
  0.1184       11 (A) B      11 (A) A    ->    13 (A) A      13 (A) B     
              -0.4250       -0.4250            0.0267        0.0267       
 -0.1184       11 (A) B      11 (A) A    ->    13 (A) B      13 (A) A     
              -0.4250       -0.4250            0.0267        0.0267       

 Computing CCSD intemediates for later calculations in double precision
 Finished.

Running a double precision version
           CCSD Lambda amplitudes will be solved using DIIS.
           Start     Size      MaxIter   EConv     LConv     
           3         7         100       1.00e-07  1.00e-05  
 ------------------------------------------------------------------------------
            Enorm      Ldiff       Comment
 ------------------------------------------------------------------------------
     1     3.94e-02   3.09e-02     
     2     9.51e-03   5.01e-03     
     3     4.00e-03   1.90e-03     
     4     1.88e-03   1.18e-03     Switched to DIIS steps.
     5     5.44e-04   4.53e-04     
     6     1.74e-04   1.35e-04     
     7     5.46e-05   2.83e-05     
     8     2.05e-05   2.83e-06     
     9     7.47e-06   1.46e-08     
    10     2.81e-06   1.03e-07     
    11     8.49e-07   5.57e-08     
    12     3.33e-07   2.95e-08     
    13     1.22e-07   3.47e-08     
    14     4.47e-08   7.20e-09     
 ------------------------------------------------------------------------------
                                   CCSD Lambda converged.

 Computing density matrices in double precision...
           Orbital response amplitudes will be solved using DIIS.
           Start     Size      MaxIter   EConv     LConv     
           3         7         100       1.00e-06  1.00e-06  
 ------------------------------------------------------------------------------
            Enorm      Ldiff       Comment
 ------------------------------------------------------------------------------
     1     5.33e-02   3.84e-03     
     2     2.83e-02   1.21e-02     
     3     2.10e-02   2.82e-03     
     4     8.95e-03   7.32e-04     Switched to DIIS steps.
     5     2.82e-03   2.84e-03     
     6     8.22e-04   3.00e-04     
     7     7.72e-05   1.68e-04     
     8     8.68e-06   1.24e-05     
     9     3.59e-06   1.20e-07     
    10     6.49e-07   3.26e-07     
 ------------------------------------------------------------------------------
                                   Orbital response converged.

 Computing density matrices... Done.
 CCSD calculation:   CPU 31.48 s  wall 7.09 s

 Transferring MO TPDM to AO TPDM
 Transferring g2_o1o1o1o1
 Transferring g2_o1o1o1v1
 Transferring g2_o1o1v1v1
 Transferring g2_o1v1o1v1
 Transferring g2_o1v1v1v1
 Transferring g2_v1v1v1v1
 Adding separable TPDM
 Computing TPDM gradient
 --------------------------------------------------------
 2e gradient
  Atom          X               Y               Z
 --------------------------------------------------------
    1        -12.997917        2.818564       -0.000000  
    2         -1.153927       -2.827205       -0.000000  
    3         12.098484        2.997829        0.000000  
    4          2.053360       -2.989187       -0.000000  
 --------------------------------------------------------
 --------------------------------------------------------
 Final gradient
  Atom          X               Y               Z
 --------------------------------------------------------
    1        -12.997917        2.818564       -0.000000  
    2         -1.153927       -2.827205       -0.000000  
    3         12.098484        2.997829        0.000000  
    4          2.053360       -2.989187       -0.000000  
 --------------------------------------------------------
 Analytic gradient from two-electron contribution:   CPU 12.97 s  wall 2.22 s

 Total ccman2 time:   CPU 48.71 s  wall 10.24 s


 --------------------------------------------------------------

                    Orbital Energies (a.u.)
 --------------------------------------------------------------

 Alpha MOs
 -- Occupied --
-79.9938 -15.5797  -7.5347  -5.4279  -5.4274  -5.4260  -1.1556  -0.7847
 -0.6409  -0.4730  -0.4250  -0.4017
 -- Virtual --
  0.0267   0.0456   0.0643   0.0845   0.0908   0.0961   0.1104   0.1794
  0.2292   0.2368   0.2376   0.2673   0.3007   0.3122   0.3878   0.4048
  0.5156   0.5627   0.6905   0.8090   0.8438   0.9101   0.9168   0.9729
  1.0621   1.0683   1.1294   1.3159   1.3466   1.5681   1.6475   1.6723
  1.7038   1.8276   1.9047   1.9341   2.2306   2.3211   2.4414   2.6442
  2.6751   2.8985   2.9076   3.0429   3.3598   4.2807   4.4513   4.9300
  7.5910  14.7612  14.8206  14.9561  36.8247 166.2105
 --------------------------------------------------------------

          Ground-State Mulliken Net Atomic Charges

     Atom                 Charge (a.u.)
  ----------------------------------------
      1 P                     0.329153
      2 H                    -0.129998
      3 N                    -0.426342
      4 H                     0.227187
  ----------------------------------------
  Sum of atomic charges =    -0.000000

 -----------------------------------------------------------------
                    Cartesian Multipole Moments
 -----------------------------------------------------------------
    Charge (ESU x 10^10)
                -0.0000
    Dipole Moment (Debye)
         X       1.0381      Y       2.0056      Z       0.0000
       Tot       2.2583
    Quadrupole Moments (Debye-Ang)
        XX     -20.9518     XY      -2.3425     YY     -20.4655
        XZ       0.0000     YZ      -0.0000     ZZ     -19.4181
    Octopole Moments (Debye-Ang^2)
       XXX      -0.2161    XXY       6.0506    XYY      -2.0863
       YYY       1.5131    XXZ       0.0000    XYZ      -0.0000
       YYZ       0.0000    XZZ       0.5603    YZZ       0.8120
       ZZZ       0.0000
    Hexadecapole Moments (Debye-Ang^3)
      XXXX    -101.6306   XXXY      -7.6858   XXYY     -24.7490
      XYYY      -4.2165   YYYY     -42.6661   XXXZ       0.0000
      XXYZ       0.0000   XYYZ       0.0000   YYYZ      -0.0000
      XXZZ     -21.3405   XYZZ      -0.5385   YYZZ     -11.2925
      XZZZ       0.0000   YZZZ      -0.0000   ZZZZ     -25.0393
 -----------------------------------------------------------------
 DrvMan completing analytic gradient of the correlated energy
 Correlated dipole moment
            1
    1   0.4084178
    2   0.7890516
    3   0.0000000
 Energy read as -396.643605940
 Full Analytical Gradient: (in a.u., or Hartree/Bohr)
             1             2             3             4
    1    0.00002027   -0.00006029    0.00008574   -0.00004573
    2   -0.00033354    0.00019728    0.00018321   -0.00004695
    3    0.00000000    0.00000000   -0.00000000    0.00000000
 Gradient time:  CPU 0.73 s  wall 0.65 s
 ----------------------------------------------------------------
             Standard Nuclear Orientation (Angstroms)
    I     Atom           X                Y                Z
 ----------------------------------------------------------------
    1      P       0.5325891818    -0.0904222054     0.0010000000
    2      H       0.8713580667     1.3119109013     0.0000000000
    3      N      -1.0488120302    -0.1074608606     0.0000000000
    4      H      -1.5185115829     0.7966482038     0.0000000000
 ----------------------------------------------------------------
 Nuclear Repulsion Energy =    49.5911886352 hartrees
 There are       12 alpha and       12 beta electrons

                       Distance Matrix (Angstroms)
             P (  1)   H (  2)   N (  3)
   H (  2)  1.442672
   N (  3)  1.581493  2.387817
   H (  4)  2.234706  2.444785  1.018838

 Requested basis set is 6-311++G(d,p)
 There are 29 shells and 66 basis functions
 A cutoff of  1.0D-14 yielded    435 shell pairs
 There are      2282 function pairs (      2427 Cartesian)
 Smallest overlap matrix eigenvalue = 1.54E-03
 Guess MOs from SCF MO coefficient file

 -----------------------------------------------------------------------
  General SCF calculation program by
  Eric Jon Sundstrom, Paul Horn, Yuezhi Mao, Dmitri Zuev, Alec White,
  David Stuck, Shaama M.S., Shane Yost, Joonho Lee, David Small,
  Daniel Levine, Susi Lehtola, Hugh Burton, Evgeny Epifanovsky
 -----------------------------------------------------------------------
 Hartree-Fock
 using 6 threads for integral computing
 -------------------------------------------------------
 OpenMP Integral computing Module                
 Release: version 2.0, May 2017, Q-Chem Inc. Pleasanton 
 -------------------------------------------------------
 A restricted SCF calculation will be
 performed using DIIS
 SCF converges when DIIS error is below 1.0e-08
 ---------------------------------------
  Cycle       Energy         DIIS error
 ---------------------------------------
    1    -396.3210600878      2.51e-05  
    2    -396.3210606019      6.46e-06  
    3    -396.3210606653      2.21e-06  
    4    -396.3210606725      1.29e-06  
    5    -396.3210606749      4.93e-07  
    6    -396.3210606756      1.82e-07  
    7    -396.3210606758      4.82e-08  
    8    -396.3210606758      1.23e-08  
    9    -396.3210606758      3.13e-09  Convergence criterion met
 ---------------------------------------
 SCF time:   CPU 1.47s  wall 1.00s 
 SCF   energy in the final basis set =     -396.3210606758
 Total energy in the final basis set =     -396.3210606758


 ------------------------------------------------------------------------------

   CCMAN2: suite of methods based on coupled cluster
           and equation of motion theories.

   Components:
   * libvmm-1.3-trunk
     by Evgeny Epifanovsky, Ilya Kaliman.
   * libtensor-2.5-trunk
     by Evgeny Epifanovsky, Michael Wormit, Dmitry Zuev, Sam Manzer, 
        Ilya Kaliman.
   * libcc-2.5-trunk
     by Evgeny Epifanovsky, Arik Landau, Tomasz Kus, Kirill Khistyaev, 
        Dmitry Zuev, Prashant Manohar, Xintian Feng, Anna Krylov, 
        Matthew Goldey, Alec White, Thomas Jagau, Kaushik Nanda, 
        Anastasia Gunina, Alexander Kunitsa, Joonho Lee.

   CCMAN original authors:
   Anna I. Krylov, C. David Sherrill, Steven R. Gwaltney,
   Edward F. C. Byrd (2000)
   Sergey V. Levchenko, Lyudmila V. Slipchenko, Tao Wang,
   Ana-Maria C. Cristian (2003)
   Piotr A. Pieniazek, C. Melania Oana, Evgeny Epifanovsky (2007)
   Prashant Manohar (2009)

 ------------------------------------------------------------------------------


 Allocating and initializing 30808MB of RAM...
 Calculation will run on 6 cores.


 Alpha MOs, Restricted
 -- Occupied --                  
-79.994 -15.580  -7.535  -5.428  -5.427  -5.426  -1.156  -0.785
  1 A     2 A     3 A     4 A     5 A     6 A     7 A     8 A                  
 -0.641  -0.473  -0.425  -0.402
  9 A    10 A    11 A    12 A                                                  
 -- Virtual --                   
  0.027   0.046   0.064   0.085   0.091   0.096   0.110   0.180
 13 A    14 A    15 A    16 A    17 A    18 A    19 A    20 A                  
  0.229   0.237   0.238   0.267   0.301   0.312   0.388   0.405
 21 A    22 A    23 A    24 A    25 A    26 A    27 A    28 A                  
  0.516   0.563   0.691   0.809   0.844   0.910   0.917   0.973
 29 A    30 A    31 A    32 A    33 A    34 A    35 A    36 A                  
  1.062   1.068   1.130   1.316   1.347   1.568   1.648   1.673
 37 A    38 A    39 A    40 A    41 A    42 A    43 A    44 A                  
  1.704   1.828   1.905   1.934   2.231   2.322   2.442   2.645
 45 A    46 A    47 A    48 A    49 A    50 A    51 A    52 A                  
  2.675   2.898   2.908   3.043   3.360   4.281   4.451   4.930
 53 A    54 A    55 A    56 A    57 A    58 A    59 A    60 A                  
  7.591  14.761  14.821  14.956  36.825 166.211
 61 A    62 A    63 A    64 A    65 A    66 A                                  

 Beta MOs, Restricted
 -- Occupied --                  
-79.994 -15.580  -7.535  -5.428  -5.427  -5.426  -1.156  -0.785
  1 A     2 A     3 A     4 A     5 A     6 A     7 A     8 A                  
 -0.641  -0.473  -0.425  -0.402
  9 A    10 A    11 A    12 A                                                  
 -- Virtual --                   
  0.027   0.046   0.064   0.085   0.091   0.096   0.110   0.180
 13 A    14 A    15 A    16 A    17 A    18 A    19 A    20 A                  
  0.229   0.237   0.238   0.267   0.301   0.312   0.388   0.405
 21 A    22 A    23 A    24 A    25 A    26 A    27 A    28 A                  
  0.516   0.563   0.691   0.809   0.844   0.910   0.917   0.973
 29 A    30 A    31 A    32 A    33 A    34 A    35 A    36 A                  
  1.062   1.068   1.130   1.316   1.347   1.568   1.648   1.673
 37 A    38 A    39 A    40 A    41 A    42 A    43 A    44 A                  
  1.704   1.828   1.905   1.934   2.231   2.322   2.442   2.645
 45 A    46 A    47 A    48 A    49 A    50 A    51 A    52 A                  
  2.675   2.898   2.908   3.043   3.360   4.281   4.451   4.930
 53 A    54 A    55 A    56 A    57 A    58 A    59 A    60 A                  
  7.591  14.761  14.821  14.956  36.825 166.211
 61 A    62 A    63 A    64 A    65 A    66 A                                  

 Occupation and symmetry of molecular orbitals

 Point group: C1 (1 irreducible representation).

                           A     All 
 -------------------------------------
 All molecular orbitals:
  - Alpha                  66    66  
  - Beta                   66    66  
 -------------------------------------
 Alpha orbitals:
  - Frozen occupied        6     6   
  - Active occupied        6     6   
  - Active virtual         54    54  
  - Frozen virtual         0     0   
 -------------------------------------
 Beta orbitals:
  - Frozen occupied        6     6   
  - Active occupied        6     6   
  - Active virtual         54    54  
  - Frozen virtual         0     0   
 -------------------------------------

 Import integrals:   CPU 0.00 s  wall 0.00 s

 Import integrals:   CPU 2.08 s  wall 0.40 s

 MP2 amplitudes:   CPU 0.01 s  wall 0.01 s

Running a double precision version
           CCSD T amplitudes will be solved using DIIS.

           Start     Size      MaxIter   EConv     TConv     
           3         7         100       1.00e-07  1.00e-05  
 ------------------------------------------------------------------------------
           Energy (a.u.)   Ediff      Tdiff       Comment
 ------------------------------------------------------------------------------
          -396.62290913                           
     1    -396.62842392   5.51e-03   5.61e-01     
     2    -396.64055664   1.21e-02   8.06e-02     
     3    -396.64150704   9.50e-04   3.49e-02     
     4    -396.64309621   1.59e-03   1.15e-02     Switched to DIIS steps.
     5    -396.64359406   4.98e-04   9.33e-03     
     6    -396.64360656   1.25e-05   1.70e-03     
     7    -396.64360551   1.05e-06   6.63e-04     
     8    -396.64360649   9.77e-07   1.63e-04     
     9    -396.64360625   2.36e-07   5.99e-05     
    10    -396.64360616   9.72e-08   2.26e-05     
    11    -396.64360610   5.68e-08   1.20e-05     
    12    -396.64360609   1.05e-08   2.44e-06     
 ------------------------------------------------------------------------------
          -396.64360609                           CCSD T converged.

End of double precision
 SCF energy                 = -396.32106068
 MP2 energy                 = -396.62290913
 CCSD correlation energy     =   -0.32254541
 CCSD total energy           = -396.64360609

 CCSD  T1^2 = 0.0065  T2^2 = 0.1544  Leading amplitudes:

 Amplitude    Orbitals with energies
  0.0200       11 (A) A                  ->    35 (A) A                   
              -0.4250                          0.9168                     
  0.0200       11 (A) B                  ->    35 (A) B                   
              -0.4250                          0.9168                     
  0.0178       11 (A) A                  ->    37 (A) A                   
              -0.4250                          1.0621                     
  0.0178       11 (A) B                  ->    37 (A) B                   
              -0.4250                          1.0621                     

 Amplitude    Orbitals with energies
 -0.1184       11 (A) A      11 (A) B    ->    13 (A) A      13 (A) B     
              -0.4250       -0.4250            0.0267        0.0267       
  0.1184       11 (A) A      11 (A) B    ->    13 (A) B      13 (A) A     
              -0.4250       -0.4250            0.0267        0.0267       
  0.1184       11 (A) B      11 (A) A    ->    13 (A) A      13 (A) B     
              -0.4250       -0.4250            0.0267        0.0267       
 -0.1184       11 (A) B      11 (A) A    ->    13 (A) B      13 (A) A     
              -0.4250       -0.4250            0.0267        0.0267       

 Computing CCSD intemediates for later calculations in double precision
 Finished.

Running a double precision version
           CCSD Lambda amplitudes will be solved using DIIS.
           Start     Size      MaxIter   EConv     LConv     
           3         7         100       1.00e-07  1.00e-05  
 ------------------------------------------------------------------------------
            Enorm      Ldiff       Comment
 ------------------------------------------------------------------------------
     1     3.94e-02   3.09e-02     
     2     9.51e-03   5.01e-03     
     3     4.00e-03   1.90e-03     
     4     1.88e-03   1.18e-03     Switched to DIIS steps.
     5     5.44e-04   4.53e-04     
     6     1.73e-04   1.35e-04     
     7     5.46e-05   2.83e-05     
     8     2.05e-05   2.84e-06     
     9     7.48e-06   1.81e-08     
    10     2.81e-06   1.04e-07     
    11     8.50e-07   5.48e-08     
    12     3.34e-07   2.91e-08     
    13     1.23e-07   3.45e-08     
    14     4.52e-08   7.11e-09     
 ------------------------------------------------------------------------------
                                   CCSD Lambda converged.

 Computing density matrices in double precision...
           Orbital response amplitudes will be solved using DIIS.
           Start     Size      MaxIter   EConv     LConv     
           3         7         100       1.00e-06  1.00e-06  
 ------------------------------------------------------------------------------
            Enorm      Ldiff       Comment
 ------------------------------------------------------------------------------
     1     5.33e-02   3.84e-03     
     2     2.83e-02   1.21e-02     
     3     2.10e-02   2.81e-03     
     4     8.96e-03   7.26e-04     Switched to DIIS steps.
     5     2.82e-03   2.85e-03     
     6     8.22e-04   3.00e-04     
     7     7.71e-05   1.68e-04     
     8     8.67e-06   1.24e-05     
     9     3.59e-06   1.23e-07     
    10     6.50e-07   3.27e-07     
 ------------------------------------------------------------------------------
                                   Orbital response converged.

 Computing density matrices... Done.
 CCSD calculation:   CPU 31.90 s  wall 7.13 s

 Transferring MO TPDM to AO TPDM
 Transferring g2_o1o1o1o1
 Transferring g2_o1o1o1v1
 Transferring g2_o1o1v1v1
 Transferring g2_o1v1o1v1
 Transferring g2_o1v1v1v1
 Transferring g2_v1v1v1v1
 Adding separable TPDM
 Computing TPDM gradient
 --------------------------------------------------------
 2e gradient
  Atom          X               Y               Z
 --------------------------------------------------------
    1        -12.995224        2.807114       -0.011159  
    2         -1.156782       -2.826149        0.002346  
    3         12.098654        3.007373        0.008957  
    4          2.053352       -2.988338       -0.000144  
 --------------------------------------------------------
 --------------------------------------------------------
 Final gradient
  Atom          X               Y               Z
 --------------------------------------------------------
    1        -12.995224        2.807114       -0.011159  
    2         -1.156782       -2.826149        0.002346  
    3         12.098654        3.007373        0.008957  
    4          2.053352       -2.988338       -0.000144  
 --------------------------------------------------------
 Analytic gradient from two-electron contribution:   CPU 13.34 s  wall 2.29 s

 Total ccman2 time:   CPU 49.81 s  wall 10.39 s


 --------------------------------------------------------------

                    Orbital Energies (a.u.)
 --------------------------------------------------------------

 Alpha MOs
 -- Occupied --
-79.9937 -15.5797  -7.5346  -5.4278  -5.4273  -5.4260  -1.1556  -0.7848
 -0.6411  -0.4730  -0.4250  -0.4017
 -- Virtual --
  0.0267   0.0456   0.0643   0.0845   0.0908   0.0961   0.1104   0.1795
  0.2292   0.2369   0.2376   0.2673   0.3007   0.3122   0.3878   0.4048
  0.5155   0.5628   0.6906   0.8090   0.8437   0.9100   0.9168   0.9730
  1.0621   1.0684   1.1296   1.3160   1.3465   1.5681   1.6476   1.6726
  1.7037   1.8276   1.9047   1.9341   2.2306   2.3222   2.4415   2.6445
  2.6750   2.8985   2.9078   3.0428   3.3598   4.2807   4.4514   4.9299
  7.5913  14.7612  14.8208  14.9562  36.8246 166.2109
 --------------------------------------------------------------

          Ground-State Mulliken Net Atomic Charges

     Atom                 Charge (a.u.)
  ----------------------------------------
      1 P                     0.329210
      2 H                    -0.129912
      3 N                    -0.426382
      4 H                     0.227084
  ----------------------------------------
  Sum of atomic charges =     0.000000

 -----------------------------------------------------------------
                    Cartesian Multipole Moments
 -----------------------------------------------------------------
    Charge (ESU x 10^10)
                 0.0000
    Dipole Moment (Debye)
         X       1.0376      Y       2.0094      Z       0.0009
       Tot       2.2615
    Quadrupole Moments (Debye-Ang)
        XX     -20.9516     XY      -2.3378     YY     -20.4628
        XZ      -0.0003     YZ       0.0014     ZZ     -19.4172
    Octopole Moments (Debye-Ang^2)
       XXX      -0.2182    XXY       6.0425    XYY      -2.0825
       YYY       1.4823    XXZ      -0.0136    XYZ       0.0014
       YYZ      -0.0126    XZZ       0.5606    YZZ       0.8035
       ZZZ      -0.0353
    Hexadecapole Moments (Debye-Ang^3)
      XXXX    -101.6282   XXXY      -7.6874   XXYY     -24.7395
      XYYY      -4.2286   YYYY     -42.6377   XXXZ      -0.0205
      XXYZ       0.0040   XYYZ      -0.0080   YYYZ       0.0047
      XXZZ     -21.3401   XYZZ      -0.5412   YYZZ     -11.2865
      XZZZ      -0.0196   YZZZ       0.0060   ZZZZ     -25.0381
 -----------------------------------------------------------------
 DrvMan completing analytic gradient of the correlated energy
 Correlated dipole moment
            1
    1   0.4082330
    2   0.7905464
    3   0.0003581
 Energy read as -396.643606089
 Full Analytical Gradient: (in a.u., or Hartree/Bohr)
             1             2             3             4
    1   -0.00000900   -0.00005951    0.00006809    0.00000042
    2    0.00012841   -0.00016227    0.00008550   -0.00005165
    3    0.00004624   -0.00002764   -0.00006128    0.00004268
 Gradient time:  CPU 0.70 s  wall 0.65 s
 ----------------------------------------------------------------
             Standard Nuclear Orientation (Angstroms)
    I     Atom           X                Y                Z
 ----------------------------------------------------------------
    1      P       0.5325891818    -0.0904222054    -0.0000000000
    2      H       0.8723580667     1.3119109013     0.0000000000
    3      N      -1.0488120302    -0.1074608606     0.0000000000
    4      H      -1.5185115829     0.7966482038     0.0000000000
 ----------------------------------------------------------------
 Nuclear Repulsion Energy =    49.5896918520 hartrees
 There are       12 alpha and       12 beta electrons

                       Distance Matrix (Angstroms)
             P (  1)   H (  2)   N (  3)
   H (  2)  1.442907
   N (  3)  1.581493  2.388621
   H (  4)  2.234705  2.445762  1.018838

 Requested basis set is 6-311++G(d,p)
 There are 29 shells and 66 basis functions
 A cutoff of  1.0D-14 yielded    435 shell pairs
 There are      2282 function pairs (      2427 Cartesian)
 Smallest overlap matrix eigenvalue = 1.54E-03
 Guess MOs from SCF MO coefficient file

 -----------------------------------------------------------------------
  General SCF calculation program by
  Eric Jon Sundstrom, Paul Horn, Yuezhi Mao, Dmitri Zuev, Alec White,
  David Stuck, Shaama M.S., Shane Yost, Joonho Lee, David Small,
  Daniel Levine, Susi Lehtola, Hugh Burton, Evgeny Epifanovsky
 -----------------------------------------------------------------------
 Hartree-Fock
 using 6 threads for integral computing
 -------------------------------------------------------
 OpenMP Integral computing Module                
 Release: version 2.0, May 2017, Q-Chem Inc. Pleasanton 
 -------------------------------------------------------
 A restricted SCF calculation will be
 performed using DIIS
 SCF converges when DIIS error is below 1.0e-08
 ---------------------------------------
  Cycle       Energy         DIIS error
 ---------------------------------------
    1    -396.3210583421      1.75e-05  
    2    -396.3210586300      5.19e-06  
    3    -396.3210586746      2.06e-06  
    4    -396.3210586804      1.20e-06  
    5    -396.3210586828      3.92e-07  
    6    -396.3210586834      1.37e-07  
    7    -396.3210586835      3.19e-08  
    8    -396.3210586835      7.20e-09  Convergence criterion met
 ---------------------------------------
 SCF time:   CPU 1.30s  wall 1.00s 
 SCF   energy in the final basis set =     -396.3210586835
 Total energy in the final basis set =     -396.3210586835


 ------------------------------------------------------------------------------

   CCMAN2: suite of methods based on coupled cluster
           and equation of motion theories.

   Components:
   * libvmm-1.3-trunk
     by Evgeny Epifanovsky, Ilya Kaliman.
   * libtensor-2.5-trunk
     by Evgeny Epifanovsky, Michael Wormit, Dmitry Zuev, Sam Manzer, 
        Ilya Kaliman.
   * libcc-2.5-trunk
     by Evgeny Epifanovsky, Arik Landau, Tomasz Kus, Kirill Khistyaev, 
        Dmitry Zuev, Prashant Manohar, Xintian Feng, Anna Krylov, 
        Matthew Goldey, Alec White, Thomas Jagau, Kaushik Nanda, 
        Anastasia Gunina, Alexander Kunitsa, Joonho Lee.

   CCMAN original authors:
   Anna I. Krylov, C. David Sherrill, Steven R. Gwaltney,
   Edward F. C. Byrd (2000)
   Sergey V. Levchenko, Lyudmila V. Slipchenko, Tao Wang,
   Ana-Maria C. Cristian (2003)
   Piotr A. Pieniazek, C. Melania Oana, Evgeny Epifanovsky (2007)
   Prashant Manohar (2009)

 ------------------------------------------------------------------------------


 Allocating and initializing 30808MB of RAM...
 Calculation will run on 6 cores.


 Alpha MOs, Restricted
 -- Occupied --                  
-79.994 -15.580  -7.535  -5.428  -5.427  -5.426  -1.156  -0.785
  1 A     2 A     3 A     4 A     5 A     6 A     7 A     8 A                  
 -0.641  -0.473  -0.425  -0.402
  9 A    10 A    11 A    12 A                                                  
 -- Virtual --                   
  0.027   0.046   0.064   0.085   0.091   0.096   0.110   0.180
 13 A    14 A    15 A    16 A    17 A    18 A    19 A    20 A                  
  0.229   0.237   0.238   0.267   0.301   0.312   0.388   0.405
 21 A    22 A    23 A    24 A    25 A    26 A    27 A    28 A                  
  0.516   0.563   0.691   0.809   0.844   0.910   0.917   0.973
 29 A    30 A    31 A    32 A    33 A    34 A    35 A    36 A                  
  1.062   1.068   1.130   1.316   1.346   1.568   1.648   1.673
 37 A    38 A    39 A    40 A    41 A    42 A    43 A    44 A                  
  1.704   1.828   1.905   1.934   2.230   2.322   2.441   2.644
 45 A    46 A    47 A    48 A    49 A    50 A    51 A    52 A                  
  2.675   2.898   2.908   3.043   3.360   4.281   4.451   4.930
 53 A    54 A    55 A    56 A    57 A    58 A    59 A    60 A                  
  7.591  14.761  14.821  14.956  36.825 166.211
 61 A    62 A    63 A    64 A    65 A    66 A                                  

 Beta MOs, Restricted
 -- Occupied --                  
-79.994 -15.580  -7.535  -5.428  -5.427  -5.426  -1.156  -0.785
  1 A     2 A     3 A     4 A     5 A     6 A     7 A     8 A                  
 -0.641  -0.473  -0.425  -0.402
  9 A    10 A    11 A    12 A                                                  
 -- Virtual --                   
  0.027   0.046   0.064   0.085   0.091   0.096   0.110   0.180
 13 A    14 A    15 A    16 A    17 A    18 A    19 A    20 A                  
  0.229   0.237   0.238   0.267   0.301   0.312   0.388   0.405
 21 A    22 A    23 A    24 A    25 A    26 A    27 A    28 A                  
  0.516   0.563   0.691   0.809   0.844   0.910   0.917   0.973
 29 A    30 A    31 A    32 A    33 A    34 A    35 A    36 A                  
  1.062   1.068   1.130   1.316   1.346   1.568   1.648   1.673
 37 A    38 A    39 A    40 A    41 A    42 A    43 A    44 A                  
  1.704   1.828   1.905   1.934   2.230   2.322   2.441   2.644
 45 A    46 A    47 A    48 A    49 A    50 A    51 A    52 A                  
  2.675   2.898   2.908   3.043   3.360   4.281   4.451   4.930
 53 A    54 A    55 A    56 A    57 A    58 A    59 A    60 A                  
  7.591  14.761  14.821  14.956  36.825 166.211
 61 A    62 A    63 A    64 A    65 A    66 A                                  

 Occupation and symmetry of molecular orbitals

 Point group: C1 (1 irreducible representation).

                           A     All 
 -------------------------------------
 All molecular orbitals:
  - Alpha                  66    66  
  - Beta                   66    66  
 -------------------------------------
 Alpha orbitals:
  - Frozen occupied        6     6   
  - Active occupied        6     6   
  - Active virtual         54    54  
  - Frozen virtual         0     0   
 -------------------------------------
 Beta orbitals:
  - Frozen occupied        6     6   
  - Active occupied        6     6   
  - Active virtual         54    54  
  - Frozen virtual         0     0   
 -------------------------------------

 Import integrals:   CPU 0.00 s  wall 0.00 s

 Import integrals:   CPU 2.06 s  wall 0.39 s

 MP2 amplitudes:   CPU 0.01 s  wall 0.01 s

Running a double precision version
           CCSD T amplitudes will be solved using DIIS.

           Start     Size      MaxIter   EConv     TConv     
           3         7         100       1.00e-07  1.00e-05  
 ------------------------------------------------------------------------------
           Energy (a.u.)   Ediff      Tdiff       Comment
 ------------------------------------------------------------------------------
          -396.62291100                           
     1    -396.62842248   5.51e-03   5.61e-01     
     2    -396.64055687   1.21e-02   8.07e-02     
     3    -396.64150680   9.50e-04   3.49e-02     
     4    -396.64309602   1.59e-03   1.15e-02     Switched to DIIS steps.
     5    -396.64359412   4.98e-04   9.34e-03     
     6    -396.64360665   1.25e-05   1.70e-03     
     7    -396.64360559   1.05e-06   6.63e-04     
     8    -396.64360657   9.79e-07   1.63e-04     
     9    -396.64360634   2.35e-07   5.99e-05     
    10    -396.64360624   9.72e-08   2.26e-05     
    11    -396.64360618   5.68e-08   1.20e-05     
    12    -396.64360617   1.05e-08   2.44e-06     
 ------------------------------------------------------------------------------
          -396.64360617                           CCSD T converged.

End of double precision
 SCF energy                 = -396.32105868
 MP2 energy                 = -396.62291100
 CCSD correlation energy     =   -0.32254749
 CCSD total energy           = -396.64360617

 CCSD  T1^2 = 0.0065  T2^2 = 0.1544  Leading amplitudes:

 Amplitude    Orbitals with energies
  0.0200       11 (A) A                  ->    35 (A) A                   
              -0.4250                          0.9168                     
  0.0200       11 (A) B                  ->    35 (A) B                   
              -0.4250                          0.9168                     
  0.0177       11 (A) A                  ->    37 (A) A                   
              -0.4250                          1.0621                     
  0.0177       11 (A) B                  ->    37 (A) B                   
              -0.4250                          1.0621                     

 Amplitude    Orbitals with energies
 -0.1184       11 (A) A      11 (A) B    ->    13 (A) A      13 (A) B     
              -0.4250       -0.4250            0.0267        0.0267       
  0.1184       11 (A) A      11 (A) B    ->    13 (A) B      13 (A) A     
              -0.4250       -0.4250            0.0267        0.0267       
  0.1184       11 (A) B      11 (A) A    ->    13 (A) A      13 (A) B     
              -0.4250       -0.4250            0.0267        0.0267       
 -0.1184       11 (A) B      11 (A) A    ->    13 (A) B      13 (A) A     
              -0.4250       -0.4250            0.0267        0.0267       

 Computing CCSD intemediates for later calculations in double precision
 Finished.

Running a double precision version
           CCSD Lambda amplitudes will be solved using DIIS.
           Start     Size      MaxIter   EConv     LConv     
           3         7         100       1.00e-07  1.00e-05  
 ------------------------------------------------------------------------------
            Enorm      Ldiff       Comment
 ------------------------------------------------------------------------------
     1     3.94e-02   3.09e-02     
     2     9.51e-03   5.01e-03     
     3     4.00e-03   1.90e-03     
     4     1.88e-03   1.18e-03     Switched to DIIS steps.
     5     5.44e-04   4.54e-04     
     6     1.74e-04   1.35e-04     
     7     5.47e-05   2.84e-05     
     8     2.05e-05   2.83e-06     
     9     7.48e-06   1.74e-08     
    10     2.82e-06   1.04e-07     
    11     8.50e-07   5.49e-08     
    12     3.34e-07   2.91e-08     
    13     1.23e-07   3.45e-08     
    14     4.50e-08   7.10e-09     
 ------------------------------------------------------------------------------
                                   CCSD Lambda converged.

 Computing density matrices in double precision...
           Orbital response amplitudes will be solved using DIIS.
           Start     Size      MaxIter   EConv     LConv     
           3         7         100       1.00e-06  1.00e-06  
 ------------------------------------------------------------------------------
            Enorm      Ldiff       Comment
 ------------------------------------------------------------------------------
     1     5.33e-02   3.84e-03     
     2     2.83e-02   1.21e-02     
     3     2.09e-02   2.82e-03     
     4     8.94e-03   7.26e-04     Switched to DIIS steps.
     5     2.82e-03   2.84e-03     
     6     8.21e-04   3.01e-04     
     7     7.72e-05   1.68e-04     
     8     8.67e-06   1.24e-05     
     9     3.59e-06   1.23e-07     
    10     6.49e-07   3.27e-07     
 ------------------------------------------------------------------------------
                                   Orbital response converged.

 Computing density matrices... Done.
 CCSD calculation:   CPU 31.77 s  wall 7.12 s

 Transferring MO TPDM to AO TPDM
 Transferring g2_o1o1o1o1
 Transferring g2_o1o1o1v1
 Transferring g2_o1o1v1v1
 Transferring g2_o1v1o1v1
 Transferring g2_o1v1v1v1
 Transferring g2_v1v1v1v1
 Adding separable TPDM
 Computing TPDM gradient
 --------------------------------------------------------
 2e gradient
  Atom          X               Y               Z
 --------------------------------------------------------
    1        -12.992558        2.804477        0.000000  
    2         -1.159813       -2.824570        0.000000  
    3         12.099119        3.008302       -0.000000  
    4          2.053252       -2.988209       -0.000000  
 --------------------------------------------------------
 --------------------------------------------------------
 Final gradient
  Atom          X               Y               Z
 --------------------------------------------------------
    1        -12.992558        2.804477        0.000000  
    2         -1.159813       -2.824570        0.000000  
    3         12.099119        3.008302       -0.000000  
    4          2.053252       -2.988209       -0.000000  
 --------------------------------------------------------
 Analytic gradient from two-electron contribution:   CPU 13.11 s  wall 2.25 s

 Total ccman2 time:   CPU 48.92 s  wall 10.25 s


 --------------------------------------------------------------

                    Orbital Energies (a.u.)
 --------------------------------------------------------------

 Alpha MOs
 -- Occupied --
-79.9937 -15.5798  -7.5346  -5.4278  -5.4274  -5.4260  -1.1556  -0.7848
 -0.6411  -0.4730  -0.4250  -0.4017
 -- Virtual --
  0.0267   0.0456   0.0643   0.0845   0.0908   0.0961   0.1104   0.1795
  0.2291   0.2369   0.2376   0.2673   0.3007   0.3122   0.3878   0.4048
  0.5155   0.5627   0.6907   0.8090   0.8437   0.9100   0.9168   0.9730
  1.0621   1.0682   1.1296   1.3160   1.3465   1.5681   1.6475   1.6725
  1.7037   1.8275   1.9047   1.9341   2.2305   2.3220   2.4415   2.6444
  2.6750   2.8984   2.9078   3.0428   3.3598   4.2807   4.4514   4.9299
  7.5911  14.7612  14.8207  14.9562  36.8246 166.2108
 --------------------------------------------------------------

          Ground-State Mulliken Net Atomic Charges

     Atom                 Charge (a.u.)
  ----------------------------------------
      1 P                     0.329164
      2 H                    -0.129909
      3 N                    -0.426336
      4 H                     0.227081
  ----------------------------------------
  Sum of atomic charges =    -0.000000

 -----------------------------------------------------------------
                    Cartesian Multipole Moments
 -----------------------------------------------------------------
    Charge (ESU x 10^10)
                -0.0000
    Dipole Moment (Debye)
         X       1.0368      Y       2.0095      Z       0.0000
       Tot       2.2612
    Quadrupole Moments (Debye-Ang)
        XX     -20.9512     XY      -2.3373     YY     -20.4642
        XZ      -0.0000     YZ      -0.0000     ZZ     -19.4173
    Octopole Moments (Debye-Ang^2)
       XXX      -0.2240    XXY       6.0410    XYY      -2.0856
       YYY       1.4815    XXZ       0.0000    XYZ      -0.0000
       YYZ       0.0000    XZZ       0.5594    YZZ       0.8033
       ZZZ       0.0000
    Hexadecapole Moments (Debye-Ang^3)
      XXXX    -101.6351   XXXY      -7.6904   XXYY     -24.7429
      XYYY      -4.2323   YYYY     -42.6447   XXXZ      -0.0000
      XXYZ      -0.0000   XYYZ      -0.0000   YYYZ      -0.0000
      XXZZ     -21.3416   XYZZ      -0.5424   YYZZ     -11.2874
      XZZZ       0.0000   YZZZ      -0.0000   ZZZZ     -25.0376
 -----------------------------------------------------------------
 DrvMan completing analytic gradient of the correlated energy
 Correlated dipole moment
            1
    1   0.4079062
    2   0.7905930
    3   0.0000001
 Energy read as -396.643606171
 Full Analytical Gradient: (in a.u., or Hartree/Bohr)
             1             2             3             4
    1   -0.00005694    0.00001988    0.00002530    0.00001176
    2    0.00012912   -0.00010014    0.00002655   -0.00005552
    3   -0.00000001   -0.00000001    0.00000001    0.00000000
 Gradient time:  CPU 0.70 s  wall 0.65 s
 ----------------------------------------------------------------
             Standard Nuclear Orientation (Angstroms)
    I     Atom           X                Y                Z
 ----------------------------------------------------------------
    1      P       0.5325891818    -0.0904222054    -0.0000000000
    2      H       0.8703580667     1.3119109013     0.0000000000
    3      N      -1.0488120302    -0.1074608606     0.0000000000
    4      H      -1.5185115829     0.7966482038     0.0000000000
 ----------------------------------------------------------------
 Nuclear Repulsion Energy =    49.5927009375 hartrees
 There are       12 alpha and       12 beta electrons

                       Distance Matrix (Angstroms)
             P (  1)   H (  2)   N (  3)
   H (  2)  1.442438
   N (  3)  1.581493  2.387013
   H (  4)  2.234705  2.443807  1.018838

 Requested basis set is 6-311++G(d,p)
 There are 29 shells and 66 basis functions
 A cutoff of  1.0D-14 yielded    435 shell pairs
 There are      2282 function pairs (      2427 Cartesian)
 Smallest overlap matrix eigenvalue = 1.54E-03
 Guess MOs from SCF MO coefficient file

 -----------------------------------------------------------------------
  General SCF calculation program by
  Eric Jon Sundstrom, Paul Horn, Yuezhi Mao, Dmitri Zuev, Alec White,
  David Stuck, Shaama M.S., Shane Yost, Joonho Lee, David Small,
  Daniel Levine, Susi Lehtola, Hugh Burton, Evgeny Epifanovsky
 -----------------------------------------------------------------------
 Hartree-Fock
 using 6 threads for integral computing
 -------------------------------------------------------
 OpenMP Integral computing Module                
 Release: version 2.0, May 2017, Q-Chem Inc. Pleasanton 
 -------------------------------------------------------
 A restricted SCF calculation will be
 performed using DIIS
 SCF converges when DIIS error is below 1.0e-08
 ---------------------------------------
  Cycle       Energy         DIIS error
 ---------------------------------------
    1    -396.3210624861      1.34e-05  
    2    -396.3210626239      3.99e-06  
    3    -396.3210626374      2.43e-06  
    4    -396.3210626417      7.56e-07  
    5    -396.3210626426      2.06e-07  
    6    -396.3210626427      6.42e-08  
    7    -396.3210626427      2.32e-08  
    8    -396.3210626427      6.53e-09  Convergence criterion met
 ---------------------------------------
 SCF time:   CPU 1.31s  wall 0.00s 
 SCF   energy in the final basis set =     -396.3210626427
 Total energy in the final basis set =     -396.3210626427


 ------------------------------------------------------------------------------

   CCMAN2: suite of methods based on coupled cluster
           and equation of motion theories.

   Components:
   * libvmm-1.3-trunk
     by Evgeny Epifanovsky, Ilya Kaliman.
   * libtensor-2.5-trunk
     by Evgeny Epifanovsky, Michael Wormit, Dmitry Zuev, Sam Manzer, 
        Ilya Kaliman.
   * libcc-2.5-trunk
     by Evgeny Epifanovsky, Arik Landau, Tomasz Kus, Kirill Khistyaev, 
        Dmitry Zuev, Prashant Manohar, Xintian Feng, Anna Krylov, 
        Matthew Goldey, Alec White, Thomas Jagau, Kaushik Nanda, 
        Anastasia Gunina, Alexander Kunitsa, Joonho Lee.

   CCMAN original authors:
   Anna I. Krylov, C. David Sherrill, Steven R. Gwaltney,
   Edward F. C. Byrd (2000)
   Sergey V. Levchenko, Lyudmila V. Slipchenko, Tao Wang,
   Ana-Maria C. Cristian (2003)
   Piotr A. Pieniazek, C. Melania Oana, Evgeny Epifanovsky (2007)
   Prashant Manohar (2009)

 ------------------------------------------------------------------------------


 Allocating and initializing 30808MB of RAM...
 Calculation will run on 6 cores.


 Alpha MOs, Restricted
 -- Occupied --                  
-79.994 -15.580  -7.535  -5.428  -5.427  -5.426  -1.156  -0.785
  1 A     2 A     3 A     4 A     5 A     6 A     7 A     8 A                  
 -0.641  -0.473  -0.425  -0.402
  9 A    10 A    11 A    12 A                                                  
 -- Virtual --                   
  0.027   0.046   0.064   0.084   0.091   0.096   0.110   0.179
 13 A    14 A    15 A    16 A    17 A    18 A    19 A    20 A                  
  0.229   0.237   0.238   0.267   0.301   0.312   0.388   0.405
 21 A    22 A    23 A    24 A    25 A    26 A    27 A    28 A                  
  0.516   0.563   0.691   0.809   0.844   0.910   0.917   0.973
 29 A    30 A    31 A    32 A    33 A    34 A    35 A    36 A                  
  1.062   1.069   1.130   1.316   1.347   1.568   1.648   1.673
 37 A    38 A    39 A    40 A    41 A    42 A    43 A    44 A                  
  1.704   1.828   1.905   1.934   2.231   2.322   2.442   2.645
 45 A    46 A    47 A    48 A    49 A    50 A    51 A    52 A                  
  2.675   2.899   2.908   3.043   3.360   4.281   4.451   4.930
 53 A    54 A    55 A    56 A    57 A    58 A    59 A    60 A                  
  7.591  14.761  14.821  14.956  36.825 166.211
 61 A    62 A    63 A    64 A    65 A    66 A                                  

 Beta MOs, Restricted
 -- Occupied --                  
-79.994 -15.580  -7.535  -5.428  -5.427  -5.426  -1.156  -0.785
  1 A     2 A     3 A     4 A     5 A     6 A     7 A     8 A                  
 -0.641  -0.473  -0.425  -0.402
  9 A    10 A    11 A    12 A                                                  
 -- Virtual --                   
  0.027   0.046   0.064   0.084   0.091   0.096   0.110   0.179
 13 A    14 A    15 A    16 A    17 A    18 A    19 A    20 A                  
  0.229   0.237   0.238   0.267   0.301   0.312   0.388   0.405
 21 A    22 A    23 A    24 A    25 A    26 A    27 A    28 A                  
  0.516   0.563   0.691   0.809   0.844   0.910   0.917   0.973
 29 A    30 A    31 A    32 A    33 A    34 A    35 A    36 A                  
  1.062   1.069   1.130   1.316   1.347   1.568   1.648   1.673
 37 A    38 A    39 A    40 A    41 A    42 A    43 A    44 A                  
  1.704   1.828   1.905   1.934   2.231   2.322   2.442   2.645
 45 A    46 A    47 A    48 A    49 A    50 A    51 A    52 A                  
  2.675   2.899   2.908   3.043   3.360   4.281   4.451   4.930
 53 A    54 A    55 A    56 A    57 A    58 A    59 A    60 A                  
  7.591  14.761  14.821  14.956  36.825 166.211
 61 A    62 A    63 A    64 A    65 A    66 A                                  

 Occupation and symmetry of molecular orbitals

 Point group: C1 (1 irreducible representation).

                           A     All 
 -------------------------------------
 All molecular orbitals:
  - Alpha                  66    66  
  - Beta                   66    66  
 -------------------------------------
 Alpha orbitals:
  - Frozen occupied        6     6   
  - Active occupied        6     6   
  - Active virtual         54    54  
  - Frozen virtual         0     0   
 -------------------------------------
 Beta orbitals:
  - Frozen occupied        6     6   
  - Active occupied        6     6   
  - Active virtual         54    54  
  - Frozen virtual         0     0   
 -------------------------------------

 Import integrals:   CPU 0.00 s  wall 0.00 s

 Import integrals:   CPU 2.02 s  wall 0.39 s

 MP2 amplitudes:   CPU 0.01 s  wall 0.01 s

Running a double precision version
           CCSD T amplitudes will be solved using DIIS.

           Start     Size      MaxIter   EConv     TConv     
           3         7         100       1.00e-07  1.00e-05  
 ------------------------------------------------------------------------------
           Energy (a.u.)   Ediff      Tdiff       Comment
 ------------------------------------------------------------------------------
          -396.62290720                           
     1    -396.62842531   5.52e-03   5.61e-01     
     2    -396.64055634   1.21e-02   8.06e-02     
     3    -396.64150723   9.51e-04   3.49e-02     
     4    -396.64309634   1.59e-03   1.15e-02     Switched to DIIS steps.
     5    -396.64359394   4.98e-04   9.33e-03     
     6    -396.64360642   1.25e-05   1.70e-03     
     7    -396.64360537   1.05e-06   6.63e-04     
     8    -396.64360635   9.76e-07   1.62e-04     
     9    -396.64360611   2.36e-07   5.98e-05     
    10    -396.64360601   9.72e-08   2.26e-05     
    11    -396.64360596   5.69e-08   1.20e-05     
    12    -396.64360595   1.05e-08   2.44e-06     
 ------------------------------------------------------------------------------
          -396.64360595                           CCSD T converged.

End of double precision
 SCF energy                 = -396.32106264
 MP2 energy                 = -396.62290720
 CCSD correlation energy     =   -0.32254330
 CCSD total energy           = -396.64360595

 CCSD  T1^2 = 0.0065  T2^2 = 0.1544  Leading amplitudes:

 Amplitude    Orbitals with energies
  0.0200       11 (A) A                  ->    35 (A) A                   
              -0.4249                          0.9168                     
  0.0200       11 (A) B                  ->    35 (A) B                   
              -0.4249                          0.9168                     
  0.0178       11 (A) A                  ->    37 (A) A                   
              -0.4249                          1.0621                     
  0.0178       11 (A) B                  ->    37 (A) B                   
              -0.4249                          1.0621                     

 Amplitude    Orbitals with energies
 -0.1184       11 (A) A      11 (A) B    ->    13 (A) A      13 (A) B     
              -0.4249       -0.4249            0.0267        0.0267       
  0.1184       11 (A) A      11 (A) B    ->    13 (A) B      13 (A) A     
              -0.4249       -0.4249            0.0267        0.0267       
  0.1184       11 (A) B      11 (A) A    ->    13 (A) A      13 (A) B     
              -0.4249       -0.4249            0.0267        0.0267       
 -0.1184       11 (A) B      11 (A) A    ->    13 (A) B      13 (A) A     
              -0.4249       -0.4249            0.0267        0.0267       

 Computing CCSD intemediates for later calculations in double precision
 Finished.

Running a double precision version
           CCSD Lambda amplitudes will be solved using DIIS.
           Start     Size      MaxIter   EConv     LConv     
           3         7         100       1.00e-07  1.00e-05  
 ------------------------------------------------------------------------------
            Enorm      Ldiff       Comment
 ------------------------------------------------------------------------------
     1     3.94e-02   3.09e-02     
     2     9.50e-03   5.01e-03     
     3     4.00e-03   1.90e-03     
     4     1.88e-03   1.18e-03     Switched to DIIS steps.
     5     5.43e-04   4.53e-04     
     6     1.73e-04   1.35e-04     
     7     5.46e-05   2.83e-05     
     8     2.05e-05   2.84e-06     
     9     7.47e-06   1.89e-08     
    10     2.81e-06   1.05e-07     
    11     8.50e-07   5.48e-08     
    12     3.34e-07   2.92e-08     
    13     1.23e-07   3.45e-08     
    14     4.49e-08   7.13e-09     
 ------------------------------------------------------------------------------
                                   CCSD Lambda converged.

 Computing density matrices in double precision...
           Orbital response amplitudes will be solved using DIIS.
           Start     Size      MaxIter   EConv     LConv     
           3         7         100       1.00e-06  1.00e-06  
 ------------------------------------------------------------------------------
            Enorm      Ldiff       Comment
 ------------------------------------------------------------------------------
     1     5.33e-02   3.85e-03     
     2     2.83e-02   1.21e-02     
     3     2.10e-02   2.81e-03     
     4     8.98e-03   7.26e-04     Switched to DIIS steps.
     5     2.81e-03   2.85e-03     
     6     8.22e-04   3.00e-04     
     7     7.71e-05   1.68e-04     
     8     8.66e-06   1.24e-05     
     9     3.58e-06   1.24e-07     
    10     6.48e-07   3.26e-07     
 ------------------------------------------------------------------------------
                                   Orbital response converged.

 Computing density matrices... Done.
 CCSD calculation:   CPU 32.39 s  wall 7.21 s

 Transferring MO TPDM to AO TPDM
 Transferring g2_o1o1o1o1
 Transferring g2_o1o1o1v1
 Transferring g2_o1o1v1v1
 Transferring g2_o1v1o1v1
 Transferring g2_o1v1v1v1
 Transferring g2_v1v1v1v1
 Adding separable TPDM
 Computing TPDM gradient
 --------------------------------------------------------
 2e gradient
  Atom          X               Y               Z
 --------------------------------------------------------
    1        -12.997905        2.809749       -0.000000  
    2         -1.153749       -2.827726        0.000000  
    3         12.098203        3.006446       -0.000000  
    4          2.053451       -2.988469        0.000000  
 --------------------------------------------------------
 --------------------------------------------------------
 Final gradient
  Atom          X               Y               Z
 --------------------------------------------------------
    1        -12.997905        2.809749       -0.000000  
    2         -1.153749       -2.827726        0.000000  
    3         12.098203        3.006446       -0.000000  
    4          2.053451       -2.988469        0.000000  
 --------------------------------------------------------
 Analytic gradient from two-electron contribution:   CPU 12.93 s  wall 2.22 s

 Total ccman2 time:   CPU 49.80 s  wall 10.40 s


 --------------------------------------------------------------

                    Orbital Energies (a.u.)
 --------------------------------------------------------------

 Alpha MOs
 -- Occupied --
-79.9937 -15.5797  -7.5346  -5.4278  -5.4273  -5.4260  -1.1556  -0.7848
 -0.6411  -0.4730  -0.4249  -0.4017
 -- Virtual --
  0.0267   0.0456   0.0643   0.0845   0.0908   0.0961   0.1104   0.1795
  0.2292   0.2369   0.2376   0.2673   0.3007   0.3122   0.3877   0.4048
  0.5156   0.5628   0.6905   0.8091   0.8437   0.9100   0.9168   0.9730
  1.0621   1.0685   1.1296   1.3161   1.3466   1.5681   1.6476   1.6727
  1.7037   1.8276   1.9047   1.9341   2.2306   2.3224   2.4415   2.6446
  2.6750   2.8985   2.9077   3.0429   3.3599   4.2807   4.4515   4.9299
  7.5914  14.7613  14.8209  14.9562  36.8247 166.2110
 --------------------------------------------------------------

          Ground-State Mulliken Net Atomic Charges

     Atom                 Charge (a.u.)
  ----------------------------------------
      1 P                     0.329257
      2 H                    -0.129915
      3 N                    -0.426429
      4 H                     0.227087
  ----------------------------------------
  Sum of atomic charges =    -0.000000

 -----------------------------------------------------------------
                    Cartesian Multipole Moments
 -----------------------------------------------------------------
    Charge (ESU x 10^10)
                -0.0000
    Dipole Moment (Debye)
         X       1.0385      Y       2.0093      Z       0.0000
       Tot       2.2617
    Quadrupole Moments (Debye-Ang)
        XX     -20.9519     XY      -2.3383     YY     -20.4614
        XZ      -0.0000     YZ      -0.0000     ZZ     -19.4172
    Octopole Moments (Debye-Ang^2)
       XXX      -0.2124    XXY       6.0440    XYY      -2.0793
       YYY       1.4832    XXZ       0.0000    XYZ       0.0000
       YYZ      -0.0000    XZZ       0.5618    YZZ       0.8036
       ZZZ       0.0000
    Hexadecapole Moments (Debye-Ang^3)
      XXXX    -101.6213   XXXY      -7.6844   XXYY     -24.7362
      XYYY      -4.2249   YYYY     -42.6307   XXXZ      -0.0000
      XXYZ      -0.0000   XYYZ      -0.0000   YYYZ      -0.0000
      XXZZ     -21.3386   XYZZ      -0.5401   YYZZ     -11.2856
      XZZZ      -0.0000   YZZZ      -0.0000   ZZZZ     -25.0384
 -----------------------------------------------------------------
 DrvMan completing analytic gradient of the correlated energy
 Correlated dipole moment
            1
    1   0.4085590
    2   0.7905000
    3   0.0000000
 Energy read as -396.643605945
 Full Analytical Gradient: (in a.u., or Hartree/Bohr)
             1             2             3             4
    1    0.00003838   -0.00013888    0.00011135   -0.00001085
    2    0.00012794   -0.00022460    0.00014438   -0.00004772
    3   -0.00000000   -0.00000000    0.00000000   -0.00000000
 Gradient time:  CPU 0.70 s  wall 0.65 s
 ----------------------------------------------------------------
             Standard Nuclear Orientation (Angstroms)
    I     Atom           X                Y                Z
 ----------------------------------------------------------------
    1      P       0.5325891818    -0.0904222054    -0.0000000000
    2      H       0.8713580667     1.3129109013     0.0000000000
    3      N      -1.0488120302    -0.1074608606     0.0000000000
    4      H      -1.5185115829     0.7966482038     0.0000000000
 ----------------------------------------------------------------
 Nuclear Repulsion Energy =    49.5870877548 hartrees
 There are       12 alpha and       12 beta electrons

                       Distance Matrix (Angstroms)
             P (  1)   H (  2)   N (  3)
   H (  2)  1.443644
   N (  3)  1.581493  2.388411
   H (  4)  2.234705  2.444996  1.018838

 Requested basis set is 6-311++G(d,p)
 There are 29 shells and 66 basis functions
 A cutoff of  1.0D-14 yielded    435 shell pairs
 There are      2282 function pairs (      2427 Cartesian)
 Smallest overlap matrix eigenvalue = 1.55E-03
 Guess MOs from SCF MO coefficient file

 -----------------------------------------------------------------------
  General SCF calculation program by
  Eric Jon Sundstrom, Paul Horn, Yuezhi Mao, Dmitri Zuev, Alec White,
  David Stuck, Shaama M.S., Shane Yost, Joonho Lee, David Small,
  Daniel Levine, Susi Lehtola, Hugh Burton, Evgeny Epifanovsky
 -----------------------------------------------------------------------
 Hartree-Fock
 using 6 threads for integral computing
 -------------------------------------------------------
 OpenMP Integral computing Module                
 Release: version 2.0, May 2017, Q-Chem Inc. Pleasanton 
 -------------------------------------------------------
 A restricted SCF calculation will be
 performed using DIIS
 SCF converges when DIIS error is below 1.0e-08
 ---------------------------------------
  Cycle       Energy         DIIS error
 ---------------------------------------
    1    -396.3210514949      1.71e-05  
    2    -396.3210516665      3.64e-06  
    3    -396.3210516781      2.12e-06  
    4    -396.3210516810      6.71e-07  
    5    -396.3210516816      1.57e-07  
    6    -396.3210516816      6.02e-08  
    7    -396.3210516816      2.49e-08  
    8    -396.3210516816      8.37e-09  Convergence criterion met
 ---------------------------------------
 SCF time:   CPU 1.31s  wall 0.00s 
 SCF   energy in the final basis set =     -396.3210516816
 Total energy in the final basis set =     -396.3210516816


 ------------------------------------------------------------------------------

   CCMAN2: suite of methods based on coupled cluster
           and equation of motion theories.

   Components:
   * libvmm-1.3-trunk
     by Evgeny Epifanovsky, Ilya Kaliman.
   * libtensor-2.5-trunk
     by Evgeny Epifanovsky, Michael Wormit, Dmitry Zuev, Sam Manzer, 
        Ilya Kaliman.
   * libcc-2.5-trunk
     by Evgeny Epifanovsky, Arik Landau, Tomasz Kus, Kirill Khistyaev, 
        Dmitry Zuev, Prashant Manohar, Xintian Feng, Anna Krylov, 
        Matthew Goldey, Alec White, Thomas Jagau, Kaushik Nanda, 
        Anastasia Gunina, Alexander Kunitsa, Joonho Lee.

   CCMAN original authors:
   Anna I. Krylov, C. David Sherrill, Steven R. Gwaltney,
   Edward F. C. Byrd (2000)
   Sergey V. Levchenko, Lyudmila V. Slipchenko, Tao Wang,
   Ana-Maria C. Cristian (2003)
   Piotr A. Pieniazek, C. Melania Oana, Evgeny Epifanovsky (2007)
   Prashant Manohar (2009)

 ------------------------------------------------------------------------------


 Allocating and initializing 30808MB of RAM...
 Calculation will run on 6 cores.


 Alpha MOs, Restricted
 -- Occupied --                  
-79.994 -15.580  -7.535  -5.428  -5.427  -5.426  -1.156  -0.785
  1 A     2 A     3 A     4 A     5 A     6 A     7 A     8 A                  
 -0.641  -0.473  -0.425  -0.402
  9 A    10 A    11 A    12 A                                                  
 -- Virtual --                   
  0.027   0.046   0.064   0.084   0.091   0.096   0.110   0.179
 13 A    14 A    15 A    16 A    17 A    18 A    19 A    20 A                  
  0.229   0.237   0.238   0.267   0.301   0.312   0.388   0.405
 21 A    22 A    23 A    24 A    25 A    26 A    27 A    28 A                  
  0.516   0.563   0.691   0.809   0.844   0.910   0.917   0.973
 29 A    30 A    31 A    32 A    33 A    34 A    35 A    36 A                  
  1.062   1.068   1.129   1.316   1.347   1.568   1.647   1.672
 37 A    38 A    39 A    40 A    41 A    42 A    43 A    44 A                  
  1.704   1.828   1.905   1.934   2.231   2.321   2.441   2.644
 45 A    46 A    47 A    48 A    49 A    50 A    51 A    52 A                  
  2.675   2.898   2.908   3.043   3.360   4.281   4.451   4.930
 53 A    54 A    55 A    56 A    57 A    58 A    59 A    60 A                  
  7.591  14.761  14.821  14.956  36.825 166.210
 61 A    62 A    63 A    64 A    65 A    66 A                                  

 Beta MOs, Restricted
 -- Occupied --                  
-79.994 -15.580  -7.535  -5.428  -5.427  -5.426  -1.156  -0.785
  1 A     2 A     3 A     4 A     5 A     6 A     7 A     8 A                  
 -0.641  -0.473  -0.425  -0.402
  9 A    10 A    11 A    12 A                                                  
 -- Virtual --                   
  0.027   0.046   0.064   0.084   0.091   0.096   0.110   0.179
 13 A    14 A    15 A    16 A    17 A    18 A    19 A    20 A                  
  0.229   0.237   0.238   0.267   0.301   0.312   0.388   0.405
 21 A    22 A    23 A    24 A    25 A    26 A    27 A    28 A                  
  0.516   0.563   0.691   0.809   0.844   0.910   0.917   0.973
 29 A    30 A    31 A    32 A    33 A    34 A    35 A    36 A                  
  1.062   1.068   1.129   1.316   1.347   1.568   1.647   1.672
 37 A    38 A    39 A    40 A    41 A    42 A    43 A    44 A                  
  1.704   1.828   1.905   1.934   2.231   2.321   2.441   2.644
 45 A    46 A    47 A    48 A    49 A    50 A    51 A    52 A                  
  2.675   2.898   2.908   3.043   3.360   4.281   4.451   4.930
 53 A    54 A    55 A    56 A    57 A    58 A    59 A    60 A                  
  7.591  14.761  14.821  14.956  36.825 166.210
 61 A    62 A    63 A    64 A    65 A    66 A                                  

 Occupation and symmetry of molecular orbitals

 Point group: C1 (1 irreducible representation).

                           A     All 
 -------------------------------------
 All molecular orbitals:
  - Alpha                  66    66  
  - Beta                   66    66  
 -------------------------------------
 Alpha orbitals:
  - Frozen occupied        6     6   
  - Active occupied        6     6   
  - Active virtual         54    54  
  - Frozen virtual         0     0   
 -------------------------------------
 Beta orbitals:
  - Frozen occupied        6     6   
  - Active occupied        6     6   
  - Active virtual         54    54  
  - Frozen virtual         0     0   
 -------------------------------------

 Import integrals:   CPU 0.00 s  wall 0.00 s

 Import integrals:   CPU 2.00 s  wall 0.38 s

 MP2 amplitudes:   CPU 0.01 s  wall 0.01 s

Running a double precision version
           CCSD T amplitudes will be solved using DIIS.

           Start     Size      MaxIter   EConv     TConv     
           3         7         100       1.00e-07  1.00e-05  
 ------------------------------------------------------------------------------
           Energy (a.u.)   Ediff      Tdiff       Comment
 ------------------------------------------------------------------------------
          -396.62290669                           
     1    -396.62842034   5.51e-03   5.61e-01     
     2    -396.64055541   1.21e-02   8.07e-02     
     3    -396.64150615   9.51e-04   3.49e-02     
     4    -396.64309587   1.59e-03   1.15e-02     Switched to DIIS steps.
     5    -396.64359405   4.98e-04   9.34e-03     
     6    -396.64360659   1.25e-05   1.70e-03     
     7    -396.64360554   1.05e-06   6.64e-04     
     8    -396.64360651   9.78e-07   1.62e-04     
     9    -396.64360628   2.35e-07   5.99e-05     
    10    -396.64360618   9.74e-08   2.26e-05     
    11    -396.64360613   5.68e-08   1.20e-05     
    12    -396.64360612   1.05e-08   2.44e-06     
 ------------------------------------------------------------------------------
          -396.64360612                           CCSD T converged.

End of double precision
 SCF energy                 = -396.32105168
 MP2 energy                 = -396.62290669
 CCSD correlation energy     =   -0.32255443
 CCSD total energy           = -396.64360612

 CCSD  T1^2 = 0.0065  T2^2 = 0.1544  Leading amplitudes:

 Amplitude    Orbitals with energies
  0.0200       11 (A) A                  ->    35 (A) A                   
              -0.4250                          0.9168                     
  0.0200       11 (A) B                  ->    35 (A) B                   
              -0.4250                          0.9168                     
  0.0178       11 (A) A                  ->    37 (A) A                   
              -0.4250                          1.0621                     
  0.0178       11 (A) B                  ->    37 (A) B                   
              -0.4250                          1.0621                     

 Amplitude    Orbitals with energies
 -0.1184       11 (A) A      11 (A) B    ->    13 (A) A      13 (A) B     
              -0.4250       -0.4250            0.0267        0.0267       
  0.1184       11 (A) A      11 (A) B    ->    13 (A) B      13 (A) A     
              -0.4250       -0.4250            0.0267        0.0267       
  0.1184       11 (A) B      11 (A) A    ->    13 (A) A      13 (A) B     
              -0.4250       -0.4250            0.0267        0.0267       
 -0.1184       11 (A) B      11 (A) A    ->    13 (A) B      13 (A) A     
              -0.4250       -0.4250            0.0267        0.0267       

 Computing CCSD intemediates for later calculations in double precision
 Finished.

Running a double precision version
           CCSD Lambda amplitudes will be solved using DIIS.
           Start     Size      MaxIter   EConv     LConv     
           3         7         100       1.00e-07  1.00e-05  
 ------------------------------------------------------------------------------
            Enorm      Ldiff       Comment
 ------------------------------------------------------------------------------
     1     3.94e-02   3.09e-02     
     2     9.51e-03   5.01e-03     
     3     4.00e-03   1.90e-03     
     4     1.88e-03   1.18e-03     Switched to DIIS steps.
     5     5.44e-04   4.54e-04     
     6     1.74e-04   1.35e-04     
     7     5.46e-05   2.84e-05     
     8     2.05e-05   2.83e-06     
     9     7.47e-06   1.50e-08     
    10     2.81e-06   1.03e-07     
    11     8.49e-07   5.55e-08     
    12     3.33e-07   2.94e-08     
    13     1.22e-07   3.46e-08     
    14     4.48e-08   7.16e-09     
 ------------------------------------------------------------------------------
                                   CCSD Lambda converged.

 Computing density matrices in double precision...
           Orbital response amplitudes will be solved using DIIS.
           Start     Size      MaxIter   EConv     LConv     
           3         7         100       1.00e-06  1.00e-06  
 ------------------------------------------------------------------------------
            Enorm      Ldiff       Comment
 ------------------------------------------------------------------------------
     1     5.33e-02   3.84e-03     
     2     2.83e-02   1.21e-02     
     3     2.10e-02   2.82e-03     
     4     8.94e-03   7.31e-04     Switched to DIIS steps.
     5     2.82e-03   2.84e-03     
     6     8.22e-04   3.01e-04     
     7     7.72e-05   1.68e-04     
     8     8.68e-06   1.24e-05     
     9     3.59e-06   1.21e-07     
    10     6.49e-07   3.27e-07     
 ------------------------------------------------------------------------------
                                   Orbital response converged.

 Computing density matrices... Done.
 CCSD calculation:   CPU 30.59 s  wall 6.93 s

 Transferring MO TPDM to AO TPDM
 Transferring g2_o1o1o1o1
 Transferring g2_o1o1o1v1
 Transferring g2_o1o1v1v1
 Transferring g2_o1v1o1v1
 Transferring g2_o1v1v1v1
 Transferring g2_v1v1v1v1
 Adding separable TPDM
 Computing TPDM gradient
 --------------------------------------------------------
 2e gradient
  Atom          X               Y               Z
 --------------------------------------------------------
    1        -12.996257        2.807929       -0.000000  
    2         -1.155321       -2.826550        0.000000  
    3         12.098144        3.007248       -0.000000  
    4          2.053434       -2.988626        0.000000  
 --------------------------------------------------------
 --------------------------------------------------------
 Final gradient
  Atom          X               Y               Z
 --------------------------------------------------------
    1        -12.996257        2.807929       -0.000000  
    2         -1.155321       -2.826550        0.000000  
    3         12.098144        3.007248       -0.000000  
    4          2.053434       -2.988626        0.000000  
 --------------------------------------------------------
 Analytic gradient from two-electron contribution:   CPU 12.89 s  wall 2.21 s

 Total ccman2 time:   CPU 47.76 s  wall 10.07 s


 --------------------------------------------------------------

                    Orbital Energies (a.u.)
 --------------------------------------------------------------

 Alpha MOs
 -- Occupied --
-79.9938 -15.5798  -7.5347  -5.4279  -5.4274  -5.4261  -1.1556  -0.7847
 -0.6410  -0.4730  -0.4250  -0.4017
 -- Virtual --
  0.0267   0.0456   0.0643   0.0845   0.0908   0.0961   0.1104   0.1794
  0.2292   0.2368   0.2376   0.2673   0.3007   0.3122   0.3878   0.4048
  0.5156   0.5627   0.6906   0.8090   0.8438   0.9100   0.9168   0.9730
  1.0621   1.0681   1.1294   1.3160   1.3465   1.5681   1.6474   1.6723
  1.7037   1.8275   1.9048   1.9340   2.2305   2.3211   2.4415   2.6445
  2.6750   2.8984   2.9076   3.0428   3.3598   4.2807   4.4514   4.9299
  7.5910  14.7612  14.8205  14.9561  36.8246 166.2105
 --------------------------------------------------------------

          Ground-State Mulliken Net Atomic Charges

     Atom                 Charge (a.u.)
  ----------------------------------------
      1 P                     0.329088
      2 H                    -0.129970
      3 N                    -0.426230
      4 H                     0.227112
  ----------------------------------------
  Sum of atomic charges =    -0.000000

 -----------------------------------------------------------------
                    Cartesian Multipole Moments
 -----------------------------------------------------------------
    Charge (ESU x 10^10)
                -0.0000
    Dipole Moment (Debye)
         X       1.0370      Y       2.0070      Z       0.0000
       Tot       2.2591
    Quadrupole Moments (Debye-Ang)
        XX     -20.9520     XY      -2.3404     YY     -20.4651
        XZ      -0.0000     YZ      -0.0000     ZZ     -19.4180
    Octopole Moments (Debye-Ang^2)
       XXX      -0.2219    XXY       6.0376    XYY      -2.0851
       YYY       1.4703    XXZ       0.0000    XYZ       0.0000
       YYZ      -0.0000    XZZ       0.5598    YZZ       0.8000
       ZZZ       0.0000
    Hexadecapole Moments (Debye-Ang^3)
      XXXX    -101.6305   XXXY      -7.6986   XXYY     -24.7456
      XYYY      -4.2405   YYYY     -42.6698   XXXZ      -0.0000
      XXYZ      -0.0000   XYYZ      -0.0000   YYYZ      -0.0000
      XXZZ     -21.3408   XYZZ      -0.5445   YYZZ     -11.2916
      XZZZ      -0.0000   YZZZ      -0.0000   ZZZZ     -25.0387
 -----------------------------------------------------------------
 DrvMan completing analytic gradient of the correlated energy
 Correlated dipole moment
            1
    1   0.4079811
    2   0.7896303
    3   0.0000000
 Energy read as -396.643606115
 Full Analytical Gradient: (in a.u., or Hartree/Bohr)
             1             2             3             4
    1   -0.00004793    0.00000249    0.00004500    0.00000045
    2   -0.00023110    0.00018107    0.00009447   -0.00004445
    3   -0.00000000   -0.00000000    0.00000000   -0.00000000
 Gradient time:  CPU 0.70 s  wall 0.65 s
 ----------------------------------------------------------------
             Standard Nuclear Orientation (Angstroms)
    I     Atom           X                Y                Z
 ----------------------------------------------------------------
    1      P       0.5325891818    -0.0904222054    -0.0000000000
    2      H       0.8713580667     1.3109109013     0.0000000000
    3      N      -1.0488120302    -0.1074608606     0.0000000000
    4      H      -1.5185115829     0.7966482038     0.0000000000
 ----------------------------------------------------------------
 Nuclear Repulsion Energy =    49.5953117524 hartrees
 There are       12 alpha and       12 beta electrons

                       Distance Matrix (Angstroms)
             P (  1)   H (  2)   N (  3)
   H (  2)  1.441700
   N (  3)  1.581493  2.387223
   H (  4)  2.234705  2.444574  1.018838

 Requested basis set is 6-311++G(d,p)
 There are 29 shells and 66 basis functions
 A cutoff of  1.0D-14 yielded    435 shell pairs
 There are      2282 function pairs (      2427 Cartesian)
 Smallest overlap matrix eigenvalue = 1.54E-03
 Guess MOs from SCF MO coefficient file

 -----------------------------------------------------------------------
  General SCF calculation program by
  Eric Jon Sundstrom, Paul Horn, Yuezhi Mao, Dmitri Zuev, Alec White,
  David Stuck, Shaama M.S., Shane Yost, Joonho Lee, David Small,
  Daniel Levine, Susi Lehtola, Hugh Burton, Evgeny Epifanovsky
 -----------------------------------------------------------------------
 Hartree-Fock
 using 6 threads for integral computing
 -------------------------------------------------------
 OpenMP Integral computing Module                
 Release: version 2.0, May 2017, Q-Chem Inc. Pleasanton 
 -------------------------------------------------------
 A restricted SCF calculation will be
 performed using DIIS
 SCF converges when DIIS error is below 1.0e-08
 ---------------------------------------
  Cycle       Energy         DIIS error
 ---------------------------------------
    1    -396.3210686628      2.71e-05  
    2    -396.3210690961      5.04e-06  
    3    -396.3210691260      2.23e-06  
    4    -396.3210691298      1.02e-06  
    5    -396.3210691309      1.91e-07  
    6    -396.3210691310      4.78e-08  
    7    -396.3210691310      1.28e-08  
    8    -396.3210691310      3.33e-09  Convergence criterion met
 ---------------------------------------
 SCF time:   CPU 1.30s  wall 0.00s 
 SCF   energy in the final basis set =     -396.3210691310
 Total energy in the final basis set =     -396.3210691310


 ------------------------------------------------------------------------------

   CCMAN2: suite of methods based on coupled cluster
           and equation of motion theories.

   Components:
   * libvmm-1.3-trunk
     by Evgeny Epifanovsky, Ilya Kaliman.
   * libtensor-2.5-trunk
     by Evgeny Epifanovsky, Michael Wormit, Dmitry Zuev, Sam Manzer, 
        Ilya Kaliman.
   * libcc-2.5-trunk
     by Evgeny Epifanovsky, Arik Landau, Tomasz Kus, Kirill Khistyaev, 
        Dmitry Zuev, Prashant Manohar, Xintian Feng, Anna Krylov, 
        Matthew Goldey, Alec White, Thomas Jagau, Kaushik Nanda, 
        Anastasia Gunina, Alexander Kunitsa, Joonho Lee.

   CCMAN original authors:
   Anna I. Krylov, C. David Sherrill, Steven R. Gwaltney,
   Edward F. C. Byrd (2000)
   Sergey V. Levchenko, Lyudmila V. Slipchenko, Tao Wang,
   Ana-Maria C. Cristian (2003)
   Piotr A. Pieniazek, C. Melania Oana, Evgeny Epifanovsky (2007)
   Prashant Manohar (2009)

 ------------------------------------------------------------------------------


 Allocating and initializing 30808MB of RAM...
 Calculation will run on 6 cores.


 Alpha MOs, Restricted
 -- Occupied --                  
-79.994 -15.580  -7.535  -5.428  -5.427  -5.426  -1.156  -0.785
  1 A     2 A     3 A     4 A     5 A     6 A     7 A     8 A                  
 -0.641  -0.473  -0.425  -0.402
  9 A    10 A    11 A    12 A                                                  
 -- Virtual --                   
  0.027   0.046   0.064   0.085   0.091   0.096   0.110   0.180
 13 A    14 A    15 A    16 A    17 A    18 A    19 A    20 A                  
  0.229   0.237   0.238   0.267   0.301   0.312   0.388   0.405
 21 A    22 A    23 A    24 A    25 A    26 A    27 A    28 A                  
  0.516   0.563   0.691   0.809   0.844   0.910   0.917   0.973
 29 A    30 A    31 A    32 A    33 A    34 A    35 A    36 A                  
  1.062   1.069   1.130   1.316   1.347   1.568   1.648   1.673
 37 A    38 A    39 A    40 A    41 A    42 A    43 A    44 A                  
  1.704   1.828   1.905   1.934   2.231   2.323   2.442   2.645
 45 A    46 A    47 A    48 A    49 A    50 A    51 A    52 A                  
  2.675   2.898   2.908   3.043   3.360   4.281   4.451   4.930
 53 A    54 A    55 A    56 A    57 A    58 A    59 A    60 A                  
  7.592  14.761  14.821  14.956  36.825 166.211
 61 A    62 A    63 A    64 A    65 A    66 A                                  

 Beta MOs, Restricted
 -- Occupied --                  
-79.994 -15.580  -7.535  -5.428  -5.427  -5.426  -1.156  -0.785
  1 A     2 A     3 A     4 A     5 A     6 A     7 A     8 A                  
 -0.641  -0.473  -0.425  -0.402
  9 A    10 A    11 A    12 A                                                  
 -- Virtual --                   
  0.027   0.046   0.064   0.085   0.091   0.096   0.110   0.180
 13 A    14 A    15 A    16 A    17 A    18 A    19 A    20 A                  
  0.229   0.237   0.238   0.267   0.301   0.312   0.388   0.405
 21 A    22 A    23 A    24 A    25 A    26 A    27 A    28 A                  
  0.516   0.563   0.691   0.809   0.844   0.910   0.917   0.973
 29 A    30 A    31 A    32 A    33 A    34 A    35 A    36 A                  
  1.062   1.069   1.130   1.316   1.347   1.568   1.648   1.673
 37 A    38 A    39 A    40 A    41 A    42 A    43 A    44 A                  
  1.704   1.828   1.905   1.934   2.231   2.323   2.442   2.645
 45 A    46 A    47 A    48 A    49 A    50 A    51 A    52 A                  
  2.675   2.898   2.908   3.043   3.360   4.281   4.451   4.930
 53 A    54 A    55 A    56 A    57 A    58 A    59 A    60 A                  
  7.592  14.761  14.821  14.956  36.825 166.211
 61 A    62 A    63 A    64 A    65 A    66 A                                  

 Occupation and symmetry of molecular orbitals

 Point group: C1 (1 irreducible representation).

                           A     All 
 -------------------------------------
 All molecular orbitals:
  - Alpha                  66    66  
  - Beta                   66    66  
 -------------------------------------
 Alpha orbitals:
  - Frozen occupied        6     6   
  - Active occupied        6     6   
  - Active virtual         54    54  
  - Frozen virtual         0     0   
 -------------------------------------
 Beta orbitals:
  - Frozen occupied        6     6   
  - Active occupied        6     6   
  - Active virtual         54    54  
  - Frozen virtual         0     0   
 -------------------------------------

 Import integrals:   CPU 0.00 s  wall 0.00 s

 Import integrals:   CPU 2.01 s  wall 0.39 s

 MP2 amplitudes:   CPU 0.01 s  wall 0.01 s

Running a double precision version
           CCSD T amplitudes will be solved using DIIS.

           Start     Size      MaxIter   EConv     TConv     
           3         7         100       1.00e-07  1.00e-05  
 ------------------------------------------------------------------------------
           Energy (a.u.)   Ediff      Tdiff       Comment
 ------------------------------------------------------------------------------
          -396.62291099                           
     1    -396.62842695   5.52e-03   5.61e-01     
     2    -396.64055730   1.21e-02   8.06e-02     
     3    -396.64150737   9.50e-04   3.49e-02     
     4    -396.64309599   1.59e-03   1.15e-02     Switched to DIIS steps.
     5    -396.64359351   4.98e-04   9.33e-03     
     6    -396.64360598   1.25e-05   1.70e-03     
     7    -396.64360492   1.05e-06   6.63e-04     
     8    -396.64360590   9.76e-07   1.63e-04     
     9    -396.64360566   2.36e-07   5.99e-05     
    10    -396.64360557   9.71e-08   2.26e-05     
    11    -396.64360551   5.68e-08   1.20e-05     
    12    -396.64360550   1.05e-08   2.44e-06     
 ------------------------------------------------------------------------------
          -396.64360550                           CCSD T converged.

End of double precision
 SCF energy                 = -396.32106913
 MP2 energy                 = -396.62291099
 CCSD correlation energy     =   -0.32253637
 CCSD total energy           = -396.64360550

 CCSD  T1^2 = 0.0065  T2^2 = 0.1543  Leading amplitudes:

 Amplitude    Orbitals with energies
  0.0200       11 (A) A                  ->    35 (A) A                   
              -0.4249                          0.9169                     
  0.0200       11 (A) B                  ->    35 (A) B                   
              -0.4249                          0.9169                     
  0.0178       11 (A) A                  ->    37 (A) A                   
              -0.4249                          1.0621                     
  0.0178       11 (A) B                  ->    37 (A) B                   
              -0.4249                          1.0621                     

 Amplitude    Orbitals with energies
 -0.1184       11 (A) A      11 (A) B    ->    13 (A) A      13 (A) B     
              -0.4249       -0.4249            0.0267        0.0267       
  0.1184       11 (A) A      11 (A) B    ->    13 (A) B      13 (A) A     
              -0.4249       -0.4249            0.0267        0.0267       
  0.1184       11 (A) B      11 (A) A    ->    13 (A) A      13 (A) B     
              -0.4249       -0.4249            0.0267        0.0267       
 -0.1184       11 (A) B      11 (A) A    ->    13 (A) B      13 (A) A     
              -0.4249       -0.4249            0.0267        0.0267       

 Computing CCSD intemediates for later calculations in double precision
 Finished.

Running a double precision version
           CCSD Lambda amplitudes will be solved using DIIS.
           Start     Size      MaxIter   EConv     LConv     
           3         7         100       1.00e-07  1.00e-05  
 ------------------------------------------------------------------------------
            Enorm      Ldiff       Comment
 ------------------------------------------------------------------------------
     1     3.94e-02   3.09e-02     
     2     9.51e-03   5.01e-03     
     3     4.00e-03   1.90e-03     
     4     1.88e-03   1.18e-03     Switched to DIIS steps.
     5     5.43e-04   4.53e-04     
     6     1.73e-04   1.35e-04     
     7     5.46e-05   2.83e-05     
     8     2.05e-05   2.84e-06     
     9     7.48e-06   2.12e-08     
    10     2.82e-06   1.06e-07     
    11     8.51e-07   5.42e-08     
    12     3.34e-07   2.89e-08     
    13     1.23e-07   3.44e-08     
    14     4.51e-08   7.07e-09     
 ------------------------------------------------------------------------------
                                   CCSD Lambda converged.

 Computing density matrices in double precision...
           Orbital response amplitudes will be solved using DIIS.
           Start     Size      MaxIter   EConv     LConv     
           3         7         100       1.00e-06  1.00e-06  
 ------------------------------------------------------------------------------
            Enorm      Ldiff       Comment
 ------------------------------------------------------------------------------
     1     5.33e-02   3.85e-03     
     2     2.83e-02   1.21e-02     
     3     2.10e-02   2.81e-03     
     4     8.98e-03   7.21e-04     Switched to DIIS steps.
     5     2.81e-03   2.85e-03     
     6     8.21e-04   3.00e-04     
     7     7.71e-05   1.68e-04     
     8     8.66e-06   1.24e-05     
     9     3.58e-06   1.26e-07     
    10     6.48e-07   3.27e-07     
 ------------------------------------------------------------------------------
                                   Orbital response converged.

 Computing density matrices... Done.
 CCSD calculation:   CPU 32.02 s  wall 7.18 s

 Transferring MO TPDM to AO TPDM
 Transferring g2_o1o1o1o1
 Transferring g2_o1o1o1v1
 Transferring g2_o1o1v1v1
 Transferring g2_o1v1o1v1
 Transferring g2_o1v1v1v1
 Transferring g2_v1v1v1v1
 Adding separable TPDM
 Computing TPDM gradient
 --------------------------------------------------------
 2e gradient
  Atom          X               Y               Z
 --------------------------------------------------------
    1        -12.994203        2.806287       -0.000000  
    2         -1.158247       -2.825738        0.000000  
    3         12.099181        3.007503        0.000000  
    4          2.053269       -2.988052       -0.000000  
 --------------------------------------------------------
 --------------------------------------------------------
 Final gradient
  Atom          X               Y               Z
 --------------------------------------------------------
    1        -12.994203        2.806287       -0.000000  
    2         -1.158247       -2.825738        0.000000  
    3         12.099181        3.007503        0.000000  
    4          2.053269       -2.988052       -0.000000  
 --------------------------------------------------------
 Analytic gradient from two-electron contribution:   CPU 13.00 s  wall 2.24 s

 Total ccman2 time:   CPU 49.48 s  wall 10.38 s


 --------------------------------------------------------------

                    Orbital Energies (a.u.)
 --------------------------------------------------------------

 Alpha MOs
 -- Occupied --
-79.9936 -15.5797  -7.5345  -5.4278  -5.4273  -5.4259  -1.1556  -0.7849
 -0.6412  -0.4730  -0.4249  -0.4017
 -- Virtual --
  0.0267   0.0456   0.0643   0.0845   0.0908   0.0961   0.1104   0.1796
  0.2292   0.2370   0.2376   0.2673   0.3007   0.3122   0.3877   0.4048
  0.5155   0.5628   0.6907   0.8091   0.8436   0.9100   0.9169   0.9730
  1.0621   1.0686   1.1297   1.3161   1.3466   1.5681   1.6477   1.6730
  1.7038   1.8276   1.9046   1.9342   2.2306   2.3232   2.4415   2.6446
  2.6751   2.8985   2.9079   3.0429   3.3599   4.2807   4.4515   4.9300
  7.5916  14.7613  14.8211  14.9563  36.8247 166.2113
 --------------------------------------------------------------

          Ground-State Mulliken Net Atomic Charges

     Atom                 Charge (a.u.)
  ----------------------------------------
      1 P                     0.329332
      2 H                    -0.129854
      3 N                    -0.426534
      4 H                     0.227056
  ----------------------------------------
  Sum of atomic charges =    -0.000000

 -----------------------------------------------------------------
                    Cartesian Multipole Moments
 -----------------------------------------------------------------
    Charge (ESU x 10^10)
                -0.0000
    Dipole Moment (Debye)
         X       1.0383      Y       2.0117      Z       0.0000
       Tot       2.2638
    Quadrupole Moments (Debye-Ang)
        XX     -20.9511     XY      -2.3352     YY     -20.4605
        XZ      -0.0000     YZ      -0.0000     ZZ     -19.4164
    Octopole Moments (Debye-Ang^2)
       XXX      -0.2145    XXY       6.0473    XYY      -2.0798
       YYY       1.4943    XXZ       0.0000    XYZ      -0.0000
       YYZ      -0.0000    XZZ       0.5615    YZZ       0.8069
       ZZZ      -0.0000
    Hexadecapole Moments (Debye-Ang^3)
      XXXX    -101.6259   XXXY      -7.6762   XXYY     -24.7335
      XYYY      -4.2167   YYYY     -42.6056   XXXZ      -0.0000
      XXYZ      -0.0000   XYYZ      -0.0000   YYYZ      -0.0000
      XXZZ     -21.3393   XYZZ      -0.5379   YYZZ     -11.2813
      XZZZ      -0.0000   YZZZ      -0.0000   ZZZZ     -25.0373
 -----------------------------------------------------------------
 DrvMan completing analytic gradient of the correlated energy
 Correlated dipole moment
            1
    1   0.4084839
    2   0.7914627
    3   0.0000000
 Energy read as -396.643605500
 Full Analytical Gradient: (in a.u., or Hartree/Bohr)
             1             2             3             4
    1    0.00002994   -0.00012197    0.00009155    0.00000047
    2    0.00048992   -0.00050749    0.00007637   -0.00005881
    3   -0.00000000   -0.00000000    0.00000000   -0.00000000
 Gradient time:  CPU 0.71 s  wall 0.65 s
 ----------------------------------------------------------------
             Standard Nuclear Orientation (Angstroms)
    I     Atom           X                Y                Z
 ----------------------------------------------------------------
    1      P       0.5325891818    -0.0904222054    -0.0000000000
    2      H       0.8713580667     1.3119109013     0.0010000000
    3      N      -1.0488120302    -0.1074608606     0.0000000000
    4      H      -1.5185115829     0.7966482038     0.0000000000
 ----------------------------------------------------------------
 Nuclear Repulsion Energy =    49.5911958603 hartrees
 There are       12 alpha and       12 beta electrons

                       Distance Matrix (Angstroms)
             P (  1)   H (  2)   N (  3)
   H (  2)  1.442672
   N (  3)  1.581493  2.387817
   H (  4)  2.234705  2.444785  1.018838

 Requested basis set is 6-311++G(d,p)
 There are 29 shells and 66 basis functions
 A cutoff of  1.0D-14 yielded    435 shell pairs
 There are      2282 function pairs (      2427 Cartesian)
 Smallest overlap matrix eigenvalue = 1.54E-03
 Guess MOs from SCF MO coefficient file

 -----------------------------------------------------------------------
  General SCF calculation program by
  Eric Jon Sundstrom, Paul Horn, Yuezhi Mao, Dmitri Zuev, Alec White,
  David Stuck, Shaama M.S., Shane Yost, Joonho Lee, David Small,
  Daniel Levine, Susi Lehtola, Hugh Burton, Evgeny Epifanovsky
 -----------------------------------------------------------------------
 Hartree-Fock
 using 6 threads for integral computing
 -------------------------------------------------------
 OpenMP Integral computing Module                
 Release: version 2.0, May 2017, Q-Chem Inc. Pleasanton 
 -------------------------------------------------------
 A restricted SCF calculation will be
 performed using DIIS
 SCF converges when DIIS error is below 1.0e-08
 ---------------------------------------
  Cycle       Energy         DIIS error
 ---------------------------------------
    1    -396.3210605543      1.49e-05  
    2    -396.3210607051      3.26e-06  
    3    -396.3210607226      1.49e-06  
    4    -396.3210607262      9.15e-07  
    5    -396.3210607279      3.58e-07  
    6    -396.3210607284      1.53e-07  
    7    -396.3210607285      4.94e-08  
    8    -396.3210607285      1.61e-08  
    9    -396.3210607285      6.46e-09  Convergence criterion met
 ---------------------------------------
 SCF time:   CPU 1.45s  wall 0.00s 
 SCF   energy in the final basis set =     -396.3210607285
 Total energy in the final basis set =     -396.3210607285


 ------------------------------------------------------------------------------

   CCMAN2: suite of methods based on coupled cluster
           and equation of motion theories.

   Components:
   * libvmm-1.3-trunk
     by Evgeny Epifanovsky, Ilya Kaliman.
   * libtensor-2.5-trunk
     by Evgeny Epifanovsky, Michael Wormit, Dmitry Zuev, Sam Manzer, 
        Ilya Kaliman.
   * libcc-2.5-trunk
     by Evgeny Epifanovsky, Arik Landau, Tomasz Kus, Kirill Khistyaev, 
        Dmitry Zuev, Prashant Manohar, Xintian Feng, Anna Krylov, 
        Matthew Goldey, Alec White, Thomas Jagau, Kaushik Nanda, 
        Anastasia Gunina, Alexander Kunitsa, Joonho Lee.

   CCMAN original authors:
   Anna I. Krylov, C. David Sherrill, Steven R. Gwaltney,
   Edward F. C. Byrd (2000)
   Sergey V. Levchenko, Lyudmila V. Slipchenko, Tao Wang,
   Ana-Maria C. Cristian (2003)
   Piotr A. Pieniazek, C. Melania Oana, Evgeny Epifanovsky (2007)
   Prashant Manohar (2009)

 ------------------------------------------------------------------------------


 Allocating and initializing 30808MB of RAM...
 Calculation will run on 6 cores.


 Alpha MOs, Restricted
 -- Occupied --                  
-79.994 -15.580  -7.535  -5.428  -5.427  -5.426  -1.156  -0.785
  1 A     2 A     3 A     4 A     5 A     6 A     7 A     8 A                  
 -0.641  -0.473  -0.425  -0.402
  9 A    10 A    11 A    12 A                                                  
 -- Virtual --                   
  0.027   0.046   0.064   0.085   0.091   0.096   0.110   0.180
 13 A    14 A    15 A    16 A    17 A    18 A    19 A    20 A                  
  0.229   0.237   0.238   0.267   0.301   0.312   0.388   0.405
 21 A    22 A    23 A    24 A    25 A    26 A    27 A    28 A                  
  0.516   0.563   0.691   0.809   0.844   0.910   0.917   0.973
 29 A    30 A    31 A    32 A    33 A    34 A    35 A    36 A                  
  1.062   1.068   1.130   1.316   1.347   1.568   1.648   1.673
 37 A    38 A    39 A    40 A    41 A    42 A    43 A    44 A                  
  1.704   1.828   1.905   1.934   2.231   2.322   2.442   2.645
 45 A    46 A    47 A    48 A    49 A    50 A    51 A    52 A                  
  2.675   2.898   2.908   3.043   3.360   4.281   4.451   4.930
 53 A    54 A    55 A    56 A    57 A    58 A    59 A    60 A                  
  7.591  14.761  14.821  14.956  36.825 166.211
 61 A    62 A    63 A    64 A    65 A    66 A                                  

 Beta MOs, Restricted
 -- Occupied --                  
-79.994 -15.580  -7.535  -5.428  -5.427  -5.426  -1.156  -0.785
  1 A     2 A     3 A     4 A     5 A     6 A     7 A     8 A                  
 -0.641  -0.473  -0.425  -0.402
  9 A    10 A    11 A    12 A                                                  
 -- Virtual --                   
  0.027   0.046   0.064   0.085   0.091   0.096   0.110   0.180
 13 A    14 A    15 A    16 A    17 A    18 A    19 A    20 A                  
  0.229   0.237   0.238   0.267   0.301   0.312   0.388   0.405
 21 A    22 A    23 A    24 A    25 A    26 A    27 A    28 A                  
  0.516   0.563   0.691   0.809   0.844   0.910   0.917   0.973
 29 A    30 A    31 A    32 A    33 A    34 A    35 A    36 A                  
  1.062   1.068   1.130   1.316   1.347   1.568   1.648   1.673
 37 A    38 A    39 A    40 A    41 A    42 A    43 A    44 A                  
  1.704   1.828   1.905   1.934   2.231   2.322   2.442   2.645
 45 A    46 A    47 A    48 A    49 A    50 A    51 A    52 A                  
  2.675   2.898   2.908   3.043   3.360   4.281   4.451   4.930
 53 A    54 A    55 A    56 A    57 A    58 A    59 A    60 A                  
  7.591  14.761  14.821  14.956  36.825 166.211
 61 A    62 A    63 A    64 A    65 A    66 A                                  

 Occupation and symmetry of molecular orbitals

 Point group: C1 (1 irreducible representation).

                           A     All 
 -------------------------------------
 All molecular orbitals:
  - Alpha                  66    66  
  - Beta                   66    66  
 -------------------------------------
 Alpha orbitals:
  - Frozen occupied        6     6   
  - Active occupied        6     6   
  - Active virtual         54    54  
  - Frozen virtual         0     0   
 -------------------------------------
 Beta orbitals:
  - Frozen occupied        6     6   
  - Active occupied        6     6   
  - Active virtual         54    54  
  - Frozen virtual         0     0   
 -------------------------------------

 Import integrals:   CPU 0.00 s  wall 0.00 s

 Import integrals:   CPU 2.05 s  wall 0.39 s

 MP2 amplitudes:   CPU 0.01 s  wall 0.01 s

Running a double precision version
           CCSD T amplitudes will be solved using DIIS.

           Start     Size      MaxIter   EConv     TConv     
           3         7         100       1.00e-07  1.00e-05  
 ------------------------------------------------------------------------------
           Energy (a.u.)   Ediff      Tdiff       Comment
 ------------------------------------------------------------------------------
          -396.62290916                           
     1    -396.62842396   5.51e-03   5.61e-01     
     2    -396.64055667   1.21e-02   8.06e-02     
     3    -396.64150707   9.50e-04   3.49e-02     
     4    -396.64309624   1.59e-03   1.15e-02     Switched to DIIS steps.
     5    -396.64359409   4.98e-04   9.33e-03     
     6    -396.64360659   1.25e-05   1.70e-03     
     7    -396.64360554   1.05e-06   6.63e-04     
     8    -396.64360652   9.77e-07   1.63e-04     
     9    -396.64360628   2.36e-07   5.99e-05     
    10    -396.64360619   9.72e-08   2.26e-05     
    11    -396.64360613   5.68e-08   1.20e-05     
    12    -396.64360612   1.05e-08   2.44e-06     
 ------------------------------------------------------------------------------
          -396.64360612                           CCSD T converged.

End of double precision
 SCF energy                 = -396.32106073
 MP2 energy                 = -396.62290916
 CCSD correlation energy     =   -0.32254539
 CCSD total energy           = -396.64360612

 CCSD  T1^2 = 0.0065  T2^2 = 0.1544  Leading amplitudes:

 Amplitude    Orbitals with energies
 -0.0200       11 (A) A                  ->    35 (A) A                   
              -0.4250                          0.9168                     
 -0.0200       11 (A) B                  ->    35 (A) B                   
              -0.4250                          0.9168                     
 -0.0178       11 (A) A                  ->    37 (A) A                   
              -0.4250                          1.0621                     
 -0.0178       11 (A) B                  ->    37 (A) B                   
              -0.4250                          1.0621                     

 Amplitude    Orbitals with energies
 -0.1184       11 (A) A      11 (A) B    ->    13 (A) A      13 (A) B     
              -0.4250       -0.4250            0.0267        0.0267       
  0.1184       11 (A) A      11 (A) B    ->    13 (A) B      13 (A) A     
              -0.4250       -0.4250            0.0267        0.0267       
  0.1184       11 (A) B      11 (A) A    ->    13 (A) A      13 (A) B     
              -0.4250       -0.4250            0.0267        0.0267       
 -0.1184       11 (A) B      11 (A) A    ->    13 (A) B      13 (A) A     
              -0.4250       -0.4250            0.0267        0.0267       

 Computing CCSD intemediates for later calculations in double precision
 Finished.

Running a double precision version
           CCSD Lambda amplitudes will be solved using DIIS.
           Start     Size      MaxIter   EConv     LConv     
           3         7         100       1.00e-07  1.00e-05  
 ------------------------------------------------------------------------------
            Enorm      Ldiff       Comment
 ------------------------------------------------------------------------------
     1     3.94e-02   3.09e-02     
     2     9.51e-03   5.01e-03     
     3     4.00e-03   1.90e-03     
     4     1.88e-03   1.18e-03     Switched to DIIS steps.
     5     5.44e-04   4.53e-04     
     6     1.73e-04   1.35e-04     
     7     5.46e-05   2.83e-05     
     8     2.05e-05   2.84e-06     
     9     7.48e-06   1.81e-08     
    10     2.81e-06   1.04e-07     
    11     8.50e-07   5.48e-08     
    12     3.34e-07   2.91e-08     
    13     1.23e-07   3.45e-08     
    14     4.50e-08   7.11e-09     
 ------------------------------------------------------------------------------
                                   CCSD Lambda converged.

 Computing density matrices in double precision...
           Orbital response amplitudes will be solved using DIIS.
           Start     Size      MaxIter   EConv     LConv     
           3         7         100       1.00e-06  1.00e-06  
 ------------------------------------------------------------------------------
            Enorm      Ldiff       Comment
 ------------------------------------------------------------------------------
     1     5.33e-02   3.84e-03     
     2     2.83e-02   1.21e-02     
     3     2.10e-02   2.81e-03     
     4     8.96e-03   7.26e-04     Switched to DIIS steps.
     5     2.82e-03   2.85e-03     
     6     8.22e-04   3.00e-04     
     7     7.71e-05   1.68e-04     
     8     8.67e-06   1.24e-05     
     9     3.58e-06   1.23e-07     
    10     6.49e-07   3.27e-07     
 ------------------------------------------------------------------------------
                                   Orbital response converged.

 Computing density matrices... Done.
 CCSD calculation:   CPU 32.22 s  wall 7.20 s

 Transferring MO TPDM to AO TPDM
 Transferring g2_o1o1o1o1
 Transferring g2_o1o1o1v1
 Transferring g2_o1o1v1v1
 Transferring g2_o1v1o1v1
 Transferring g2_o1v1v1v1
 Transferring g2_v1v1v1v1
 Adding separable TPDM
 Computing TPDM gradient
 --------------------------------------------------------
 2e gradient
  Atom          X               Y               Z
 --------------------------------------------------------
    1        -12.995230        2.807113        0.002337  
    2         -1.156783       -2.826149       -0.002392  
    3         12.098661        3.007375       -0.000220  
    4          2.053351       -2.988339        0.000275  
 --------------------------------------------------------
 --------------------------------------------------------
 Final gradient
  Atom          X               Y               Z
 --------------------------------------------------------
    1        -12.995230        2.807113        0.002337  
    2         -1.156783       -2.826149       -0.002392  
    3         12.098661        3.007375       -0.000220  
    4          2.053351       -2.988339        0.000275  
 --------------------------------------------------------
 Analytic gradient from two-electron contribution:   CPU 13.27 s  wall 2.29 s

 Total ccman2 time:   CPU 50.79 s  wall 10.62 s


 --------------------------------------------------------------

                    Orbital Energies (a.u.)
 --------------------------------------------------------------

 Alpha MOs
 -- Occupied --
-79.9937 -15.5797  -7.5346  -5.4278  -5.4273  -5.4260  -1.1556  -0.7848
 -0.6411  -0.4730  -0.4250  -0.4017
 -- Virtual --
  0.0267   0.0456   0.0643   0.0845   0.0908   0.0961   0.1104   0.1795
  0.2292   0.2369   0.2376   0.2673   0.3007   0.3122   0.3878   0.4048
  0.5155   0.5628   0.6906   0.8090   0.8437   0.9100   0.9168   0.9730
  1.0621   1.0684   1.1296   1.3160   1.3465   1.5681   1.6476   1.6726
  1.7037   1.8276   1.9047   1.9341   2.2306   2.3222   2.4415   2.6445
  2.6750   2.8985   2.9078   3.0428   3.3598   4.2807   4.4514   4.9299
  7.5913  14.7612  14.8208  14.9562  36.8246 166.2109
 --------------------------------------------------------------

          Ground-State Mulliken Net Atomic Charges

     Atom                 Charge (a.u.)
  ----------------------------------------
      1 P                     0.329210
      2 H                    -0.129912
      3 N                    -0.426382
      4 H                     0.227084
  ----------------------------------------
  Sum of atomic charges =    -0.000000

 -----------------------------------------------------------------
                    Cartesian Multipole Moments
 -----------------------------------------------------------------
    Charge (ESU x 10^10)
                -0.0000
    Dipole Moment (Debye)
         X       1.0376      Y       2.0094      Z       0.0002
       Tot       2.2615
    Quadrupole Moments (Debye-Ang)
        XX     -20.9516     XY      -2.3378     YY     -20.4628
        XZ      -0.0004     YZ      -0.0011     ZZ     -19.4172
    Octopole Moments (Debye-Ang^2)
       XXX      -0.2182    XXY       6.0425    XYY      -2.0825
       YYY       1.4823    XXZ       0.0001    XYZ      -0.0004
       YYZ      -0.0018    XZZ       0.5606    YZZ       0.8035
       ZZZ      -0.0020
    Hexadecapole Moments (Debye-Ang^3)
      XXXX    -101.6282   XXXY      -7.6874   XXYY     -24.7395
      XYYY      -4.2286   YYYY     -42.6377   XXXZ      -0.0035
      XXYZ      -0.0030   XYYZ      -0.0018   YYYZ      -0.0055
      XXZZ     -21.3401   XYZZ      -0.5412   YYZZ     -11.2865
      XZZZ      -0.0026   YZZZ      -0.0049   ZZZZ     -25.0380
 -----------------------------------------------------------------
 DrvMan completing analytic gradient of the correlated energy
 Correlated dipole moment
            1
    1   0.4082326
    2   0.7905465
    3   0.0000939
 Energy read as -396.643606118
 Full Analytical Gradient: (in a.u., or Hartree/Bohr)
             1             2             3             4
    1   -0.00000925   -0.00005949    0.00006829    0.00000046
    2    0.00012846   -0.00016227    0.00008544   -0.00005163
    3   -0.00002763    0.00001649    0.00003669   -0.00002556
 Gradient time:  CPU 0.70 s  wall 0.64 s
 ----------------------------------------------------------------
             Standard Nuclear Orientation (Angstroms)
    I     Atom           X                Y                Z
 ----------------------------------------------------------------
    1      P       0.5325891818    -0.0904222054    -0.0000000000
    2      H       0.8713580667     1.3119109013     0.0000000000
    3      N      -1.0478120302    -0.1074608606     0.0000000000
    4      H      -1.5185115829     0.7966482038     0.0000000000
 ----------------------------------------------------------------
 Nuclear Repulsion Energy =    49.6123023799 hartrees
 There are       12 alpha and       12 beta electrons

                       Distance Matrix (Angstroms)
             P (  1)   H (  2)   N (  3)
   H (  2)  1.442672
   N (  3)  1.580493  2.387013
   H (  4)  2.234705  2.444785  1.019299

 Requested basis set is 6-311++G(d,p)
 There are 29 shells and 66 basis functions
 A cutoff of  1.0D-14 yielded    435 shell pairs
 There are      2282 function pairs (      2427 Cartesian)
 Smallest overlap matrix eigenvalue = 1.54E-03
 Guess MOs from SCF MO coefficient file

 -----------------------------------------------------------------------
  General SCF calculation program by
  Eric Jon Sundstrom, Paul Horn, Yuezhi Mao, Dmitri Zuev, Alec White,
  David Stuck, Shaama M.S., Shane Yost, Joonho Lee, David Small,
  Daniel Levine, Susi Lehtola, Hugh Burton, Evgeny Epifanovsky
 -----------------------------------------------------------------------
 Hartree-Fock
 using 6 threads for integral computing
 -------------------------------------------------------
 OpenMP Integral computing Module                
 Release: version 2.0, May 2017, Q-Chem Inc. Pleasanton 
 -------------------------------------------------------
 A restricted SCF calculation will be
 performed using DIIS
 SCF converges when DIIS error is below 1.0e-08
 ---------------------------------------
  Cycle       Energy         DIIS error
 ---------------------------------------
    1    -396.3211143558      2.91e-05  
    2    -396.3211148775      1.05e-05  
    3    -396.3211149397      5.59e-06  
    4    -396.3211149632      1.74e-06  
    5    -396.3211149670      5.64e-07  
    6    -396.3211149680      2.72e-07  
    7    -396.3211149683      1.07e-07  
    8    -396.3211149684      3.24e-08  
    9    -396.3211149684      1.10e-08  
   10    -396.3211149684      4.21e-09  Convergence criterion met
 ---------------------------------------
 SCF time:   CPU 1.63s  wall 0.00s 
 SCF   energy in the final basis set =     -396.3211149684
 Total energy in the final basis set =     -396.3211149684


 ------------------------------------------------------------------------------

   CCMAN2: suite of methods based on coupled cluster
           and equation of motion theories.

   Components:
   * libvmm-1.3-trunk
     by Evgeny Epifanovsky, Ilya Kaliman.
   * libtensor-2.5-trunk
     by Evgeny Epifanovsky, Michael Wormit, Dmitry Zuev, Sam Manzer, 
        Ilya Kaliman.
   * libcc-2.5-trunk
     by Evgeny Epifanovsky, Arik Landau, Tomasz Kus, Kirill Khistyaev, 
        Dmitry Zuev, Prashant Manohar, Xintian Feng, Anna Krylov, 
        Matthew Goldey, Alec White, Thomas Jagau, Kaushik Nanda, 
        Anastasia Gunina, Alexander Kunitsa, Joonho Lee.

   CCMAN original authors:
   Anna I. Krylov, C. David Sherrill, Steven R. Gwaltney,
   Edward F. C. Byrd (2000)
   Sergey V. Levchenko, Lyudmila V. Slipchenko, Tao Wang,
   Ana-Maria C. Cristian (2003)
   Piotr A. Pieniazek, C. Melania Oana, Evgeny Epifanovsky (2007)
   Prashant Manohar (2009)

 ------------------------------------------------------------------------------


 Allocating and initializing 30808MB of RAM...
 Calculation will run on 6 cores.


 Alpha MOs, Restricted
 -- Occupied --                  
-79.994 -15.580  -7.535  -5.428  -5.427  -5.426  -1.156  -0.785
  1 A     2 A     3 A     4 A     5 A     6 A     7 A     8 A                  
 -0.641  -0.473  -0.425  -0.402
  9 A    10 A    11 A    12 A                                                  
 -- Virtual --                   
  0.027   0.046   0.064   0.085   0.091   0.096   0.110   0.180
 13 A    14 A    15 A    16 A    17 A    18 A    19 A    20 A                  
  0.229   0.237   0.238   0.267   0.301   0.312   0.388   0.405
 21 A    22 A    23 A    24 A    25 A    26 A    27 A    28 A                  
  0.516   0.563   0.691   0.809   0.844   0.910   0.917   0.973
 29 A    30 A    31 A    32 A    33 A    34 A    35 A    36 A                  
  1.062   1.068   1.130   1.316   1.348   1.568   1.648   1.673
 37 A    38 A    39 A    40 A    41 A    42 A    43 A    44 A                  
  1.704   1.828   1.905   1.934   2.230   2.322   2.442   2.644
 45 A    46 A    47 A    48 A    49 A    50 A    51 A    52 A                  
  2.675   2.899   2.908   3.044   3.359   4.281   4.452   4.930
 53 A    54 A    55 A    56 A    57 A    58 A    59 A    60 A                  
  7.592  14.761  14.821  14.957  36.824 166.212
 61 A    62 A    63 A    64 A    65 A    66 A                                  

 Beta MOs, Restricted
 -- Occupied --                  
-79.994 -15.580  -7.535  -5.428  -5.427  -5.426  -1.156  -0.785
  1 A     2 A     3 A     4 A     5 A     6 A     7 A     8 A                  
 -0.641  -0.473  -0.425  -0.402
  9 A    10 A    11 A    12 A                                                  
 -- Virtual --                   
  0.027   0.046   0.064   0.085   0.091   0.096   0.110   0.180
 13 A    14 A    15 A    16 A    17 A    18 A    19 A    20 A                  
  0.229   0.237   0.238   0.267   0.301   0.312   0.388   0.405
 21 A    22 A    23 A    24 A    25 A    26 A    27 A    28 A                  
  0.516   0.563   0.691   0.809   0.844   0.910   0.917   0.973
 29 A    30 A    31 A    32 A    33 A    34 A    35 A    36 A                  
  1.062   1.068   1.130   1.316   1.348   1.568   1.648   1.673
 37 A    38 A    39 A    40 A    41 A    42 A    43 A    44 A                  
  1.704   1.828   1.905   1.934   2.230   2.322   2.442   2.644
 45 A    46 A    47 A    48 A    49 A    50 A    51 A    52 A                  
  2.675   2.899   2.908   3.044   3.359   4.281   4.452   4.930
 53 A    54 A    55 A    56 A    57 A    58 A    59 A    60 A                  
  7.592  14.761  14.821  14.957  36.824 166.212
 61 A    62 A    63 A    64 A    65 A    66 A                                  

 Occupation and symmetry of molecular orbitals

 Point group: C1 (1 irreducible representation).

                           A     All 
 -------------------------------------
 All molecular orbitals:
  - Alpha                  66    66  
  - Beta                   66    66  
 -------------------------------------
 Alpha orbitals:
  - Frozen occupied        6     6   
  - Active occupied        6     6   
  - Active virtual         54    54  
  - Frozen virtual         0     0   
 -------------------------------------
 Beta orbitals:
  - Frozen occupied        6     6   
  - Active occupied        6     6   
  - Active virtual         54    54  
  - Frozen virtual         0     0   
 -------------------------------------

 Import integrals:   CPU 0.00 s  wall 0.00 s

 Import integrals:   CPU 2.04 s  wall 0.39 s

 MP2 amplitudes:   CPU 0.01 s  wall 0.01 s

Running a double precision version
           CCSD T amplitudes will be solved using DIIS.

           Start     Size      MaxIter   EConv     TConv     
           3         7         100       1.00e-07  1.00e-05  
 ------------------------------------------------------------------------------
           Energy (a.u.)   Ediff      Tdiff       Comment
 ------------------------------------------------------------------------------
          -396.62289791                           
     1    -396.62843964   5.54e-03   5.61e-01     
     2    -396.64055580   1.21e-02   8.06e-02     
     3    -396.64150957   9.54e-04   3.48e-02     
     4    -396.64309649   1.59e-03   1.15e-02     Switched to DIIS steps.
     5    -396.64359301   4.97e-04   9.31e-03     
     6    -396.64360550   1.25e-05   1.70e-03     
     7    -396.64360446   1.04e-06   6.61e-04     
     8    -396.64360544   9.76e-07   1.62e-04     
     9    -396.64360520   2.33e-07   5.98e-05     
    10    -396.64360511   9.62e-08   2.26e-05     
    11    -396.64360505   5.66e-08   1.20e-05     
    12    -396.64360504   1.05e-08   2.43e-06     
 ------------------------------------------------------------------------------
          -396.64360504                           CCSD T converged.

End of double precision
 SCF energy                 = -396.32111497
 MP2 energy                 = -396.62289791
 CCSD correlation energy     =   -0.32249007
 CCSD total energy           = -396.64360504

 CCSD  T1^2 = 0.0065  T2^2 = 0.1543  Leading amplitudes:

 Amplitude    Orbitals with energies
  0.0200       11 (A) A                  ->    35 (A) A                   
              -0.4252                          0.9171                     
  0.0200       11 (A) B                  ->    35 (A) B                   
              -0.4252                          0.9171                     
  0.0177       11 (A) A                  ->    37 (A) A                   
              -0.4252                          1.0619                     
  0.0177       11 (A) B                  ->    37 (A) B                   
              -0.4252                          1.0619                     

 Amplitude    Orbitals with energies
 -0.1181       11 (A) A      11 (A) B    ->    13 (A) A      13 (A) B     
              -0.4252       -0.4252            0.0268        0.0268       
  0.1181       11 (A) A      11 (A) B    ->    13 (A) B      13 (A) A     
              -0.4252       -0.4252            0.0268        0.0268       
  0.1181       11 (A) B      11 (A) A    ->    13 (A) A      13 (A) B     
              -0.4252       -0.4252            0.0268        0.0268       
 -0.1181       11 (A) B      11 (A) A    ->    13 (A) B      13 (A) A     
              -0.4252       -0.4252            0.0268        0.0268       

 Computing CCSD intemediates for later calculations in double precision
 Finished.

Running a double precision version
           CCSD Lambda amplitudes will be solved using DIIS.
           Start     Size      MaxIter   EConv     LConv     
           3         7         100       1.00e-07  1.00e-05  
 ------------------------------------------------------------------------------
            Enorm      Ldiff       Comment
 ------------------------------------------------------------------------------
     1     3.94e-02   3.08e-02     
     2     9.50e-03   5.01e-03     
     3     3.99e-03   1.90e-03     
     4     1.88e-03   1.18e-03     Switched to DIIS steps.
     5     5.42e-04   4.52e-04     
     6     1.73e-04   1.34e-04     
     7     5.45e-05   2.82e-05     
     8     2.05e-05   2.81e-06     
     9     7.46e-06   9.96e-09     
    10     2.80e-06   1.03e-07     
    11     8.47e-07   5.54e-08     
    12     3.32e-07   2.90e-08     
    13     1.22e-07   3.44e-08     
    14     4.47e-08   7.13e-09     
 ------------------------------------------------------------------------------
                                   CCSD Lambda converged.

 Computing density matrices in double precision...
           Orbital response amplitudes will be solved using DIIS.
           Start     Size      MaxIter   EConv     LConv     
           3         7         100       1.00e-06  1.00e-06  
 ------------------------------------------------------------------------------
            Enorm      Ldiff       Comment
 ------------------------------------------------------------------------------
     1     5.32e-02   3.86e-03     
     2     2.83e-02   1.21e-02     
     3     2.09e-02   2.79e-03     
     4     8.91e-03   7.24e-04     Switched to DIIS steps.
     5     2.80e-03   2.83e-03     
     6     8.16e-04   3.00e-04     
     7     7.69e-05   1.67e-04     
     8     8.63e-06   1.23e-05     
     9     3.57e-06   1.21e-07     
    10     6.42e-07   3.26e-07     
 ------------------------------------------------------------------------------
                                   Orbital response converged.

 Computing density matrices... Done.
 CCSD calculation:   CPU 31.89 s  wall 7.14 s

 Transferring MO TPDM to AO TPDM
 Transferring g2_o1o1o1o1
 Transferring g2_o1o1o1v1
 Transferring g2_o1o1v1v1
 Transferring g2_o1v1o1v1
 Transferring g2_o1v1v1v1
 Transferring g2_v1v1v1v1
 Adding separable TPDM
 Computing TPDM gradient
 --------------------------------------------------------
 2e gradient
  Atom          X               Y               Z
 --------------------------------------------------------
    1        -13.007398        2.806717       -0.000000  
    2         -1.156062       -2.825578        0.000000  
    3         12.107583        3.006822        0.000000  
    4          2.055877       -2.987961       -0.000000  
 --------------------------------------------------------
 --------------------------------------------------------
 Final gradient
  Atom          X               Y               Z
 --------------------------------------------------------
    1        -13.007398        2.806717       -0.000000  
    2         -1.156062       -2.825578        0.000000  
    3         12.107583        3.006822        0.000000  
    4          2.055877       -2.987961       -0.000000  
 --------------------------------------------------------
 Analytic gradient from two-electron contribution:   CPU 13.02 s  wall 2.23 s

 Total ccman2 time:   CPU 49.70 s  wall 10.39 s


 --------------------------------------------------------------

                    Orbital Energies (a.u.)
 --------------------------------------------------------------

 Alpha MOs
 -- Occupied --
-79.9936 -15.5796  -7.5345  -5.4277  -5.4272  -5.4259  -1.1558  -0.7847
 -0.6411  -0.4731  -0.4252  -0.4015
 -- Virtual --
  0.0268   0.0456   0.0643   0.0845   0.0909   0.0961   0.1104   0.1795
  0.2293   0.2370   0.2376   0.2673   0.3007   0.3121   0.3878   0.4048
  0.5158   0.5628   0.6906   0.8093   0.8437   0.9100   0.9171   0.9727
  1.0619   1.0684   1.1297   1.3161   1.3476   1.5681   1.6477   1.6727
  1.7039   1.8276   1.9047   1.9339   2.2300   2.3223   2.4418   2.6444
  2.6747   2.8989   2.9080   3.0437   3.3591   4.2807   4.4519   4.9300
  7.5919  14.7614  14.8210  14.9571  36.8244 166.2117
 --------------------------------------------------------------

          Ground-State Mulliken Net Atomic Charges

     Atom                 Charge (a.u.)
  ----------------------------------------
      1 P                     0.329235
      2 H                    -0.130061
      3 N                    -0.426364
      4 H                     0.227189
  ----------------------------------------
  Sum of atomic charges =    -0.000000

 -----------------------------------------------------------------
                    Cartesian Multipole Moments
 -----------------------------------------------------------------
    Charge (ESU x 10^10)
                 0.0000
    Dipole Moment (Debye)
         X       1.0347      Y       2.0085      Z       0.0000
       Tot       2.2594
    Quadrupole Moments (Debye-Ang)
        XX     -20.9465     XY      -2.3386     YY     -20.4639
        XZ      -0.0000     YZ      -0.0000     ZZ     -19.4141
    Octopole Moments (Debye-Ang^2)
       XXX      -0.2511    XXY       6.0394    XYY      -2.0923
       YYY       1.4781    XXZ      -0.0000    XYZ       0.0000
       YYZ      -0.0000    XZZ       0.5547    YZZ       0.8026
       ZZZ      -0.0000
    Hexadecapole Moments (Debye-Ang^3)
      XXXX    -101.5338   XXXY      -7.6814   XXYY     -24.7286
      XYYY      -4.2306   YYYY     -42.6473   XXXZ      -0.0000
      XXYZ      -0.0000   XYYZ      -0.0000   YYYZ      -0.0000
      XXZZ     -21.3249   XYZZ      -0.5402   YYZZ     -11.2855
      XZZZ      -0.0000   YZZZ      -0.0000   ZZZZ     -25.0271
 -----------------------------------------------------------------
 DrvMan completing analytic gradient of the correlated energy
 Correlated dipole moment
            1
    1   0.4070904
    2   0.7902027
    3   0.0000000
 Energy read as -396.643605041
 Full Analytical Gradient: (in a.u., or Hartree/Bohr)
             1             2             3             4
    1   -0.00079078   -0.00010258    0.00108843   -0.00019507
    2    0.00011094   -0.00018572   -0.00025313    0.00032791
    3   -0.00000000   -0.00000000    0.00000000    0.00000000
 Gradient time:  CPU 0.70 s  wall 0.64 s
 ----------------------------------------------------------------
             Standard Nuclear Orientation (Angstroms)
    I     Atom           X                Y                Z
 ----------------------------------------------------------------
    1      P       0.5325891818    -0.0904222054    -0.0000000000
    2      H       0.8713580667     1.3119109013     0.0000000000
    3      N      -1.0498120302    -0.1074608606     0.0000000000
    4      H      -1.5185115829     0.7966482038     0.0000000000
 ----------------------------------------------------------------
 Nuclear Repulsion Energy =    49.5701193685 hartrees
 There are       12 alpha and       12 beta electrons

                       Distance Matrix (Angstroms)
             P (  1)   H (  2)   N (  3)
   H (  2)  1.442672
   N (  3)  1.582493  2.388621
   H (  4)  2.234705  2.444785  1.018377

 Requested basis set is 6-311++G(d,p)
 There are 29 shells and 66 basis functions
 A cutoff of  1.0D-14 yielded    435 shell pairs
 There are      2282 function pairs (      2427 Cartesian)
 Smallest overlap matrix eigenvalue = 1.55E-03
 Guess MOs from SCF MO coefficient file

 -----------------------------------------------------------------------
  General SCF calculation program by
  Eric Jon Sundstrom, Paul Horn, Yuezhi Mao, Dmitri Zuev, Alec White,
  David Stuck, Shaama M.S., Shane Yost, Joonho Lee, David Small,
  Daniel Levine, Susi Lehtola, Hugh Burton, Evgeny Epifanovsky
 -----------------------------------------------------------------------
 Hartree-Fock
 using 6 threads for integral computing
 -------------------------------------------------------
 OpenMP Integral computing Module                
 Release: version 2.0, May 2017, Q-Chem Inc. Pleasanton 
 -------------------------------------------------------
 A restricted SCF calculation will be
 performed using DIIS
 SCF converges when DIIS error is below 1.0e-08
 ---------------------------------------
  Cycle       Energy         DIIS error
 ---------------------------------------
    1    -396.3210022847      5.69e-05  
    2    -396.3210042019      2.06e-05  
    3    -396.3210044169      1.08e-05  
    4    -396.3210044963      3.14e-06  
    5    -396.3210045051      7.85e-07  
    6    -396.3210045063      3.41e-07  
    7    -396.3210045065      1.41e-07  
    8    -396.3210045066      4.01e-08  
    9    -396.3210045066      6.75e-09  Convergence criterion met
 ---------------------------------------
 SCF time:   CPU 1.46s  wall 0.00s 
 SCF   energy in the final basis set =     -396.3210045066
 Total energy in the final basis set =     -396.3210045066


 ------------------------------------------------------------------------------

   CCMAN2: suite of methods based on coupled cluster
           and equation of motion theories.

   Components:
   * libvmm-1.3-trunk
     by Evgeny Epifanovsky, Ilya Kaliman.
   * libtensor-2.5-trunk
     by Evgeny Epifanovsky, Michael Wormit, Dmitry Zuev, Sam Manzer, 
        Ilya Kaliman.
   * libcc-2.5-trunk
     by Evgeny Epifanovsky, Arik Landau, Tomasz Kus, Kirill Khistyaev, 
        Dmitry Zuev, Prashant Manohar, Xintian Feng, Anna Krylov, 
        Matthew Goldey, Alec White, Thomas Jagau, Kaushik Nanda, 
        Anastasia Gunina, Alexander Kunitsa, Joonho Lee.

   CCMAN original authors:
   Anna I. Krylov, C. David Sherrill, Steven R. Gwaltney,
   Edward F. C. Byrd (2000)
   Sergey V. Levchenko, Lyudmila V. Slipchenko, Tao Wang,
   Ana-Maria C. Cristian (2003)
   Piotr A. Pieniazek, C. Melania Oana, Evgeny Epifanovsky (2007)
   Prashant Manohar (2009)

 ------------------------------------------------------------------------------


 Allocating and initializing 30808MB of RAM...
 Calculation will run on 6 cores.


 Alpha MOs, Restricted
 -- Occupied --                  
-79.994 -15.580  -7.535  -5.428  -5.427  -5.426  -1.155  -0.785
  1 A     2 A     3 A     4 A     5 A     6 A     7 A     8 A                  
 -0.641  -0.473  -0.425  -0.402
  9 A    10 A    11 A    12 A                                                  
 -- Virtual --                   
  0.027   0.046   0.064   0.084   0.091   0.096   0.110   0.180
 13 A    14 A    15 A    16 A    17 A    18 A    19 A    20 A                  
  0.229   0.237   0.238   0.267   0.301   0.312   0.388   0.405
 21 A    22 A    23 A    24 A    25 A    26 A    27 A    28 A                  
  0.515   0.563   0.691   0.809   0.844   0.910   0.917   0.973
 29 A    30 A    31 A    32 A    33 A    34 A    35 A    36 A                  
  1.062   1.068   1.129   1.316   1.346   1.568   1.647   1.673
 37 A    38 A    39 A    40 A    41 A    42 A    43 A    44 A                  
  1.704   1.827   1.905   1.934   2.231   2.322   2.441   2.645
 45 A    46 A    47 A    48 A    49 A    50 A    51 A    52 A                  
  2.675   2.898   2.908   3.042   3.361   4.281   4.451   4.930
 53 A    54 A    55 A    56 A    57 A    58 A    59 A    60 A                  
  7.591  14.761  14.821  14.955  36.825 166.210
 61 A    62 A    63 A    64 A    65 A    66 A                                  

 Beta MOs, Restricted
 -- Occupied --                  
-79.994 -15.580  -7.535  -5.428  -5.427  -5.426  -1.155  -0.785
  1 A     2 A     3 A     4 A     5 A     6 A     7 A     8 A                  
 -0.641  -0.473  -0.425  -0.402
  9 A    10 A    11 A    12 A                                                  
 -- Virtual --                   
  0.027   0.046   0.064   0.084   0.091   0.096   0.110   0.180
 13 A    14 A    15 A    16 A    17 A    18 A    19 A    20 A                  
  0.229   0.237   0.238   0.267   0.301   0.312   0.388   0.405
 21 A    22 A    23 A    24 A    25 A    26 A    27 A    28 A                  
  0.515   0.563   0.691   0.809   0.844   0.910   0.917   0.973
 29 A    30 A    31 A    32 A    33 A    34 A    35 A    36 A                  
  1.062   1.068   1.129   1.316   1.346   1.568   1.647   1.673
 37 A    38 A    39 A    40 A    41 A    42 A    43 A    44 A                  
  1.704   1.827   1.905   1.934   2.231   2.322   2.441   2.645
 45 A    46 A    47 A    48 A    49 A    50 A    51 A    52 A                  
  2.675   2.898   2.908   3.042   3.361   4.281   4.451   4.930
 53 A    54 A    55 A    56 A    57 A    58 A    59 A    60 A                  
  7.591  14.761  14.821  14.955  36.825 166.210
 61 A    62 A    63 A    64 A    65 A    66 A                                  

 Occupation and symmetry of molecular orbitals

 Point group: C1 (1 irreducible representation).

                           A     All 
 -------------------------------------
 All molecular orbitals:
  - Alpha                  66    66  
  - Beta                   66    66  
 -------------------------------------
 Alpha orbitals:
  - Frozen occupied        6     6   
  - Active occupied        6     6   
  - Active virtual         54    54  
  - Frozen virtual         0     0   
 -------------------------------------
 Beta orbitals:
  - Frozen occupied        6     6   
  - Active occupied        6     6   
  - Active virtual         54    54  
  - Frozen virtual         0     0   
 -------------------------------------

 Import integrals:   CPU 0.00 s  wall 0.00 s

 Import integrals:   CPU 2.01 s  wall 0.38 s

 MP2 amplitudes:   CPU 0.01 s  wall 0.01 s

Running a double precision version
           CCSD T amplitudes will be solved using DIIS.

           Start     Size      MaxIter   EConv     TConv     
           3         7         100       1.00e-07  1.00e-05  
 ------------------------------------------------------------------------------
           Energy (a.u.)   Ediff      Tdiff       Comment
 ------------------------------------------------------------------------------
          -396.62291856                           
     1    -396.62840635   5.49e-03   5.61e-01     
     2    -396.64055565   1.21e-02   8.07e-02     
     3    -396.64150267   9.47e-04   3.49e-02     
     4    -396.64309410   1.59e-03   1.15e-02     Switched to DIIS steps.
     5    -396.64359328   4.99e-04   9.36e-03     
     6    -396.64360579   1.25e-05   1.70e-03     
     7    -396.64360473   1.06e-06   6.65e-04     
     8    -396.64360571   9.79e-07   1.63e-04     
     9    -396.64360547   2.38e-07   5.99e-05     
    10    -396.64360537   9.82e-08   2.26e-05     
    11    -396.64360531   5.71e-08   1.21e-05     
    12    -396.64360530   1.05e-08   2.44e-06     
 ------------------------------------------------------------------------------
          -396.64360530                           CCSD T converged.

End of double precision
 SCF energy                 = -396.32100451
 MP2 energy                 = -396.62291856
 CCSD correlation energy     =   -0.32260080
 CCSD total energy           = -396.64360530

 CCSD  T1^2 = 0.0065  T2^2 = 0.1545  Leading amplitudes:

 Amplitude    Orbitals with energies
  0.0200       11 (A) A                  ->    35 (A) A                   
              -0.4247                          0.9166                     
  0.0200       11 (A) B                  ->    35 (A) B                   
              -0.4247                          0.9166                     
  0.0178       11 (A) A                  ->    37 (A) A                   
              -0.4247                          1.0622                     
  0.0178       11 (A) B                  ->    37 (A) B                   
              -0.4247                          1.0622                     

 Amplitude    Orbitals with energies
 -0.1187       11 (A) A      11 (A) B    ->    13 (A) A      13 (A) B     
              -0.4247       -0.4247            0.0265        0.0265       
  0.1187       11 (A) A      11 (A) B    ->    13 (A) B      13 (A) A     
              -0.4247       -0.4247            0.0265        0.0265       
  0.1187       11 (A) B      11 (A) A    ->    13 (A) A      13 (A) B     
              -0.4247       -0.4247            0.0265        0.0265       
 -0.1187       11 (A) B      11 (A) A    ->    13 (A) B      13 (A) A     
              -0.4247       -0.4247            0.0265        0.0265       

 Computing CCSD intemediates for later calculations in double precision
 Finished.

Running a double precision version
           CCSD Lambda amplitudes will be solved using DIIS.
           Start     Size      MaxIter   EConv     LConv     
           3         7         100       1.00e-07  1.00e-05  
 ------------------------------------------------------------------------------
            Enorm      Ldiff       Comment
 ------------------------------------------------------------------------------
     1     3.95e-02   3.09e-02     
     2     9.52e-03   5.01e-03     
     3     4.01e-03   1.91e-03     
     4     1.88e-03   1.18e-03     Switched to DIIS steps.
     5     5.45e-04   4.54e-04     
     6     1.74e-04   1.35e-04     
     7     5.47e-05   2.85e-05     
     8     2.06e-05   2.86e-06     
     9     7.49e-06   2.63e-08     
    10     2.82e-06   1.06e-07     
    11     8.53e-07   5.42e-08     
    12     3.35e-07   2.93e-08     
    13     1.23e-07   3.46e-08     
    14     4.52e-08   7.10e-09     
 ------------------------------------------------------------------------------
                                   CCSD Lambda converged.

 Computing density matrices in double precision...
           Orbital response amplitudes will be solved using DIIS.
           Start     Size      MaxIter   EConv     LConv     
           3         7         100       1.00e-06  1.00e-06  
 ------------------------------------------------------------------------------
            Enorm      Ldiff       Comment
 ------------------------------------------------------------------------------
     1     5.33e-02   3.83e-03     
     2     2.84e-02   1.21e-02     
     3     2.10e-02   2.84e-03     
     4     9.02e-03   7.28e-04     Switched to DIIS steps.
     5     2.83e-03   2.86e-03     
     6     8.27e-04   3.00e-04     
     7     7.74e-05   1.69e-04     
     8     8.70e-06   1.25e-05     
     9     3.60e-06   1.26e-07     
    10     6.55e-07   3.27e-07     
 ------------------------------------------------------------------------------
                                   Orbital response converged.

 Computing density matrices... Done.
 CCSD calculation:   CPU 31.97 s  wall 7.17 s

 Transferring MO TPDM to AO TPDM
 Transferring g2_o1o1o1o1
 Transferring g2_o1o1o1v1
 Transferring g2_o1o1v1v1
 Transferring g2_o1v1o1v1
 Transferring g2_o1v1v1v1
 Transferring g2_v1v1v1v1
 Adding separable TPDM
 Computing TPDM gradient
 --------------------------------------------------------
 2e gradient
  Atom          X               Y               Z
 --------------------------------------------------------
    1        -12.983060        2.807508       -0.000000  
    2         -1.157502       -2.826719        0.000000  
    3         12.089742        3.007923        0.000000  
    4          2.050820       -2.988712        0.000000  
 --------------------------------------------------------
 --------------------------------------------------------
 Final gradient
  Atom          X               Y               Z
 --------------------------------------------------------
    1        -12.983060        2.807508       -0.000000  
    2         -1.157502       -2.826719        0.000000  
    3         12.089742        3.007923        0.000000  
    4          2.050820       -2.988712        0.000000  
 --------------------------------------------------------
 Analytic gradient from two-electron contribution:   CPU 12.95 s  wall 2.22 s

 Total ccman2 time:   CPU 49.07 s  wall 10.31 s


 --------------------------------------------------------------

                    Orbital Energies (a.u.)
 --------------------------------------------------------------

 Alpha MOs
 -- Occupied --
-79.9938 -15.5799  -7.5347  -5.4279  -5.4275  -5.4261  -1.1554  -0.7849
 -0.6410  -0.4729  -0.4247  -0.4019
 -- Virtual --
  0.0265   0.0456   0.0643   0.0845   0.0908   0.0961   0.1104   0.1795
  0.2290   0.2368   0.2376   0.2673   0.3007   0.3123   0.3877   0.4048
  0.5152   0.5627   0.6907   0.8088   0.8437   0.9099   0.9166   0.9733
  1.0622   1.0683   1.1294   1.3159   1.3455   1.5680   1.6475   1.6726
  1.7035   1.8275   1.9046   1.9343   2.2311   2.3220   2.4412   2.6447
  2.6754   2.8980   2.9075   3.0420   3.3606   4.2807   4.4509   4.9298
  7.5906  14.7611  14.8207  14.9552  36.8249 166.2101
 --------------------------------------------------------------

          Ground-State Mulliken Net Atomic Charges

     Atom                 Charge (a.u.)
  ----------------------------------------
      1 P                     0.329185
      2 H                    -0.129763
      3 N                    -0.426399
      4 H                     0.226978
  ----------------------------------------
  Sum of atomic charges =    -0.000000

 -----------------------------------------------------------------
                    Cartesian Multipole Moments
 -----------------------------------------------------------------
    Charge (ESU x 10^10)
                -0.0000
    Dipole Moment (Debye)
         X       1.0405      Y       2.0102      Z       0.0000
       Tot       2.2636
    Quadrupole Moments (Debye-Ang)
        XX     -20.9566     XY      -2.3371     YY     -20.4617
        XZ      -0.0000     YZ      -0.0000     ZZ     -19.4203
    Octopole Moments (Debye-Ang^2)
       XXX      -0.1853    XXY       6.0455    XYY      -2.0726
       YYY       1.4865    XXZ       0.0000    XYZ       0.0000
       YYZ      -0.0000    XZZ       0.5665    YZZ       0.8043
       ZZZ       0.0000
    Hexadecapole Moments (Debye-Ang^3)
      XXXX    -101.7228   XXXY      -7.6934   XXYY     -24.7504
      XYYY      -4.2266   YYYY     -42.6281   XXXZ      -0.0000
      XXYZ      -0.0000   XYYZ      -0.0000   YYYZ      -0.0000
      XXZZ     -21.3553   XYZZ      -0.5422   YYZZ     -11.2874
      XZZZ      -0.0000   YZZZ      -0.0000   ZZZZ     -25.0489
 -----------------------------------------------------------------
 DrvMan completing analytic gradient of the correlated energy
 Correlated dipole moment
            1
    1   0.4093715
    2   0.7908893
    3   0.0000000
 Energy read as -396.643605303
 Full Analytical Gradient: (in a.u., or Hartree/Bohr)
             1             2             3             4
    1    0.00076750   -0.00001652   -0.00094671    0.00019573
    2    0.00014629   -0.00013915    0.00042475   -0.00043189
    3   -0.00000000   -0.00000000    0.00000000   -0.00000000
 Gradient time:  CPU 0.70 s  wall 0.64 s
 ----------------------------------------------------------------
             Standard Nuclear Orientation (Angstroms)
    I     Atom           X                Y                Z
 ----------------------------------------------------------------
    1      P       0.5325891818    -0.0904222054    -0.0000000000
    2      H       0.8713580667     1.3119109013     0.0000000000
    3      N      -1.0488120302    -0.1064608606     0.0000000000
    4      H      -1.5185115829     0.7966482038     0.0000000000
 ----------------------------------------------------------------
 Nuclear Repulsion Energy =    49.5949849204 hartrees
 There are       12 alpha and       12 beta electrons

                       Distance Matrix (Angstroms)
             P (  1)   H (  2)   N (  3)
   H (  2)  1.442672
   N (  3)  1.581483  2.387223
   H (  4)  2.234705  2.444785  1.017951

 Requested basis set is 6-311++G(d,p)
 There are 29 shells and 66 basis functions
 A cutoff of  1.0D-14 yielded    435 shell pairs
 There are      2282 function pairs (      2427 Cartesian)
 Smallest overlap matrix eigenvalue = 1.54E-03
 Guess MOs from SCF MO coefficient file

 -----------------------------------------------------------------------
  General SCF calculation program by
  Eric Jon Sundstrom, Paul Horn, Yuezhi Mao, Dmitri Zuev, Alec White,
  David Stuck, Shaama M.S., Shane Yost, Joonho Lee, David Small,
  Daniel Levine, Susi Lehtola, Hugh Burton, Evgeny Epifanovsky
 -----------------------------------------------------------------------
 Hartree-Fock
 using 6 threads for integral computing
 -------------------------------------------------------
 OpenMP Integral computing Module                
 Release: version 2.0, May 2017, Q-Chem Inc. Pleasanton 
 -------------------------------------------------------
 A restricted SCF calculation will be
 performed using DIIS
 SCF converges when DIIS error is below 1.0e-08
 ---------------------------------------
  Cycle       Energy         DIIS error
 ---------------------------------------
    1    -396.3210849816      3.38e-05  
    2    -396.3210856877      1.49e-05  
    3    -396.3210857963      7.49e-06  
    4    -396.3210858351      1.36e-06  
    5    -396.3210858375      3.65e-07  
    6    -396.3210858377      9.87e-08  
    7    -396.3210858377      3.29e-08  
    8    -396.3210858377      1.30e-08  
    9    -396.3210858377      4.64e-09  Convergence criterion met
 ---------------------------------------
 SCF time:   CPU 1.46s  wall 0.00s 
 SCF   energy in the final basis set =     -396.3210858377
 Total energy in the final basis set =     -396.3210858377


 ------------------------------------------------------------------------------

   CCMAN2: suite of methods based on coupled cluster
           and equation of motion theories.

   Components:
   * libvmm-1.3-trunk
     by Evgeny Epifanovsky, Ilya Kaliman.
   * libtensor-2.5-trunk
     by Evgeny Epifanovsky, Michael Wormit, Dmitry Zuev, Sam Manzer, 
        Ilya Kaliman.
   * libcc-2.5-trunk
     by Evgeny Epifanovsky, Arik Landau, Tomasz Kus, Kirill Khistyaev, 
        Dmitry Zuev, Prashant Manohar, Xintian Feng, Anna Krylov, 
        Matthew Goldey, Alec White, Thomas Jagau, Kaushik Nanda, 
        Anastasia Gunina, Alexander Kunitsa, Joonho Lee.

   CCMAN original authors:
   Anna I. Krylov, C. David Sherrill, Steven R. Gwaltney,
   Edward F. C. Byrd (2000)
   Sergey V. Levchenko, Lyudmila V. Slipchenko, Tao Wang,
   Ana-Maria C. Cristian (2003)
   Piotr A. Pieniazek, C. Melania Oana, Evgeny Epifanovsky (2007)
   Prashant Manohar (2009)

 ------------------------------------------------------------------------------


 Allocating and initializing 30808MB of RAM...
 Calculation will run on 6 cores.


 Alpha MOs, Restricted
 -- Occupied --                  
-79.994 -15.580  -7.535  -5.428  -5.427  -5.426  -1.156  -0.785
  1 A     2 A     3 A     4 A     5 A     6 A     7 A     8 A                  
 -0.641  -0.473  -0.425  -0.402
  9 A    10 A    11 A    12 A                                                  
 -- Virtual --                   
  0.027   0.046   0.064   0.084   0.091   0.096   0.110   0.180
 13 A    14 A    15 A    16 A    17 A    18 A    19 A    20 A                  
  0.229   0.237   0.238   0.267   0.301   0.312   0.388   0.405
 21 A    22 A    23 A    24 A    25 A    26 A    27 A    28 A                  
  0.516   0.563   0.691   0.809   0.844   0.910   0.917   0.973
 29 A    30 A    31 A    32 A    33 A    34 A    35 A    36 A                  
  1.062   1.068   1.130   1.316   1.347   1.568   1.648   1.673
 37 A    38 A    39 A    40 A    41 A    42 A    43 A    44 A                  
  1.704   1.828   1.905   1.934   2.232   2.322   2.441   2.644
 45 A    46 A    47 A    48 A    49 A    50 A    51 A    52 A                  
  2.676   2.898   2.908   3.043   3.361   4.281   4.451   4.931
 53 A    54 A    55 A    56 A    57 A    58 A    59 A    60 A                  
  7.591  14.761  14.821  14.956  36.826 166.211
 61 A    62 A    63 A    64 A    65 A    66 A                                  

 Beta MOs, Restricted
 -- Occupied --                  
-79.994 -15.580  -7.535  -5.428  -5.427  -5.426  -1.156  -0.785
  1 A     2 A     3 A     4 A     5 A     6 A     7 A     8 A                  
 -0.641  -0.473  -0.425  -0.402
  9 A    10 A    11 A    12 A                                                  
 -- Virtual --                   
  0.027   0.046   0.064   0.084   0.091   0.096   0.110   0.180
 13 A    14 A    15 A    16 A    17 A    18 A    19 A    20 A                  
  0.229   0.237   0.238   0.267   0.301   0.312   0.388   0.405
 21 A    22 A    23 A    24 A    25 A    26 A    27 A    28 A                  
  0.516   0.563   0.691   0.809   0.844   0.910   0.917   0.973
 29 A    30 A    31 A    32 A    33 A    34 A    35 A    36 A                  
  1.062   1.068   1.130   1.316   1.347   1.568   1.648   1.673
 37 A    38 A    39 A    40 A    41 A    42 A    43 A    44 A                  
  1.704   1.828   1.905   1.934   2.232   2.322   2.441   2.644
 45 A    46 A    47 A    48 A    49 A    50 A    51 A    52 A                  
  2.676   2.898   2.908   3.043   3.361   4.281   4.451   4.931
 53 A    54 A    55 A    56 A    57 A    58 A    59 A    60 A                  
  7.591  14.761  14.821  14.956  36.826 166.211
 61 A    62 A    63 A    64 A    65 A    66 A                                  

 Occupation and symmetry of molecular orbitals

 Point group: C1 (1 irreducible representation).

                           A     All 
 -------------------------------------
 All molecular orbitals:
  - Alpha                  66    66  
  - Beta                   66    66  
 -------------------------------------
 Alpha orbitals:
  - Frozen occupied        6     6   
  - Active occupied        6     6   
  - Active virtual         54    54  
  - Frozen virtual         0     0   
 -------------------------------------
 Beta orbitals:
  - Frozen occupied        6     6   
  - Active occupied        6     6   
  - Active virtual         54    54  
  - Frozen virtual         0     0   
 -------------------------------------

 Import integrals:   CPU 0.00 s  wall 0.00 s

 Import integrals:   CPU 2.00 s  wall 0.38 s

 MP2 amplitudes:   CPU 0.01 s  wall 0.01 s

Running a double precision version
           CCSD T amplitudes will be solved using DIIS.

           Start     Size      MaxIter   EConv     TConv     
           3         7         100       1.00e-07  1.00e-05  
 ------------------------------------------------------------------------------
           Energy (a.u.)   Ediff      Tdiff       Comment
 ------------------------------------------------------------------------------
          -396.62290275                           
     1    -396.62842901   5.53e-03   5.61e-01     
     2    -396.64055596   1.21e-02   8.06e-02     
     3    -396.64150722   9.51e-04   3.49e-02     
     4    -396.64309578   1.59e-03   1.15e-02     Switched to DIIS steps.
     5    -396.64359325   4.97e-04   9.33e-03     
     6    -396.64360574   1.25e-05   1.70e-03     
     7    -396.64360468   1.06e-06   6.63e-04     
     8    -396.64360566   9.76e-07   1.62e-04     
     9    -396.64360542   2.36e-07   5.99e-05     
    10    -396.64360532   9.75e-08   2.26e-05     
    11    -396.64360527   5.69e-08   1.20e-05     
    12    -396.64360526   1.06e-08   2.43e-06     
 ------------------------------------------------------------------------------
          -396.64360526                           CCSD T converged.

End of double precision
 SCF energy                 = -396.32108584
 MP2 energy                 = -396.62290275
 CCSD correlation energy     =   -0.32251942
 CCSD total energy           = -396.64360526

 CCSD  T1^2 = 0.0065  T2^2 = 0.1543  Leading amplitudes:

 Amplitude    Orbitals with energies
  0.0200       11 (A) A                  ->    35 (A) A                   
              -0.4249                          0.9168                     
  0.0200       11 (A) B                  ->    35 (A) B                   
              -0.4249                          0.9168                     
  0.0178       11 (A) A                  ->    37 (A) A                   
              -0.4249                          1.0621                     
  0.0178       11 (A) B                  ->    37 (A) B                   
              -0.4249                          1.0621                     

 Amplitude    Orbitals with energies
 -0.1184       11 (A) A      11 (A) B    ->    13 (A) A      13 (A) B     
              -0.4249       -0.4249            0.0267        0.0267       
  0.1184       11 (A) A      11 (A) B    ->    13 (A) B      13 (A) A     
              -0.4249       -0.4249            0.0267        0.0267       
  0.1184       11 (A) B      11 (A) A    ->    13 (A) A      13 (A) B     
              -0.4249       -0.4249            0.0267        0.0267       
 -0.1184       11 (A) B      11 (A) A    ->    13 (A) B      13 (A) A     
              -0.4249       -0.4249            0.0267        0.0267       

 Computing CCSD intemediates for later calculations in double precision
 Finished.

Running a double precision version
           CCSD Lambda amplitudes will be solved using DIIS.
           Start     Size      MaxIter   EConv     LConv     
           3         7         100       1.00e-07  1.00e-05  
 ------------------------------------------------------------------------------
            Enorm      Ldiff       Comment
 ------------------------------------------------------------------------------
     1     3.94e-02   3.09e-02     
     2     9.51e-03   5.01e-03     
     3     4.00e-03   1.90e-03     
     4     1.88e-03   1.18e-03     Switched to DIIS steps.
     5     5.44e-04   4.53e-04     
     6     1.74e-04   1.35e-04     
     7     5.46e-05   2.84e-05     
     8     2.05e-05   2.84e-06     
     9     7.48e-06   1.62e-08     
    10     2.81e-06   1.04e-07     
    11     8.50e-07   5.55e-08     
    12     3.34e-07   2.93e-08     
    13     1.23e-07   3.46e-08     
    14     4.49e-08   7.15e-09     
 ------------------------------------------------------------------------------
                                   CCSD Lambda converged.

 Computing density matrices in double precision...
           Orbital response amplitudes will be solved using DIIS.
           Start     Size      MaxIter   EConv     LConv     
           3         7         100       1.00e-06  1.00e-06  
 ------------------------------------------------------------------------------
            Enorm      Ldiff       Comment
 ------------------------------------------------------------------------------
     1     5.33e-02   3.84e-03     
     2     2.83e-02   1.21e-02     
     3     2.09e-02   2.82e-03     
     4     8.90e-03   7.30e-04     Switched to DIIS steps.
     5     2.82e-03   2.82e-03     
     6     8.21e-04   3.01e-04     
     7     7.71e-05   1.68e-04     
     8     8.66e-06   1.24e-05     
     9     3.58e-06   1.24e-07     
    10     6.49e-07   3.27e-07     
 ------------------------------------------------------------------------------
                                   Orbital response converged.

 Computing density matrices... Done.
 CCSD calculation:   CPU 31.74 s  wall 7.10 s

 Transferring MO TPDM to AO TPDM
 Transferring g2_o1o1o1o1
 Transferring g2_o1o1o1v1
 Transferring g2_o1o1v1v1
 Transferring g2_o1v1o1v1
 Transferring g2_o1v1v1v1
 Transferring g2_v1v1v1v1
 Adding separable TPDM
 Computing TPDM gradient
 --------------------------------------------------------
 2e gradient
  Atom          X               Y               Z
 --------------------------------------------------------
    1        -12.998056        2.817505       -0.000000  
    2         -1.155609       -2.826643        0.000000  
    3         12.098380        2.998892       -0.000000  
    4          2.055285       -2.989754        0.000000  
 --------------------------------------------------------
 --------------------------------------------------------
 Final gradient
  Atom          X               Y               Z
 --------------------------------------------------------
    1        -12.998056        2.817505       -0.000000  
    2         -1.155609       -2.826643        0.000000  
    3         12.098380        2.998892       -0.000000  
    4          2.055285       -2.989754        0.000000  
 --------------------------------------------------------
 Analytic gradient from two-electron contribution:   CPU 13.25 s  wall 2.29 s

 Total ccman2 time:   CPU 49.13 s  wall 10.30 s


 --------------------------------------------------------------

                    Orbital Energies (a.u.)
 --------------------------------------------------------------

 Alpha MOs
 -- Occupied --
-79.9937 -15.5796  -7.5346  -5.4278  -5.4274  -5.4260  -1.1557  -0.7850
 -0.6411  -0.4730  -0.4249  -0.4017
 -- Virtual --
  0.0267   0.0456   0.0643   0.0845   0.0908   0.0961   0.1104   0.1795
  0.2292   0.2369   0.2376   0.2672   0.3009   0.3123   0.3877   0.4048
  0.5156   0.5628   0.6908   0.8090   0.8437   0.9103   0.9168   0.9731
  1.0621   1.0685   1.1296   1.3158   1.3466   1.5684   1.6478   1.6727
  1.7041   1.8276   1.9047   1.9341   2.2318   2.3222   2.4414   2.6442
  2.6759   2.8983   2.9079   3.0432   3.3611   4.2808   4.4514   4.9314
  7.5913  14.7612  14.8208  14.9562  36.8256 166.2109
 --------------------------------------------------------------

          Ground-State Mulliken Net Atomic Charges

     Atom                 Charge (a.u.)
  ----------------------------------------
      1 P                     0.329337
      2 H                    -0.129980
      3 N                    -0.426660
      4 H                     0.227304
  ----------------------------------------
  Sum of atomic charges =    -0.000000

 -----------------------------------------------------------------
                    Cartesian Multipole Moments
 -----------------------------------------------------------------
    Charge (ESU x 10^10)
                -0.0000
    Dipole Moment (Debye)
         X       1.0383      Y       2.0075      Z       0.0000
       Tot       2.2601
    Quadrupole Moments (Debye-Ang)
        XX     -20.9487     XY      -2.3387     YY     -20.4610
        XZ      -0.0000     YZ      -0.0000     ZZ     -19.4162
    Octopole Moments (Debye-Ang^2)
       XXX      -0.2198    XXY       6.0349    XYY      -2.0861
       YYY       1.4645    XXZ       0.0000    XYZ       0.0000
       YYZ      -0.0000    XZZ       0.5599    YZZ       0.7973
       ZZZ       0.0000
    Hexadecapole Moments (Debye-Ang^3)
      XXXX    -101.6074   XXXY      -7.6794   XXYY     -24.7327
      XYYY      -4.2138   YYYY     -42.6255   XXXZ      -0.0000
      XXYZ      -0.0000   XYYZ      -0.0000   YYYZ      -0.0000
      XXZZ     -21.3368   XYZZ      -0.5369   YYZZ     -11.2842
      XZZZ      -0.0000   YZZZ      -0.0000   ZZZZ     -25.0365
 -----------------------------------------------------------------
 DrvMan completing analytic gradient of the correlated energy
 Correlated dipole moment
            1
    1   0.4084918
    2   0.7898208
    3   0.0000000
 Energy read as -396.643605257
 Full Analytical Gradient: (in a.u., or Hartree/Bohr)
             1             2             3             4
    1    0.00010456   -0.00011844   -0.00027211    0.00028599
    2    0.00003076   -0.00015333    0.00084160   -0.00071903
    3   -0.00000000   -0.00000000    0.00000000   -0.00000000
 Gradient time:  CPU 0.70 s  wall 0.65 s
 ----------------------------------------------------------------
             Standard Nuclear Orientation (Angstroms)
    I     Atom           X                Y                Z
 ----------------------------------------------------------------
    1      P       0.5325891818    -0.0904222054    -0.0000000000
    2      H       0.8713580667     1.3119109013     0.0000000000
    3      N      -1.0488120302    -0.1084608606     0.0000000000
    4      H      -1.5185115829     0.7966482038     0.0000000000
 ----------------------------------------------------------------
 Nuclear Repulsion Energy =    49.5874004979 hartrees
 There are       12 alpha and       12 beta electrons

                       Distance Matrix (Angstroms)
             P (  1)   H (  2)   N (  3)
   H (  2)  1.442672
   N (  3)  1.581504  2.388411
   H (  4)  2.234705  2.444785  1.019725

 Requested basis set is 6-311++G(d,p)
 There are 29 shells and 66 basis functions
 A cutoff of  1.0D-14 yielded    435 shell pairs
 There are      2282 function pairs (      2427 Cartesian)
 Smallest overlap matrix eigenvalue = 1.54E-03
 Guess MOs from SCF MO coefficient file

 -----------------------------------------------------------------------
  General SCF calculation program by
  Eric Jon Sundstrom, Paul Horn, Yuezhi Mao, Dmitri Zuev, Alec White,
  David Stuck, Shaama M.S., Shane Yost, Joonho Lee, David Small,
  Daniel Levine, Susi Lehtola, Hugh Burton, Evgeny Epifanovsky
 -----------------------------------------------------------------------
 Hartree-Fock
 using 6 threads for integral computing
 -------------------------------------------------------
 OpenMP Integral computing Module                
 Release: version 2.0, May 2017, Q-Chem Inc. Pleasanton 
 -------------------------------------------------------
 A restricted SCF calculation will be
 performed using DIIS
 SCF converges when DIIS error is below 1.0e-08
 ---------------------------------------
  Cycle       Energy         DIIS error
 ---------------------------------------
    1    -396.3210324850      4.98e-05  
    2    -396.3210339272      1.46e-05  
    3    -396.3210340668      1.04e-05  
    4    -396.3210341259      1.71e-06  
    5    -396.3210341311      4.83e-07  
    6    -396.3210341315      1.94e-07  
    7    -396.3210341316      6.66e-08  
    8    -396.3210341316      2.60e-08  
    9    -396.3210341316      7.70e-09  Convergence criterion met
 ---------------------------------------
 SCF time:   CPU 1.47s  wall 0.00s 
 SCF   energy in the final basis set =     -396.3210341316
 Total energy in the final basis set =     -396.3210341316


 ------------------------------------------------------------------------------

   CCMAN2: suite of methods based on coupled cluster
           and equation of motion theories.

   Components:
   * libvmm-1.3-trunk
     by Evgeny Epifanovsky, Ilya Kaliman.
   * libtensor-2.5-trunk
     by Evgeny Epifanovsky, Michael Wormit, Dmitry Zuev, Sam Manzer, 
        Ilya Kaliman.
   * libcc-2.5-trunk
     by Evgeny Epifanovsky, Arik Landau, Tomasz Kus, Kirill Khistyaev, 
        Dmitry Zuev, Prashant Manohar, Xintian Feng, Anna Krylov, 
        Matthew Goldey, Alec White, Thomas Jagau, Kaushik Nanda, 
        Anastasia Gunina, Alexander Kunitsa, Joonho Lee.

   CCMAN original authors:
   Anna I. Krylov, C. David Sherrill, Steven R. Gwaltney,
   Edward F. C. Byrd (2000)
   Sergey V. Levchenko, Lyudmila V. Slipchenko, Tao Wang,
   Ana-Maria C. Cristian (2003)
   Piotr A. Pieniazek, C. Melania Oana, Evgeny Epifanovsky (2007)
   Prashant Manohar (2009)

 ------------------------------------------------------------------------------


 Allocating and initializing 30808MB of RAM...
 Calculation will run on 6 cores.


 Alpha MOs, Restricted
 -- Occupied --                  
-79.994 -15.580  -7.535  -5.428  -5.427  -5.426  -1.156  -0.785
  1 A     2 A     3 A     4 A     5 A     6 A     7 A     8 A                  
 -0.641  -0.473  -0.425  -0.402
  9 A    10 A    11 A    12 A                                                  
 -- Virtual --                   
  0.027   0.046   0.064   0.085   0.091   0.096   0.110   0.180
 13 A    14 A    15 A    16 A    17 A    18 A    19 A    20 A                  
  0.229   0.237   0.238   0.267   0.301   0.312   0.388   0.405
 21 A    22 A    23 A    24 A    25 A    26 A    27 A    28 A                  
  0.516   0.563   0.690   0.809   0.844   0.910   0.917   0.973
 29 A    30 A    31 A    32 A    33 A    34 A    35 A    36 A                  
  1.062   1.068   1.130   1.316   1.346   1.568   1.647   1.673
 37 A    38 A    39 A    40 A    41 A    42 A    43 A    44 A                  
  1.703   1.828   1.905   1.934   2.229   2.322   2.442   2.645
 45 A    46 A    47 A    48 A    49 A    50 A    51 A    52 A                  
  2.674   2.899   2.908   3.042   3.359   4.281   4.451   4.928
 53 A    54 A    55 A    56 A    57 A    58 A    59 A    60 A                  
  7.591  14.761  14.821  14.956  36.824 166.211
 61 A    62 A    63 A    64 A    65 A    66 A                                  

 Beta MOs, Restricted
 -- Occupied --                  
-79.994 -15.580  -7.535  -5.428  -5.427  -5.426  -1.156  -0.785
  1 A     2 A     3 A     4 A     5 A     6 A     7 A     8 A                  
 -0.641  -0.473  -0.425  -0.402
  9 A    10 A    11 A    12 A                                                  
 -- Virtual --                   
  0.027   0.046   0.064   0.085   0.091   0.096   0.110   0.180
 13 A    14 A    15 A    16 A    17 A    18 A    19 A    20 A                  
  0.229   0.237   0.238   0.267   0.301   0.312   0.388   0.405
 21 A    22 A    23 A    24 A    25 A    26 A    27 A    28 A                  
  0.516   0.563   0.690   0.809   0.844   0.910   0.917   0.973
 29 A    30 A    31 A    32 A    33 A    34 A    35 A    36 A                  
  1.062   1.068   1.130   1.316   1.346   1.568   1.647   1.673
 37 A    38 A    39 A    40 A    41 A    42 A    43 A    44 A                  
  1.703   1.828   1.905   1.934   2.229   2.322   2.442   2.645
 45 A    46 A    47 A    48 A    49 A    50 A    51 A    52 A                  
  2.674   2.899   2.908   3.042   3.359   4.281   4.451   4.928
 53 A    54 A    55 A    56 A    57 A    58 A    59 A    60 A                  
  7.591  14.761  14.821  14.956  36.824 166.211
 61 A    62 A    63 A    64 A    65 A    66 A                                  

 Occupation and symmetry of molecular orbitals

 Point group: C1 (1 irreducible representation).

                           A     All 
 -------------------------------------
 All molecular orbitals:
  - Alpha                  66    66  
  - Beta                   66    66  
 -------------------------------------
 Alpha orbitals:
  - Frozen occupied        6     6   
  - Active occupied        6     6   
  - Active virtual         54    54  
  - Frozen virtual         0     0   
 -------------------------------------
 Beta orbitals:
  - Frozen occupied        6     6   
  - Active occupied        6     6   
  - Active virtual         54    54  
  - Frozen virtual         0     0   
 -------------------------------------

 Import integrals:   CPU 0.00 s  wall 0.00 s

 Import integrals:   CPU 2.04 s  wall 0.39 s

 MP2 amplitudes:   CPU 0.01 s  wall 0.01 s

Running a double precision version
           CCSD T amplitudes will be solved using DIIS.

           Start     Size      MaxIter   EConv     TConv     
           3         7         100       1.00e-07  1.00e-05  
 ------------------------------------------------------------------------------
           Energy (a.u.)   Ediff      Tdiff       Comment
 ------------------------------------------------------------------------------
          -396.62291419                           
     1    -396.62841749   5.50e-03   5.61e-01     
     2    -396.64055598   1.21e-02   8.07e-02     
     3    -396.64150553   9.50e-04   3.49e-02     
     4    -396.64309530   1.59e-03   1.15e-02     Switched to DIIS steps.
     5    -396.64359353   4.98e-04   9.34e-03     
     6    -396.64360605   1.25e-05   1.70e-03     
     7    -396.64360500   1.05e-06   6.63e-04     
     8    -396.64360598   9.79e-07   1.63e-04     
     9    -396.64360575   2.35e-07   5.99e-05     
    10    -396.64360565   9.69e-08   2.26e-05     
    11    -396.64360559   5.67e-08   1.20e-05     
    12    -396.64360558   1.04e-08   2.44e-06     
 ------------------------------------------------------------------------------
          -396.64360558                           CCSD T converged.

End of double precision
 SCF energy                 = -396.32103413
 MP2 energy                 = -396.62291419
 CCSD correlation energy     =   -0.32257145
 CCSD total energy           = -396.64360558

 CCSD  T1^2 = 0.0065  T2^2 = 0.1544  Leading amplitudes:

 Amplitude    Orbitals with energies
  0.0200       11 (A) A                  ->    35 (A) A                   
              -0.4250                          0.9168                     
  0.0200       11 (A) B                  ->    35 (A) B                   
              -0.4250                          0.9168                     
  0.0177       11 (A) A                  ->    37 (A) A                   
              -0.4250                          1.0621                     
  0.0177       11 (A) B                  ->    37 (A) B                   
              -0.4250                          1.0621                     

 Amplitude    Orbitals with energies
 -0.1184       11 (A) A      11 (A) B    ->    13 (A) A      13 (A) B     
              -0.4250       -0.4250            0.0267        0.0267       
  0.1184       11 (A) A      11 (A) B    ->    13 (A) B      13 (A) A     
              -0.4250       -0.4250            0.0267        0.0267       
  0.1184       11 (A) B      11 (A) A    ->    13 (A) A      13 (A) B     
              -0.4250       -0.4250            0.0267        0.0267       
 -0.1184       11 (A) B      11 (A) A    ->    13 (A) B      13 (A) A     
              -0.4250       -0.4250            0.0267        0.0267       

 Computing CCSD intemediates for later calculations in double precision
 Finished.

Running a double precision version
           CCSD Lambda amplitudes will be solved using DIIS.
           Start     Size      MaxIter   EConv     LConv     
           3         7         100       1.00e-07  1.00e-05  
 ------------------------------------------------------------------------------
            Enorm      Ldiff       Comment
 ------------------------------------------------------------------------------
     1     3.94e-02   3.09e-02     
     2     9.51e-03   5.01e-03     
     3     4.00e-03   1.90e-03     
     4     1.88e-03   1.18e-03     Switched to DIIS steps.
     5     5.44e-04   4.53e-04     
     6     1.73e-04   1.35e-04     
     7     5.46e-05   2.83e-05     
     8     2.05e-05   2.84e-06     
     9     7.47e-06   2.00e-08     
    10     2.81e-06   1.05e-07     
    11     8.50e-07   5.42e-08     
    12     3.34e-07   2.90e-08     
    13     1.23e-07   3.44e-08     
    14     4.50e-08   7.08e-09     
 ------------------------------------------------------------------------------
                                   CCSD Lambda converged.

 Computing density matrices in double precision...
           Orbital response amplitudes will be solved using DIIS.
           Start     Size      MaxIter   EConv     LConv     
           3         7         100       1.00e-06  1.00e-06  
 ------------------------------------------------------------------------------
            Enorm      Ldiff       Comment
 ------------------------------------------------------------------------------
     1     5.33e-02   3.85e-03     
     2     2.83e-02   1.21e-02     
     3     2.11e-02   2.81e-03     
     4     9.03e-03   7.23e-04     Switched to DIIS steps.
     5     2.81e-03   2.87e-03     
     6     8.22e-04   3.00e-04     
     7     7.72e-05   1.68e-04     
     8     8.67e-06   1.24e-05     
     9     3.59e-06   1.23e-07     
    10     6.48e-07   3.27e-07     
 ------------------------------------------------------------------------------
                                   Orbital response converged.

 Computing density matrices... Done.
 CCSD calculation:   CPU 31.39 s  wall 7.09 s

 Transferring MO TPDM to AO TPDM
 Transferring g2_o1o1o1o1
 Transferring g2_o1o1o1v1
 Transferring g2_o1o1v1v1
 Transferring g2_o1v1o1v1
 Transferring g2_o1v1v1v1
 Transferring g2_v1v1v1v1
 Adding separable TPDM
 Computing TPDM gradient
 --------------------------------------------------------
 2e gradient
  Atom          X               Y               Z
 --------------------------------------------------------
    1        -12.992391        2.796730        0.000000  
    2         -1.157956       -2.825656        0.000000  
    3         12.098934        3.015848        0.000000  
    4          2.051413       -2.986922       -0.000000  
 --------------------------------------------------------
 --------------------------------------------------------
 Final gradient
  Atom          X               Y               Z
 --------------------------------------------------------
    1        -12.992391        2.796730        0.000000  
    2         -1.157956       -2.825656        0.000000  
    3         12.098934        3.015848        0.000000  
    4          2.051413       -2.986922       -0.000000  
 --------------------------------------------------------
 Analytic gradient from two-electron contribution:   CPU 13.27 s  wall 2.30 s

 Total ccman2 time:   CPU 49.69 s  wall 10.46 s


 --------------------------------------------------------------

                    Orbital Energies (a.u.)
 --------------------------------------------------------------

 Alpha MOs
 -- Occupied --
-79.9937 -15.5799  -7.5346  -5.4278  -5.4273  -5.4260  -1.1555  -0.7846
 -0.6410  -0.4730  -0.4250  -0.4017
 -- Virtual --
  0.0267   0.0455   0.0643   0.0845   0.0908   0.0961   0.1104   0.1795
  0.2291   0.2369   0.2376   0.2673   0.3005   0.3121   0.3878   0.4048
  0.5155   0.5627   0.6904   0.8091   0.8437   0.9097   0.9168   0.9729
  1.0621   1.0682   1.1296   1.3163   1.3465   1.5678   1.6474   1.6726
  1.7034   1.8275   1.9047   1.9341   2.2293   2.3222   2.4416   2.6449
  2.6742   2.8986   2.9077   3.0425   3.3586   4.2806   4.4515   4.9284
  7.5913  14.7612  14.8208  14.9561  36.8237 166.2109
 --------------------------------------------------------------

          Ground-State Mulliken Net Atomic Charges

     Atom                 Charge (a.u.)
  ----------------------------------------
      1 P                     0.329083
      2 H                    -0.129843
      3 N                    -0.426104
      4 H                     0.226864
  ----------------------------------------
  Sum of atomic charges =    -0.000000

 -----------------------------------------------------------------
                    Cartesian Multipole Moments
 -----------------------------------------------------------------
    Charge (ESU x 10^10)
                -0.0000
    Dipole Moment (Debye)
         X       1.0370      Y       2.0112      Z      -0.0000
       Tot       2.2628
    Quadrupole Moments (Debye-Ang)
        XX     -20.9544     XY      -2.3370     YY     -20.4645
        XZ       0.0000     YZ       0.0000     ZZ     -19.4183
    Octopole Moments (Debye-Ang^2)
       XXX      -0.2166    XXY       6.0501    XYY      -2.0788
       YYY       1.5002    XXZ      -0.0000    XYZ      -0.0000
       YYZ      -0.0000    XZZ       0.5613    YZZ       0.8096
       ZZZ      -0.0000
    Hexadecapole Moments (Debye-Ang^3)
      XXXX    -101.6491   XXXY      -7.6954   XXYY     -24.7463
      XYYY      -4.2433   YYYY     -42.6499   XXXZ       0.0000
      XXYZ       0.0000   XYYZ      -0.0000   YYYZ      -0.0000
      XXZZ     -21.3433   XYZZ      -0.5455   YYZZ     -11.2888
      XZZZ       0.0000   YZZZ      -0.0000   ZZZZ     -25.0395
 -----------------------------------------------------------------
 DrvMan completing analytic gradient of the correlated energy
 Correlated dipole moment
            1
    1   0.4079741
    2   0.7912711
    3  -0.0000000
 Energy read as -396.643605583
 Full Analytical Gradient: (in a.u., or Hartree/Bohr)
             1             2             3             4
    1   -0.00012251   -0.00000062    0.00040577   -0.00028265
    2    0.00022629   -0.00017143   -0.00066715    0.00061230
    3   -0.00000000   -0.00000000    0.00000000    0.00000000
 Gradient time:  CPU 0.75 s  wall 0.65 s
 ----------------------------------------------------------------
             Standard Nuclear Orientation (Angstroms)
    I     Atom           X                Y                Z
 ----------------------------------------------------------------
    1      P       0.5325891818    -0.0904222054    -0.0000000000
    2      H       0.8713580667     1.3119109013     0.0000000000
    3      N      -1.0488120302    -0.1074608606     0.0010000000
    4      H      -1.5185115829     0.7966482038     0.0000000000
 ----------------------------------------------------------------
 Nuclear Repulsion Energy =    49.5911884253 hartrees
 There are       12 alpha and       12 beta electrons

                       Distance Matrix (Angstroms)
             P (  1)   H (  2)   N (  3)
   H (  2)  1.442672
   N (  3)  1.581493  2.387817
   H (  4)  2.234705  2.444785  1.018838

 Requested basis set is 6-311++G(d,p)
 There are 29 shells and 66 basis functions
 A cutoff of  1.0D-14 yielded    435 shell pairs
 There are      2282 function pairs (      2427 Cartesian)
 Smallest overlap matrix eigenvalue = 1.54E-03
 Guess MOs from SCF MO coefficient file

 -----------------------------------------------------------------------
  General SCF calculation program by
  Eric Jon Sundstrom, Paul Horn, Yuezhi Mao, Dmitri Zuev, Alec White,
  David Stuck, Shaama M.S., Shane Yost, Joonho Lee, David Small,
  Daniel Levine, Susi Lehtola, Hugh Burton, Evgeny Epifanovsky
 -----------------------------------------------------------------------
 Hartree-Fock
 using 6 threads for integral computing
 -------------------------------------------------------
 OpenMP Integral computing Module                
 Release: version 2.0, May 2017, Q-Chem Inc. Pleasanton 
 -------------------------------------------------------
 A restricted SCF calculation will be
 performed using DIIS
 SCF converges when DIIS error is below 1.0e-08
 ---------------------------------------
  Cycle       Energy         DIIS error
 ---------------------------------------
    1    -396.3210598934      3.11e-05  
    2    -396.3210605284      8.73e-06  
    3    -396.3210605985      5.90e-06  
    4    -396.3210606206      1.43e-06  
    5    -396.3210606258      6.11e-07  
    6    -396.3210606272      2.89e-07  
    7    -396.3210606276      7.82e-08  
    8    -396.3210606276      2.31e-08  
    9    -396.3210606277      8.61e-09  Convergence criterion met
 ---------------------------------------
 SCF time:   CPU 1.47s  wall 1.00s 
 SCF   energy in the final basis set =     -396.3210606277
 Total energy in the final basis set =     -396.3210606277


 ------------------------------------------------------------------------------

   CCMAN2: suite of methods based on coupled cluster
           and equation of motion theories.

   Components:
   * libvmm-1.3-trunk
     by Evgeny Epifanovsky, Ilya Kaliman.
   * libtensor-2.5-trunk
     by Evgeny Epifanovsky, Michael Wormit, Dmitry Zuev, Sam Manzer, 
        Ilya Kaliman.
   * libcc-2.5-trunk
     by Evgeny Epifanovsky, Arik Landau, Tomasz Kus, Kirill Khistyaev, 
        Dmitry Zuev, Prashant Manohar, Xintian Feng, Anna Krylov, 
        Matthew Goldey, Alec White, Thomas Jagau, Kaushik Nanda, 
        Anastasia Gunina, Alexander Kunitsa, Joonho Lee.

   CCMAN original authors:
   Anna I. Krylov, C. David Sherrill, Steven R. Gwaltney,
   Edward F. C. Byrd (2000)
   Sergey V. Levchenko, Lyudmila V. Slipchenko, Tao Wang,
   Ana-Maria C. Cristian (2003)
   Piotr A. Pieniazek, C. Melania Oana, Evgeny Epifanovsky (2007)
   Prashant Manohar (2009)

 ------------------------------------------------------------------------------


 Allocating and initializing 30808MB of RAM...
 Calculation will run on 6 cores.


 Alpha MOs, Restricted
 -- Occupied --                  
-79.994 -15.580  -7.535  -5.428  -5.427  -5.426  -1.156  -0.785
  1 A     2 A     3 A     4 A     5 A     6 A     7 A     8 A                  
 -0.641  -0.473  -0.425  -0.402
  9 A    10 A    11 A    12 A                                                  
 -- Virtual --                   
  0.027   0.046   0.064   0.085   0.091   0.096   0.110   0.180
 13 A    14 A    15 A    16 A    17 A    18 A    19 A    20 A                  
  0.229   0.237   0.238   0.267   0.301   0.312   0.388   0.405
 21 A    22 A    23 A    24 A    25 A    26 A    27 A    28 A                  
  0.516   0.563   0.691   0.809   0.844   0.910   0.917   0.973
 29 A    30 A    31 A    32 A    33 A    34 A    35 A    36 A                  
  1.062   1.068   1.130   1.316   1.347   1.568   1.648   1.673
 37 A    38 A    39 A    40 A    41 A    42 A    43 A    44 A                  
  1.704   1.828   1.905   1.934   2.231   2.322   2.442   2.645
 45 A    46 A    47 A    48 A    49 A    50 A    51 A    52 A                  
  2.675   2.898   2.908   3.043   3.360   4.281   4.451   4.930
 53 A    54 A    55 A    56 A    57 A    58 A    59 A    60 A                  
  7.591  14.761  14.821  14.956  36.825 166.211
 61 A    62 A    63 A    64 A    65 A    66 A                                  

 Beta MOs, Restricted
 -- Occupied --                  
-79.994 -15.580  -7.535  -5.428  -5.427  -5.426  -1.156  -0.785
  1 A     2 A     3 A     4 A     5 A     6 A     7 A     8 A                  
 -0.641  -0.473  -0.425  -0.402
  9 A    10 A    11 A    12 A                                                  
 -- Virtual --                   
  0.027   0.046   0.064   0.085   0.091   0.096   0.110   0.180
 13 A    14 A    15 A    16 A    17 A    18 A    19 A    20 A                  
  0.229   0.237   0.238   0.267   0.301   0.312   0.388   0.405
 21 A    22 A    23 A    24 A    25 A    26 A    27 A    28 A                  
  0.516   0.563   0.691   0.809   0.844   0.910   0.917   0.973
 29 A    30 A    31 A    32 A    33 A    34 A    35 A    36 A                  
  1.062   1.068   1.130   1.316   1.347   1.568   1.648   1.673
 37 A    38 A    39 A    40 A    41 A    42 A    43 A    44 A                  
  1.704   1.828   1.905   1.934   2.231   2.322   2.442   2.645
 45 A    46 A    47 A    48 A    49 A    50 A    51 A    52 A                  
  2.675   2.898   2.908   3.043   3.360   4.281   4.451   4.930
 53 A    54 A    55 A    56 A    57 A    58 A    59 A    60 A                  
  7.591  14.761  14.821  14.956  36.825 166.211
 61 A    62 A    63 A    64 A    65 A    66 A                                  

 Occupation and symmetry of molecular orbitals

 Point group: C1 (1 irreducible representation).

                           A     All 
 -------------------------------------
 All molecular orbitals:
  - Alpha                  66    66  
  - Beta                   66    66  
 -------------------------------------
 Alpha orbitals:
  - Frozen occupied        6     6   
  - Active occupied        6     6   
  - Active virtual         54    54  
  - Frozen virtual         0     0   
 -------------------------------------
 Beta orbitals:
  - Frozen occupied        6     6   
  - Active occupied        6     6   
  - Active virtual         54    54  
  - Frozen virtual         0     0   
 -------------------------------------

 Import integrals:   CPU 0.00 s  wall 0.00 s

 Import integrals:   CPU 2.03 s  wall 0.39 s

 MP2 amplitudes:   CPU 0.01 s  wall 0.01 s

Running a double precision version
           CCSD T amplitudes will be solved using DIIS.

           Start     Size      MaxIter   EConv     TConv     
           3         7         100       1.00e-07  1.00e-05  
 ------------------------------------------------------------------------------
           Energy (a.u.)   Ediff      Tdiff       Comment
 ------------------------------------------------------------------------------
          -396.62290910                           
     1    -396.62842389   5.51e-03   5.61e-01     
     2    -396.64055660   1.21e-02   8.06e-02     
     3    -396.64150701   9.50e-04   3.49e-02     
     4    -396.64309618   1.59e-03   1.15e-02     Switched to DIIS steps.
     5    -396.64359403   4.98e-04   9.33e-03     
     6    -396.64360653   1.25e-05   1.70e-03     
     7    -396.64360548   1.05e-06   6.63e-04     
     8    -396.64360646   9.77e-07   1.63e-04     
     9    -396.64360622   2.36e-07   5.99e-05     
    10    -396.64360612   9.72e-08   2.26e-05     
    11    -396.64360607   5.68e-08   1.20e-05     
    12    -396.64360606   1.05e-08   2.44e-06     
 ------------------------------------------------------------------------------
          -396.64360606                           CCSD T converged.

End of double precision
 SCF energy                 = -396.32106063
 MP2 energy                 = -396.62290910
 CCSD correlation energy     =   -0.32254543
 CCSD total energy           = -396.64360606

 CCSD  T1^2 = 0.0065  T2^2 = 0.1544  Leading amplitudes:

 Amplitude    Orbitals with energies
  0.0200       11 (A) A                  ->    35 (A) A                   
              -0.4250                          0.9168                     
  0.0200       11 (A) B                  ->    35 (A) B                   
              -0.4250                          0.9168                     
  0.0178       11 (A) A                  ->    37 (A) A                   
              -0.4250                          1.0621                     
  0.0178       11 (A) B                  ->    37 (A) B                   
              -0.4250                          1.0621                     

 Amplitude    Orbitals with energies
 -0.1184       11 (A) A      11 (A) B    ->    13 (A) A      13 (A) B     
              -0.4250       -0.4250            0.0267        0.0267       
  0.1184       11 (A) A      11 (A) B    ->    13 (A) B      13 (A) A     
              -0.4250       -0.4250            0.0267        0.0267       
  0.1184       11 (A) B      11 (A) A    ->    13 (A) A      13 (A) B     
              -0.4250       -0.4250            0.0267        0.0267       
 -0.1184       11 (A) B      11 (A) A    ->    13 (A) B      13 (A) A     
              -0.4250       -0.4250            0.0267        0.0267       

 Computing CCSD intemediates for later calculations in double precision
 Finished.

Running a double precision version
           CCSD Lambda amplitudes will be solved using DIIS.
           Start     Size      MaxIter   EConv     LConv     
           3         7         100       1.00e-07  1.00e-05  
 ------------------------------------------------------------------------------
            Enorm      Ldiff       Comment
 ------------------------------------------------------------------------------
     1     3.94e-02   3.09e-02     
     2     9.51e-03   5.01e-03     
     3     4.00e-03   1.90e-03     
     4     1.88e-03   1.18e-03     Switched to DIIS steps.
     5     5.44e-04   4.53e-04     
     6     1.73e-04   1.35e-04     
     7     5.46e-05   2.83e-05     
     8     2.05e-05   2.84e-06     
     9     7.48e-06   1.81e-08     
    10     2.81e-06   1.04e-07     
    11     8.50e-07   5.48e-08     
    12     3.34e-07   2.91e-08     
    13     1.23e-07   3.45e-08     
    14     4.54e-08   7.12e-09     
 ------------------------------------------------------------------------------
                                   CCSD Lambda converged.

 Computing density matrices in double precision...
           Orbital response amplitudes will be solved using DIIS.
           Start     Size      MaxIter   EConv     LConv     
           3         7         100       1.00e-06  1.00e-06  
 ------------------------------------------------------------------------------
            Enorm      Ldiff       Comment
 ------------------------------------------------------------------------------
     1     5.33e-02   3.84e-03     
     2     2.83e-02   1.21e-02     
     3     2.10e-02   2.81e-03     
     4     8.96e-03   7.26e-04     Switched to DIIS steps.
     5     2.82e-03   2.85e-03     
     6     8.22e-04   3.00e-04     
     7     7.71e-05   1.68e-04     
     8     8.67e-06   1.24e-05     
     9     3.59e-06   1.24e-07     
    10     6.50e-07   3.27e-07     
 ------------------------------------------------------------------------------
                                   Orbital response converged.

 Computing density matrices... Done.
 CCSD calculation:   CPU 31.59 s  wall 7.12 s

 Transferring MO TPDM to AO TPDM
 Transferring g2_o1o1o1o1
 Transferring g2_o1o1o1v1
 Transferring g2_o1o1v1v1
 Transferring g2_o1v1o1v1
 Transferring g2_o1v1v1v1
 Transferring g2_v1v1v1v1
 Adding separable TPDM
 Computing TPDM gradient
 --------------------------------------------------------
 2e gradient
  Atom          X               Y               Z
 --------------------------------------------------------
    1        -12.995221        2.807113        0.009175  
    2         -1.156784       -2.826149       -0.000539  
    3         12.098654        3.007371       -0.012240  
    4          2.053351       -2.988335        0.003604  
 --------------------------------------------------------
 --------------------------------------------------------
 Final gradient
  Atom          X               Y               Z
 --------------------------------------------------------
    1        -12.995221        2.807113        0.009175  
    2         -1.156784       -2.826149       -0.000539  
    3         12.098654        3.007371       -0.012240  
    4          2.053351       -2.988335        0.003604  
 --------------------------------------------------------
 Analytic gradient from two-electron contribution:   CPU 12.91 s  wall 2.22 s

 Total ccman2 time:   CPU 49.34 s  wall 10.37 s


 --------------------------------------------------------------

                    Orbital Energies (a.u.)
 --------------------------------------------------------------

 Alpha MOs
 -- Occupied --
-79.9937 -15.5797  -7.5346  -5.4278  -5.4273  -5.4260  -1.1556  -0.7848
 -0.6411  -0.4730  -0.4250  -0.4017
 -- Virtual --
  0.0267   0.0456   0.0643   0.0845   0.0908   0.0961   0.1104   0.1795
  0.2292   0.2369   0.2376   0.2673   0.3007   0.3122   0.3878   0.4048
  0.5155   0.5628   0.6906   0.8090   0.8437   0.9100   0.9168   0.9730
  1.0621   1.0684   1.1296   1.3160   1.3465   1.5681   1.6476   1.6726
  1.7037   1.8276   1.9047   1.9341   2.2306   2.3222   2.4415   2.6445
  2.6750   2.8985   2.9078   3.0428   3.3598   4.2807   4.4514   4.9299
  7.5913  14.7612  14.8208  14.9562  36.8246 166.2109
 --------------------------------------------------------------

          Ground-State Mulliken Net Atomic Charges

     Atom                 Charge (a.u.)
  ----------------------------------------
      1 P                     0.329210
      2 H                    -0.129912
      3 N                    -0.426382
      4 H                     0.227084
  ----------------------------------------
  Sum of atomic charges =     0.000000

 -----------------------------------------------------------------
                    Cartesian Multipole Moments
 -----------------------------------------------------------------
    Charge (ESU x 10^10)
                 0.0000
    Dipole Moment (Debye)
         X       1.0376      Y       2.0094      Z      -0.0030
       Tot       2.2615
    Quadrupole Moments (Debye-Ang)
        XX     -20.9516     XY      -2.3378     YY     -20.4628
        XZ       0.0035     YZ       0.0009     ZZ     -19.4172
    Octopole Moments (Debye-Ang^2)
       XXX      -0.2182    XXY       6.0425    XYY      -2.0825
       YYY       1.4823    XXZ      -0.0118    XYZ      -0.0008
       YYZ      -0.0066    XZZ       0.5606    YZZ       0.8035
       ZZZ      -0.0205
    Hexadecapole Moments (Debye-Ang^3)
      XXXX    -101.6282   XXXY      -7.6874   XXYY     -24.7395
      XYYY      -4.2286   YYYY     -42.6377   XXXZ       0.0264
      XXYZ       0.0034   XYYZ       0.0085   YYYZ       0.0032
      XXZZ     -21.3401   XYZZ      -0.5412   YYZZ     -11.2865
      XZZZ       0.0210   YZZZ       0.0031   ZZZZ     -25.0380
 -----------------------------------------------------------------
 DrvMan completing analytic gradient of the correlated energy
 Correlated dipole moment
            1
    1   0.4082327
    2   0.7905465
    3  -0.0011723
 Energy read as -396.643606056
 Full Analytical Gradient: (in a.u., or Hartree/Bohr)
             1             2             3             4
    1   -0.00000912   -0.00005947    0.00006830    0.00000029
    2    0.00012860   -0.00016238    0.00008514   -0.00005135
    3   -0.00006129    0.00003671    0.00008095   -0.00005637
 Gradient time:  CPU 0.70 s  wall 0.65 s
 ----------------------------------------------------------------
             Standard Nuclear Orientation (Angstroms)
    I     Atom           X                Y                Z
 ----------------------------------------------------------------
    1      P       0.5325891818    -0.0904222054    -0.0000000000
    2      H       0.8713580667     1.3119109013     0.0000000000
    3      N      -1.0488120302    -0.1074608606     0.0000000000
    4      H      -1.5175115829     0.7966482038     0.0000000000
 ----------------------------------------------------------------
 Nuclear Repulsion Energy =    49.5943878450 hartrees
 There are       12 alpha and       12 beta electrons

                       Distance Matrix (Angstroms)
             P (  1)   H (  2)   N (  3)
   H (  2)  1.442672
   N (  3)  1.581493  2.387817
   H (  4)  2.233788  2.443807  1.018377

 Requested basis set is 6-311++G(d,p)
 There are 29 shells and 66 basis functions
 A cutoff of  1.0D-14 yielded    435 shell pairs
 There are      2282 function pairs (      2427 Cartesian)
 Smallest overlap matrix eigenvalue = 1.54E-03
 Guess MOs from SCF MO coefficient file

 -----------------------------------------------------------------------
  General SCF calculation program by
  Eric Jon Sundstrom, Paul Horn, Yuezhi Mao, Dmitri Zuev, Alec White,
  David Stuck, Shaama M.S., Shane Yost, Joonho Lee, David Small,
  Daniel Levine, Susi Lehtola, Hugh Burton, Evgeny Epifanovsky
 -----------------------------------------------------------------------
 Hartree-Fock
 using 6 threads for integral computing
 -------------------------------------------------------
 OpenMP Integral computing Module                
 Release: version 2.0, May 2017, Q-Chem Inc. Pleasanton 
 -------------------------------------------------------
 A restricted SCF calculation will be
 performed using DIIS
 SCF converges when DIIS error is below 1.0e-08
 ---------------------------------------
  Cycle       Energy         DIIS error
 ---------------------------------------
    1    -396.3210710346      2.39e-05  
    2    -396.3210714266      6.13e-06  
    3    -396.3210714723      3.27e-06  
    4    -396.3210714814      1.31e-06  
    5    -396.3210714853      5.70e-07  
    6    -396.3210714867      2.50e-07  
    7    -396.3210714870      5.55e-08  
    8    -396.3210714870      1.67e-08  
    9    -396.3210714871      5.02e-09  Convergence criterion met
 ---------------------------------------
 SCF time:   CPU 1.45s  wall 1.00s 
 SCF   energy in the final basis set =     -396.3210714871
 Total energy in the final basis set =     -396.3210714871


 ------------------------------------------------------------------------------

   CCMAN2: suite of methods based on coupled cluster
           and equation of motion theories.

   Components:
   * libvmm-1.3-trunk
     by Evgeny Epifanovsky, Ilya Kaliman.
   * libtensor-2.5-trunk
     by Evgeny Epifanovsky, Michael Wormit, Dmitry Zuev, Sam Manzer, 
        Ilya Kaliman.
   * libcc-2.5-trunk
     by Evgeny Epifanovsky, Arik Landau, Tomasz Kus, Kirill Khistyaev, 
        Dmitry Zuev, Prashant Manohar, Xintian Feng, Anna Krylov, 
        Matthew Goldey, Alec White, Thomas Jagau, Kaushik Nanda, 
        Anastasia Gunina, Alexander Kunitsa, Joonho Lee.

   CCMAN original authors:
   Anna I. Krylov, C. David Sherrill, Steven R. Gwaltney,
   Edward F. C. Byrd (2000)
   Sergey V. Levchenko, Lyudmila V. Slipchenko, Tao Wang,
   Ana-Maria C. Cristian (2003)
   Piotr A. Pieniazek, C. Melania Oana, Evgeny Epifanovsky (2007)
   Prashant Manohar (2009)

 ------------------------------------------------------------------------------


 Allocating and initializing 30808MB of RAM...
 Calculation will run on 6 cores.


 Alpha MOs, Restricted
 -- Occupied --                  
-79.994 -15.580  -7.535  -5.428  -5.427  -5.426  -1.156  -0.785
  1 A     2 A     3 A     4 A     5 A     6 A     7 A     8 A                  
 -0.641  -0.473  -0.425  -0.402
  9 A    10 A    11 A    12 A                                                  
 -- Virtual --                   
  0.027   0.046   0.064   0.084   0.091   0.096   0.110   0.180
 13 A    14 A    15 A    16 A    17 A    18 A    19 A    20 A                  
  0.229   0.237   0.238   0.267   0.301   0.312   0.388   0.405
 21 A    22 A    23 A    24 A    25 A    26 A    27 A    28 A                  
  0.516   0.563   0.691   0.809   0.844   0.910   0.917   0.973
 29 A    30 A    31 A    32 A    33 A    34 A    35 A    36 A                  
  1.062   1.068   1.129   1.316   1.346   1.568   1.647   1.673
 37 A    38 A    39 A    40 A    41 A    42 A    43 A    44 A                  
  1.704   1.828   1.905   1.934   2.231   2.322   2.442   2.645
 45 A    46 A    47 A    48 A    49 A    50 A    51 A    52 A                  
  2.675   2.898   2.908   3.043   3.361   4.281   4.452   4.930
 53 A    54 A    55 A    56 A    57 A    58 A    59 A    60 A                  
  7.591  14.761  14.821  14.956  36.825 166.211
 61 A    62 A    63 A    64 A    65 A    66 A                                  

 Beta MOs, Restricted
 -- Occupied --                  
-79.994 -15.580  -7.535  -5.428  -5.427  -5.426  -1.156  -0.785
  1 A     2 A     3 A     4 A     5 A     6 A     7 A     8 A                  
 -0.641  -0.473  -0.425  -0.402
  9 A    10 A    11 A    12 A                                                  
 -- Virtual --                   
  0.027   0.046   0.064   0.084   0.091   0.096   0.110   0.180
 13 A    14 A    15 A    16 A    17 A    18 A    19 A    20 A                  
  0.229   0.237   0.238   0.267   0.301   0.312   0.388   0.405
 21 A    22 A    23 A    24 A    25 A    26 A    27 A    28 A                  
  0.516   0.563   0.691   0.809   0.844   0.910   0.917   0.973
 29 A    30 A    31 A    32 A    33 A    34 A    35 A    36 A                  
  1.062   1.068   1.129   1.316   1.346   1.568   1.647   1.673
 37 A    38 A    39 A    40 A    41 A    42 A    43 A    44 A                  
  1.704   1.828   1.905   1.934   2.231   2.322   2.442   2.645
 45 A    46 A    47 A    48 A    49 A    50 A    51 A    52 A                  
  2.675   2.898   2.908   3.043   3.361   4.281   4.452   4.930
 53 A    54 A    55 A    56 A    57 A    58 A    59 A    60 A                  
  7.591  14.761  14.821  14.956  36.825 166.211
 61 A    62 A    63 A    64 A    65 A    66 A                                  

 Occupation and symmetry of molecular orbitals

 Point group: C1 (1 irreducible representation).

                           A     All 
 -------------------------------------
 All molecular orbitals:
  - Alpha                  66    66  
  - Beta                   66    66  
 -------------------------------------
 Alpha orbitals:
  - Frozen occupied        6     6   
  - Active occupied        6     6   
  - Active virtual         54    54  
  - Frozen virtual         0     0   
 -------------------------------------
 Beta orbitals:
  - Frozen occupied        6     6   
  - Active occupied        6     6   
  - Active virtual         54    54  
  - Frozen virtual         0     0   
 -------------------------------------

 Import integrals:   CPU 0.00 s  wall 0.00 s

 Import integrals:   CPU 2.03 s  wall 0.39 s

 MP2 amplitudes:   CPU 0.01 s  wall 0.01 s

Running a double precision version
           CCSD T amplitudes will be solved using DIIS.

           Start     Size      MaxIter   EConv     TConv     
           3         7         100       1.00e-07  1.00e-05  
 ------------------------------------------------------------------------------
           Energy (a.u.)   Ediff      Tdiff       Comment
 ------------------------------------------------------------------------------
          -396.62290832                           
     1    -396.62842721   5.52e-03   5.61e-01     
     2    -396.64055716   1.21e-02   8.06e-02     
     3    -396.64150758   9.50e-04   3.49e-02     
     4    -396.64309628   1.59e-03   1.15e-02     Switched to DIIS steps.
     5    -396.64359390   4.98e-04   9.33e-03     
     6    -396.64360639   1.25e-05   1.70e-03     
     7    -396.64360533   1.06e-06   6.63e-04     
     8    -396.64360631   9.76e-07   1.62e-04     
     9    -396.64360607   2.35e-07   5.98e-05     
    10    -396.64360598   9.72e-08   2.26e-05     
    11    -396.64360592   5.68e-08   1.20e-05     
    12    -396.64360591   1.05e-08   2.43e-06     
 ------------------------------------------------------------------------------
          -396.64360591                           CCSD T converged.

End of double precision
 SCF energy                 = -396.32107149
 MP2 energy                 = -396.62290832
 CCSD correlation energy     =   -0.32253442
 CCSD total energy           = -396.64360591

 CCSD  T1^2 = 0.0065  T2^2 = 0.1544  Leading amplitudes:

 Amplitude    Orbitals with energies
  0.0200       11 (A) A                  ->    35 (A) A                   
              -0.4250                          0.9168                     
  0.0200       11 (A) B                  ->    35 (A) B                   
              -0.4250                          0.9168                     
  0.0177       11 (A) A                  ->    37 (A) A                   
              -0.4250                          1.0621                     
  0.0177       11 (A) B                  ->    37 (A) B                   
              -0.4250                          1.0621                     

 Amplitude    Orbitals with energies
 -0.1184       11 (A) A      11 (A) B    ->    13 (A) A      13 (A) B     
              -0.4250       -0.4250            0.0267        0.0267       
  0.1184       11 (A) A      11 (A) B    ->    13 (A) B      13 (A) A     
              -0.4250       -0.4250            0.0267        0.0267       
  0.1184       11 (A) B      11 (A) A    ->    13 (A) A      13 (A) B     
              -0.4250       -0.4250            0.0267        0.0267       
 -0.1184       11 (A) B      11 (A) A    ->    13 (A) B      13 (A) A     
              -0.4250       -0.4250            0.0267        0.0267       

 Computing CCSD intemediates for later calculations in double precision
 Finished.

Running a double precision version
           CCSD Lambda amplitudes will be solved using DIIS.
           Start     Size      MaxIter   EConv     LConv     
           3         7         100       1.00e-07  1.00e-05  
 ------------------------------------------------------------------------------
            Enorm      Ldiff       Comment
 ------------------------------------------------------------------------------
     1     3.94e-02   3.09e-02     
     2     9.51e-03   5.01e-03     
     3     4.00e-03   1.90e-03     
     4     1.88e-03   1.18e-03     Switched to DIIS steps.
     5     5.43e-04   4.53e-04     
     6     1.73e-04   1.35e-04     
     7     5.46e-05   2.83e-05     
     8     2.05e-05   2.83e-06     
     9     7.47e-06   1.78e-08     
    10     2.81e-06   1.05e-07     
    11     8.50e-07   5.48e-08     
    12     3.34e-07   2.91e-08     
    13     1.23e-07   3.45e-08     
    14     4.49e-08   7.10e-09     
 ------------------------------------------------------------------------------
                                   CCSD Lambda converged.

 Computing density matrices in double precision...
           Orbital response amplitudes will be solved using DIIS.
           Start     Size      MaxIter   EConv     LConv     
           3         7         100       1.00e-06  1.00e-06  
 ------------------------------------------------------------------------------
            Enorm      Ldiff       Comment
 ------------------------------------------------------------------------------
     1     5.33e-02   3.84e-03     
     2     2.83e-02   1.21e-02     
     3     2.09e-02   2.82e-03     
     4     8.93e-03   7.27e-04     Switched to DIIS steps.
     5     2.82e-03   2.83e-03     
     6     8.21e-04   3.01e-04     
     7     7.71e-05   1.68e-04     
     8     8.67e-06   1.24e-05     
     9     3.58e-06   1.24e-07     
    10     6.49e-07   3.26e-07     
 ------------------------------------------------------------------------------
                                   Orbital response converged.

 Computing density matrices... Done.
 CCSD calculation:   CPU 31.66 s  wall 7.13 s

 Transferring MO TPDM to AO TPDM
 Transferring g2_o1o1o1o1
 Transferring g2_o1o1o1v1
 Transferring g2_o1o1v1v1
 Transferring g2_o1v1o1v1
 Transferring g2_o1v1v1v1
 Transferring g2_v1v1v1v1
 Adding separable TPDM
 Computing TPDM gradient
 --------------------------------------------------------
 2e gradient
  Atom          X               Y               Z
 --------------------------------------------------------
    1        -12.994559        2.807148       -0.000000  
    2         -1.157208       -2.826229        0.000000  
    3         12.100353        3.009489       -0.000000  
    4          2.051415       -2.990408        0.000000  
 --------------------------------------------------------
 --------------------------------------------------------
 Final gradient
  Atom          X               Y               Z
 --------------------------------------------------------
    1        -12.994559        2.807148       -0.000000  
    2         -1.157208       -2.826229        0.000000  
    3         12.100353        3.009489       -0.000000  
    4          2.051415       -2.990408        0.000000  
 --------------------------------------------------------
 Analytic gradient from two-electron contribution:   CPU 13.30 s  wall 2.29 s

 Total ccman2 time:   CPU 49.11 s  wall 10.33 s


 --------------------------------------------------------------

                    Orbital Energies (a.u.)
 --------------------------------------------------------------

 Alpha MOs
 -- Occupied --
-79.9937 -15.5797  -7.5346  -5.4278  -5.4274  -5.4260  -1.1557  -0.7848
 -0.6411  -0.4730  -0.4250  -0.4017
 -- Virtual --
  0.0267   0.0456   0.0643   0.0845   0.0908   0.0961   0.1104   0.1795
  0.2292   0.2369   0.2376   0.2673   0.3007   0.3123   0.3878   0.4048
  0.5155   0.5628   0.6907   0.8091   0.8437   0.9100   0.9168   0.9732
  1.0621   1.0682   1.1294   1.3160   1.3465   1.5681   1.6475   1.6726
  1.7035   1.8275   1.9049   1.9341   2.2311   2.3222   2.4416   2.6450
  2.6754   2.8982   2.9077   3.0427   3.3606   4.2807   4.4517   4.9305
  7.5913  14.7612  14.8208  14.9562  36.8251 166.2109
 --------------------------------------------------------------

          Ground-State Mulliken Net Atomic Charges

     Atom                 Charge (a.u.)
  ----------------------------------------
      1 P                     0.329155
      2 H                    -0.129913
      3 N                    -0.426286
      4 H                     0.227044
  ----------------------------------------
  Sum of atomic charges =     0.000000

 -----------------------------------------------------------------
                    Cartesian Multipole Moments
 -----------------------------------------------------------------
    Charge (ESU x 10^10)
                 0.0000
    Dipole Moment (Debye)
         X       1.0387      Y       2.0095      Z       0.0000
       Tot       2.2621
    Quadrupole Moments (Debye-Ang)
        XX     -20.9563     XY      -2.3362     YY     -20.4611
        XZ       0.0000     YZ      -0.0000     ZZ     -19.4166
    Octopole Moments (Debye-Ang^2)
       XXX      -0.2113    XXY       6.0397    XYY      -2.0837
       YYY       1.4829    XXZ       0.0000    XYZ      -0.0000
       YYZ      -0.0000    XZZ       0.5594    YZZ       0.8039
       ZZZ      -0.0000
    Hexadecapole Moments (Debye-Ang^3)
      XXXX    -101.6401   XXXY      -7.6792   XXYY     -24.7381
      XYYY      -4.2285   YYYY     -42.6323   XXXZ       0.0000
      XXYZ      -0.0000   XYYZ       0.0000   YYYZ      -0.0000
      XXZZ     -21.3378   XYZZ      -0.5419   YYZZ     -11.2854
      XZZZ       0.0000   YZZZ      -0.0000   ZZZZ     -25.0367
 -----------------------------------------------------------------
 DrvMan completing analytic gradient of the correlated energy
 Correlated dipole moment
            1
    1   0.4086478
    2   0.7906105
    3   0.0000000
 Energy read as -396.643605909
 Full Analytical Gradient: (in a.u., or Hartree/Bohr)
             1             2             3             4
    1   -0.00006083   -0.00004820   -0.00012696    0.00023600
    2    0.00017481   -0.00016240    0.00037013   -0.00038254
    3    0.00000002   -0.00000001   -0.00000000   -0.00000001
 Gradient time:  CPU 0.70 s  wall 0.65 s
 ----------------------------------------------------------------
             Standard Nuclear Orientation (Angstroms)
    I     Atom           X                Y                Z
 ----------------------------------------------------------------
    1      P       0.5325891818    -0.0904222054    -0.0000000000
    2      H       0.8713580667     1.3119109013     0.0000000000
    3      N      -1.0488120302    -0.1074608606     0.0000000000
    4      H      -1.5195115829     0.7966482038     0.0000000000
 ----------------------------------------------------------------
 Nuclear Repulsion Energy =    49.5880067120 hartrees
 There are       12 alpha and       12 beta electrons

                       Distance Matrix (Angstroms)
             P (  1)   H (  2)   N (  3)
   H (  2)  1.442672
   N (  3)  1.581493  2.387817
   H (  4)  2.235623  2.445762  1.019299

 Requested basis set is 6-311++G(d,p)
 There are 29 shells and 66 basis functions
 A cutoff of  1.0D-14 yielded    435 shell pairs
 There are      2282 function pairs (      2427 Cartesian)
 Smallest overlap matrix eigenvalue = 1.55E-03
 Guess MOs from SCF MO coefficient file

 -----------------------------------------------------------------------
  General SCF calculation program by
  Eric Jon Sundstrom, Paul Horn, Yuezhi Mao, Dmitri Zuev, Alec White,
  David Stuck, Shaama M.S., Shane Yost, Joonho Lee, David Small,
  Daniel Levine, Susi Lehtola, Hugh Burton, Evgeny Epifanovsky
 -----------------------------------------------------------------------
 Hartree-Fock
 using 6 threads for integral computing
 -------------------------------------------------------
 OpenMP Integral computing Module                
 Release: version 2.0, May 2017, Q-Chem Inc. Pleasanton 
 -------------------------------------------------------
 A restricted SCF calculation will be
 performed using DIIS
 SCF converges when DIIS error is below 1.0e-08
 ---------------------------------------
  Cycle       Energy         DIIS error
 ---------------------------------------
    1    -396.3210490090      2.98e-05  
    2    -396.3210494772      7.61e-06  
    3    -396.3210495115      4.91e-06  
    4    -396.3210495247      1.01e-06  
    5    -396.3210495260      2.21e-07  
    6    -396.3210495260      4.63e-08  
    7    -396.3210495260      1.40e-08  
    8    -396.3210495260      4.19e-09  Convergence criterion met
 ---------------------------------------
 SCF time:   CPU 1.30s  wall 0.00s 
 SCF   energy in the final basis set =     -396.3210495260
 Total energy in the final basis set =     -396.3210495260


 ------------------------------------------------------------------------------

   CCMAN2: suite of methods based on coupled cluster
           and equation of motion theories.

   Components:
   * libvmm-1.3-trunk
     by Evgeny Epifanovsky, Ilya Kaliman.
   * libtensor-2.5-trunk
     by Evgeny Epifanovsky, Michael Wormit, Dmitry Zuev, Sam Manzer, 
        Ilya Kaliman.
   * libcc-2.5-trunk
     by Evgeny Epifanovsky, Arik Landau, Tomasz Kus, Kirill Khistyaev, 
        Dmitry Zuev, Prashant Manohar, Xintian Feng, Anna Krylov, 
        Matthew Goldey, Alec White, Thomas Jagau, Kaushik Nanda, 
        Anastasia Gunina, Alexander Kunitsa, Joonho Lee.

   CCMAN original authors:
   Anna I. Krylov, C. David Sherrill, Steven R. Gwaltney,
   Edward F. C. Byrd (2000)
   Sergey V. Levchenko, Lyudmila V. Slipchenko, Tao Wang,
   Ana-Maria C. Cristian (2003)
   Piotr A. Pieniazek, C. Melania Oana, Evgeny Epifanovsky (2007)
   Prashant Manohar (2009)

 ------------------------------------------------------------------------------


 Allocating and initializing 30808MB of RAM...
 Calculation will run on 6 cores.


 Alpha MOs, Restricted
 -- Occupied --                  
-79.994 -15.580  -7.535  -5.428  -5.427  -5.426  -1.155  -0.785
  1 A     2 A     3 A     4 A     5 A     6 A     7 A     8 A                  
 -0.641  -0.473  -0.425  -0.402
  9 A    10 A    11 A    12 A                                                  
 -- Virtual --                   
  0.027   0.046   0.064   0.085   0.091   0.096   0.110   0.180
 13 A    14 A    15 A    16 A    17 A    18 A    19 A    20 A                  
  0.229   0.237   0.238   0.267   0.301   0.312   0.388   0.405
 21 A    22 A    23 A    24 A    25 A    26 A    27 A    28 A                  
  0.516   0.563   0.691   0.809   0.844   0.910   0.917   0.973
 29 A    30 A    31 A    32 A    33 A    34 A    35 A    36 A                  
  1.062   1.068   1.130   1.316   1.347   1.568   1.648   1.673
 37 A    38 A    39 A    40 A    41 A    42 A    43 A    44 A                  
  1.704   1.828   1.904   1.934   2.230   2.322   2.441   2.644
 45 A    46 A    47 A    48 A    49 A    50 A    51 A    52 A                  
  2.675   2.899   2.908   3.043   3.359   4.281   4.451   4.929
 53 A    54 A    55 A    56 A    57 A    58 A    59 A    60 A                  
  7.591  14.761  14.821  14.956  36.824 166.211
 61 A    62 A    63 A    64 A    65 A    66 A                                  

 Beta MOs, Restricted
 -- Occupied --                  
-79.994 -15.580  -7.535  -5.428  -5.427  -5.426  -1.155  -0.785
  1 A     2 A     3 A     4 A     5 A     6 A     7 A     8 A                  
 -0.641  -0.473  -0.425  -0.402
  9 A    10 A    11 A    12 A                                                  
 -- Virtual --                   
  0.027   0.046   0.064   0.085   0.091   0.096   0.110   0.180
 13 A    14 A    15 A    16 A    17 A    18 A    19 A    20 A                  
  0.229   0.237   0.238   0.267   0.301   0.312   0.388   0.405
 21 A    22 A    23 A    24 A    25 A    26 A    27 A    28 A                  
  0.516   0.563   0.691   0.809   0.844   0.910   0.917   0.973
 29 A    30 A    31 A    32 A    33 A    34 A    35 A    36 A                  
  1.062   1.068   1.130   1.316   1.347   1.568   1.648   1.673
 37 A    38 A    39 A    40 A    41 A    42 A    43 A    44 A                  
  1.704   1.828   1.904   1.934   2.230   2.322   2.441   2.644
 45 A    46 A    47 A    48 A    49 A    50 A    51 A    52 A                  
  2.675   2.899   2.908   3.043   3.359   4.281   4.451   4.929
 53 A    54 A    55 A    56 A    57 A    58 A    59 A    60 A                  
  7.591  14.761  14.821  14.956  36.824 166.211
 61 A    62 A    63 A    64 A    65 A    66 A                                  

 Occupation and symmetry of molecular orbitals

 Point group: C1 (1 irreducible representation).

                           A     All 
 -------------------------------------
 All molecular orbitals:
  - Alpha                  66    66  
  - Beta                   66    66  
 -------------------------------------
 Alpha orbitals:
  - Frozen occupied        6     6   
  - Active occupied        6     6   
  - Active virtual         54    54  
  - Frozen virtual         0     0   
 -------------------------------------
 Beta orbitals:
  - Frozen occupied        6     6   
  - Active occupied        6     6   
  - Active virtual         54    54  
  - Frozen virtual         0     0   
 -------------------------------------

 Import integrals:   CPU 0.00 s  wall 0.00 s

 Import integrals:   CPU 2.01 s  wall 0.39 s

 MP2 amplitudes:   CPU 0.01 s  wall 0.01 s

Running a double precision version
           CCSD T amplitudes will be solved using DIIS.

           Start     Size      MaxIter   EConv     TConv     
           3         7         100       1.00e-07  1.00e-05  
 ------------------------------------------------------------------------------
           Energy (a.u.)   Ediff      Tdiff       Comment
 ------------------------------------------------------------------------------
          -396.62290959                           
     1    -396.62842029   5.51e-03   5.61e-01     
     2    -396.64055576   1.21e-02   8.07e-02     
     3    -396.64150615   9.50e-04   3.49e-02     
     4    -396.64309579   1.59e-03   1.15e-02     Switched to DIIS steps.
     5    -396.64359386   4.98e-04   9.33e-03     
     6    -396.64360638   1.25e-05   1.70e-03     
     7    -396.64360533   1.05e-06   6.63e-04     
     8    -396.64360631   9.78e-07   1.63e-04     
     9    -396.64360608   2.36e-07   5.99e-05     
    10    -396.64360598   9.72e-08   2.26e-05     
    11    -396.64360592   5.68e-08   1.20e-05     
    12    -396.64360591   1.05e-08   2.44e-06     
 ------------------------------------------------------------------------------
          -396.64360591                           CCSD T converged.

End of double precision
 SCF energy                 = -396.32104953
 MP2 energy                 = -396.62290959
 CCSD correlation energy     =   -0.32255638
 CCSD total energy           = -396.64360591

 CCSD  T1^2 = 0.0065  T2^2 = 0.1544  Leading amplitudes:

 Amplitude    Orbitals with energies
  0.0200       11 (A) A                  ->    35 (A) A                   
              -0.4249                          0.9168                     
  0.0200       11 (A) B                  ->    35 (A) B                   
              -0.4249                          0.9168                     
  0.0178       11 (A) A                  ->    37 (A) A                   
              -0.4249                          1.0621                     
  0.0178       11 (A) B                  ->    37 (A) B                   
              -0.4249                          1.0621                     

 Amplitude    Orbitals with energies
 -0.1184       11 (A) A      11 (A) B    ->    13 (A) A      13 (A) B     
              -0.4249       -0.4249            0.0267        0.0267       
  0.1184       11 (A) A      11 (A) B    ->    13 (A) B      13 (A) A     
              -0.4249       -0.4249            0.0267        0.0267       
  0.1184       11 (A) B      11 (A) A    ->    13 (A) A      13 (A) B     
              -0.4249       -0.4249            0.0267        0.0267       
 -0.1184       11 (A) B      11 (A) A    ->    13 (A) B      13 (A) A     
              -0.4249       -0.4249            0.0267        0.0267       

 Computing CCSD intemediates for later calculations in double precision
 Finished.

Running a double precision version
           CCSD Lambda amplitudes will be solved using DIIS.
           Start     Size      MaxIter   EConv     LConv     
           3         7         100       1.00e-07  1.00e-05  
 ------------------------------------------------------------------------------
            Enorm      Ldiff       Comment
 ------------------------------------------------------------------------------
     1     3.94e-02   3.09e-02     
     2     9.51e-03   5.01e-03     
     3     4.00e-03   1.90e-03     
     4     1.88e-03   1.18e-03     Switched to DIIS steps.
     5     5.44e-04   4.53e-04     
     6     1.74e-04   1.35e-04     
     7     5.46e-05   2.84e-05     
     8     2.05e-05   2.84e-06     
     9     7.48e-06   1.84e-08     
    10     2.82e-06   1.04e-07     
    11     8.50e-07   5.49e-08     
    12     3.34e-07   2.92e-08     
    13     1.23e-07   3.45e-08     
    14     4.49e-08   7.13e-09     
 ------------------------------------------------------------------------------
                                   CCSD Lambda converged.

 Computing density matrices in double precision...
           Orbital response amplitudes will be solved using DIIS.
           Start     Size      MaxIter   EConv     LConv     
           3         7         100       1.00e-06  1.00e-06  
 ------------------------------------------------------------------------------
            Enorm      Ldiff       Comment
 ------------------------------------------------------------------------------
     1     5.33e-02   3.85e-03     
     2     2.83e-02   1.21e-02     
     3     2.10e-02   2.81e-03     
     4     9.00e-03   7.26e-04     Switched to DIIS steps.
     5     2.82e-03   2.86e-03     
     6     8.22e-04   3.00e-04     
     7     7.72e-05   1.68e-04     
     8     8.67e-06   1.24e-05     
     9     3.59e-06   1.23e-07     
    10     6.48e-07   3.27e-07     
 ------------------------------------------------------------------------------
                                   Orbital response converged.

 Computing density matrices... Done.
 CCSD calculation:   CPU 31.89 s  wall 7.18 s

 Transferring MO TPDM to AO TPDM
 Transferring g2_o1o1o1o1
 Transferring g2_o1o1o1v1
 Transferring g2_o1o1v1v1
 Transferring g2_o1v1o1v1
 Transferring g2_o1v1v1v1
 Transferring g2_v1v1v1v1
 Adding separable TPDM
 Computing TPDM gradient
 --------------------------------------------------------
 2e gradient
  Atom          X               Y               Z
 --------------------------------------------------------
    1        -12.995899        2.807082        0.000000  
    2         -1.156359       -2.826070        0.000000  
    3         12.096974        3.005253       -0.000000  
    4          2.055284       -2.986265        0.000000  
 --------------------------------------------------------
 --------------------------------------------------------
 Final gradient
  Atom          X               Y               Z
 --------------------------------------------------------
    1        -12.995899        2.807082        0.000000  
    2         -1.156359       -2.826070        0.000000  
    3         12.096974        3.005253       -0.000000  
    4          2.055284       -2.986265        0.000000  
 --------------------------------------------------------
 Analytic gradient from two-electron contribution:   CPU 12.91 s  wall 2.22 s

 Total ccman2 time:   CPU 49.67 s  wall 10.46 s


 --------------------------------------------------------------

                    Orbital Energies (a.u.)
 --------------------------------------------------------------

 Alpha MOs
 -- Occupied --
-79.9937 -15.5798  -7.5346  -5.4278  -5.4273  -5.4260  -1.1555  -0.7847
 -0.6410  -0.4730  -0.4249  -0.4017
 -- Virtual --
  0.0267   0.0456   0.0643   0.0845   0.0908   0.0961   0.1104   0.1795
  0.2292   0.2369   0.2376   0.2673   0.3007   0.3121   0.3878   0.4048
  0.5155   0.5627   0.6905   0.8090   0.8437   0.9100   0.9168   0.9728
  1.0621   1.0685   1.1297   1.3160   1.3466   1.5681   1.6477   1.6726
  1.7039   1.8276   1.9045   1.9341   2.2300   2.3221   2.4414   2.6440
  2.6747   2.8987   2.9078   3.0429   3.3591   4.2807   4.4512   4.9294
  7.5912  14.7613  14.8208  14.9562  36.8242 166.2108
 --------------------------------------------------------------

          Ground-State Mulliken Net Atomic Charges

     Atom                 Charge (a.u.)
  ----------------------------------------
      1 P                     0.329265
      2 H                    -0.129911
      3 N                    -0.426478
      4 H                     0.227124
  ----------------------------------------
  Sum of atomic charges =     0.000000

 -----------------------------------------------------------------
                    Cartesian Multipole Moments
 -----------------------------------------------------------------
    Charge (ESU x 10^10)
                 0.0000
    Dipole Moment (Debye)
         X       1.0366      Y       2.0092      Z       0.0000
       Tot       2.2608
    Quadrupole Moments (Debye-Ang)
        XX     -20.9468     XY      -2.3394     YY     -20.4644
        XZ       0.0000     YZ      -0.0000     ZZ     -19.4178
    Octopole Moments (Debye-Ang^2)
       XXX      -0.2251    XXY       6.0452    XYY      -2.0812
       YYY       1.4817    XXZ       0.0000    XYZ      -0.0000
       YYZ       0.0000    XZZ       0.5619    YZZ       0.8030
       ZZZ       0.0000
    Hexadecapole Moments (Debye-Ang^3)
      XXXX    -101.6163   XXXY      -7.6956   XXYY     -24.7410
      XYYY      -4.2287   YYYY     -42.6431   XXXZ       0.0000
      XXYZ      -0.0000   XYYZ       0.0000   YYYZ      -0.0000
      XXZZ     -21.3424   XYZZ      -0.5405   YYZZ     -11.2876
      XZZZ       0.0000   YZZZ      -0.0000   ZZZZ     -25.0393
 -----------------------------------------------------------------
 DrvMan completing analytic gradient of the correlated energy
 Correlated dipole moment
            1
    1   0.4078178
    2   0.7904823
    3   0.0000000
 Energy read as -396.643605911
 Full Analytical Gradient: (in a.u., or Hartree/Bohr)
             1             2             3             4
    1    0.00004227   -0.00007081    0.00026383   -0.00023530
    2    0.00008241   -0.00016237   -0.00019850    0.00027846
    3    0.00000000   -0.00000000   -0.00000000   -0.00000000
 Gradient time:  CPU 0.70 s  wall 0.65 s
 ----------------------------------------------------------------
             Standard Nuclear Orientation (Angstroms)
    I     Atom           X                Y                Z
 ----------------------------------------------------------------
    1      P       0.5325891818    -0.0904222054    -0.0000000000
    2      H       0.8713580667     1.3119109013     0.0000000000
    3      N      -1.0488120302    -0.1074608606     0.0000000000
    4      H      -1.5185115829     0.7976482038     0.0000000000
 ----------------------------------------------------------------
 Nuclear Repulsion Energy =    49.5874205522 hartrees
 There are       12 alpha and       12 beta electrons

                       Distance Matrix (Angstroms)
             P (  1)   H (  2)   N (  3)
   H (  2)  1.442672
   N (  3)  1.581493  2.387817
   H (  4)  2.235103  2.444574  1.019725

 Requested basis set is 6-311++G(d,p)
 There are 29 shells and 66 basis functions
 A cutoff of  1.0D-14 yielded    435 shell pairs
 There are      2282 function pairs (      2427 Cartesian)
 Smallest overlap matrix eigenvalue = 1.55E-03
 Guess MOs from SCF MO coefficient file

 -----------------------------------------------------------------------
  General SCF calculation program by
  Eric Jon Sundstrom, Paul Horn, Yuezhi Mao, Dmitri Zuev, Alec White,
  David Stuck, Shaama M.S., Shane Yost, Joonho Lee, David Small,
  Daniel Levine, Susi Lehtola, Hugh Burton, Evgeny Epifanovsky
 -----------------------------------------------------------------------
 Hartree-Fock
 using 6 threads for integral computing
 -------------------------------------------------------
 OpenMP Integral computing Module                
 Release: version 2.0, May 2017, Q-Chem Inc. Pleasanton 
 -------------------------------------------------------
 A restricted SCF calculation will be
 performed using DIIS
 SCF converges when DIIS error is below 1.0e-08
 ---------------------------------------
  Cycle       Energy         DIIS error
 ---------------------------------------
    1    -396.3210355603      1.87e-05  
    2    -396.3210357707      4.91e-06  
    3    -396.3210357908      3.06e-06  
    4    -396.3210357962      6.93e-07  
    5    -396.3210357969      1.21e-07  
    6    -396.3210357969      3.06e-08  
    7    -396.3210357969      5.63e-09  Convergence criterion met
 ---------------------------------------
 SCF time:   CPU 1.15s  wall 0.00s 
 SCF   energy in the final basis set =     -396.3210357969
 Total energy in the final basis set =     -396.3210357969


 ------------------------------------------------------------------------------

   CCMAN2: suite of methods based on coupled cluster
           and equation of motion theories.

   Components:
   * libvmm-1.3-trunk
     by Evgeny Epifanovsky, Ilya Kaliman.
   * libtensor-2.5-trunk
     by Evgeny Epifanovsky, Michael Wormit, Dmitry Zuev, Sam Manzer, 
        Ilya Kaliman.
   * libcc-2.5-trunk
     by Evgeny Epifanovsky, Arik Landau, Tomasz Kus, Kirill Khistyaev, 
        Dmitry Zuev, Prashant Manohar, Xintian Feng, Anna Krylov, 
        Matthew Goldey, Alec White, Thomas Jagau, Kaushik Nanda, 
        Anastasia Gunina, Alexander Kunitsa, Joonho Lee.

   CCMAN original authors:
   Anna I. Krylov, C. David Sherrill, Steven R. Gwaltney,
   Edward F. C. Byrd (2000)
   Sergey V. Levchenko, Lyudmila V. Slipchenko, Tao Wang,
   Ana-Maria C. Cristian (2003)
   Piotr A. Pieniazek, C. Melania Oana, Evgeny Epifanovsky (2007)
   Prashant Manohar (2009)

 ------------------------------------------------------------------------------


 Allocating and initializing 30808MB of RAM...
 Calculation will run on 6 cores.


 Alpha MOs, Restricted
 -- Occupied --                  
-79.994 -15.580  -7.535  -5.428  -5.427  -5.426  -1.155  -0.785
  1 A     2 A     3 A     4 A     5 A     6 A     7 A     8 A                  
 -0.641  -0.473  -0.425  -0.402
  9 A    10 A    11 A    12 A                                                  
 -- Virtual --                   
  0.027   0.046   0.064   0.085   0.091   0.096   0.110   0.179
 13 A    14 A    15 A    16 A    17 A    18 A    19 A    20 A                  
  0.229   0.237   0.238   0.267   0.301   0.312   0.388   0.405
 21 A    22 A    23 A    24 A    25 A    26 A    27 A    28 A                  
  0.516   0.563   0.690   0.809   0.844   0.910   0.917   0.973
 29 A    30 A    31 A    32 A    33 A    34 A    35 A    36 A                  
  1.062   1.068   1.130   1.316   1.347   1.568   1.647   1.673
 37 A    38 A    39 A    40 A    41 A    42 A    43 A    44 A                  
  1.704   1.828   1.905   1.934   2.229   2.322   2.442   2.645
 45 A    46 A    47 A    48 A    49 A    50 A    51 A    52 A                  
  2.674   2.899   2.908   3.043   3.359   4.281   4.451   4.929
 53 A    54 A    55 A    56 A    57 A    58 A    59 A    60 A                  
  7.591  14.761  14.821  14.956  36.824 166.211
 61 A    62 A    63 A    64 A    65 A    66 A                                  

 Beta MOs, Restricted
 -- Occupied --                  
-79.994 -15.580  -7.535  -5.428  -5.427  -5.426  -1.155  -0.785
  1 A     2 A     3 A     4 A     5 A     6 A     7 A     8 A                  
 -0.641  -0.473  -0.425  -0.402
  9 A    10 A    11 A    12 A                                                  
 -- Virtual --                   
  0.027   0.046   0.064   0.085   0.091   0.096   0.110   0.179
 13 A    14 A    15 A    16 A    17 A    18 A    19 A    20 A                  
  0.229   0.237   0.238   0.267   0.301   0.312   0.388   0.405
 21 A    22 A    23 A    24 A    25 A    26 A    27 A    28 A                  
  0.516   0.563   0.690   0.809   0.844   0.910   0.917   0.973
 29 A    30 A    31 A    32 A    33 A    34 A    35 A    36 A                  
  1.062   1.068   1.130   1.316   1.347   1.568   1.647   1.673
 37 A    38 A    39 A    40 A    41 A    42 A    43 A    44 A                  
  1.704   1.828   1.905   1.934   2.229   2.322   2.442   2.645
 45 A    46 A    47 A    48 A    49 A    50 A    51 A    52 A                  
  2.674   2.899   2.908   3.043   3.359   4.281   4.451   4.929
 53 A    54 A    55 A    56 A    57 A    58 A    59 A    60 A                  
  7.591  14.761  14.821  14.956  36.824 166.211
 61 A    62 A    63 A    64 A    65 A    66 A                                  

 Occupation and symmetry of molecular orbitals

 Point group: C1 (1 irreducible representation).

                           A     All 
 -------------------------------------
 All molecular orbitals:
  - Alpha                  66    66  
  - Beta                   66    66  
 -------------------------------------
 Alpha orbitals:
  - Frozen occupied        6     6   
  - Active occupied        6     6   
  - Active virtual         54    54  
  - Frozen virtual         0     0   
 -------------------------------------
 Beta orbitals:
  - Frozen occupied        6     6   
  - Active occupied        6     6   
  - Active virtual         54    54  
  - Frozen virtual         0     0   
 -------------------------------------

 Import integrals:   CPU 0.00 s  wall 0.00 s

 Import integrals:   CPU 2.00 s  wall 0.38 s

 MP2 amplitudes:   CPU 0.01 s  wall 0.01 s

Running a double precision version
           CCSD T amplitudes will be solved using DIIS.

           Start     Size      MaxIter   EConv     TConv     
           3         7         100       1.00e-07  1.00e-05  
 ------------------------------------------------------------------------------
           Energy (a.u.)   Ediff      Tdiff       Comment
 ------------------------------------------------------------------------------
          -396.62291149                           
     1    -396.62841796   5.51e-03   5.61e-01     
     2    -396.64055543   1.21e-02   8.07e-02     
     3    -396.64150557   9.50e-04   3.49e-02     
     4    -396.64309545   1.59e-03   1.15e-02     Switched to DIIS steps.
     5    -396.64359356   4.98e-04   9.33e-03     
     6    -396.64360607   1.25e-05   1.70e-03     
     7    -396.64360502   1.04e-06   6.63e-04     
     8    -396.64360600   9.79e-07   1.63e-04     
     9    -396.64360577   2.36e-07   5.99e-05     
    10    -396.64360567   9.70e-08   2.26e-05     
    11    -396.64360561   5.68e-08   1.20e-05     
    12    -396.64360560   1.05e-08   2.44e-06     
 ------------------------------------------------------------------------------
          -396.64360560                           CCSD T converged.

End of double precision
 SCF energy                 = -396.32103580
 MP2 energy                 = -396.62291149
 CCSD correlation energy     =   -0.32256981
 CCSD total energy           = -396.64360560

 CCSD  T1^2 = 0.0065  T2^2 = 0.1544  Leading amplitudes:

 Amplitude    Orbitals with energies
  0.0200       11 (A) A                  ->    35 (A) A                   
              -0.4250                          0.9168                     
  0.0200       11 (A) B                  ->    35 (A) B                   
              -0.4250                          0.9168                     
  0.0178       11 (A) A                  ->    37 (A) A                   
              -0.4250                          1.0621                     
  0.0178       11 (A) B                  ->    37 (A) B                   
              -0.4250                          1.0621                     

 Amplitude    Orbitals with energies
 -0.1184       11 (A) A      11 (A) B    ->    13 (A) A      13 (A) B     
              -0.4250       -0.4250            0.0267        0.0267       
  0.1184       11 (A) A      11 (A) B    ->    13 (A) B      13 (A) A     
              -0.4250       -0.4250            0.0267        0.0267       
  0.1184       11 (A) B      11 (A) A    ->    13 (A) A      13 (A) B     
              -0.4250       -0.4250            0.0267        0.0267       
 -0.1184       11 (A) B      11 (A) A    ->    13 (A) B      13 (A) A     
              -0.4250       -0.4250            0.0267        0.0267       

 Computing CCSD intemediates for later calculations in double precision
 Finished.

Running a double precision version
           CCSD Lambda amplitudes will be solved using DIIS.
           Start     Size      MaxIter   EConv     LConv     
           3         7         100       1.00e-07  1.00e-05  
 ------------------------------------------------------------------------------
            Enorm      Ldiff       Comment
 ------------------------------------------------------------------------------
     1     3.94e-02   3.09e-02     
     2     9.51e-03   5.01e-03     
     3     4.00e-03   1.90e-03     
     4     1.88e-03   1.18e-03     Switched to DIIS steps.
     5     5.43e-04   4.53e-04     
     6     1.73e-04   1.35e-04     
     7     5.46e-05   2.83e-05     
     8     2.05e-05   2.84e-06     
     9     7.47e-06   1.96e-08     
    10     2.81e-06   1.04e-07     
    11     8.50e-07   5.44e-08     
    12     3.34e-07   2.92e-08     
    13     1.23e-07   3.45e-08     
    14     4.49e-08   7.11e-09     
 ------------------------------------------------------------------------------
                                   CCSD Lambda converged.

 Computing density matrices in double precision...
           Orbital response amplitudes will be solved using DIIS.
           Start     Size      MaxIter   EConv     LConv     
           3         7         100       1.00e-06  1.00e-06  
 ------------------------------------------------------------------------------
            Enorm      Ldiff       Comment
 ------------------------------------------------------------------------------
     1     5.33e-02   3.85e-03     
     2     2.83e-02   1.21e-02     
     3     2.11e-02   2.81e-03     
     4     9.04e-03   7.24e-04     Switched to DIIS steps.
     5     2.81e-03   2.87e-03     
     6     8.22e-04   3.00e-04     
     7     7.72e-05   1.68e-04     
     8     8.67e-06   1.24e-05     
     9     3.59e-06   1.22e-07     
    10     6.48e-07   3.27e-07     
 ------------------------------------------------------------------------------
                                   Orbital response converged.

 Computing density matrices... Done.
 CCSD calculation:   CPU 31.45 s  wall 7.07 s

 Transferring MO TPDM to AO TPDM
 Transferring g2_o1o1o1o1
 Transferring g2_o1o1o1v1
 Transferring g2_o1o1v1v1
 Transferring g2_o1v1o1v1
 Transferring g2_o1v1v1v1
 Transferring g2_v1v1v1v1
 Adding separable TPDM
 Computing TPDM gradient
 --------------------------------------------------------
 2e gradient
  Atom          X               Y               Z
 --------------------------------------------------------
    1        -12.994066        2.807361        0.000000  
    2         -1.156562       -2.826312       -0.000000  
    3         12.099288        3.006435       -0.000000  
    4          2.051340       -2.987483        0.000000  
 --------------------------------------------------------
 --------------------------------------------------------
 Final gradient
  Atom          X               Y               Z
 --------------------------------------------------------
    1        -12.994066        2.807361        0.000000  
    2         -1.156562       -2.826312       -0.000000  
    3         12.099288        3.006435       -0.000000  
    4          2.051340       -2.987483        0.000000  
 --------------------------------------------------------
 Analytic gradient from two-electron contribution:   CPU 12.93 s  wall 2.22 s

 Total ccman2 time:   CPU 48.91 s  wall 10.26 s


 --------------------------------------------------------------

                    Orbital Energies (a.u.)
 --------------------------------------------------------------

 Alpha MOs
 -- Occupied --
-79.9937 -15.5798  -7.5346  -5.4278  -5.4273  -5.4260  -1.1555  -0.7846
 -0.6410  -0.4730  -0.4250  -0.4017
 -- Virtual --
  0.0267   0.0455   0.0643   0.0845   0.0908   0.0961   0.1104   0.1795
  0.2292   0.2369   0.2376   0.2673   0.3006   0.3121   0.3878   0.4048
  0.5156   0.5627   0.6904   0.8091   0.8437   0.9097   0.9168   0.9728
  1.0621   1.0684   1.1296   1.3162   1.3466   1.5678   1.6474   1.6726
  1.7035   1.8275   1.9046   1.9341   2.2293   2.3221   2.4416   2.6446
  2.6742   2.8988   2.9077   3.0427   3.3586   4.2806   4.4514   4.9285
  7.5913  14.7613  14.8208  14.9561  36.8237 166.2109
 --------------------------------------------------------------

          Ground-State Mulliken Net Atomic Charges

     Atom                 Charge (a.u.)
  ----------------------------------------
      1 P                     0.329148
      2 H                    -0.129871
      3 N                    -0.426215
      4 H                     0.226939
  ----------------------------------------
  Sum of atomic charges =    -0.000000

 -----------------------------------------------------------------
                    Cartesian Multipole Moments
 -----------------------------------------------------------------
    Charge (ESU x 10^10)
                -0.0000
    Dipole Moment (Debye)
         X       1.0381      Y       2.0097      Z       0.0000
       Tot       2.2620
    Quadrupole Moments (Debye-Ang)
        XX     -20.9542     XY      -2.3380     YY     -20.4609
        XZ       0.0000     YZ      -0.0000     ZZ     -19.4184
    Octopole Moments (Debye-Ang^2)
       XXX      -0.2108    XXY       6.0421    XYY      -2.0847
       YYY       1.4816    XXZ       0.0000    XYZ      -0.0000
       YYZ       0.0000    XZZ       0.5619    YZZ       0.8022
       ZZZ       0.0000
    Hexadecapole Moments (Debye-Ang^3)
      XXXX    -101.6491   XXXY      -7.6828   XXYY     -24.7377
      XYYY      -4.2256   YYYY     -42.6403   XXXZ       0.0000
      XXYZ      -0.0000   XYYZ       0.0000   YYYZ      -0.0000
      XXZZ     -21.3430   XYZZ      -0.5389   YYZZ     -11.2880
      XZZZ       0.0000   YZZZ      -0.0000   ZZZZ     -25.0400
 -----------------------------------------------------------------
 DrvMan completing analytic gradient of the correlated energy
 Correlated dipole moment
            1
    1   0.4084115
    2   0.7906927
    3   0.0000000
 Energy read as -396.643605604
 Full Analytical Gradient: (in a.u., or Hartree/Bohr)
             1             2             3             4
    1   -0.00005472   -0.00006341    0.00044693   -0.00032881
    2    0.00012387   -0.00015520   -0.00057852    0.00060985
    3    0.00000000    0.00000000   -0.00000000   -0.00000000
 Gradient time:  CPU 0.70 s  wall 0.65 s
 ----------------------------------------------------------------
             Standard Nuclear Orientation (Angstroms)
    I     Atom           X                Y                Z
 ----------------------------------------------------------------
    1      P       0.5325891818    -0.0904222054    -0.0000000000
    2      H       0.8713580667     1.3119109013     0.0000000000
    3      N      -1.0488120302    -0.1074608606     0.0000000000
    4      H      -1.5185115829     0.7956482038     0.0000000000
 ----------------------------------------------------------------
 Nuclear Repulsion Energy =    49.5949784857 hartrees
 There are       12 alpha and       12 beta electrons

                       Distance Matrix (Angstroms)
             P (  1)   H (  2)   N (  3)
   H (  2)  1.442672
   N (  3)  1.581493  2.387817
   H (  4)  2.234309  2.444996  1.017951

 Requested basis set is 6-311++G(d,p)
 There are 29 shells and 66 basis functions
 A cutoff of  1.0D-14 yielded    435 shell pairs
 There are      2282 function pairs (      2427 Cartesian)
 Smallest overlap matrix eigenvalue = 1.54E-03
 Guess MOs from SCF MO coefficient file

 -----------------------------------------------------------------------
  General SCF calculation program by
  Eric Jon Sundstrom, Paul Horn, Yuezhi Mao, Dmitri Zuev, Alec White,
  David Stuck, Shaama M.S., Shane Yost, Joonho Lee, David Small,
  Daniel Levine, Susi Lehtola, Hugh Burton, Evgeny Epifanovsky
 -----------------------------------------------------------------------
 Hartree-Fock
 using 6 threads for integral computing
 -------------------------------------------------------
 OpenMP Integral computing Module                
 Release: version 2.0, May 2017, Q-Chem Inc. Pleasanton 
 -------------------------------------------------------
 A restricted SCF calculation will be
 performed using DIIS
 SCF converges when DIIS error is below 1.0e-08
 ---------------------------------------
  Cycle       Energy         DIIS error
 ---------------------------------------
    1    -396.3210834917      4.21e-05  
    2    -396.3210842994      1.24e-05  
    3    -396.3210843742      8.51e-06  
    4    -396.3210844138      1.43e-06  
    5    -396.3210844171      3.60e-07  
    6    -396.3210844174      7.79e-08  
    7    -396.3210844174      1.90e-08  
    8    -396.3210844174      7.09e-09  Convergence criterion met
 ---------------------------------------
 SCF time:   CPU 1.30s  wall 0.00s 
 SCF   energy in the final basis set =     -396.3210844174
 Total energy in the final basis set =     -396.3210844174


 ------------------------------------------------------------------------------

   CCMAN2: suite of methods based on coupled cluster
           and equation of motion theories.

   Components:
   * libvmm-1.3-trunk
     by Evgeny Epifanovsky, Ilya Kaliman.
   * libtensor-2.5-trunk
     by Evgeny Epifanovsky, Michael Wormit, Dmitry Zuev, Sam Manzer, 
        Ilya Kaliman.
   * libcc-2.5-trunk
     by Evgeny Epifanovsky, Arik Landau, Tomasz Kus, Kirill Khistyaev, 
        Dmitry Zuev, Prashant Manohar, Xintian Feng, Anna Krylov, 
        Matthew Goldey, Alec White, Thomas Jagau, Kaushik Nanda, 
        Anastasia Gunina, Alexander Kunitsa, Joonho Lee.

   CCMAN original authors:
   Anna I. Krylov, C. David Sherrill, Steven R. Gwaltney,
   Edward F. C. Byrd (2000)
   Sergey V. Levchenko, Lyudmila V. Slipchenko, Tao Wang,
   Ana-Maria C. Cristian (2003)
   Piotr A. Pieniazek, C. Melania Oana, Evgeny Epifanovsky (2007)
   Prashant Manohar (2009)

 ------------------------------------------------------------------------------


 Allocating and initializing 30808MB of RAM...
 Calculation will run on 6 cores.


 Alpha MOs, Restricted
 -- Occupied --                  
-79.994 -15.580  -7.535  -5.428  -5.427  -5.426  -1.156  -0.785
  1 A     2 A     3 A     4 A     5 A     6 A     7 A     8 A                  
 -0.641  -0.473  -0.425  -0.402
  9 A    10 A    11 A    12 A                                                  
 -- Virtual --                   
  0.027   0.046   0.064   0.085   0.091   0.096   0.110   0.180
 13 A    14 A    15 A    16 A    17 A    18 A    19 A    20 A                  
  0.229   0.237   0.238   0.267   0.301   0.312   0.388   0.405
 21 A    22 A    23 A    24 A    25 A    26 A    27 A    28 A                  
  0.516   0.563   0.691   0.809   0.844   0.910   0.917   0.973
 29 A    30 A    31 A    32 A    33 A    34 A    35 A    36 A                  
  1.062   1.068   1.130   1.316   1.347   1.568   1.648   1.673
 37 A    38 A    39 A    40 A    41 A    42 A    43 A    44 A                  
  1.704   1.828   1.905   1.934   2.232   2.322   2.441   2.644
 45 A    46 A    47 A    48 A    49 A    50 A    51 A    52 A                  
  2.676   2.898   2.908   3.043   3.361   4.281   4.451   4.931
 53 A    54 A    55 A    56 A    57 A    58 A    59 A    60 A                  
  7.591  14.761  14.821  14.956  36.826 166.211
 61 A    62 A    63 A    64 A    65 A    66 A                                  

 Beta MOs, Restricted
 -- Occupied --                  
-79.994 -15.580  -7.535  -5.428  -5.427  -5.426  -1.156  -0.785
  1 A     2 A     3 A     4 A     5 A     6 A     7 A     8 A                  
 -0.641  -0.473  -0.425  -0.402
  9 A    10 A    11 A    12 A                                                  
 -- Virtual --                   
  0.027   0.046   0.064   0.085   0.091   0.096   0.110   0.180
 13 A    14 A    15 A    16 A    17 A    18 A    19 A    20 A                  
  0.229   0.237   0.238   0.267   0.301   0.312   0.388   0.405
 21 A    22 A    23 A    24 A    25 A    26 A    27 A    28 A                  
  0.516   0.563   0.691   0.809   0.844   0.910   0.917   0.973
 29 A    30 A    31 A    32 A    33 A    34 A    35 A    36 A                  
  1.062   1.068   1.130   1.316   1.347   1.568   1.648   1.673
 37 A    38 A    39 A    40 A    41 A    42 A    43 A    44 A                  
  1.704   1.828   1.905   1.934   2.232   2.322   2.441   2.644
 45 A    46 A    47 A    48 A    49 A    50 A    51 A    52 A                  
  2.676   2.898   2.908   3.043   3.361   4.281   4.451   4.931
 53 A    54 A    55 A    56 A    57 A    58 A    59 A    60 A                  
  7.591  14.761  14.821  14.956  36.826 166.211
 61 A    62 A    63 A    64 A    65 A    66 A                                  

 Occupation and symmetry of molecular orbitals

 Point group: C1 (1 irreducible representation).

                           A     All 
 -------------------------------------
 All molecular orbitals:
  - Alpha                  66    66  
  - Beta                   66    66  
 -------------------------------------
 Alpha orbitals:
  - Frozen occupied        6     6   
  - Active occupied        6     6   
  - Active virtual         54    54  
  - Frozen virtual         0     0   
 -------------------------------------
 Beta orbitals:
  - Frozen occupied        6     6   
  - Active occupied        6     6   
  - Active virtual         54    54  
  - Frozen virtual         0     0   
 -------------------------------------

 Import integrals:   CPU 0.00 s  wall 0.00 s

 Import integrals:   CPU 2.04 s  wall 0.39 s

 MP2 amplitudes:   CPU 0.01 s  wall 0.01 s

Running a double precision version
           CCSD T amplitudes will be solved using DIIS.

           Start     Size      MaxIter   EConv     TConv     
           3         7         100       1.00e-07  1.00e-05  
 ------------------------------------------------------------------------------
           Energy (a.u.)   Ediff      Tdiff       Comment
 ------------------------------------------------------------------------------
          -396.62290560                           
     1    -396.62842872   5.52e-03   5.61e-01     
     2    -396.64055668   1.21e-02   8.06e-02     
     3    -396.64150735   9.51e-04   3.49e-02     
     4    -396.64309581   1.59e-03   1.15e-02     Switched to DIIS steps.
     5    -396.64359340   4.98e-04   9.33e-03     
     6    -396.64360589   1.25e-05   1.70e-03     
     7    -396.64360483   1.06e-06   6.63e-04     
     8    -396.64360581   9.76e-07   1.62e-04     
     9    -396.64360557   2.35e-07   5.99e-05     
    10    -396.64360548   9.74e-08   2.26e-05     
    11    -396.64360542   5.69e-08   1.20e-05     
    12    -396.64360541   1.06e-08   2.43e-06     
 ------------------------------------------------------------------------------
          -396.64360541                           CCSD T converged.

End of double precision
 SCF energy                 = -396.32108442
 MP2 energy                 = -396.62290560
 CCSD correlation energy     =   -0.32252099
 CCSD total energy           = -396.64360541

 CCSD  T1^2 = 0.0065  T2^2 = 0.1543  Leading amplitudes:

 Amplitude    Orbitals with energies
  0.0200       11 (A) A                  ->    35 (A) A                   
              -0.4250                          0.9168                     
  0.0200       11 (A) B                  ->    35 (A) B                   
              -0.4250                          0.9168                     
  0.0178       11 (A) A                  ->    37 (A) A                   
              -0.4250                          1.0621                     
  0.0178       11 (A) B                  ->    37 (A) B                   
              -0.4250                          1.0621                     

 Amplitude    Orbitals with energies
 -0.1184       11 (A) A      11 (A) B    ->    13 (A) A      13 (A) B     
              -0.4250       -0.4250            0.0267        0.0267       
  0.1184       11 (A) A      11 (A) B    ->    13 (A) B      13 (A) A     
              -0.4250       -0.4250            0.0267        0.0267       
  0.1184       11 (A) B      11 (A) A    ->    13 (A) A      13 (A) B     
              -0.4250       -0.4250            0.0267        0.0267       
 -0.1184       11 (A) B      11 (A) A    ->    13 (A) B      13 (A) A     
              -0.4250       -0.4250            0.0267        0.0267       

 Computing CCSD intemediates for later calculations in double precision
 Finished.

Running a double precision version
           CCSD Lambda amplitudes will be solved using DIIS.
           Start     Size      MaxIter   EConv     LConv     
           3         7         100       1.00e-07  1.00e-05  
 ------------------------------------------------------------------------------
            Enorm      Ldiff       Comment
 ------------------------------------------------------------------------------
     1     3.94e-02   3.09e-02     
     2     9.51e-03   5.01e-03     
     3     4.00e-03   1.90e-03     
     4     1.88e-03   1.18e-03     Switched to DIIS steps.
     5     5.44e-04   4.54e-04     
     6     1.74e-04   1.35e-04     
     7     5.46e-05   2.84e-05     
     8     2.05e-05   2.84e-06     
     9     7.48e-06   1.66e-08     
    10     2.82e-06   1.04e-07     
    11     8.50e-07   5.52e-08     
    12     3.34e-07   2.91e-08     
    13     1.23e-07   3.45e-08     
    14     4.49e-08   7.12e-09     
 ------------------------------------------------------------------------------
                                   CCSD Lambda converged.

 Computing density matrices in double precision...
           Orbital response amplitudes will be solved using DIIS.
           Start     Size      MaxIter   EConv     LConv     
           3         7         100       1.00e-06  1.00e-06  
 ------------------------------------------------------------------------------
            Enorm      Ldiff       Comment
 ------------------------------------------------------------------------------
     1     5.33e-02   3.83e-03     
     2     2.83e-02   1.21e-02     
     3     2.09e-02   2.82e-03     
     4     8.89e-03   7.29e-04     Switched to DIIS steps.
     5     2.82e-03   2.82e-03     
     6     8.21e-04   3.01e-04     
     7     7.71e-05   1.68e-04     
     8     8.67e-06   1.24e-05     
     9     3.58e-06   1.25e-07     
    10     6.49e-07   3.27e-07     
 ------------------------------------------------------------------------------
                                   Orbital response converged.

 Computing density matrices... Done.
 CCSD calculation:   CPU 31.48 s  wall 7.09 s

 Transferring MO TPDM to AO TPDM
 Transferring g2_o1o1o1o1
 Transferring g2_o1o1o1v1
 Transferring g2_o1o1v1v1
 Transferring g2_o1v1o1v1
 Transferring g2_o1v1v1v1
 Transferring g2_v1v1v1v1
 Adding separable TPDM
 Computing TPDM gradient
 --------------------------------------------------------
 2e gradient
  Atom          X               Y               Z
 --------------------------------------------------------
    1        -12.996395        2.806868        0.000000  
    2         -1.157004       -2.825987       -0.000000  
    3         12.098039        3.008311       -0.000000  
    4          2.055360       -2.989191        0.000000  
 --------------------------------------------------------
 --------------------------------------------------------
 Final gradient
  Atom          X               Y               Z
 --------------------------------------------------------
    1        -12.996395        2.806868        0.000000  
    2         -1.157004       -2.825987       -0.000000  
    3         12.098039        3.008311       -0.000000  
    4          2.055360       -2.989191        0.000000  
 --------------------------------------------------------
 Analytic gradient from two-electron contribution:   CPU 13.20 s  wall 2.27 s

 Total ccman2 time:   CPU 49.23 s  wall 10.34 s


 --------------------------------------------------------------

                    Orbital Energies (a.u.)
 --------------------------------------------------------------

 Alpha MOs
 -- Occupied --
-79.9937 -15.5796  -7.5346  -5.4278  -5.4274  -5.4260  -1.1557  -0.7850
 -0.6412  -0.4730  -0.4250  -0.4017
 -- Virtual --
  0.0267   0.0456   0.0643   0.0845   0.0908   0.0961   0.1104   0.1795
  0.2292   0.2369   0.2376   0.2672   0.3008   0.3123   0.3878   0.4048
  0.5155   0.5628   0.6909   0.8090   0.8437   0.9102   0.9168   0.9731
  1.0621   1.0683   1.1295   1.3158   1.3465   1.5683   1.6477   1.6726
  1.7039   1.8276   1.9048   1.9341   2.2318   2.3222   2.4415   2.6444
  2.6758   2.8981   2.9078   3.0430   3.3611   4.2808   4.4515   4.9313
  7.5912  14.7612  14.8208  14.9562  36.8256 166.2109
 --------------------------------------------------------------

          Ground-State Mulliken Net Atomic Charges

     Atom                 Charge (a.u.)
  ----------------------------------------
      1 P                     0.329273
      2 H                    -0.129952
      3 N                    -0.426549
      4 H                     0.227229
  ----------------------------------------
  Sum of atomic charges =     0.000000

 -----------------------------------------------------------------
                    Cartesian Multipole Moments
 -----------------------------------------------------------------
    Charge (ESU x 10^10)
                 0.0000
    Dipole Moment (Debye)
         X       1.0372      Y       2.0090      Z      -0.0000
       Tot       2.2609
    Quadrupole Moments (Debye-Ang)
        XX     -20.9489     XY      -2.3376     YY     -20.4646
        XZ       0.0000     YZ       0.0000     ZZ     -19.4161
    Octopole Moments (Debye-Ang^2)
       XXX      -0.2256    XXY       6.0428    XYY      -2.0802
       YYY       1.4831    XXZ      -0.0000    XYZ      -0.0000
       YYZ       0.0000    XZZ       0.5594    YZZ       0.8047
       ZZZ       0.0000
    Hexadecapole Moments (Debye-Ang^3)
      XXXX    -101.6074   XXXY      -7.6920   XXYY     -24.7414
      XYYY      -4.2316   YYYY     -42.6351   XXXZ       0.0000
      XXYZ       0.0000   XYYZ       0.0000   YYYZ       0.0000
      XXZZ     -21.3371   XYZZ      -0.5435   YYZZ     -11.2849
      XZZZ       0.0000   YZZZ      -0.0000   ZZZZ     -25.0360
 -----------------------------------------------------------------
 DrvMan completing analytic gradient of the correlated energy
 Correlated dipole moment
            1
    1   0.4080547
    2   0.7904000
    3  -0.0000000
 Energy read as -396.643605410
 Full Analytical Gradient: (in a.u., or Hartree/Bohr)
             1             2             3             4
    1    0.00003632   -0.00005563   -0.00031287    0.00033219
    2    0.00013324   -0.00016956    0.00075282   -0.00071650
    3    0.00000000    0.00000000   -0.00000000    0.00000000
 Gradient time:  CPU 0.70 s  wall 0.65 s
 ----------------------------------------------------------------
             Standard Nuclear Orientation (Angstroms)
    I     Atom           X                Y                Z
 ----------------------------------------------------------------
    1      P       0.5325891818    -0.0904222054    -0.0000000000
    2      H       0.8713580667     1.3119109013     0.0000000000
    3      N      -1.0488120302    -0.1074608606     0.0000000000
    4      H      -1.5185115829     0.7966482038     0.0010000000
 ----------------------------------------------------------------
 Nuclear Repulsion Energy =    49.5911952112 hartrees
 There are       12 alpha and       12 beta electrons

                       Distance Matrix (Angstroms)
             P (  1)   H (  2)   N (  3)
   H (  2)  1.442672
   N (  3)  1.581493  2.387817
   H (  4)  2.234706  2.444785  1.018838

 Requested basis set is 6-311++G(d,p)
 There are 29 shells and 66 basis functions
 A cutoff of  1.0D-14 yielded    435 shell pairs
 There are      2282 function pairs (      2427 Cartesian)
 Smallest overlap matrix eigenvalue = 1.54E-03
 Guess MOs from SCF MO coefficient file

 -----------------------------------------------------------------------
  General SCF calculation program by
  Eric Jon Sundstrom, Paul Horn, Yuezhi Mao, Dmitri Zuev, Alec White,
  David Stuck, Shaama M.S., Shane Yost, Joonho Lee, David Small,
  Daniel Levine, Susi Lehtola, Hugh Burton, Evgeny Epifanovsky
 -----------------------------------------------------------------------
 Hartree-Fock
 using 6 threads for integral computing
 -------------------------------------------------------
 OpenMP Integral computing Module                
 Release: version 2.0, May 2017, Q-Chem Inc. Pleasanton 
 -------------------------------------------------------
 A restricted SCF calculation will be
 performed using DIIS
 SCF converges when DIIS error is below 1.0e-08
 ---------------------------------------
  Cycle       Energy         DIIS error
 ---------------------------------------
    1    -396.3210603540      2.38e-05  
    2    -396.3210606453      6.85e-06  
    3    -396.3210606761      4.75e-06  
    4    -396.3210606904      1.11e-06  
    5    -396.3210606934      4.14e-07  
    6    -396.3210606940      1.66e-07  
    7    -396.3210606941      5.36e-08  
    8    -396.3210606941      1.97e-08  
    9    -396.3210606941      8.76e-09  Convergence criterion met
 ---------------------------------------
 SCF time:   CPU 1.47s  wall 1.00s 
 SCF   energy in the final basis set =     -396.3210606941
 Total energy in the final basis set =     -396.3210606941


 ------------------------------------------------------------------------------

   CCMAN2: suite of methods based on coupled cluster
           and equation of motion theories.

   Components:
   * libvmm-1.3-trunk
     by Evgeny Epifanovsky, Ilya Kaliman.
   * libtensor-2.5-trunk
     by Evgeny Epifanovsky, Michael Wormit, Dmitry Zuev, Sam Manzer, 
        Ilya Kaliman.
   * libcc-2.5-trunk
     by Evgeny Epifanovsky, Arik Landau, Tomasz Kus, Kirill Khistyaev, 
        Dmitry Zuev, Prashant Manohar, Xintian Feng, Anna Krylov, 
        Matthew Goldey, Alec White, Thomas Jagau, Kaushik Nanda, 
        Anastasia Gunina, Alexander Kunitsa, Joonho Lee.

   CCMAN original authors:
   Anna I. Krylov, C. David Sherrill, Steven R. Gwaltney,
   Edward F. C. Byrd (2000)
   Sergey V. Levchenko, Lyudmila V. Slipchenko, Tao Wang,
   Ana-Maria C. Cristian (2003)
   Piotr A. Pieniazek, C. Melania Oana, Evgeny Epifanovsky (2007)
   Prashant Manohar (2009)

 ------------------------------------------------------------------------------


 Allocating and initializing 30808MB of RAM...
 Calculation will run on 6 cores.


 Alpha MOs, Restricted
 -- Occupied --                  
-79.994 -15.580  -7.535  -5.428  -5.427  -5.426  -1.156  -0.785
  1 A     2 A     3 A     4 A     5 A     6 A     7 A     8 A                  
 -0.641  -0.473  -0.425  -0.402
  9 A    10 A    11 A    12 A                                                  
 -- Virtual --                   
  0.027   0.046   0.064   0.085   0.091   0.096   0.110   0.180
 13 A    14 A    15 A    16 A    17 A    18 A    19 A    20 A                  
  0.229   0.237   0.238   0.267   0.301   0.312   0.388   0.405
 21 A    22 A    23 A    24 A    25 A    26 A    27 A    28 A                  
  0.516   0.563   0.691   0.809   0.844   0.910   0.917   0.973
 29 A    30 A    31 A    32 A    33 A    34 A    35 A    36 A                  
  1.062   1.068   1.130   1.316   1.347   1.568   1.648   1.673
 37 A    38 A    39 A    40 A    41 A    42 A    43 A    44 A                  
  1.704   1.828   1.905   1.934   2.231   2.322   2.442   2.645
 45 A    46 A    47 A    48 A    49 A    50 A    51 A    52 A                  
  2.675   2.898   2.908   3.043   3.360   4.281   4.451   4.930
 53 A    54 A    55 A    56 A    57 A    58 A    59 A    60 A                  
  7.591  14.761  14.821  14.956  36.825 166.211
 61 A    62 A    63 A    64 A    65 A    66 A                                  

 Beta MOs, Restricted
 -- Occupied --                  
-79.994 -15.580  -7.535  -5.428  -5.427  -5.426  -1.156  -0.785
  1 A     2 A     3 A     4 A     5 A     6 A     7 A     8 A                  
 -0.641  -0.473  -0.425  -0.402
  9 A    10 A    11 A    12 A                                                  
 -- Virtual --                   
  0.027   0.046   0.064   0.085   0.091   0.096   0.110   0.180
 13 A    14 A    15 A    16 A    17 A    18 A    19 A    20 A                  
  0.229   0.237   0.238   0.267   0.301   0.312   0.388   0.405
 21 A    22 A    23 A    24 A    25 A    26 A    27 A    28 A                  
  0.516   0.563   0.691   0.809   0.844   0.910   0.917   0.973
 29 A    30 A    31 A    32 A    33 A    34 A    35 A    36 A                  
  1.062   1.068   1.130   1.316   1.347   1.568   1.648   1.673
 37 A    38 A    39 A    40 A    41 A    42 A    43 A    44 A                  
  1.704   1.828   1.905   1.934   2.231   2.322   2.442   2.645
 45 A    46 A    47 A    48 A    49 A    50 A    51 A    52 A                  
  2.675   2.898   2.908   3.043   3.360   4.281   4.451   4.930
 53 A    54 A    55 A    56 A    57 A    58 A    59 A    60 A                  
  7.591  14.761  14.821  14.956  36.825 166.211
 61 A    62 A    63 A    64 A    65 A    66 A                                  

 Occupation and symmetry of molecular orbitals

 Point group: C1 (1 irreducible representation).

                           A     All 
 -------------------------------------
 All molecular orbitals:
  - Alpha                  66    66  
  - Beta                   66    66  
 -------------------------------------
 Alpha orbitals:
  - Frozen occupied        6     6   
  - Active occupied        6     6   
  - Active virtual         54    54  
  - Frozen virtual         0     0   
 -------------------------------------
 Beta orbitals:
  - Frozen occupied        6     6   
  - Active occupied        6     6   
  - Active virtual         54    54  
  - Frozen virtual         0     0   
 -------------------------------------

 Import integrals:   CPU 0.00 s  wall 0.00 s

 Import integrals:   CPU 2.04 s  wall 0.40 s

 MP2 amplitudes:   CPU 0.01 s  wall 0.01 s

Running a double precision version
           CCSD T amplitudes will be solved using DIIS.

           Start     Size      MaxIter   EConv     TConv     
           3         7         100       1.00e-07  1.00e-05  
 ------------------------------------------------------------------------------
           Energy (a.u.)   Ediff      Tdiff       Comment
 ------------------------------------------------------------------------------
          -396.62290914                           
     1    -396.62842394   5.51e-03   5.61e-01     
     2    -396.64055665   1.21e-02   8.06e-02     
     3    -396.64150705   9.50e-04   3.49e-02     
     4    -396.64309622   1.59e-03   1.15e-02     Switched to DIIS steps.
     5    -396.64359407   4.98e-04   9.33e-03     
     6    -396.64360657   1.25e-05   1.70e-03     
     7    -396.64360552   1.05e-06   6.63e-04     
     8    -396.64360650   9.77e-07   1.63e-04     
     9    -396.64360626   2.36e-07   5.99e-05     
    10    -396.64360616   9.72e-08   2.26e-05     
    11    -396.64360611   5.68e-08   1.20e-05     
    12    -396.64360610   1.05e-08   2.44e-06     
 ------------------------------------------------------------------------------
          -396.64360610                           CCSD T converged.

End of double precision
 SCF energy                 = -396.32106069
 MP2 energy                 = -396.62290914
 CCSD correlation energy     =   -0.32254540
 CCSD total energy           = -396.64360610

 CCSD  T1^2 = 0.0065  T2^2 = 0.1544  Leading amplitudes:

 Amplitude    Orbitals with energies
  0.0200       11 (A) A                  ->    35 (A) A                   
              -0.4250                          0.9168                     
  0.0200       11 (A) B                  ->    35 (A) B                   
              -0.4250                          0.9168                     
  0.0178       11 (A) A                  ->    37 (A) A                   
              -0.4250                          1.0621                     
  0.0178       11 (A) B                  ->    37 (A) B                   
              -0.4250                          1.0621                     

 Amplitude    Orbitals with energies
 -0.1184       11 (A) A      11 (A) B    ->    13 (A) A      13 (A) B     
              -0.4250       -0.4250            0.0267        0.0267       
  0.1184       11 (A) A      11 (A) B    ->    13 (A) B      13 (A) A     
              -0.4250       -0.4250            0.0267        0.0267       
  0.1184       11 (A) B      11 (A) A    ->    13 (A) A      13 (A) B     
              -0.4250       -0.4250            0.0267        0.0267       
 -0.1184       11 (A) B      11 (A) A    ->    13 (A) B      13 (A) A     
              -0.4250       -0.4250            0.0267        0.0267       

 Computing CCSD intemediates for later calculations in double precision
 Finished.

Running a double precision version
           CCSD Lambda amplitudes will be solved using DIIS.
           Start     Size      MaxIter   EConv     LConv     
           3         7         100       1.00e-07  1.00e-05  
 ------------------------------------------------------------------------------
            Enorm      Ldiff       Comment
 ------------------------------------------------------------------------------
     1     3.94e-02   3.09e-02     
     2     9.51e-03   5.01e-03     
     3     4.00e-03   1.90e-03     
     4     1.88e-03   1.18e-03     Switched to DIIS steps.
     5     5.44e-04   4.53e-04     
     6     1.73e-04   1.35e-04     
     7     5.46e-05   2.83e-05     
     8     2.05e-05   2.84e-06     
     9     7.48e-06   1.81e-08     
    10     2.81e-06   1.04e-07     
    11     8.50e-07   5.48e-08     
    12     3.34e-07   2.91e-08     
    13     1.23e-07   3.45e-08     
    14     4.51e-08   7.11e-09     
 ------------------------------------------------------------------------------
                                   CCSD Lambda converged.

 Computing density matrices in double precision...
           Orbital response amplitudes will be solved using DIIS.
           Start     Size      MaxIter   EConv     LConv     
           3         7         100       1.00e-06  1.00e-06  
 ------------------------------------------------------------------------------
            Enorm      Ldiff       Comment
 ------------------------------------------------------------------------------
     1     5.33e-02   3.84e-03     
     2     2.83e-02   1.21e-02     
     3     2.10e-02   2.81e-03     
     4     8.96e-03   7.26e-04     Switched to DIIS steps.
     5     2.82e-03   2.85e-03     
     6     8.22e-04   3.00e-04     
     7     7.71e-05   1.68e-04     
     8     8.67e-06   1.24e-05     
     9     3.59e-06   1.23e-07     
    10     6.50e-07   3.27e-07     
 ------------------------------------------------------------------------------
                                   Orbital response converged.

 Computing density matrices... Done.
 CCSD calculation:   CPU 31.33 s  wall 7.05 s

 Transferring MO TPDM to AO TPDM
 Transferring g2_o1o1o1o1
 Transferring g2_o1o1o1v1
 Transferring g2_o1o1v1v1
 Transferring g2_o1v1o1v1
 Transferring g2_o1v1v1v1
 Transferring g2_v1v1v1v1
 Adding separable TPDM
 Computing TPDM gradient
 --------------------------------------------------------
 2e gradient
  Atom          X               Y               Z
 --------------------------------------------------------
    1        -12.995229        2.807113       -0.000352  
    2         -1.156783       -2.826149        0.000584  
    3         12.098662        3.007372        0.003502  
    4          2.053350       -2.988336       -0.003734  
 --------------------------------------------------------
 --------------------------------------------------------
 Final gradient
  Atom          X               Y               Z
 --------------------------------------------------------
    1        -12.995229        2.807113       -0.000352  
    2         -1.156783       -2.826149        0.000584  
    3         12.098662        3.007372        0.003502  
    4          2.053350       -2.988336       -0.003734  
 --------------------------------------------------------
 Analytic gradient from two-electron contribution:   CPU 12.93 s  wall 2.23 s

 Total ccman2 time:   CPU 48.64 s  wall 10.23 s


 --------------------------------------------------------------

                    Orbital Energies (a.u.)
 --------------------------------------------------------------

 Alpha MOs
 -- Occupied --
-79.9937 -15.5797  -7.5346  -5.4278  -5.4273  -5.4260  -1.1556  -0.7848
 -0.6411  -0.4730  -0.4250  -0.4017
 -- Virtual --
  0.0267   0.0456   0.0643   0.0845   0.0908   0.0961   0.1104   0.1795
  0.2292   0.2369   0.2376   0.2673   0.3007   0.3122   0.3878   0.4048
  0.5155   0.5628   0.6906   0.8090   0.8437   0.9100   0.9168   0.9730
  1.0621   1.0684   1.1296   1.3160   1.3465   1.5681   1.6476   1.6726
  1.7037   1.8276   1.9047   1.9341   2.2306   2.3222   2.4415   2.6445
  2.6750   2.8985   2.9078   3.0428   3.3598   4.2807   4.4514   4.9299
  7.5913  14.7612  14.8208  14.9562  36.8246 166.2109
 --------------------------------------------------------------

          Ground-State Mulliken Net Atomic Charges

     Atom                 Charge (a.u.)
  ----------------------------------------
      1 P                     0.329210
      2 H                    -0.129912
      3 N                    -0.426382
      4 H                     0.227084
  ----------------------------------------
  Sum of atomic charges =     0.000000

 -----------------------------------------------------------------
                    Cartesian Multipole Moments
 -----------------------------------------------------------------
    Charge (ESU x 10^10)
                 0.0000
    Dipole Moment (Debye)
         X       1.0376      Y       2.0094      Z       0.0018
       Tot       2.2615
    Quadrupole Moments (Debye-Ang)
        XX     -20.9516     XY      -2.3378     YY     -20.4628
        XZ      -0.0018     YZ       0.0008     ZZ     -19.4172
    Octopole Moments (Debye-Ang^2)
       XXX      -0.2182    XXY       6.0425    XYY      -2.0825
       YYY       1.4823    XXZ       0.0043    XYZ      -0.0026
       YYZ       0.0005    XZZ       0.5606    YZZ       0.8035
       ZZZ      -0.0004
    Hexadecapole Moments (Debye-Ang^3)
      XXXX    -101.6282   XXXY      -7.6874   XXYY     -24.7395
      XYYY      -4.2286   YYYY     -42.6377   XXXZ      -0.0027
      XXYZ       0.0017   XYYZ      -0.0008   YYYZ      -0.0010
      XXZZ     -21.3401   XYZZ      -0.5412   YYZZ     -11.2865
      XZZZ       0.0028   YZZZ      -0.0018   ZZZZ     -25.0380
 -----------------------------------------------------------------
 DrvMan completing analytic gradient of the correlated energy
 Correlated dipole moment
            1
    1   0.4082328
    2   0.7905465
    3   0.0007203
 Energy read as -396.643606096
 Full Analytical Gradient: (in a.u., or Hartree/Bohr)
             1             2             3             4
    1   -0.00000926   -0.00005952    0.00006850    0.00000028
    2    0.00012857   -0.00016239    0.00008512   -0.00005130
    3    0.00004270   -0.00002554   -0.00005641    0.00003924
 Gradient time:  CPU 0.75 s  wall 0.66 s
Dipole drv :
gprntSymmMtrx error report: 
 Final Hessian.
            1           2           3           4           5           6
    1   0.4648015  -0.0154035   0.0000000  -0.0252198  -0.0206021   0.0000000
    2  -0.0154035   0.2449913   0.0000000   0.0003097  -0.1907740   0.0000000
    3   0.0000000   0.0000000   0.0244711  -0.0000007   0.0000000  -0.0146242
    4  -0.0252198   0.0003097  -0.0000007   0.0420066   0.0329296   0.0000000
    5  -0.0206021  -0.1907740   0.0000000   0.0329296   0.1821850   0.0000000
    6   0.0000000   0.0000000  -0.0146242   0.0000000   0.0000000   0.0087259
    7  -0.4123038  -0.0093533  -0.0000005  -0.0227688  -0.0123199  -0.0000002
    8   0.0600813  -0.0517335   0.0000000  -0.0311753   0.0047881   0.0000000
    9   0.0000000   0.0000000  -0.0324296   0.0000000   0.0000000   0.0194209
   10  -0.0272790   0.0244474   0.0000027   0.0059810  -0.0000074  -0.0000008
   11  -0.0240829  -0.0024813   0.0000000  -0.0020609   0.0038008   0.0000000
   12   0.0000000   0.0000000   0.0225908   0.0000000   0.0000000  -0.0135194
            7           8           9          10          11          12
    1  -0.4123038   0.0600813   0.0000000  -0.0272790  -0.0240829   0.0000000
    2  -0.0093533  -0.0517335   0.0000000   0.0244474  -0.0024813   0.0000000
    3  -0.0000005   0.0000000  -0.0324296   0.0000027   0.0000000   0.0225908
    4  -0.0227688  -0.0311753   0.0000000   0.0059810  -0.0020609   0.0000000
    5  -0.0123199   0.0047881   0.0000000  -0.0000074   0.0038008   0.0000000
    6  -0.0000002   0.0000000   0.0194209  -0.0000008   0.0000000  -0.0135194
    7   0.5384745  -0.1793601   0.0000000  -0.1034006   0.2010356   0.0000000
    8  -0.1793601   0.3992006   0.0000000   0.1504553  -0.3522564   0.0000000
    9   0.0000000   0.0000000   0.0428379  -0.0000005   0.0000000  -0.0298393
   10  -0.1034006   0.1504553  -0.0000005   0.1246995  -0.1748935   0.0000000
   11   0.2010356  -0.3522564   0.0000000  -0.1748935   0.3509359   0.0000000
   12   0.0000000   0.0000000  -0.0298393   0.0000000   0.0000000   0.0207666
 ----------------------------------------------------------------
             Standard Nuclear Orientation (Angstroms)
    I     Atom           X                Y                Z
 ----------------------------------------------------------------
    1      P       0.5325891818    -0.0904222054    -0.0000000000
    2      H       0.8713580667     1.3119109013     0.0000000000
    3      N      -1.0488120302    -0.1074608606     0.0000000000
    4      H      -1.5185115829     0.7966482038     0.0000000000
 ----------------------------------------------------------------
 Nuclear Repulsion Energy =    49.5911973362 hartrees
 There are       12 alpha and       12 beta electrons
 old dipole drv.
            1           2           3           4           5           6
    1   0.5566308  -0.0984177   0.0000000  -0.1727092  -0.1330304   0.0000000
    2   0.1231243   0.7911074   0.0000000   0.0246010  -0.4848440   0.0000000
    3  -0.0000000   0.0000000   0.1894951   0.0000289   0.0000000   0.0496922
            7           8           9          10          11          12
    1  -0.6035353   0.1369637   0.0000000   0.2196243   0.0944184   0.0000000
    2  -0.1816647  -0.3837455   0.0000000   0.0339343   0.0774402   0.0000000
    3   0.0000002   0.0000000  -0.6203689   0.0000104   0.0000000   0.3811843
 New transposed dipole drv.
            1           2           3
    1   0.5566308   0.1231243  -0.0000000
    2  -0.0984177   0.7911074   0.0000000
    3   0.0000000   0.0000000   0.1894951
    4  -0.1727092   0.0246010   0.0000289
    5  -0.1330304  -0.4848440   0.0000000
    6   0.0000000   0.0000000   0.0496922
    7  -0.6035353  -0.1816647   0.0000002
    8   0.1369637  -0.3837455   0.0000000
    9   0.0000000   0.0000000  -0.6203689
   10   0.2196243   0.0339343   0.0000104
   11   0.0944184   0.0774402   0.0000000
   12   0.0000000   0.0000000   0.3811843
FINAL TENSOR RESULT:
Order 2, Length 12
    Atom      X          Y          Z
     1 Order 1, Length 12
    Atom      X          Y          Z
     1    4.648015436971115e-01  -1.540345123448815e-02   0.000000000000000e+00
     2   -2.521981969259682e-02  -2.060210940304689e-02   0.000000000000000e+00
     3   -4.123038286137324e-01   6.008128726614912e-02   0.000000000000000e+00
     4   -2.727896134014127e-02  -2.408291373810468e-02   0.000000000000000e+00

Order 1, Length 12
    Atom      X          Y          Z
     1   -1.540345123448815e-02   2.449912595072123e-01   0.000000000000000e+00
     2    3.096717956057637e-04  -1.907739581203895e-01   0.000000000000000e+00
     3   -9.353292483572286e-03  -5.173352852477659e-02   0.000000000000000e+00
     4    2.444742581367996e-02  -2.481337335129635e-03   0.000000000000000e+00

Order 1, Length 12
    Atom      X          Y          Z
     1    0.000000000000000e+00   0.000000000000000e+00   2.447110454510313e-02
     2   -6.931064004733476e-07   0.000000000000000e+00  -1.462420977038871e-02
     3   -4.578267357783718e-07   0.000000000000000e+00  -3.242961755045380e-02
     4    2.710178450179847e-06   0.000000000000000e+00   2.259075581244042e-02


     2 Order 1, Length 12
    Atom      X          Y          Z
     1   -2.521981969259682e-02   3.096717956057637e-04  -6.931064004733476e-07
     2    4.200663530033867e-02   3.292964110195980e-02   0.000000000000000e+00
     3   -2.276882942412943e-02  -3.117529227230601e-02   0.000000000000000e+00
     4    5.980978844566403e-03  -2.060882770080574e-03   0.000000000000000e+00

Order 1, Length 12
    Atom      X          Y          Z
     1   -2.060210940304689e-02  -1.907739581203895e-01   0.000000000000000e+00
     2    3.292964110195980e-02   1.821849795291372e-01   0.000000000000000e+00
     3   -1.231993693502289e-02   4.788081195875503e-03   0.000000000000000e+00
     4   -7.351699350151548e-06   3.800820010253328e-03   0.000000000000000e+00

Order 1, Length 12
    Atom      X          Y          Z
     1    0.000000000000000e+00   0.000000000000000e+00  -1.462420977038871e-02
     2    0.000000000000000e+00   0.000000000000000e+00   8.725894678522117e-03
     3   -1.895429929692684e-07   0.000000000000000e+00   1.942091268195226e-02
     4   -7.714294443037960e-07   0.000000000000000e+00  -1.351936778784004e-02


     3 Order 1, Length 12
    Atom      X          Y          Z
     1   -4.123038286137324e-01  -9.353292483572286e-03  -4.578267357783718e-07
     2   -2.276882942412943e-02  -1.231993693502289e-02  -1.895429929692684e-07
     3    5.384744538147764e-01  -1.793601226513860e-01   0.000000000000000e+00
     4   -1.034006184815159e-01   2.010356046369405e-01   0.000000000000000e+00

Order 1, Length 12
    Atom      X          Y          Z
     1    6.008128726614912e-02  -5.173352852477659e-02   0.000000000000000e+00
     2   -3.117529227230601e-02   4.788081195875503e-03   0.000000000000000e+00
     3   -1.793601226513860e-01   3.992005822320465e-01   0.000000000000000e+00
     4    1.504552695169184e-01  -3.522564268276775e-01   0.000000000000000e+00

Order 1, Length 12
    Atom      X          Y          Z
     1    0.000000000000000e+00   0.000000000000000e+00  -3.242961755045380e-02
     2    0.000000000000000e+00   0.000000000000000e+00   1.942091268195226e-02
     3    0.000000000000000e+00   0.000000000000000e+00   4.283793178892246e-02
     4   -4.862462658319323e-07   0.000000000000000e+00  -2.983925046433760e-02


     4 Order 1, Length 12
    Atom      X          Y          Z
     1   -2.727896134014127e-02   2.444742581367996e-02   2.710178450179847e-06
     2    5.980978844566403e-03  -7.351699350151548e-06  -7.714294443037960e-07
     3   -1.034006184815159e-01   1.504552695169184e-01  -4.862462658319323e-07
     4    1.246995246423527e-01  -1.748935470689464e-01   0.000000000000000e+00

Order 1, Length 12
    Atom      X          Y          Z
     1   -2.408291373810468e-02  -2.481337335129635e-03   0.000000000000000e+00
     2   -2.060882770080574e-03   3.800820010253328e-03   0.000000000000000e+00
     3    2.010356046369405e-01  -3.522564268276775e-01   0.000000000000000e+00
     4   -1.748935470689464e-01   3.509358779807656e-01   0.000000000000000e+00

Order 1, Length 12
    Atom      X          Y          Z
     1    0.000000000000000e+00   0.000000000000000e+00   2.259075581244042e-02
     2    0.000000000000000e+00   0.000000000000000e+00  -1.351936778784004e-02
     3    0.000000000000000e+00   0.000000000000000e+00  -2.983925046433760e-02
     4    0.000000000000000e+00   0.000000000000000e+00   2.076662314438579e-02


 # Finishing finite difference calculation for IDERIV #
 ######################################################
 ######################################################
 Requested basis set is 6-311++G(d,p)
 There are 29 shells and 66 basis functions
 **********************************************************************
 **                                                                  **
 **                       VIBRATIONAL ANALYSIS                       **
 **                       --------------------                       **
 **                                                                  **
 **        VIBRATIONAL FREQUENCIES (CM**-1) AND NORMAL MODES         **
 **     FORCE CONSTANTS (mDYN/ANGSTROM) AND REDUCED MASSES (AMU)     **
 **                  INFRARED INTENSITIES (KM/MOL)                   **
 **                                                                  **
 **********************************************************************


 Mode:                 1                      2                      3
 Frequency:       833.81                 936.23                1070.56
 Force Cnst:      0.4488                 0.5839                 1.3592
 Red. Mass:       1.0956                 1.1307                 2.0128
 IR Active:          YES                    YES                    YES
 IR Intens:       95.979                105.877                 33.244
 Raman Active:       YES                    YES                    YES
               X      Y      Z        X      Y      Z        X      Y      Z
 P          0.025 -0.003 -0.000    0.000 -0.000  0.030    0.069  0.040  0.000
 H         -0.561  0.104  0.000   -0.000  0.000 -0.543    0.906 -0.173 -0.000
 N         -0.067 -0.029  0.000   -0.000  0.000 -0.086   -0.234 -0.089 -0.000
 H          0.717  0.393 -0.000    0.000  0.000  0.835    0.212  0.186  0.000
 TransDip   0.313  0.014 -0.000    0.000 -0.000  0.330    0.066  0.172  0.000

 Mode:                 4                      5                      6
 Frequency:      1094.89                2265.69                3542.72
 Force Cnst:      1.5004                 3.1457                 7.9673
 Red. Mass:       2.1242                 1.0401                 1.0774
 IR Active:          YES                    YES                    YES
 IR Intens:       12.013                250.903                  6.233
 Raman Active:       YES                    YES                    YES
               X      Y      Z        X      Y      Z        X      Y      Z
 P         -0.130  0.036  0.000   -0.004 -0.032  0.000   -0.002 -0.001 -0.000
 H          0.602 -0.100 -0.000    0.211  0.977 -0.000   -0.007  0.009  0.000
 N          0.192 -0.085 -0.000   -0.007  0.001 -0.000    0.039 -0.062  0.000
 H          0.728  0.188  0.000    0.013  0.003  0.000   -0.472  0.879 -0.000
 TransDip  -0.080  0.077  0.000   -0.155 -0.483  0.000   -0.051  0.061 -0.000

 STANDARD THERMODYNAMIC QUANTITIES AT   298.15 K  AND     1.00 ATM

   This Molecule has  0 Imaginary Frequencies
   Zero point vibrational energy:       13.930 kcal/mol

   Atom    1 Element P  Has Mass   30.97376
   Atom    2 Element H  Has Mass    1.00783
   Atom    3 Element N  Has Mass   14.00307
   Atom    4 Element H  Has Mass    1.00783
   Molecular Mass:    46.992490 amu
   Principal axes and moments of inertia in amu*Bohr^2:
                             1           2           3
    Eigenvalues --        9.59819    97.31175   106.90994
          X               1.00000    -0.00298     0.00000
          Y               0.00298     1.00000    -0.00000
          Z              -0.00000     0.00000     1.00000
   Rotational Symmetry Number is   1
   The Molecule is an Asymmetric Top
   Translational Enthalpy:        0.889 kcal/mol
   Rotational Enthalpy:           0.889 kcal/mol
   Vibrational Enthalpy:         14.036 kcal/mol
   gas constant (RT):             0.592 kcal/mol
   Translational Entropy:        37.467  cal/mol.K
   Rotational Entropy:           19.241  cal/mol.K
   Vibrational Entropy:           0.437  cal/mol.K

   Total Enthalpy:               16.406 kcal/mol
   Total Entropy:                57.144  cal/mol.K
Archival summary:
1\1\february\FREQ\ProcedureUnspecified\BasisUnspecified\112\taweetha\WedMay801:00:012019WedMay801:00:012019\0\\#,FREQ,ProcedureUnspecified,BasisUnspecified,\\0,1\P\H,1,1.44267\N,1,1.58149,2,104.198\H,3,1.01884,1,116.835,2,0,0\\HF=-396.321061\\@

 Total job time:  371.40s(wall), 1202.72s(cpu) 
 Wed May  8 01:00:01 2019

        *************************************************************
        *                                                           *
        *  Thank you very much for using Q-Chem.  Have a nice day.  *
        *                                                           *
        *************************************************************
