# Supplementary material for: Geometric and energetic data from ab initio calculations of haloethene, haloimine, halomethylenephosphine, haloiminophosphine, halodiazene, halodiphosphene and halocyclopropane
Source: Data Brief. 2019 Nov 2;27:104738. doi: 10.1016/j.dib.2019.104738 (PMC6861602; doi:10.1016/j.dib.2019.104738)
Supplement: Multimedia component 7 [file mmc7.zip › NP/CCSD/freq/HENPHE.out]

Q-Chem Developer Version!
                  Welcome to Q-Chem
     A Quantum Leap Into The Future Of Chemistry


 Q-Chem 5.1, Q-Chem, Inc., Pleasanton, CA (2018)

 Yihan Shao,  Zhengting Gan,  E. Epifanovsky,  A. T. B. Gilbert,  M. Wormit,  
 J. Kussmann,  A. W. Lange,  A. Behn,  Jia Deng,  Xintian Feng,  D. Ghosh,  
 M. Goldey,  P. R. Horn,  L. D. Jacobson,  I. Kaliman,  T. Kus,  A. Landau,  
 Jie Liu,  E. I. Proynov,  R. M. Richard,  R. P. Steele,  E. J. Sundstrom,  
 H. L. Woodcock III,  P. M. Zimmerman,  D. Zuev,  B. Albrecht,  E. Alguire,  
 S. A. Baeppler,  D. Barton,  Z. Benda,  Y. A. Bernard,  E. J. Berquist,  
 K. B. Bravaya,  H. Burton,  D. Casanova,  Chun-Min Chang,  Yunqing Chen,  
 A. Chien,  K. D. Closser,  M. P. Coons,  S. Coriani,  S. Dasgupta,  
 A. L. Dempwolff,  M. Diedenhofen,  Hainam Do,  R. G. Edgar,  Po-Tung Fang,  
 S. Faraji,  S. Fatehi,  Qingguo Feng,  K. D. Fenk,  J. Fosso-Tande,  
 J. Gayvert,  Qinghui Ge,  A. Ghysels,  G. Gidofalvi,  J. Gomes,  
 J. Gonthier,  A. Gunina,  D. Hait,  M. W. D. Hanson-Heine,  
 P. H. P. Harbach,  A. W. Hauser,  J. E. Herr,  E. G. Hohenstein,  
 Z. C. Holden,  Kerwin Hui,  B. C. Huynh,  T.-C. Jagau,  Hyunjun Ji,  
 B. Kaduk,  K. Khistyaev,  Jaehoon Kim,  P. Klunzinger,  K. Koh,  
 D. Kosenkov,  L. Koulias,  T. Kowalczyk,  C. M. Krauter,  A. Kunitsa,  
 Ka Un Lao,  A. Laurent,  K. V. Lawler,  Joonho Lee,  D. Lefrancois,  
 S. Lehtola,  D. S. Levine,  Yi-Pei Li,  You-Sheng Lin,  Fenglai Liu,  
 E. Livshits,  A. Luenser,  P. Manohar,  E. Mansoor,  S. F. Manzer,  
 Shan-Ping Mao,  Yuezhi Mao,  N. Mardirossian,  A. V. Marenich,  
 T. Markovich,  L. A. Martinez-Martinez,  S. A. Maurer,  N. J. Mayhall,  
 S. C. McKenzie,  J.-M. Mewes,  A. F. Morrison,  J. W. Mullinax,  K. Nanda,  
 T. S. Nguyen-Beck,  R. Olivares-Amaya,  J. A. Parkhill,  T. M. Perrine,  
 F. Plasser,  P. Pokhilko,  S. Prager,  A. Prociuk,  E. Ramos,  D. R. Rehn,  
 F. Rob,  M. Schneider,  N. Sergueev,  S. M. Sharada,  S. Sharma,  
 D. W. Small,  T. Stauch,  T. Stein,  Yu-Chuan Su,  A. J. W. Thom,  
 A. Tkatchenko,  T. Tsuchimochi,  N. M. Tubman,  L. Vogt,  M. L. Vidal,  
 O. Vydrov,  M. A. Watson,  J. Wenzel,  M. de Wergifosse,  T. A. Wesolowski,  
 A. White,  J. Witte,  A. Yamada,  Jun Yang,  K. Yao,  S. Yeganeh,  
 S. R. Yost,  Zhi-Qiang You,  A. Zech,  Igor Ying Zhang,  Xing Zhang,  
 Yan Zhao,  Ying Zhu,  B. R. Brooks,  G. K. L. Chan,  C. J. Cramer,  
 M. S. Gordon,  W. J. Hehre,  A. Klamt,  M. W. Schmidt,  C. D. Sherrill,  
 D. G. Truhlar,  A. Aspuru-Guzik,  R. Baer,  A. T. Bell,  N. A. Besley,  
 Jeng-Da Chai,  A. E. DePrince, III,  R. A. DiStasio Jr.,  A. Dreuw,  
 B. D. Dunietz,  T. R. Furlani,  Chao-Ping Hsu,  Yousung Jung,  Jing Kong,  
 D. S. Lambrecht,  WanZhen Liang,  C. Ochsenfeld,  V. A. Rassolov,  
 L. V. Slipchenko,  J. E. Subotnik,  T. Van Voorhis,  J. M. Herbert,  
 A. I. Krylov,  P. M. W. Gill,  M. Head-Gordon

 Contributors to earlier versions of Q-Chem not listed above: 
 R. D. Adamson,  B. Austin,  J. Baker,  G. J. O. Beran,  K. Brandhorst,  
 S. T. Brown,  E. F. C. Byrd,  A. K. Chakraborty,  C.-L. Cheng,  
 Siu Hung Chien,  D. M. Chipman,  D. L. Crittenden,  H. Dachsel,  
 R. J. Doerksen,  A. D. Dutoi,  L. Fusti-Molnar,  W. A. Goddard III,  
 A. Golubeva-Zadorozhnaya,  S. R. Gwaltney,  G. Hawkins,  A. Heyden,  
 S. Hirata,  G. Kedziora,  F. J. Keil,  C. Kelley,  Jihan Kim,  R. A. King,  
 R. Z. Khaliullin,  P. P. Korambath,  W. Kurlancheek,  A. M. Lee,  M. S. Lee,  
 S. V. Levchenko,  Ching Yeh Lin,  D. Liotard,  R. C. Lochan,  I. Lotan,  
 P. E. Maslen,  N. Nair,  D. P. O'Neill,  D. Neuhauser,  E. Neuscamman,  
 C. M. Oana,  R. Olson,  B. Peters,  R. Peverati,  P. A. Pieniazek,  
 Y. M. Rhee,  J. Ritchie,  M. A. Rohrdanz,  E. Rosta,  N. J. Russ,  
 H. F. Schaefer III,  N. E. Schultz,  N. Shenvi,  A. C. Simmonett,  A. Sodt,  
 D. Stuck,  K. S. Thanthiriwatte,  V. Vanovschi,  Tao Wang,  A. Warshel,  
 C. F. Williams,  Q. Wu,  X. Xu,  W. Zhang

 Please cite Q-Chem as follows:
 Y. Shao et al., Mol. Phys. 113, 184-215 (2015)
 DOI: 10.1080/00268976.2014.952696

 Q-Chem 5.1.2 for Intel X86 EM64T Linux

 Parts of Q-Chem use Armadillo 8.300.2 (Tropical Shenanigans).
 http://arma.sourceforge.net/

 Q-Chem begins on Wed May  8 01:00:01 2019  

Host: 
0

     Scratch files written to /scratch/taweetham/qchem18576//
Input Ideriv = 1
Curr. Ideriv = -1
Max.  Ideriv = 1


!!********************************************.
!!******************Warning*******************.
!!Desired Analytical derivatives not available.
!!Finite difference job might take a long time.
!!********************************************.
!!********************************************.


 2-order derivative to be evaluated numerically with 1-order analytical derivatives

Checking the input file for inconsistencies... 	...done.

--------------------------------------------------------------
User input:
--------------------------------------------------------------
H=I_E.out
$molecule
0 1
I 
P  1 2.500973
N  2 1.565082 1 103.618832
H  3 1.022082 2 111.431824 1 -180.000000 0
$end

$rem
   JOB_TYPE 	FREQUENCY
   BASIS 		6-311++G**
   METHOD	ccsd
   MEM_TOTAL	31000
   N_FROZEN_CORE      FC
$end

--------------------------------------------------------------
 ----------------------------------------------------------------
             Standard Nuclear Orientation (Angstroms)
    I     Atom           X                Y                Z
 ----------------------------------------------------------------
    1      I       0.8239790258    -0.0417807011    -0.0000000000
    2      P      -1.6003365973     0.5726781717     0.0000000000
    3      N      -2.3312682513    -0.8112367766    -0.0000000000
    4      H      -3.3469616498    -0.6971379822    -0.0000000000
 ----------------------------------------------------------------
 Molecular Point Group                 Cs    NOp =  2
 Largest Abelian Subgroup              Cs    NOp =  2
 Nuclear Repulsion Energy =   278.1078180428 hartrees
 There are       38 alpha and       38 beta electrons
 Requested basis set is 6-311++G(d,p)
 There are 48 shells and 121 basis functions
 Total memory of 31000 MB is distributed as follows: 
   MEM_STATIC is set to 192 MB
   QALLOC/CCMAN JOB total memory use is  30808 MB
 Warning: actual memory use might exceed 31000 MB

 Total QAlloc Memory Limit  31000 MB
 Mega-Array Size       188 MB
 MEM_STATIC part       192 MB

                       Distance Matrix (Angstroms)
             I (  1)   P (  2)   N (  3)
   P (  2)  2.500973
   N (  3)  3.247714  1.565082
   H (  4)  4.222113  2.159429  1.022082

 A cutoff of  1.0D-14 yielded   1036 shell pairs
 There are      6911 function pairs (      7775 Cartesian)

 -------------------------------------------------------
 OpenMP Integral Computing Module                       
 Release: version 1.0, May 2013, Q-Chem Inc. Pittsburgh 
 -------------------------------------------------------
 Integral Job Info:
 Integral job number is                      11
 Integral operator is                         1
 short-range coefficients                     0
 long-range coefficients              100000000
 Omega coefficients                           0
 if combine SR and LR in K                    0
 Integral screening is                        0
 Integral computing path is                   2
 max size of driver memory is            800000
 size of driver memory is                593474
 size of scratch memory is             11861008
 max col of scratch BK array               1296
 max len of scratch array in speh3          155
 max len of scratch index in speh4           18
 max int batch size is                      520
 min int batch size is                       52
 fixed nKL is                                52
 max L of basis functions is                  2
 order of int derivative is                   0
 number of shells is                         48
 number of basis is                         128
 number of cartesian basis is               128
 number of contracted shell pairs          1036
 number of primitive shell pairs           2245
 maxK2 (contraction) of shell pair           36
 max number of K2 of shell pair               1
 max number of CS2 of shell pair            171
 max number of PS2 of shell pair            171
 mem total for path MDJ                  519708
 -------------------------------------------------------
 Smallest overlap matrix eigenvalue = 2.47E-03
 Guess from superposition of atomic densities
 Warning:  Energy on first SCF cycle will be non-variational
 SAD guess density has 76.000000 electrons

 -----------------------------------------------------------------------
  General SCF calculation program by
  Eric Jon Sundstrom, Paul Horn, Yuezhi Mao, Dmitri Zuev, Alec White,
  David Stuck, Shaama M.S., Shane Yost, Joonho Lee, David Small,
  Daniel Levine, Susi Lehtola, Hugh Burton, Evgeny Epifanovsky
 -----------------------------------------------------------------------
 Hartree-Fock
 using 6 threads for integral computing
 -------------------------------------------------------
 OpenMP Integral computing Module                
 Release: version 2.0, May 2017, Q-Chem Inc. Pleasanton 
 -------------------------------------------------------
 A restricted SCF calculation will be
 performed using DIIS
 SCF converges when DIIS error is below 1.0e-08
 ---------------------------------------
  Cycle       Energy         DIIS error
 ---------------------------------------
    1   -7312.7989087490      4.26e-02  
    2   -7312.5259337043      5.31e-03  
    3   -7312.5599107418      4.06e-03  
    4   -7312.5882889895      6.55e-04  
    5   -7312.5898885622      2.99e-04  
    6   -7312.5903652207      1.29e-04  
    7   -7312.5905171460      7.15e-05  
    8   -7312.5905558757      2.94e-05  
    9   -7312.5905626569      8.55e-06  
   10   -7312.5905632980      2.61e-06  
   11   -7312.5905633656      7.93e-07  
   12   -7312.5905633703      2.07e-07  
   13   -7312.5905633706      4.07e-08  
   14   -7312.5905633707      9.90e-09  Convergence criterion met
 ---------------------------------------
 SCF time:   CPU 8.02s  wall 2.00s 
 SCF   energy in the final basis set =    -7312.5905633707
 Total energy in the final basis set =    -7312.5905633707


 ------------------------------------------------------------------------------

   CCMAN2: suite of methods based on coupled cluster
           and equation of motion theories.

   Components:
   * libvmm-1.3-trunk
     by Evgeny Epifanovsky, Ilya Kaliman.
   * libtensor-2.5-trunk
     by Evgeny Epifanovsky, Michael Wormit, Dmitry Zuev, Sam Manzer, 
        Ilya Kaliman.
   * libcc-2.5-trunk
     by Evgeny Epifanovsky, Arik Landau, Tomasz Kus, Kirill Khistyaev, 
        Dmitry Zuev, Prashant Manohar, Xintian Feng, Anna Krylov, 
        Matthew Goldey, Alec White, Thomas Jagau, Kaushik Nanda, 
        Anastasia Gunina, Alexander Kunitsa, Joonho Lee.

   CCMAN original authors:
   Anna I. Krylov, C. David Sherrill, Steven R. Gwaltney,
   Edward F. C. Byrd (2000)
   Sergey V. Levchenko, Lyudmila V. Slipchenko, Tao Wang,
   Ana-Maria C. Cristian (2003)
   Piotr A. Pieniazek, C. Melania Oana, Evgeny Epifanovsky (2007)
   Prashant Manohar (2009)

 ------------------------------------------------------------------------------


 Allocating and initializing 30808MB of RAM...
 Calculation will run on 6 cores.


 Alpha MOs, Restricted
 -- Occupied --                  
******* -180.86 -169.67 -169.67 -169.67  -80.05  -37.92  -33.10
  1 A'    2 A'    3 A'    1 A"    4 A'    5 A'    6 A'    7 A'                 
-33.101 -33.100 -24.288 -24.287 -24.287 -24.284 -24.284 -15.602
  2 A"    8 A'    9 A'    3 A"   10 A'    4 A"   11 A'   12 A'                 
 -7.585  -7.233  -5.477  -5.477  -5.476  -5.465  -5.456  -5.456
 13 A'   14 A'   15 A'    5 A"   16 A'   17 A'    6 A"   18 A'                 
 -2.388  -2.384  -2.383  -2.374  -2.374  -1.191  -0.875  -0.750
 19 A'    7 A"   20 A'    8 A"   21 A'   22 A'   23 A'   24 A'                 
 -0.602  -0.522  -0.469  -0.388  -0.373  -0.372
 25 A'   26 A'    9 A"   27 A'   10 A"   28 A'                                 
 -- Virtual --                   
  0.012   0.035   0.055   0.079   0.084   0.092   0.106   0.189
 11 A"   29 A'   30 A'   31 A'   12 A"   32 A'   33 A'   34 A'                 
  0.213   0.224   0.241   0.260   0.298   0.311   0.333   0.375
 35 A'   13 A"   36 A'   37 A'   38 A'   39 A'   14 A"   40 A'                 
  0.385   0.393   0.490   0.550   0.557   0.579   0.591   0.612
 41 A'   15 A"   42 A'   43 A'   16 A"   44 A'   17 A"   45 A'                 
  0.695   0.714   0.805   0.888   0.916   0.928   0.973   1.042
 46 A'   47 A'   48 A'   18 A"   19 A"   49 A'   50 A'   20 A"                 
  1.091   1.112   1.316   1.343   1.525   1.563   1.573   1.627
 51 A'   52 A'   53 A'   54 A'   21 A"   22 A"   55 A'   56 A'                 
  1.682   1.775   1.842   1.944   2.197   2.435   2.645   2.650
 57 A'   23 A"   58 A'   59 A'   60 A'   24 A"   25 A"   61 A'                 
  2.856   2.975   3.337   4.260   4.448   4.494   4.501   4.506
 62 A'   63 A'   64 A'   26 A"   65 A'   27 A"   66 A'   28 A"                 
  4.537   4.647   4.761   4.894   6.540   6.561   6.584   7.517
 67 A'   68 A'   69 A'   70 A'   29 A"   71 A'   72 A'   73 A'                 
 14.712  14.808  14.916  28.872  29.539  29.555  29.575  29.889
 30 A"   74 A'   75 A'   76 A'   31 A"   77 A'   78 A'   32 A"                 
 29.892  29.894  29.908  29.973  36.802 130.601 130.613 130.633
 79 A'   33 A"   80 A'   81 A'   82 A'   34 A"   83 A'   84 A'                 
154.272 166.1311912.189
 85 A'   86 A'   87 A'                                                         

 Beta MOs, Restricted
 -- Occupied --                  
******* -180.86 -169.67 -169.67 -169.67  -80.05  -37.92  -33.10
  1 A'    2 A'    3 A'    1 A"    4 A'    5 A'    6 A'    7 A'                 
-33.101 -33.100 -24.288 -24.287 -24.287 -24.284 -24.284 -15.602
  2 A"    8 A'    9 A'    3 A"   10 A'    4 A"   11 A'   12 A'                 
 -7.585  -7.233  -5.477  -5.477  -5.476  -5.465  -5.456  -5.456
 13 A'   14 A'   15 A'    5 A"   16 A'   17 A'    6 A"   18 A'                 
 -2.388  -2.384  -2.383  -2.374  -2.374  -1.191  -0.875  -0.750
 19 A'    7 A"   20 A'    8 A"   21 A'   22 A'   23 A'   24 A'                 
 -0.602  -0.522  -0.469  -0.388  -0.373  -0.372
 25 A'   26 A'    9 A"   27 A'   10 A"   28 A'                                 
 -- Virtual --                   
  0.012   0.035   0.055   0.079   0.084   0.092   0.106   0.189
 11 A"   29 A'   30 A'   31 A'   12 A"   32 A'   33 A'   34 A'                 
  0.213   0.224   0.241   0.260   0.298   0.311   0.333   0.375
 35 A'   13 A"   36 A'   37 A'   38 A'   39 A'   14 A"   40 A'                 
  0.385   0.393   0.490   0.550   0.557   0.579   0.591   0.612
 41 A'   15 A"   42 A'   43 A'   16 A"   44 A'   17 A"   45 A'                 
  0.695   0.714   0.805   0.888   0.916   0.928   0.973   1.042
 46 A'   47 A'   48 A'   18 A"   19 A"   49 A'   50 A'   20 A"                 
  1.091   1.112   1.316   1.343   1.525   1.563   1.573   1.627
 51 A'   52 A'   53 A'   54 A'   21 A"   22 A"   55 A'   56 A'                 
  1.682   1.775   1.842   1.944   2.197   2.435   2.645   2.650
 57 A'   23 A"   58 A'   59 A'   60 A'   24 A"   25 A"   61 A'                 
  2.856   2.975   3.337   4.260   4.448   4.494   4.501   4.506
 62 A'   63 A'   64 A'   26 A"   65 A'   27 A"   66 A'   28 A"                 
  4.537   4.647   4.761   4.894   6.540   6.561   6.584   7.517
 67 A'   68 A'   69 A'   70 A'   29 A"   71 A'   72 A'   73 A'                 
 14.712  14.808  14.916  28.872  29.539  29.555  29.575  29.889
 30 A"   74 A'   75 A'   76 A'   31 A"   77 A'   78 A'   32 A"                 
 29.892  29.894  29.908  29.973  36.802 130.601 130.613 130.633
 79 A'   33 A"   80 A'   81 A'   82 A'   34 A"   83 A'   84 A'                 
154.272 166.1311912.189
 85 A'   86 A'   87 A'                                                         

 Occupation and symmetry of molecular orbitals

 Point group: Cs (2 irreducible representations).

                           A'   A"    All 
 ------------------------------------------
 All molecular orbitals:
  - Alpha                  87   34    121 
  - Beta                   87   34    121 
 ------------------------------------------
 Alpha orbitals:
  - Frozen occupied        18   6     24  
  - Active occupied        10   4     14  
  - Active virtual         59   24    83  
  - Frozen virtual         0    0     0   
 ------------------------------------------
 Beta orbitals:
  - Frozen occupied        18   6     24  
  - Active occupied        10   4     14  
  - Active virtual         59   24    83  
  - Frozen virtual         0    0     0   
 ------------------------------------------

 Import integrals:   CPU 0.00 s  wall 0.00 s

 Import integrals:   CPU 30.07 s  wall 5.44 s

 MP2 amplitudes:   CPU 0.10 s  wall 0.09 s

Running a double precision version
           CCSD T amplitudes will be solved using DIIS.

           Start     Size      MaxIter   EConv     TConv     
           3         7         100       1.00e-07  1.00e-05  
 ------------------------------------------------------------------------------
           Energy (a.u.)   Ediff      Tdiff       Comment
 ------------------------------------------------------------------------------
         -7313.09233951                           
     1   -7313.08780795   4.53e-03   7.12e-01     
     2   -7313.10381774   1.60e-02   9.30e-02     
     3   -7313.10387198   5.42e-05   4.09e-02     
     4   -7313.10559145   1.72e-03   1.26e-02     Switched to DIIS steps.
     5   -7313.10627750   6.86e-04   1.11e-02     
     6   -7313.10631603   3.85e-05   2.14e-03     
     7   -7313.10632283   6.80e-06   1.14e-03     
     8   -7313.10632882   5.99e-06   4.64e-04     
     9   -7313.10632981   9.87e-07   2.23e-04     
    10   -7313.10633001   1.99e-07   6.73e-05     
    11   -7313.10633000   4.67e-09   2.81e-05     
    12   -7313.10633001   7.73e-09   1.06e-05     
    13   -7313.10633003   1.94e-08   4.74e-06     
 ------------------------------------------------------------------------------
         -7313.10633003                           CCSD T converged.

End of double precision
 SCF energy                 = -7312.59056337
 MP2 energy                 = -7313.09233951
 CCSD correlation energy     =    -0.51576666
 CCSD total energy           = -7313.10633003

 CCSD  T1^2 = 0.0114  T2^2 = 0.2216  Leading amplitudes:

 Amplitude    Orbitals with energies
 -0.0227       9 (A") A                  ->    11 (A") A                  
              -0.4686                          0.0122                     
 -0.0227       9 (A") B                  ->    11 (A") B                  
              -0.4686                          0.0122                     
 -0.0215       26 (A') A                 ->    31 (A') A                  
              -0.5222                          0.0787                     
 -0.0215       26 (A') B                 ->    31 (A') B                  
              -0.5222                          0.0787                     

 Amplitude    Orbitals with energies
 -0.1016       9 (A") A      9 (A") B    ->    11 (A") A     11 (A") B    
              -0.4686       -0.4686            0.0122        0.0122       
  0.1016       9 (A") A      9 (A") B    ->    11 (A") B     11 (A") A    
              -0.4686       -0.4686            0.0122        0.0122       
  0.1016       9 (A") B      9 (A") A    ->    11 (A") A     11 (A") B    
              -0.4686       -0.4686            0.0122        0.0122       
 -0.1016       9 (A") B      9 (A") A    ->    11 (A") B     11 (A") A    
              -0.4686       -0.4686            0.0122        0.0122       

 Computing CCSD intemediates for later calculations in double precision
 Finished.

Running a double precision version
           CCSD Lambda amplitudes will be solved using DIIS.
           Start     Size      MaxIter   EConv     LConv     
           3         7         100       1.00e-07  1.00e-05  
 ------------------------------------------------------------------------------
            Enorm      Ldiff       Comment
 ------------------------------------------------------------------------------
     1     4.98e-02   3.73e-02     
     2     1.37e-02   5.78e-03     
     3     5.61e-03   1.71e-03     
     4     3.48e-03   1.27e-03     Switched to DIIS steps.
     5     1.17e-03   6.47e-04     
     6     5.75e-04   1.82e-04     
     7     2.26e-04   5.28e-05     
     8     8.81e-05   2.38e-06     
     9     2.83e-05   3.41e-06     
    10     1.20e-05   8.44e-07     
    11     3.91e-06   1.97e-07     
    12     1.73e-06   1.43e-07     
    13     7.23e-07   1.28e-07     
    14     2.87e-07   1.54e-08     
    15     1.52e-07   2.35e-08     
    16     6.35e-08   8.34e-09     
 ------------------------------------------------------------------------------
                                   CCSD Lambda converged.

 Computing density matrices in double precision...
           Orbital response amplitudes will be solved using DIIS.
           Start     Size      MaxIter   EConv     LConv     
           3         7         100       1.00e-06  1.00e-06  
 ------------------------------------------------------------------------------
            Enorm      Ldiff       Comment
 ------------------------------------------------------------------------------
     1     7.87e-02   7.49e-03     
     2     5.48e-02   1.56e-02     
     3     5.63e-02   1.84e-02     
     4     1.22e-02   2.16e-02     Switched to DIIS steps.
     5     1.91e-03   4.57e-04     
     6     1.62e-03   1.33e-04     
     7     5.74e-04   1.96e-04     
     8     1.33e-04   1.42e-04     
     9     2.74e-05   1.93e-05     
    10     6.88e-06   2.48e-06     
    11     2.55e-06   3.76e-07     
    12     5.94e-07   3.82e-07     
 ------------------------------------------------------------------------------
                                   Orbital response converged.

 Computing density matrices... Done.
 CCSD calculation:   CPU 218.35 s  wall 41.86 s

 Transferring MO TPDM to AO TPDM
 Transferring g2_o1o1o1o1
 Transferring g2_o1o1o1v1
 Transferring g2_o1o1v1v1
 Transferring g2_o1v1o1v1
 Transferring g2_o1v1v1v1
 Transferring g2_v1v1v1v1
 Adding separable TPDM
 Computing TPDM gradient
 --------------------------------------------------------
 2e gradient
  Atom          X               Y               Z
 --------------------------------------------------------
    1        -45.664155        6.063234        0.000000  
    2         28.842605      -22.812393       -0.000000  
    3         10.939770       16.347706        0.000000  
    4          5.881779        0.401452       -0.000000  
 --------------------------------------------------------
 --------------------------------------------------------
 Final gradient
  Atom          X               Y               Z
 --------------------------------------------------------
    1        -45.664155        6.063234        0.000000  
    2         28.842605      -22.812393       -0.000000  
    3         10.939770       16.347706        0.000000  
    4          5.881779        0.401452       -0.000000  
 --------------------------------------------------------
 Analytic gradient from two-electron contribution:   CPU 168.78 s  wall 35.80 s

 Total ccman2 time:   CPU 422.62 s  wall 84.40 s


 --------------------------------------------------------------
             Orbital Energies (a.u.) and Symmetries
 --------------------------------------------------------------

 Alpha MOs, Restricted
 -- Occupied --                  
******* -180.86 -169.67 -169.67  -80.05  -37.92  -33.10  -33.10
  1 A'    2 A'    3 A'    4 A'    5 A'    6 A'    7 A'    8 A'                 
-24.288 -24.287 -24.284 -15.602  -7.585  -7.233  -5.477  -5.476
  9 A'   10 A'   11 A'   12 A'   13 A'   14 A'   15 A'   16 A'                 
 -5.465  -5.456-169.668 -33.101 -24.287 -24.284  -5.477  -5.456
 17 A'   18 A'    1 A"    2 A"    3 A"    4 A"    5 A"    6 A"                 
 -2.388  -2.383  -2.374  -1.191  -0.875  -0.750  -0.602  -0.522
 19 A'   20 A'   21 A'   22 A'   23 A'   24 A'   25 A'   26 A'                 
 -0.388  -0.372  -2.384  -2.374  -0.469  -0.373
 27 A'   28 A'    7 A"    8 A"    9 A"   10 A"                                 
 -- Virtual --                   
  0.035   0.055   0.079   0.092   0.106   0.189   0.213   0.241
 29 A'   30 A'   31 A'   32 A'   33 A'   34 A'   35 A'   36 A'                 
  0.260   0.298   0.311   0.375   0.385   0.490   0.550   0.579
 37 A'   38 A'   39 A'   40 A'   41 A'   42 A'   43 A'   44 A'                 
  0.612   0.695   0.714   0.805   0.928   0.973   1.091   1.112
 45 A'   46 A'   47 A'   48 A'   49 A'   50 A'   51 A'   52 A'                 
  1.316   1.343   1.573   1.627   1.682   1.842   1.944   2.197
 53 A'   54 A'   55 A'   56 A'   57 A'   58 A'   59 A'   60 A'                 
  2.650   2.856   2.975   3.337   4.448   4.501   4.537   4.647
 61 A'   62 A'   63 A'   64 A'   65 A'   66 A'   67 A'   68 A'                 
  4.761   4.894   6.561   6.584   7.517  14.808  14.916  28.872
 69 A'   70 A'   71 A'   72 A'   73 A'   74 A'   75 A'   76 A'                 
 29.555  29.575  29.892  29.908  29.973  36.802 130.613 130.633
 77 A'   78 A'   79 A'   80 A'   81 A'   82 A'   83 A'   84 A'                 
154.272 166.1311912.189   0.012   0.084   0.224   0.333   0.393
 85 A'   86 A'   87 A'   11 A"   12 A"   13 A"   14 A"   15 A"                 
  0.557   0.591   0.888   0.916   1.042   1.525   1.563   1.775
 16 A"   17 A"   18 A"   19 A"   20 A"   21 A"   22 A"   23 A"                 
  2.435   2.645   4.260   4.494   4.506   6.540  14.712  29.539
 24 A"   25 A"   26 A"   27 A"   28 A"   29 A"   30 A"   31 A"                 
 29.889  29.894 130.601
 32 A"   33 A"   34 A"                                                         

 Beta MOs, Restricted
 -- Occupied --                  
******* -180.86 -169.67 -169.67  -80.05  -37.92  -33.10  -33.10
  1 A'    2 A'    3 A'    4 A'    5 A'    6 A'    7 A'    8 A'                 
-24.288 -24.287 -24.284 -15.602  -7.585  -7.233  -5.477  -5.476
  9 A'   10 A'   11 A'   12 A'   13 A'   14 A'   15 A'   16 A'                 
 -5.465  -5.456-169.668 -33.101 -24.287 -24.284  -5.477  -5.456
 17 A'   18 A'    1 A"    2 A"    3 A"    4 A"    5 A"    6 A"                 
 -2.388  -2.383  -2.374  -1.191  -0.875  -0.750  -0.602  -0.522
 19 A'   20 A'   21 A'   22 A'   23 A'   24 A'   25 A'   26 A'                 
 -0.388  -0.372  -2.384  -2.374  -0.469  -0.373
 27 A'   28 A'    7 A"    8 A"    9 A"   10 A"                                 
 -- Virtual --                   
  0.035   0.055   0.079   0.092   0.106   0.189   0.213   0.241
 29 A'   30 A'   31 A'   32 A'   33 A'   34 A'   35 A'   36 A'                 
  0.260   0.298   0.311   0.375   0.385   0.490   0.550   0.579
 37 A'   38 A'   39 A'   40 A'   41 A'   42 A'   43 A'   44 A'                 
  0.612   0.695   0.714   0.805   0.928   0.973   1.091   1.112
 45 A'   46 A'   47 A'   48 A'   49 A'   50 A'   51 A'   52 A'                 
  1.316   1.343   1.573   1.627   1.682   1.842   1.944   2.197
 53 A'   54 A'   55 A'   56 A'   57 A'   58 A'   59 A'   60 A'                 
  2.650   2.856   2.975   3.337   4.448   4.501   4.537   4.647
 61 A'   62 A'   63 A'   64 A'   65 A'   66 A'   67 A'   68 A'                 
  4.761   4.894   6.561   6.584   7.517  14.808  14.916  28.872
 69 A'   70 A'   71 A'   72 A'   73 A'   74 A'   75 A'   76 A'                 
 29.555  29.575  29.892  29.908  29.973  36.802 130.613 130.633
 77 A'   78 A'   79 A'   80 A'   81 A'   82 A'   83 A'   84 A'                 
154.272 166.1311912.189   0.012   0.084   0.224   0.333   0.393
 85 A'   86 A'   87 A'   11 A"   12 A"   13 A"   14 A"   15 A"                 
  0.557   0.591   0.888   0.916   1.042   1.525   1.563   1.775
 16 A"   17 A"   18 A"   19 A"   20 A"   21 A"   22 A"   23 A"                 
  2.435   2.645   4.260   4.494   4.506   6.540  14.712  29.539
 24 A"   25 A"   26 A"   27 A"   28 A"   29 A"   30 A"   31 A"                 
 29.889  29.894 130.601
 32 A"   33 A"   34 A"                                                         
 --------------------------------------------------------------

          Ground-State Mulliken Net Atomic Charges

     Atom                 Charge (a.u.)
  ----------------------------------------
      1 I                    -0.197480
      2 P                     0.310215
      3 N                    -0.357712
      4 H                     0.244977
  ----------------------------------------
  Sum of atomic charges =     0.000000

 -----------------------------------------------------------------
                    Cartesian Multipole Moments
 -----------------------------------------------------------------
    Charge (ESU x 10^10)
                 0.0000
    Dipole Moment (Debye)
         X      -2.2976      Y       1.6514      Z      -0.0000
       Tot       2.8295
    Quadrupole Moments (Debye-Ang)
        XX     -39.0677     XY      -3.0728     YY     -51.3840
        XZ       0.0000     YZ       0.0000     ZZ     -48.0534
    Octopole Moments (Debye-Ang^2)
       XXX       5.4861    XXY      -0.4662    XYY      16.5126
       YYY       0.6990    XXZ      -0.0000    XYZ      -0.0000
       YYZ      -0.0000    XZZ      10.1960    YZZ       0.0417
       ZZZ      -0.0000
    Hexadecapole Moments (Debye-Ang^3)
      XXXX    -454.8574   XXXY       5.6290   XXYY    -130.4539
      XYYY      -6.4677   YYYY    -131.3983   XXXZ       0.0000
      XXYZ       0.0000   XYYZ       0.0000   YYYZ       0.0000
      XXZZ    -111.6248   XYZZ      -1.8408   YYZZ     -32.1084
      XZZZ       0.0000   YZZZ       0.0000   ZZZZ     -67.7062
 -----------------------------------------------------------------
 DrvMan completing analytic gradient of the correlated energy
 Correlated dipole moment
            1
    1  -0.9039361
    2   0.6497026
    3  -0.0000000
 Energy read as -7313.106330029
 Full Analytical Gradient: (in a.u., or Hartree/Bohr)
             1             2             3             4
    1   -0.00001280    0.00001697   -0.00001624    0.00001207
    2   -0.00000715    0.00004538   -0.00003385   -0.00000438
    3    0.00000000    0.00000000   -0.00000000    0.00000000
 Gradient time:  CPU 0.78 s  wall 0.79 s
 ######################################################
 ######################################################
 # Starting finite difference calculation for IDERIV  #
 Finite diff step size:  1.88973e-03 a.u.
 ----------------------------------------------------------------
             Standard Nuclear Orientation (Angstroms)
    I     Atom           X                Y                Z
 ----------------------------------------------------------------
    1      I       0.8249790258    -0.0417807011    -0.0000000000
    2      P      -1.6003365973     0.5726781717     0.0000000000
    3      N      -2.3312682513    -0.8112367766    -0.0000000000
    4      H      -3.3469616498    -0.6971379822    -0.0000000000
 ----------------------------------------------------------------
 Nuclear Repulsion Energy =   278.0230132379 hartrees
 There are       38 alpha and       38 beta electrons

                       Distance Matrix (Angstroms)
             I (  1)   P (  2)   N (  3)
   P (  2)  2.501942
   N (  3)  3.248686  1.565082
   H (  4)  4.223101  2.159429  1.022082

 Requested basis set is 6-311++G(d,p)
 There are 48 shells and 121 basis functions
 A cutoff of  1.0D-14 yielded   1036 shell pairs
 There are      6911 function pairs (      7775 Cartesian)
 Smallest overlap matrix eigenvalue = 2.47E-03
 Guess MOs from SCF MO coefficient file

 -----------------------------------------------------------------------
  General SCF calculation program by
  Eric Jon Sundstrom, Paul Horn, Yuezhi Mao, Dmitri Zuev, Alec White,
  David Stuck, Shaama M.S., Shane Yost, Joonho Lee, David Small,
  Daniel Levine, Susi Lehtola, Hugh Burton, Evgeny Epifanovsky
 -----------------------------------------------------------------------
 Hartree-Fock
 using 6 threads for integral computing
 -------------------------------------------------------
 OpenMP Integral computing Module                
 Release: version 2.0, May 2017, Q-Chem Inc. Pleasanton 
 -------------------------------------------------------
 A restricted SCF calculation will be
 performed using DIIS
 SCF converges when DIIS error is below 1.0e-08
 ---------------------------------------
  Cycle       Energy         DIIS error
 ---------------------------------------
    1   -7312.5905568386      6.00e-06  
    2   -7312.5905569379      1.69e-06  
    3   -7312.5905569478      9.79e-07  
    4   -7312.5905569502      2.89e-07  
    5   -7312.5905569506      1.11e-07  
    6   -7312.5905569507      3.51e-08  
    7   -7312.5905569507      1.25e-08  
    8   -7312.5905569507      4.98e-09  Convergence criterion met
 ---------------------------------------
 SCF time:   CPU 4.45s  wall 0.00s 
 SCF   energy in the final basis set =    -7312.5905569507
 Total energy in the final basis set =    -7312.5905569507


 ------------------------------------------------------------------------------

   CCMAN2: suite of methods based on coupled cluster
           and equation of motion theories.

   Components:
   * libvmm-1.3-trunk
     by Evgeny Epifanovsky, Ilya Kaliman.
   * libtensor-2.5-trunk
     by Evgeny Epifanovsky, Michael Wormit, Dmitry Zuev, Sam Manzer, 
        Ilya Kaliman.
   * libcc-2.5-trunk
     by Evgeny Epifanovsky, Arik Landau, Tomasz Kus, Kirill Khistyaev, 
        Dmitry Zuev, Prashant Manohar, Xintian Feng, Anna Krylov, 
        Matthew Goldey, Alec White, Thomas Jagau, Kaushik Nanda, 
        Anastasia Gunina, Alexander Kunitsa, Joonho Lee.

   CCMAN original authors:
   Anna I. Krylov, C. David Sherrill, Steven R. Gwaltney,
   Edward F. C. Byrd (2000)
   Sergey V. Levchenko, Lyudmila V. Slipchenko, Tao Wang,
   Ana-Maria C. Cristian (2003)
   Piotr A. Pieniazek, C. Melania Oana, Evgeny Epifanovsky (2007)
   Prashant Manohar (2009)

 ------------------------------------------------------------------------------


 Allocating and initializing 30808MB of RAM...
 Calculation will run on 6 cores.


 Alpha MOs, Restricted
 -- Occupied --                  
******* -180.86 -169.67 -169.67 -169.67  -80.05  -37.92  -33.10
  1 A     2 A     3 A     4 A     5 A     6 A     7 A     8 A                  
-33.101 -33.100 -24.288 -24.287 -24.287 -24.284 -24.284 -15.602
  9 A    10 A    11 A    12 A    13 A    14 A    15 A    16 A                  
 -7.585  -7.233  -5.478  -5.477  -5.476  -5.465  -5.456  -5.456
 17 A    18 A    19 A    20 A    21 A    22 A    23 A    24 A                  
 -2.388  -2.384  -2.383  -2.374  -2.374  -1.191  -0.875  -0.750
 25 A    26 A    27 A    28 A    29 A    30 A    31 A    32 A                  
 -0.602  -0.522  -0.469  -0.388  -0.373  -0.371
 33 A    34 A    35 A    36 A    37 A    38 A                                  
 -- Virtual --                   
  0.012   0.034   0.055   0.079   0.084   0.092   0.106   0.189
 39 A    40 A    41 A    42 A    43 A    44 A    45 A    46 A                  
  0.213   0.224   0.241   0.260   0.298   0.311   0.333   0.375
 47 A    48 A    49 A    50 A    51 A    52 A    53 A    54 A                  
  0.385   0.393   0.490   0.550   0.557   0.579   0.591   0.612
 55 A    56 A    57 A    58 A    59 A    60 A    61 A    62 A                  
  0.694   0.714   0.805   0.888   0.916   0.928   0.973   1.042
 63 A    64 A    65 A    66 A    67 A    68 A    69 A    70 A                  
  1.091   1.112   1.316   1.342   1.525   1.563   1.573   1.627
 71 A    72 A    73 A    74 A    75 A    76 A    77 A    78 A                  
  1.682   1.775   1.842   1.944   2.197   2.435   2.645   2.650
 79 A    80 A    81 A    82 A    83 A    84 A    85 A    86 A                  
  2.856   2.975   3.337   4.260   4.448   4.494   4.501   4.506
 87 A    88 A    89 A    90 A    91 A    92 A    93 A    94 A                  
  4.537   4.646   4.761   4.893   6.540   6.561   6.584   7.517
 95 A    96 A    97 A    98 A    99 A   100 A   101 A   102 A                  
 14.712  14.808  14.916  28.872  29.540  29.555  29.575  29.889
103 A   104 A   105 A   106 A   107 A   108 A   109 A   110 A                  
 29.892  29.894  29.908  29.973  36.802 130.601 130.613 130.633
111 A   112 A   113 A   114 A   115 A   116 A   117 A   118 A                  
154.272 166.1311912.189
119 A   120 A   121 A                                                          

 Beta MOs, Restricted
 -- Occupied --                  
******* -180.86 -169.67 -169.67 -169.67  -80.05  -37.92  -33.10
  1 A     2 A     3 A     4 A     5 A     6 A     7 A     8 A                  
-33.101 -33.100 -24.288 -24.287 -24.287 -24.284 -24.284 -15.602
  9 A    10 A    11 A    12 A    13 A    14 A    15 A    16 A                  
 -7.585  -7.233  -5.478  -5.477  -5.476  -5.465  -5.456  -5.456
 17 A    18 A    19 A    20 A    21 A    22 A    23 A    24 A                  
 -2.388  -2.384  -2.383  -2.374  -2.374  -1.191  -0.875  -0.750
 25 A    26 A    27 A    28 A    29 A    30 A    31 A    32 A                  
 -0.602  -0.522  -0.469  -0.388  -0.373  -0.371
 33 A    34 A    35 A    36 A    37 A    38 A                                  
 -- Virtual --                   
  0.012   0.034   0.055   0.079   0.084   0.092   0.106   0.189
 39 A    40 A    41 A    42 A    43 A    44 A    45 A    46 A                  
  0.213   0.224   0.241   0.260   0.298   0.311   0.333   0.375
 47 A    48 A    49 A    50 A    51 A    52 A    53 A    54 A                  
  0.385   0.393   0.490   0.550   0.557   0.579   0.591   0.612
 55 A    56 A    57 A    58 A    59 A    60 A    61 A    62 A                  
  0.694   0.714   0.805   0.888   0.916   0.928   0.973   1.042
 63 A    64 A    65 A    66 A    67 A    68 A    69 A    70 A                  
  1.091   1.112   1.316   1.342   1.525   1.563   1.573   1.627
 71 A    72 A    73 A    74 A    75 A    76 A    77 A    78 A                  
  1.682   1.775   1.842   1.944   2.197   2.435   2.645   2.650
 79 A    80 A    81 A    82 A    83 A    84 A    85 A    86 A                  
  2.856   2.975   3.337   4.260   4.448   4.494   4.501   4.506
 87 A    88 A    89 A    90 A    91 A    92 A    93 A    94 A                  
  4.537   4.646   4.761   4.893   6.540   6.561   6.584   7.517
 95 A    96 A    97 A    98 A    99 A   100 A   101 A   102 A                  
 14.712  14.808  14.916  28.872  29.540  29.555  29.575  29.889
103 A   104 A   105 A   106 A   107 A   108 A   109 A   110 A                  
 29.892  29.894  29.908  29.973  36.802 130.601 130.613 130.633
111 A   112 A   113 A   114 A   115 A   116 A   117 A   118 A                  
154.272 166.1311912.189
119 A   120 A   121 A                                                          

 Occupation and symmetry of molecular orbitals

 Point group: C1 (1 irreducible representation).

                           A     All 
 -------------------------------------
 All molecular orbitals:
  - Alpha                  121   121 
  - Beta                   121   121 
 -------------------------------------
 Alpha orbitals:
  - Frozen occupied        24    24  
  - Active occupied        14    14  
  - Active virtual         83    83  
  - Frozen virtual         0     0   
 -------------------------------------
 Beta orbitals:
  - Frozen occupied        24    24  
  - Active occupied        14    14  
  - Active virtual         83    83  
  - Frozen virtual         0     0   
 -------------------------------------

 Import integrals:   CPU 0.00 s  wall 0.00 s

 Import integrals:   CPU 31.17 s  wall 5.39 s

 MP2 amplitudes:   CPU 0.11 s  wall 0.04 s

Running a double precision version
           CCSD T amplitudes will be solved using DIIS.

           Start     Size      MaxIter   EConv     TConv     
           3         7         100       1.00e-07  1.00e-05  
 ------------------------------------------------------------------------------
           Energy (a.u.)   Ediff      Tdiff       Comment
 ------------------------------------------------------------------------------
         -7313.09233519                           
     1   -7313.08780421   4.53e-03   7.12e-01     
     2   -7313.10381689   1.60e-02   9.30e-02     
     3   -7313.10387075   5.39e-05   4.09e-02     
     4   -7313.10559079   1.72e-03   1.26e-02     Switched to DIIS steps.
     5   -7313.10627729   6.86e-04   1.11e-02     
     6   -7313.10631585   3.86e-05   2.14e-03     
     7   -7313.10632267   6.82e-06   1.14e-03     
     8   -7313.10632867   6.00e-06   4.64e-04     
     9   -7313.10632966   9.93e-07   2.24e-04     
    10   -7313.10632986   1.98e-07   6.74e-05     
    11   -7313.10632986   4.29e-09   2.81e-05     
    12   -7313.10632987   7.51e-09   1.06e-05     
    13   -7313.10632989   1.94e-08   4.75e-06     
 ------------------------------------------------------------------------------
         -7313.10632989                           CCSD T converged.

End of double precision
 SCF energy                 = -7312.59055695
 MP2 energy                 = -7313.09233519
 CCSD correlation energy     =    -0.51577293
 CCSD total energy           = -7313.10632989

 CCSD  T1^2 = 0.0114  T2^2 = 0.2216  Leading amplitudes:

 Amplitude    Orbitals with energies
 -0.0227       35 (A) A                  ->    39 (A) A                   
              -0.4686                          0.0122                     
 -0.0227       35 (A) B                  ->    39 (A) B                   
              -0.4686                          0.0122                     
 -0.0214       34 (A) A                  ->    42 (A) A                   
              -0.5222                          0.0786                     
 -0.0214       34 (A) B                  ->    42 (A) B                   
              -0.5222                          0.0786                     

 Amplitude    Orbitals with energies
 -0.1016       35 (A) A      35 (A) B    ->    39 (A) A      39 (A) B     
              -0.4686       -0.4686            0.0122        0.0122       
  0.1016       35 (A) A      35 (A) B    ->    39 (A) B      39 (A) A     
              -0.4686       -0.4686            0.0122        0.0122       
  0.1016       35 (A) B      35 (A) A    ->    39 (A) A      39 (A) B     
              -0.4686       -0.4686            0.0122        0.0122       
 -0.1016       35 (A) B      35 (A) A    ->    39 (A) B      39 (A) A     
              -0.4686       -0.4686            0.0122        0.0122       

 Computing CCSD intemediates for later calculations in double precision
 Finished.

Running a double precision version
           CCSD Lambda amplitudes will be solved using DIIS.
           Start     Size      MaxIter   EConv     LConv     
           3         7         100       1.00e-07  1.00e-05  
 ------------------------------------------------------------------------------
            Enorm      Ldiff       Comment
 ------------------------------------------------------------------------------
     1     4.98e-02   3.73e-02     
     2     1.37e-02   5.78e-03     
     3     5.62e-03   1.71e-03     
     4     3.48e-03   1.27e-03     Switched to DIIS steps.
     5     1.17e-03   6.48e-04     
     6     5.76e-04   1.82e-04     
     7     2.26e-04   5.28e-05     
     8     8.83e-05   2.39e-06     
     9     2.83e-05   3.42e-06     
    10     1.20e-05   8.47e-07     
    11     3.92e-06   1.98e-07     
    12     1.74e-06   1.43e-07     
    13     7.24e-07   1.28e-07     
    14     2.88e-07   1.55e-08     
    15     1.52e-07   2.36e-08     
    16     6.38e-08   8.41e-09     
 ------------------------------------------------------------------------------
                                   CCSD Lambda converged.

 Computing density matrices in double precision...
           Orbital response amplitudes will be solved using DIIS.
           Start     Size      MaxIter   EConv     LConv     
           3         7         100       1.00e-06  1.00e-06  
 ------------------------------------------------------------------------------
            Enorm      Ldiff       Comment
 ------------------------------------------------------------------------------
     1     7.88e-02   7.47e-03     
     2     5.48e-02   1.56e-02     
     3     5.63e-02   1.85e-02     
     4     1.22e-02   2.16e-02     Switched to DIIS steps.
     5     1.91e-03   4.54e-04     
     6     1.62e-03   1.35e-04     
     7     5.75e-04   1.97e-04     
     8     1.33e-04   1.42e-04     
     9     2.75e-05   1.93e-05     
    10     6.89e-06   2.48e-06     
    11     2.55e-06   3.76e-07     
    12     5.95e-07   3.84e-07     
 ------------------------------------------------------------------------------
                                   Orbital response converged.

 Computing density matrices... Done.
 CCSD calculation:   CPU 723.39 s  wall 132.33 s

 Transferring MO TPDM to AO TPDM
 Transferring g2_o1o1o1o1
 Transferring g2_o1o1o1v1
 Transferring g2_o1o1v1v1
 Transferring g2_o1v1o1v1
 Transferring g2_o1v1v1v1
 Transferring g2_v1v1v1v1
 Adding separable TPDM
 Computing TPDM gradient
 --------------------------------------------------------
 2e gradient
  Atom          X               Y               Z
 --------------------------------------------------------
    1        -45.636389        6.055317       -0.000000  
    2         28.819288      -22.802637       -0.000000  
    3         10.935698       16.346343       -0.000000  
    4          5.881403        0.400977        0.000000  
 --------------------------------------------------------
 --------------------------------------------------------
 Final gradient
  Atom          X               Y               Z
 --------------------------------------------------------
    1        -45.636389        6.055317       -0.000000  
    2         28.819288      -22.802637       -0.000000  
    3         10.935698       16.346343       -0.000000  
    4          5.881403        0.400977        0.000000  
 --------------------------------------------------------
 Analytic gradient from two-electron contribution:   CPU 169.47 s  wall 38.01 s

 Total ccman2 time:   CPU 928.58 s  wall 176.84 s


 --------------------------------------------------------------

                    Orbital Energies (a.u.)
 --------------------------------------------------------------

 Alpha MOs
 -- Occupied --
********-180.8624-169.6688-169.6681-169.6680 -80.0464 -37.9163 -33.1038
-33.1006 -33.1003 -24.2878 -24.2869 -24.2866 -24.2836 -24.2836 -15.6019
 -7.5852  -7.2332  -5.4775  -5.4767  -5.4762  -5.4654  -5.4564  -5.4556
 -2.3882  -2.3844  -2.3834  -2.3736  -2.3736  -1.1908  -0.8752  -0.7505
 -0.6019  -0.5222  -0.4686  -0.3884  -0.3732  -0.3715
 -- Virtual --
  0.0122   0.0345   0.0554   0.0786   0.0836   0.0922   0.1056   0.1890
  0.2135   0.2241   0.2415   0.2595   0.2979   0.3108   0.3328   0.3747
  0.3847   0.3934   0.4902   0.5496   0.5572   0.5786   0.5909   0.6116
  0.6945   0.7140   0.8049   0.8882   0.9156   0.9277   0.9728   1.0421
  1.0912   1.1119   1.3159   1.3425   1.5252   1.5634   1.5732   1.6270
  1.6818   1.7746   1.8417   1.9441   2.1968   2.4353   2.6447   2.6497
  2.8555   2.9752   3.3367   4.2596   4.4480   4.4938   4.5011   4.5062
  4.5374   4.6463   4.7610   4.8935   6.5404   6.5611   6.5837   7.5166
 14.7118  14.8082  14.9164  28.8717  29.5395  29.5551  29.5750  29.8886
 29.8915  29.8936  29.9078  29.9728  36.8018 130.6009 130.6127 130.6329
154.2720 166.13071912.1894
 --------------------------------------------------------------

          Ground-State Mulliken Net Atomic Charges

     Atom                 Charge (a.u.)
  ----------------------------------------
      1 I                    -0.197749
      2 P                     0.310313
      3 N                    -0.357554
      4 H                     0.244990
  ----------------------------------------
  Sum of atomic charges =    -0.000000

 -----------------------------------------------------------------
                    Cartesian Multipole Moments
 -----------------------------------------------------------------
    Charge (ESU x 10^10)
                 0.0000
    Dipole Moment (Debye)
         X      -2.3026      Y       1.6520      Z      -0.0000
       Tot       2.8339
    Quadrupole Moments (Debye-Ang)
        XX     -39.0620     XY      -3.0734     YY     -51.3833
        XZ      -0.0000     YZ      -0.0000     ZZ     -48.0554
    Octopole Moments (Debye-Ang^2)
       XXX       5.3759    XXY      -0.4660    XYY      16.4748
       YYY       0.7012    XXZ       0.0000    XYZ      -0.0000
       YYZ       0.0000    XZZ      10.1625    YZZ       0.0421
       ZZZ       0.0000
    Hexadecapole Moments (Debye-Ang^3)
      XXXX    -455.0674   XXXY       5.6310   XXYY    -130.4902
      XYYY      -6.4671   YYYY    -131.3934   XXXZ      -0.0000
      XXYZ      -0.0000   XYYZ      -0.0000   YYYZ      -0.0000
      XXZZ    -111.6717   XYZZ      -1.8400   YYZZ     -32.1092
      XZZZ      -0.0000   YZZZ      -0.0000   ZZZZ     -67.7136
 -----------------------------------------------------------------
 DrvMan completing analytic gradient of the correlated energy
 Correlated dipole moment
            1
    1  -0.9059178
    2   0.6499599
    3  -0.0000000
 Energy read as -7313.106329886
 Full Analytical Gradient: (in a.u., or Hartree/Bohr)
             1             2             3             4
    1    0.00016205   -0.00013061   -0.00004613    0.00001469
    2   -0.00004283    0.00011549   -0.00007617    0.00000351
    3    0.00000000   -0.00000000    0.00000000   -0.00000000
 Gradient time:  CPU 0.76 s  wall 0.76 s
 ----------------------------------------------------------------
             Standard Nuclear Orientation (Angstroms)
    I     Atom           X                Y                Z
 ----------------------------------------------------------------
    1      I       0.8229790258    -0.0417807011    -0.0000000000
    2      P      -1.6003365973     0.5726781717     0.0000000000
    3      N      -2.3312682513    -0.8112367766    -0.0000000000
    4      H      -3.3469616498    -0.6971379822    -0.0000000000
 ----------------------------------------------------------------
 Nuclear Repulsion Energy =   278.1926829794 hartrees
 There are       38 alpha and       38 beta electrons

                       Distance Matrix (Angstroms)
             I (  1)   P (  2)   N (  3)
   P (  2)  2.500004
   N (  3)  3.246743  1.565082
   H (  4)  4.221125  2.159429  1.022082

 Requested basis set is 6-311++G(d,p)
 There are 48 shells and 121 basis functions
 A cutoff of  1.0D-14 yielded   1036 shell pairs
 There are      6911 function pairs (      7775 Cartesian)
 Smallest overlap matrix eigenvalue = 2.47E-03
 Guess MOs from SCF MO coefficient file

 -----------------------------------------------------------------------
  General SCF calculation program by
  Eric Jon Sundstrom, Paul Horn, Yuezhi Mao, Dmitri Zuev, Alec White,
  David Stuck, Shaama M.S., Shane Yost, Joonho Lee, David Small,
  Daniel Levine, Susi Lehtola, Hugh Burton, Evgeny Epifanovsky
 -----------------------------------------------------------------------
 Hartree-Fock
 using 6 threads for integral computing
 -------------------------------------------------------
 OpenMP Integral computing Module                
 Release: version 2.0, May 2017, Q-Chem Inc. Pleasanton 
 -------------------------------------------------------
 A restricted SCF calculation will be
 performed using DIIS
 SCF converges when DIIS error is below 1.0e-08
 ---------------------------------------
  Cycle       Energy         DIIS error
 ---------------------------------------
    1   -7312.5905689872      1.20e-05  
    2   -7312.5905693846      3.38e-06  
    3   -7312.5905694245      1.96e-06  
    4   -7312.5905694340      5.78e-07  
    5   -7312.5905694356      2.21e-07  
    6   -7312.5905694358      7.00e-08  
    7   -7312.5905694359      2.49e-08  
    8   -7312.5905694359      9.97e-09  Convergence criterion met
 ---------------------------------------
 SCF time:   CPU 4.47s  wall 1.00s 
 SCF   energy in the final basis set =    -7312.5905694359
 Total energy in the final basis set =    -7312.5905694359


 ------------------------------------------------------------------------------

   CCMAN2: suite of methods based on coupled cluster
           and equation of motion theories.

   Components:
   * libvmm-1.3-trunk
     by Evgeny Epifanovsky, Ilya Kaliman.
   * libtensor-2.5-trunk
     by Evgeny Epifanovsky, Michael Wormit, Dmitry Zuev, Sam Manzer, 
        Ilya Kaliman.
   * libcc-2.5-trunk
     by Evgeny Epifanovsky, Arik Landau, Tomasz Kus, Kirill Khistyaev, 
        Dmitry Zuev, Prashant Manohar, Xintian Feng, Anna Krylov, 
        Matthew Goldey, Alec White, Thomas Jagau, Kaushik Nanda, 
        Anastasia Gunina, Alexander Kunitsa, Joonho Lee.

   CCMAN original authors:
   Anna I. Krylov, C. David Sherrill, Steven R. Gwaltney,
   Edward F. C. Byrd (2000)
   Sergey V. Levchenko, Lyudmila V. Slipchenko, Tao Wang,
   Ana-Maria C. Cristian (2003)
   Piotr A. Pieniazek, C. Melania Oana, Evgeny Epifanovsky (2007)
   Prashant Manohar (2009)

 ------------------------------------------------------------------------------


 Allocating and initializing 30808MB of RAM...
 Calculation will run on 6 cores.


 Alpha MOs, Restricted
 -- Occupied --                  
******* -180.86 -169.67 -169.67 -169.67  -80.05  -37.92  -33.10
  1 A     2 A     3 A     4 A     5 A     6 A     7 A     8 A                  
-33.101 -33.100 -24.288 -24.287 -24.287 -24.284 -24.284 -15.602
  9 A    10 A    11 A    12 A    13 A    14 A    15 A    16 A                  
 -7.585  -7.233  -5.477  -5.477  -5.476  -5.466  -5.457  -5.456
 17 A    18 A    19 A    20 A    21 A    22 A    23 A    24 A                  
 -2.388  -2.384  -2.384  -2.374  -2.374  -1.191  -0.875  -0.750
 25 A    26 A    27 A    28 A    29 A    30 A    31 A    32 A                  
 -0.602  -0.522  -0.469  -0.388  -0.373  -0.372
 33 A    34 A    35 A    36 A    37 A    38 A                                  
 -- Virtual --                   
  0.012   0.035   0.056   0.079   0.084   0.092   0.106   0.189
 39 A    40 A    41 A    42 A    43 A    44 A    45 A    46 A                  
  0.214   0.224   0.241   0.260   0.298   0.311   0.333   0.375
 47 A    48 A    49 A    50 A    51 A    52 A    53 A    54 A                  
  0.385   0.393   0.490   0.550   0.557   0.579   0.591   0.612
 55 A    56 A    57 A    58 A    59 A    60 A    61 A    62 A                  
  0.695   0.714   0.805   0.888   0.916   0.928   0.973   1.042
 63 A    64 A    65 A    66 A    67 A    68 A    69 A    70 A                  
  1.091   1.113   1.316   1.343   1.525   1.563   1.573   1.627
 71 A    72 A    73 A    74 A    75 A    76 A    77 A    78 A                  
  1.682   1.775   1.842   1.944   2.197   2.435   2.645   2.650
 79 A    80 A    81 A    82 A    83 A    84 A    85 A    86 A                  
  2.856   2.975   3.337   4.260   4.448   4.494   4.501   4.506
 87 A    88 A    89 A    90 A    91 A    92 A    93 A    94 A                  
  4.537   4.647   4.761   4.894   6.540   6.561   6.584   7.517
 95 A    96 A    97 A    98 A    99 A   100 A   101 A   102 A                  
 14.712  14.808  14.917  28.872  29.539  29.555  29.575  29.889
103 A   104 A   105 A   106 A   107 A   108 A   109 A   110 A                  
 29.891  29.894  29.908  29.973  36.802 130.601 130.613 130.633
111 A   112 A   113 A   114 A   115 A   116 A   117 A   118 A                  
154.272 166.1311912.189
119 A   120 A   121 A                                                          

 Beta MOs, Restricted
 -- Occupied --                  
******* -180.86 -169.67 -169.67 -169.67  -80.05  -37.92  -33.10
  1 A     2 A     3 A     4 A     5 A     6 A     7 A     8 A                  
-33.101 -33.100 -24.288 -24.287 -24.287 -24.284 -24.284 -15.602
  9 A    10 A    11 A    12 A    13 A    14 A    15 A    16 A                  
 -7.585  -7.233  -5.477  -5.477  -5.476  -5.466  -5.457  -5.456
 17 A    18 A    19 A    20 A    21 A    22 A    23 A    24 A                  
 -2.388  -2.384  -2.384  -2.374  -2.374  -1.191  -0.875  -0.750
 25 A    26 A    27 A    28 A    29 A    30 A    31 A    32 A                  
 -0.602  -0.522  -0.469  -0.388  -0.373  -0.372
 33 A    34 A    35 A    36 A    37 A    38 A                                  
 -- Virtual --                   
  0.012   0.035   0.056   0.079   0.084   0.092   0.106   0.189
 39 A    40 A    41 A    42 A    43 A    44 A    45 A    46 A                  
  0.214   0.224   0.241   0.260   0.298   0.311   0.333   0.375
 47 A    48 A    49 A    50 A    51 A    52 A    53 A    54 A                  
  0.385   0.393   0.490   0.550   0.557   0.579   0.591   0.612
 55 A    56 A    57 A    58 A    59 A    60 A    61 A    62 A                  
  0.695   0.714   0.805   0.888   0.916   0.928   0.973   1.042
 63 A    64 A    65 A    66 A    67 A    68 A    69 A    70 A                  
  1.091   1.113   1.316   1.343   1.525   1.563   1.573   1.627
 71 A    72 A    73 A    74 A    75 A    76 A    77 A    78 A                  
  1.682   1.775   1.842   1.944   2.197   2.435   2.645   2.650
 79 A    80 A    81 A    82 A    83 A    84 A    85 A    86 A                  
  2.856   2.975   3.337   4.260   4.448   4.494   4.501   4.506
 87 A    88 A    89 A    90 A    91 A    92 A    93 A    94 A                  
  4.537   4.647   4.761   4.894   6.540   6.561   6.584   7.517
 95 A    96 A    97 A    98 A    99 A   100 A   101 A   102 A                  
 14.712  14.808  14.917  28.872  29.539  29.555  29.575  29.889
103 A   104 A   105 A   106 A   107 A   108 A   109 A   110 A                  
 29.891  29.894  29.908  29.973  36.802 130.601 130.613 130.633
111 A   112 A   113 A   114 A   115 A   116 A   117 A   118 A                  
154.272 166.1311912.189
119 A   120 A   121 A                                                          

 Occupation and symmetry of molecular orbitals

 Point group: C1 (1 irreducible representation).

                           A     All 
 -------------------------------------
 All molecular orbitals:
  - Alpha                  121   121 
  - Beta                   121   121 
 -------------------------------------
 Alpha orbitals:
  - Frozen occupied        24    24  
  - Active occupied        14    14  
  - Active virtual         83    83  
  - Frozen virtual         0     0   
 -------------------------------------
 Beta orbitals:
  - Frozen occupied        24    24  
  - Active occupied        14    14  
  - Active virtual         83    83  
  - Frozen virtual         0     0   
 -------------------------------------

 Import integrals:   CPU 0.00 s  wall 0.00 s

 Import integrals:   CPU 31.24 s  wall 5.39 s

 MP2 amplitudes:   CPU 0.05 s  wall 0.03 s

Running a double precision version
           CCSD T amplitudes will be solved using DIIS.

           Start     Size      MaxIter   EConv     TConv     
           3         7         100       1.00e-07  1.00e-05  
 ------------------------------------------------------------------------------
           Energy (a.u.)   Ediff      Tdiff       Comment
 ------------------------------------------------------------------------------
         -7313.09234352                           
     1   -7313.08781135   4.53e-03   7.12e-01     
     2   -7313.10381826   1.60e-02   9.30e-02     
     3   -7313.10387287   5.46e-05   4.09e-02     
     4   -7313.10559178   1.72e-03   1.26e-02     Switched to DIIS steps.
     5   -7313.10627738   6.86e-04   1.11e-02     
     6   -7313.10631587   3.85e-05   2.13e-03     
     7   -7313.10632265   6.79e-06   1.14e-03     
     8   -7313.10632864   5.98e-06   4.63e-04     
     9   -7313.10632962   9.80e-07   2.22e-04     
    10   -7313.10632982   2.00e-07   6.72e-05     
    11   -7313.10632981   5.05e-09   2.81e-05     
    12   -7313.10632982   7.96e-09   1.05e-05     
    13   -7313.10632984   1.93e-08   4.73e-06     
 ------------------------------------------------------------------------------
         -7313.10632984                           CCSD T converged.

End of double precision
 SCF energy                 = -7312.59056944
 MP2 energy                 = -7313.09234352
 CCSD correlation energy     =    -0.51576040
 CCSD total energy           = -7313.10632984

 CCSD  T1^2 = 0.0114  T2^2 = 0.2215  Leading amplitudes:

 Amplitude    Orbitals with energies
 -0.0228       35 (A) A                  ->    39 (A) A                   
              -0.4686                          0.0123                     
 -0.0228       35 (A) B                  ->    39 (A) B                   
              -0.4686                          0.0123                     
  0.0215       34 (A) A                  ->    42 (A) A                   
              -0.5222                          0.0787                     
  0.0215       34 (A) B                  ->    42 (A) B                   
              -0.5222                          0.0787                     

 Amplitude    Orbitals with energies
 -0.1015       35 (A) A      35 (A) B    ->    39 (A) A      39 (A) B     
              -0.4686       -0.4686            0.0123        0.0123       
  0.1015       35 (A) A      35 (A) B    ->    39 (A) B      39 (A) A     
              -0.4686       -0.4686            0.0123        0.0123       
  0.1015       35 (A) B      35 (A) A    ->    39 (A) A      39 (A) B     
              -0.4686       -0.4686            0.0123        0.0123       
 -0.1015       35 (A) B      35 (A) A    ->    39 (A) B      39 (A) A     
              -0.4686       -0.4686            0.0123        0.0123       

 Computing CCSD intemediates for later calculations in double precision
 Finished.

Running a double precision version
           CCSD Lambda amplitudes will be solved using DIIS.
           Start     Size      MaxIter   EConv     LConv     
           3         7         100       1.00e-07  1.00e-05  
 ------------------------------------------------------------------------------
            Enorm      Ldiff       Comment
 ------------------------------------------------------------------------------
     1     4.97e-02   3.73e-02     
     2     1.37e-02   5.78e-03     
     3     5.61e-03   1.71e-03     
     4     3.47e-03   1.27e-03     Switched to DIIS steps.
     5     1.17e-03   6.47e-04     
     6     5.74e-04   1.81e-04     
     7     2.26e-04   5.27e-05     
     8     8.79e-05   2.37e-06     
     9     2.83e-05   3.39e-06     
    10     1.20e-05   8.42e-07     
    11     3.90e-06   1.97e-07     
    12     1.73e-06   1.43e-07     
    13     7.21e-07   1.27e-07     
    14     2.86e-07   1.52e-08     
    15     1.52e-07   2.34e-08     
    16     6.33e-08   8.27e-09     
 ------------------------------------------------------------------------------
                                   CCSD Lambda converged.

 Computing density matrices in double precision...
           Orbital response amplitudes will be solved using DIIS.
           Start     Size      MaxIter   EConv     LConv     
           3         7         100       1.00e-06  1.00e-06  
 ------------------------------------------------------------------------------
            Enorm      Ldiff       Comment
 ------------------------------------------------------------------------------
     1     7.87e-02   7.51e-03     
     2     5.47e-02   1.56e-02     
     3     5.62e-02   1.84e-02     
     4     1.22e-02   2.16e-02     Switched to DIIS steps.
     5     1.91e-03   4.61e-04     
     6     1.62e-03   1.31e-04     
     7     5.74e-04   1.96e-04     
     8     1.33e-04   1.42e-04     
     9     2.74e-05   1.93e-05     
    10     6.86e-06   2.47e-06     
    11     2.54e-06   3.76e-07     
    12     5.93e-07   3.81e-07     
 ------------------------------------------------------------------------------
                                   Orbital response converged.

 Computing density matrices... Done.
 CCSD calculation:   CPU 724.66 s  wall 132.72 s

 Transferring MO TPDM to AO TPDM
 Transferring g2_o1o1o1o1
 Transferring g2_o1o1o1v1
 Transferring g2_o1o1v1v1
 Transferring g2_o1v1o1v1
 Transferring g2_o1v1v1v1
 Transferring g2_v1v1v1v1
 Adding separable TPDM
 Computing TPDM gradient
 --------------------------------------------------------
 2e gradient
  Atom          X               Y               Z
 --------------------------------------------------------
    1        -45.691938        6.071170        0.000000  
    2         28.865939      -22.822168        0.000000  
    3         10.943844       16.349070       -0.000000  
    4          5.882155        0.401928       -0.000000  
 --------------------------------------------------------
 --------------------------------------------------------
 Final gradient
  Atom          X               Y               Z
 --------------------------------------------------------
    1        -45.691938        6.071170        0.000000  
    2         28.865939      -22.822168        0.000000  
    3         10.943844       16.349070       -0.000000  
    4          5.882155        0.401928       -0.000000  
 --------------------------------------------------------
 Analytic gradient from two-electron contribution:   CPU 167.02 s  wall 33.45 s

 Total ccman2 time:   CPU 927.95 s  wall 172.78 s


 --------------------------------------------------------------

                    Orbital Energies (a.u.)
 --------------------------------------------------------------

 Alpha MOs
 -- Occupied --
********-180.8625-169.6689-169.6682-169.6681 -80.0463 -37.9164 -33.1039
-33.1007 -33.1004 -24.2879 -24.2870 -24.2867 -24.2837 -24.2837 -15.6017
 -7.5850  -7.2333  -5.4774  -5.4765  -5.4760  -5.4655  -5.4565  -5.4557
 -2.3883  -2.3845  -2.3835  -2.3737  -2.3737  -1.1907  -0.8755  -0.7503
 -0.6019  -0.5222  -0.4686  -0.3885  -0.3733  -0.3715
 -- Virtual --
  0.0123   0.0346   0.0555   0.0787   0.0836   0.0922   0.1056   0.1889
  0.2135   0.2241   0.2415   0.2596   0.2979   0.3108   0.3328   0.3746
  0.3848   0.3934   0.4901   0.5496   0.5570   0.5785   0.5908   0.6115
  0.6947   0.7143   0.8049   0.8883   0.9159   0.9278   0.9730   1.0422
  1.0913   1.1125   1.3159   1.3426   1.5252   1.5635   1.5732   1.6273
  1.6818   1.7748   1.8419   1.9443   2.1969   2.4354   2.6449   2.6498
  2.8556   2.9753   3.3368   4.2598   4.4482   4.4937   4.5010   4.5062
  4.5374   4.6468   4.7611   4.8936   6.5403   6.5611   6.5836   7.5167
 14.7120  14.8085  14.9165  28.8719  29.5395  29.5550  29.5749  29.8885
 29.8915  29.8935  29.9078  29.9729  36.8020 130.6008 130.6126 130.6328
154.2721 166.13081912.1895
 --------------------------------------------------------------

          Ground-State Mulliken Net Atomic Charges

     Atom                 Charge (a.u.)
  ----------------------------------------
      1 I                    -0.197211
      2 P                     0.310118
      3 N                    -0.357870
      4 H                     0.244963
  ----------------------------------------
  Sum of atomic charges =     0.000000

 -----------------------------------------------------------------
                    Cartesian Multipole Moments
 -----------------------------------------------------------------
    Charge (ESU x 10^10)
                 0.0000
    Dipole Moment (Debye)
         X      -2.2925      Y       1.6507      Z       0.0000
       Tot       2.8250
    Quadrupole Moments (Debye-Ang)
        XX     -39.0734     XY      -3.0722     YY     -51.3846
        XZ      -0.0000     YZ       0.0000     ZZ     -48.0515
    Octopole Moments (Debye-Ang^2)
       XXX       5.5964    XXY      -0.4664    XYY      16.5504
       YYY       0.6968    XXZ       0.0000    XYZ       0.0000
       YYZ      -0.0000    XZZ      10.2296    YZZ       0.0413
       ZZZ       0.0000
    Hexadecapole Moments (Debye-Ang^3)
      XXXX    -454.6478   XXXY       5.6270   XXYY    -130.4176
      XYYY      -6.4683   YYYY    -131.4033   XXXZ      -0.0000
      XXYZ       0.0000   XYYZ       0.0000   YYYZ       0.0000
      XXZZ    -111.5780   XYZZ      -1.8416   YYZZ     -32.1075
      XZZZ      -0.0000   YZZZ      -0.0000   ZZZZ     -67.6989
 -----------------------------------------------------------------
 DrvMan completing analytic gradient of the correlated energy
 Correlated dipole moment
            1
    1  -0.9019545
    2   0.6494448
    3   0.0000000
 Energy read as -7313.106329838
 Full Analytical Gradient: (in a.u., or Hartree/Bohr)
             1             2             3             4
    1   -0.00018833    0.00016510    0.00001371    0.00000951
    2    0.00002867   -0.00002494    0.00000854   -0.00001227
    3   -0.00000000   -0.00000000   -0.00000000    0.00000000
 Gradient time:  CPU 0.82 s  wall 0.83 s
 ----------------------------------------------------------------
             Standard Nuclear Orientation (Angstroms)
    I     Atom           X                Y                Z
 ----------------------------------------------------------------
    1      I       0.8239790258    -0.0407807011    -0.0000000000
    2      P      -1.6003365973     0.5726781717     0.0000000000
    3      N      -2.3312682513    -0.8112367766    -0.0000000000
    4      H      -3.3469616498    -0.6971379822    -0.0000000000
 ----------------------------------------------------------------
 Nuclear Repulsion Energy =   278.1196751134 hartrees
 There are       38 alpha and       38 beta electrons

                       Distance Matrix (Angstroms)
             I (  1)   P (  2)   N (  3)
   P (  2)  2.500727
   N (  3)  3.247951  1.565082
   H (  4)  4.222268  2.159429  1.022082

 Requested basis set is 6-311++G(d,p)
 There are 48 shells and 121 basis functions
 A cutoff of  1.0D-14 yielded   1036 shell pairs
 There are      6911 function pairs (      7775 Cartesian)
 Smallest overlap matrix eigenvalue = 2.47E-03
 Guess MOs from SCF MO coefficient file

 -----------------------------------------------------------------------
  General SCF calculation program by
  Eric Jon Sundstrom, Paul Horn, Yuezhi Mao, Dmitri Zuev, Alec White,
  David Stuck, Shaama M.S., Shane Yost, Joonho Lee, David Small,
  Daniel Levine, Susi Lehtola, Hugh Burton, Evgeny Epifanovsky
 -----------------------------------------------------------------------
 Hartree-Fock
 using 6 threads for integral computing
 -------------------------------------------------------
 OpenMP Integral computing Module                
 Release: version 2.0, May 2017, Q-Chem Inc. Pleasanton 
 -------------------------------------------------------
 A restricted SCF calculation will be
 performed using DIIS
 SCF converges when DIIS error is below 1.0e-08
 ---------------------------------------
  Cycle       Energy         DIIS error
 ---------------------------------------
    1   -7312.5905660552      5.73e-06  
    2   -7312.5905661600      1.76e-06  
    3   -7312.5905661740      1.09e-06  
    4   -7312.5905661778      3.64e-07  
    5   -7312.5905661788      1.41e-07  
    6   -7312.5905661789      4.71e-08  
    7   -7312.5905661790      1.50e-08  
    8   -7312.5905661790      6.04e-09  Convergence criterion met
 ---------------------------------------
 SCF time:   CPU 4.61s  wall 1.00s 
 SCF   energy in the final basis set =    -7312.5905661790
 Total energy in the final basis set =    -7312.5905661790


 ------------------------------------------------------------------------------

   CCMAN2: suite of methods based on coupled cluster
           and equation of motion theories.

   Components:
   * libvmm-1.3-trunk
     by Evgeny Epifanovsky, Ilya Kaliman.
   * libtensor-2.5-trunk
     by Evgeny Epifanovsky, Michael Wormit, Dmitry Zuev, Sam Manzer, 
        Ilya Kaliman.
   * libcc-2.5-trunk
     by Evgeny Epifanovsky, Arik Landau, Tomasz Kus, Kirill Khistyaev, 
        Dmitry Zuev, Prashant Manohar, Xintian Feng, Anna Krylov, 
        Matthew Goldey, Alec White, Thomas Jagau, Kaushik Nanda, 
        Anastasia Gunina, Alexander Kunitsa, Joonho Lee.

   CCMAN original authors:
   Anna I. Krylov, C. David Sherrill, Steven R. Gwaltney,
   Edward F. C. Byrd (2000)
   Sergey V. Levchenko, Lyudmila V. Slipchenko, Tao Wang,
   Ana-Maria C. Cristian (2003)
   Piotr A. Pieniazek, C. Melania Oana, Evgeny Epifanovsky (2007)
   Prashant Manohar (2009)

 ------------------------------------------------------------------------------


 Allocating and initializing 30808MB of RAM...
 Calculation will run on 6 cores.


 Alpha MOs, Restricted
 -- Occupied --                  
******* -180.86 -169.67 -169.67 -169.67  -80.05  -37.92  -33.10
  1 A     2 A     3 A     4 A     5 A     6 A     7 A     8 A                  
-33.101 -33.100 -24.288 -24.287 -24.287 -24.284 -24.284 -15.602
  9 A    10 A    11 A    12 A    13 A    14 A    15 A    16 A                  
 -7.585  -7.233  -5.477  -5.477  -5.476  -5.465  -5.456  -5.456
 17 A    18 A    19 A    20 A    21 A    22 A    23 A    24 A                  
 -2.388  -2.384  -2.384  -2.374  -2.374  -1.191  -0.875  -0.750
 25 A    26 A    27 A    28 A    29 A    30 A    31 A    32 A                  
 -0.602  -0.522  -0.469  -0.388  -0.373  -0.372
 33 A    34 A    35 A    36 A    37 A    38 A                                  
 -- Virtual --                   
  0.012   0.035   0.055   0.079   0.084   0.092   0.106   0.189
 39 A    40 A    41 A    42 A    43 A    44 A    45 A    46 A                  
  0.213   0.224   0.241   0.260   0.298   0.311   0.333   0.375
 47 A    48 A    49 A    50 A    51 A    52 A    53 A    54 A                  
  0.385   0.393   0.490   0.550   0.557   0.579   0.591   0.612
 55 A    56 A    57 A    58 A    59 A    60 A    61 A    62 A                  
  0.695   0.714   0.805   0.888   0.916   0.928   0.973   1.042
 63 A    64 A    65 A    66 A    67 A    68 A    69 A    70 A                  
  1.091   1.112   1.316   1.343   1.525   1.563   1.573   1.627
 71 A    72 A    73 A    74 A    75 A    76 A    77 A    78 A                  
  1.682   1.775   1.842   1.944   2.197   2.435   2.645   2.650
 79 A    80 A    81 A    82 A    83 A    84 A    85 A    86 A                  
  2.856   2.975   3.337   4.260   4.448   4.494   4.501   4.506
 87 A    88 A    89 A    90 A    91 A    92 A    93 A    94 A                  
  4.537   4.647   4.761   4.894   6.540   6.561   6.584   7.517
 95 A    96 A    97 A    98 A    99 A   100 A   101 A   102 A                  
 14.712  14.808  14.916  28.872  29.539  29.555  29.575  29.889
103 A   104 A   105 A   106 A   107 A   108 A   109 A   110 A                  
 29.891  29.894  29.908  29.973  36.802 130.601 130.613 130.633
111 A   112 A   113 A   114 A   115 A   116 A   117 A   118 A                  
154.272 166.1311912.189
119 A   120 A   121 A                                                          

 Beta MOs, Restricted
 -- Occupied --                  
******* -180.86 -169.67 -169.67 -169.67  -80.05  -37.92  -33.10
  1 A     2 A     3 A     4 A     5 A     6 A     7 A     8 A                  
-33.101 -33.100 -24.288 -24.287 -24.287 -24.284 -24.284 -15.602
  9 A    10 A    11 A    12 A    13 A    14 A    15 A    16 A                  
 -7.585  -7.233  -5.477  -5.477  -5.476  -5.465  -5.456  -5.456
 17 A    18 A    19 A    20 A    21 A    22 A    23 A    24 A                  
 -2.388  -2.384  -2.384  -2.374  -2.374  -1.191  -0.875  -0.750
 25 A    26 A    27 A    28 A    29 A    30 A    31 A    32 A                  
 -0.602  -0.522  -0.469  -0.388  -0.373  -0.372
 33 A    34 A    35 A    36 A    37 A    38 A                                  
 -- Virtual --                   
  0.012   0.035   0.055   0.079   0.084   0.092   0.106   0.189
 39 A    40 A    41 A    42 A    43 A    44 A    45 A    46 A                  
  0.213   0.224   0.241   0.260   0.298   0.311   0.333   0.375
 47 A    48 A    49 A    50 A    51 A    52 A    53 A    54 A                  
  0.385   0.393   0.490   0.550   0.557   0.579   0.591   0.612
 55 A    56 A    57 A    58 A    59 A    60 A    61 A    62 A                  
  0.695   0.714   0.805   0.888   0.916   0.928   0.973   1.042
 63 A    64 A    65 A    66 A    67 A    68 A    69 A    70 A                  
  1.091   1.112   1.316   1.343   1.525   1.563   1.573   1.627
 71 A    72 A    73 A    74 A    75 A    76 A    77 A    78 A                  
  1.682   1.775   1.842   1.944   2.197   2.435   2.645   2.650
 79 A    80 A    81 A    82 A    83 A    84 A    85 A    86 A                  
  2.856   2.975   3.337   4.260   4.448   4.494   4.501   4.506
 87 A    88 A    89 A    90 A    91 A    92 A    93 A    94 A                  
  4.537   4.647   4.761   4.894   6.540   6.561   6.584   7.517
 95 A    96 A    97 A    98 A    99 A   100 A   101 A   102 A                  
 14.712  14.808  14.916  28.872  29.539  29.555  29.575  29.889
103 A   104 A   105 A   106 A   107 A   108 A   109 A   110 A                  
 29.891  29.894  29.908  29.973  36.802 130.601 130.613 130.633
111 A   112 A   113 A   114 A   115 A   116 A   117 A   118 A                  
154.272 166.1311912.189
119 A   120 A   121 A                                                          

 Occupation and symmetry of molecular orbitals

 Point group: C1 (1 irreducible representation).

                           A     All 
 -------------------------------------
 All molecular orbitals:
  - Alpha                  121   121 
  - Beta                   121   121 
 -------------------------------------
 Alpha orbitals:
  - Frozen occupied        24    24  
  - Active occupied        14    14  
  - Active virtual         83    83  
  - Frozen virtual         0     0   
 -------------------------------------
 Beta orbitals:
  - Frozen occupied        24    24  
  - Active occupied        14    14  
  - Active virtual         83    83  
  - Frozen virtual         0     0   
 -------------------------------------

 Import integrals:   CPU 0.00 s  wall 0.00 s

 Import integrals:   CPU 31.51 s  wall 5.47 s

 MP2 amplitudes:   CPU 0.05 s  wall 0.03 s

Running a double precision version
           CCSD T amplitudes will be solved using DIIS.

           Start     Size      MaxIter   EConv     TConv     
           3         7         100       1.00e-07  1.00e-05  
 ------------------------------------------------------------------------------
           Energy (a.u.)   Ediff      Tdiff       Comment
 ------------------------------------------------------------------------------
         -7313.09234091                           
     1   -7313.08780890   4.53e-03   7.12e-01     
     2   -7313.10381804   1.60e-02   9.30e-02     
     3   -7313.10387222   5.42e-05   4.09e-02     
     4   -7313.10559156   1.72e-03   1.26e-02     Switched to DIIS steps.
     5   -7313.10627750   6.86e-04   1.11e-02     
     6   -7313.10631602   3.85e-05   2.14e-03     
     7   -7313.10632282   6.80e-06   1.14e-03     
     8   -7313.10632881   5.99e-06   4.63e-04     
     9   -7313.10632979   9.85e-07   2.23e-04     
    10   -7313.10632999   1.99e-07   6.73e-05     
    11   -7313.10632999   4.74e-09   2.81e-05     
    12   -7313.10632999   7.77e-09   1.06e-05     
    13   -7313.10633001   1.94e-08   4.74e-06     
 ------------------------------------------------------------------------------
         -7313.10633001                           CCSD T converged.

End of double precision
 SCF energy                 = -7312.59056618
 MP2 energy                 = -7313.09234091
 CCSD correlation energy     =    -0.51576384
 CCSD total energy           = -7313.10633001

 CCSD  T1^2 = 0.0114  T2^2 = 0.2216  Leading amplitudes:

 Amplitude    Orbitals with energies
 -0.0227       35 (A) A                  ->    39 (A) A                   
              -0.4686                          0.0123                     
 -0.0227       35 (A) B                  ->    39 (A) B                   
              -0.4686                          0.0123                     
  0.0215       34 (A) A                  ->    42 (A) A                   
              -0.5222                          0.0787                     
  0.0215       34 (A) B                  ->    42 (A) B                   
              -0.5222                          0.0787                     

 Amplitude    Orbitals with energies
 -0.1015       35 (A) A      35 (A) B    ->    39 (A) A      39 (A) B     
              -0.4686       -0.4686            0.0123        0.0123       
  0.1015       35 (A) A      35 (A) B    ->    39 (A) B      39 (A) A     
              -0.4686       -0.4686            0.0123        0.0123       
  0.1015       35 (A) B      35 (A) A    ->    39 (A) A      39 (A) B     
              -0.4686       -0.4686            0.0123        0.0123       
 -0.1015       35 (A) B      35 (A) A    ->    39 (A) B      39 (A) A     
              -0.4686       -0.4686            0.0123        0.0123       

 Computing CCSD intemediates for later calculations in double precision
 Finished.

Running a double precision version
           CCSD Lambda amplitudes will be solved using DIIS.
           Start     Size      MaxIter   EConv     LConv     
           3         7         100       1.00e-07  1.00e-05  
 ------------------------------------------------------------------------------
            Enorm      Ldiff       Comment
 ------------------------------------------------------------------------------
     1     4.98e-02   3.73e-02     
     2     1.37e-02   5.78e-03     
     3     5.61e-03   1.71e-03     
     4     3.48e-03   1.27e-03     Switched to DIIS steps.
     5     1.17e-03   6.47e-04     
     6     5.75e-04   1.81e-04     
     7     2.26e-04   5.27e-05     
     8     8.81e-05   2.38e-06     
     9     2.83e-05   3.40e-06     
    10     1.20e-05   8.43e-07     
    11     3.91e-06   1.97e-07     
    12     1.73e-06   1.43e-07     
    13     7.22e-07   1.28e-07     
    14     2.87e-07   1.53e-08     
    15     1.52e-07   2.35e-08     
    16     6.34e-08   8.32e-09     
 ------------------------------------------------------------------------------
                                   CCSD Lambda converged.

 Computing density matrices in double precision...
           Orbital response amplitudes will be solved using DIIS.
           Start     Size      MaxIter   EConv     LConv     
           3         7         100       1.00e-06  1.00e-06  
 ------------------------------------------------------------------------------
            Enorm      Ldiff       Comment
 ------------------------------------------------------------------------------
     1     7.87e-02   7.50e-03     
     2     5.48e-02   1.56e-02     
     3     5.62e-02   1.84e-02     
     4     1.22e-02   2.16e-02     Switched to DIIS steps.
     5     1.91e-03   4.58e-04     
     6     1.62e-03   1.33e-04     
     7     5.74e-04   1.96e-04     
     8     1.33e-04   1.42e-04     
     9     2.74e-05   1.93e-05     
    10     6.87e-06   2.48e-06     
    11     2.55e-06   3.76e-07     
    12     5.94e-07   3.82e-07     
 ------------------------------------------------------------------------------
                                   Orbital response converged.

 Computing density matrices... Done.
 CCSD calculation:   CPU 723.87 s  wall 132.31 s

 Transferring MO TPDM to AO TPDM
 Transferring g2_o1o1o1o1
 Transferring g2_o1o1o1v1
 Transferring g2_o1o1v1v1
 Transferring g2_o1v1o1v1
 Transferring g2_o1v1v1v1
 Transferring g2_v1v1v1v1
 Adding separable TPDM
 Computing TPDM gradient
 --------------------------------------------------------
 2e gradient
  Atom          X               Y               Z
 --------------------------------------------------------
    1        -45.671835        6.046723        0.000000  
    2         28.850331      -22.798308       -0.000000  
    3         10.939491       16.350063       -0.000000  
    4          5.882012        0.401522        0.000000  
 --------------------------------------------------------
 --------------------------------------------------------
 Final gradient
  Atom          X               Y               Z
 --------------------------------------------------------
    1        -45.671835        6.046723        0.000000  
    2         28.850331      -22.798308       -0.000000  
    3         10.939491       16.350063       -0.000000  
    4          5.882012        0.401522        0.000000  
 --------------------------------------------------------
 Analytic gradient from two-electron contribution:   CPU 169.04 s  wall 34.29 s

 Total ccman2 time:   CPU 929.72 s  wall 173.56 s


 --------------------------------------------------------------

                    Orbital Energies (a.u.)
 --------------------------------------------------------------

 Alpha MOs
 -- Occupied --
********-180.8624-169.6689-169.6682-169.6681 -80.0463 -37.9164 -33.1039
-33.1007 -33.1004 -24.2879 -24.2869 -24.2866 -24.2837 -24.2837 -15.6018
 -7.5851  -7.2333  -5.4774  -5.4766  -5.4761  -5.4655  -5.4565  -5.4557
 -2.3883  -2.3844  -2.3835  -2.3737  -2.3737  -1.1907  -0.8754  -0.7504
 -0.6019  -0.5222  -0.4686  -0.3884  -0.3733  -0.3715
 -- Virtual --
  0.0123   0.0346   0.0555   0.0787   0.0836   0.0922   0.1056   0.1889
  0.2135   0.2241   0.2415   0.2595   0.2979   0.3108   0.3328   0.3747
  0.3848   0.3934   0.4901   0.5496   0.5571   0.5786   0.5909   0.6115
  0.6946   0.7142   0.8049   0.8882   0.9158   0.9278   0.9729   1.0422
  1.0913   1.1123   1.3159   1.3426   1.5252   1.5634   1.5732   1.6272
  1.6818   1.7747   1.8418   1.9443   2.1968   2.4354   2.6448   2.6497
  2.8556   2.9752   3.3367   4.2597   4.4481   4.4937   4.5010   4.5062
  4.5374   4.6466   4.7610   4.8936   6.5404   6.5611   6.5836   7.5167
 14.7119  14.8083  14.9165  28.8718  29.5395  29.5550  29.5749  29.8886
 29.8915  29.8935  29.9078  29.9728  36.8019 130.6008 130.6126 130.6328
154.2721 166.13081912.1894
 --------------------------------------------------------------

          Ground-State Mulliken Net Atomic Charges

     Atom                 Charge (a.u.)
  ----------------------------------------
      1 I                    -0.197402
      2 P                     0.310210
      3 N                    -0.357798
      4 H                     0.244990
  ----------------------------------------
  Sum of atomic charges =     0.000000

 -----------------------------------------------------------------
                    Cartesian Multipole Moments
 -----------------------------------------------------------------
    Charge (ESU x 10^10)
                 0.0000
    Dipole Moment (Debye)
         X      -2.2959      Y       1.6506      Z       0.0000
       Tot       2.8276
    Quadrupole Moments (Debye-Ang)
        XX     -39.0688     XY      -3.0710     YY     -51.3855
        XZ       0.0000     YZ      -0.0000     ZZ     -48.0529
    Octopole Moments (Debye-Ang^2)
       XXX       5.4956    XXY      -0.4936    XYY      16.5142
       YYY       0.6095    XXZ      -0.0000    XYZ      -0.0000
       YYZ       0.0000    XZZ      10.1979    YZZ       0.0118
       ZZZ       0.0000
    Hexadecapole Moments (Debye-Ang^3)
      XXXX    -454.8597   XXXY       5.5752   XXYY    -130.4611
      XYYY      -6.5372   YYYY    -131.3892   XXXZ       0.0000
      XXYZ      -0.0000   XYYZ      -0.0000   YYYZ       0.0000
      XXZZ    -111.6258   XYZZ      -1.8644   YYZZ     -32.1066
      XZZZ       0.0000   YZZZ      -0.0000   ZZZZ     -67.7045
 -----------------------------------------------------------------
 DrvMan completing analytic gradient of the correlated energy
 Correlated dipole moment
            1
    1  -0.9032740
    2   0.6493770
    3   0.0000000
 Energy read as -7313.106330014
 Full Analytical Gradient: (in a.u., or Hartree/Bohr)
             1             2             3             4
    1   -0.00004857    0.00008668   -0.00004469    0.00000658
    2    0.00002250    0.00000585   -0.00002044   -0.00000791
    3   -0.00000000    0.00000000   -0.00000000    0.00000000
 Gradient time:  CPU 0.82 s  wall 0.82 s
 ----------------------------------------------------------------
             Standard Nuclear Orientation (Angstroms)
    I     Atom           X                Y                Z
 ----------------------------------------------------------------
    1      I       0.8239790258    -0.0427807011    -0.0000000000
    2      P      -1.6003365973     0.5726781717     0.0000000000
    3      N      -2.3312682513    -0.8112367766    -0.0000000000
    4      H      -3.3469616498    -0.6971379822    -0.0000000000
 ----------------------------------------------------------------
 Nuclear Repulsion Energy =   278.0959338373 hartrees
 There are       38 alpha and       38 beta electrons

                       Distance Matrix (Angstroms)
             I (  1)   P (  2)   N (  3)
   P (  2)  2.501219
   N (  3)  3.247478  1.565082
   H (  4)  4.221958  2.159429  1.022082

 Requested basis set is 6-311++G(d,p)
 There are 48 shells and 121 basis functions
 A cutoff of  1.0D-14 yielded   1036 shell pairs
 There are      6911 function pairs (      7775 Cartesian)
 Smallest overlap matrix eigenvalue = 2.47E-03
 Guess MOs from SCF MO coefficient file

 -----------------------------------------------------------------------
  General SCF calculation program by
  Eric Jon Sundstrom, Paul Horn, Yuezhi Mao, Dmitri Zuev, Alec White,
  David Stuck, Shaama M.S., Shane Yost, Joonho Lee, David Small,
  Daniel Levine, Susi Lehtola, Hugh Burton, Evgeny Epifanovsky
 -----------------------------------------------------------------------
 Hartree-Fock
 using 6 threads for integral computing
 -------------------------------------------------------
 OpenMP Integral computing Module                
 Release: version 2.0, May 2017, Q-Chem Inc. Pleasanton 
 -------------------------------------------------------
 A restricted SCF calculation will be
 performed using DIIS
 SCF converges when DIIS error is below 1.0e-08
 ---------------------------------------
  Cycle       Energy         DIIS error
 ---------------------------------------
    1   -7312.5905603006      6.48e-06  
    2   -7312.5905604657      1.89e-06  
    3   -7312.5905604937      7.60e-07  
    4   -7312.5905604983      3.54e-07  
    5   -7312.5905604993      1.52e-07  
    6   -7312.5905604994      5.59e-08  
    7   -7312.5905604993      1.86e-08  
    8   -7312.5905604994      4.86e-09  Convergence criterion met
 ---------------------------------------
 SCF time:   CPU 4.65s  wall 1.00s 
 SCF   energy in the final basis set =    -7312.5905604994
 Total energy in the final basis set =    -7312.5905604994


 ------------------------------------------------------------------------------

   CCMAN2: suite of methods based on coupled cluster
           and equation of motion theories.

   Components:
   * libvmm-1.3-trunk
     by Evgeny Epifanovsky, Ilya Kaliman.
   * libtensor-2.5-trunk
     by Evgeny Epifanovsky, Michael Wormit, Dmitry Zuev, Sam Manzer, 
        Ilya Kaliman.
   * libcc-2.5-trunk
     by Evgeny Epifanovsky, Arik Landau, Tomasz Kus, Kirill Khistyaev, 
        Dmitry Zuev, Prashant Manohar, Xintian Feng, Anna Krylov, 
        Matthew Goldey, Alec White, Thomas Jagau, Kaushik Nanda, 
        Anastasia Gunina, Alexander Kunitsa, Joonho Lee.

   CCMAN original authors:
   Anna I. Krylov, C. David Sherrill, Steven R. Gwaltney,
   Edward F. C. Byrd (2000)
   Sergey V. Levchenko, Lyudmila V. Slipchenko, Tao Wang,
   Ana-Maria C. Cristian (2003)
   Piotr A. Pieniazek, C. Melania Oana, Evgeny Epifanovsky (2007)
   Prashant Manohar (2009)

 ------------------------------------------------------------------------------


 Allocating and initializing 30808MB of RAM...
 Calculation will run on 6 cores.


 Alpha MOs, Restricted
 -- Occupied --                  
******* -180.86 -169.67 -169.67 -169.67  -80.05  -37.92  -33.10
  1 A     2 A     3 A     4 A     5 A     6 A     7 A     8 A                  
-33.101 -33.100 -24.288 -24.287 -24.287 -24.284 -24.284 -15.602
  9 A    10 A    11 A    12 A    13 A    14 A    15 A    16 A                  
 -7.585  -7.233  -5.477  -5.477  -5.476  -5.465  -5.456  -5.456
 17 A    18 A    19 A    20 A    21 A    22 A    23 A    24 A                  
 -2.388  -2.384  -2.383  -2.374  -2.374  -1.191  -0.875  -0.750
 25 A    26 A    27 A    28 A    29 A    30 A    31 A    32 A                  
 -0.602  -0.522  -0.469  -0.388  -0.373  -0.372
 33 A    34 A    35 A    36 A    37 A    38 A                                  
 -- Virtual --                   
  0.012   0.035   0.055   0.079   0.084   0.092   0.106   0.189
 39 A    40 A    41 A    42 A    43 A    44 A    45 A    46 A                  
  0.214   0.224   0.241   0.260   0.298   0.311   0.333   0.375
 47 A    48 A    49 A    50 A    51 A    52 A    53 A    54 A                  
  0.385   0.393   0.490   0.550   0.557   0.579   0.591   0.612
 55 A    56 A    57 A    58 A    59 A    60 A    61 A    62 A                  
  0.695   0.714   0.805   0.888   0.916   0.928   0.973   1.042
 63 A    64 A    65 A    66 A    67 A    68 A    69 A    70 A                  
  1.091   1.112   1.316   1.343   1.525   1.563   1.573   1.627
 71 A    72 A    73 A    74 A    75 A    76 A    77 A    78 A                  
  1.682   1.775   1.842   1.944   2.197   2.435   2.645   2.650
 79 A    80 A    81 A    82 A    83 A    84 A    85 A    86 A                  
  2.856   2.975   3.337   4.260   4.448   4.494   4.501   4.506
 87 A    88 A    89 A    90 A    91 A    92 A    93 A    94 A                  
  4.537   4.647   4.761   4.894   6.540   6.561   6.584   7.517
 95 A    96 A    97 A    98 A    99 A   100 A   101 A   102 A                  
 14.712  14.808  14.916  28.872  29.540  29.555  29.575  29.889
103 A   104 A   105 A   106 A   107 A   108 A   109 A   110 A                  
 29.892  29.894  29.908  29.973  36.802 130.601 130.613 130.633
111 A   112 A   113 A   114 A   115 A   116 A   117 A   118 A                  
154.272 166.1311912.189
119 A   120 A   121 A                                                          

 Beta MOs, Restricted
 -- Occupied --                  
******* -180.86 -169.67 -169.67 -169.67  -80.05  -37.92  -33.10
  1 A     2 A     3 A     4 A     5 A     6 A     7 A     8 A                  
-33.101 -33.100 -24.288 -24.287 -24.287 -24.284 -24.284 -15.602
  9 A    10 A    11 A    12 A    13 A    14 A    15 A    16 A                  
 -7.585  -7.233  -5.477  -5.477  -5.476  -5.465  -5.456  -5.456
 17 A    18 A    19 A    20 A    21 A    22 A    23 A    24 A                  
 -2.388  -2.384  -2.383  -2.374  -2.374  -1.191  -0.875  -0.750
 25 A    26 A    27 A    28 A    29 A    30 A    31 A    32 A                  
 -0.602  -0.522  -0.469  -0.388  -0.373  -0.372
 33 A    34 A    35 A    36 A    37 A    38 A                                  
 -- Virtual --                   
  0.012   0.035   0.055   0.079   0.084   0.092   0.106   0.189
 39 A    40 A    41 A    42 A    43 A    44 A    45 A    46 A                  
  0.214   0.224   0.241   0.260   0.298   0.311   0.333   0.375
 47 A    48 A    49 A    50 A    51 A    52 A    53 A    54 A                  
  0.385   0.393   0.490   0.550   0.557   0.579   0.591   0.612
 55 A    56 A    57 A    58 A    59 A    60 A    61 A    62 A                  
  0.695   0.714   0.805   0.888   0.916   0.928   0.973   1.042
 63 A    64 A    65 A    66 A    67 A    68 A    69 A    70 A                  
  1.091   1.112   1.316   1.343   1.525   1.563   1.573   1.627
 71 A    72 A    73 A    74 A    75 A    76 A    77 A    78 A                  
  1.682   1.775   1.842   1.944   2.197   2.435   2.645   2.650
 79 A    80 A    81 A    82 A    83 A    84 A    85 A    86 A                  
  2.856   2.975   3.337   4.260   4.448   4.494   4.501   4.506
 87 A    88 A    89 A    90 A    91 A    92 A    93 A    94 A                  
  4.537   4.647   4.761   4.894   6.540   6.561   6.584   7.517
 95 A    96 A    97 A    98 A    99 A   100 A   101 A   102 A                  
 14.712  14.808  14.916  28.872  29.540  29.555  29.575  29.889
103 A   104 A   105 A   106 A   107 A   108 A   109 A   110 A                  
 29.892  29.894  29.908  29.973  36.802 130.601 130.613 130.633
111 A   112 A   113 A   114 A   115 A   116 A   117 A   118 A                  
154.272 166.1311912.189
119 A   120 A   121 A                                                          

 Occupation and symmetry of molecular orbitals

 Point group: C1 (1 irreducible representation).

                           A     All 
 -------------------------------------
 All molecular orbitals:
  - Alpha                  121   121 
  - Beta                   121   121 
 -------------------------------------
 Alpha orbitals:
  - Frozen occupied        24    24  
  - Active occupied        14    14  
  - Active virtual         83    83  
  - Frozen virtual         0     0   
 -------------------------------------
 Beta orbitals:
  - Frozen occupied        24    24  
  - Active occupied        14    14  
  - Active virtual         83    83  
  - Frozen virtual         0     0   
 -------------------------------------

 Import integrals:   CPU 0.00 s  wall 0.00 s

 Import integrals:   CPU 31.59 s  wall 5.52 s

 MP2 amplitudes:   CPU 0.11 s  wall 0.04 s

Running a double precision version
           CCSD T amplitudes will be solved using DIIS.

           Start     Size      MaxIter   EConv     TConv     
           3         7         100       1.00e-07  1.00e-05  
 ------------------------------------------------------------------------------
           Energy (a.u.)   Ediff      Tdiff       Comment
 ------------------------------------------------------------------------------
         -7313.09233806                           
     1   -7313.08780694   4.53e-03   7.12e-01     
     2   -7313.10381739   1.60e-02   9.30e-02     
     3   -7313.10387167   5.43e-05   4.09e-02     
     4   -7313.10559129   1.72e-03   1.26e-02     Switched to DIIS steps.
     5   -7313.10627744   6.86e-04   1.11e-02     
     6   -7313.10631598   3.85e-05   2.14e-03     
     7   -7313.10632278   6.81e-06   1.14e-03     
     8   -7313.10632878   5.99e-06   4.64e-04     
     9   -7313.10632976   9.88e-07   2.23e-04     
    10   -7313.10632996   1.99e-07   6.73e-05     
    11   -7313.10632996   4.61e-09   2.81e-05     
    12   -7313.10632997   7.69e-09   1.06e-05     
    13   -7313.10632999   1.93e-08   4.74e-06     
 ------------------------------------------------------------------------------
         -7313.10632999                           CCSD T converged.

End of double precision
 SCF energy                 = -7312.59056050
 MP2 energy                 = -7313.09233806
 CCSD correlation energy     =    -0.51576949
 CCSD total energy           = -7313.10632999

 CCSD  T1^2 = 0.0114  T2^2 = 0.2216  Leading amplitudes:

 Amplitude    Orbitals with energies
 -0.0227       35 (A) A                  ->    39 (A) A                   
              -0.4686                          0.0122                     
 -0.0227       35 (A) B                  ->    39 (A) B                   
              -0.4686                          0.0122                     
 -0.0215       34 (A) A                  ->    42 (A) A                   
              -0.5222                          0.0786                     
 -0.0215       34 (A) B                  ->    42 (A) B                   
              -0.5222                          0.0786                     

 Amplitude    Orbitals with energies
 -0.1016       35 (A) A      35 (A) B    ->    39 (A) A      39 (A) B     
              -0.4686       -0.4686            0.0122        0.0122       
  0.1016       35 (A) A      35 (A) B    ->    39 (A) B      39 (A) A     
              -0.4686       -0.4686            0.0122        0.0122       
  0.1016       35 (A) B      35 (A) A    ->    39 (A) A      39 (A) B     
              -0.4686       -0.4686            0.0122        0.0122       
 -0.1016       35 (A) B      35 (A) A    ->    39 (A) B      39 (A) A     
              -0.4686       -0.4686            0.0122        0.0122       

 Computing CCSD intemediates for later calculations in double precision
 Finished.

Running a double precision version
           CCSD Lambda amplitudes will be solved using DIIS.
           Start     Size      MaxIter   EConv     LConv     
           3         7         100       1.00e-07  1.00e-05  
 ------------------------------------------------------------------------------
            Enorm      Ldiff       Comment
 ------------------------------------------------------------------------------
     1     4.98e-02   3.73e-02     
     2     1.37e-02   5.78e-03     
     3     5.62e-03   1.71e-03     
     4     3.48e-03   1.27e-03     Switched to DIIS steps.
     5     1.17e-03   6.47e-04     
     6     5.75e-04   1.82e-04     
     7     2.26e-04   5.28e-05     
     8     8.82e-05   2.39e-06     
     9     2.83e-05   3.41e-06     
    10     1.20e-05   8.45e-07     
    11     3.91e-06   1.98e-07     
    12     1.74e-06   1.43e-07     
    13     7.23e-07   1.28e-07     
    14     2.87e-07   1.54e-08     
    15     1.52e-07   2.35e-08     
    16     6.36e-08   8.35e-09     
 ------------------------------------------------------------------------------
                                   CCSD Lambda converged.

 Computing density matrices in double precision...
           Orbital response amplitudes will be solved using DIIS.
           Start     Size      MaxIter   EConv     LConv     
           3         7         100       1.00e-06  1.00e-06  
 ------------------------------------------------------------------------------
            Enorm      Ldiff       Comment
 ------------------------------------------------------------------------------
     1     7.87e-02   7.49e-03     
     2     5.48e-02   1.56e-02     
     3     5.63e-02   1.85e-02     
     4     1.22e-02   2.16e-02     Switched to DIIS steps.
     5     1.91e-03   4.56e-04     
     6     1.62e-03   1.34e-04     
     7     5.74e-04   1.97e-04     
     8     1.33e-04   1.42e-04     
     9     2.74e-05   1.93e-05     
    10     6.88e-06   2.48e-06     
    11     2.55e-06   3.76e-07     
    12     5.95e-07   3.83e-07     
 ------------------------------------------------------------------------------
                                   Orbital response converged.

 Computing density matrices... Done.
 CCSD calculation:   CPU 724.26 s  wall 132.61 s

 Transferring MO TPDM to AO TPDM
 Transferring g2_o1o1o1o1
 Transferring g2_o1o1o1v1
 Transferring g2_o1o1v1v1
 Transferring g2_o1v1o1v1
 Transferring g2_o1v1v1v1
 Transferring g2_v1v1v1v1
 Adding separable TPDM
 Computing TPDM gradient
 --------------------------------------------------------
 2e gradient
  Atom          X               Y               Z
 --------------------------------------------------------
    1        -45.656459        6.079739        0.000000  
    2         28.834868      -22.826468        0.000000  
    3         10.940045       16.345346       -0.000000  
    4          5.881546        0.401383       -0.000000  
 --------------------------------------------------------
 --------------------------------------------------------
 Final gradient
  Atom          X               Y               Z
 --------------------------------------------------------
    1        -45.656459        6.079739        0.000000  
    2         28.834868      -22.826468        0.000000  
    3         10.940045       16.345346       -0.000000  
    4          5.881546        0.401383       -0.000000  
 --------------------------------------------------------
 Analytic gradient from two-electron contribution:   CPU 170.09 s  wall 34.38 s

 Total ccman2 time:   CPU 930.57 s  wall 173.65 s


 --------------------------------------------------------------

                    Orbital Energies (a.u.)
 --------------------------------------------------------------

 Alpha MOs
 -- Occupied --
********-180.8624-169.6688-169.6681-169.6681 -80.0464 -37.9163 -33.1039
-33.1006 -33.1003 -24.2879 -24.2869 -24.2866 -24.2837 -24.2837 -15.6018
 -7.5851  -7.2332  -5.4775  -5.4766  -5.4761  -5.4654  -5.4564  -5.4557
 -2.3882  -2.3844  -2.3835  -2.3736  -2.3736  -1.1908  -0.8753  -0.7504
 -0.6019  -0.5222  -0.4686  -0.3884  -0.3733  -0.3715
 -- Virtual --
  0.0122   0.0345   0.0554   0.0786   0.0836   0.0922   0.1056   0.1889
  0.2135   0.2241   0.2415   0.2595   0.2979   0.3108   0.3328   0.3746
  0.3847   0.3934   0.4902   0.5496   0.5571   0.5785   0.5909   0.6116
  0.6946   0.7141   0.8049   0.8882   0.9157   0.9278   0.9729   1.0422
  1.0913   1.1121   1.3159   1.3425   1.5252   1.5634   1.5732   1.6271
  1.6818   1.7747   1.8418   1.9442   2.1968   2.4353   2.6448   2.6497
  2.8556   2.9752   3.3367   4.2597   4.4481   4.4938   4.5011   4.5062
  4.5374   4.6465   4.7611   4.8935   6.5404   6.5611   6.5837   7.5166
 14.7119  14.8083  14.9164  28.8718  29.5395  29.5551  29.5750  29.8886
 29.8915  29.8936  29.9078  29.9728  36.8019 130.6009 130.6127 130.6328
154.2721 166.13071912.1894
 --------------------------------------------------------------

          Ground-State Mulliken Net Atomic Charges

     Atom                 Charge (a.u.)
  ----------------------------------------
      1 I                    -0.197558
      2 P                     0.310221
      3 N                    -0.357625
      4 H                     0.244963
  ----------------------------------------
  Sum of atomic charges =    -0.000000

 -----------------------------------------------------------------
                    Cartesian Multipole Moments
 -----------------------------------------------------------------
    Charge (ESU x 10^10)
                -0.0000
    Dipole Moment (Debye)
         X      -2.2993      Y       1.6522      Z       0.0000
       Tot       2.8313
    Quadrupole Moments (Debye-Ang)
        XX     -39.0666     XY      -3.0747     YY     -51.3824
        XZ       0.0000     YZ       0.0000     ZZ     -48.0539
    Octopole Moments (Debye-Ang^2)
       XXX       5.4766    XXY      -0.4389    XYY      16.5110
       YYY       0.7886    XXZ      -0.0000    XYZ      -0.0000
       YYZ       0.0000    XZZ      10.1942    YZZ       0.0716
       ZZZ       0.0000
    Hexadecapole Moments (Debye-Ang^3)
      XXXX    -454.8551   XXXY       5.6828   XXYY    -130.4467
      XYYY      -6.3983   YYYY    -131.4079   XXXZ       0.0000
      XXYZ       0.0000   XYYZ       0.0000   YYYZ      -0.0000
      XXZZ    -111.6239   XYZZ      -1.8172   YYZZ     -32.1102
      XZZZ       0.0000   YZZZ      -0.0000   ZZZZ     -67.7080
 -----------------------------------------------------------------
 DrvMan completing analytic gradient of the correlated energy
 Correlated dipole moment
            1
    1  -0.9045989
    2   0.6500287
    3   0.0000000
 Energy read as -7313.106329986
 Full Analytical Gradient: (in a.u., or Hartree/Bohr)
             1             2             3             4
    1    0.00002296   -0.00005276    0.00001218    0.00001761
    2   -0.00003685    0.00008493   -0.00004722   -0.00000085
    3    0.00000000    0.00000000   -0.00000000   -0.00000000
 Gradient time:  CPU 0.75 s  wall 0.76 s
 ----------------------------------------------------------------
             Standard Nuclear Orientation (Angstroms)
    I     Atom           X                Y                Z
 ----------------------------------------------------------------
    1      I       0.8239790258    -0.0417807011     0.0010000000
    2      P      -1.6003365973     0.5726781717     0.0000000000
    3      N      -2.3312682513    -0.8112367766    -0.0000000000
    4      H      -3.3469616498    -0.6971379822    -0.0000000000
 ----------------------------------------------------------------
 Nuclear Repulsion Energy =   278.1078015443 hartrees
 There are       38 alpha and       38 beta electrons

                       Distance Matrix (Angstroms)
             I (  1)   P (  2)   N (  3)
   P (  2)  2.500973
   N (  3)  3.247714  1.565082
   H (  4)  4.222113  2.159429  1.022082

 Requested basis set is 6-311++G(d,p)
 There are 48 shells and 121 basis functions
 A cutoff of  1.0D-14 yielded   1036 shell pairs
 There are      6911 function pairs (      7775 Cartesian)
 Smallest overlap matrix eigenvalue = 2.47E-03
 Guess MOs from SCF MO coefficient file

 -----------------------------------------------------------------------
  General SCF calculation program by
  Eric Jon Sundstrom, Paul Horn, Yuezhi Mao, Dmitri Zuev, Alec White,
  David Stuck, Shaama M.S., Shane Yost, Joonho Lee, David Small,
  Daniel Levine, Susi Lehtola, Hugh Burton, Evgeny Epifanovsky
 -----------------------------------------------------------------------
 Hartree-Fock
 using 6 threads for integral computing
 -------------------------------------------------------
 OpenMP Integral computing Module                
 Release: version 2.0, May 2017, Q-Chem Inc. Pleasanton 
 -------------------------------------------------------
 A restricted SCF calculation will be
 performed using DIIS
 SCF converges when DIIS error is below 1.0e-08
 ---------------------------------------
  Cycle       Energy         DIIS error
 ---------------------------------------
    1   -7312.5905632650      4.34e-06  
    2   -7312.5905633457      1.30e-06  
    3   -7312.5905633606      5.05e-07  
    4   -7312.5905633628      2.33e-07  
    5   -7312.5905633634      1.09e-07  
    6   -7312.5905633634      5.55e-08  
    7   -7312.5905633633      2.94e-08  
    8   -7312.5905633634      1.22e-08  
    9   -7312.5905633634      4.03e-09  Convergence criterion met
 ---------------------------------------
 SCF time:   CPU 5.20s  wall 1.00s 
 SCF   energy in the final basis set =    -7312.5905633634
 Total energy in the final basis set =    -7312.5905633634


 ------------------------------------------------------------------------------

   CCMAN2: suite of methods based on coupled cluster
           and equation of motion theories.

   Components:
   * libvmm-1.3-trunk
     by Evgeny Epifanovsky, Ilya Kaliman.
   * libtensor-2.5-trunk
     by Evgeny Epifanovsky, Michael Wormit, Dmitry Zuev, Sam Manzer, 
        Ilya Kaliman.
   * libcc-2.5-trunk
     by Evgeny Epifanovsky, Arik Landau, Tomasz Kus, Kirill Khistyaev, 
        Dmitry Zuev, Prashant Manohar, Xintian Feng, Anna Krylov, 
        Matthew Goldey, Alec White, Thomas Jagau, Kaushik Nanda, 
        Anastasia Gunina, Alexander Kunitsa, Joonho Lee.

   CCMAN original authors:
   Anna I. Krylov, C. David Sherrill, Steven R. Gwaltney,
   Edward F. C. Byrd (2000)
   Sergey V. Levchenko, Lyudmila V. Slipchenko, Tao Wang,
   Ana-Maria C. Cristian (2003)
   Piotr A. Pieniazek, C. Melania Oana, Evgeny Epifanovsky (2007)
   Prashant Manohar (2009)

 ------------------------------------------------------------------------------


 Allocating and initializing 30808MB of RAM...
 Calculation will run on 6 cores.


 Alpha MOs, Restricted
 -- Occupied --                  
******* -180.86 -169.67 -169.67 -169.67  -80.05  -37.92  -33.10
  1 A     2 A     3 A     4 A     5 A     6 A     7 A     8 A                  
-33.101 -33.100 -24.288 -24.287 -24.287 -24.284 -24.284 -15.602
  9 A    10 A    11 A    12 A    13 A    14 A    15 A    16 A                  
 -7.585  -7.233  -5.477  -5.477  -5.476  -5.465  -5.456  -5.456
 17 A    18 A    19 A    20 A    21 A    22 A    23 A    24 A                  
 -2.388  -2.384  -2.383  -2.374  -2.374  -1.191  -0.875  -0.750
 25 A    26 A    27 A    28 A    29 A    30 A    31 A    32 A                  
 -0.602  -0.522  -0.469  -0.388  -0.373  -0.372
 33 A    34 A    35 A    36 A    37 A    38 A                                  
 -- Virtual --                   
  0.012   0.035   0.055   0.079   0.084   0.092   0.106   0.189
 39 A    40 A    41 A    42 A    43 A    44 A    45 A    46 A                  
  0.213   0.224   0.241   0.260   0.298   0.311   0.333   0.375
 47 A    48 A    49 A    50 A    51 A    52 A    53 A    54 A                  
  0.385   0.393   0.490   0.550   0.557   0.579   0.591   0.612
 55 A    56 A    57 A    58 A    59 A    60 A    61 A    62 A                  
  0.695   0.714   0.805   0.888   0.916   0.928   0.973   1.042
 63 A    64 A    65 A    66 A    67 A    68 A    69 A    70 A                  
  1.091   1.112   1.316   1.343   1.525   1.563   1.573   1.627
 71 A    72 A    73 A    74 A    75 A    76 A    77 A    78 A                  
  1.682   1.775   1.842   1.944   2.197   2.435   2.645   2.650
 79 A    80 A    81 A    82 A    83 A    84 A    85 A    86 A                  
  2.856   2.975   3.337   4.260   4.448   4.494   4.501   4.506
 87 A    88 A    89 A    90 A    91 A    92 A    93 A    94 A                  
  4.537   4.647   4.761   4.894   6.540   6.561   6.584   7.517
 95 A    96 A    97 A    98 A    99 A   100 A   101 A   102 A                  
 14.712  14.808  14.916  28.872  29.539  29.555  29.575  29.889
103 A   104 A   105 A   106 A   107 A   108 A   109 A   110 A                  
 29.892  29.894  29.908  29.973  36.802 130.601 130.613 130.633
111 A   112 A   113 A   114 A   115 A   116 A   117 A   118 A                  
154.272 166.1311912.189
119 A   120 A   121 A                                                          

 Beta MOs, Restricted
 -- Occupied --                  
******* -180.86 -169.67 -169.67 -169.67  -80.05  -37.92  -33.10
  1 A     2 A     3 A     4 A     5 A     6 A     7 A     8 A                  
-33.101 -33.100 -24.288 -24.287 -24.287 -24.284 -24.284 -15.602
  9 A    10 A    11 A    12 A    13 A    14 A    15 A    16 A                  
 -7.585  -7.233  -5.477  -5.477  -5.476  -5.465  -5.456  -5.456
 17 A    18 A    19 A    20 A    21 A    22 A    23 A    24 A                  
 -2.388  -2.384  -2.383  -2.374  -2.374  -1.191  -0.875  -0.750
 25 A    26 A    27 A    28 A    29 A    30 A    31 A    32 A                  
 -0.602  -0.522  -0.469  -0.388  -0.373  -0.372
 33 A    34 A    35 A    36 A    37 A    38 A                                  
 -- Virtual --                   
  0.012   0.035   0.055   0.079   0.084   0.092   0.106   0.189
 39 A    40 A    41 A    42 A    43 A    44 A    45 A    46 A                  
  0.213   0.224   0.241   0.260   0.298   0.311   0.333   0.375
 47 A    48 A    49 A    50 A    51 A    52 A    53 A    54 A                  
  0.385   0.393   0.490   0.550   0.557   0.579   0.591   0.612
 55 A    56 A    57 A    58 A    59 A    60 A    61 A    62 A                  
  0.695   0.714   0.805   0.888   0.916   0.928   0.973   1.042
 63 A    64 A    65 A    66 A    67 A    68 A    69 A    70 A                  
  1.091   1.112   1.316   1.343   1.525   1.563   1.573   1.627
 71 A    72 A    73 A    74 A    75 A    76 A    77 A    78 A                  
  1.682   1.775   1.842   1.944   2.197   2.435   2.645   2.650
 79 A    80 A    81 A    82 A    83 A    84 A    85 A    86 A                  
  2.856   2.975   3.337   4.260   4.448   4.494   4.501   4.506
 87 A    88 A    89 A    90 A    91 A    92 A    93 A    94 A                  
  4.537   4.647   4.761   4.894   6.540   6.561   6.584   7.517
 95 A    96 A    97 A    98 A    99 A   100 A   101 A   102 A                  
 14.712  14.808  14.916  28.872  29.539  29.555  29.575  29.889
103 A   104 A   105 A   106 A   107 A   108 A   109 A   110 A                  
 29.892  29.894  29.908  29.973  36.802 130.601 130.613 130.633
111 A   112 A   113 A   114 A   115 A   116 A   117 A   118 A                  
154.272 166.1311912.189
119 A   120 A   121 A                                                          

 Occupation and symmetry of molecular orbitals

 Point group: C1 (1 irreducible representation).

                           A     All 
 -------------------------------------
 All molecular orbitals:
  - Alpha                  121   121 
  - Beta                   121   121 
 -------------------------------------
 Alpha orbitals:
  - Frozen occupied        24    24  
  - Active occupied        14    14  
  - Active virtual         83    83  
  - Frozen virtual         0     0   
 -------------------------------------
 Beta orbitals:
  - Frozen occupied        24    24  
  - Active occupied        14    14  
  - Active virtual         83    83  
  - Frozen virtual         0     0   
 -------------------------------------

 Import integrals:   CPU 0.00 s  wall 0.00 s

 Import integrals:   CPU 31.20 s  wall 5.42 s

 MP2 amplitudes:   CPU 0.05 s  wall 0.03 s

Running a double precision version
           CCSD T amplitudes will be solved using DIIS.

           Start     Size      MaxIter   EConv     TConv     
           3         7         100       1.00e-07  1.00e-05  
 ------------------------------------------------------------------------------
           Energy (a.u.)   Ediff      Tdiff       Comment
 ------------------------------------------------------------------------------
         -7313.09233950                           
     1   -7313.08780794   4.53e-03   7.12e-01     
     2   -7313.10381773   1.60e-02   9.30e-02     
     3   -7313.10387197   5.42e-05   4.09e-02     
     4   -7313.10559145   1.72e-03   1.26e-02     Switched to DIIS steps.
     5   -7313.10627749   6.86e-04   1.11e-02     
     6   -7313.10631602   3.85e-05   2.14e-03     
     7   -7313.10632282   6.80e-06   1.14e-03     
     8   -7313.10632881   5.99e-06   4.64e-04     
     9   -7313.10632980   9.87e-07   2.23e-04     
    10   -7313.10633000   1.99e-07   6.73e-05     
    11   -7313.10632999   4.67e-09   2.81e-05     
    12   -7313.10633000   7.73e-09   1.06e-05     
    13   -7313.10633002   1.94e-08   4.74e-06     
 ------------------------------------------------------------------------------
         -7313.10633002                           CCSD T converged.

End of double precision
 SCF energy                 = -7312.59056336
 MP2 energy                 = -7313.09233950
 CCSD correlation energy     =    -0.51576666
 CCSD total energy           = -7313.10633002

 CCSD  T1^2 = 0.0114  T2^2 = 0.2216  Leading amplitudes:

 Amplitude    Orbitals with energies
 -0.0227       35 (A) A                  ->    39 (A) A                   
              -0.4686                          0.0122                     
 -0.0227       35 (A) B                  ->    39 (A) B                   
              -0.4686                          0.0122                     
  0.0215       34 (A) A                  ->    42 (A) A                   
              -0.5222                          0.0787                     
  0.0215       34 (A) B                  ->    42 (A) B                   
              -0.5222                          0.0787                     

 Amplitude    Orbitals with energies
 -0.1016       35 (A) A      35 (A) B    ->    39 (A) A      39 (A) B     
              -0.4686       -0.4686            0.0122        0.0122       
  0.1016       35 (A) A      35 (A) B    ->    39 (A) B      39 (A) A     
              -0.4686       -0.4686            0.0122        0.0122       
  0.1016       35 (A) B      35 (A) A    ->    39 (A) A      39 (A) B     
              -0.4686       -0.4686            0.0122        0.0122       
 -0.1016       35 (A) B      35 (A) A    ->    39 (A) B      39 (A) A     
              -0.4686       -0.4686            0.0122        0.0122       

 Computing CCSD intemediates for later calculations in double precision
 Finished.

Running a double precision version
           CCSD Lambda amplitudes will be solved using DIIS.
           Start     Size      MaxIter   EConv     LConv     
           3         7         100       1.00e-07  1.00e-05  
 ------------------------------------------------------------------------------
            Enorm      Ldiff       Comment
 ------------------------------------------------------------------------------
     1     4.98e-02   3.73e-02     
     2     1.37e-02   5.78e-03     
     3     5.61e-03   1.71e-03     
     4     3.48e-03   1.27e-03     Switched to DIIS steps.
     5     1.17e-03   6.47e-04     
     6     5.75e-04   1.82e-04     
     7     2.26e-04   5.28e-05     
     8     8.81e-05   2.38e-06     
     9     2.83e-05   3.41e-06     
    10     1.20e-05   8.44e-07     
    11     3.91e-06   1.97e-07     
    12     1.73e-06   1.43e-07     
    13     7.23e-07   1.28e-07     
    14     2.87e-07   1.54e-08     
    15     1.52e-07   2.35e-08     
    16     6.35e-08   8.34e-09     
 ------------------------------------------------------------------------------
                                   CCSD Lambda converged.

 Computing density matrices in double precision...
           Orbital response amplitudes will be solved using DIIS.
           Start     Size      MaxIter   EConv     LConv     
           3         7         100       1.00e-06  1.00e-06  
 ------------------------------------------------------------------------------
            Enorm      Ldiff       Comment
 ------------------------------------------------------------------------------
     1     7.87e-02   7.49e-03     
     2     5.48e-02   1.56e-02     
     3     5.63e-02   1.84e-02     
     4     1.22e-02   2.16e-02     Switched to DIIS steps.
     5     1.91e-03   4.57e-04     
     6     1.62e-03   1.33e-04     
     7     5.74e-04   1.96e-04     
     8     1.33e-04   1.42e-04     
     9     2.74e-05   1.93e-05     
    10     6.88e-06   2.48e-06     
    11     2.55e-06   3.76e-07     
    12     5.94e-07   3.82e-07     
 ------------------------------------------------------------------------------
                                   Orbital response converged.

 Computing density matrices... Done.
 CCSD calculation:   CPU 723.88 s  wall 132.36 s

 Transferring MO TPDM to AO TPDM
 Transferring g2_o1o1o1o1
 Transferring g2_o1o1o1v1
 Transferring g2_o1o1v1v1
 Transferring g2_o1v1o1v1
 Transferring g2_o1v1v1v1
 Transferring g2_v1v1v1v1
 Adding separable TPDM
 Computing TPDM gradient
 --------------------------------------------------------
 2e gradient
  Atom          X               Y               Z
 --------------------------------------------------------
    1        -45.664145        6.063235       -0.018092  
    2         28.842599      -22.812392        0.015315  
    3         10.939768       16.347706        0.003123  
    4          5.881779        0.401452       -0.000347  
 --------------------------------------------------------
 --------------------------------------------------------
 Final gradient
  Atom          X               Y               Z
 --------------------------------------------------------
    1        -45.664145        6.063235       -0.018092  
    2         28.842599      -22.812392        0.015315  
    3         10.939768       16.347706        0.003123  
    4          5.881779        0.401452       -0.000347  
 --------------------------------------------------------
 Analytic gradient from two-electron contribution:   CPU 170.40 s  wall 33.88 s

 Total ccman2 time:   CPU 929.47 s  wall 172.68 s


 --------------------------------------------------------------

                    Orbital Energies (a.u.)
 --------------------------------------------------------------

 Alpha MOs
 -- Occupied --
********-180.8624-169.6688-169.6682-169.6681 -80.0464 -37.9163 -33.1039
-33.1006 -33.1003 -24.2879 -24.2869 -24.2866 -24.2837 -24.2837 -15.6018
 -7.5851  -7.2332  -5.4775  -5.4766  -5.4761  -5.4655  -5.4565  -5.4557
 -2.3882  -2.3844  -2.3835  -2.3737  -2.3737  -1.1907  -0.8753  -0.7504
 -0.6019  -0.5222  -0.4686  -0.3884  -0.3733  -0.3715
 -- Virtual --
  0.0122   0.0345   0.0554   0.0787   0.0836   0.0922   0.1056   0.1889
  0.2135   0.2241   0.2415   0.2595   0.2979   0.3108   0.3328   0.3747
  0.3848   0.3934   0.4902   0.5496   0.5571   0.5786   0.5909   0.6116
  0.6946   0.7142   0.8049   0.8882   0.9157   0.9278   0.9729   1.0422
  1.0913   1.1122   1.3159   1.3425   1.5252   1.5634   1.5732   1.6272
  1.6818   1.7747   1.8418   1.9442   2.1968   2.4353   2.6448   2.6497
  2.8556   2.9752   3.3367   4.2597   4.4481   4.4937   4.5011   4.5062
  4.5374   4.6466   4.7611   4.8935   6.5404   6.5611   6.5836   7.5167
 14.7119  14.8083  14.9164  28.8718  29.5395  29.5551  29.5749  29.8886
 29.8915  29.8936  29.9078  29.9728  36.8019 130.6009 130.6126 130.6328
154.2721 166.13081912.1894
 --------------------------------------------------------------

          Ground-State Mulliken Net Atomic Charges

     Atom                 Charge (a.u.)
  ----------------------------------------
      1 I                    -0.197480
      2 P                     0.310216
      3 N                    -0.357712
      4 H                     0.244977
  ----------------------------------------
  Sum of atomic charges =    -0.000000

 -----------------------------------------------------------------
                    Cartesian Multipole Moments
 -----------------------------------------------------------------
    Charge (ESU x 10^10)
                -0.0000
    Dipole Moment (Debye)
         X      -2.2976      Y       1.6514      Z      -0.0007
       Tot       2.8295
    Quadrupole Moments (Debye-Ang)
        XX     -39.0677     XY      -3.0728     YY     -51.3840
        XZ       0.0005     YZ       0.0001     ZZ     -48.0534
    Octopole Moments (Debye-Ang^2)
       XXX       5.4861    XXY      -0.4662    XYY      16.5126
       YYY       0.6990    XXZ      -0.0251    XYZ      -0.0018
       YYZ      -0.0296    XZZ      10.1960    YZZ       0.0417
       ZZZ      -0.0893
    Hexadecapole Moments (Debye-Ang^3)
      XXXX    -454.8574   XXXY       5.6290   XXYY    -130.4539
      XYYY      -6.4677   YYYY    -131.3983   XXXZ      -0.0631
      XXYZ       0.0011   XYYZ      -0.0241   YYYZ       0.0045
      XXZZ    -111.6249   XYZZ      -1.8408   YYZZ     -32.1084
      XZZZ      -0.0728   YZZZ       0.0036   ZZZZ     -67.7064
 -----------------------------------------------------------------
 DrvMan completing analytic gradient of the correlated energy
 Correlated dipole moment
            1
    1  -0.9039368
    2   0.6497026
    3  -0.0002589
 Energy read as -7313.106330020
 Full Analytical Gradient: (in a.u., or Hartree/Bohr)
             1             2             3             4
    1   -0.00001277    0.00001691   -0.00001624    0.00001210
    2   -0.00000717    0.00004539   -0.00003384   -0.00000438
    3    0.00000537   -0.00000414   -0.00001493    0.00001370
 Gradient time:  CPU 0.76 s  wall 0.77 s
 ----------------------------------------------------------------
             Standard Nuclear Orientation (Angstroms)
    I     Atom           X                Y                Z
 ----------------------------------------------------------------
    1      I       0.8239790258    -0.0417807011    -0.0000000000
    2      P      -1.5993365973     0.5726781717     0.0000000000
    3      N      -2.3312682513    -0.8112367766    -0.0000000000
    4      H      -3.3469616498    -0.6971379822    -0.0000000000
 ----------------------------------------------------------------
 Nuclear Repulsion Energy =   278.1610670928 hartrees
 There are       38 alpha and       38 beta electrons

                       Distance Matrix (Angstroms)
             I (  1)   P (  2)   N (  3)
   P (  2)  2.500004
   N (  3)  3.247714  1.565549
   H (  4)  4.222113  2.160238  1.022082

 Requested basis set is 6-311++G(d,p)
 There are 48 shells and 121 basis functions
 A cutoff of  1.0D-14 yielded   1036 shell pairs
 There are      6911 function pairs (      7775 Cartesian)
 Smallest overlap matrix eigenvalue = 2.47E-03
 Guess MOs from SCF MO coefficient file

 -----------------------------------------------------------------------
  General SCF calculation program by
  Eric Jon Sundstrom, Paul Horn, Yuezhi Mao, Dmitri Zuev, Alec White,
  David Stuck, Shaama M.S., Shane Yost, Joonho Lee, David Small,
  Daniel Levine, Susi Lehtola, Hugh Burton, Evgeny Epifanovsky
 -----------------------------------------------------------------------
 Hartree-Fock
 using 6 threads for integral computing
 -------------------------------------------------------
 OpenMP Integral computing Module                
 Release: version 2.0, May 2017, Q-Chem Inc. Pleasanton 
 -------------------------------------------------------
 A restricted SCF calculation will be
 performed using DIIS
 SCF converges when DIIS error is below 1.0e-08
 ---------------------------------------
  Cycle       Energy         DIIS error
 ---------------------------------------
    1   -7312.5905395544      1.19e-05  
    2   -7312.5905399194      4.31e-06  
    3   -7312.5905399574      2.62e-06  
    4   -7312.5905399726      5.45e-07  
    5   -7312.5905399741      1.77e-07  
    6   -7312.5905399744      8.53e-08  
    7   -7312.5905399744      4.24e-08  
    8   -7312.5905399744      2.07e-08  
    9   -7312.5905399744      7.62e-09  Convergence criterion met
 ---------------------------------------
 SCF time:   CPU 5.08s  wall 1.00s 
 SCF   energy in the final basis set =    -7312.5905399744
 Total energy in the final basis set =    -7312.5905399744


 ------------------------------------------------------------------------------

   CCMAN2: suite of methods based on coupled cluster
           and equation of motion theories.

   Components:
   * libvmm-1.3-trunk
     by Evgeny Epifanovsky, Ilya Kaliman.
   * libtensor-2.5-trunk
     by Evgeny Epifanovsky, Michael Wormit, Dmitry Zuev, Sam Manzer, 
        Ilya Kaliman.
   * libcc-2.5-trunk
     by Evgeny Epifanovsky, Arik Landau, Tomasz Kus, Kirill Khistyaev, 
        Dmitry Zuev, Prashant Manohar, Xintian Feng, Anna Krylov, 
        Matthew Goldey, Alec White, Thomas Jagau, Kaushik Nanda, 
        Anastasia Gunina, Alexander Kunitsa, Joonho Lee.

   CCMAN original authors:
   Anna I. Krylov, C. David Sherrill, Steven R. Gwaltney,
   Edward F. C. Byrd (2000)
   Sergey V. Levchenko, Lyudmila V. Slipchenko, Tao Wang,
   Ana-Maria C. Cristian (2003)
   Piotr A. Pieniazek, C. Melania Oana, Evgeny Epifanovsky (2007)
   Prashant Manohar (2009)

 ------------------------------------------------------------------------------


 Allocating and initializing 30808MB of RAM...
 Calculation will run on 6 cores.


 Alpha MOs, Restricted
 -- Occupied --                  
******* -180.86 -169.67 -169.67 -169.67  -80.05  -37.92  -33.10
  1 A     2 A     3 A     4 A     5 A     6 A     7 A     8 A                  
-33.101 -33.100 -24.288 -24.287 -24.287 -24.284 -24.284 -15.602
  9 A    10 A    11 A    12 A    13 A    14 A    15 A    16 A                  
 -7.585  -7.233  -5.477  -5.477  -5.476  -5.466  -5.457  -5.456
 17 A    18 A    19 A    20 A    21 A    22 A    23 A    24 A                  
 -2.388  -2.385  -2.384  -2.374  -2.374  -1.190  -0.876  -0.750
 25 A    26 A    27 A    28 A    29 A    30 A    31 A    32 A                  
 -0.602  -0.522  -0.468  -0.388  -0.373  -0.372
 33 A    34 A    35 A    36 A    37 A    38 A                                  
 -- Virtual --                   
  0.012   0.035   0.056   0.079   0.084   0.092   0.106   0.189
 39 A    40 A    41 A    42 A    43 A    44 A    45 A    46 A                  
  0.213   0.224   0.242   0.260   0.298   0.311   0.333   0.375
 47 A    48 A    49 A    50 A    51 A    52 A    53 A    54 A                  
  0.385   0.393   0.490   0.550   0.557   0.579   0.591   0.611
 55 A    56 A    57 A    58 A    59 A    60 A    61 A    62 A                  
  0.695   0.714   0.805   0.888   0.916   0.928   0.973   1.042
 63 A    64 A    65 A    66 A    67 A    68 A    69 A    70 A                  
  1.091   1.113   1.316   1.342   1.525   1.563   1.573   1.627
 71 A    72 A    73 A    74 A    75 A    76 A    77 A    78 A                  
  1.682   1.775   1.842   1.944   2.197   2.435   2.645   2.649
 79 A    80 A    81 A    82 A    83 A    84 A    85 A    86 A                  
  2.856   2.975   3.337   4.260   4.448   4.494   4.501   4.506
 87 A    88 A    89 A    90 A    91 A    92 A    93 A    94 A                  
  4.537   4.647   4.761   4.893   6.540   6.561   6.584   7.516
 95 A    96 A    97 A    98 A    99 A   100 A   101 A   102 A                  
 14.712  14.808  14.916  28.872  29.539  29.555  29.575  29.888
103 A   104 A   105 A   106 A   107 A   108 A   109 A   110 A                  
 29.891  29.893  29.908  29.973  36.802 130.601 130.613 130.633
111 A   112 A   113 A   114 A   115 A   116 A   117 A   118 A                  
154.272 166.1301912.189
119 A   120 A   121 A                                                          

 Beta MOs, Restricted
 -- Occupied --                  
******* -180.86 -169.67 -169.67 -169.67  -80.05  -37.92  -33.10
  1 A     2 A     3 A     4 A     5 A     6 A     7 A     8 A                  
-33.101 -33.100 -24.288 -24.287 -24.287 -24.284 -24.284 -15.602
  9 A    10 A    11 A    12 A    13 A    14 A    15 A    16 A                  
 -7.585  -7.233  -5.477  -5.477  -5.476  -5.466  -5.457  -5.456
 17 A    18 A    19 A    20 A    21 A    22 A    23 A    24 A                  
 -2.388  -2.385  -2.384  -2.374  -2.374  -1.190  -0.876  -0.750
 25 A    26 A    27 A    28 A    29 A    30 A    31 A    32 A                  
 -0.602  -0.522  -0.468  -0.388  -0.373  -0.372
 33 A    34 A    35 A    36 A    37 A    38 A                                  
 -- Virtual --                   
  0.012   0.035   0.056   0.079   0.084   0.092   0.106   0.189
 39 A    40 A    41 A    42 A    43 A    44 A    45 A    46 A                  
  0.213   0.224   0.242   0.260   0.298   0.311   0.333   0.375
 47 A    48 A    49 A    50 A    51 A    52 A    53 A    54 A                  
  0.385   0.393   0.490   0.550   0.557   0.579   0.591   0.611
 55 A    56 A    57 A    58 A    59 A    60 A    61 A    62 A                  
  0.695   0.714   0.805   0.888   0.916   0.928   0.973   1.042
 63 A    64 A    65 A    66 A    67 A    68 A    69 A    70 A                  
  1.091   1.113   1.316   1.342   1.525   1.563   1.573   1.627
 71 A    72 A    73 A    74 A    75 A    76 A    77 A    78 A                  
  1.682   1.775   1.842   1.944   2.197   2.435   2.645   2.649
 79 A    80 A    81 A    82 A    83 A    84 A    85 A    86 A                  
  2.856   2.975   3.337   4.260   4.448   4.494   4.501   4.506
 87 A    88 A    89 A    90 A    91 A    92 A    93 A    94 A                  
  4.537   4.647   4.761   4.893   6.540   6.561   6.584   7.516
 95 A    96 A    97 A    98 A    99 A   100 A   101 A   102 A                  
 14.712  14.808  14.916  28.872  29.539  29.555  29.575  29.888
103 A   104 A   105 A   106 A   107 A   108 A   109 A   110 A                  
 29.891  29.893  29.908  29.973  36.802 130.601 130.613 130.633
111 A   112 A   113 A   114 A   115 A   116 A   117 A   118 A                  
154.272 166.1301912.189
119 A   120 A   121 A                                                          

 Occupation and symmetry of molecular orbitals

 Point group: C1 (1 irreducible representation).

                           A     All 
 -------------------------------------
 All molecular orbitals:
  - Alpha                  121   121 
  - Beta                   121   121 
 -------------------------------------
 Alpha orbitals:
  - Frozen occupied        24    24  
  - Active occupied        14    14  
  - Active virtual         83    83  
  - Frozen virtual         0     0   
 -------------------------------------
 Beta orbitals:
  - Frozen occupied        24    24  
  - Active occupied        14    14  
  - Active virtual         83    83  
  - Frozen virtual         0     0   
 -------------------------------------

 Import integrals:   CPU 0.00 s  wall 0.00 s

 Import integrals:   CPU 32.28 s  wall 5.72 s

 MP2 amplitudes:   CPU 0.05 s  wall 0.03 s

Running a double precision version
           CCSD T amplitudes will be solved using DIIS.

           Start     Size      MaxIter   EConv     TConv     
           3         7         100       1.00e-07  1.00e-05  
 ------------------------------------------------------------------------------
           Energy (a.u.)   Ediff      Tdiff       Comment
 ------------------------------------------------------------------------------
         -7313.09234940                           
     1   -7313.08780049   4.55e-03   7.12e-01     
     2   -7313.10381836   1.60e-02   9.30e-02     
     3   -7313.10387019   5.18e-05   4.09e-02     
     4   -7313.10559064   1.72e-03   1.26e-02     Switched to DIIS steps.
     5   -7313.10627704   6.86e-04   1.11e-02     
     6   -7313.10631560   3.86e-05   2.14e-03     
     7   -7313.10632239   6.80e-06   1.14e-03     
     8   -7313.10632838   5.99e-06   4.63e-04     
     9   -7313.10632937   9.82e-07   2.23e-04     
    10   -7313.10632957   2.00e-07   6.73e-05     
    11   -7313.10632956   4.72e-09   2.81e-05     
    12   -7313.10632957   8.08e-09   1.06e-05     
    13   -7313.10632959   1.96e-08   4.74e-06     
 ------------------------------------------------------------------------------
         -7313.10632959                           CCSD T converged.

End of double precision
 SCF energy                 = -7312.59053997
 MP2 energy                 = -7313.09234940
 CCSD correlation energy     =    -0.51578961
 CCSD total energy           = -7313.10632959

 CCSD  T1^2 = 0.0114  T2^2 = 0.2216  Leading amplitudes:

 Amplitude    Orbitals with energies
 -0.0228       35 (A) A                  ->    39 (A) A                   
              -0.4685                          0.0122                     
 -0.0228       35 (A) B                  ->    39 (A) B                   
              -0.4685                          0.0122                     
 -0.0215       34 (A) A                  ->    42 (A) A                   
              -0.5222                          0.0787                     
 -0.0215       34 (A) B                  ->    42 (A) B                   
              -0.5222                          0.0787                     

 Amplitude    Orbitals with energies
 -0.1015       35 (A) A      35 (A) B    ->    39 (A) A      39 (A) B     
              -0.4685       -0.4685            0.0122        0.0122       
  0.1015       35 (A) A      35 (A) B    ->    39 (A) B      39 (A) A     
              -0.4685       -0.4685            0.0122        0.0122       
  0.1015       35 (A) B      35 (A) A    ->    39 (A) A      39 (A) B     
              -0.4685       -0.4685            0.0122        0.0122       
 -0.1015       35 (A) B      35 (A) A    ->    39 (A) B      39 (A) A     
              -0.4685       -0.4685            0.0122        0.0122       

 Computing CCSD intemediates for later calculations in double precision
 Finished.

Running a double precision version
           CCSD Lambda amplitudes will be solved using DIIS.
           Start     Size      MaxIter   EConv     LConv     
           3         7         100       1.00e-07  1.00e-05  
 ------------------------------------------------------------------------------
            Enorm      Ldiff       Comment
 ------------------------------------------------------------------------------
     1     4.98e-02   3.73e-02     
     2     1.37e-02   5.78e-03     
     3     5.62e-03   1.71e-03     
     4     3.48e-03   1.27e-03     Switched to DIIS steps.
     5     1.17e-03   6.47e-04     
     6     5.75e-04   1.82e-04     
     7     2.26e-04   5.28e-05     
     8     8.81e-05   2.38e-06     
     9     2.83e-05   3.40e-06     
    10     1.20e-05   8.47e-07     
    11     3.91e-06   1.98e-07     
    12     1.73e-06   1.44e-07     
    13     7.23e-07   1.28e-07     
    14     2.87e-07   1.53e-08     
    15     1.52e-07   2.35e-08     
    16     6.33e-08   8.26e-09     
 ------------------------------------------------------------------------------
                                   CCSD Lambda converged.

 Computing density matrices in double precision...
           Orbital response amplitudes will be solved using DIIS.
           Start     Size      MaxIter   EConv     LConv     
           3         7         100       1.00e-06  1.00e-06  
 ------------------------------------------------------------------------------
            Enorm      Ldiff       Comment
 ------------------------------------------------------------------------------
     1     7.87e-02   7.50e-03     
     2     5.48e-02   1.56e-02     
     3     5.62e-02   1.84e-02     
     4     1.22e-02   2.16e-02     Switched to DIIS steps.
     5     1.91e-03   4.57e-04     
     6     1.62e-03   1.33e-04     
     7     5.75e-04   1.97e-04     
     8     1.33e-04   1.42e-04     
     9     2.75e-05   1.93e-05     
    10     6.88e-06   2.48e-06     
    11     2.55e-06   3.76e-07     
    12     5.94e-07   3.81e-07     
 ------------------------------------------------------------------------------
                                   Orbital response converged.

 Computing density matrices... Done.
 CCSD calculation:   CPU 725.31 s  wall 132.43 s

 Transferring MO TPDM to AO TPDM
 Transferring g2_o1o1o1o1
 Transferring g2_o1o1o1v1
 Transferring g2_o1o1v1v1
 Transferring g2_o1v1o1v1
 Transferring g2_o1v1v1v1
 Transferring g2_v1v1v1v1
 Adding separable TPDM
 Computing TPDM gradient
 --------------------------------------------------------
 2e gradient
  Atom          X               Y               Z
 --------------------------------------------------------
    1        -45.688066        6.070624       -0.000000  
    2         28.856609      -22.811236        0.000001  
    3         10.949388       16.338780        0.000000  
    4          5.882068        0.401831       -0.000001  
 --------------------------------------------------------
 --------------------------------------------------------
 Final gradient
  Atom          X               Y               Z
 --------------------------------------------------------
    1        -45.688066        6.070624       -0.000000  
    2         28.856609      -22.811236        0.000001  
    3         10.949388       16.338780        0.000000  
    4          5.882068        0.401831       -0.000001  
 --------------------------------------------------------
 Analytic gradient from two-electron contribution:   CPU 168.12 s  wall 33.79 s

 Total ccman2 time:   CPU 930.21 s  wall 173.08 s


 --------------------------------------------------------------

                    Orbital Energies (a.u.)
 --------------------------------------------------------------

 Alpha MOs
 -- Occupied --
********-180.8625-169.6689-169.6682-169.6682 -80.0463 -37.9164 -33.1040
-33.1007 -33.1004 -24.2880 -24.2870 -24.2867 -24.2838 -24.2838 -15.6018
 -7.5851  -7.2333  -5.4774  -5.4765  -5.4761  -5.4656  -5.4566  -5.4558
 -2.3883  -2.3845  -2.3836  -2.3738  -2.3738  -1.1905  -0.8755  -0.7504
 -0.6018  -0.5222  -0.4685  -0.3885  -0.3733  -0.3716
 -- Virtual --
  0.0122   0.0346   0.0555   0.0787   0.0836   0.0922   0.1056   0.1889
  0.2135   0.2241   0.2415   0.2596   0.2979   0.3108   0.3328   0.3746
  0.3848   0.3934   0.4900   0.5496   0.5569   0.5785   0.5908   0.6115
  0.6946   0.7144   0.8048   0.8881   0.9160   0.9279   0.9729   1.0423
  1.0914   1.1126   1.3158   1.3422   1.5253   1.5634   1.5732   1.6274
  1.6818   1.7748   1.8420   1.9443   2.1969   2.4351   2.6449   2.6494
  2.8557   2.9750   3.3367   4.2597   4.4477   4.4936   4.5010   4.5062
  4.5374   4.6467   4.7610   4.8935   6.5403   6.5610   6.5835   7.5164
 14.7120  14.8084  14.9161  28.8718  29.5394  29.5550  29.5749  29.8885
 29.8914  29.8935  29.9077  29.9729  36.8019 130.6008 130.6125 130.6327
154.2721 166.13031912.1894
 --------------------------------------------------------------

          Ground-State Mulliken Net Atomic Charges

     Atom                 Charge (a.u.)
  ----------------------------------------
      1 I                    -0.197062
      2 P                     0.310171
      3 N                    -0.358139
      4 H                     0.245030
  ----------------------------------------
  Sum of atomic charges =    -0.000000

 -----------------------------------------------------------------
                    Cartesian Multipole Moments
 -----------------------------------------------------------------
    Charge (ESU x 10^10)
                -0.0000
    Dipole Moment (Debye)
         X      -2.2899      Y       1.6508      Z       0.0000
       Tot       2.8229
    Quadrupole Moments (Debye-Ang)
        XX     -39.0792     XY      -3.0706     YY     -51.3863
        XZ      -0.0000     YZ       0.0000     ZZ     -48.0529
    Octopole Moments (Debye-Ang^2)
       XXX       5.4974    XXY      -0.4679    XYY      16.5111
       YYY       0.6992    XXZ      -0.0000    XYZ      -0.0000
       YYZ       0.0000    XZZ      10.1933    YZZ       0.0413
       ZZZ       0.0000
    Hexadecapole Moments (Debye-Ang^3)
      XXXX    -454.7166   XXXY       5.6159   XXYY    -130.4271
      XYYY      -6.4905   YYYY    -131.4117   XXXZ      -0.0000
      XXYZ       0.0000   XYYZ      -0.0000   YYYZ       0.0000
      XXZZ    -111.5980   XYZZ      -1.8466   YYZZ     -32.1094
      XZZZ      -0.0000   YZZZ       0.0000   ZZZZ     -67.7029
 -----------------------------------------------------------------
 DrvMan completing analytic gradient of the correlated energy
 Correlated dipole moment
            1
    1  -0.9009147
    2   0.6494733
    3   0.0000000
 Energy read as -7313.106329588
 Full Analytical Gradient: (in a.u., or Hartree/Bohr)
             1             2             3             4
    1   -0.00016100    0.00044873   -0.00027623   -0.00001151
    2    0.00006265    0.00031871   -0.00031749   -0.00006386
    3   -0.00000000    0.00000004   -0.00000005    0.00000002
 Gradient time:  CPU 0.85 s  wall 0.81 s
 ----------------------------------------------------------------
             Standard Nuclear Orientation (Angstroms)
    I     Atom           X                Y                Z
 ----------------------------------------------------------------
    1      I       0.8239790258    -0.0417807011    -0.0000000000
    2      P      -1.6013365973     0.5726781717     0.0000000000
    3      N      -2.3312682513    -0.8112367766    -0.0000000000
    4      H      -3.3469616498    -0.6971379822    -0.0000000000
 ----------------------------------------------------------------
 Nuclear Repulsion Energy =   278.0546136578 hartrees
 There are       38 alpha and       38 beta electrons

                       Distance Matrix (Angstroms)
             I (  1)   P (  2)   N (  3)
   P (  2)  2.501942
   N (  3)  3.247714  1.564615
   H (  4)  4.222113  2.158620  1.022082

 Requested basis set is 6-311++G(d,p)
 There are 48 shells and 121 basis functions
 A cutoff of  1.0D-14 yielded   1036 shell pairs
 There are      6911 function pairs (      7775 Cartesian)
 Smallest overlap matrix eigenvalue = 2.47E-03
 Guess MOs from SCF MO coefficient file

 -----------------------------------------------------------------------
  General SCF calculation program by
  Eric Jon Sundstrom, Paul Horn, Yuezhi Mao, Dmitri Zuev, Alec White,
  David Stuck, Shaama M.S., Shane Yost, Joonho Lee, David Small,
  Daniel Levine, Susi Lehtola, Hugh Burton, Evgeny Epifanovsky
 -----------------------------------------------------------------------
 Hartree-Fock
 using 6 threads for integral computing
 -------------------------------------------------------
 OpenMP Integral computing Module                
 Release: version 2.0, May 2017, Q-Chem Inc. Pleasanton 
 -------------------------------------------------------
 A restricted SCF calculation will be
 performed using DIIS
 SCF converges when DIIS error is below 1.0e-08
 ---------------------------------------
  Cycle       Energy         DIIS error
 ---------------------------------------
    1   -7312.5905844089      2.31e-05  
    2   -7312.5905857107      8.41e-06  
    3   -7312.5905858378      5.03e-06  
    4   -7312.5905858898      9.63e-07  
    5   -7312.5905858932      2.70e-07  
    6   -7312.5905858938      1.19e-07  
    7   -7312.5905858938      4.13e-08  
    8   -7312.5905858939      1.13e-08  
    9   -7312.5905858938      3.29e-09  Convergence criterion met
 ---------------------------------------
 SCF time:   CPU 5.10s  wall 1.00s 
 SCF   energy in the final basis set =    -7312.5905858938
 Total energy in the final basis set =    -7312.5905858938


 ------------------------------------------------------------------------------

   CCMAN2: suite of methods based on coupled cluster
           and equation of motion theories.

   Components:
   * libvmm-1.3-trunk
     by Evgeny Epifanovsky, Ilya Kaliman.
   * libtensor-2.5-trunk
     by Evgeny Epifanovsky, Michael Wormit, Dmitry Zuev, Sam Manzer, 
        Ilya Kaliman.
   * libcc-2.5-trunk
     by Evgeny Epifanovsky, Arik Landau, Tomasz Kus, Kirill Khistyaev, 
        Dmitry Zuev, Prashant Manohar, Xintian Feng, Anna Krylov, 
        Matthew Goldey, Alec White, Thomas Jagau, Kaushik Nanda, 
        Anastasia Gunina, Alexander Kunitsa, Joonho Lee.

   CCMAN original authors:
   Anna I. Krylov, C. David Sherrill, Steven R. Gwaltney,
   Edward F. C. Byrd (2000)
   Sergey V. Levchenko, Lyudmila V. Slipchenko, Tao Wang,
   Ana-Maria C. Cristian (2003)
   Piotr A. Pieniazek, C. Melania Oana, Evgeny Epifanovsky (2007)
   Prashant Manohar (2009)

 ------------------------------------------------------------------------------


 Allocating and initializing 30808MB of RAM...
 Calculation will run on 6 cores.


 Alpha MOs, Restricted
 -- Occupied --                  
******* -180.86 -169.67 -169.67 -169.67  -80.05  -37.92  -33.10
  1 A     2 A     3 A     4 A     5 A     6 A     7 A     8 A                  
-33.101 -33.100 -24.288 -24.287 -24.287 -24.284 -24.284 -15.602
  9 A    10 A    11 A    12 A    13 A    14 A    15 A    16 A                  
 -7.585  -7.233  -5.477  -5.477  -5.476  -5.465  -5.456  -5.456
 17 A    18 A    19 A    20 A    21 A    22 A    23 A    24 A                  
 -2.388  -2.384  -2.383  -2.374  -2.374  -1.191  -0.875  -0.750
 25 A    26 A    27 A    28 A    29 A    30 A    31 A    32 A                  
 -0.602  -0.522  -0.469  -0.388  -0.373  -0.371
 33 A    34 A    35 A    36 A    37 A    38 A                                  
 -- Virtual --                   
  0.012   0.034   0.055   0.079   0.084   0.092   0.106   0.189
 39 A    40 A    41 A    42 A    43 A    44 A    45 A    46 A                  
  0.213   0.224   0.241   0.259   0.298   0.311   0.333   0.375
 47 A    48 A    49 A    50 A    51 A    52 A    53 A    54 A                  
  0.385   0.393   0.490   0.550   0.557   0.579   0.591   0.612
 55 A    56 A    57 A    58 A    59 A    60 A    61 A    62 A                  
  0.695   0.714   0.805   0.888   0.916   0.928   0.973   1.042
 63 A    64 A    65 A    66 A    67 A    68 A    69 A    70 A                  
  1.091   1.112   1.316   1.343   1.525   1.563   1.573   1.627
 71 A    72 A    73 A    74 A    75 A    76 A    77 A    78 A                  
  1.682   1.775   1.842   1.944   2.197   2.436   2.645   2.650
 79 A    80 A    81 A    82 A    83 A    84 A    85 A    86 A                  
  2.855   2.975   3.337   4.260   4.448   4.494   4.501   4.506
 87 A    88 A    89 A    90 A    91 A    92 A    93 A    94 A                  
  4.537   4.646   4.761   4.894   6.540   6.561   6.584   7.517
 95 A    96 A    97 A    98 A    99 A   100 A   101 A   102 A                  
 14.712  14.808  14.917  28.872  29.540  29.555  29.575  29.889
103 A   104 A   105 A   106 A   107 A   108 A   109 A   110 A                  
 29.892  29.894  29.908  29.973  36.802 130.601 130.613 130.633
111 A   112 A   113 A   114 A   115 A   116 A   117 A   118 A                  
154.272 166.1311912.189
119 A   120 A   121 A                                                          

 Beta MOs, Restricted
 -- Occupied --                  
******* -180.86 -169.67 -169.67 -169.67  -80.05  -37.92  -33.10
  1 A     2 A     3 A     4 A     5 A     6 A     7 A     8 A                  
-33.101 -33.100 -24.288 -24.287 -24.287 -24.284 -24.284 -15.602
  9 A    10 A    11 A    12 A    13 A    14 A    15 A    16 A                  
 -7.585  -7.233  -5.477  -5.477  -5.476  -5.465  -5.456  -5.456
 17 A    18 A    19 A    20 A    21 A    22 A    23 A    24 A                  
 -2.388  -2.384  -2.383  -2.374  -2.374  -1.191  -0.875  -0.750
 25 A    26 A    27 A    28 A    29 A    30 A    31 A    32 A                  
 -0.602  -0.522  -0.469  -0.388  -0.373  -0.371
 33 A    34 A    35 A    36 A    37 A    38 A                                  
 -- Virtual --                   
  0.012   0.034   0.055   0.079   0.084   0.092   0.106   0.189
 39 A    40 A    41 A    42 A    43 A    44 A    45 A    46 A                  
  0.213   0.224   0.241   0.259   0.298   0.311   0.333   0.375
 47 A    48 A    49 A    50 A    51 A    52 A    53 A    54 A                  
  0.385   0.393   0.490   0.550   0.557   0.579   0.591   0.612
 55 A    56 A    57 A    58 A    59 A    60 A    61 A    62 A                  
  0.695   0.714   0.805   0.888   0.916   0.928   0.973   1.042
 63 A    64 A    65 A    66 A    67 A    68 A    69 A    70 A                  
  1.091   1.112   1.316   1.343   1.525   1.563   1.573   1.627
 71 A    72 A    73 A    74 A    75 A    76 A    77 A    78 A                  
  1.682   1.775   1.842   1.944   2.197   2.436   2.645   2.650
 79 A    80 A    81 A    82 A    83 A    84 A    85 A    86 A                  
  2.855   2.975   3.337   4.260   4.448   4.494   4.501   4.506
 87 A    88 A    89 A    90 A    91 A    92 A    93 A    94 A                  
  4.537   4.646   4.761   4.894   6.540   6.561   6.584   7.517
 95 A    96 A    97 A    98 A    99 A   100 A   101 A   102 A                  
 14.712  14.808  14.917  28.872  29.540  29.555  29.575  29.889
103 A   104 A   105 A   106 A   107 A   108 A   109 A   110 A                  
 29.892  29.894  29.908  29.973  36.802 130.601 130.613 130.633
111 A   112 A   113 A   114 A   115 A   116 A   117 A   118 A                  
154.272 166.1311912.189
119 A   120 A   121 A                                                          

 Occupation and symmetry of molecular orbitals

 Point group: C1 (1 irreducible representation).

                           A     All 
 -------------------------------------
 All molecular orbitals:
  - Alpha                  121   121 
  - Beta                   121   121 
 -------------------------------------
 Alpha orbitals:
  - Frozen occupied        24    24  
  - Active occupied        14    14  
  - Active virtual         83    83  
  - Frozen virtual         0     0   
 -------------------------------------
 Beta orbitals:
  - Frozen occupied        24    24  
  - Active occupied        14    14  
  - Active virtual         83    83  
  - Frozen virtual         0     0   
 -------------------------------------

 Import integrals:   CPU 0.00 s  wall 0.00 s

 Import integrals:   CPU 32.00 s  wall 5.62 s

 MP2 amplitudes:   CPU 0.05 s  wall 0.03 s

Running a double precision version
           CCSD T amplitudes will be solved using DIIS.

           Start     Size      MaxIter   EConv     TConv     
           3         7         100       1.00e-07  1.00e-05  
 ------------------------------------------------------------------------------
           Energy (a.u.)   Ediff      Tdiff       Comment
 ------------------------------------------------------------------------------
         -7313.09232883                           
     1   -7313.08781457   4.51e-03   7.12e-01     
     2   -7313.10381630   1.60e-02   9.30e-02     
     3   -7313.10387294   5.66e-05   4.09e-02     
     4   -7313.10559145   1.72e-03   1.26e-02     Switched to DIIS steps.
     5   -7313.10627714   6.86e-04   1.11e-02     
     6   -7313.10631564   3.85e-05   2.13e-03     
     7   -7313.10632245   6.81e-06   1.14e-03     
     8   -7313.10632844   5.99e-06   4.64e-04     
     9   -7313.10632943   9.91e-07   2.23e-04     
    10   -7313.10632963   1.98e-07   6.73e-05     
    11   -7313.10632962   4.63e-09   2.81e-05     
    12   -7313.10632963   7.39e-09   1.06e-05     
    13   -7313.10632965   1.91e-08   4.74e-06     
 ------------------------------------------------------------------------------
         -7313.10632965                           CCSD T converged.

End of double precision
 SCF energy                 = -7312.59058589
 MP2 energy                 = -7313.09232883
 CCSD correlation energy     =    -0.51574375
 CCSD total energy           = -7313.10632965

 CCSD  T1^2 = 0.0114  T2^2 = 0.2215  Leading amplitudes:

 Amplitude    Orbitals with energies
 -0.0227       35 (A) A                  ->    39 (A) A                   
              -0.4687                          0.0122                     
 -0.0227       35 (A) B                  ->    39 (A) B                   
              -0.4687                          0.0122                     
 -0.0215       34 (A) A                  ->    42 (A) A                   
              -0.5223                          0.0786                     
 -0.0215       34 (A) B                  ->    42 (A) B                   
              -0.5223                          0.0786                     

 Amplitude    Orbitals with energies
 -0.1016       35 (A) A      35 (A) B    ->    39 (A) A      39 (A) B     
              -0.4687       -0.4687            0.0122        0.0122       
  0.1016       35 (A) A      35 (A) B    ->    39 (A) B      39 (A) A     
              -0.4687       -0.4687            0.0122        0.0122       
  0.1016       35 (A) B      35 (A) A    ->    39 (A) A      39 (A) B     
              -0.4687       -0.4687            0.0122        0.0122       
 -0.1016       35 (A) B      35 (A) A    ->    39 (A) B      39 (A) A     
              -0.4687       -0.4687            0.0122        0.0122       

 Computing CCSD intemediates for later calculations in double precision
 Finished.

Running a double precision version
           CCSD Lambda amplitudes will be solved using DIIS.
           Start     Size      MaxIter   EConv     LConv     
           3         7         100       1.00e-07  1.00e-05  
 ------------------------------------------------------------------------------
            Enorm      Ldiff       Comment
 ------------------------------------------------------------------------------
     1     4.97e-02   3.73e-02     
     2     1.37e-02   5.78e-03     
     3     5.61e-03   1.71e-03     
     4     3.48e-03   1.27e-03     Switched to DIIS steps.
     5     1.17e-03   6.47e-04     
     6     5.75e-04   1.81e-04     
     7     2.26e-04   5.27e-05     
     8     8.81e-05   2.39e-06     
     9     2.83e-05   3.41e-06     
    10     1.20e-05   8.41e-07     
    11     3.91e-06   1.96e-07     
    12     1.74e-06   1.42e-07     
    13     7.23e-07   1.28e-07     
    14     2.88e-07   1.55e-08     
    15     1.52e-07   2.35e-08     
    16     6.37e-08   8.43e-09     
 ------------------------------------------------------------------------------
                                   CCSD Lambda converged.

 Computing density matrices in double precision...
           Orbital response amplitudes will be solved using DIIS.
           Start     Size      MaxIter   EConv     LConv     
           3         7         100       1.00e-06  1.00e-06  
 ------------------------------------------------------------------------------
            Enorm      Ldiff       Comment
 ------------------------------------------------------------------------------
     1     7.87e-02   7.49e-03     
     2     5.48e-02   1.56e-02     
     3     5.63e-02   1.85e-02     
     4     1.22e-02   2.16e-02     Switched to DIIS steps.
     5     1.91e-03   4.57e-04     
     6     1.61e-03   1.33e-04     
     7     5.73e-04   1.96e-04     
     8     1.33e-04   1.41e-04     
     9     2.74e-05   1.92e-05     
    10     6.87e-06   2.48e-06     
    11     2.55e-06   3.76e-07     
    12     5.95e-07   3.83e-07     
 ------------------------------------------------------------------------------
                                   Orbital response converged.

 Computing density matrices... Done.
 CCSD calculation:   CPU 721.65 s  wall 131.97 s

 Transferring MO TPDM to AO TPDM
 Transferring g2_o1o1o1o1
 Transferring g2_o1o1o1v1
 Transferring g2_o1o1v1v1
 Transferring g2_o1v1o1v1
 Transferring g2_o1v1v1v1
 Transferring g2_v1v1v1v1
 Adding separable TPDM
 Computing TPDM gradient
 --------------------------------------------------------
 2e gradient
  Atom          X               Y               Z
 --------------------------------------------------------
    1        -45.640260        6.055862        0.000000  
    2         28.828634      -22.813548        0.000000  
    3         10.930138       16.356610       -0.000000  
    4          5.881487        0.401075       -0.000000  
 --------------------------------------------------------
 --------------------------------------------------------
 Final gradient
  Atom          X               Y               Z
 --------------------------------------------------------
    1        -45.640260        6.055862        0.000000  
    2         28.828634      -22.813548        0.000000  
    3         10.930138       16.356610       -0.000000  
    4          5.881487        0.401075       -0.000000  
 --------------------------------------------------------
 Analytic gradient from two-electron contribution:   CPU 169.27 s  wall 35.89 s

 Total ccman2 time:   CPU 927.23 s  wall 174.63 s


 --------------------------------------------------------------

                    Orbital Energies (a.u.)
 --------------------------------------------------------------

 Alpha MOs
 -- Occupied --
********-180.8623-169.6687-169.6681-169.6680 -80.0464 -37.9162 -33.1038
-33.1005 -33.1002 -24.2878 -24.2868 -24.2865 -24.2836 -24.2836 -15.6018
 -7.5852  -7.2331  -5.4775  -5.4766  -5.4761  -5.4654  -5.4564  -5.4556
 -2.3881  -2.3843  -2.3834  -2.3736  -2.3736  -1.1910  -0.8751  -0.7504
 -0.6020  -0.5223  -0.4687  -0.3883  -0.3732  -0.3715
 -- Virtual --
  0.0122   0.0345   0.0554   0.0786   0.0836   0.0922   0.1056   0.1890
  0.2135   0.2241   0.2415   0.2595   0.2979   0.3109   0.3328   0.3747
  0.3847   0.3934   0.4903   0.5496   0.5572   0.5786   0.5910   0.6116
  0.6946   0.7139   0.8050   0.8883   0.9155   0.9276   0.9729   1.0421
  1.0912   1.1118   1.3160   1.3429   1.5252   1.5634   1.5732   1.6270
  1.6817   1.7746   1.8416   1.9442   2.1967   2.4356   2.6447   2.6500
  2.8554   2.9754   3.3368   4.2596   4.4485   4.4938   4.5011   4.5063
  4.5374   4.6464   4.7611   4.8936   6.5405   6.5612   6.5837   7.5170
 14.7119  14.8083  14.9168  28.8718  29.5396  29.5551  29.5750  29.8887
 29.8916  29.8936  29.9079  29.9728  36.8019 130.6009 130.6127 130.6329
154.2721 166.13121912.1894
 --------------------------------------------------------------

          Ground-State Mulliken Net Atomic Charges

     Atom                 Charge (a.u.)
  ----------------------------------------
      1 I                    -0.197898
      2 P                     0.310259
      3 N                    -0.357284
      4 H                     0.244923
  ----------------------------------------
  Sum of atomic charges =    -0.000000

 -----------------------------------------------------------------
                    Cartesian Multipole Moments
 -----------------------------------------------------------------
    Charge (ESU x 10^10)
                -0.0000
    Dipole Moment (Debye)
         X      -2.3053      Y       1.6520      Z       0.0000
       Tot       2.8360
    Quadrupole Moments (Debye-Ang)
        XX     -39.0561     XY      -3.0750     YY     -51.3816
        XZ      -0.0000     YZ       0.0000     ZZ     -48.0540
    Octopole Moments (Debye-Ang^2)
       XXX       5.4748    XXY      -0.4646    XYY      16.5141
       YYY       0.6988    XXZ      -0.0000    XYZ      -0.0000
       YYZ       0.0000    XZZ      10.1987    YZZ       0.0421
       ZZZ       0.0000
    Hexadecapole Moments (Debye-Ang^3)
      XXXX    -454.9983   XXXY       5.6420   XXYY    -130.4806
      XYYY      -6.4450   YYYY    -131.3849   XXXZ      -0.0000
      XXYZ       0.0000   XYYZ      -0.0000   YYYZ       0.0000
      XXZZ    -111.6517   XYZZ      -1.8350   YYZZ     -32.1073
      XZZZ      -0.0000   YZZZ       0.0000   ZZZZ     -67.7095
 -----------------------------------------------------------------
 DrvMan completing analytic gradient of the correlated energy
 Correlated dipole moment
            1
    1  -0.9069571
    2   0.6499311
    3   0.0000000
 Energy read as -7313.106329649
 Full Analytical Gradient: (in a.u., or Hartree/Bohr)
             1             2             3             4
    1    0.00013478   -0.00041425    0.00024369    0.00003578
    2   -0.00007677   -0.00022917    0.00025085    0.00005510
    3   -0.00000000    0.00000000   -0.00000000    0.00000000
 Gradient time:  CPU 0.81 s  wall 0.78 s
 ----------------------------------------------------------------
             Standard Nuclear Orientation (Angstroms)
    I     Atom           X                Y                Z
 ----------------------------------------------------------------
    1      I       0.8239790258    -0.0417807011    -0.0000000000
    2      P      -1.6003365973     0.5736781717     0.0000000000
    3      N      -2.3312682513    -0.8112367766    -0.0000000000
    4      H      -3.3469616498    -0.6971379822    -0.0000000000
 ----------------------------------------------------------------
 Nuclear Repulsion Energy =   278.0702330771 hartrees
 There are       38 alpha and       38 beta electrons

                       Distance Matrix (Angstroms)
             I (  1)   P (  2)   N (  3)
   P (  2)  2.501219
   N (  3)  3.247714  1.565966
   H (  4)  4.222113  2.160017  1.022082

 Requested basis set is 6-311++G(d,p)
 There are 48 shells and 121 basis functions
 A cutoff of  1.0D-14 yielded   1036 shell pairs
 There are      6911 function pairs (      7775 Cartesian)
 Smallest overlap matrix eigenvalue = 2.47E-03
 Guess MOs from SCF MO coefficient file

 -----------------------------------------------------------------------
  General SCF calculation program by
  Eric Jon Sundstrom, Paul Horn, Yuezhi Mao, Dmitri Zuev, Alec White,
  David Stuck, Shaama M.S., Shane Yost, Joonho Lee, David Small,
  Daniel Levine, Susi Lehtola, Hugh Burton, Evgeny Epifanovsky
 -----------------------------------------------------------------------
 Hartree-Fock
 using 6 threads for integral computing
 -------------------------------------------------------
 OpenMP Integral computing Module                
 Release: version 2.0, May 2017, Q-Chem Inc. Pleasanton 
 -------------------------------------------------------
 A restricted SCF calculation will be
 performed using DIIS
 SCF converges when DIIS error is below 1.0e-08
 ---------------------------------------
  Cycle       Energy         DIIS error
 ---------------------------------------
    1   -7312.5904975999      2.05e-05  
    2   -7312.5904984399      9.58e-06  
    3   -7312.5904985807      4.24e-06  
    4   -7312.5904986249      1.02e-06  
    5   -7312.5904986290      3.08e-07  
    6   -7312.5904986296      1.42e-07  
    7   -7312.5904986299      6.35e-08  
    8   -7312.5904986298      3.07e-08  
    9   -7312.5904986299      9.62e-09  Convergence criterion met
 ---------------------------------------
 SCF time:   CPU 5.09s  wall 1.00s 
 SCF   energy in the final basis set =    -7312.5904986299
 Total energy in the final basis set =    -7312.5904986299


 ------------------------------------------------------------------------------

   CCMAN2: suite of methods based on coupled cluster
           and equation of motion theories.

   Components:
   * libvmm-1.3-trunk
     by Evgeny Epifanovsky, Ilya Kaliman.
   * libtensor-2.5-trunk
     by Evgeny Epifanovsky, Michael Wormit, Dmitry Zuev, Sam Manzer, 
        Ilya Kaliman.
   * libcc-2.5-trunk
     by Evgeny Epifanovsky, Arik Landau, Tomasz Kus, Kirill Khistyaev, 
        Dmitry Zuev, Prashant Manohar, Xintian Feng, Anna Krylov, 
        Matthew Goldey, Alec White, Thomas Jagau, Kaushik Nanda, 
        Anastasia Gunina, Alexander Kunitsa, Joonho Lee.

   CCMAN original authors:
   Anna I. Krylov, C. David Sherrill, Steven R. Gwaltney,
   Edward F. C. Byrd (2000)
   Sergey V. Levchenko, Lyudmila V. Slipchenko, Tao Wang,
   Ana-Maria C. Cristian (2003)
   Piotr A. Pieniazek, C. Melania Oana, Evgeny Epifanovsky (2007)
   Prashant Manohar (2009)

 ------------------------------------------------------------------------------


 Allocating and initializing 30808MB of RAM...
 Calculation will run on 6 cores.


 Alpha MOs, Restricted
 -- Occupied --                  
******* -180.86 -169.67 -169.67 -169.67  -80.05  -37.92  -33.10
  1 A     2 A     3 A     4 A     5 A     6 A     7 A     8 A                  
-33.101 -33.100 -24.288 -24.287 -24.287 -24.284 -24.284 -15.602
  9 A    10 A    11 A    12 A    13 A    14 A    15 A    16 A                  
 -7.585  -7.233  -5.478  -5.477  -5.476  -5.465  -5.456  -5.456
 17 A    18 A    19 A    20 A    21 A    22 A    23 A    24 A                  
 -2.388  -2.384  -2.384  -2.374  -2.374  -1.190  -0.875  -0.750
 25 A    26 A    27 A    28 A    29 A    30 A    31 A    32 A                  
 -0.602  -0.522  -0.468  -0.388  -0.373  -0.372
 33 A    34 A    35 A    36 A    37 A    38 A                                  
 -- Virtual --                   
  0.012   0.034   0.055   0.079   0.084   0.092   0.106   0.189
 39 A    40 A    41 A    42 A    43 A    44 A    45 A    46 A                  
  0.213   0.224   0.241   0.260   0.298   0.311   0.333   0.375
 47 A    48 A    49 A    50 A    51 A    52 A    53 A    54 A                  
  0.385   0.393   0.490   0.550   0.557   0.578   0.591   0.612
 55 A    56 A    57 A    58 A    59 A    60 A    61 A    62 A                  
  0.695   0.714   0.805   0.888   0.916   0.928   0.973   1.042
 63 A    64 A    65 A    66 A    67 A    68 A    69 A    70 A                  
  1.091   1.112   1.316   1.342   1.525   1.563   1.573   1.627
 71 A    72 A    73 A    74 A    75 A    76 A    77 A    78 A                  
  1.682   1.775   1.842   1.944   2.197   2.435   2.645   2.650
 79 A    80 A    81 A    82 A    83 A    84 A    85 A    86 A                  
  2.855   2.975   3.337   4.260   4.447   4.494   4.501   4.506
 87 A    88 A    89 A    90 A    91 A    92 A    93 A    94 A                  
  4.537   4.646   4.761   4.893   6.540   6.561   6.584   7.516
 95 A    96 A    97 A    98 A    99 A   100 A   101 A   102 A                  
 14.712  14.808  14.916  28.872  29.539  29.555  29.575  29.889
103 A   104 A   105 A   106 A   107 A   108 A   109 A   110 A                  
 29.891  29.894  29.908  29.973  36.802 130.601 130.613 130.633
111 A   112 A   113 A   114 A   115 A   116 A   117 A   118 A                  
154.272 166.1301912.189
119 A   120 A   121 A                                                          

 Beta MOs, Restricted
 -- Occupied --                  
******* -180.86 -169.67 -169.67 -169.67  -80.05  -37.92  -33.10
  1 A     2 A     3 A     4 A     5 A     6 A     7 A     8 A                  
-33.101 -33.100 -24.288 -24.287 -24.287 -24.284 -24.284 -15.602
  9 A    10 A    11 A    12 A    13 A    14 A    15 A    16 A                  
 -7.585  -7.233  -5.478  -5.477  -5.476  -5.465  -5.456  -5.456
 17 A    18 A    19 A    20 A    21 A    22 A    23 A    24 A                  
 -2.388  -2.384  -2.384  -2.374  -2.374  -1.190  -0.875  -0.750
 25 A    26 A    27 A    28 A    29 A    30 A    31 A    32 A                  
 -0.602  -0.522  -0.468  -0.388  -0.373  -0.372
 33 A    34 A    35 A    36 A    37 A    38 A                                  
 -- Virtual --                   
  0.012   0.034   0.055   0.079   0.084   0.092   0.106   0.189
 39 A    40 A    41 A    42 A    43 A    44 A    45 A    46 A                  
  0.213   0.224   0.241   0.260   0.298   0.311   0.333   0.375
 47 A    48 A    49 A    50 A    51 A    52 A    53 A    54 A                  
  0.385   0.393   0.490   0.550   0.557   0.578   0.591   0.612
 55 A    56 A    57 A    58 A    59 A    60 A    61 A    62 A                  
  0.695   0.714   0.805   0.888   0.916   0.928   0.973   1.042
 63 A    64 A    65 A    66 A    67 A    68 A    69 A    70 A                  
  1.091   1.112   1.316   1.342   1.525   1.563   1.573   1.627
 71 A    72 A    73 A    74 A    75 A    76 A    77 A    78 A                  
  1.682   1.775   1.842   1.944   2.197   2.435   2.645   2.650
 79 A    80 A    81 A    82 A    83 A    84 A    85 A    86 A                  
  2.855   2.975   3.337   4.260   4.447   4.494   4.501   4.506
 87 A    88 A    89 A    90 A    91 A    92 A    93 A    94 A                  
  4.537   4.646   4.761   4.893   6.540   6.561   6.584   7.516
 95 A    96 A    97 A    98 A    99 A   100 A   101 A   102 A                  
 14.712  14.808  14.916  28.872  29.539  29.555  29.575  29.889
103 A   104 A   105 A   106 A   107 A   108 A   109 A   110 A                  
 29.891  29.894  29.908  29.973  36.802 130.601 130.613 130.633
111 A   112 A   113 A   114 A   115 A   116 A   117 A   118 A                  
154.272 166.1301912.189
119 A   120 A   121 A                                                          

 Occupation and symmetry of molecular orbitals

 Point group: C1 (1 irreducible representation).

                           A     All 
 -------------------------------------
 All molecular orbitals:
  - Alpha                  121   121 
  - Beta                   121   121 
 -------------------------------------
 Alpha orbitals:
  - Frozen occupied        24    24  
  - Active occupied        14    14  
  - Active virtual         83    83  
  - Frozen virtual         0     0   
 -------------------------------------
 Beta orbitals:
  - Frozen occupied        24    24  
  - Active occupied        14    14  
  - Active virtual         83    83  
  - Frozen virtual         0     0   
 -------------------------------------

 Import integrals:   CPU 0.00 s  wall 0.00 s

 Import integrals:   CPU 31.16 s  wall 5.40 s

 MP2 amplitudes:   CPU 0.05 s  wall 0.03 s

Running a double precision version
           CCSD T amplitudes will be solved using DIIS.

           Start     Size      MaxIter   EConv     TConv     
           3         7         100       1.00e-07  1.00e-05  
 ------------------------------------------------------------------------------
           Energy (a.u.)   Ediff      Tdiff       Comment
 ------------------------------------------------------------------------------
         -7313.09234873                           
     1   -7313.08778728   4.56e-03   7.12e-01     
     2   -7313.10381731   1.60e-02   9.30e-02     
     3   -7313.10386695   4.96e-05   4.09e-02     
     4   -7313.10558928   1.72e-03   1.26e-02     Switched to DIIS steps.
     5   -7313.10627663   6.87e-04   1.11e-02     
     6   -7313.10631525   3.86e-05   2.14e-03     
     7   -7313.10632205   6.80e-06   1.14e-03     
     8   -7313.10632805   6.00e-06   4.64e-04     
     9   -7313.10632904   9.90e-07   2.23e-04     
    10   -7313.10632923   1.99e-07   6.75e-05     
    11   -7313.10632923   4.05e-09   2.82e-05     
    12   -7313.10632924   7.92e-09   1.06e-05     
    13   -7313.10632926   1.97e-08   4.75e-06     
 ------------------------------------------------------------------------------
         -7313.10632926                           CCSD T converged.

End of double precision
 SCF energy                 = -7312.59049863
 MP2 energy                 = -7313.09234873
 CCSD correlation energy     =    -0.51583063
 CCSD total energy           = -7313.10632926

 CCSD  T1^2 = 0.0114  T2^2 = 0.2217  Leading amplitudes:

 Amplitude    Orbitals with energies
 -0.0227       35 (A) A                  ->    39 (A) A                   
              -0.4684                          0.0121                     
 -0.0227       35 (A) B                  ->    39 (A) B                   
              -0.4684                          0.0121                     
 -0.0215       34 (A) A                  ->    42 (A) A                   
              -0.5221                          0.0786                     
 -0.0215       34 (A) B                  ->    42 (A) B                   
              -0.5221                          0.0786                     

 Amplitude    Orbitals with energies
 -0.1017       35 (A) A      35 (A) B    ->    39 (A) A      39 (A) B     
              -0.4684       -0.4684            0.0121        0.0121       
  0.1017       35 (A) A      35 (A) B    ->    39 (A) B      39 (A) A     
              -0.4684       -0.4684            0.0121        0.0121       
  0.1017       35 (A) B      35 (A) A    ->    39 (A) A      39 (A) B     
              -0.4684       -0.4684            0.0121        0.0121       
 -0.1017       35 (A) B      35 (A) A    ->    39 (A) B      39 (A) A     
              -0.4684       -0.4684            0.0121        0.0121       

 Computing CCSD intemediates for later calculations in double precision
 Finished.

Running a double precision version
           CCSD Lambda amplitudes will be solved using DIIS.
           Start     Size      MaxIter   EConv     LConv     
           3         7         100       1.00e-07  1.00e-05  
 ------------------------------------------------------------------------------
            Enorm      Ldiff       Comment
 ------------------------------------------------------------------------------
     1     4.98e-02   3.73e-02     
     2     1.37e-02   5.78e-03     
     3     5.62e-03   1.72e-03     
     4     3.48e-03   1.27e-03     Switched to DIIS steps.
     5     1.17e-03   6.49e-04     
     6     5.76e-04   1.82e-04     
     7     2.27e-04   5.30e-05     
     8     8.84e-05   2.41e-06     
     9     2.84e-05   3.43e-06     
    10     1.20e-05   8.57e-07     
    11     3.92e-06   2.02e-07     
    12     1.74e-06   1.44e-07     
    13     7.26e-07   1.28e-07     
    14     2.88e-07   1.54e-08     
    15     1.53e-07   2.36e-08     
    16     6.37e-08   8.34e-09     
 ------------------------------------------------------------------------------
                                   CCSD Lambda converged.

 Computing density matrices in double precision...
           Orbital response amplitudes will be solved using DIIS.
           Start     Size      MaxIter   EConv     LConv     
           3         7         100       1.00e-06  1.00e-06  
 ------------------------------------------------------------------------------
            Enorm      Ldiff       Comment
 ------------------------------------------------------------------------------
     1     7.88e-02   7.47e-03     
     2     5.49e-02   1.56e-02     
     3     5.64e-02   1.85e-02     
     4     1.22e-02   2.16e-02     Switched to DIIS steps.
     5     1.91e-03   4.50e-04     
     6     1.62e-03   1.35e-04     
     7     5.77e-04   1.97e-04     
     8     1.33e-04   1.42e-04     
     9     2.76e-05   1.94e-05     
    10     6.91e-06   2.49e-06     
    11     2.56e-06   3.79e-07     
    12     5.97e-07   3.85e-07     
 ------------------------------------------------------------------------------
                                   Orbital response converged.

 Computing density matrices... Done.
 CCSD calculation:   CPU 725.30 s  wall 132.56 s

 Transferring MO TPDM to AO TPDM
 Transferring g2_o1o1o1o1
 Transferring g2_o1o1o1v1
 Transferring g2_o1o1v1v1
 Transferring g2_o1v1o1v1
 Transferring g2_o1v1v1v1
 Transferring g2_v1v1v1v1
 Adding separable TPDM
 Computing TPDM gradient
 --------------------------------------------------------
 2e gradient
  Atom          X               Y               Z
 --------------------------------------------------------
    1        -45.656685        6.078295        0.000000  
    2         28.844355      -22.819718        0.000000  
    3         10.933660       16.338591       -0.000000  
    4          5.878670        0.402832       -0.000000  
 --------------------------------------------------------
 --------------------------------------------------------
 Final gradient
  Atom          X               Y               Z
 --------------------------------------------------------
    1        -45.656685        6.078295        0.000000  
    2         28.844355      -22.819718        0.000000  
    3         10.933660       16.338591       -0.000000  
    4          5.878670        0.402832       -0.000000  
 --------------------------------------------------------
 Analytic gradient from two-electron contribution:   CPU 167.81 s  wall 33.29 s

 Total ccman2 time:   CPU 929.41 s  wall 172.56 s


 --------------------------------------------------------------

                    Orbital Energies (a.u.)
 --------------------------------------------------------------

 Alpha MOs
 -- Occupied --
********-180.8624-169.6689-169.6682-169.6681 -80.0465 -37.9164 -33.1039
-33.1007 -33.1004 -24.2879 -24.2869 -24.2866 -24.2837 -24.2837 -15.6019
 -7.5852  -7.2333  -5.4775  -5.4767  -5.4762  -5.4655  -5.4565  -5.4557
 -2.3883  -2.3844  -2.3835  -2.3737  -2.3737  -1.1905  -0.8753  -0.7504
 -0.6019  -0.5221  -0.4684  -0.3885  -0.3732  -0.3716
 -- Virtual --
  0.0121   0.0345   0.0554   0.0786   0.0836   0.0922   0.1056   0.1889
  0.2135   0.2241   0.2415   0.2596   0.2979   0.3108   0.3328   0.3746
  0.3847   0.3934   0.4900   0.5495   0.5571   0.5784   0.5909   0.6116
  0.6946   0.7141   0.8046   0.8880   0.9157   0.9278   0.9729   1.0423
  1.0913   1.1122   1.3158   1.3417   1.5252   1.5634   1.5732   1.6271
  1.6816   1.7746   1.8420   1.9441   2.1968   2.4350   2.6448   2.6496
  2.8553   2.9745   3.3368   4.2596   4.4474   4.4937   4.5010   4.5062
  4.5374   4.6465   4.7610   4.8930   6.5404   6.5611   6.5836   7.5160
 14.7118  14.8082  14.9155  28.8718  29.5395  29.5550  29.5749  29.8886
 29.8915  29.8935  29.9078  29.9728  36.8017 130.6008 130.6126 130.6328
154.2720 166.12991912.1894
 --------------------------------------------------------------

          Ground-State Mulliken Net Atomic Charges

     Atom                 Charge (a.u.)
  ----------------------------------------
      1 I                    -0.197310
      2 P                     0.310197
      3 N                    -0.357702
      4 H                     0.244815
  ----------------------------------------
  Sum of atomic charges =    -0.000000

 -----------------------------------------------------------------
                    Cartesian Multipole Moments
 -----------------------------------------------------------------
    Charge (ESU x 10^10)
                -0.0000
    Dipole Moment (Debye)
         X      -2.2962      Y       1.6531      Z       0.0000
       Tot       2.8294
    Quadrupole Moments (Debye-Ang)
        XX     -39.0714     XY      -3.0776     YY     -51.3815
        XZ      -0.0000     YZ       0.0000     ZZ     -48.0564
    Octopole Moments (Debye-Ang^2)
       XXX       5.5101    XXY      -0.4774    XYY      16.5107
       YYY       0.6641    XXZ      -0.0000    XYZ      -0.0000
       YYZ       0.0000    XZZ      10.2013    YZZ       0.0301
       ZZZ       0.0000
    Hexadecapole Moments (Debye-Ang^3)
      XXXX    -454.9539   XXXY       5.6667   XXYY    -130.4603
      XYYY      -6.4139   YYYY    -131.4785   XXXZ      -0.0000
      XXYZ       0.0000   XYYZ      -0.0000   YYYZ       0.0000
      XXZZ    -111.6375   XYZZ      -1.8236   YYZZ     -32.1225
      XZZZ      -0.0000   YZZZ       0.0000   ZZZZ     -67.7145
 -----------------------------------------------------------------
 DrvMan completing analytic gradient of the correlated energy
 Correlated dipole moment
            1
    1  -0.9033885
    2   0.6503938
    3   0.0000000
 Energy read as -7313.106329258
 Full Analytical Gradient: (in a.u., or Hartree/Bohr)
             1             2             3             4
    1    0.00005738    0.00028982   -0.00038782    0.00004063
    2   -0.00004671    0.00076214   -0.00067558   -0.00003985
    3   -0.00000000    0.00000000   -0.00000000    0.00000000
 Gradient time:  CPU 0.80 s  wall 0.80 s
 ----------------------------------------------------------------
             Standard Nuclear Orientation (Angstroms)
    I     Atom           X                Y                Z
 ----------------------------------------------------------------
    1      I       0.8239790258    -0.0417807011    -0.0000000000
    2      P      -1.6003365973     0.5716781717     0.0000000000
    3      N      -2.3312682513    -0.8112367766    -0.0000000000
    4      H      -3.3469616498    -0.6971379822    -0.0000000000
 ----------------------------------------------------------------
 Nuclear Repulsion Energy =   278.1454005185 hartrees
 There are       38 alpha and       38 beta electrons

                       Distance Matrix (Angstroms)
             I (  1)   P (  2)   N (  3)
   P (  2)  2.500727
   N (  3)  3.247714  1.564198
   H (  4)  4.222113  2.158841  1.022082

 Requested basis set is 6-311++G(d,p)
 There are 48 shells and 121 basis functions
 A cutoff of  1.0D-14 yielded   1036 shell pairs
 There are      6911 function pairs (      7775 Cartesian)
 Smallest overlap matrix eigenvalue = 2.47E-03
 Guess MOs from SCF MO coefficient file

 -----------------------------------------------------------------------
  General SCF calculation program by
  Eric Jon Sundstrom, Paul Horn, Yuezhi Mao, Dmitri Zuev, Alec White,
  David Stuck, Shaama M.S., Shane Yost, Joonho Lee, David Small,
  Daniel Levine, Susi Lehtola, Hugh Burton, Evgeny Epifanovsky
 -----------------------------------------------------------------------
 Hartree-Fock
 using 6 threads for integral computing
 -------------------------------------------------------
 OpenMP Integral computing Module                
 Release: version 2.0, May 2017, Q-Chem Inc. Pleasanton 
 -------------------------------------------------------
 A restricted SCF calculation will be
 performed using DIIS
 SCF converges when DIIS error is below 1.0e-08
 ---------------------------------------
  Cycle       Energy         DIIS error
 ---------------------------------------
    1   -7312.5906248389      2.68e-05  
    2   -7312.5906263263      1.22e-05  
    3   -7312.5906265774      5.63e-06  
    4   -7312.5906266645      1.55e-06  
    5   -7312.5906266757      5.23e-07  
    6   -7312.5906266780      2.44e-07  
    7   -7312.5906266785      9.66e-08  
    8   -7312.5906266786      4.28e-08  
    9   -7312.5906266786      1.62e-08  
   10   -7312.5906266786      4.57e-09  Convergence criterion met
 ---------------------------------------
 SCF time:   CPU 5.75s  wall 2.00s 
 SCF   energy in the final basis set =    -7312.5906266786
 Total energy in the final basis set =    -7312.5906266786


 ------------------------------------------------------------------------------

   CCMAN2: suite of methods based on coupled cluster
           and equation of motion theories.

   Components:
   * libvmm-1.3-trunk
     by Evgeny Epifanovsky, Ilya Kaliman.
   * libtensor-2.5-trunk
     by Evgeny Epifanovsky, Michael Wormit, Dmitry Zuev, Sam Manzer, 
        Ilya Kaliman.
   * libcc-2.5-trunk
     by Evgeny Epifanovsky, Arik Landau, Tomasz Kus, Kirill Khistyaev, 
        Dmitry Zuev, Prashant Manohar, Xintian Feng, Anna Krylov, 
        Matthew Goldey, Alec White, Thomas Jagau, Kaushik Nanda, 
        Anastasia Gunina, Alexander Kunitsa, Joonho Lee.

   CCMAN original authors:
   Anna I. Krylov, C. David Sherrill, Steven R. Gwaltney,
   Edward F. C. Byrd (2000)
   Sergey V. Levchenko, Lyudmila V. Slipchenko, Tao Wang,
   Ana-Maria C. Cristian (2003)
   Piotr A. Pieniazek, C. Melania Oana, Evgeny Epifanovsky (2007)
   Prashant Manohar (2009)

 ------------------------------------------------------------------------------


 Allocating and initializing 30808MB of RAM...
 Calculation will run on 6 cores.


 Alpha MOs, Restricted
 -- Occupied --                  
******* -180.86 -169.67 -169.67 -169.67  -80.05  -37.92  -33.10
  1 A     2 A     3 A     4 A     5 A     6 A     7 A     8 A                  
-33.101 -33.100 -24.288 -24.287 -24.287 -24.284 -24.284 -15.602
  9 A    10 A    11 A    12 A    13 A    14 A    15 A    16 A                  
 -7.585  -7.233  -5.477  -5.476  -5.476  -5.465  -5.456  -5.456
 17 A    18 A    19 A    20 A    21 A    22 A    23 A    24 A                  
 -2.388  -2.384  -2.383  -2.374  -2.374  -1.191  -0.875  -0.750
 25 A    26 A    27 A    28 A    29 A    30 A    31 A    32 A                  
 -0.602  -0.522  -0.469  -0.388  -0.373  -0.371
 33 A    34 A    35 A    36 A    37 A    38 A                                  
 -- Virtual --                   
  0.012   0.035   0.055   0.079   0.084   0.092   0.106   0.189
 39 A    40 A    41 A    42 A    43 A    44 A    45 A    46 A                  
  0.214   0.224   0.241   0.260   0.298   0.311   0.333   0.375
 47 A    48 A    49 A    50 A    51 A    52 A    53 A    54 A                  
  0.385   0.393   0.490   0.550   0.557   0.579   0.591   0.612
 55 A    56 A    57 A    58 A    59 A    60 A    61 A    62 A                  
  0.695   0.714   0.805   0.888   0.916   0.928   0.973   1.042
 63 A    64 A    65 A    66 A    67 A    68 A    69 A    70 A                  
  1.091   1.112   1.316   1.343   1.525   1.563   1.573   1.627
 71 A    72 A    73 A    74 A    75 A    76 A    77 A    78 A                  
  1.682   1.775   1.842   1.944   2.197   2.436   2.645   2.650
 79 A    80 A    81 A    82 A    83 A    84 A    85 A    86 A                  
  2.856   2.976   3.337   4.260   4.449   4.494   4.501   4.506
 87 A    88 A    89 A    90 A    91 A    92 A    93 A    94 A                  
  4.537   4.647   4.761   4.894   6.540   6.561   6.584   7.517
 95 A    96 A    97 A    98 A    99 A   100 A   101 A   102 A                  
 14.712  14.808  14.917  28.872  29.540  29.555  29.575  29.889
103 A   104 A   105 A   106 A   107 A   108 A   109 A   110 A                  
 29.892  29.894  29.908  29.973  36.802 130.601 130.613 130.633
111 A   112 A   113 A   114 A   115 A   116 A   117 A   118 A                  
154.272 166.1321912.189
119 A   120 A   121 A                                                          

 Beta MOs, Restricted
 -- Occupied --                  
******* -180.86 -169.67 -169.67 -169.67  -80.05  -37.92  -33.10
  1 A     2 A     3 A     4 A     5 A     6 A     7 A     8 A                  
-33.101 -33.100 -24.288 -24.287 -24.287 -24.284 -24.284 -15.602
  9 A    10 A    11 A    12 A    13 A    14 A    15 A    16 A                  
 -7.585  -7.233  -5.477  -5.476  -5.476  -5.465  -5.456  -5.456
 17 A    18 A    19 A    20 A    21 A    22 A    23 A    24 A                  
 -2.388  -2.384  -2.383  -2.374  -2.374  -1.191  -0.875  -0.750
 25 A    26 A    27 A    28 A    29 A    30 A    31 A    32 A                  
 -0.602  -0.522  -0.469  -0.388  -0.373  -0.371
 33 A    34 A    35 A    36 A    37 A    38 A                                  
 -- Virtual --                   
  0.012   0.035   0.055   0.079   0.084   0.092   0.106   0.189
 39 A    40 A    41 A    42 A    43 A    44 A    45 A    46 A                  
  0.214   0.224   0.241   0.260   0.298   0.311   0.333   0.375
 47 A    48 A    49 A    50 A    51 A    52 A    53 A    54 A                  
  0.385   0.393   0.490   0.550   0.557   0.579   0.591   0.612
 55 A    56 A    57 A    58 A    59 A    60 A    61 A    62 A                  
  0.695   0.714   0.805   0.888   0.916   0.928   0.973   1.042
 63 A    64 A    65 A    66 A    67 A    68 A    69 A    70 A                  
  1.091   1.112   1.316   1.343   1.525   1.563   1.573   1.627
 71 A    72 A    73 A    74 A    75 A    76 A    77 A    78 A                  
  1.682   1.775   1.842   1.944   2.197   2.436   2.645   2.650
 79 A    80 A    81 A    82 A    83 A    84 A    85 A    86 A                  
  2.856   2.976   3.337   4.260   4.449   4.494   4.501   4.506
 87 A    88 A    89 A    90 A    91 A    92 A    93 A    94 A                  
  4.537   4.647   4.761   4.894   6.540   6.561   6.584   7.517
 95 A    96 A    97 A    98 A    99 A   100 A   101 A   102 A                  
 14.712  14.808  14.917  28.872  29.540  29.555  29.575  29.889
103 A   104 A   105 A   106 A   107 A   108 A   109 A   110 A                  
 29.892  29.894  29.908  29.973  36.802 130.601 130.613 130.633
111 A   112 A   113 A   114 A   115 A   116 A   117 A   118 A                  
154.272 166.1321912.189
119 A   120 A   121 A                                                          

 Occupation and symmetry of molecular orbitals

 Point group: C1 (1 irreducible representation).

                           A     All 
 -------------------------------------
 All molecular orbitals:
  - Alpha                  121   121 
  - Beta                   121   121 
 -------------------------------------
 Alpha orbitals:
  - Frozen occupied        24    24  
  - Active occupied        14    14  
  - Active virtual         83    83  
  - Frozen virtual         0     0   
 -------------------------------------
 Beta orbitals:
  - Frozen occupied        24    24  
  - Active occupied        14    14  
  - Active virtual         83    83  
  - Frozen virtual         0     0   
 -------------------------------------

 Import integrals:   CPU 0.00 s  wall 0.00 s

 Import integrals:   CPU 33.19 s  wall 5.97 s

 MP2 amplitudes:   CPU 0.05 s  wall 0.03 s

Running a double precision version
           CCSD T amplitudes will be solved using DIIS.

           Start     Size      MaxIter   EConv     TConv     
           3         7         100       1.00e-07  1.00e-05  
 ------------------------------------------------------------------------------
           Energy (a.u.)   Ediff      Tdiff       Comment
 ------------------------------------------------------------------------------
         -7313.09232896                           
     1   -7313.08782721   4.50e-03   7.12e-01     
     2   -7313.10381681   1.60e-02   9.29e-02     
     3   -7313.10387562   5.88e-05   4.08e-02     
     4   -7313.10559225   1.72e-03   1.26e-02     Switched to DIIS steps.
     5   -7313.10627701   6.85e-04   1.11e-02     
     6   -7313.10631544   3.84e-05   2.13e-03     
     7   -7313.10632225   6.81e-06   1.14e-03     
     8   -7313.10632823   5.98e-06   4.63e-04     
     9   -7313.10632921   9.83e-07   2.23e-04     
    10   -7313.10632941   1.99e-07   6.71e-05     
    11   -7313.10632941   5.29e-09   2.80e-05     
    12   -7313.10632941   7.55e-09   1.05e-05     
    13   -7313.10632943   1.90e-08   4.73e-06     
 ------------------------------------------------------------------------------
         -7313.10632943                           CCSD T converged.

End of double precision
 SCF energy                 = -7312.59062668
 MP2 energy                 = -7313.09232896
 CCSD correlation energy     =    -0.51570275
 CCSD total energy           = -7313.10632943

 CCSD  T1^2 = 0.0113  T2^2 = 0.2215  Leading amplitudes:

 Amplitude    Orbitals with energies
  0.0227       35 (A) A                  ->    39 (A) A                   
              -0.4688                          0.0124                     
  0.0227       35 (A) B                  ->    39 (A) B                   
              -0.4688                          0.0124                     
  0.0215       34 (A) A                  ->    42 (A) A                   
              -0.5223                          0.0787                     
  0.0215       34 (A) B                  ->    42 (A) B                   
              -0.5223                          0.0787                     

 Amplitude    Orbitals with energies
 -0.1014       35 (A) A      35 (A) B    ->    39 (A) A      39 (A) B     
              -0.4688       -0.4688            0.0124        0.0124       
  0.1014       35 (A) A      35 (A) B    ->    39 (A) B      39 (A) A     
              -0.4688       -0.4688            0.0124        0.0124       
  0.1014       35 (A) B      35 (A) A    ->    39 (A) A      39 (A) B     
              -0.4688       -0.4688            0.0124        0.0124       
 -0.1014       35 (A) B      35 (A) A    ->    39 (A) B      39 (A) A     
              -0.4688       -0.4688            0.0124        0.0124       

 Computing CCSD intemediates for later calculations in double precision
 Finished.

Running a double precision version
           CCSD Lambda amplitudes will be solved using DIIS.
           Start     Size      MaxIter   EConv     LConv     
           3         7         100       1.00e-07  1.00e-05  
 ------------------------------------------------------------------------------
            Enorm      Ldiff       Comment
 ------------------------------------------------------------------------------
     1     4.97e-02   3.72e-02     
     2     1.37e-02   5.78e-03     
     3     5.61e-03   1.71e-03     
     4     3.47e-03   1.27e-03     Switched to DIIS steps.
     5     1.17e-03   6.46e-04     
     6     5.74e-04   1.81e-04     
     7     2.26e-04   5.26e-05     
     8     8.79e-05   2.36e-06     
     9     2.82e-05   3.38e-06     
    10     1.19e-05   8.31e-07     
    11     3.90e-06   1.93e-07     
    12     1.73e-06   1.41e-07     
    13     7.20e-07   1.27e-07     
    14     2.86e-07   1.53e-08     
    15     1.51e-07   2.34e-08     
    16     6.33e-08   8.33e-09     
 ------------------------------------------------------------------------------
                                   CCSD Lambda converged.

 Computing density matrices in double precision...
           Orbital response amplitudes will be solved using DIIS.
           Start     Size      MaxIter   EConv     LConv     
           3         7         100       1.00e-06  1.00e-06  
 ------------------------------------------------------------------------------
            Enorm      Ldiff       Comment
 ------------------------------------------------------------------------------
     1     7.87e-02   7.52e-03     
     2     5.47e-02   1.56e-02     
     3     5.62e-02   1.84e-02     
     4     1.22e-02   2.16e-02     Switched to DIIS steps.
     5     1.90e-03   4.64e-04     
     6     1.61e-03   1.31e-04     
     7     5.72e-04   1.96e-04     
     8     1.32e-04   1.41e-04     
     9     2.73e-05   1.91e-05     
    10     6.84e-06   2.47e-06     
    11     2.53e-06   3.73e-07     
    12     5.92e-07   3.79e-07     
 ------------------------------------------------------------------------------
                                   Orbital response converged.

 Computing density matrices... Done.
 CCSD calculation:   CPU 723.15 s  wall 132.29 s

 Transferring MO TPDM to AO TPDM
 Transferring g2_o1o1o1o1
 Transferring g2_o1o1o1v1
 Transferring g2_o1o1v1v1
 Transferring g2_o1v1o1v1
 Transferring g2_o1v1v1v1
 Transferring g2_v1v1v1v1
 Adding separable TPDM
 Computing TPDM gradient
 --------------------------------------------------------
 2e gradient
  Atom          X               Y               Z
 --------------------------------------------------------
    1        -45.671604        6.048164        0.000000  
    2         28.840831      -22.805039       -0.000000  
    3         10.945882       16.356807        0.000000  
    4          5.884890        0.400068       -0.000000  
 --------------------------------------------------------
 --------------------------------------------------------
 Final gradient
  Atom          X               Y               Z
 --------------------------------------------------------
    1        -45.671604        6.048164        0.000000  
    2         28.840831      -22.805039       -0.000000  
    3         10.945882       16.356807        0.000000  
    4          5.884890        0.400068       -0.000000  
 --------------------------------------------------------
 Analytic gradient from two-electron contribution:   CPU 169.88 s  wall 34.03 s

 Total ccman2 time:   CPU 931.25 s  wall 173.51 s


 --------------------------------------------------------------

                    Orbital Energies (a.u.)
 --------------------------------------------------------------

 Alpha MOs
 -- Occupied --
********-180.8624-169.6688-169.6681-169.6681 -80.0462 -37.9163 -33.1039
-33.1006 -33.1003 -24.2879 -24.2869 -24.2866 -24.2837 -24.2837 -15.6017
 -7.5850  -7.2332  -5.4774  -5.4765  -5.4760  -5.4654  -5.4564  -5.4557
 -2.3882  -2.3844  -2.3835  -2.3737  -2.3736  -1.1910  -0.8753  -0.7504
 -0.6019  -0.5223  -0.4688  -0.3884  -0.3733  -0.3715
 -- Virtual --
  0.0124   0.0346   0.0555   0.0787   0.0836   0.0922   0.1056   0.1890
  0.2135   0.2241   0.2415   0.2595   0.2979   0.3108   0.3328   0.3747
  0.3848   0.3934   0.4903   0.5496   0.5571   0.5787   0.5909   0.6115
  0.6945   0.7143   0.8051   0.8885   0.9158   0.9277   0.9729   1.0420
  1.0913   1.1123   1.3160   1.3434   1.5253   1.5635   1.5732   1.6272
  1.6820   1.7748   1.8416   1.9444   2.1968   2.4357   2.6448   2.6498
  2.8558   2.9759   3.3367   4.2597   4.4488   4.4938   4.5011   4.5063
  4.5374   4.6467   4.7611   4.8941   6.5404   6.5611   6.5837   7.5173
 14.7120  14.8085  14.9174  28.8719  29.5395  29.5551  29.5750  29.8886
 29.8915  29.8936  29.9078  29.9729  36.8021 130.6009 130.6127 130.6329
154.2721 166.13161912.1895
 --------------------------------------------------------------

          Ground-State Mulliken Net Atomic Charges

     Atom                 Charge (a.u.)
  ----------------------------------------
      1 I                    -0.197651
      2 P                     0.310234
      3 N                    -0.357721
      4 H                     0.245138
  ----------------------------------------
  Sum of atomic charges =    -0.000000

 -----------------------------------------------------------------
                    Cartesian Multipole Moments
 -----------------------------------------------------------------
    Charge (ESU x 10^10)
                -0.0000
    Dipole Moment (Debye)
         X      -2.2990      Y       1.6496      Z      -0.0000
       Tot       2.8296
    Quadrupole Moments (Debye-Ang)
        XX     -39.0640     XY      -3.0680     YY     -51.3864
        XZ      -0.0000     YZ       0.0000     ZZ     -48.0505
    Octopole Moments (Debye-Ang^2)
       XXX       5.4621    XXY      -0.4551    XYY      16.5145
       YYY       0.7339    XXZ      -0.0000    XYZ      -0.0000
       YYZ       0.0000    XZZ      10.1907    YZZ       0.0533
       ZZZ       0.0000
    Hexadecapole Moments (Debye-Ang^3)
      XXXX    -454.7607   XXXY       5.5913   XXYY    -130.4474
      XYYY      -6.5215   YYYY    -131.3183   XXXZ       0.0000
      XXYZ       0.0000   XYYZ      -0.0000   YYYZ       0.0000
      XXZZ    -111.6122   XYZZ      -1.8580   YYZZ     -32.0942
      XZZZ      -0.0000   YZZZ       0.0000   ZZZZ     -67.6980
 -----------------------------------------------------------------
 DrvMan completing analytic gradient of the correlated energy
 Correlated dipole moment
            1
    1  -0.9044868
    2   0.6490089
    3  -0.0000000
 Energy read as -7313.106329433
 Full Analytical Gradient: (in a.u., or Hartree/Bohr)
             1             2             3             4
    1   -0.00008307   -0.00025810    0.00035762   -0.00001646
    2    0.00003237   -0.00067469    0.00061110    0.00003121
    3   -0.00000000    0.00000000   -0.00000000    0.00000000
 Gradient time:  CPU 0.82 s  wall 0.79 s
 ----------------------------------------------------------------
             Standard Nuclear Orientation (Angstroms)
    I     Atom           X                Y                Z
 ----------------------------------------------------------------
    1      I       0.8239790258    -0.0417807011    -0.0000000000
    2      P      -1.6003365973     0.5726781717     0.0010000000
    3      N      -2.3312682513    -0.8112367766    -0.0000000000
    4      H      -3.3469616498    -0.6971379822    -0.0000000000
 ----------------------------------------------------------------
 Nuclear Repulsion Energy =   278.1077969552 hartrees
 There are       38 alpha and       38 beta electrons

                       Distance Matrix (Angstroms)
             I (  1)   P (  2)   N (  3)
   P (  2)  2.500973
   N (  3)  3.247714  1.565082
   H (  4)  4.222113  2.159429  1.022082

 Requested basis set is 6-311++G(d,p)
 There are 48 shells and 121 basis functions
 A cutoff of  1.0D-14 yielded   1036 shell pairs
 There are      6911 function pairs (      7775 Cartesian)
 Smallest overlap matrix eigenvalue = 2.47E-03
 Guess MOs from SCF MO coefficient file

 -----------------------------------------------------------------------
  General SCF calculation program by
  Eric Jon Sundstrom, Paul Horn, Yuezhi Mao, Dmitri Zuev, Alec White,
  David Stuck, Shaama M.S., Shane Yost, Joonho Lee, David Small,
  Daniel Levine, Susi Lehtola, Hugh Burton, Evgeny Epifanovsky
 -----------------------------------------------------------------------
 Hartree-Fock
 using 6 threads for integral computing
 -------------------------------------------------------
 OpenMP Integral computing Module                
 Release: version 2.0, May 2017, Q-Chem Inc. Pleasanton 
 -------------------------------------------------------
 A restricted SCF calculation will be
 performed using DIIS
 SCF converges when DIIS error is below 1.0e-08
 ---------------------------------------
  Cycle       Energy         DIIS error
 ---------------------------------------
    1   -7312.5905625321      1.63e-05  
    2   -7312.5905631890      6.70e-06  
    3   -7312.5905632885      3.74e-06  
    4   -7312.5905633304      1.09e-06  
    5   -7312.5905633390      4.91e-07  
    6   -7312.5905633419      2.67e-07  
    7   -7312.5905633430      1.05e-07  
    8   -7312.5905633431      4.21e-08  
    9   -7312.5905633431      2.05e-08  
   10   -7312.5905633432      7.68e-09  Convergence criterion met
 ---------------------------------------
 SCF time:   CPU 5.76s  wall 1.00s 
 SCF   energy in the final basis set =    -7312.5905633432
 Total energy in the final basis set =    -7312.5905633432


 ------------------------------------------------------------------------------

   CCMAN2: suite of methods based on coupled cluster
           and equation of motion theories.

   Components:
   * libvmm-1.3-trunk
     by Evgeny Epifanovsky, Ilya Kaliman.
   * libtensor-2.5-trunk
     by Evgeny Epifanovsky, Michael Wormit, Dmitry Zuev, Sam Manzer, 
        Ilya Kaliman.
   * libcc-2.5-trunk
     by Evgeny Epifanovsky, Arik Landau, Tomasz Kus, Kirill Khistyaev, 
        Dmitry Zuev, Prashant Manohar, Xintian Feng, Anna Krylov, 
        Matthew Goldey, Alec White, Thomas Jagau, Kaushik Nanda, 
        Anastasia Gunina, Alexander Kunitsa, Joonho Lee.

   CCMAN original authors:
   Anna I. Krylov, C. David Sherrill, Steven R. Gwaltney,
   Edward F. C. Byrd (2000)
   Sergey V. Levchenko, Lyudmila V. Slipchenko, Tao Wang,
   Ana-Maria C. Cristian (2003)
   Piotr A. Pieniazek, C. Melania Oana, Evgeny Epifanovsky (2007)
   Prashant Manohar (2009)

 ------------------------------------------------------------------------------


 Allocating and initializing 30808MB of RAM...
 Calculation will run on 6 cores.


 Alpha MOs, Restricted
 -- Occupied --                  
******* -180.86 -169.67 -169.67 -169.67  -80.05  -37.92  -33.10
  1 A     2 A     3 A     4 A     5 A     6 A     7 A     8 A                  
-33.101 -33.100 -24.288 -24.287 -24.287 -24.284 -24.284 -15.602
  9 A    10 A    11 A    12 A    13 A    14 A    15 A    16 A                  
 -7.585  -7.233  -5.477  -5.477  -5.476  -5.465  -5.456  -5.456
 17 A    18 A    19 A    20 A    21 A    22 A    23 A    24 A                  
 -2.388  -2.384  -2.383  -2.374  -2.374  -1.191  -0.875  -0.750
 25 A    26 A    27 A    28 A    29 A    30 A    31 A    32 A                  
 -0.602  -0.522  -0.469  -0.388  -0.373  -0.372
 33 A    34 A    35 A    36 A    37 A    38 A                                  
 -- Virtual --                   
  0.012   0.035   0.055   0.079   0.084   0.092   0.106   0.189
 39 A    40 A    41 A    42 A    43 A    44 A    45 A    46 A                  
  0.213   0.224   0.241   0.260   0.298   0.311   0.333   0.375
 47 A    48 A    49 A    50 A    51 A    52 A    53 A    54 A                  
  0.385   0.393   0.490   0.550   0.557   0.579   0.591   0.612
 55 A    56 A    57 A    58 A    59 A    60 A    61 A    62 A                  
  0.695   0.714   0.805   0.888   0.916   0.928   0.973   1.042
 63 A    64 A    65 A    66 A    67 A    68 A    69 A    70 A                  
  1.091   1.112   1.316   1.343   1.525   1.563   1.573   1.627
 71 A    72 A    73 A    74 A    75 A    76 A    77 A    78 A                  
  1.682   1.775   1.842   1.944   2.197   2.435   2.645   2.650
 79 A    80 A    81 A    82 A    83 A    84 A    85 A    86 A                  
  2.856   2.975   3.337   4.260   4.448   4.494   4.501   4.506
 87 A    88 A    89 A    90 A    91 A    92 A    93 A    94 A                  
  4.537   4.647   4.761   4.894   6.540   6.561   6.584   7.517
 95 A    96 A    97 A    98 A    99 A   100 A   101 A   102 A                  
 14.712  14.808  14.916  28.872  29.539  29.555  29.575  29.889
103 A   104 A   105 A   106 A   107 A   108 A   109 A   110 A                  
 29.892  29.894  29.908  29.973  36.802 130.601 130.613 130.633
111 A   112 A   113 A   114 A   115 A   116 A   117 A   118 A                  
154.272 166.1311912.189
119 A   120 A   121 A                                                          

 Beta MOs, Restricted
 -- Occupied --                  
******* -180.86 -169.67 -169.67 -169.67  -80.05  -37.92  -33.10
  1 A     2 A     3 A     4 A     5 A     6 A     7 A     8 A                  
-33.101 -33.100 -24.288 -24.287 -24.287 -24.284 -24.284 -15.602
  9 A    10 A    11 A    12 A    13 A    14 A    15 A    16 A                  
 -7.585  -7.233  -5.477  -5.477  -5.476  -5.465  -5.456  -5.456
 17 A    18 A    19 A    20 A    21 A    22 A    23 A    24 A                  
 -2.388  -2.384  -2.383  -2.374  -2.374  -1.191  -0.875  -0.750
 25 A    26 A    27 A    28 A    29 A    30 A    31 A    32 A                  
 -0.602  -0.522  -0.469  -0.388  -0.373  -0.372
 33 A    34 A    35 A    36 A    37 A    38 A                                  
 -- Virtual --                   
  0.012   0.035   0.055   0.079   0.084   0.092   0.106   0.189
 39 A    40 A    41 A    42 A    43 A    44 A    45 A    46 A                  
  0.213   0.224   0.241   0.260   0.298   0.311   0.333   0.375
 47 A    48 A    49 A    50 A    51 A    52 A    53 A    54 A                  
  0.385   0.393   0.490   0.550   0.557   0.579   0.591   0.612
 55 A    56 A    57 A    58 A    59 A    60 A    61 A    62 A                  
  0.695   0.714   0.805   0.888   0.916   0.928   0.973   1.042
 63 A    64 A    65 A    66 A    67 A    68 A    69 A    70 A                  
  1.091   1.112   1.316   1.343   1.525   1.563   1.573   1.627
 71 A    72 A    73 A    74 A    75 A    76 A    77 A    78 A                  
  1.682   1.775   1.842   1.944   2.197   2.435   2.645   2.650
 79 A    80 A    81 A    82 A    83 A    84 A    85 A    86 A                  
  2.856   2.975   3.337   4.260   4.448   4.494   4.501   4.506
 87 A    88 A    89 A    90 A    91 A    92 A    93 A    94 A                  
  4.537   4.647   4.761   4.894   6.540   6.561   6.584   7.517
 95 A    96 A    97 A    98 A    99 A   100 A   101 A   102 A                  
 14.712  14.808  14.916  28.872  29.539  29.555  29.575  29.889
103 A   104 A   105 A   106 A   107 A   108 A   109 A   110 A                  
 29.892  29.894  29.908  29.973  36.802 130.601 130.613 130.633
111 A   112 A   113 A   114 A   115 A   116 A   117 A   118 A                  
154.272 166.1311912.189
119 A   120 A   121 A                                                          

 Occupation and symmetry of molecular orbitals

 Point group: C1 (1 irreducible representation).

                           A     All 
 -------------------------------------
 All molecular orbitals:
  - Alpha                  121   121 
  - Beta                   121   121 
 -------------------------------------
 Alpha orbitals:
  - Frozen occupied        24    24  
  - Active occupied        14    14  
  - Active virtual         83    83  
  - Frozen virtual         0     0   
 -------------------------------------
 Beta orbitals:
  - Frozen occupied        24    24  
  - Active occupied        14    14  
  - Active virtual         83    83  
  - Frozen virtual         0     0   
 -------------------------------------

 Import integrals:   CPU 0.00 s  wall 0.00 s

 Import integrals:   CPU 32.06 s  wall 5.65 s

 MP2 amplitudes:   CPU 0.05 s  wall 0.03 s

Running a double precision version
           CCSD T amplitudes will be solved using DIIS.

           Start     Size      MaxIter   EConv     TConv     
           3         7         100       1.00e-07  1.00e-05  
 ------------------------------------------------------------------------------
           Energy (a.u.)   Ediff      Tdiff       Comment
 ------------------------------------------------------------------------------
         -7313.09233950                           
     1   -7313.08780793   4.53e-03   7.12e-01     
     2   -7313.10381773   1.60e-02   9.30e-02     
     3   -7313.10387197   5.42e-05   4.09e-02     
     4   -7313.10559145   1.72e-03   1.26e-02     Switched to DIIS steps.
     5   -7313.10627750   6.86e-04   1.11e-02     
     6   -7313.10631602   3.85e-05   2.14e-03     
     7   -7313.10632282   6.80e-06   1.14e-03     
     8   -7313.10632881   5.99e-06   4.64e-04     
     9   -7313.10632980   9.87e-07   2.23e-04     
    10   -7313.10633000   1.99e-07   6.73e-05     
    11   -7313.10633000   4.67e-09   2.81e-05     
    12   -7313.10633000   7.73e-09   1.06e-05     
    13   -7313.10633002   1.94e-08   4.74e-06     
 ------------------------------------------------------------------------------
         -7313.10633002                           CCSD T converged.

End of double precision
 SCF energy                 = -7312.59056334
 MP2 energy                 = -7313.09233950
 CCSD correlation energy     =    -0.51576668
 CCSD total energy           = -7313.10633002

 CCSD  T1^2 = 0.0114  T2^2 = 0.2216  Leading amplitudes:

 Amplitude    Orbitals with energies
 -0.0227       35 (A) A                  ->    39 (A) A                   
              -0.4686                          0.0122                     
 -0.0227       35 (A) B                  ->    39 (A) B                   
              -0.4686                          0.0122                     
  0.0215       34 (A) A                  ->    42 (A) A                   
              -0.5222                          0.0787                     
  0.0215       34 (A) B                  ->    42 (A) B                   
              -0.5222                          0.0787                     

 Amplitude    Orbitals with energies
 -0.1016       35 (A) A      35 (A) B    ->    39 (A) A      39 (A) B     
              -0.4686       -0.4686            0.0122        0.0122       
  0.1016       35 (A) A      35 (A) B    ->    39 (A) B      39 (A) A     
              -0.4686       -0.4686            0.0122        0.0122       
  0.1016       35 (A) B      35 (A) A    ->    39 (A) A      39 (A) B     
              -0.4686       -0.4686            0.0122        0.0122       
 -0.1016       35 (A) B      35 (A) A    ->    39 (A) B      39 (A) A     
              -0.4686       -0.4686            0.0122        0.0122       

 Computing CCSD intemediates for later calculations in double precision
 Finished.

Running a double precision version
           CCSD Lambda amplitudes will be solved using DIIS.
           Start     Size      MaxIter   EConv     LConv     
           3         7         100       1.00e-07  1.00e-05  
 ------------------------------------------------------------------------------
            Enorm      Ldiff       Comment
 ------------------------------------------------------------------------------
     1     4.98e-02   3.73e-02     
     2     1.37e-02   5.78e-03     
     3     5.61e-03   1.71e-03     
     4     3.48e-03   1.27e-03     Switched to DIIS steps.
     5     1.17e-03   6.47e-04     
     6     5.75e-04   1.82e-04     
     7     2.26e-04   5.28e-05     
     8     8.81e-05   2.38e-06     
     9     2.83e-05   3.41e-06     
    10     1.20e-05   8.44e-07     
    11     3.91e-06   1.97e-07     
    12     1.73e-06   1.43e-07     
    13     7.23e-07   1.28e-07     
    14     2.87e-07   1.54e-08     
    15     1.52e-07   2.35e-08     
    16     6.35e-08   8.34e-09     
 ------------------------------------------------------------------------------
                                   CCSD Lambda converged.

 Computing density matrices in double precision...
           Orbital response amplitudes will be solved using DIIS.
           Start     Size      MaxIter   EConv     LConv     
           3         7         100       1.00e-06  1.00e-06  
 ------------------------------------------------------------------------------
            Enorm      Ldiff       Comment
 ------------------------------------------------------------------------------
     1     7.87e-02   7.49e-03     
     2     5.48e-02   1.56e-02     
     3     5.63e-02   1.84e-02     
     4     1.22e-02   2.16e-02     Switched to DIIS steps.
     5     1.91e-03   4.57e-04     
     6     1.62e-03   1.33e-04     
     7     5.74e-04   1.96e-04     
     8     1.33e-04   1.42e-04     
     9     2.74e-05   1.93e-05     
    10     6.88e-06   2.48e-06     
    11     2.55e-06   3.76e-07     
    12     5.94e-07   3.82e-07     
 ------------------------------------------------------------------------------
                                   Orbital response converged.

 Computing density matrices... Done.
 CCSD calculation:   CPU 722.00 s  wall 132.27 s

 Transferring MO TPDM to AO TPDM
 Transferring g2_o1o1o1o1
 Transferring g2_o1o1o1v1
 Transferring g2_o1o1v1v1
 Transferring g2_o1v1o1v1
 Transferring g2_o1v1v1v1
 Transferring g2_v1v1v1v1
 Adding separable TPDM
 Computing TPDM gradient
 --------------------------------------------------------
 2e gradient
  Atom          X               Y               Z
 --------------------------------------------------------
    1        -45.664148        6.063236        0.014507  
    2         28.842603      -22.812387       -0.025092  
    3         10.939767       16.347699        0.009595  
    4          5.881778        0.401452        0.000990  
 --------------------------------------------------------
 --------------------------------------------------------
 Final gradient
  Atom          X               Y               Z
 --------------------------------------------------------
    1        -45.664148        6.063236        0.014507  
    2         28.842603      -22.812387       -0.025092  
    3         10.939767       16.347699        0.009595  
    4          5.881778        0.401452        0.000990  
 --------------------------------------------------------
 Analytic gradient from two-electron contribution:   CPU 167.73 s  wall 33.69 s

 Total ccman2 time:   CPU 926.69 s  wall 172.89 s


 --------------------------------------------------------------

                    Orbital Energies (a.u.)
 --------------------------------------------------------------

 Alpha MOs
 -- Occupied --
********-180.8624-169.6688-169.6682-169.6681 -80.0464 -37.9163 -33.1039
-33.1006 -33.1003 -24.2879 -24.2869 -24.2866 -24.2837 -24.2837 -15.6018
 -7.5851  -7.2332  -5.4775  -5.4766  -5.4761  -5.4655  -5.4565  -5.4557
 -2.3882  -2.3844  -2.3835  -2.3737  -2.3737  -1.1907  -0.8753  -0.7504
 -0.6019  -0.5222  -0.4686  -0.3884  -0.3733  -0.3715
 -- Virtual --
  0.0122   0.0345   0.0554   0.0787   0.0836   0.0922   0.1056   0.1889
  0.2135   0.2241   0.2415   0.2595   0.2979   0.3108   0.3328   0.3747
  0.3848   0.3934   0.4902   0.5496   0.5571   0.5786   0.5909   0.6116
  0.6946   0.7142   0.8049   0.8882   0.9157   0.9278   0.9729   1.0422
  1.0913   1.1122   1.3159   1.3425   1.5252   1.5634   1.5732   1.6272
  1.6818   1.7747   1.8418   1.9442   2.1968   2.4353   2.6448   2.6497
  2.8556   2.9752   3.3367   4.2597   4.4481   4.4937   4.5011   4.5062
  4.5374   4.6466   4.7611   4.8935   6.5404   6.5611   6.5836   7.5167
 14.7119  14.8083  14.9164  28.8718  29.5395  29.5551  29.5749  29.8886
 29.8915  29.8936  29.9078  29.9728  36.8019 130.6009 130.6126 130.6328
154.2721 166.13081912.1894
 --------------------------------------------------------------

          Ground-State Mulliken Net Atomic Charges

     Atom                 Charge (a.u.)
  ----------------------------------------
      1 I                    -0.197480
      2 P                     0.310215
      3 N                    -0.357712
      4 H                     0.244977
  ----------------------------------------
  Sum of atomic charges =    -0.000000

 -----------------------------------------------------------------
                    Cartesian Multipole Moments
 -----------------------------------------------------------------
    Charge (ESU x 10^10)
                 0.0000
    Dipole Moment (Debye)
         X      -2.2976      Y       1.6514      Z       0.0015
       Tot       2.8295
    Quadrupole Moments (Debye-Ang)
        XX     -39.0677     XY      -3.0728     YY     -51.3839
        XZ      -0.0035     YZ      -0.0014     ZZ     -48.0534
    Octopole Moments (Debye-Ang^2)
       XXX       5.4861    XXY      -0.4662    XYY      16.5126
       YYY       0.6990    XXZ      -0.0108    XYZ       0.0034
       YYZ      -0.0132    XZZ      10.1960    YZZ       0.0417
       ZZZ      -0.0346
    Hexadecapole Moments (Debye-Ang^3)
      XXXX    -454.8574   XXXY       5.6290   XXYY    -130.4539
      XYYY      -6.4677   YYYY    -131.3983   XXXZ       0.0470
      XXYZ      -0.0133   XYYZ       0.0211   YYYZ      -0.0274
      XXZZ    -111.6249   XYZZ      -1.8408   YYZZ     -32.1084
      XZZZ       0.0539   YZZZ      -0.0226   ZZZZ     -67.7063
 -----------------------------------------------------------------
 DrvMan completing analytic gradient of the correlated energy
 Correlated dipole moment
            1
    1  -0.9039362
    2   0.6497025
    3   0.0005724
 Energy read as -7313.106330022
 Full Analytical Gradient: (in a.u., or Hartree/Bohr)
             1             2             3             4
    1   -0.00001276    0.00001703   -0.00001638    0.00001211
    2   -0.00000718    0.00004562   -0.00003405   -0.00000439
    3   -0.00000413    0.00000322    0.00001140   -0.00001049
 Gradient time:  CPU 0.77 s  wall 0.78 s
 ----------------------------------------------------------------
             Standard Nuclear Orientation (Angstroms)
    I     Atom           X                Y                Z
 ----------------------------------------------------------------
    1      I       0.8239790258    -0.0417807011    -0.0000000000
    2      P      -1.6003365973     0.5726781717     0.0000000000
    3      N      -2.3302682513    -0.8112367766    -0.0000000000
    4      H      -3.3469616498    -0.6971379822    -0.0000000000
 ----------------------------------------------------------------
 Nuclear Repulsion Energy =   278.1329775282 hartrees
 There are       38 alpha and       38 beta electrons

                       Distance Matrix (Angstroms)
             I (  1)   P (  2)   N (  3)
   P (  2)  2.500973
   N (  3)  3.246743  1.564615
   H (  4)  4.222113  2.159429  1.023076

 Requested basis set is 6-311++G(d,p)
 There are 48 shells and 121 basis functions
 A cutoff of  1.0D-14 yielded   1036 shell pairs
 There are      6911 function pairs (      7775 Cartesian)
 Smallest overlap matrix eigenvalue = 2.47E-03
 Guess MOs from SCF MO coefficient file

 -----------------------------------------------------------------------
  General SCF calculation program by
  Eric Jon Sundstrom, Paul Horn, Yuezhi Mao, Dmitri Zuev, Alec White,
  David Stuck, Shaama M.S., Shane Yost, Joonho Lee, David Small,
  Daniel Levine, Susi Lehtola, Hugh Burton, Evgeny Epifanovsky
 -----------------------------------------------------------------------
 Hartree-Fock
 using 6 threads for integral computing
 -------------------------------------------------------
 OpenMP Integral computing Module                
 Release: version 2.0, May 2017, Q-Chem Inc. Pleasanton 
 -------------------------------------------------------
 A restricted SCF calculation will be
 performed using DIIS
 SCF converges when DIIS error is below 1.0e-08
 ---------------------------------------
  Cycle       Energy         DIIS error
 ---------------------------------------
    1   -7312.5905672635      1.79e-05  
    2   -7312.5905680112      4.49e-06  
    3   -7312.5905681038      1.70e-06  
    4   -7312.5905681182      9.46e-07  
    5   -7312.5905681233      4.82e-07  
    6   -7312.5905681258      2.39e-07  
    7   -7312.5905681266      1.15e-07  
    8   -7312.5905681267      4.06e-08  
    9   -7312.5905681268      1.57e-08  
   10   -7312.5905681269      5.55e-09  Convergence criterion met
 ---------------------------------------
 SCF time:   CPU 5.58s  wall 1.00s 
 SCF   energy in the final basis set =    -7312.5905681269
 Total energy in the final basis set =    -7312.5905681269


 ------------------------------------------------------------------------------

   CCMAN2: suite of methods based on coupled cluster
           and equation of motion theories.

   Components:
   * libvmm-1.3-trunk
     by Evgeny Epifanovsky, Ilya Kaliman.
   * libtensor-2.5-trunk
     by Evgeny Epifanovsky, Michael Wormit, Dmitry Zuev, Sam Manzer, 
        Ilya Kaliman.
   * libcc-2.5-trunk
     by Evgeny Epifanovsky, Arik Landau, Tomasz Kus, Kirill Khistyaev, 
        Dmitry Zuev, Prashant Manohar, Xintian Feng, Anna Krylov, 
        Matthew Goldey, Alec White, Thomas Jagau, Kaushik Nanda, 
        Anastasia Gunina, Alexander Kunitsa, Joonho Lee.

   CCMAN original authors:
   Anna I. Krylov, C. David Sherrill, Steven R. Gwaltney,
   Edward F. C. Byrd (2000)
   Sergey V. Levchenko, Lyudmila V. Slipchenko, Tao Wang,
   Ana-Maria C. Cristian (2003)
   Piotr A. Pieniazek, C. Melania Oana, Evgeny Epifanovsky (2007)
   Prashant Manohar (2009)

 ------------------------------------------------------------------------------


 Allocating and initializing 30808MB of RAM...
 Calculation will run on 6 cores.


 Alpha MOs, Restricted
 -- Occupied --                  
******* -180.86 -169.67 -169.67 -169.67  -80.05  -37.92  -33.10
  1 A     2 A     3 A     4 A     5 A     6 A     7 A     8 A                  
-33.101 -33.100 -24.288 -24.287 -24.287 -24.284 -24.284 -15.602
  9 A    10 A    11 A    12 A    13 A    14 A    15 A    16 A                  
 -7.585  -7.233  -5.477  -5.477  -5.476  -5.465  -5.456  -5.456
 17 A    18 A    19 A    20 A    21 A    22 A    23 A    24 A                  
 -2.388  -2.384  -2.383  -2.374  -2.374  -1.191  -0.875  -0.750
 25 A    26 A    27 A    28 A    29 A    30 A    31 A    32 A                  
 -0.602  -0.522  -0.469  -0.388  -0.373  -0.371
 33 A    34 A    35 A    36 A    37 A    38 A                                  
 -- Virtual --                   
  0.012   0.035   0.055   0.079   0.084   0.092   0.106   0.189
 39 A    40 A    41 A    42 A    43 A    44 A    45 A    46 A                  
  0.214   0.224   0.241   0.259   0.298   0.311   0.333   0.375
 47 A    48 A    49 A    50 A    51 A    52 A    53 A    54 A                  
  0.385   0.393   0.490   0.550   0.557   0.579   0.591   0.612
 55 A    56 A    57 A    58 A    59 A    60 A    61 A    62 A                  
  0.694   0.714   0.805   0.888   0.916   0.928   0.973   1.042
 63 A    64 A    65 A    66 A    67 A    68 A    69 A    70 A                  
  1.091   1.112   1.316   1.343   1.525   1.563   1.573   1.627
 71 A    72 A    73 A    74 A    75 A    76 A    77 A    78 A                  
  1.682   1.775   1.842   1.944   2.195   2.436   2.644   2.650
 79 A    80 A    81 A    82 A    83 A    84 A    85 A    86 A                  
  2.856   2.976   3.335   4.260   4.448   4.494   4.501   4.506
 87 A    88 A    89 A    90 A    91 A    92 A    93 A    94 A                  
  4.537   4.647   4.761   4.892   6.540   6.561   6.584   7.517
 95 A    96 A    97 A    98 A    99 A   100 A   101 A   102 A                  
 14.712  14.808  14.917  28.872  29.540  29.555  29.575  29.889
103 A   104 A   105 A   106 A   107 A   108 A   109 A   110 A                  
 29.892  29.894  29.908  29.973  36.801 130.601 130.613 130.633
111 A   112 A   113 A   114 A   115 A   116 A   117 A   118 A                  
154.272 166.1311912.190
119 A   120 A   121 A                                                          

 Beta MOs, Restricted
 -- Occupied --                  
******* -180.86 -169.67 -169.67 -169.67  -80.05  -37.92  -33.10
  1 A     2 A     3 A     4 A     5 A     6 A     7 A     8 A                  
-33.101 -33.100 -24.288 -24.287 -24.287 -24.284 -24.284 -15.602
  9 A    10 A    11 A    12 A    13 A    14 A    15 A    16 A                  
 -7.585  -7.233  -5.477  -5.477  -5.476  -5.465  -5.456  -5.456
 17 A    18 A    19 A    20 A    21 A    22 A    23 A    24 A                  
 -2.388  -2.384  -2.383  -2.374  -2.374  -1.191  -0.875  -0.750
 25 A    26 A    27 A    28 A    29 A    30 A    31 A    32 A                  
 -0.602  -0.522  -0.469  -0.388  -0.373  -0.371
 33 A    34 A    35 A    36 A    37 A    38 A                                  
 -- Virtual --                   
  0.012   0.035   0.055   0.079   0.084   0.092   0.106   0.189
 39 A    40 A    41 A    42 A    43 A    44 A    45 A    46 A                  
  0.214   0.224   0.241   0.259   0.298   0.311   0.333   0.375
 47 A    48 A    49 A    50 A    51 A    52 A    53 A    54 A                  
  0.385   0.393   0.490   0.550   0.557   0.579   0.591   0.612
 55 A    56 A    57 A    58 A    59 A    60 A    61 A    62 A                  
  0.694   0.714   0.805   0.888   0.916   0.928   0.973   1.042
 63 A    64 A    65 A    66 A    67 A    68 A    69 A    70 A                  
  1.091   1.112   1.316   1.343   1.525   1.563   1.573   1.627
 71 A    72 A    73 A    74 A    75 A    76 A    77 A    78 A                  
  1.682   1.775   1.842   1.944   2.195   2.436   2.644   2.650
 79 A    80 A    81 A    82 A    83 A    84 A    85 A    86 A                  
  2.856   2.976   3.335   4.260   4.448   4.494   4.501   4.506
 87 A    88 A    89 A    90 A    91 A    92 A    93 A    94 A                  
  4.537   4.647   4.761   4.892   6.540   6.561   6.584   7.517
 95 A    96 A    97 A    98 A    99 A   100 A   101 A   102 A                  
 14.712  14.808  14.917  28.872  29.540  29.555  29.575  29.889
103 A   104 A   105 A   106 A   107 A   108 A   109 A   110 A                  
 29.892  29.894  29.908  29.973  36.801 130.601 130.613 130.633
111 A   112 A   113 A   114 A   115 A   116 A   117 A   118 A                  
154.272 166.1311912.190
119 A   120 A   121 A                                                          

 Occupation and symmetry of molecular orbitals

 Point group: C1 (1 irreducible representation).

                           A     All 
 -------------------------------------
 All molecular orbitals:
  - Alpha                  121   121 
  - Beta                   121   121 
 -------------------------------------
 Alpha orbitals:
  - Frozen occupied        24    24  
  - Active occupied        14    14  
  - Active virtual         83    83  
  - Frozen virtual         0     0   
 -------------------------------------
 Beta orbitals:
  - Frozen occupied        24    24  
  - Active occupied        14    14  
  - Active virtual         83    83  
  - Frozen virtual         0     0   
 -------------------------------------

 Import integrals:   CPU 0.00 s  wall 0.00 s

 Import integrals:   CPU 32.97 s  wall 5.90 s

 MP2 amplitudes:   CPU 0.05 s  wall 0.03 s

Running a double precision version
           CCSD T amplitudes will be solved using DIIS.

           Start     Size      MaxIter   EConv     TConv     
           3         7         100       1.00e-07  1.00e-05  
 ------------------------------------------------------------------------------
           Energy (a.u.)   Ediff      Tdiff       Comment
 ------------------------------------------------------------------------------
         -7313.09233651                           
     1   -7313.08781150   4.53e-03   7.12e-01     
     2   -7313.10381597   1.60e-02   9.30e-02     
     3   -7313.10387237   5.64e-05   4.09e-02     
     4   -7313.10559103   1.72e-03   1.26e-02     Switched to DIIS steps.
     5   -7313.10627658   6.86e-04   1.11e-02     
     6   -7313.10631505   3.85e-05   2.13e-03     
     7   -7313.10632184   6.79e-06   1.14e-03     
     8   -7313.10632782   5.98e-06   4.63e-04     
     9   -7313.10632880   9.83e-07   2.23e-04     
    10   -7313.10632900   1.99e-07   6.73e-05     
    11   -7313.10632899   5.02e-09   2.81e-05     
    12   -7313.10632900   7.60e-09   1.06e-05     
    13   -7313.10632902   1.91e-08   4.73e-06     
 ------------------------------------------------------------------------------
         -7313.10632902                           CCSD T converged.

End of double precision
 SCF energy                 = -7312.59056813
 MP2 energy                 = -7313.09233651
 CCSD correlation energy     =    -0.51576089
 CCSD total energy           = -7313.10632902

 CCSD  T1^2 = 0.0113  T2^2 = 0.2215  Leading amplitudes:

 Amplitude    Orbitals with energies
 -0.0227       35 (A) A                  ->    39 (A) A                   
              -0.4687                          0.0123                     
 -0.0227       35 (A) B                  ->    39 (A) B                   
              -0.4687                          0.0123                     
 -0.0215       34 (A) A                  ->    42 (A) A                   
              -0.5222                          0.0787                     
 -0.0215       34 (A) B                  ->    42 (A) B                   
              -0.5222                          0.0787                     

 Amplitude    Orbitals with energies
 -0.1015       35 (A) A      35 (A) B    ->    39 (A) A      39 (A) B     
              -0.4687       -0.4687            0.0123        0.0123       
  0.1015       35 (A) A      35 (A) B    ->    39 (A) B      39 (A) A     
              -0.4687       -0.4687            0.0123        0.0123       
  0.1015       35 (A) B      35 (A) A    ->    39 (A) A      39 (A) B     
              -0.4687       -0.4687            0.0123        0.0123       
 -0.1015       35 (A) B      35 (A) A    ->    39 (A) B      39 (A) A     
              -0.4687       -0.4687            0.0123        0.0123       

 Computing CCSD intemediates for later calculations in double precision
 Finished.

Running a double precision version
           CCSD Lambda amplitudes will be solved using DIIS.
           Start     Size      MaxIter   EConv     LConv     
           3         7         100       1.00e-07  1.00e-05  
 ------------------------------------------------------------------------------
            Enorm      Ldiff       Comment
 ------------------------------------------------------------------------------
     1     4.97e-02   3.72e-02     
     2     1.37e-02   5.78e-03     
     3     5.61e-03   1.71e-03     
     4     3.47e-03   1.27e-03     Switched to DIIS steps.
     5     1.17e-03   6.46e-04     
     6     5.74e-04   1.81e-04     
     7     2.26e-04   5.26e-05     
     8     8.80e-05   2.39e-06     
     9     2.83e-05   3.40e-06     
    10     1.20e-05   8.41e-07     
    11     3.90e-06   1.96e-07     
    12     1.73e-06   1.42e-07     
    13     7.21e-07   1.27e-07     
    14     2.87e-07   1.54e-08     
    15     1.52e-07   2.35e-08     
    16     6.35e-08   8.38e-09     
 ------------------------------------------------------------------------------
                                   CCSD Lambda converged.

 Computing density matrices in double precision...
           Orbital response amplitudes will be solved using DIIS.
           Start     Size      MaxIter   EConv     LConv     
           3         7         100       1.00e-06  1.00e-06  
 ------------------------------------------------------------------------------
            Enorm      Ldiff       Comment
 ------------------------------------------------------------------------------
     1     7.87e-02   7.52e-03     
     2     5.47e-02   1.56e-02     
     3     5.61e-02   1.84e-02     
     4     1.21e-02   2.15e-02     Switched to DIIS steps.
     5     1.91e-03   4.68e-04     
     6     1.61e-03   1.29e-04     
     7     5.73e-04   1.96e-04     
     8     1.33e-04   1.41e-04     
     9     2.73e-05   1.92e-05     
    10     6.86e-06   2.48e-06     
    11     2.54e-06   3.76e-07     
    12     5.93e-07   3.82e-07     
 ------------------------------------------------------------------------------
                                   Orbital response converged.

 Computing density matrices... Done.
 CCSD calculation:   CPU 723.74 s  wall 132.47 s

 Transferring MO TPDM to AO TPDM
 Transferring g2_o1o1o1o1
 Transferring g2_o1o1o1v1
 Transferring g2_o1o1v1v1
 Transferring g2_o1v1o1v1
 Transferring g2_o1v1v1v1
 Transferring g2_v1v1v1v1
 Adding separable TPDM
 Computing TPDM gradient
 --------------------------------------------------------
 2e gradient
  Atom          X               Y               Z
 --------------------------------------------------------
    1        -45.667319        6.063423       -0.000000  
    2         28.852076      -22.821855        0.000000  
    3         10.935489       16.356424       -0.000001  
    4          5.879754        0.402008        0.000001  
 --------------------------------------------------------
 --------------------------------------------------------
 Final gradient
  Atom          X               Y               Z
 --------------------------------------------------------
    1        -45.667319        6.063423       -0.000000  
    2         28.852076      -22.821855        0.000000  
    3         10.935489       16.356424       -0.000001  
    4          5.879754        0.402008        0.000001  
 --------------------------------------------------------
 Analytic gradient from two-electron contribution:   CPU 168.64 s  wall 33.78 s

 Total ccman2 time:   CPU 930.26 s  wall 173.38 s


 --------------------------------------------------------------

                    Orbital Energies (a.u.)
 --------------------------------------------------------------

 Alpha MOs
 -- Occupied --
********-180.8624-169.6688-169.6681-169.6680 -80.0463 -37.9163 -33.1038
-33.1006 -33.1003 -24.2878 -24.2869 -24.2866 -24.2836 -24.2836 -15.6019
 -7.5851  -7.2332  -5.4774  -5.4765  -5.4761  -5.4654  -5.4564  -5.4556
 -2.3882  -2.3844  -2.3834  -2.3736  -2.3736  -1.1908  -0.8752  -0.7502
 -0.6019  -0.5222  -0.4687  -0.3884  -0.3732  -0.3715
 -- Virtual --
  0.0123   0.0345   0.0554   0.0787   0.0836   0.0922   0.1056   0.1890
  0.2135   0.2241   0.2415   0.2593   0.2979   0.3108   0.3328   0.3746
  0.3848   0.3934   0.4903   0.5496   0.5571   0.5785   0.5909   0.6116
  0.6944   0.7140   0.8050   0.8884   0.9158   0.9276   0.9727   1.0421
  1.0913   1.1122   1.3162   1.3430   1.5251   1.5634   1.5733   1.6271
  1.6815   1.7747   1.8417   1.9442   2.1955   2.4356   2.6439   2.6498
  2.8557   2.9756   3.3354   4.2596   4.4484   4.4938   4.5011   4.5063
  4.5374   4.6466   4.7611   4.8923   6.5404   6.5611   6.5837   7.5170
 14.7120  14.8084  14.9169  28.8719  29.5395  29.5551  29.5750  29.8886
 29.8916  29.8936  29.9078  29.9729  36.8010 130.6009 130.6127 130.6329
154.2721 166.13121912.1895
 --------------------------------------------------------------

          Ground-State Mulliken Net Atomic Charges

     Atom                 Charge (a.u.)
  ----------------------------------------
      1 I                    -0.197635
      2 P                     0.310164
      3 N                    -0.357340
      4 H                     0.244811
  ----------------------------------------
  Sum of atomic charges =     0.000000

 -----------------------------------------------------------------
                    Cartesian Multipole Moments
 -----------------------------------------------------------------
    Charge (ESU x 10^10)
                -0.0000
    Dipole Moment (Debye)
         X      -2.3010      Y       1.6510      Z       0.0000
       Tot       2.8320
    Quadrupole Moments (Debye-Ang)
        XX     -39.0619     XY      -3.0714     YY     -51.3830
        XZ       0.0000     YZ      -0.0000     ZZ     -48.0533
    Octopole Moments (Debye-Ang^2)
       XXX       5.4464    XXY      -0.4754    XYY      16.5031
       YYY       0.6980    XXZ       0.0000    XYZ       0.0000
       YYZ      -0.0000    XZZ      10.1882    YZZ       0.0423
       ZZZ      -0.0000
    Hexadecapole Moments (Debye-Ang^3)
      XXXX    -454.6885   XXXY       5.6594   XXYY    -130.4212
      XYYY      -6.4505   YYYY    -131.3946   XXXZ       0.0000
      XXYZ      -0.0000   XYYZ       0.0000   YYYZ      -0.0000
      XXZZ    -111.6002   XYZZ      -1.8379   YYZZ     -32.1075
      XZZZ       0.0000   YZZZ      -0.0000   ZZZZ     -67.7042
 -----------------------------------------------------------------
 DrvMan completing analytic gradient of the correlated energy
 Correlated dipole moment
            1
    1  -0.9052842
    2   0.6495617
    3   0.0000000
 Energy read as -7313.106329021
 Full Analytical Gradient: (in a.u., or Hartree/Bohr)
             1             2             3             4
    1   -0.00004274   -0.00024296    0.00108120   -0.00079551
    2   -0.00003559   -0.00032782    0.00025690    0.00010652
    3    0.00000000   -0.00000001    0.00000003   -0.00000002
 Gradient time:  CPU 0.77 s  wall 0.81 s
 ----------------------------------------------------------------
             Standard Nuclear Orientation (Angstroms)
    I     Atom           X                Y                Z
 ----------------------------------------------------------------
    1      I       0.8239790258    -0.0417807011    -0.0000000000
    2      P      -1.6003365973     0.5726781717     0.0000000000
    3      N      -2.3322682513    -0.8112367766    -0.0000000000
    4      H      -3.3469616498    -0.6971379822    -0.0000000000
 ----------------------------------------------------------------
 Nuclear Repulsion Energy =   278.0826708535 hartrees
 There are       38 alpha and       38 beta electrons

                       Distance Matrix (Angstroms)
             I (  1)   P (  2)   N (  3)
   P (  2)  2.500973
   N (  3)  3.248686  1.565549
   H (  4)  4.222113  2.159429  1.021088

 Requested basis set is 6-311++G(d,p)
 There are 48 shells and 121 basis functions
 A cutoff of  1.0D-14 yielded   1036 shell pairs
 There are      6911 function pairs (      7775 Cartesian)
 Smallest overlap matrix eigenvalue = 2.47E-03
 Guess MOs from SCF MO coefficient file

 -----------------------------------------------------------------------
  General SCF calculation program by
  Eric Jon Sundstrom, Paul Horn, Yuezhi Mao, Dmitri Zuev, Alec White,
  David Stuck, Shaama M.S., Shane Yost, Joonho Lee, David Small,
  Daniel Levine, Susi Lehtola, Hugh Burton, Evgeny Epifanovsky
 -----------------------------------------------------------------------
 Hartree-Fock
 using 6 threads for integral computing
 -------------------------------------------------------
 OpenMP Integral computing Module                
 Release: version 2.0, May 2017, Q-Chem Inc. Pleasanton 
 -------------------------------------------------------
 A restricted SCF calculation will be
 performed using DIIS
 SCF converges when DIIS error is below 1.0e-08
 ---------------------------------------
  Cycle       Energy         DIIS error
 ---------------------------------------
    1   -7312.5905544067      3.09e-05  
    2   -7312.5905562597      7.13e-06  
    3   -7312.5905564319      2.68e-06  
    4   -7312.5905564525      1.31e-06  
    5   -7312.5905564580      4.66e-07  
    6   -7312.5905564589      1.51e-07  
    7   -7312.5905564591      7.04e-08  
    8   -7312.5905564591      2.53e-08  
    9   -7312.5905564591      1.10e-08  
   10   -7312.5905564590      3.70e-09  Convergence criterion met
 ---------------------------------------
 SCF time:   CPU 5.65s  wall 1.00s 
 SCF   energy in the final basis set =    -7312.5905564590
 Total energy in the final basis set =    -7312.5905564590


 ------------------------------------------------------------------------------

   CCMAN2: suite of methods based on coupled cluster
           and equation of motion theories.

   Components:
   * libvmm-1.3-trunk
     by Evgeny Epifanovsky, Ilya Kaliman.
   * libtensor-2.5-trunk
     by Evgeny Epifanovsky, Michael Wormit, Dmitry Zuev, Sam Manzer, 
        Ilya Kaliman.
   * libcc-2.5-trunk
     by Evgeny Epifanovsky, Arik Landau, Tomasz Kus, Kirill Khistyaev, 
        Dmitry Zuev, Prashant Manohar, Xintian Feng, Anna Krylov, 
        Matthew Goldey, Alec White, Thomas Jagau, Kaushik Nanda, 
        Anastasia Gunina, Alexander Kunitsa, Joonho Lee.

   CCMAN original authors:
   Anna I. Krylov, C. David Sherrill, Steven R. Gwaltney,
   Edward F. C. Byrd (2000)
   Sergey V. Levchenko, Lyudmila V. Slipchenko, Tao Wang,
   Ana-Maria C. Cristian (2003)
   Piotr A. Pieniazek, C. Melania Oana, Evgeny Epifanovsky (2007)
   Prashant Manohar (2009)

 ------------------------------------------------------------------------------


 Allocating and initializing 30808MB of RAM...
 Calculation will run on 6 cores.


 Alpha MOs, Restricted
 -- Occupied --                  
******* -180.86 -169.67 -169.67 -169.67  -80.05  -37.92  -33.10
  1 A     2 A     3 A     4 A     5 A     6 A     7 A     8 A                  
-33.101 -33.100 -24.288 -24.287 -24.287 -24.284 -24.284 -15.602
  9 A    10 A    11 A    12 A    13 A    14 A    15 A    16 A                  
 -7.585  -7.233  -5.477  -5.477  -5.476  -5.466  -5.457  -5.456
 17 A    18 A    19 A    20 A    21 A    22 A    23 A    24 A                  
 -2.388  -2.384  -2.384  -2.374  -2.374  -1.191  -0.875  -0.751
 25 A    26 A    27 A    28 A    29 A    30 A    31 A    32 A                  
 -0.602  -0.522  -0.468  -0.388  -0.373  -0.372
 33 A    34 A    35 A    36 A    37 A    38 A                                  
 -- Virtual --                   
  0.012   0.035   0.055   0.079   0.084   0.092   0.106   0.189
 39 A    40 A    41 A    42 A    43 A    44 A    45 A    46 A                  
  0.213   0.224   0.241   0.260   0.298   0.311   0.333   0.375
 47 A    48 A    49 A    50 A    51 A    52 A    53 A    54 A                  
  0.385   0.393   0.490   0.550   0.557   0.579   0.591   0.612
 55 A    56 A    57 A    58 A    59 A    60 A    61 A    62 A                  
  0.695   0.714   0.805   0.888   0.916   0.928   0.973   1.042
 63 A    64 A    65 A    66 A    67 A    68 A    69 A    70 A                  
  1.091   1.112   1.316   1.342   1.525   1.564   1.573   1.627
 71 A    72 A    73 A    74 A    75 A    76 A    77 A    78 A                  
  1.682   1.775   1.842   1.944   2.198   2.435   2.646   2.650
 79 A    80 A    81 A    82 A    83 A    84 A    85 A    86 A                  
  2.855   2.975   3.338   4.260   4.448   4.494   4.501   4.506
 87 A    88 A    89 A    90 A    91 A    92 A    93 A    94 A                  
  4.537   4.646   4.761   4.895   6.540   6.561   6.584   7.516
 95 A    96 A    97 A    98 A    99 A   100 A   101 A   102 A                  
 14.712  14.808  14.916  28.872  29.539  29.555  29.575  29.889
103 A   104 A   105 A   106 A   107 A   108 A   109 A   110 A                  
 29.891  29.894  29.908  29.973  36.803 130.601 130.613 130.633
111 A   112 A   113 A   114 A   115 A   116 A   117 A   118 A                  
154.272 166.1301912.189
119 A   120 A   121 A                                                          

 Beta MOs, Restricted
 -- Occupied --                  
******* -180.86 -169.67 -169.67 -169.67  -80.05  -37.92  -33.10
  1 A     2 A     3 A     4 A     5 A     6 A     7 A     8 A                  
-33.101 -33.100 -24.288 -24.287 -24.287 -24.284 -24.284 -15.602
  9 A    10 A    11 A    12 A    13 A    14 A    15 A    16 A                  
 -7.585  -7.233  -5.477  -5.477  -5.476  -5.466  -5.457  -5.456
 17 A    18 A    19 A    20 A    21 A    22 A    23 A    24 A                  
 -2.388  -2.384  -2.384  -2.374  -2.374  -1.191  -0.875  -0.751
 25 A    26 A    27 A    28 A    29 A    30 A    31 A    32 A                  
 -0.602  -0.522  -0.468  -0.388  -0.373  -0.372
 33 A    34 A    35 A    36 A    37 A    38 A                                  
 -- Virtual --                   
  0.012   0.035   0.055   0.079   0.084   0.092   0.106   0.189
 39 A    40 A    41 A    42 A    43 A    44 A    45 A    46 A                  
  0.213   0.224   0.241   0.260   0.298   0.311   0.333   0.375
 47 A    48 A    49 A    50 A    51 A    52 A    53 A    54 A                  
  0.385   0.393   0.490   0.550   0.557   0.579   0.591   0.612
 55 A    56 A    57 A    58 A    59 A    60 A    61 A    62 A                  
  0.695   0.714   0.805   0.888   0.916   0.928   0.973   1.042
 63 A    64 A    65 A    66 A    67 A    68 A    69 A    70 A                  
  1.091   1.112   1.316   1.342   1.525   1.564   1.573   1.627
 71 A    72 A    73 A    74 A    75 A    76 A    77 A    78 A                  
  1.682   1.775   1.842   1.944   2.198   2.435   2.646   2.650
 79 A    80 A    81 A    82 A    83 A    84 A    85 A    86 A                  
  2.855   2.975   3.338   4.260   4.448   4.494   4.501   4.506
 87 A    88 A    89 A    90 A    91 A    92 A    93 A    94 A                  
  4.537   4.646   4.761   4.895   6.540   6.561   6.584   7.516
 95 A    96 A    97 A    98 A    99 A   100 A   101 A   102 A                  
 14.712  14.808  14.916  28.872  29.539  29.555  29.575  29.889
103 A   104 A   105 A   106 A   107 A   108 A   109 A   110 A                  
 29.891  29.894  29.908  29.973  36.803 130.601 130.613 130.633
111 A   112 A   113 A   114 A   115 A   116 A   117 A   118 A                  
154.272 166.1301912.189
119 A   120 A   121 A                                                          

 Occupation and symmetry of molecular orbitals

 Point group: C1 (1 irreducible representation).

                           A     All 
 -------------------------------------
 All molecular orbitals:
  - Alpha                  121   121 
  - Beta                   121   121 
 -------------------------------------
 Alpha orbitals:
  - Frozen occupied        24    24  
  - Active occupied        14    14  
  - Active virtual         83    83  
  - Frozen virtual         0     0   
 -------------------------------------
 Beta orbitals:
  - Frozen occupied        24    24  
  - Active occupied        14    14  
  - Active virtual         83    83  
  - Frozen virtual         0     0   
 -------------------------------------

 Import integrals:   CPU 0.00 s  wall 0.00 s

 Import integrals:   CPU 31.41 s  wall 5.46 s

 MP2 amplitudes:   CPU 0.05 s  wall 0.03 s

Running a double precision version
           CCSD T amplitudes will be solved using DIIS.

           Start     Size      MaxIter   EConv     TConv     
           3         7         100       1.00e-07  1.00e-05  
 ------------------------------------------------------------------------------
           Energy (a.u.)   Ediff      Tdiff       Comment
 ------------------------------------------------------------------------------
         -7313.09234045                           
     1   -7313.08780229   4.54e-03   7.12e-01     
     2   -7313.10381743   1.60e-02   9.30e-02     
     3   -7313.10386950   5.21e-05   4.09e-02     
     4   -7313.10558980   1.72e-03   1.26e-02     Switched to DIIS steps.
     5   -7313.10627634   6.87e-04   1.11e-02     
     6   -7313.10631493   3.86e-05   2.14e-03     
     7   -7313.10632174   6.81e-06   1.14e-03     
     8   -7313.10632775   6.01e-06   4.64e-04     
     9   -7313.10632874   9.90e-07   2.23e-04     
    10   -7313.10632894   2.00e-07   6.73e-05     
    11   -7313.10632893   4.33e-09   2.81e-05     
    12   -7313.10632894   7.87e-09   1.06e-05     
    13   -7313.10632896   1.96e-08   4.75e-06     
 ------------------------------------------------------------------------------
         -7313.10632896                           CCSD T converged.

End of double precision
 SCF energy                 = -7312.59055646
 MP2 energy                 = -7313.09234045
 CCSD correlation energy     =    -0.51577250
 CCSD total energy           = -7313.10632896

 CCSD  T1^2 = 0.0114  T2^2 = 0.2216  Leading amplitudes:

 Amplitude    Orbitals with energies
 -0.0227       35 (A) A                  ->    39 (A) A                   
              -0.4685                          0.0122                     
 -0.0227       35 (A) B                  ->    39 (A) B                   
              -0.4685                          0.0122                     
 -0.0215       34 (A) A                  ->    42 (A) A                   
              -0.5222                          0.0787                     
 -0.0215       34 (A) B                  ->    42 (A) B                   
              -0.5222                          0.0787                     

 Amplitude    Orbitals with energies
 -0.1016       35 (A) A      35 (A) B    ->    39 (A) A      39 (A) B     
              -0.4685       -0.4685            0.0122        0.0122       
  0.1016       35 (A) A      35 (A) B    ->    39 (A) B      39 (A) A     
              -0.4685       -0.4685            0.0122        0.0122       
  0.1016       35 (A) B      35 (A) A    ->    39 (A) A      39 (A) B     
              -0.4685       -0.4685            0.0122        0.0122       
 -0.1016       35 (A) B      35 (A) A    ->    39 (A) B      39 (A) A     
              -0.4685       -0.4685            0.0122        0.0122       

 Computing CCSD intemediates for later calculations in double precision
 Finished.

Running a double precision version
           CCSD Lambda amplitudes will be solved using DIIS.
           Start     Size      MaxIter   EConv     LConv     
           3         7         100       1.00e-07  1.00e-05  
 ------------------------------------------------------------------------------
            Enorm      Ldiff       Comment
 ------------------------------------------------------------------------------
     1     4.98e-02   3.73e-02     
     2     1.37e-02   5.78e-03     
     3     5.62e-03   1.71e-03     
     4     3.48e-03   1.27e-03     Switched to DIIS steps.
     5     1.17e-03   6.48e-04     
     6     5.76e-04   1.82e-04     
     7     2.26e-04   5.29e-05     
     8     8.83e-05   2.37e-06     
     9     2.84e-05   3.41e-06     
    10     1.20e-05   8.48e-07     
    11     3.92e-06   1.98e-07     
    12     1.74e-06   1.44e-07     
    13     7.24e-07   1.28e-07     
    14     2.87e-07   1.53e-08     
    15     1.52e-07   2.35e-08     
    16     6.35e-08   8.30e-09     
 ------------------------------------------------------------------------------
                                   CCSD Lambda converged.

 Computing density matrices in double precision...
           Orbital response amplitudes will be solved using DIIS.
           Start     Size      MaxIter   EConv     LConv     
           3         7         100       1.00e-06  1.00e-06  
 ------------------------------------------------------------------------------
            Enorm      Ldiff       Comment
 ------------------------------------------------------------------------------
     1     7.88e-02   7.47e-03     
     2     5.48e-02   1.56e-02     
     3     5.64e-02   1.85e-02     
     4     1.23e-02   2.17e-02     Switched to DIIS steps.
     5     1.91e-03   4.46e-04     
     6     1.62e-03   1.38e-04     
     7     5.76e-04   1.97e-04     
     8     1.33e-04   1.42e-04     
     9     2.75e-05   1.93e-05     
    10     6.89e-06   2.48e-06     
    11     2.55e-06   3.76e-07     
    12     5.95e-07   3.83e-07     
 ------------------------------------------------------------------------------
                                   Orbital response converged.

 Computing density matrices... Done.
 CCSD calculation:   CPU 722.45 s  wall 131.81 s

 Transferring MO TPDM to AO TPDM
 Transferring g2_o1o1o1o1
 Transferring g2_o1o1o1v1
 Transferring g2_o1o1v1v1
 Transferring g2_o1v1o1v1
 Transferring g2_o1v1v1v1
 Transferring g2_v1v1v1v1
 Adding separable TPDM
 Computing TPDM gradient
 --------------------------------------------------------
 2e gradient
  Atom          X               Y               Z
 --------------------------------------------------------
    1        -45.660991        6.063048       -0.000000  
    2         28.833152      -22.802915       -0.000000  
    3         10.944046       16.338978        0.000000  
    4          5.883793        0.400889        0.000000  
 --------------------------------------------------------
 --------------------------------------------------------
 Final gradient
  Atom          X               Y               Z
 --------------------------------------------------------
    1        -45.660991        6.063048       -0.000000  
    2         28.833152      -22.802915       -0.000000  
    3         10.944046       16.338978        0.000000  
    4          5.883793        0.400889        0.000000  
 --------------------------------------------------------
 Analytic gradient from two-electron contribution:   CPU 169.53 s  wall 35.05 s

 Total ccman2 time:   CPU 927.73 s  wall 173.56 s


 --------------------------------------------------------------

                    Orbital Energies (a.u.)
 --------------------------------------------------------------

 Alpha MOs
 -- Occupied --
********-180.8625-169.6689-169.6682-169.6681 -80.0464 -37.9164 -33.1039
-33.1007 -33.1004 -24.2879 -24.2870 -24.2867 -24.2837 -24.2837 -15.6017
 -7.5852  -7.2333  -5.4775  -5.4766  -5.4762  -5.4655  -5.4565  -5.4557
 -2.3883  -2.3845  -2.3835  -2.3737  -2.3737  -1.1907  -0.8754  -0.7506
 -0.6019  -0.5222  -0.4685  -0.3885  -0.3733  -0.3715
 -- Virtual --
  0.0122   0.0345   0.0555   0.0787   0.0836   0.0922   0.1056   0.1889
  0.2135   0.2241   0.2415   0.2598   0.2979   0.3108   0.3328   0.3747
  0.3847   0.3934   0.4900   0.5496   0.5571   0.5786   0.5908   0.6115
  0.6948   0.7143   0.8048   0.8881   0.9157   0.9279   0.9731   1.0423
  1.0912   1.1123   1.3156   1.3421   1.5254   1.5635   1.5731   1.6272
  1.6820   1.7747   1.8419   1.9443   2.1982   2.4351   2.6457   2.6496
  2.8554   2.9749   3.3381   4.2598   4.4478   4.4937   4.5010   4.5062
  4.5374   4.6465   4.7610   4.8948   6.5403   6.5610   6.5836   7.5163
 14.7119  14.8082  14.9160  28.8717  29.5394  29.5550  29.5749  29.8885
 29.8915  29.8935  29.9077  29.9728  36.8028 130.6008 130.6126 130.6328
154.2720 166.13031912.1893
 --------------------------------------------------------------

          Ground-State Mulliken Net Atomic Charges

     Atom                 Charge (a.u.)
  ----------------------------------------
      1 I                    -0.197326
      2 P                     0.310267
      3 N                    -0.358084
      4 H                     0.245143
  ----------------------------------------
  Sum of atomic charges =    -0.000000

 -----------------------------------------------------------------
                    Cartesian Multipole Moments
 -----------------------------------------------------------------
    Charge (ESU x 10^10)
                -0.0000
    Dipole Moment (Debye)
         X      -2.2941      Y       1.6517      Z      -0.0000
       Tot       2.8269
    Quadrupole Moments (Debye-Ang)
        XX     -39.0735     XY      -3.0742     YY     -51.3849
        XZ       0.0000     YZ      -0.0000     ZZ     -48.0536
    Octopole Moments (Debye-Ang^2)
       XXX       5.5260    XXY      -0.4571    XYY      16.5221
       YYY       0.7001    XXZ       0.0000    XYZ       0.0000
       YYZ      -0.0000    XZZ      10.2038    YZZ       0.0412
       ZZZ      -0.0000
    Hexadecapole Moments (Debye-Ang^3)
      XXXX    -455.0268   XXXY       5.5985   XXYY    -130.4866
      XYYY      -6.4850   YYYY    -131.4021   XXXZ       0.0000
      XXYZ      -0.0000   XYYZ       0.0000   YYYZ      -0.0000
      XXZZ    -111.6495   XYZZ      -1.8437   YYZZ     -32.1092
      XZZZ       0.0000   YZZZ      -0.0000   ZZZZ     -67.7082
 -----------------------------------------------------------------
 DrvMan completing analytic gradient of the correlated energy
 Correlated dipole moment
            1
    1  -0.9025864
    2   0.6498441
    3  -0.0000000
 Energy read as -7313.106328958
 Full Analytical Gradient: (in a.u., or Hartree/Bohr)
             1             2             3             4
    1    0.00001707    0.00027696   -0.00111905    0.00082502
    2    0.00002125    0.00041761   -0.00032273   -0.00011613
    3    0.00000000   -0.00000000    0.00000000   -0.00000000
 Gradient time:  CPU 0.80 s  wall 0.82 s
 ----------------------------------------------------------------
             Standard Nuclear Orientation (Angstroms)
    I     Atom           X                Y                Z
 ----------------------------------------------------------------
    1      I       0.8239790258    -0.0417807011    -0.0000000000
    2      P      -1.6003365973     0.5726781717     0.0000000000
    3      N      -2.3312682513    -0.8102367766    -0.0000000000
    4      H      -3.3469616498    -0.6971379822    -0.0000000000
 ----------------------------------------------------------------
 Nuclear Repulsion Energy =   278.1326874961 hartrees
 There are       38 alpha and       38 beta electrons

                       Distance Matrix (Angstroms)
             I (  1)   P (  2)   N (  3)
   P (  2)  2.500973
   N (  3)  3.247478  1.564198
   H (  4)  4.222113  2.159429  1.021971

 Requested basis set is 6-311++G(d,p)
 There are 48 shells and 121 basis functions
 A cutoff of  1.0D-14 yielded   1036 shell pairs
 There are      6911 function pairs (      7775 Cartesian)
 Smallest overlap matrix eigenvalue = 2.47E-03
 Guess MOs from SCF MO coefficient file

 -----------------------------------------------------------------------
  General SCF calculation program by
  Eric Jon Sundstrom, Paul Horn, Yuezhi Mao, Dmitri Zuev, Alec White,
  David Stuck, Shaama M.S., Shane Yost, Joonho Lee, David Small,
  Daniel Levine, Susi Lehtola, Hugh Burton, Evgeny Epifanovsky
 -----------------------------------------------------------------------
 Hartree-Fock
 using 6 threads for integral computing
 -------------------------------------------------------
 OpenMP Integral computing Module                
 Release: version 2.0, May 2017, Q-Chem Inc. Pleasanton 
 -------------------------------------------------------
 A restricted SCF calculation will be
 performed using DIIS
 SCF converges when DIIS error is below 1.0e-08
 ---------------------------------------
  Cycle       Energy         DIIS error
 ---------------------------------------
    1   -7312.5906265948      2.27e-05  
    2   -7312.5906276144      7.20e-06  
    3   -7312.5906277177      3.92e-06  
    4   -7312.5906277539      1.38e-06  
    5   -7312.5906277601      3.73e-07  
    6   -7312.5906277612      1.93e-07  
    7   -7312.5906277615      8.29e-08  
    8   -7312.5906277616      3.59e-08  
    9   -7312.5906277615      1.12e-08  
   10   -7312.5906277616      2.89e-09  Convergence criterion met
 ---------------------------------------
 SCF time:   CPU 5.63s  wall 1.00s 
 SCF   energy in the final basis set =    -7312.5906277616
 Total energy in the final basis set =    -7312.5906277616


 ------------------------------------------------------------------------------

   CCMAN2: suite of methods based on coupled cluster
           and equation of motion theories.

   Components:
   * libvmm-1.3-trunk
     by Evgeny Epifanovsky, Ilya Kaliman.
   * libtensor-2.5-trunk
     by Evgeny Epifanovsky, Michael Wormit, Dmitry Zuev, Sam Manzer, 
        Ilya Kaliman.
   * libcc-2.5-trunk
     by Evgeny Epifanovsky, Arik Landau, Tomasz Kus, Kirill Khistyaev, 
        Dmitry Zuev, Prashant Manohar, Xintian Feng, Anna Krylov, 
        Matthew Goldey, Alec White, Thomas Jagau, Kaushik Nanda, 
        Anastasia Gunina, Alexander Kunitsa, Joonho Lee.

   CCMAN original authors:
   Anna I. Krylov, C. David Sherrill, Steven R. Gwaltney,
   Edward F. C. Byrd (2000)
   Sergey V. Levchenko, Lyudmila V. Slipchenko, Tao Wang,
   Ana-Maria C. Cristian (2003)
   Piotr A. Pieniazek, C. Melania Oana, Evgeny Epifanovsky (2007)
   Prashant Manohar (2009)

 ------------------------------------------------------------------------------


 Allocating and initializing 30808MB of RAM...
 Calculation will run on 6 cores.


 Alpha MOs, Restricted
 -- Occupied --                  
******* -180.86 -169.67 -169.67 -169.67  -80.05  -37.92  -33.10
  1 A     2 A     3 A     4 A     5 A     6 A     7 A     8 A                  
-33.101 -33.100 -24.288 -24.287 -24.287 -24.284 -24.284 -15.602
  9 A    10 A    11 A    12 A    13 A    14 A    15 A    16 A                  
 -7.585  -7.233  -5.477  -5.477  -5.476  -5.465  -5.456  -5.456
 17 A    18 A    19 A    20 A    21 A    22 A    23 A    24 A                  
 -2.388  -2.384  -2.383  -2.374  -2.374  -1.191  -0.875  -0.751
 25 A    26 A    27 A    28 A    29 A    30 A    31 A    32 A                  
 -0.602  -0.522  -0.469  -0.388  -0.373  -0.371
 33 A    34 A    35 A    36 A    37 A    38 A                                  
 -- Virtual --                   
  0.012   0.035   0.055   0.079   0.084   0.092   0.106   0.189
 39 A    40 A    41 A    42 A    43 A    44 A    45 A    46 A                  
  0.214   0.224   0.241   0.260   0.298   0.311   0.333   0.375
 47 A    48 A    49 A    50 A    51 A    52 A    53 A    54 A                  
  0.385   0.393   0.490   0.550   0.557   0.579   0.591   0.612
 55 A    56 A    57 A    58 A    59 A    60 A    61 A    62 A                  
  0.695   0.714   0.805   0.888   0.916   0.928   0.973   1.042
 63 A    64 A    65 A    66 A    67 A    68 A    69 A    70 A                  
  1.091   1.112   1.316   1.343   1.525   1.564   1.573   1.627
 71 A    72 A    73 A    74 A    75 A    76 A    77 A    78 A                  
  1.682   1.775   1.842   1.944   2.197   2.436   2.645   2.649
 79 A    80 A    81 A    82 A    83 A    84 A    85 A    86 A                  
  2.856   2.976   3.337   4.260   4.449   4.494   4.501   4.506
 87 A    88 A    89 A    90 A    91 A    92 A    93 A    94 A                  
  4.538   4.647   4.761   4.894   6.540   6.561   6.584   7.517
 95 A    96 A    97 A    98 A    99 A   100 A   101 A   102 A                  
 14.712  14.808  14.917  28.872  29.540  29.555  29.575  29.889
103 A   104 A   105 A   106 A   107 A   108 A   109 A   110 A                  
 29.892  29.894  29.908  29.973  36.802 130.601 130.613 130.633
111 A   112 A   113 A   114 A   115 A   116 A   117 A   118 A                  
154.272 166.1321912.189
119 A   120 A   121 A                                                          

 Beta MOs, Restricted
 -- Occupied --                  
******* -180.86 -169.67 -169.67 -169.67  -80.05  -37.92  -33.10
  1 A     2 A     3 A     4 A     5 A     6 A     7 A     8 A                  
-33.101 -33.100 -24.288 -24.287 -24.287 -24.284 -24.284 -15.602
  9 A    10 A    11 A    12 A    13 A    14 A    15 A    16 A                  
 -7.585  -7.233  -5.477  -5.477  -5.476  -5.465  -5.456  -5.456
 17 A    18 A    19 A    20 A    21 A    22 A    23 A    24 A                  
 -2.388  -2.384  -2.383  -2.374  -2.374  -1.191  -0.875  -0.751
 25 A    26 A    27 A    28 A    29 A    30 A    31 A    32 A                  
 -0.602  -0.522  -0.469  -0.388  -0.373  -0.371
 33 A    34 A    35 A    36 A    37 A    38 A                                  
 -- Virtual --                   
  0.012   0.035   0.055   0.079   0.084   0.092   0.106   0.189
 39 A    40 A    41 A    42 A    43 A    44 A    45 A    46 A                  
  0.214   0.224   0.241   0.260   0.298   0.311   0.333   0.375
 47 A    48 A    49 A    50 A    51 A    52 A    53 A    54 A                  
  0.385   0.393   0.490   0.550   0.557   0.579   0.591   0.612
 55 A    56 A    57 A    58 A    59 A    60 A    61 A    62 A                  
  0.695   0.714   0.805   0.888   0.916   0.928   0.973   1.042
 63 A    64 A    65 A    66 A    67 A    68 A    69 A    70 A                  
  1.091   1.112   1.316   1.343   1.525   1.564   1.573   1.627
 71 A    72 A    73 A    74 A    75 A    76 A    77 A    78 A                  
  1.682   1.775   1.842   1.944   2.197   2.436   2.645   2.649
 79 A    80 A    81 A    82 A    83 A    84 A    85 A    86 A                  
  2.856   2.976   3.337   4.260   4.449   4.494   4.501   4.506
 87 A    88 A    89 A    90 A    91 A    92 A    93 A    94 A                  
  4.538   4.647   4.761   4.894   6.540   6.561   6.584   7.517
 95 A    96 A    97 A    98 A    99 A   100 A   101 A   102 A                  
 14.712  14.808  14.917  28.872  29.540  29.555  29.575  29.889
103 A   104 A   105 A   106 A   107 A   108 A   109 A   110 A                  
 29.892  29.894  29.908  29.973  36.802 130.601 130.613 130.633
111 A   112 A   113 A   114 A   115 A   116 A   117 A   118 A                  
154.272 166.1321912.189
119 A   120 A   121 A                                                          

 Occupation and symmetry of molecular orbitals

 Point group: C1 (1 irreducible representation).

                           A     All 
 -------------------------------------
 All molecular orbitals:
  - Alpha                  121   121 
  - Beta                   121   121 
 -------------------------------------
 Alpha orbitals:
  - Frozen occupied        24    24  
  - Active occupied        14    14  
  - Active virtual         83    83  
  - Frozen virtual         0     0   
 -------------------------------------
 Beta orbitals:
  - Frozen occupied        24    24  
  - Active occupied        14    14  
  - Active virtual         83    83  
  - Frozen virtual         0     0   
 -------------------------------------

 Import integrals:   CPU 0.00 s  wall 0.00 s

 Import integrals:   CPU 31.18 s  wall 5.40 s

 MP2 amplitudes:   CPU 0.05 s  wall 0.03 s

Running a double precision version
           CCSD T amplitudes will be solved using DIIS.

           Start     Size      MaxIter   EConv     TConv     
           3         7         100       1.00e-07  1.00e-05  
 ------------------------------------------------------------------------------
           Energy (a.u.)   Ediff      Tdiff       Comment
 ------------------------------------------------------------------------------
         -7313.09232648                           
     1   -7313.08782603   4.50e-03   7.12e-01     
     2   -7313.10381632   1.60e-02   9.29e-02     
     3   -7313.10387512   5.88e-05   4.08e-02     
     4   -7313.10559196   1.72e-03   1.26e-02     Switched to DIIS steps.
     5   -7313.10627699   6.85e-04   1.11e-02     
     6   -7313.10631547   3.85e-05   2.13e-03     
     7   -7313.10632229   6.82e-06   1.14e-03     
     8   -7313.10632828   6.00e-06   4.64e-04     
     9   -7313.10632927   9.86e-07   2.23e-04     
    10   -7313.10632947   1.99e-07   6.72e-05     
    11   -7313.10632946   5.23e-09   2.80e-05     
    12   -7313.10632947   7.56e-09   1.06e-05     
    13   -7313.10632949   1.91e-08   4.73e-06     
 ------------------------------------------------------------------------------
         -7313.10632949                           CCSD T converged.

End of double precision
 SCF energy                 = -7312.59062776
 MP2 energy                 = -7313.09232648
 CCSD correlation energy     =    -0.51570173
 CCSD total energy           = -7313.10632949

 CCSD  T1^2 = 0.0114  T2^2 = 0.2215  Leading amplitudes:

 Amplitude    Orbitals with energies
 -0.0227       35 (A) A                  ->    39 (A) A                   
              -0.4688                          0.0123                     
 -0.0227       35 (A) B                  ->    39 (A) B                   
              -0.4688                          0.0123                     
 -0.0215       34 (A) A                  ->    42 (A) A                   
              -0.5223                          0.0787                     
 -0.0215       34 (A) B                  ->    42 (A) B                   
              -0.5223                          0.0787                     

 Amplitude    Orbitals with energies
 -0.1014       35 (A) A      35 (A) B    ->    39 (A) A      39 (A) B     
              -0.4688       -0.4688            0.0123        0.0123       
  0.1014       35 (A) A      35 (A) B    ->    39 (A) B      39 (A) A     
              -0.4688       -0.4688            0.0123        0.0123       
  0.1014       35 (A) B      35 (A) A    ->    39 (A) A      39 (A) B     
              -0.4688       -0.4688            0.0123        0.0123       
 -0.1014       35 (A) B      35 (A) A    ->    39 (A) B      39 (A) A     
              -0.4688       -0.4688            0.0123        0.0123       

 Computing CCSD intemediates for later calculations in double precision
 Finished.

Running a double precision version
           CCSD Lambda amplitudes will be solved using DIIS.
           Start     Size      MaxIter   EConv     LConv     
           3         7         100       1.00e-07  1.00e-05  
 ------------------------------------------------------------------------------
            Enorm      Ldiff       Comment
 ------------------------------------------------------------------------------
     1     4.97e-02   3.72e-02     
     2     1.37e-02   5.78e-03     
     3     5.61e-03   1.71e-03     
     4     3.47e-03   1.27e-03     Switched to DIIS steps.
     5     1.17e-03   6.47e-04     
     6     5.74e-04   1.81e-04     
     7     2.26e-04   5.27e-05     
     8     8.80e-05   2.35e-06     
     9     2.83e-05   3.39e-06     
    10     1.20e-05   8.32e-07     
    11     3.90e-06   1.93e-07     
    12     1.73e-06   1.41e-07     
    13     7.20e-07   1.27e-07     
    14     2.86e-07   1.53e-08     
    15     1.51e-07   2.34e-08     
    16     6.33e-08   8.31e-09     
 ------------------------------------------------------------------------------
                                   CCSD Lambda converged.

 Computing density matrices in double precision...
           Orbital response amplitudes will be solved using DIIS.
           Start     Size      MaxIter   EConv     LConv     
           3         7         100       1.00e-06  1.00e-06  
 ------------------------------------------------------------------------------
            Enorm      Ldiff       Comment
 ------------------------------------------------------------------------------
     1     7.87e-02   7.51e-03     
     2     5.47e-02   1.56e-02     
     3     5.62e-02   1.84e-02     
     4     1.22e-02   2.16e-02     Switched to DIIS steps.
     5     1.91e-03   4.62e-04     
     6     1.61e-03   1.32e-04     
     7     5.72e-04   1.96e-04     
     8     1.32e-04   1.41e-04     
     9     2.73e-05   1.91e-05     
    10     6.85e-06   2.47e-06     
    11     2.54e-06   3.72e-07     
    12     5.92e-07   3.80e-07     
 ------------------------------------------------------------------------------
                                   Orbital response converged.

 Computing density matrices... Done.
 CCSD calculation:   CPU 724.50 s  wall 132.61 s

 Transferring MO TPDM to AO TPDM
 Transferring g2_o1o1o1o1
 Transferring g2_o1o1o1v1
 Transferring g2_o1o1v1v1
 Transferring g2_o1v1o1v1
 Transferring g2_o1v1v1v1
 Transferring g2_v1v1v1v1
 Adding separable TPDM
 Computing TPDM gradient
 --------------------------------------------------------
 2e gradient
  Atom          X               Y               Z
 --------------------------------------------------------
    1        -45.662981        6.064254       -0.000000  
    2         28.831654      -22.820383       -0.000000  
    3         10.945206       16.351446        0.000000  
    4          5.886121        0.404682        0.000000  
 --------------------------------------------------------
 --------------------------------------------------------
 Final gradient
  Atom          X               Y               Z
 --------------------------------------------------------
    1        -45.662981        6.064254       -0.000000  
    2         28.831654      -22.820383       -0.000000  
    3         10.945206       16.351446        0.000000  
    4          5.886121        0.404682        0.000000  
 --------------------------------------------------------
 Analytic gradient from two-electron contribution:   CPU 167.19 s  wall 32.92 s

 Total ccman2 time:   CPU 927.75 s  wall 172.47 s


 --------------------------------------------------------------

                    Orbital Energies (a.u.)
 --------------------------------------------------------------

 Alpha MOs
 -- Occupied --
********-180.8624-169.6688-169.6681-169.6680 -80.0463 -37.9163 -33.1038
-33.1006 -33.1003 -24.2878 -24.2868 -24.2865 -24.2836 -24.2836 -15.6017
 -7.5850  -7.2332  -5.4774  -5.4765  -5.4760  -5.4654  -5.4564  -5.4556
 -2.3882  -2.3844  -2.3834  -2.3736  -2.3736  -1.1910  -0.8753  -0.7505
 -0.6019  -0.5223  -0.4688  -0.3883  -0.3733  -0.3715
 -- Virtual --
  0.0123   0.0346   0.0554   0.0787   0.0836   0.0922   0.1056   0.1890
  0.2135   0.2241   0.2415   0.2596   0.2979   0.3108   0.3328   0.3747
  0.3848   0.3934   0.4903   0.5496   0.5571   0.5787   0.5909   0.6116
  0.6946   0.7143   0.8051   0.8884   0.9158   0.9277   0.9728   1.0420
  1.0914   1.1123   1.3159   1.3434   1.5253   1.5635   1.5733   1.6273
  1.6822   1.7748   1.8416   1.9442   2.1970   2.4356   2.6449   2.6494
  2.8561   2.9761   3.3367   4.2598   4.4486   4.4938   4.5011   4.5063
  4.5375   4.6466   4.7611   4.8944   6.5404   6.5611   6.5837   7.5172
 14.7120  14.8084  14.9173  28.8719  29.5395  29.5551  29.5750  29.8887
 29.8916  29.8936  29.9079  29.9729  36.8022 130.6009 130.6127 130.6329
154.2721 166.13151912.1895
 --------------------------------------------------------------

          Ground-State Mulliken Net Atomic Charges

     Atom                 Charge (a.u.)
  ----------------------------------------
      1 I                    -0.197729
      2 P                     0.310282
      3 N                    -0.357845
      4 H                     0.245292
  ----------------------------------------
  Sum of atomic charges =    -0.000000

 -----------------------------------------------------------------
                    Cartesian Multipole Moments
 -----------------------------------------------------------------
    Charge (ESU x 10^10)
                -0.0000
    Dipole Moment (Debye)
         X      -2.3018      Y       1.6492      Z      -0.0000
       Tot       2.8316
    Quadrupole Moments (Debye-Ang)
        XX     -39.0590     XY      -3.0665     YY     -51.3797
        XZ       0.0000     YZ      -0.0000     ZZ     -48.0509
    Octopole Moments (Debye-Ang^2)
       XXX       5.4350    XXY      -0.4874    XYY      16.4976
       YYY       0.6693    XXZ       0.0000    XYZ       0.0000
       YYZ      -0.0000    XZZ      10.1880    YZZ       0.0355
       ZZZ      -0.0000
    Hexadecapole Moments (Debye-Ang^3)
      XXXX    -454.6974   XXXY       5.7231   XXYY    -130.4089
      XYYY      -6.3984   YYYY    -131.3293   XXXZ       0.0000
      XXYZ      -0.0000   XYYZ       0.0000   YYYZ      -0.0000
      XXZZ    -111.6093   XYZZ      -1.8254   YYZZ     -32.0968
      XZZZ       0.0000   YZZZ      -0.0000   ZZZZ     -67.7001
 -----------------------------------------------------------------
 DrvMan completing analytic gradient of the correlated energy
 Correlated dipole moment
            1
    1  -0.9055921
    2   0.6488543
    3  -0.0000000
 Energy read as -7313.106329490
 Full Analytical Gradient: (in a.u., or Hartree/Bohr)
             1             2             3             4
    1   -0.00005522   -0.00026829    0.00027510    0.00004841
    2    0.00000624   -0.00059946    0.00060356   -0.00001035
    3    0.00000000   -0.00000000    0.00000000   -0.00000000
 Gradient time:  CPU 0.83 s  wall 0.85 s
 ----------------------------------------------------------------
             Standard Nuclear Orientation (Angstroms)
    I     Atom           X                Y                Z
 ----------------------------------------------------------------
    1      I       0.8239790258    -0.0417807011    -0.0000000000
    2      P      -1.6003365973     0.5726781717     0.0000000000
    3      N      -2.3312682513    -0.8122367766    -0.0000000000
    4      H      -3.3469616498    -0.6971379822    -0.0000000000
 ----------------------------------------------------------------
 Nuclear Repulsion Energy =   278.0829599875 hartrees
 There are       38 alpha and       38 beta electrons

                       Distance Matrix (Angstroms)
             I (  1)   P (  2)   N (  3)
   P (  2)  2.500973
   N (  3)  3.247951  1.565966
   H (  4)  4.222113  2.159429  1.022194

 Requested basis set is 6-311++G(d,p)
 There are 48 shells and 121 basis functions
 A cutoff of  1.0D-14 yielded   1036 shell pairs
 There are      6911 function pairs (      7775 Cartesian)
 Smallest overlap matrix eigenvalue = 2.47E-03
 Guess MOs from SCF MO coefficient file

 -----------------------------------------------------------------------
  General SCF calculation program by
  Eric Jon Sundstrom, Paul Horn, Yuezhi Mao, Dmitri Zuev, Alec White,
  David Stuck, Shaama M.S., Shane Yost, Joonho Lee, David Small,
  Daniel Levine, Susi Lehtola, Hugh Burton, Evgeny Epifanovsky
 -----------------------------------------------------------------------
 Hartree-Fock
 using 6 threads for integral computing
 -------------------------------------------------------
 OpenMP Integral computing Module                
 Release: version 2.0, May 2017, Q-Chem Inc. Pleasanton 
 -------------------------------------------------------
 A restricted SCF calculation will be
 performed using DIIS
 SCF converges when DIIS error is below 1.0e-08
 ---------------------------------------
  Cycle       Energy         DIIS error
 ---------------------------------------
    1   -7312.5904954043      2.91e-05  
    2   -7312.5904972338      1.27e-05  
    3   -7312.5904975283      6.53e-06  
    4   -7312.5904976420      1.64e-06  
    5   -7312.5904976561      5.50e-07  
    6   -7312.5904976585      2.57e-07  
    7   -7312.5904976592      1.11e-07  
    8   -7312.5904976593      4.58e-08  
    9   -7312.5904976593      1.78e-08  
   10   -7312.5904976593      4.38e-09  Convergence criterion met
 ---------------------------------------
 SCF time:   CPU 5.63s  wall 1.00s 
 SCF   energy in the final basis set =    -7312.5904976593
 Total energy in the final basis set =    -7312.5904976593


 ------------------------------------------------------------------------------

   CCMAN2: suite of methods based on coupled cluster
           and equation of motion theories.

   Components:
   * libvmm-1.3-trunk
     by Evgeny Epifanovsky, Ilya Kaliman.
   * libtensor-2.5-trunk
     by Evgeny Epifanovsky, Michael Wormit, Dmitry Zuev, Sam Manzer, 
        Ilya Kaliman.
   * libcc-2.5-trunk
     by Evgeny Epifanovsky, Arik Landau, Tomasz Kus, Kirill Khistyaev, 
        Dmitry Zuev, Prashant Manohar, Xintian Feng, Anna Krylov, 
        Matthew Goldey, Alec White, Thomas Jagau, Kaushik Nanda, 
        Anastasia Gunina, Alexander Kunitsa, Joonho Lee.

   CCMAN original authors:
   Anna I. Krylov, C. David Sherrill, Steven R. Gwaltney,
   Edward F. C. Byrd (2000)
   Sergey V. Levchenko, Lyudmila V. Slipchenko, Tao Wang,
   Ana-Maria C. Cristian (2003)
   Piotr A. Pieniazek, C. Melania Oana, Evgeny Epifanovsky (2007)
   Prashant Manohar (2009)

 ------------------------------------------------------------------------------


 Allocating and initializing 30808MB of RAM...
 Calculation will run on 6 cores.


 Alpha MOs, Restricted
 -- Occupied --                  
******* -180.86 -169.67 -169.67 -169.67  -80.05  -37.92  -33.10
  1 A     2 A     3 A     4 A     5 A     6 A     7 A     8 A                  
-33.101 -33.100 -24.288 -24.287 -24.287 -24.284 -24.284 -15.602
  9 A    10 A    11 A    12 A    13 A    14 A    15 A    16 A                  
 -7.585  -7.233  -5.478  -5.477  -5.476  -5.466  -5.457  -5.456
 17 A    18 A    19 A    20 A    21 A    22 A    23 A    24 A                  
 -2.388  -2.384  -2.384  -2.374  -2.374  -1.190  -0.875  -0.750
 25 A    26 A    27 A    28 A    29 A    30 A    31 A    32 A                  
 -0.602  -0.522  -0.468  -0.389  -0.373  -0.372
 33 A    34 A    35 A    36 A    37 A    38 A                                  
 -- Virtual --                   
  0.012   0.035   0.055   0.079   0.084   0.092   0.106   0.189
 39 A    40 A    41 A    42 A    43 A    44 A    45 A    46 A                  
  0.213   0.224   0.241   0.260   0.298   0.311   0.333   0.375
 47 A    48 A    49 A    50 A    51 A    52 A    53 A    54 A                  
  0.385   0.393   0.490   0.550   0.557   0.578   0.591   0.612
 55 A    56 A    57 A    58 A    59 A    60 A    61 A    62 A                  
  0.695   0.714   0.805   0.888   0.916   0.928   0.973   1.042
 63 A    64 A    65 A    66 A    67 A    68 A    69 A    70 A                  
  1.091   1.112   1.316   1.342   1.525   1.563   1.573   1.627
 71 A    72 A    73 A    74 A    75 A    76 A    77 A    78 A                  
  1.681   1.775   1.842   1.944   2.197   2.435   2.645   2.650
 79 A    80 A    81 A    82 A    83 A    84 A    85 A    86 A                  
  2.855   2.974   3.337   4.260   4.448   4.494   4.501   4.506
 87 A    88 A    89 A    90 A    91 A    92 A    93 A    94 A                  
  4.537   4.646   4.761   4.893   6.540   6.561   6.584   7.516
 95 A    96 A    97 A    98 A    99 A   100 A   101 A   102 A                  
 14.712  14.808  14.916  28.872  29.539  29.555  29.575  29.889
103 A   104 A   105 A   106 A   107 A   108 A   109 A   110 A                  
 29.891  29.893  29.908  29.973  36.802 130.601 130.613 130.633
111 A   112 A   113 A   114 A   115 A   116 A   117 A   118 A                  
154.272 166.1301912.189
119 A   120 A   121 A                                                          

 Beta MOs, Restricted
 -- Occupied --                  
******* -180.86 -169.67 -169.67 -169.67  -80.05  -37.92  -33.10
  1 A     2 A     3 A     4 A     5 A     6 A     7 A     8 A                  
-33.101 -33.100 -24.288 -24.287 -24.287 -24.284 -24.284 -15.602
  9 A    10 A    11 A    12 A    13 A    14 A    15 A    16 A                  
 -7.585  -7.233  -5.478  -5.477  -5.476  -5.466  -5.457  -5.456
 17 A    18 A    19 A    20 A    21 A    22 A    23 A    24 A                  
 -2.388  -2.384  -2.384  -2.374  -2.374  -1.190  -0.875  -0.750
 25 A    26 A    27 A    28 A    29 A    30 A    31 A    32 A                  
 -0.602  -0.522  -0.468  -0.389  -0.373  -0.372
 33 A    34 A    35 A    36 A    37 A    38 A                                  
 -- Virtual --                   
  0.012   0.035   0.055   0.079   0.084   0.092   0.106   0.189
 39 A    40 A    41 A    42 A    43 A    44 A    45 A    46 A                  
  0.213   0.224   0.241   0.260   0.298   0.311   0.333   0.375
 47 A    48 A    49 A    50 A    51 A    52 A    53 A    54 A                  
  0.385   0.393   0.490   0.550   0.557   0.578   0.591   0.612
 55 A    56 A    57 A    58 A    59 A    60 A    61 A    62 A                  
  0.695   0.714   0.805   0.888   0.916   0.928   0.973   1.042
 63 A    64 A    65 A    66 A    67 A    68 A    69 A    70 A                  
  1.091   1.112   1.316   1.342   1.525   1.563   1.573   1.627
 71 A    72 A    73 A    74 A    75 A    76 A    77 A    78 A                  
  1.681   1.775   1.842   1.944   2.197   2.435   2.645   2.650
 79 A    80 A    81 A    82 A    83 A    84 A    85 A    86 A                  
  2.855   2.974   3.337   4.260   4.448   4.494   4.501   4.506
 87 A    88 A    89 A    90 A    91 A    92 A    93 A    94 A                  
  4.537   4.646   4.761   4.893   6.540   6.561   6.584   7.516
 95 A    96 A    97 A    98 A    99 A   100 A   101 A   102 A                  
 14.712  14.808  14.916  28.872  29.539  29.555  29.575  29.889
103 A   104 A   105 A   106 A   107 A   108 A   109 A   110 A                  
 29.891  29.893  29.908  29.973  36.802 130.601 130.613 130.633
111 A   112 A   113 A   114 A   115 A   116 A   117 A   118 A                  
154.272 166.1301912.189
119 A   120 A   121 A                                                          

 Occupation and symmetry of molecular orbitals

 Point group: C1 (1 irreducible representation).

                           A     All 
 -------------------------------------
 All molecular orbitals:
  - Alpha                  121   121 
  - Beta                   121   121 
 -------------------------------------
 Alpha orbitals:
  - Frozen occupied        24    24  
  - Active occupied        14    14  
  - Active virtual         83    83  
  - Frozen virtual         0     0   
 -------------------------------------
 Beta orbitals:
  - Frozen occupied        24    24  
  - Active occupied        14    14  
  - Active virtual         83    83  
  - Frozen virtual         0     0   
 -------------------------------------

 Import integrals:   CPU 0.00 s  wall 0.00 s

 Import integrals:   CPU 31.75 s  wall 5.58 s

 MP2 amplitudes:   CPU 0.05 s  wall 0.03 s

Running a double precision version
           CCSD T amplitudes will be solved using DIIS.

           Start     Size      MaxIter   EConv     TConv     
           3         7         100       1.00e-07  1.00e-05  
 ------------------------------------------------------------------------------
           Energy (a.u.)   Ediff      Tdiff       Comment
 ------------------------------------------------------------------------------
         -7313.09235143                           
     1   -7313.08778861   4.56e-03   7.12e-01     
     2   -7313.10381797   1.60e-02   9.30e-02     
     3   -7313.10386762   4.96e-05   4.09e-02     
     4   -7313.10558974   1.72e-03   1.26e-02     Switched to DIIS steps.
     5   -7313.10627681   6.87e-04   1.11e-02     
     6   -7313.10631538   3.86e-05   2.14e-03     
     7   -7313.10632216   6.78e-06   1.14e-03     
     8   -7313.10632815   5.99e-06   4.63e-04     
     9   -7313.10632914   9.87e-07   2.23e-04     
    10   -7313.10632934   1.99e-07   6.74e-05     
    11   -7313.10632933   4.12e-09   2.81e-05     
    12   -7313.10632934   7.91e-09   1.06e-05     
    13   -7313.10632936   1.96e-08   4.75e-06     
 ------------------------------------------------------------------------------
         -7313.10632936                           CCSD T converged.

End of double precision
 SCF energy                 = -7312.59049766
 MP2 energy                 = -7313.09235143
 CCSD correlation energy     =    -0.51583170
 CCSD total energy           = -7313.10632936

 CCSD  T1^2 = 0.0114  T2^2 = 0.2217  Leading amplitudes:

 Amplitude    Orbitals with energies
 -0.0228       35 (A) A                  ->    39 (A) A                   
              -0.4684                          0.0121                     
 -0.0228       35 (A) B                  ->    39 (A) B                   
              -0.4684                          0.0121                     
 -0.0215       34 (A) A                  ->    42 (A) A                   
              -0.5221                          0.0786                     
 -0.0215       34 (A) B                  ->    42 (A) B                   
              -0.5221                          0.0786                     

 Amplitude    Orbitals with energies
 -0.1017       35 (A) A      35 (A) B    ->    39 (A) A      39 (A) B     
              -0.4684       -0.4684            0.0121        0.0121       
  0.1017       35 (A) A      35 (A) B    ->    39 (A) B      39 (A) A     
              -0.4684       -0.4684            0.0121        0.0121       
  0.1017       35 (A) B      35 (A) A    ->    39 (A) A      39 (A) B     
              -0.4684       -0.4684            0.0121        0.0121       
 -0.1017       35 (A) B      35 (A) A    ->    39 (A) B      39 (A) A     
              -0.4684       -0.4684            0.0121        0.0121       

 Computing CCSD intemediates for later calculations in double precision
 Finished.

Running a double precision version
           CCSD Lambda amplitudes will be solved using DIIS.
           Start     Size      MaxIter   EConv     LConv     
           3         7         100       1.00e-07  1.00e-05  
 ------------------------------------------------------------------------------
            Enorm      Ldiff       Comment
 ------------------------------------------------------------------------------
     1     4.98e-02   3.73e-02     
     2     1.37e-02   5.78e-03     
     3     5.62e-03   1.72e-03     
     4     3.48e-03   1.27e-03     Switched to DIIS steps.
     5     1.17e-03   6.48e-04     
     6     5.76e-04   1.82e-04     
     7     2.26e-04   5.29e-05     
     8     8.82e-05   2.41e-06     
     9     2.84e-05   3.43e-06     
    10     1.20e-05   8.57e-07     
    11     3.92e-06   2.01e-07     
    12     1.74e-06   1.44e-07     
    13     7.25e-07   1.28e-07     
    14     2.88e-07   1.54e-08     
    15     1.52e-07   2.36e-08     
    16     6.37e-08   8.36e-09     
 ------------------------------------------------------------------------------
                                   CCSD Lambda converged.

 Computing density matrices in double precision...
           Orbital response amplitudes will be solved using DIIS.
           Start     Size      MaxIter   EConv     LConv     
           3         7         100       1.00e-06  1.00e-06  
 ------------------------------------------------------------------------------
            Enorm      Ldiff       Comment
 ------------------------------------------------------------------------------
     1     7.88e-02   7.48e-03     
     2     5.48e-02   1.56e-02     
     3     5.63e-02   1.85e-02     
     4     1.22e-02   2.16e-02     Switched to DIIS steps.
     5     1.91e-03   4.52e-04     
     6     1.62e-03   1.34e-04     
     7     5.76e-04   1.97e-04     
     8     1.33e-04   1.42e-04     
     9     2.76e-05   1.94e-05     
    10     6.90e-06   2.49e-06     
    11     2.56e-06   3.80e-07     
    12     5.96e-07   3.85e-07     
 ------------------------------------------------------------------------------
                                   Orbital response converged.

 Computing density matrices... Done.
 CCSD calculation:   CPU 723.53 s  wall 132.24 s

 Transferring MO TPDM to AO TPDM
 Transferring g2_o1o1o1o1
 Transferring g2_o1o1o1v1
 Transferring g2_o1o1v1v1
 Transferring g2_o1v1o1v1
 Transferring g2_o1v1v1v1
 Transferring g2_v1v1v1v1
 Adding separable TPDM
 Computing TPDM gradient
 --------------------------------------------------------
 2e gradient
  Atom          X               Y               Z
 --------------------------------------------------------
    1        -45.665312        6.062216       -0.000000  
    2         28.853547      -22.804394       -0.000000  
    3         10.934330       16.343964        0.000000  
    4          5.877435        0.398214       -0.000000  
 --------------------------------------------------------
 --------------------------------------------------------
 Final gradient
  Atom          X               Y               Z
 --------------------------------------------------------
    1        -45.665312        6.062216       -0.000000  
    2         28.853547      -22.804394       -0.000000  
    3         10.934330       16.343964        0.000000  
    4          5.877435        0.398214       -0.000000  
 --------------------------------------------------------
 Analytic gradient from two-electron contribution:   CPU 167.99 s  wall 32.85 s

 Total ccman2 time:   CPU 928.16 s  wall 171.92 s


 --------------------------------------------------------------

                    Orbital Energies (a.u.)
 --------------------------------------------------------------

 Alpha MOs
 -- Occupied --
********-180.8625-169.6689-169.6682-169.6681 -80.0464 -37.9164 -33.1040
-33.1007 -33.1004 -24.2879 -24.2870 -24.2867 -24.2837 -24.2837 -15.6019
 -7.5852  -7.2333  -5.4775  -5.4766  -5.4762  -5.4655  -5.4565  -5.4557
 -2.3883  -2.3845  -2.3836  -2.3737  -2.3737  -1.1905  -0.8753  -0.7503
 -0.6019  -0.5221  -0.4684  -0.3885  -0.3733  -0.3716
 -- Virtual --
  0.0121   0.0345   0.0555   0.0786   0.0836   0.0922   0.1056   0.1889
  0.2135   0.2241   0.2415   0.2595   0.2979   0.3108   0.3328   0.3746
  0.3847   0.3934   0.4900   0.5495   0.5570   0.5784   0.5908   0.6115
  0.6946   0.7140   0.8047   0.8880   0.9157   0.9278   0.9729   1.0423
  1.0912   1.1121   1.3159   1.3417   1.5251   1.5633   1.5731   1.6271
  1.6814   1.7746   1.8420   1.9443   2.1967   2.4351   2.6447   2.6501
  2.8550   2.9744   3.3368   4.2596   4.4476   4.4937   4.5010   4.5062
  4.5373   4.6465   4.7610   4.8927   6.5403   6.5610   6.5836   7.5161
 14.7118  14.8082  14.9156  28.8717  29.5394  29.5550  29.5749  29.8885
 29.8914  29.8935  29.9077  29.9728  36.8016 130.6008 130.6126 130.6328
154.2720 166.13001912.1894
 --------------------------------------------------------------

          Ground-State Mulliken Net Atomic Charges

     Atom                 Charge (a.u.)
  ----------------------------------------
      1 I                    -0.197233
      2 P                     0.310148
      3 N                    -0.357576
      4 H                     0.244661
  ----------------------------------------
  Sum of atomic charges =    -0.000000

 -----------------------------------------------------------------
                    Cartesian Multipole Moments
 -----------------------------------------------------------------
    Charge (ESU x 10^10)
                -0.0000
    Dipole Moment (Debye)
         X      -2.2934      Y       1.6535      Z       0.0000
       Tot       2.8273
    Quadrupole Moments (Debye-Ang)
        XX     -39.0764     XY      -3.0792     YY     -51.3882
        XZ      -0.0000     YZ      -0.0000     ZZ     -48.0560
    Octopole Moments (Debye-Ang^2)
       XXX       5.5372    XXY      -0.4451    XYY      16.5276
       YYY       0.7287    XXZ       0.0000    XYZ       0.0000
       YYZ      -0.0000    XZZ      10.2040    YZZ       0.0479
       ZZZ      -0.0000
    Hexadecapole Moments (Debye-Ang^3)
      XXXX    -455.0175   XXXY       5.5350   XXYY    -130.4988
      XYYY      -6.5370   YYYY    -131.4675   XXXZ      -0.0000
      XXYZ      -0.0000   XYYZ      -0.0000   YYYZ      -0.0000
      XXZZ    -111.6404   XYZZ      -1.8561   YYZZ     -32.1199
      XZZZ       0.0000   YZZZ      -0.0000   ZZZZ     -67.7124
 -----------------------------------------------------------------
 DrvMan completing analytic gradient of the correlated energy
 Correlated dipole moment
            1
    1  -0.9022853
    2   0.6505474
    3   0.0000000
 Energy read as -7313.106329360
 Full Analytical Gradient: (in a.u., or Hartree/Bohr)
             1             2             3             4
    1    0.00002946    0.00030006   -0.00030453   -0.00002499
    2   -0.00002055    0.00068722   -0.00066873    0.00000206
    3    0.00000000   -0.00000000    0.00000000    0.00000000
 Gradient time:  CPU 0.81 s  wall 0.82 s
 ----------------------------------------------------------------
             Standard Nuclear Orientation (Angstroms)
    I     Atom           X                Y                Z
 ----------------------------------------------------------------
    1      I       0.8239790258    -0.0417807011    -0.0000000000
    2      P      -1.6003365973     0.5726781717     0.0000000000
    3      N      -2.3312682513    -0.8112367766     0.0010000000
    4      H      -3.3469616498    -0.6971379822    -0.0000000000
 ----------------------------------------------------------------
 Nuclear Repulsion Energy =   278.1078061957 hartrees
 There are       38 alpha and       38 beta electrons

                       Distance Matrix (Angstroms)
             I (  1)   P (  2)   N (  3)
   P (  2)  2.500973
   N (  3)  3.247714  1.565082
   H (  4)  4.222113  2.159429  1.022082

 Requested basis set is 6-311++G(d,p)
 There are 48 shells and 121 basis functions
 A cutoff of  1.0D-14 yielded   1036 shell pairs
 There are      6911 function pairs (      7775 Cartesian)
 Smallest overlap matrix eigenvalue = 2.47E-03
 Guess MOs from SCF MO coefficient file

 -----------------------------------------------------------------------
  General SCF calculation program by
  Eric Jon Sundstrom, Paul Horn, Yuezhi Mao, Dmitri Zuev, Alec White,
  David Stuck, Shaama M.S., Shane Yost, Joonho Lee, David Small,
  Daniel Levine, Susi Lehtola, Hugh Burton, Evgeny Epifanovsky
 -----------------------------------------------------------------------
 Hartree-Fock
 using 6 threads for integral computing
 -------------------------------------------------------
 OpenMP Integral computing Module                
 Release: version 2.0, May 2017, Q-Chem Inc. Pleasanton 
 -------------------------------------------------------
 A restricted SCF calculation will be
 performed using DIIS
 SCF converges when DIIS error is below 1.0e-08
 ---------------------------------------
  Cycle       Energy         DIIS error
 ---------------------------------------
    1   -7312.5905623524      1.80e-05  
    2   -7312.5905631183      6.96e-06  
    3   -7312.5905632273      4.19e-06  
    4   -7312.5905632755      1.15e-06  
    5   -7312.5905632858      5.25e-07  
    6   -7312.5905632894      2.85e-07  
    7   -7312.5905632907      1.13e-07  
    8   -7312.5905632907      4.12e-08  
    9   -7312.5905632908      2.05e-08  
   10   -7312.5905632908      7.95e-09  Convergence criterion met
 ---------------------------------------
 SCF time:   CPU 5.62s  wall 1.00s 
 SCF   energy in the final basis set =    -7312.5905632908
 Total energy in the final basis set =    -7312.5905632908


 ------------------------------------------------------------------------------

   CCMAN2: suite of methods based on coupled cluster
           and equation of motion theories.

   Components:
   * libvmm-1.3-trunk
     by Evgeny Epifanovsky, Ilya Kaliman.
   * libtensor-2.5-trunk
     by Evgeny Epifanovsky, Michael Wormit, Dmitry Zuev, Sam Manzer, 
        Ilya Kaliman.
   * libcc-2.5-trunk
     by Evgeny Epifanovsky, Arik Landau, Tomasz Kus, Kirill Khistyaev, 
        Dmitry Zuev, Prashant Manohar, Xintian Feng, Anna Krylov, 
        Matthew Goldey, Alec White, Thomas Jagau, Kaushik Nanda, 
        Anastasia Gunina, Alexander Kunitsa, Joonho Lee.

   CCMAN original authors:
   Anna I. Krylov, C. David Sherrill, Steven R. Gwaltney,
   Edward F. C. Byrd (2000)
   Sergey V. Levchenko, Lyudmila V. Slipchenko, Tao Wang,
   Ana-Maria C. Cristian (2003)
   Piotr A. Pieniazek, C. Melania Oana, Evgeny Epifanovsky (2007)
   Prashant Manohar (2009)

 ------------------------------------------------------------------------------


 Allocating and initializing 30808MB of RAM...
 Calculation will run on 6 cores.


 Alpha MOs, Restricted
 -- Occupied --                  
******* -180.86 -169.67 -169.67 -169.67  -80.05  -37.92  -33.10
  1 A     2 A     3 A     4 A     5 A     6 A     7 A     8 A                  
-33.101 -33.100 -24.288 -24.287 -24.287 -24.284 -24.284 -15.602
  9 A    10 A    11 A    12 A    13 A    14 A    15 A    16 A                  
 -7.585  -7.233  -5.477  -5.477  -5.476  -5.465  -5.456  -5.456
 17 A    18 A    19 A    20 A    21 A    22 A    23 A    24 A                  
 -2.388  -2.384  -2.383  -2.374  -2.374  -1.191  -0.875  -0.750
 25 A    26 A    27 A    28 A    29 A    30 A    31 A    32 A                  
 -0.602  -0.522  -0.469  -0.388  -0.373  -0.372
 33 A    34 A    35 A    36 A    37 A    38 A                                  
 -- Virtual --                   
  0.012   0.035   0.055   0.079   0.084   0.092   0.106   0.189
 39 A    40 A    41 A    42 A    43 A    44 A    45 A    46 A                  
  0.213   0.224   0.241   0.260   0.298   0.311   0.333   0.375
 47 A    48 A    49 A    50 A    51 A    52 A    53 A    54 A                  
  0.385   0.393   0.490   0.550   0.557   0.579   0.591   0.612
 55 A    56 A    57 A    58 A    59 A    60 A    61 A    62 A                  
  0.695   0.714   0.805   0.888   0.916   0.928   0.973   1.042
 63 A    64 A    65 A    66 A    67 A    68 A    69 A    70 A                  
  1.091   1.112   1.316   1.343   1.525   1.563   1.573   1.627
 71 A    72 A    73 A    74 A    75 A    76 A    77 A    78 A                  
  1.682   1.775   1.842   1.944   2.197   2.435   2.645   2.650
 79 A    80 A    81 A    82 A    83 A    84 A    85 A    86 A                  
  2.856   2.975   3.337   4.260   4.448   4.494   4.501   4.506
 87 A    88 A    89 A    90 A    91 A    92 A    93 A    94 A                  
  4.537   4.647   4.761   4.894   6.540   6.561   6.584   7.517
 95 A    96 A    97 A    98 A    99 A   100 A   101 A   102 A                  
 14.712  14.808  14.916  28.872  29.539  29.555  29.575  29.889
103 A   104 A   105 A   106 A   107 A   108 A   109 A   110 A                  
 29.892  29.894  29.908  29.973  36.802 130.601 130.613 130.633
111 A   112 A   113 A   114 A   115 A   116 A   117 A   118 A                  
154.272 166.1311912.189
119 A   120 A   121 A                                                          

 Beta MOs, Restricted
 -- Occupied --                  
******* -180.86 -169.67 -169.67 -169.67  -80.05  -37.92  -33.10
  1 A     2 A     3 A     4 A     5 A     6 A     7 A     8 A                  
-33.101 -33.100 -24.288 -24.287 -24.287 -24.284 -24.284 -15.602
  9 A    10 A    11 A    12 A    13 A    14 A    15 A    16 A                  
 -7.585  -7.233  -5.477  -5.477  -5.476  -5.465  -5.456  -5.456
 17 A    18 A    19 A    20 A    21 A    22 A    23 A    24 A                  
 -2.388  -2.384  -2.383  -2.374  -2.374  -1.191  -0.875  -0.750
 25 A    26 A    27 A    28 A    29 A    30 A    31 A    32 A                  
 -0.602  -0.522  -0.469  -0.388  -0.373  -0.372
 33 A    34 A    35 A    36 A    37 A    38 A                                  
 -- Virtual --                   
  0.012   0.035   0.055   0.079   0.084   0.092   0.106   0.189
 39 A    40 A    41 A    42 A    43 A    44 A    45 A    46 A                  
  0.213   0.224   0.241   0.260   0.298   0.311   0.333   0.375
 47 A    48 A    49 A    50 A    51 A    52 A    53 A    54 A                  
  0.385   0.393   0.490   0.550   0.557   0.579   0.591   0.612
 55 A    56 A    57 A    58 A    59 A    60 A    61 A    62 A                  
  0.695   0.714   0.805   0.888   0.916   0.928   0.973   1.042
 63 A    64 A    65 A    66 A    67 A    68 A    69 A    70 A                  
  1.091   1.112   1.316   1.343   1.525   1.563   1.573   1.627
 71 A    72 A    73 A    74 A    75 A    76 A    77 A    78 A                  
  1.682   1.775   1.842   1.944   2.197   2.435   2.645   2.650
 79 A    80 A    81 A    82 A    83 A    84 A    85 A    86 A                  
  2.856   2.975   3.337   4.260   4.448   4.494   4.501   4.506
 87 A    88 A    89 A    90 A    91 A    92 A    93 A    94 A                  
  4.537   4.647   4.761   4.894   6.540   6.561   6.584   7.517
 95 A    96 A    97 A    98 A    99 A   100 A   101 A   102 A                  
 14.712  14.808  14.916  28.872  29.539  29.555  29.575  29.889
103 A   104 A   105 A   106 A   107 A   108 A   109 A   110 A                  
 29.892  29.894  29.908  29.973  36.802 130.601 130.613 130.633
111 A   112 A   113 A   114 A   115 A   116 A   117 A   118 A                  
154.272 166.1311912.189
119 A   120 A   121 A                                                          

 Occupation and symmetry of molecular orbitals

 Point group: C1 (1 irreducible representation).

                           A     All 
 -------------------------------------
 All molecular orbitals:
  - Alpha                  121   121 
  - Beta                   121   121 
 -------------------------------------
 Alpha orbitals:
  - Frozen occupied        24    24  
  - Active occupied        14    14  
  - Active virtual         83    83  
  - Frozen virtual         0     0   
 -------------------------------------
 Beta orbitals:
  - Frozen occupied        24    24  
  - Active occupied        14    14  
  - Active virtual         83    83  
  - Frozen virtual         0     0   
 -------------------------------------

 Import integrals:   CPU 0.00 s  wall 0.00 s

 Import integrals:   CPU 33.38 s  wall 6.19 s

 MP2 amplitudes:   CPU 0.05 s  wall 0.03 s

Running a double precision version
           CCSD T amplitudes will be solved using DIIS.

           Start     Size      MaxIter   EConv     TConv     
           3         7         100       1.00e-07  1.00e-05  
 ------------------------------------------------------------------------------
           Energy (a.u.)   Ediff      Tdiff       Comment
 ------------------------------------------------------------------------------
         -7313.09233949                           
     1   -7313.08780790   4.53e-03   7.12e-01     
     2   -7313.10381771   1.60e-02   9.30e-02     
     3   -7313.10387194   5.42e-05   4.09e-02     
     4   -7313.10559142   1.72e-03   1.26e-02     Switched to DIIS steps.
     5   -7313.10627746   6.86e-04   1.11e-02     
     6   -7313.10631599   3.85e-05   2.14e-03     
     7   -7313.10632279   6.80e-06   1.14e-03     
     8   -7313.10632878   5.99e-06   4.64e-04     
     9   -7313.10632977   9.87e-07   2.23e-04     
    10   -7313.10632997   1.99e-07   6.73e-05     
    11   -7313.10632996   4.67e-09   2.81e-05     
    12   -7313.10632997   7.73e-09   1.06e-05     
    13   -7313.10632999   1.94e-08   4.74e-06     
 ------------------------------------------------------------------------------
         -7313.10632999                           CCSD T converged.

End of double precision
 SCF energy                 = -7312.59056329
 MP2 energy                 = -7313.09233949
 CCSD correlation energy     =    -0.51576670
 CCSD total energy           = -7313.10632999

 CCSD  T1^2 = 0.0114  T2^2 = 0.2216  Leading amplitudes:

 Amplitude    Orbitals with energies
 -0.0227       35 (A) A                  ->    39 (A) A                   
              -0.4686                          0.0122                     
 -0.0227       35 (A) B                  ->    39 (A) B                   
              -0.4686                          0.0122                     
 -0.0215       34 (A) A                  ->    42 (A) A                   
              -0.5222                          0.0787                     
 -0.0215       34 (A) B                  ->    42 (A) B                   
              -0.5222                          0.0787                     

 Amplitude    Orbitals with energies
 -0.1016       35 (A) A      35 (A) B    ->    39 (A) A      39 (A) B     
              -0.4686       -0.4686            0.0122        0.0122       
  0.1016       35 (A) A      35 (A) B    ->    39 (A) B      39 (A) A     
              -0.4686       -0.4686            0.0122        0.0122       
  0.1016       35 (A) B      35 (A) A    ->    39 (A) A      39 (A) B     
              -0.4686       -0.4686            0.0122        0.0122       
 -0.1016       35 (A) B      35 (A) A    ->    39 (A) B      39 (A) A     
              -0.4686       -0.4686            0.0122        0.0122       

 Computing CCSD intemediates for later calculations in double precision
 Finished.

Running a double precision version
           CCSD Lambda amplitudes will be solved using DIIS.
           Start     Size      MaxIter   EConv     LConv     
           3         7         100       1.00e-07  1.00e-05  
 ------------------------------------------------------------------------------
            Enorm      Ldiff       Comment
 ------------------------------------------------------------------------------
     1     4.98e-02   3.73e-02     
     2     1.37e-02   5.78e-03     
     3     5.61e-03   1.71e-03     
     4     3.48e-03   1.27e-03     Switched to DIIS steps.
     5     1.17e-03   6.47e-04     
     6     5.75e-04   1.82e-04     
     7     2.26e-04   5.28e-05     
     8     8.81e-05   2.38e-06     
     9     2.83e-05   3.41e-06     
    10     1.20e-05   8.44e-07     
    11     3.91e-06   1.97e-07     
    12     1.74e-06   1.43e-07     
    13     7.23e-07   1.28e-07     
    14     2.88e-07   1.54e-08     
    15     1.52e-07   2.35e-08     
    16     6.38e-08   8.34e-09     
 ------------------------------------------------------------------------------
                                   CCSD Lambda converged.

 Computing density matrices in double precision...
           Orbital response amplitudes will be solved using DIIS.
           Start     Size      MaxIter   EConv     LConv     
           3         7         100       1.00e-06  1.00e-06  
 ------------------------------------------------------------------------------
            Enorm      Ldiff       Comment
 ------------------------------------------------------------------------------
     1     7.87e-02   7.49e-03     
     2     5.48e-02   1.56e-02     
     3     5.63e-02   1.84e-02     
     4     1.22e-02   2.16e-02     Switched to DIIS steps.
     5     1.91e-03   4.57e-04     
     6     1.62e-03   1.33e-04     
     7     5.74e-04   1.96e-04     
     8     1.33e-04   1.42e-04     
     9     2.74e-05   1.93e-05     
    10     6.88e-06   2.48e-06     
    11     2.55e-06   3.76e-07     
    12     5.94e-07   3.82e-07     
 ------------------------------------------------------------------------------
                                   Orbital response converged.

 Computing density matrices... Done.
 CCSD calculation:   CPU 724.42 s  wall 132.42 s

 Transferring MO TPDM to AO TPDM
 Transferring g2_o1o1o1o1
 Transferring g2_o1o1o1v1
 Transferring g2_o1o1v1v1
 Transferring g2_o1v1o1v1
 Transferring g2_o1v1v1v1
 Transferring g2_v1v1v1v1
 Adding separable TPDM
 Computing TPDM gradient
 --------------------------------------------------------
 2e gradient
  Atom          X               Y               Z
 --------------------------------------------------------
    1        -45.664154        6.063237        0.004387  
    2         28.842611      -22.812386        0.008655  
    3         10.939770       16.347694       -0.018557  
    4          5.881773        0.401455        0.005515  
 --------------------------------------------------------
 --------------------------------------------------------
 Final gradient
  Atom          X               Y               Z
 --------------------------------------------------------
    1        -45.664154        6.063237        0.004387  
    2         28.842611      -22.812386        0.008655  
    3         10.939770       16.347694       -0.018557  
    4          5.881773        0.401455        0.005515  
 --------------------------------------------------------
 Analytic gradient from two-electron contribution:   CPU 170.18 s  wall 34.68 s

 Total ccman2 time:   CPU 932.74 s  wall 174.49 s


 --------------------------------------------------------------

                    Orbital Energies (a.u.)
 --------------------------------------------------------------

 Alpha MOs
 -- Occupied --
********-180.8624-169.6688-169.6682-169.6681 -80.0464 -37.9163 -33.1039
-33.1006 -33.1003 -24.2879 -24.2869 -24.2866 -24.2837 -24.2837 -15.6018
 -7.5851  -7.2332  -5.4775  -5.4766  -5.4761  -5.4655  -5.4565  -5.4557
 -2.3882  -2.3844  -2.3835  -2.3737  -2.3737  -1.1907  -0.8753  -0.7504
 -0.6019  -0.5222  -0.4686  -0.3884  -0.3733  -0.3715
 -- Virtual --
  0.0122   0.0345   0.0554   0.0787   0.0836   0.0922   0.1056   0.1889
  0.2135   0.2241   0.2415   0.2595   0.2979   0.3108   0.3328   0.3747
  0.3848   0.3934   0.4902   0.5496   0.5571   0.5786   0.5909   0.6116
  0.6946   0.7142   0.8049   0.8882   0.9157   0.9278   0.9729   1.0422
  1.0913   1.1122   1.3159   1.3425   1.5252   1.5634   1.5732   1.6272
  1.6818   1.7747   1.8418   1.9442   2.1968   2.4353   2.6448   2.6497
  2.8556   2.9752   3.3367   4.2597   4.4481   4.4937   4.5011   4.5062
  4.5374   4.6466   4.7611   4.8935   6.5404   6.5611   6.5836   7.5167
 14.7119  14.8083  14.9164  28.8718  29.5395  29.5551  29.5749  29.8886
 29.8915  29.8936  29.9078  29.9728  36.8019 130.6009 130.6126 130.6328
154.2721 166.13081912.1894
 --------------------------------------------------------------

          Ground-State Mulliken Net Atomic Charges

     Atom                 Charge (a.u.)
  ----------------------------------------
      1 I                    -0.197480
      2 P                     0.310216
      3 N                    -0.357712
      4 H                     0.244976
  ----------------------------------------
  Sum of atomic charges =    -0.000000

 -----------------------------------------------------------------
                    Cartesian Multipole Moments
 -----------------------------------------------------------------
    Charge (ESU x 10^10)
                 0.0000
    Dipole Moment (Debye)
         X      -2.2976      Y       1.6514      Z      -0.0021
       Tot       2.8295
    Quadrupole Moments (Debye-Ang)
        XX     -39.0677     XY      -3.0728     YY     -51.3840
        XZ       0.0051     YZ       0.0044     ZZ     -48.0534
    Octopole Moments (Debye-Ang^2)
       XXX       5.4862    XXY      -0.4662    XYY      16.5126
       YYY       0.6990    XXZ      -0.0217    XYZ      -0.0092
       YYZ      -0.0087    XZZ      10.1960    YZZ       0.0417
       ZZZ      -0.0186
    Hexadecapole Moments (Debye-Ang^3)
      XXXX    -454.8576   XXXY       5.6290   XXYY    -130.4539
      XYYY      -6.4677   YYYY    -131.3983   XXXZ       0.0782
      XXYZ       0.0260   XYYZ       0.0203   YYYZ       0.0244
      XXZZ    -111.6249   XYZZ      -1.8408   YYZZ     -32.1084
      XZZZ       0.0438   YZZZ       0.0190   ZZZZ     -67.7063
 -----------------------------------------------------------------
 DrvMan completing analytic gradient of the correlated energy
 Correlated dipole moment
            1
    1  -0.9039353
    2   0.6497026
    3  -0.0008111
 Energy read as -7313.106329991
 Full Analytical Gradient: (in a.u., or Hartree/Bohr)
             1             2             3             4
    1   -0.00001279    0.00001705   -0.00001602    0.00001176
    2   -0.00000718    0.00004561   -0.00003406   -0.00000437
    3   -0.00001495    0.00001141    0.00004176   -0.00003822
 Gradient time:  CPU 0.83 s  wall 0.85 s
 ----------------------------------------------------------------
             Standard Nuclear Orientation (Angstroms)
    I     Atom           X                Y                Z
 ----------------------------------------------------------------
    1      I       0.8239790258    -0.0417807011    -0.0000000000
    2      P      -1.6003365973     0.5726781717     0.0000000000
    3      N      -2.3312682513    -0.8112367766    -0.0000000000
    4      H      -3.3459616498    -0.6971379822    -0.0000000000
 ----------------------------------------------------------------
 Nuclear Repulsion Energy =   278.1142770017 hartrees
 There are       38 alpha and       38 beta electrons

                       Distance Matrix (Angstroms)
             I (  1)   P (  2)   N (  3)
   P (  2)  2.500973
   N (  3)  3.247714  1.565082
   H (  4)  4.221125  2.158620  1.021088

 Requested basis set is 6-311++G(d,p)
 There are 48 shells and 121 basis functions
 A cutoff of  1.0D-14 yielded   1036 shell pairs
 There are      6911 function pairs (      7775 Cartesian)
 Smallest overlap matrix eigenvalue = 2.47E-03
 Guess MOs from SCF MO coefficient file

 -----------------------------------------------------------------------
  General SCF calculation program by
  Eric Jon Sundstrom, Paul Horn, Yuezhi Mao, Dmitri Zuev, Alec White,
  David Stuck, Shaama M.S., Shane Yost, Joonho Lee, David Small,
  Daniel Levine, Susi Lehtola, Hugh Burton, Evgeny Epifanovsky
 -----------------------------------------------------------------------
 Hartree-Fock
 using 6 threads for integral computing
 -------------------------------------------------------
 OpenMP Integral computing Module                
 Release: version 2.0, May 2017, Q-Chem Inc. Pleasanton 
 -------------------------------------------------------
 A restricted SCF calculation will be
 performed using DIIS
 SCF converges when DIIS error is below 1.0e-08
 ---------------------------------------
  Cycle       Energy         DIIS error
 ---------------------------------------
    1   -7312.5905853148      1.64e-05  
    2   -7312.5905858458      4.64e-06  
    3   -7312.5905859060      3.23e-06  
    4   -7312.5905859307      9.22e-07  
    5   -7312.5905859389      4.60e-07  
    6   -7312.5905859422      2.17e-07  
    7   -7312.5905859431      6.95e-08  
    8   -7312.5905859432      3.02e-08  
    9   -7312.5905859432      9.22e-09  Convergence criterion met
 ---------------------------------------
 SCF time:   CPU 5.16s  wall 2.00s 
 SCF   energy in the final basis set =    -7312.5905859432
 Total energy in the final basis set =    -7312.5905859432


 ------------------------------------------------------------------------------

   CCMAN2: suite of methods based on coupled cluster
           and equation of motion theories.

   Components:
   * libvmm-1.3-trunk
     by Evgeny Epifanovsky, Ilya Kaliman.
   * libtensor-2.5-trunk
     by Evgeny Epifanovsky, Michael Wormit, Dmitry Zuev, Sam Manzer, 
        Ilya Kaliman.
   * libcc-2.5-trunk
     by Evgeny Epifanovsky, Arik Landau, Tomasz Kus, Kirill Khistyaev, 
        Dmitry Zuev, Prashant Manohar, Xintian Feng, Anna Krylov, 
        Matthew Goldey, Alec White, Thomas Jagau, Kaushik Nanda, 
        Anastasia Gunina, Alexander Kunitsa, Joonho Lee.

   CCMAN original authors:
   Anna I. Krylov, C. David Sherrill, Steven R. Gwaltney,
   Edward F. C. Byrd (2000)
   Sergey V. Levchenko, Lyudmila V. Slipchenko, Tao Wang,
   Ana-Maria C. Cristian (2003)
   Piotr A. Pieniazek, C. Melania Oana, Evgeny Epifanovsky (2007)
   Prashant Manohar (2009)

 ------------------------------------------------------------------------------


 Allocating and initializing 30808MB of RAM...
 Calculation will run on 6 cores.


 Alpha MOs, Restricted
 -- Occupied --                  
******* -180.86 -169.67 -169.67 -169.67  -80.05  -37.92  -33.10
  1 A     2 A     3 A     4 A     5 A     6 A     7 A     8 A                  
-33.101 -33.100 -24.288 -24.287 -24.287 -24.284 -24.284 -15.602
  9 A    10 A    11 A    12 A    13 A    14 A    15 A    16 A                  
 -7.585  -7.233  -5.477  -5.477  -5.476  -5.465  -5.456  -5.456
 17 A    18 A    19 A    20 A    21 A    22 A    23 A    24 A                  
 -2.388  -2.384  -2.384  -2.374  -2.374  -1.191  -0.875  -0.751
 25 A    26 A    27 A    28 A    29 A    30 A    31 A    32 A                  
 -0.602  -0.522  -0.469  -0.388  -0.373  -0.372
 33 A    34 A    35 A    36 A    37 A    38 A                                  
 -- Virtual --                   
  0.012   0.035   0.055   0.079   0.084   0.092   0.106   0.189
 39 A    40 A    41 A    42 A    43 A    44 A    45 A    46 A                  
  0.213   0.224   0.241   0.260   0.298   0.311   0.333   0.375
 47 A    48 A    49 A    50 A    51 A    52 A    53 A    54 A                  
  0.385   0.393   0.490   0.550   0.557   0.579   0.591   0.612
 55 A    56 A    57 A    58 A    59 A    60 A    61 A    62 A                  
  0.695   0.714   0.805   0.888   0.916   0.928   0.973   1.042
 63 A    64 A    65 A    66 A    67 A    68 A    69 A    70 A                  
  1.091   1.112   1.316   1.342   1.525   1.564   1.573   1.627
 71 A    72 A    73 A    74 A    75 A    76 A    77 A    78 A                  
  1.682   1.775   1.842   1.944   2.198   2.435   2.646   2.650
 79 A    80 A    81 A    82 A    83 A    84 A    85 A    86 A                  
  2.855   2.975   3.338   4.260   4.448   4.494   4.501   4.506
 87 A    88 A    89 A    90 A    91 A    92 A    93 A    94 A                  
  4.537   4.647   4.761   4.895   6.540   6.561   6.584   7.517
 95 A    96 A    97 A    98 A    99 A   100 A   101 A   102 A                  
 14.712  14.808  14.916  28.872  29.539  29.555  29.575  29.889
103 A   104 A   105 A   106 A   107 A   108 A   109 A   110 A                  
 29.891  29.894  29.908  29.973  36.803 130.601 130.613 130.633
111 A   112 A   113 A   114 A   115 A   116 A   117 A   118 A                  
154.272 166.1311912.189
119 A   120 A   121 A                                                          

 Beta MOs, Restricted
 -- Occupied --                  
******* -180.86 -169.67 -169.67 -169.67  -80.05  -37.92  -33.10
  1 A     2 A     3 A     4 A     5 A     6 A     7 A     8 A                  
-33.101 -33.100 -24.288 -24.287 -24.287 -24.284 -24.284 -15.602
  9 A    10 A    11 A    12 A    13 A    14 A    15 A    16 A                  
 -7.585  -7.233  -5.477  -5.477  -5.476  -5.465  -5.456  -5.456
 17 A    18 A    19 A    20 A    21 A    22 A    23 A    24 A                  
 -2.388  -2.384  -2.384  -2.374  -2.374  -1.191  -0.875  -0.751
 25 A    26 A    27 A    28 A    29 A    30 A    31 A    32 A                  
 -0.602  -0.522  -0.469  -0.388  -0.373  -0.372
 33 A    34 A    35 A    36 A    37 A    38 A                                  
 -- Virtual --                   
  0.012   0.035   0.055   0.079   0.084   0.092   0.106   0.189
 39 A    40 A    41 A    42 A    43 A    44 A    45 A    46 A                  
  0.213   0.224   0.241   0.260   0.298   0.311   0.333   0.375
 47 A    48 A    49 A    50 A    51 A    52 A    53 A    54 A                  
  0.385   0.393   0.490   0.550   0.557   0.579   0.591   0.612
 55 A    56 A    57 A    58 A    59 A    60 A    61 A    62 A                  
  0.695   0.714   0.805   0.888   0.916   0.928   0.973   1.042
 63 A    64 A    65 A    66 A    67 A    68 A    69 A    70 A                  
  1.091   1.112   1.316   1.342   1.525   1.564   1.573   1.627
 71 A    72 A    73 A    74 A    75 A    76 A    77 A    78 A                  
  1.682   1.775   1.842   1.944   2.198   2.435   2.646   2.650
 79 A    80 A    81 A    82 A    83 A    84 A    85 A    86 A                  
  2.855   2.975   3.338   4.260   4.448   4.494   4.501   4.506
 87 A    88 A    89 A    90 A    91 A    92 A    93 A    94 A                  
  4.537   4.647   4.761   4.895   6.540   6.561   6.584   7.517
 95 A    96 A    97 A    98 A    99 A   100 A   101 A   102 A                  
 14.712  14.808  14.916  28.872  29.539  29.555  29.575  29.889
103 A   104 A   105 A   106 A   107 A   108 A   109 A   110 A                  
 29.891  29.894  29.908  29.973  36.803 130.601 130.613 130.633
111 A   112 A   113 A   114 A   115 A   116 A   117 A   118 A                  
154.272 166.1311912.189
119 A   120 A   121 A                                                          

 Occupation and symmetry of molecular orbitals

 Point group: C1 (1 irreducible representation).

                           A     All 
 -------------------------------------
 All molecular orbitals:
  - Alpha                  121   121 
  - Beta                   121   121 
 -------------------------------------
 Alpha orbitals:
  - Frozen occupied        24    24  
  - Active occupied        14    14  
  - Active virtual         83    83  
  - Frozen virtual         0     0   
 -------------------------------------
 Beta orbitals:
  - Frozen occupied        24    24  
  - Active occupied        14    14  
  - Active virtual         83    83  
  - Frozen virtual         0     0   
 -------------------------------------

 Import integrals:   CPU 0.00 s  wall 0.00 s

 Import integrals:   CPU 31.95 s  wall 5.70 s

 MP2 amplitudes:   CPU 0.11 s  wall 0.07 s

Running a double precision version
           CCSD T amplitudes will be solved using DIIS.

           Start     Size      MaxIter   EConv     TConv     
           3         7         100       1.00e-07  1.00e-05  
 ------------------------------------------------------------------------------
           Energy (a.u.)   Ediff      Tdiff       Comment
 ------------------------------------------------------------------------------
         -7313.09233457                           
     1   -7313.08781315   4.52e-03   7.12e-01     
     2   -7313.10381733   1.60e-02   9.30e-02     
     3   -7313.10387219   5.49e-05   4.09e-02     
     4   -7313.10559094   1.72e-03   1.26e-02     Switched to DIIS steps.
     5   -7313.10627669   6.86e-04   1.11e-02     
     6   -7313.10631520   3.85e-05   2.14e-03     
     7   -7313.10632201   6.80e-06   1.14e-03     
     8   -7313.10632800   6.00e-06   4.64e-04     
     9   -7313.10632899   9.88e-07   2.23e-04     
    10   -7313.10632919   1.99e-07   6.73e-05     
    11   -7313.10632919   4.67e-09   2.81e-05     
    12   -7313.10632919   7.75e-09   1.06e-05     
    13   -7313.10632921   1.94e-08   4.74e-06     
 ------------------------------------------------------------------------------
         -7313.10632921                           CCSD T converged.

End of double precision
 SCF energy                 = -7312.59058594
 MP2 energy                 = -7313.09233457
 CCSD correlation energy     =    -0.51574327
 CCSD total energy           = -7313.10632921

 CCSD  T1^2 = 0.0114  T2^2 = 0.2215  Leading amplitudes:

 Amplitude    Orbitals with energies
 -0.0227       35 (A) A                  ->    39 (A) A                   
              -0.4686                          0.0122                     
 -0.0227       35 (A) B                  ->    39 (A) B                   
              -0.4686                          0.0122                     
 -0.0215       34 (A) A                  ->    42 (A) A                   
              -0.5222                          0.0787                     
 -0.0215       34 (A) B                  ->    42 (A) B                   
              -0.5222                          0.0787                     

 Amplitude    Orbitals with energies
 -0.1016       35 (A) A      35 (A) B    ->    39 (A) A      39 (A) B     
              -0.4686       -0.4686            0.0122        0.0122       
  0.1016       35 (A) A      35 (A) B    ->    39 (A) B      39 (A) A     
              -0.4686       -0.4686            0.0122        0.0122       
  0.1016       35 (A) B      35 (A) A    ->    39 (A) A      39 (A) B     
              -0.4686       -0.4686            0.0122        0.0122       
 -0.1016       35 (A) B      35 (A) A    ->    39 (A) B      39 (A) A     
              -0.4686       -0.4686            0.0122        0.0122       

 Computing CCSD intemediates for later calculations in double precision
 Finished.

Running a double precision version
           CCSD Lambda amplitudes will be solved using DIIS.
           Start     Size      MaxIter   EConv     LConv     
           3         7         100       1.00e-07  1.00e-05  
 ------------------------------------------------------------------------------
            Enorm      Ldiff       Comment
 ------------------------------------------------------------------------------
     1     4.98e-02   3.73e-02     
     2     1.37e-02   5.78e-03     
     3     5.62e-03   1.71e-03     
     4     3.48e-03   1.27e-03     Switched to DIIS steps.
     5     1.17e-03   6.47e-04     
     6     5.75e-04   1.82e-04     
     7     2.26e-04   5.28e-05     
     8     8.81e-05   2.37e-06     
     9     2.83e-05   3.40e-06     
    10     1.20e-05   8.42e-07     
    11     3.91e-06   1.97e-07     
    12     1.73e-06   1.43e-07     
    13     7.23e-07   1.28e-07     
    14     2.87e-07   1.53e-08     
    15     1.52e-07   2.35e-08     
    16     6.34e-08   8.30e-09     
 ------------------------------------------------------------------------------
                                   CCSD Lambda converged.

 Computing density matrices in double precision...
           Orbital response amplitudes will be solved using DIIS.
           Start     Size      MaxIter   EConv     LConv     
           3         7         100       1.00e-06  1.00e-06  
 ------------------------------------------------------------------------------
            Enorm      Ldiff       Comment
 ------------------------------------------------------------------------------
     1     7.87e-02   7.49e-03     
     2     5.48e-02   1.56e-02     
     3     5.63e-02   1.85e-02     
     4     1.22e-02   2.16e-02     Switched to DIIS steps.
     5     1.91e-03   4.50e-04     
     6     1.62e-03   1.36e-04     
     7     5.74e-04   1.96e-04     
     8     1.33e-04   1.42e-04     
     9     2.74e-05   1.93e-05     
    10     6.87e-06   2.48e-06     
    11     2.54e-06   3.75e-07     
    12     5.95e-07   3.82e-07     
 ------------------------------------------------------------------------------
                                   Orbital response converged.

 Computing density matrices... Done.
 CCSD calculation:   CPU 724.48 s  wall 132.68 s

 Transferring MO TPDM to AO TPDM
 Transferring g2_o1o1o1o1
 Transferring g2_o1o1o1v1
 Transferring g2_o1o1v1v1
 Transferring g2_o1v1o1v1
 Transferring g2_o1v1v1v1
 Transferring g2_v1v1v1v1
 Adding separable TPDM
 Computing TPDM gradient
 --------------------------------------------------------
 2e gradient
  Atom          X               Y               Z
 --------------------------------------------------------
    1        -45.664863        6.063591       -0.000000  
    2         28.842479      -22.813843       -0.000001  
    3         10.938506       16.349262        0.000001  
    4          5.883878        0.400990        0.000000  
 --------------------------------------------------------
 --------------------------------------------------------
 Final gradient
  Atom          X               Y               Z
 --------------------------------------------------------
    1        -45.664863        6.063591       -0.000000  
    2         28.842479      -22.813843       -0.000001  
    3         10.938506       16.349262        0.000001  
    4          5.883878        0.400990        0.000000  
 --------------------------------------------------------
 Analytic gradient from two-electron contribution:   CPU 168.05 s  wall 37.05 s

 Total ccman2 time:   CPU 933.42 s  wall 177.99 s


 --------------------------------------------------------------

                    Orbital Energies (a.u.)
 --------------------------------------------------------------

 Alpha MOs
 -- Occupied --
********-180.8624-169.6688-169.6682-169.6681 -80.0464 -37.9163 -33.1039
-33.1007 -33.1003 -24.2879 -24.2869 -24.2866 -24.2837 -24.2837 -15.6017
 -7.5851  -7.2332  -5.4775  -5.4766  -5.4761  -5.4655  -5.4565  -5.4557
 -2.3882  -2.3844  -2.3835  -2.3737  -2.3737  -1.1909  -0.8754  -0.7506
 -0.6020  -0.5222  -0.4686  -0.3884  -0.3733  -0.3715
 -- Virtual --
  0.0122   0.0345   0.0555   0.0787   0.0836   0.0922   0.1056   0.1890
  0.2135   0.2241   0.2415   0.2597   0.2979   0.3109   0.3328   0.3746
  0.3848   0.3934   0.4902   0.5496   0.5571   0.5785   0.5909   0.6116
  0.6948   0.7142   0.8049   0.8882   0.9157   0.9278   0.9732   1.0422
  1.0912   1.1122   1.3158   1.3425   1.5253   1.5635   1.5732   1.6272
  1.6820   1.7747   1.8418   1.9443   2.1982   2.4354   2.6457   2.6500
  2.8553   2.9751   3.3382   4.2598   4.4482   4.4937   4.5011   4.5062
  4.5374   4.6466   4.7611   4.8950   6.5404   6.5611   6.5836   7.5167
 14.7119  14.8083  14.9165  28.8718  29.5395  29.5551  29.5749  29.8886
 29.8915  29.8936  29.9078  29.9728  36.8029 130.6009 130.6126 130.6328
154.2721 166.13081912.1894
 --------------------------------------------------------------

          Ground-State Mulliken Net Atomic Charges

     Atom                 Charge (a.u.)
  ----------------------------------------
      1 I                    -0.197474
      2 P                     0.310213
      3 N                    -0.357814
      4 H                     0.245076
  ----------------------------------------
  Sum of atomic charges =    -0.000000

 -----------------------------------------------------------------
                    Cartesian Multipole Moments
 -----------------------------------------------------------------
    Charge (ESU x 10^10)
                 0.0000
    Dipole Moment (Debye)
         X      -2.2968      Y       1.6517      Z      -0.0000
       Tot       2.8290
    Quadrupole Moments (Debye-Ang)
        XX     -39.0722     XY      -3.0742     YY     -51.3831
        XZ       0.0000     YZ       0.0000     ZZ     -48.0522
    Octopole Moments (Debye-Ang^2)
       XXX       5.5077    XXY      -0.4618    XYY      16.5100
       YYY       0.6977    XXZ      -0.0000    XYZ      -0.0000
       YYZ       0.0000    XZZ      10.1920    YZZ       0.0411
       ZZZ      -0.0000
    Hexadecapole Moments (Debye-Ang^3)
      XXXX    -454.9356   XXXY       5.6081   XXYY    -130.4440
      XYYY      -6.4621   YYYY    -131.3936   XXXZ       0.0000
      XXYZ       0.0000   XYYZ      -0.0000   YYYZ       0.0000
      XXZZ    -111.6091   XYZZ      -1.8386   YYZZ     -32.1072
      XZZZ       0.0000   YZZZ       0.0000   ZZZZ     -67.7042
 -----------------------------------------------------------------
 DrvMan completing analytic gradient of the correlated energy
 Correlated dipole moment
            1
    1  -0.9036255
    2   0.6498152
    3  -0.0000000
 Energy read as -7313.106329213
 Full Analytical Gradient: (in a.u., or Hartree/Bohr)
             1             2             3             4
    1   -0.00001019   -0.00000670   -0.00082914    0.00084603
    2   -0.00001267    0.00007387    0.00000326   -0.00006446
    3   -0.00000000    0.00000004   -0.00000001   -0.00000003
 Gradient time:  CPU 0.77 s  wall 0.78 s
 ----------------------------------------------------------------
             Standard Nuclear Orientation (Angstroms)
    I     Atom           X                Y                Z
 ----------------------------------------------------------------
    1      I       0.8239790258    -0.0417807011    -0.0000000000
    2      P      -1.6003365973     0.5726781717     0.0000000000
    3      N      -2.3312682513    -0.8112367766    -0.0000000000
    4      H      -3.3479616498    -0.6971379822    -0.0000000000
 ----------------------------------------------------------------
 Nuclear Repulsion Energy =   278.1013673699 hartrees
 There are       38 alpha and       38 beta electrons

                       Distance Matrix (Angstroms)
             I (  1)   P (  2)   N (  3)
   P (  2)  2.500973
   N (  3)  3.247714  1.565082
   H (  4)  4.223101  2.160238  1.023076

 Requested basis set is 6-311++G(d,p)
 There are 48 shells and 121 basis functions
 A cutoff of  1.0D-14 yielded   1036 shell pairs
 There are      6911 function pairs (      7775 Cartesian)
 Smallest overlap matrix eigenvalue = 2.47E-03
 Guess MOs from SCF MO coefficient file

 -----------------------------------------------------------------------
  General SCF calculation program by
  Eric Jon Sundstrom, Paul Horn, Yuezhi Mao, Dmitri Zuev, Alec White,
  David Stuck, Shaama M.S., Shane Yost, Joonho Lee, David Small,
  Daniel Levine, Susi Lehtola, Hugh Burton, Evgeny Epifanovsky
 -----------------------------------------------------------------------
 Hartree-Fock
 using 6 threads for integral computing
 -------------------------------------------------------
 OpenMP Integral computing Module                
 Release: version 2.0, May 2017, Q-Chem Inc. Pleasanton 
 -------------------------------------------------------
 A restricted SCF calculation will be
 performed using DIIS
 SCF converges when DIIS error is below 1.0e-08
 ---------------------------------------
  Cycle       Energy         DIIS error
 ---------------------------------------
    1   -7312.5905381974      2.48e-05  
    2   -7312.5905390830      7.32e-06  
    3   -7312.5905391573      5.07e-06  
    4   -7312.5905392026      7.83e-07  
    5   -7312.5905392059      2.27e-07  
    6   -7312.5905392060      7.12e-08  
    7   -7312.5905392063      3.91e-08  
    8   -7312.5905392061      1.92e-08  
    9   -7312.5905392061      6.85e-09  Convergence criterion met
 ---------------------------------------
 SCF time:   CPU 5.05s  wall 1.00s 
 SCF   energy in the final basis set =    -7312.5905392061
 Total energy in the final basis set =    -7312.5905392061


 ------------------------------------------------------------------------------

   CCMAN2: suite of methods based on coupled cluster
           and equation of motion theories.

   Components:
   * libvmm-1.3-trunk
     by Evgeny Epifanovsky, Ilya Kaliman.
   * libtensor-2.5-trunk
     by Evgeny Epifanovsky, Michael Wormit, Dmitry Zuev, Sam Manzer, 
        Ilya Kaliman.
   * libcc-2.5-trunk
     by Evgeny Epifanovsky, Arik Landau, Tomasz Kus, Kirill Khistyaev, 
        Dmitry Zuev, Prashant Manohar, Xintian Feng, Anna Krylov, 
        Matthew Goldey, Alec White, Thomas Jagau, Kaushik Nanda, 
        Anastasia Gunina, Alexander Kunitsa, Joonho Lee.

   CCMAN original authors:
   Anna I. Krylov, C. David Sherrill, Steven R. Gwaltney,
   Edward F. C. Byrd (2000)
   Sergey V. Levchenko, Lyudmila V. Slipchenko, Tao Wang,
   Ana-Maria C. Cristian (2003)
   Piotr A. Pieniazek, C. Melania Oana, Evgeny Epifanovsky (2007)
   Prashant Manohar (2009)

 ------------------------------------------------------------------------------


 Allocating and initializing 30808MB of RAM...
 Calculation will run on 6 cores.


 Alpha MOs, Restricted
 -- Occupied --                  
******* -180.86 -169.67 -169.67 -169.67  -80.05  -37.92  -33.10
  1 A     2 A     3 A     4 A     5 A     6 A     7 A     8 A                  
-33.101 -33.100 -24.288 -24.287 -24.287 -24.284 -24.284 -15.602
  9 A    10 A    11 A    12 A    13 A    14 A    15 A    16 A                  
 -7.585  -7.233  -5.477  -5.477  -5.476  -5.465  -5.456  -5.456
 17 A    18 A    19 A    20 A    21 A    22 A    23 A    24 A                  
 -2.388  -2.384  -2.383  -2.374  -2.374  -1.191  -0.875  -0.750
 25 A    26 A    27 A    28 A    29 A    30 A    31 A    32 A                  
 -0.602  -0.522  -0.469  -0.388  -0.373  -0.372
 33 A    34 A    35 A    36 A    37 A    38 A                                  
 -- Virtual --                   
  0.012   0.035   0.055   0.079   0.084   0.092   0.106   0.189
 39 A    40 A    41 A    42 A    43 A    44 A    45 A    46 A                  
  0.214   0.224   0.241   0.259   0.298   0.311   0.333   0.375
 47 A    48 A    49 A    50 A    51 A    52 A    53 A    54 A                  
  0.385   0.393   0.490   0.550   0.557   0.579   0.591   0.612
 55 A    56 A    57 A    58 A    59 A    60 A    61 A    62 A                  
  0.694   0.714   0.805   0.888   0.916   0.928   0.973   1.042
 63 A    64 A    65 A    66 A    67 A    68 A    69 A    70 A                  
  1.091   1.112   1.316   1.343   1.525   1.563   1.573   1.627
 71 A    72 A    73 A    74 A    75 A    76 A    77 A    78 A                  
  1.682   1.775   1.842   1.944   2.195   2.435   2.644   2.649
 79 A    80 A    81 A    82 A    83 A    84 A    85 A    86 A                  
  2.856   2.975   3.335   4.260   4.448   4.494   4.501   4.506
 87 A    88 A    89 A    90 A    91 A    92 A    93 A    94 A                  
  4.537   4.647   4.761   4.892   6.540   6.561   6.584   7.517
 95 A    96 A    97 A    98 A    99 A   100 A   101 A   102 A                  
 14.712  14.808  14.916  28.872  29.539  29.555  29.575  29.889
103 A   104 A   105 A   106 A   107 A   108 A   109 A   110 A                  
 29.892  29.894  29.908  29.973  36.801 130.601 130.613 130.633
111 A   112 A   113 A   114 A   115 A   116 A   117 A   118 A                  
154.272 166.1311912.189
119 A   120 A   121 A                                                          

 Beta MOs, Restricted
 -- Occupied --                  
******* -180.86 -169.67 -169.67 -169.67  -80.05  -37.92  -33.10
  1 A     2 A     3 A     4 A     5 A     6 A     7 A     8 A                  
-33.101 -33.100 -24.288 -24.287 -24.287 -24.284 -24.284 -15.602
  9 A    10 A    11 A    12 A    13 A    14 A    15 A    16 A                  
 -7.585  -7.233  -5.477  -5.477  -5.476  -5.465  -5.456  -5.456
 17 A    18 A    19 A    20 A    21 A    22 A    23 A    24 A                  
 -2.388  -2.384  -2.383  -2.374  -2.374  -1.191  -0.875  -0.750
 25 A    26 A    27 A    28 A    29 A    30 A    31 A    32 A                  
 -0.602  -0.522  -0.469  -0.388  -0.373  -0.372
 33 A    34 A    35 A    36 A    37 A    38 A                                  
 -- Virtual --                   
  0.012   0.035   0.055   0.079   0.084   0.092   0.106   0.189
 39 A    40 A    41 A    42 A    43 A    44 A    45 A    46 A                  
  0.214   0.224   0.241   0.259   0.298   0.311   0.333   0.375
 47 A    48 A    49 A    50 A    51 A    52 A    53 A    54 A                  
  0.385   0.393   0.490   0.550   0.557   0.579   0.591   0.612
 55 A    56 A    57 A    58 A    59 A    60 A    61 A    62 A                  
  0.694   0.714   0.805   0.888   0.916   0.928   0.973   1.042
 63 A    64 A    65 A    66 A    67 A    68 A    69 A    70 A                  
  1.091   1.112   1.316   1.343   1.525   1.563   1.573   1.627
 71 A    72 A    73 A    74 A    75 A    76 A    77 A    78 A                  
  1.682   1.775   1.842   1.944   2.195   2.435   2.644   2.649
 79 A    80 A    81 A    82 A    83 A    84 A    85 A    86 A                  
  2.856   2.975   3.335   4.260   4.448   4.494   4.501   4.506
 87 A    88 A    89 A    90 A    91 A    92 A    93 A    94 A                  
  4.537   4.647   4.761   4.892   6.540   6.561   6.584   7.517
 95 A    96 A    97 A    98 A    99 A   100 A   101 A   102 A                  
 14.712  14.808  14.916  28.872  29.539  29.555  29.575  29.889
103 A   104 A   105 A   106 A   107 A   108 A   109 A   110 A                  
 29.892  29.894  29.908  29.973  36.801 130.601 130.613 130.633
111 A   112 A   113 A   114 A   115 A   116 A   117 A   118 A                  
154.272 166.1311912.189
119 A   120 A   121 A                                                          

 Occupation and symmetry of molecular orbitals

 Point group: C1 (1 irreducible representation).

                           A     All 
 -------------------------------------
 All molecular orbitals:
  - Alpha                  121   121 
  - Beta                   121   121 
 -------------------------------------
 Alpha orbitals:
  - Frozen occupied        24    24  
  - Active occupied        14    14  
  - Active virtual         83    83  
  - Frozen virtual         0     0   
 -------------------------------------
 Beta orbitals:
  - Frozen occupied        24    24  
  - Active occupied        14    14  
  - Active virtual         83    83  
  - Frozen virtual         0     0   
 -------------------------------------

 Import integrals:   CPU 0.00 s  wall 0.00 s

 Import integrals:   CPU 31.24 s  wall 5.41 s

 MP2 amplitudes:   CPU 0.05 s  wall 0.03 s

Running a double precision version
           CCSD T amplitudes will be solved using DIIS.

           Start     Size      MaxIter   EConv     TConv     
           3         7         100       1.00e-07  1.00e-05  
 ------------------------------------------------------------------------------
           Energy (a.u.)   Ediff      Tdiff       Comment
 ------------------------------------------------------------------------------
         -7313.09234286                           
     1   -7313.08780116   4.54e-03   7.12e-01     
     2   -7313.10381656   1.60e-02   9.30e-02     
     3   -7313.10387018   5.36e-05   4.09e-02     
     4   -7313.10559038   1.72e-03   1.26e-02     Switched to DIIS steps.
     5   -7313.10627673   6.86e-04   1.11e-02     
     6   -7313.10631527   3.85e-05   2.14e-03     
     7   -7313.10632207   6.80e-06   1.14e-03     
     8   -7313.10632806   5.98e-06   4.63e-04     
     9   -7313.10632904   9.85e-07   2.23e-04     
    10   -7313.10632924   1.99e-07   6.74e-05     
    11   -7313.10632924   4.68e-09   2.81e-05     
    12   -7313.10632924   7.72e-09   1.06e-05     
    13   -7313.10632926   1.93e-08   4.74e-06     
 ------------------------------------------------------------------------------
         -7313.10632926                           CCSD T converged.

End of double precision
 SCF energy                 = -7312.59053921
 MP2 energy                 = -7313.09234286
 CCSD correlation energy     =    -0.51579006
 CCSD total energy           = -7313.10632926

 CCSD  T1^2 = 0.0114  T2^2 = 0.2216  Leading amplitudes:

 Amplitude    Orbitals with energies
 -0.0227       35 (A) A                  ->    39 (A) A                   
              -0.4686                          0.0122                     
 -0.0227       35 (A) B                  ->    39 (A) B                   
              -0.4686                          0.0122                     
 -0.0215       34 (A) A                  ->    42 (A) A                   
              -0.5222                          0.0787                     
 -0.0215       34 (A) B                  ->    42 (A) B                   
              -0.5222                          0.0787                     

 Amplitude    Orbitals with energies
 -0.1015       35 (A) A      35 (A) B    ->    39 (A) A      39 (A) B     
              -0.4686       -0.4686            0.0122        0.0122       
  0.1015       35 (A) A      35 (A) B    ->    39 (A) B      39 (A) A     
              -0.4686       -0.4686            0.0122        0.0122       
  0.1015       35 (A) B      35 (A) A    ->    39 (A) A      39 (A) B     
              -0.4686       -0.4686            0.0122        0.0122       
 -0.1015       35 (A) B      35 (A) A    ->    39 (A) B      39 (A) A     
              -0.4686       -0.4686            0.0122        0.0122       

 Computing CCSD intemediates for later calculations in double precision
 Finished.

Running a double precision version
           CCSD Lambda amplitudes will be solved using DIIS.
           Start     Size      MaxIter   EConv     LConv     
           3         7         100       1.00e-07  1.00e-05  
 ------------------------------------------------------------------------------
            Enorm      Ldiff       Comment
 ------------------------------------------------------------------------------
     1     4.98e-02   3.73e-02     
     2     1.37e-02   5.78e-03     
     3     5.61e-03   1.71e-03     
     4     3.48e-03   1.27e-03     Switched to DIIS steps.
     5     1.17e-03   6.47e-04     
     6     5.75e-04   1.82e-04     
     7     2.26e-04   5.27e-05     
     8     8.81e-05   2.40e-06     
     9     2.83e-05   3.41e-06     
    10     1.20e-05   8.46e-07     
    11     3.91e-06   1.98e-07     
    12     1.74e-06   1.43e-07     
    13     7.23e-07   1.28e-07     
    14     2.87e-07   1.54e-08     
    15     1.52e-07   2.35e-08     
    16     6.36e-08   8.37e-09     
 ------------------------------------------------------------------------------
                                   CCSD Lambda converged.

 Computing density matrices in double precision...
           Orbital response amplitudes will be solved using DIIS.
           Start     Size      MaxIter   EConv     LConv     
           3         7         100       1.00e-06  1.00e-06  
 ------------------------------------------------------------------------------
            Enorm      Ldiff       Comment
 ------------------------------------------------------------------------------
     1     7.87e-02   7.50e-03     
     2     5.48e-02   1.56e-02     
     3     5.62e-02   1.84e-02     
     4     1.22e-02   2.15e-02     Switched to DIIS steps.
     5     1.91e-03   4.64e-04     
     6     1.62e-03   1.30e-04     
     7     5.74e-04   1.96e-04     
     8     1.33e-04   1.42e-04     
     9     2.74e-05   1.93e-05     
    10     6.88e-06   2.48e-06     
    11     2.55e-06   3.77e-07     
    12     5.94e-07   3.83e-07     
 ------------------------------------------------------------------------------
                                   Orbital response converged.

 Computing density matrices... Done.
 CCSD calculation:   CPU 724.09 s  wall 132.52 s

 Transferring MO TPDM to AO TPDM
 Transferring g2_o1o1o1o1
 Transferring g2_o1o1o1v1
 Transferring g2_o1o1v1v1
 Transferring g2_o1v1o1v1
 Transferring g2_o1v1v1v1
 Transferring g2_v1v1v1v1
 Adding separable TPDM
 Computing TPDM gradient
 --------------------------------------------------------
 2e gradient
  Atom          X               Y               Z
 --------------------------------------------------------
    1        -45.663450        6.062881        0.000000  
    2         28.842733      -22.810947       -0.000000  
    3         10.941050       16.346150       -0.000000  
    4          5.879666        0.401916       -0.000000  
 --------------------------------------------------------
 --------------------------------------------------------
 Final gradient
  Atom          X               Y               Z
 --------------------------------------------------------
    1        -45.663450        6.062881        0.000000  
    2         28.842733      -22.810947       -0.000000  
    3         10.941050       16.346150       -0.000000  
    4          5.879666        0.401916       -0.000000  
 --------------------------------------------------------
 Analytic gradient from two-electron contribution:   CPU 167.66 s  wall 33.29 s

 Total ccman2 time:   CPU 927.32 s  wall 172.43 s


 --------------------------------------------------------------

                    Orbital Energies (a.u.)
 --------------------------------------------------------------

 Alpha MOs
 -- Occupied --
********-180.8624-169.6688-169.6681-169.6681 -80.0463 -37.9163 -33.1039
-33.1006 -33.1003 -24.2879 -24.2869 -24.2866 -24.2837 -24.2837 -15.6019
 -7.5851  -7.2332  -5.4774  -5.4766  -5.4761  -5.4655  -5.4565  -5.4557
 -2.3882  -2.3844  -2.3835  -2.3737  -2.3736  -1.1906  -0.8753  -0.7502
 -0.6018  -0.5222  -0.4686  -0.3884  -0.3733  -0.3715
 -- Virtual --
  0.0122   0.0345   0.0554   0.0787   0.0836   0.0922   0.1056   0.1889
  0.2135   0.2241   0.2415   0.2593   0.2979   0.3108   0.3328   0.3747
  0.3847   0.3934   0.4902   0.5496   0.5571   0.5786   0.5909   0.6116
  0.6943   0.7141   0.8049   0.8882   0.9158   0.9277   0.9726   1.0422
  1.0914   1.1123   1.3160   1.3426   1.5251   1.5634   1.5732   1.6272
  1.6816   1.7747   1.8418   1.9442   2.1955   2.4353   2.6439   2.6495
  2.8558   2.9753   3.3353   4.2596   4.4479   4.4937   4.5011   4.5062
  4.5374   4.6466   4.7610   4.8921   6.5404   6.5611   6.5836   7.5166
 14.7119  14.8083  14.9164  28.8718  29.5395  29.5551  29.5750  29.8886
 29.8915  29.8936  29.9078  29.9729  36.8009 130.6009 130.6126 130.6328
154.2721 166.13071912.1894
 --------------------------------------------------------------

          Ground-State Mulliken Net Atomic Charges

     Atom                 Charge (a.u.)
  ----------------------------------------
      1 I                    -0.197486
      2 P                     0.310218
      3 N                    -0.357609
      4 H                     0.244877
  ----------------------------------------
  Sum of atomic charges =    -0.000000

 -----------------------------------------------------------------
                    Cartesian Multipole Moments
 -----------------------------------------------------------------
    Charge (ESU x 10^10)
                 0.0000
    Dipole Moment (Debye)
         X      -2.2984      Y       1.6511      Z       0.0000
       Tot       2.8299
    Quadrupole Moments (Debye-Ang)
        XX     -39.0631     XY      -3.0715     YY     -51.3848
        XZ      -0.0000     YZ       0.0000     ZZ     -48.0547
    Octopole Moments (Debye-Ang^2)
       XXX       5.4646    XXY      -0.4707    XYY      16.5152
       YYY       0.7003    XXZ      -0.0000    XYZ      -0.0000
       YYZ       0.0000    XZZ      10.2000    YZZ       0.0423
       ZZZ       0.0000
    Hexadecapole Moments (Debye-Ang^3)
      XXXX    -454.7792   XXXY       5.6498   XXYY    -130.4637
      XYYY      -6.4734   YYYY    -131.4031   XXXZ      -0.0000
      XXYZ       0.0000   XYYZ      -0.0000   YYYZ       0.0000
      XXZZ    -111.6406   XYZZ      -1.8430   YYZZ     -32.1095
      XZZZ      -0.0000   YZZZ       0.0000   ZZZZ     -67.7083
 -----------------------------------------------------------------
 DrvMan completing analytic gradient of the correlated energy
 Correlated dipole moment
            1
    1  -0.9042453
    2   0.6495901
    3   0.0000000
 Energy read as -7313.106329262
 Full Analytical Gradient: (in a.u., or Hartree/Bohr)
             1             2             3             4
    1   -0.00001539    0.00004057    0.00079138   -0.00081657
    2   -0.00000165    0.00001680   -0.00007014    0.00005499
    3   -0.00000000    0.00000000   -0.00000000    0.00000000
 Gradient time:  CPU 0.79 s  wall 0.80 s
 ----------------------------------------------------------------
             Standard Nuclear Orientation (Angstroms)
    I     Atom           X                Y                Z
 ----------------------------------------------------------------
    1      I       0.8239790258    -0.0417807011    -0.0000000000
    2      P      -1.6003365973     0.5726781717     0.0000000000
    3      N      -2.3312682513    -0.8112367766    -0.0000000000
    4      H      -3.3469616498    -0.6961379822    -0.0000000000
 ----------------------------------------------------------------
 Nuclear Repulsion Energy =   278.1086655432 hartrees
 There are       38 alpha and       38 beta electrons

                       Distance Matrix (Angstroms)
             I (  1)   P (  2)   N (  3)
   P (  2)  2.500973
   N (  3)  3.247714  1.565082
   H (  4)  4.221958  2.158841  1.022194

 Requested basis set is 6-311++G(d,p)
 There are 48 shells and 121 basis functions
 A cutoff of  1.0D-14 yielded   1036 shell pairs
 There are      6911 function pairs (      7775 Cartesian)
 Smallest overlap matrix eigenvalue = 2.47E-03
 Guess MOs from SCF MO coefficient file

 -----------------------------------------------------------------------
  General SCF calculation program by
  Eric Jon Sundstrom, Paul Horn, Yuezhi Mao, Dmitri Zuev, Alec White,
  David Stuck, Shaama M.S., Shane Yost, Joonho Lee, David Small,
  Daniel Levine, Susi Lehtola, Hugh Burton, Evgeny Epifanovsky
 -----------------------------------------------------------------------
 Hartree-Fock
 using 6 threads for integral computing
 -------------------------------------------------------
 OpenMP Integral computing Module                
 Release: version 2.0, May 2017, Q-Chem Inc. Pleasanton 
 -------------------------------------------------------
 A restricted SCF calculation will be
 performed using DIIS
 SCF converges when DIIS error is below 1.0e-08
 ---------------------------------------
  Cycle       Energy         DIIS error
 ---------------------------------------
    1   -7312.5905591263      1.31e-05  
    2   -7312.5905594065      3.70e-06  
    3   -7312.5905594277      2.58e-06  
    4   -7312.5905594396      4.30e-07  
    5   -7312.5905594406      1.31e-07  
    6   -7312.5905594407      5.14e-08  
    7   -7312.5905594408      2.98e-08  
    8   -7312.5905594407      1.25e-08  
    9   -7312.5905594407      3.84e-09  Convergence criterion met
 ---------------------------------------
 SCF time:   CPU 5.28s  wall 1.00s 
 SCF   energy in the final basis set =    -7312.5905594407
 Total energy in the final basis set =    -7312.5905594407


 ------------------------------------------------------------------------------

   CCMAN2: suite of methods based on coupled cluster
           and equation of motion theories.

   Components:
   * libvmm-1.3-trunk
     by Evgeny Epifanovsky, Ilya Kaliman.
   * libtensor-2.5-trunk
     by Evgeny Epifanovsky, Michael Wormit, Dmitry Zuev, Sam Manzer, 
        Ilya Kaliman.
   * libcc-2.5-trunk
     by Evgeny Epifanovsky, Arik Landau, Tomasz Kus, Kirill Khistyaev, 
        Dmitry Zuev, Prashant Manohar, Xintian Feng, Anna Krylov, 
        Matthew Goldey, Alec White, Thomas Jagau, Kaushik Nanda, 
        Anastasia Gunina, Alexander Kunitsa, Joonho Lee.

   CCMAN original authors:
   Anna I. Krylov, C. David Sherrill, Steven R. Gwaltney,
   Edward F. C. Byrd (2000)
   Sergey V. Levchenko, Lyudmila V. Slipchenko, Tao Wang,
   Ana-Maria C. Cristian (2003)
   Piotr A. Pieniazek, C. Melania Oana, Evgeny Epifanovsky (2007)
   Prashant Manohar (2009)

 ------------------------------------------------------------------------------


 Allocating and initializing 30808MB of RAM...
 Calculation will run on 6 cores.


 Alpha MOs, Restricted
 -- Occupied --                  
******* -180.86 -169.67 -169.67 -169.67  -80.05  -37.92  -33.10
  1 A     2 A     3 A     4 A     5 A     6 A     7 A     8 A                  
-33.101 -33.100 -24.288 -24.287 -24.287 -24.284 -24.284 -15.602
  9 A    10 A    11 A    12 A    13 A    14 A    15 A    16 A                  
 -7.585  -7.233  -5.477  -5.477  -5.476  -5.465  -5.456  -5.456
 17 A    18 A    19 A    20 A    21 A    22 A    23 A    24 A                  
 -2.388  -2.384  -2.384  -2.374  -2.374  -1.191  -0.875  -0.750
 25 A    26 A    27 A    28 A    29 A    30 A    31 A    32 A                  
 -0.602  -0.522  -0.469  -0.388  -0.373  -0.372
 33 A    34 A    35 A    36 A    37 A    38 A                                  
 -- Virtual --                   
  0.012   0.035   0.055   0.079   0.084   0.092   0.106   0.189
 39 A    40 A    41 A    42 A    43 A    44 A    45 A    46 A                  
  0.213   0.224   0.241   0.259   0.298   0.311   0.333   0.375
 47 A    48 A    49 A    50 A    51 A    52 A    53 A    54 A                  
  0.385   0.393   0.490   0.550   0.557   0.578   0.591   0.612
 55 A    56 A    57 A    58 A    59 A    60 A    61 A    62 A                  
  0.695   0.714   0.805   0.888   0.916   0.928   0.973   1.042
 63 A    64 A    65 A    66 A    67 A    68 A    69 A    70 A                  
  1.091   1.112   1.316   1.343   1.525   1.563   1.573   1.627
 71 A    72 A    73 A    74 A    75 A    76 A    77 A    78 A                  
  1.682   1.775   1.842   1.944   2.197   2.435   2.645   2.650
 79 A    80 A    81 A    82 A    83 A    84 A    85 A    86 A                  
  2.855   2.975   3.337   4.260   4.448   4.494   4.501   4.506
 87 A    88 A    89 A    90 A    91 A    92 A    93 A    94 A                  
  4.537   4.647   4.761   4.893   6.540   6.561   6.584   7.517
 95 A    96 A    97 A    98 A    99 A   100 A   101 A   102 A                  
 14.712  14.808  14.916  28.872  29.539  29.555  29.575  29.889
103 A   104 A   105 A   106 A   107 A   108 A   109 A   110 A                  
 29.891  29.894  29.908  29.973  36.802 130.601 130.613 130.633
111 A   112 A   113 A   114 A   115 A   116 A   117 A   118 A                  
154.272 166.1311912.189
119 A   120 A   121 A                                                          

 Beta MOs, Restricted
 -- Occupied --                  
******* -180.86 -169.67 -169.67 -169.67  -80.05  -37.92  -33.10
  1 A     2 A     3 A     4 A     5 A     6 A     7 A     8 A                  
-33.101 -33.100 -24.288 -24.287 -24.287 -24.284 -24.284 -15.602
  9 A    10 A    11 A    12 A    13 A    14 A    15 A    16 A                  
 -7.585  -7.233  -5.477  -5.477  -5.476  -5.465  -5.456  -5.456
 17 A    18 A    19 A    20 A    21 A    22 A    23 A    24 A                  
 -2.388  -2.384  -2.384  -2.374  -2.374  -1.191  -0.875  -0.750
 25 A    26 A    27 A    28 A    29 A    30 A    31 A    32 A                  
 -0.602  -0.522  -0.469  -0.388  -0.373  -0.372
 33 A    34 A    35 A    36 A    37 A    38 A                                  
 -- Virtual --                   
  0.012   0.035   0.055   0.079   0.084   0.092   0.106   0.189
 39 A    40 A    41 A    42 A    43 A    44 A    45 A    46 A                  
  0.213   0.224   0.241   0.259   0.298   0.311   0.333   0.375
 47 A    48 A    49 A    50 A    51 A    52 A    53 A    54 A                  
  0.385   0.393   0.490   0.550   0.557   0.578   0.591   0.612
 55 A    56 A    57 A    58 A    59 A    60 A    61 A    62 A                  
  0.695   0.714   0.805   0.888   0.916   0.928   0.973   1.042
 63 A    64 A    65 A    66 A    67 A    68 A    69 A    70 A                  
  1.091   1.112   1.316   1.343   1.525   1.563   1.573   1.627
 71 A    72 A    73 A    74 A    75 A    76 A    77 A    78 A                  
  1.682   1.775   1.842   1.944   2.197   2.435   2.645   2.650
 79 A    80 A    81 A    82 A    83 A    84 A    85 A    86 A                  
  2.855   2.975   3.337   4.260   4.448   4.494   4.501   4.506
 87 A    88 A    89 A    90 A    91 A    92 A    93 A    94 A                  
  4.537   4.647   4.761   4.893   6.540   6.561   6.584   7.517
 95 A    96 A    97 A    98 A    99 A   100 A   101 A   102 A                  
 14.712  14.808  14.916  28.872  29.539  29.555  29.575  29.889
103 A   104 A   105 A   106 A   107 A   108 A   109 A   110 A                  
 29.891  29.894  29.908  29.973  36.802 130.601 130.613 130.633
111 A   112 A   113 A   114 A   115 A   116 A   117 A   118 A                  
154.272 166.1311912.189
119 A   120 A   121 A                                                          

 Occupation and symmetry of molecular orbitals

 Point group: C1 (1 irreducible representation).

                           A     All 
 -------------------------------------
 All molecular orbitals:
  - Alpha                  121   121 
  - Beta                   121   121 
 -------------------------------------
 Alpha orbitals:
  - Frozen occupied        24    24  
  - Active occupied        14    14  
  - Active virtual         83    83  
  - Frozen virtual         0     0   
 -------------------------------------
 Beta orbitals:
  - Frozen occupied        24    24  
  - Active occupied        14    14  
  - Active virtual         83    83  
  - Frozen virtual         0     0   
 -------------------------------------

 Import integrals:   CPU 0.00 s  wall 0.00 s

 Import integrals:   CPU 31.17 s  wall 5.40 s

 MP2 amplitudes:   CPU 0.05 s  wall 0.03 s

Running a double precision version
           CCSD T amplitudes will be solved using DIIS.

           Start     Size      MaxIter   EConv     TConv     
           3         7         100       1.00e-07  1.00e-05  
 ------------------------------------------------------------------------------
           Energy (a.u.)   Ediff      Tdiff       Comment
 ------------------------------------------------------------------------------
         -7313.09234064                           
     1   -7313.08780818   4.53e-03   7.12e-01     
     2   -7313.10381795   1.60e-02   9.30e-02     
     3   -7313.10387224   5.43e-05   4.09e-02     
     4   -7313.10559165   1.72e-03   1.26e-02     Switched to DIIS steps.
     5   -7313.10627752   6.86e-04   1.11e-02     
     6   -7313.10631601   3.85e-05   2.14e-03     
     7   -7313.10632280   6.79e-06   1.14e-03     
     8   -7313.10632878   5.98e-06   4.63e-04     
     9   -7313.10632977   9.86e-07   2.23e-04     
    10   -7313.10632997   1.99e-07   6.73e-05     
    11   -7313.10632996   4.67e-09   2.81e-05     
    12   -7313.10632997   7.69e-09   1.06e-05     
    13   -7313.10632999   1.93e-08   4.74e-06     
 ------------------------------------------------------------------------------
         -7313.10632999                           CCSD T converged.

End of double precision
 SCF energy                 = -7312.59055944
 MP2 energy                 = -7313.09234064
 CCSD correlation energy     =    -0.51577055
 CCSD total energy           = -7313.10632999

 CCSD  T1^2 = 0.0114  T2^2 = 0.2216  Leading amplitudes:

 Amplitude    Orbitals with energies
 -0.0227       35 (A) A                  ->    39 (A) A                   
              -0.4686                          0.0122                     
 -0.0227       35 (A) B                  ->    39 (A) B                   
              -0.4686                          0.0122                     
 -0.0215       34 (A) A                  ->    42 (A) A                   
              -0.5222                          0.0787                     
 -0.0215       34 (A) B                  ->    42 (A) B                   
              -0.5222                          0.0787                     

 Amplitude    Orbitals with energies
 -0.1016       35 (A) A      35 (A) B    ->    39 (A) A      39 (A) B     
              -0.4686       -0.4686            0.0122        0.0122       
  0.1016       35 (A) A      35 (A) B    ->    39 (A) B      39 (A) A     
              -0.4686       -0.4686            0.0122        0.0122       
  0.1016       35 (A) B      35 (A) A    ->    39 (A) A      39 (A) B     
              -0.4686       -0.4686            0.0122        0.0122       
 -0.1016       35 (A) B      35 (A) A    ->    39 (A) B      39 (A) A     
              -0.4686       -0.4686            0.0122        0.0122       

 Computing CCSD intemediates for later calculations in double precision
 Finished.

Running a double precision version
           CCSD Lambda amplitudes will be solved using DIIS.
           Start     Size      MaxIter   EConv     LConv     
           3         7         100       1.00e-07  1.00e-05  
 ------------------------------------------------------------------------------
            Enorm      Ldiff       Comment
 ------------------------------------------------------------------------------
     1     4.98e-02   3.73e-02     
     2     1.37e-02   5.78e-03     
     3     5.61e-03   1.71e-03     
     4     3.48e-03   1.27e-03     Switched to DIIS steps.
     5     1.17e-03   6.47e-04     
     6     5.75e-04   1.81e-04     
     7     2.26e-04   5.27e-05     
     8     8.80e-05   2.39e-06     
     9     2.83e-05   3.41e-06     
    10     1.20e-05   8.45e-07     
    11     3.91e-06   1.98e-07     
    12     1.74e-06   1.43e-07     
    13     7.22e-07   1.28e-07     
    14     2.87e-07   1.54e-08     
    15     1.52e-07   2.35e-08     
    16     6.35e-08   8.36e-09     
 ------------------------------------------------------------------------------
                                   CCSD Lambda converged.

 Computing density matrices in double precision...
           Orbital response amplitudes will be solved using DIIS.
           Start     Size      MaxIter   EConv     LConv     
           3         7         100       1.00e-06  1.00e-06  
 ------------------------------------------------------------------------------
            Enorm      Ldiff       Comment
 ------------------------------------------------------------------------------
     1     7.87e-02   7.50e-03     
     2     5.48e-02   1.56e-02     
     3     5.62e-02   1.84e-02     
     4     1.22e-02   2.16e-02     Switched to DIIS steps.
     5     1.91e-03   4.59e-04     
     6     1.62e-03   1.32e-04     
     7     5.74e-04   1.96e-04     
     8     1.33e-04   1.42e-04     
     9     2.74e-05   1.93e-05     
    10     6.87e-06   2.48e-06     
    11     2.55e-06   3.77e-07     
    12     5.94e-07   3.83e-07     
 ------------------------------------------------------------------------------
                                   Orbital response converged.

 Computing density matrices... Done.
 CCSD calculation:   CPU 721.74 s  wall 131.70 s

 Transferring MO TPDM to AO TPDM
 Transferring g2_o1o1o1o1
 Transferring g2_o1o1o1v1
 Transferring g2_o1o1v1v1
 Transferring g2_o1v1o1v1
 Transferring g2_o1v1v1v1
 Transferring g2_v1v1v1v1
 Adding separable TPDM
 Computing TPDM gradient
 --------------------------------------------------------
 2e gradient
  Atom          X               Y               Z
 --------------------------------------------------------
    1        -45.665091        6.063659        0.000000  
    2         28.844057      -22.811137        0.000000  
    3         10.940723       16.350712       -0.000000  
    4          5.880311        0.396766       -0.000000  
 --------------------------------------------------------
 --------------------------------------------------------
 Final gradient
  Atom          X               Y               Z
 --------------------------------------------------------
    1        -45.665091        6.063659        0.000000  
    2         28.844057      -22.811137        0.000000  
    3         10.940723       16.350712       -0.000000  
    4          5.880311        0.396766       -0.000000  
 --------------------------------------------------------
 Analytic gradient from two-electron contribution:   CPU 168.96 s  wall 36.50 s

 Total ccman2 time:   CPU 927.29 s  wall 174.91 s


 --------------------------------------------------------------

                    Orbital Energies (a.u.)
 --------------------------------------------------------------

 Alpha MOs
 -- Occupied --
********-180.8624-169.6688-169.6682-169.6681 -80.0463 -37.9163 -33.1039
-33.1007 -33.1003 -24.2879 -24.2869 -24.2866 -24.2837 -24.2837 -15.6018
 -7.5851  -7.2332  -5.4775  -5.4766  -5.4761  -5.4655  -5.4565  -5.4557
 -2.3882  -2.3844  -2.3835  -2.3737  -2.3737  -1.1908  -0.8753  -0.7503
 -0.6019  -0.5222  -0.4686  -0.3884  -0.3733  -0.3715
 -- Virtual --
  0.0122   0.0345   0.0555   0.0787   0.0836   0.0922   0.1056   0.1889
  0.2135   0.2241   0.2415   0.2595   0.2979   0.3108   0.3328   0.3746
  0.3848   0.3934   0.4902   0.5496   0.5571   0.5785   0.5909   0.6115
  0.6946   0.7141   0.8049   0.8882   0.9157   0.9277   0.9729   1.0422
  1.0912   1.1121   1.3160   1.3425   1.5251   1.5634   1.5732   1.6271
  1.6816   1.7747   1.8418   1.9443   2.1966   2.4355   2.6447   2.6501
  2.8553   2.9751   3.3367   4.2597   4.4482   4.4937   4.5011   4.5062
  4.5374   4.6466   4.7611   4.8932   6.5404   6.5611   6.5836   7.5167
 14.7119  14.8083  14.9164  28.8718  29.5395  29.5551  29.5749  29.8886
 29.8915  29.8936  29.9078  29.9728  36.8017 130.6009 130.6126 130.6328
154.2721 166.13081912.1894
 --------------------------------------------------------------

          Ground-State Mulliken Net Atomic Charges

     Atom                 Charge (a.u.)
  ----------------------------------------
      1 I                    -0.197481
      2 P                     0.310172
      3 N                    -0.357500
      4 H                     0.244809
  ----------------------------------------
  Sum of atomic charges =    -0.000000

 -----------------------------------------------------------------
                    Cartesian Multipole Moments
 -----------------------------------------------------------------
    Charge (ESU x 10^10)
                 0.0000
    Dipole Moment (Debye)
         X      -2.2965      Y       1.6526      Z       0.0000
       Tot       2.8293
    Quadrupole Moments (Debye-Ang)
        XX     -39.0716     XY      -3.0785     YY     -51.3858
        XZ      -0.0000     YZ       0.0000     ZZ     -48.0535
    Octopole Moments (Debye-Ang^2)
       XXX       5.5037    XXY      -0.4457    XYY      16.5218
       YYY       0.6990    XXZ      -0.0000    XYZ      -0.0000
       YYZ       0.0000    XZZ      10.1968    YZZ       0.0412
       ZZZ       0.0000
    Hexadecapole Moments (Debye-Ang^3)
      XXXX    -454.9187   XXXY       5.5565   XXYY    -130.4861
      XYYY      -6.4719   YYYY    -131.3939   XXXZ      -0.0000
      XXYZ       0.0000   XYYZ      -0.0000   YYYZ       0.0000
      XXZZ    -111.6269   XYZZ      -1.8396   YYZZ     -32.1075
      XZZZ      -0.0000   YZZZ       0.0000   ZZZZ     -67.7059
 -----------------------------------------------------------------
 DrvMan completing analytic gradient of the correlated energy
 Correlated dipole moment
            1
    1  -0.9034940
    2   0.6501821
    3   0.0000000
 Energy read as -7313.106329991
 Full Analytical Gradient: (in a.u., or Hartree/Bohr)
             1             2             3             4
    1   -0.00000492   -0.00004251    0.00009539   -0.00004796
    2   -0.00001068    0.00000987   -0.00004017    0.00004099
    3   -0.00000000    0.00000000   -0.00000000    0.00000000
 Gradient time:  CPU 0.78 s  wall 0.80 s
 ----------------------------------------------------------------
             Standard Nuclear Orientation (Angstroms)
    I     Atom           X                Y                Z
 ----------------------------------------------------------------
    1      I       0.8239790258    -0.0417807011    -0.0000000000
    2      P      -1.6003365973     0.5726781717     0.0000000000
    3      N      -2.3312682513    -0.8112367766    -0.0000000000
    4      H      -3.3469616498    -0.6981379822    -0.0000000000
 ----------------------------------------------------------------
 Nuclear Repulsion Energy =   278.1069668865 hartrees
 There are       38 alpha and       38 beta electrons

                       Distance Matrix (Angstroms)
             I (  1)   P (  2)   N (  3)
   P (  2)  2.500973
   N (  3)  3.247714  1.565082
   H (  4)  4.222268  2.160017  1.021971

 Requested basis set is 6-311++G(d,p)
 There are 48 shells and 121 basis functions
 A cutoff of  1.0D-14 yielded   1036 shell pairs
 There are      6911 function pairs (      7775 Cartesian)
 Smallest overlap matrix eigenvalue = 2.47E-03
 Guess MOs from SCF MO coefficient file

 -----------------------------------------------------------------------
  General SCF calculation program by
  Eric Jon Sundstrom, Paul Horn, Yuezhi Mao, Dmitri Zuev, Alec White,
  David Stuck, Shaama M.S., Shane Yost, Joonho Lee, David Small,
  Daniel Levine, Susi Lehtola, Hugh Burton, Evgeny Epifanovsky
 -----------------------------------------------------------------------
 Hartree-Fock
 using 6 threads for integral computing
 -------------------------------------------------------
 OpenMP Integral computing Module                
 Release: version 2.0, May 2017, Q-Chem Inc. Pleasanton 
 -------------------------------------------------------
 A restricted SCF calculation will be
 performed using DIIS
 SCF converges when DIIS error is below 1.0e-08
 ---------------------------------------
  Cycle       Energy         DIIS error
 ---------------------------------------
    1   -7312.5905667329      1.33e-05  
    2   -7312.5905671267      3.22e-06  
    3   -7312.5905671692      9.11e-07  
    4   -7312.5905671724      5.80e-07  
    5   -7312.5905671734      1.03e-07  
    6   -7312.5905671735      4.44e-08  
    7   -7312.5905671734      1.97e-08  
    8   -7312.5905671734      8.86e-09  Convergence criterion met
 ---------------------------------------
 SCF time:   CPU 4.49s  wall 1.00s 
 SCF   energy in the final basis set =    -7312.5905671734
 Total energy in the final basis set =    -7312.5905671734


 ------------------------------------------------------------------------------

   CCMAN2: suite of methods based on coupled cluster
           and equation of motion theories.

   Components:
   * libvmm-1.3-trunk
     by Evgeny Epifanovsky, Ilya Kaliman.
   * libtensor-2.5-trunk
     by Evgeny Epifanovsky, Michael Wormit, Dmitry Zuev, Sam Manzer, 
        Ilya Kaliman.
   * libcc-2.5-trunk
     by Evgeny Epifanovsky, Arik Landau, Tomasz Kus, Kirill Khistyaev, 
        Dmitry Zuev, Prashant Manohar, Xintian Feng, Anna Krylov, 
        Matthew Goldey, Alec White, Thomas Jagau, Kaushik Nanda, 
        Anastasia Gunina, Alexander Kunitsa, Joonho Lee.

   CCMAN original authors:
   Anna I. Krylov, C. David Sherrill, Steven R. Gwaltney,
   Edward F. C. Byrd (2000)
   Sergey V. Levchenko, Lyudmila V. Slipchenko, Tao Wang,
   Ana-Maria C. Cristian (2003)
   Piotr A. Pieniazek, C. Melania Oana, Evgeny Epifanovsky (2007)
   Prashant Manohar (2009)

 ------------------------------------------------------------------------------


 Allocating and initializing 30808MB of RAM...
 Calculation will run on 6 cores.


 Alpha MOs, Restricted
 -- Occupied --                  
******* -180.86 -169.67 -169.67 -169.67  -80.05  -37.92  -33.10
  1 A     2 A     3 A     4 A     5 A     6 A     7 A     8 A                  
-33.101 -33.100 -24.288 -24.287 -24.287 -24.284 -24.284 -15.602
  9 A    10 A    11 A    12 A    13 A    14 A    15 A    16 A                  
 -7.585  -7.233  -5.477  -5.477  -5.476  -5.465  -5.456  -5.456
 17 A    18 A    19 A    20 A    21 A    22 A    23 A    24 A                  
 -2.388  -2.384  -2.383  -2.374  -2.374  -1.191  -0.875  -0.750
 25 A    26 A    27 A    28 A    29 A    30 A    31 A    32 A                  
 -0.602  -0.522  -0.469  -0.388  -0.373  -0.372
 33 A    34 A    35 A    36 A    37 A    38 A                                  
 -- Virtual --                   
  0.012   0.035   0.055   0.079   0.084   0.092   0.106   0.189
 39 A    40 A    41 A    42 A    43 A    44 A    45 A    46 A                  
  0.214   0.224   0.241   0.260   0.298   0.311   0.333   0.375
 47 A    48 A    49 A    50 A    51 A    52 A    53 A    54 A                  
  0.385   0.393   0.490   0.550   0.557   0.579   0.591   0.612
 55 A    56 A    57 A    58 A    59 A    60 A    61 A    62 A                  
  0.695   0.714   0.805   0.888   0.916   0.928   0.973   1.042
 63 A    64 A    65 A    66 A    67 A    68 A    69 A    70 A                  
  1.091   1.112   1.316   1.343   1.525   1.563   1.573   1.627
 71 A    72 A    73 A    74 A    75 A    76 A    77 A    78 A                  
  1.682   1.775   1.842   1.944   2.197   2.435   2.645   2.649
 79 A    80 A    81 A    82 A    83 A    84 A    85 A    86 A                  
  2.856   2.975   3.337   4.260   4.448   4.494   4.501   4.506
 87 A    88 A    89 A    90 A    91 A    92 A    93 A    94 A                  
  4.537   4.647   4.761   4.894   6.540   6.561   6.584   7.517
 95 A    96 A    97 A    98 A    99 A   100 A   101 A   102 A                  
 14.712  14.808  14.916  28.872  29.539  29.555  29.575  29.889
103 A   104 A   105 A   106 A   107 A   108 A   109 A   110 A                  
 29.892  29.894  29.908  29.973  36.802 130.601 130.613 130.633
111 A   112 A   113 A   114 A   115 A   116 A   117 A   118 A                  
154.272 166.1311912.189
119 A   120 A   121 A                                                          

 Beta MOs, Restricted
 -- Occupied --                  
******* -180.86 -169.67 -169.67 -169.67  -80.05  -37.92  -33.10
  1 A     2 A     3 A     4 A     5 A     6 A     7 A     8 A                  
-33.101 -33.100 -24.288 -24.287 -24.287 -24.284 -24.284 -15.602
  9 A    10 A    11 A    12 A    13 A    14 A    15 A    16 A                  
 -7.585  -7.233  -5.477  -5.477  -5.476  -5.465  -5.456  -5.456
 17 A    18 A    19 A    20 A    21 A    22 A    23 A    24 A                  
 -2.388  -2.384  -2.383  -2.374  -2.374  -1.191  -0.875  -0.750
 25 A    26 A    27 A    28 A    29 A    30 A    31 A    32 A                  
 -0.602  -0.522  -0.469  -0.388  -0.373  -0.372
 33 A    34 A    35 A    36 A    37 A    38 A                                  
 -- Virtual --                   
  0.012   0.035   0.055   0.079   0.084   0.092   0.106   0.189
 39 A    40 A    41 A    42 A    43 A    44 A    45 A    46 A                  
  0.214   0.224   0.241   0.260   0.298   0.311   0.333   0.375
 47 A    48 A    49 A    50 A    51 A    52 A    53 A    54 A                  
  0.385   0.393   0.490   0.550   0.557   0.579   0.591   0.612
 55 A    56 A    57 A    58 A    59 A    60 A    61 A    62 A                  
  0.695   0.714   0.805   0.888   0.916   0.928   0.973   1.042
 63 A    64 A    65 A    66 A    67 A    68 A    69 A    70 A                  
  1.091   1.112   1.316   1.343   1.525   1.563   1.573   1.627
 71 A    72 A    73 A    74 A    75 A    76 A    77 A    78 A                  
  1.682   1.775   1.842   1.944   2.197   2.435   2.645   2.649
 79 A    80 A    81 A    82 A    83 A    84 A    85 A    86 A                  
  2.856   2.975   3.337   4.260   4.448   4.494   4.501   4.506
 87 A    88 A    89 A    90 A    91 A    92 A    93 A    94 A                  
  4.537   4.647   4.761   4.894   6.540   6.561   6.584   7.517
 95 A    96 A    97 A    98 A    99 A   100 A   101 A   102 A                  
 14.712  14.808  14.916  28.872  29.539  29.555  29.575  29.889
103 A   104 A   105 A   106 A   107 A   108 A   109 A   110 A                  
 29.892  29.894  29.908  29.973  36.802 130.601 130.613 130.633
111 A   112 A   113 A   114 A   115 A   116 A   117 A   118 A                  
154.272 166.1311912.189
119 A   120 A   121 A                                                          

 Occupation and symmetry of molecular orbitals

 Point group: C1 (1 irreducible representation).

                           A     All 
 -------------------------------------
 All molecular orbitals:
  - Alpha                  121   121 
  - Beta                   121   121 
 -------------------------------------
 Alpha orbitals:
  - Frozen occupied        24    24  
  - Active occupied        14    14  
  - Active virtual         83    83  
  - Frozen virtual         0     0   
 -------------------------------------
 Beta orbitals:
  - Frozen occupied        24    24  
  - Active occupied        14    14  
  - Active virtual         83    83  
  - Frozen virtual         0     0   
 -------------------------------------

 Import integrals:   CPU 0.00 s  wall 0.00 s

 Import integrals:   CPU 33.15 s  wall 6.02 s

 MP2 amplitudes:   CPU 0.05 s  wall 0.03 s

Running a double precision version
           CCSD T amplitudes will be solved using DIIS.

           Start     Size      MaxIter   EConv     TConv     
           3         7         100       1.00e-07  1.00e-05  
 ------------------------------------------------------------------------------
           Energy (a.u.)   Ediff      Tdiff       Comment
 ------------------------------------------------------------------------------
         -7313.09233831                           
     1   -7313.08780762   4.53e-03   7.12e-01     
     2   -7313.10381744   1.60e-02   9.30e-02     
     3   -7313.10387162   5.42e-05   4.09e-02     
     4   -7313.10559117   1.72e-03   1.26e-02     Switched to DIIS steps.
     5   -7313.10627739   6.86e-04   1.11e-02     
     6   -7313.10631595   3.86e-05   2.14e-03     
     7   -7313.10632276   6.82e-06   1.14e-03     
     8   -7313.10632877   6.00e-06   4.64e-04     
     9   -7313.10632975   9.87e-07   2.23e-04     
    10   -7313.10632995   1.99e-07   6.73e-05     
    11   -7313.10632995   4.68e-09   2.81e-05     
    12   -7313.10632996   7.78e-09   1.06e-05     
    13   -7313.10632997   1.94e-08   4.74e-06     
 ------------------------------------------------------------------------------
         -7313.10632997                           CCSD T converged.

End of double precision
 SCF energy                 = -7312.59056717
 MP2 energy                 = -7313.09233831
 CCSD correlation energy     =    -0.51576280
 CCSD total energy           = -7313.10632997

 CCSD  T1^2 = 0.0114  T2^2 = 0.2216  Leading amplitudes:

 Amplitude    Orbitals with energies
 -0.0227       35 (A) A                  ->    39 (A) A                   
              -0.4686                          0.0122                     
 -0.0227       35 (A) B                  ->    39 (A) B                   
              -0.4686                          0.0122                     
  0.0215       34 (A) A                  ->    42 (A) A                   
              -0.5222                          0.0787                     
  0.0215       34 (A) B                  ->    42 (A) B                   
              -0.5222                          0.0787                     

 Amplitude    Orbitals with energies
 -0.1016       35 (A) A      35 (A) B    ->    39 (A) A      39 (A) B     
              -0.4686       -0.4686            0.0122        0.0122       
  0.1016       35 (A) A      35 (A) B    ->    39 (A) B      39 (A) A     
              -0.4686       -0.4686            0.0122        0.0122       
  0.1016       35 (A) B      35 (A) A    ->    39 (A) A      39 (A) B     
              -0.4686       -0.4686            0.0122        0.0122       
 -0.1016       35 (A) B      35 (A) A    ->    39 (A) B      39 (A) A     
              -0.4686       -0.4686            0.0122        0.0122       

 Computing CCSD intemediates for later calculations in double precision
 Finished.

Running a double precision version
           CCSD Lambda amplitudes will be solved using DIIS.
           Start     Size      MaxIter   EConv     LConv     
           3         7         100       1.00e-07  1.00e-05  
 ------------------------------------------------------------------------------
            Enorm      Ldiff       Comment
 ------------------------------------------------------------------------------
     1     4.98e-02   3.73e-02     
     2     1.37e-02   5.78e-03     
     3     5.62e-03   1.71e-03     
     4     3.48e-03   1.27e-03     Switched to DIIS steps.
     5     1.17e-03   6.48e-04     
     6     5.75e-04   1.82e-04     
     7     2.26e-04   5.28e-05     
     8     8.82e-05   2.38e-06     
     9     2.83e-05   3.41e-06     
    10     1.20e-05   8.44e-07     
    11     3.91e-06   1.97e-07     
    12     1.73e-06   1.43e-07     
    13     7.23e-07   1.28e-07     
    14     2.87e-07   1.53e-08     
    15     1.52e-07   2.35e-08     
    16     6.35e-08   8.31e-09     
 ------------------------------------------------------------------------------
                                   CCSD Lambda converged.

 Computing density matrices in double precision...
           Orbital response amplitudes will be solved using DIIS.
           Start     Size      MaxIter   EConv     LConv     
           3         7         100       1.00e-06  1.00e-06  
 ------------------------------------------------------------------------------
            Enorm      Ldiff       Comment
 ------------------------------------------------------------------------------
     1     7.87e-02   7.49e-03     
     2     5.48e-02   1.56e-02     
     3     5.63e-02   1.85e-02     
     4     1.22e-02   2.16e-02     Switched to DIIS steps.
     5     1.91e-03   4.56e-04     
     6     1.62e-03   1.34e-04     
     7     5.74e-04   1.97e-04     
     8     1.33e-04   1.42e-04     
     9     2.74e-05   1.93e-05     
    10     6.88e-06   2.48e-06     
    11     2.55e-06   3.75e-07     
    12     5.94e-07   3.82e-07     
 ------------------------------------------------------------------------------
                                   Orbital response converged.

 Computing density matrices... Done.
 CCSD calculation:   CPU 723.23 s  wall 132.20 s

 Transferring MO TPDM to AO TPDM
 Transferring g2_o1o1o1o1
 Transferring g2_o1o1o1v1
 Transferring g2_o1o1v1v1
 Transferring g2_o1v1o1v1
 Transferring g2_o1v1v1v1
 Transferring g2_v1v1v1v1
 Adding separable TPDM
 Computing TPDM gradient
 --------------------------------------------------------
 2e gradient
  Atom          X               Y               Z
 --------------------------------------------------------
    1        -45.663216        6.062813        0.000000  
    2         28.841153      -22.813646       -0.000000  
    3         10.938821       16.344697        0.000000  
    4          5.883243        0.406136       -0.000000  
 --------------------------------------------------------
 --------------------------------------------------------
 Final gradient
  Atom          X               Y               Z
 --------------------------------------------------------
    1        -45.663216        6.062813        0.000000  
    2         28.841153      -22.813646       -0.000000  
    3         10.938821       16.344697        0.000000  
    4          5.883243        0.406136       -0.000000  
 --------------------------------------------------------
 Analytic gradient from two-electron contribution:   CPU 170.37 s  wall 37.62 s

 Total ccman2 time:   CPU 932.10 s  wall 177.21 s


 --------------------------------------------------------------

                    Orbital Energies (a.u.)
 --------------------------------------------------------------

 Alpha MOs
 -- Occupied --
********-180.8624-169.6688-169.6681-169.6681 -80.0464 -37.9163 -33.1039
-33.1006 -33.1003 -24.2879 -24.2869 -24.2866 -24.2837 -24.2837 -15.6018
 -7.5851  -7.2332  -5.4775  -5.4766  -5.4761  -5.4655  -5.4565  -5.4557
 -2.3882  -2.3844  -2.3835  -2.3737  -2.3736  -1.1907  -0.8753  -0.7505
 -0.6019  -0.5222  -0.4686  -0.3884  -0.3733  -0.3715
 -- Virtual --
  0.0122   0.0345   0.0554   0.0787   0.0836   0.0922   0.1056   0.1890
  0.2135   0.2241   0.2415   0.2596   0.2979   0.3108   0.3328   0.3747
  0.3847   0.3934   0.4901   0.5496   0.5571   0.5786   0.5909   0.6116
  0.6946   0.7143   0.8048   0.8882   0.9158   0.9278   0.9729   1.0422
  1.0914   1.1123   1.3158   1.3425   1.5253   1.5635   1.5732   1.6273
  1.6820   1.7747   1.8418   1.9441   2.1970   2.4352   2.6449   2.6493
  2.8558   2.9754   3.3368   4.2597   4.4479   4.4938   4.5011   4.5062
  4.5374   4.6466   4.7611   4.8939   6.5404   6.5611   6.5836   7.5166
 14.7119  14.8083  14.9164  28.8718  29.5395  29.5551  29.5750  29.8886
 29.8915  29.8936  29.9078  29.9728  36.8020 130.6009 130.6126 130.6328
154.2721 166.13071912.1894
 --------------------------------------------------------------

          Ground-State Mulliken Net Atomic Charges

     Atom                 Charge (a.u.)
  ----------------------------------------
      1 I                    -0.197480
      2 P                     0.310259
      3 N                    -0.357923
      4 H                     0.245144
  ----------------------------------------
  Sum of atomic charges =    -0.000000

 -----------------------------------------------------------------
                    Cartesian Multipole Moments
 -----------------------------------------------------------------
    Charge (ESU x 10^10)
                -0.0000
    Dipole Moment (Debye)
         X      -2.2987      Y       1.6502      Z       0.0000
       Tot       2.8297
    Quadrupole Moments (Debye-Ang)
        XX     -39.0638     XY      -3.0671     YY     -51.3821
        XZ      -0.0000     YZ       0.0000     ZZ     -48.0534
    Octopole Moments (Debye-Ang^2)
       XXX       5.4686    XXY      -0.4868    XYY      16.5034
       YYY       0.6990    XXZ      -0.0000    XYZ      -0.0000
       YYZ       0.0000    XZZ      10.1952    YZZ       0.0422
       ZZZ       0.0000
    Hexadecapole Moments (Debye-Ang^3)
      XXXX    -454.7963   XXXY       5.7015   XXYY    -130.4216
      XYYY      -6.4636   YYYY    -131.4028   XXXZ      -0.0000
      XXYZ       0.0000   XYYZ      -0.0000   YYYZ       0.0000
      XXZZ    -111.6228   XYZZ      -1.8420   YYZZ     -32.1092
      XZZZ      -0.0000   YZZZ       0.0000   ZZZZ     -67.7066
 -----------------------------------------------------------------
 DrvMan completing analytic gradient of the correlated energy
 Correlated dipole moment
            1
    1  -0.9043784
    2   0.6492219
    3   0.0000000
 Energy read as -7313.106329975
 Full Analytical Gradient: (in a.u., or Hartree/Bohr)
             1             2             3             4
    1   -0.00002070    0.00007642   -0.00012723    0.00007151
    2   -0.00000363    0.00008090   -0.00002774   -0.00004952
    3   -0.00000000    0.00000000   -0.00000000    0.00000000
 Gradient time:  CPU 0.80 s  wall 0.81 s
 ----------------------------------------------------------------
             Standard Nuclear Orientation (Angstroms)
    I     Atom           X                Y                Z
 ----------------------------------------------------------------
    1      I       0.8239790258    -0.0417807011    -0.0000000000
    2      P      -1.6003365973     0.5726781717     0.0000000000
    3      N      -2.3312682513    -0.8112367766    -0.0000000000
    4      H      -3.3469616498    -0.6971379822     0.0010000000
 ----------------------------------------------------------------
 Nuclear Repulsion Energy =   278.1078157277 hartrees
 There are       38 alpha and       38 beta electrons

                       Distance Matrix (Angstroms)
             I (  1)   P (  2)   N (  3)
   P (  2)  2.500973
   N (  3)  3.247714  1.565082
   H (  4)  4.222113  2.159429  1.022082

 Requested basis set is 6-311++G(d,p)
 There are 48 shells and 121 basis functions
 A cutoff of  1.0D-14 yielded   1036 shell pairs
 There are      6911 function pairs (      7775 Cartesian)
 Smallest overlap matrix eigenvalue = 2.47E-03
 Guess MOs from SCF MO coefficient file

 -----------------------------------------------------------------------
  General SCF calculation program by
  Eric Jon Sundstrom, Paul Horn, Yuezhi Mao, Dmitri Zuev, Alec White,
  David Stuck, Shaama M.S., Shane Yost, Joonho Lee, David Small,
  Daniel Levine, Susi Lehtola, Hugh Burton, Evgeny Epifanovsky
 -----------------------------------------------------------------------
 Hartree-Fock
 using 6 threads for integral computing
 -------------------------------------------------------
 OpenMP Integral computing Module                
 Release: version 2.0, May 2017, Q-Chem Inc. Pleasanton 
 -------------------------------------------------------
 A restricted SCF calculation will be
 performed using DIIS
 SCF converges when DIIS error is below 1.0e-08
 ---------------------------------------
  Cycle       Energy         DIIS error
 ---------------------------------------
    1   -7312.5905631010      9.09e-06  
    2   -7312.5905632912      2.24e-06  
    3   -7312.5905633160      7.06e-07  
    4   -7312.5905633196      4.31e-07  
    5   -7312.5905633203      1.59e-07  
    6   -7312.5905633208      7.02e-08  
    7   -7312.5905633208      3.78e-08  
    8   -7312.5905633208      1.81e-08  
    9   -7312.5905633209      6.49e-09  Convergence criterion met
[truncated: 30,330 more chars]
