# Supplementary material for: Geometric and energetic data from ab initio calculations of haloethene, haloimine, halomethylenephosphine, haloiminophosphine, halodiazene, halodiphosphene and halocyclopropane
Source: Data Brief. 2019 Nov 2;27:104738. doi: 10.1016/j.dib.2019.104738 (PMC6861602; doi:10.1016/j.dib.2019.104738)
Supplement: Multimedia component 7 [file mmc7.zip › NP/CCSD/freq/HENPIE.out]

Q-Chem Developer Version!
                  Welcome to Q-Chem
     A Quantum Leap Into The Future Of Chemistry


 Q-Chem 5.1, Q-Chem, Inc., Pleasanton, CA (2018)

 Yihan Shao,  Zhengting Gan,  E. Epifanovsky,  A. T. B. Gilbert,  M. Wormit,  
 J. Kussmann,  A. W. Lange,  A. Behn,  Jia Deng,  Xintian Feng,  D. Ghosh,  
 M. Goldey,  P. R. Horn,  L. D. Jacobson,  I. Kaliman,  T. Kus,  A. Landau,  
 Jie Liu,  E. I. Proynov,  R. M. Richard,  R. P. Steele,  E. J. Sundstrom,  
 H. L. Woodcock III,  P. M. Zimmerman,  D. Zuev,  B. Albrecht,  E. Alguire,  
 S. A. Baeppler,  D. Barton,  Z. Benda,  Y. A. Bernard,  E. J. Berquist,  
 K. B. Bravaya,  H. Burton,  D. Casanova,  Chun-Min Chang,  Yunqing Chen,  
 A. Chien,  K. D. Closser,  M. P. Coons,  S. Coriani,  S. Dasgupta,  
 A. L. Dempwolff,  M. Diedenhofen,  Hainam Do,  R. G. Edgar,  Po-Tung Fang,  
 S. Faraji,  S. Fatehi,  Qingguo Feng,  K. D. Fenk,  J. Fosso-Tande,  
 J. Gayvert,  Qinghui Ge,  A. Ghysels,  G. Gidofalvi,  J. Gomes,  
 J. Gonthier,  A. Gunina,  D. Hait,  M. W. D. Hanson-Heine,  
 P. H. P. Harbach,  A. W. Hauser,  J. E. Herr,  E. G. Hohenstein,  
 Z. C. Holden,  Kerwin Hui,  B. C. Huynh,  T.-C. Jagau,  Hyunjun Ji,  
 B. Kaduk,  K. Khistyaev,  Jaehoon Kim,  P. Klunzinger,  K. Koh,  
 D. Kosenkov,  L. Koulias,  T. Kowalczyk,  C. M. Krauter,  A. Kunitsa,  
 Ka Un Lao,  A. Laurent,  K. V. Lawler,  Joonho Lee,  D. Lefrancois,  
 S. Lehtola,  D. S. Levine,  Yi-Pei Li,  You-Sheng Lin,  Fenglai Liu,  
 E. Livshits,  A. Luenser,  P. Manohar,  E. Mansoor,  S. F. Manzer,  
 Shan-Ping Mao,  Yuezhi Mao,  N. Mardirossian,  A. V. Marenich,  
 T. Markovich,  L. A. Martinez-Martinez,  S. A. Maurer,  N. J. Mayhall,  
 S. C. McKenzie,  J.-M. Mewes,  A. F. Morrison,  J. W. Mullinax,  K. Nanda,  
 T. S. Nguyen-Beck,  R. Olivares-Amaya,  J. A. Parkhill,  T. M. Perrine,  
 F. Plasser,  P. Pokhilko,  S. Prager,  A. Prociuk,  E. Ramos,  D. R. Rehn,  
 F. Rob,  M. Schneider,  N. Sergueev,  S. M. Sharada,  S. Sharma,  
 D. W. Small,  T. Stauch,  T. Stein,  Yu-Chuan Su,  A. J. W. Thom,  
 A. Tkatchenko,  T. Tsuchimochi,  N. M. Tubman,  L. Vogt,  M. L. Vidal,  
 O. Vydrov,  M. A. Watson,  J. Wenzel,  M. de Wergifosse,  T. A. Wesolowski,  
 A. White,  J. Witte,  A. Yamada,  Jun Yang,  K. Yao,  S. Yeganeh,  
 S. R. Yost,  Zhi-Qiang You,  A. Zech,  Igor Ying Zhang,  Xing Zhang,  
 Yan Zhao,  Ying Zhu,  B. R. Brooks,  G. K. L. Chan,  C. J. Cramer,  
 M. S. Gordon,  W. J. Hehre,  A. Klamt,  M. W. Schmidt,  C. D. Sherrill,  
 D. G. Truhlar,  A. Aspuru-Guzik,  R. Baer,  A. T. Bell,  N. A. Besley,  
 Jeng-Da Chai,  A. E. DePrince, III,  R. A. DiStasio Jr.,  A. Dreuw,  
 B. D. Dunietz,  T. R. Furlani,  Chao-Ping Hsu,  Yousung Jung,  Jing Kong,  
 D. S. Lambrecht,  WanZhen Liang,  C. Ochsenfeld,  V. A. Rassolov,  
 L. V. Slipchenko,  J. E. Subotnik,  T. Van Voorhis,  J. M. Herbert,  
 A. I. Krylov,  P. M. W. Gill,  M. Head-Gordon

 Contributors to earlier versions of Q-Chem not listed above: 
 R. D. Adamson,  B. Austin,  J. Baker,  G. J. O. Beran,  K. Brandhorst,  
 S. T. Brown,  E. F. C. Byrd,  A. K. Chakraborty,  C.-L. Cheng,  
 Siu Hung Chien,  D. M. Chipman,  D. L. Crittenden,  H. Dachsel,  
 R. J. Doerksen,  A. D. Dutoi,  L. Fusti-Molnar,  W. A. Goddard III,  
 A. Golubeva-Zadorozhnaya,  S. R. Gwaltney,  G. Hawkins,  A. Heyden,  
 S. Hirata,  G. Kedziora,  F. J. Keil,  C. Kelley,  Jihan Kim,  R. A. King,  
 R. Z. Khaliullin,  P. P. Korambath,  W. Kurlancheek,  A. M. Lee,  M. S. Lee,  
 S. V. Levchenko,  Ching Yeh Lin,  D. Liotard,  R. C. Lochan,  I. Lotan,  
 P. E. Maslen,  N. Nair,  D. P. O'Neill,  D. Neuhauser,  E. Neuscamman,  
 C. M. Oana,  R. Olson,  B. Peters,  R. Peverati,  P. A. Pieniazek,  
 Y. M. Rhee,  J. Ritchie,  M. A. Rohrdanz,  E. Rosta,  N. J. Russ,  
 H. F. Schaefer III,  N. E. Schultz,  N. Shenvi,  A. C. Simmonett,  A. Sodt,  
 D. Stuck,  K. S. Thanthiriwatte,  V. Vanovschi,  Tao Wang,  A. Warshel,  
 C. F. Williams,  Q. Wu,  X. Xu,  W. Zhang

 Please cite Q-Chem as follows:
 Y. Shao et al., Mol. Phys. 113, 184-215 (2015)
 DOI: 10.1080/00268976.2014.952696

 Q-Chem 5.1.2 for Intel X86 EM64T Linux

 Parts of Q-Chem use Armadillo 8.300.2 (Tropical Shenanigans).
 http://arma.sourceforge.net/

 Q-Chem begins on Wed May  8 02:02:26 2019  

Host: 
0

     Scratch files written to /scratch/taweetham/qchem18860//
Input Ideriv = 1
Curr. Ideriv = -1
Max.  Ideriv = 1


!!********************************************.
!!******************Warning*******************.
!!Desired Analytical derivatives not available.
!!Finite difference job might take a long time.
!!********************************************.
!!********************************************.


 2-order derivative to be evaluated numerically with 1-order analytical derivatives

Checking the input file for inconsistencies... 	...done.

--------------------------------------------------------------
User input:
--------------------------------------------------------------
H=I_Z.out
$molecule
0 1
I 
P  1 2.558384
N  2 1.538700 1 110.439973
H  3 1.014575 2 128.127155 1 -0.000000 0
$end

$rem
   JOB_TYPE 	FREQUENCY
   BASIS 		6-311++G**
   METHOD	ccsd
   MEM_TOTAL	31000
   N_FROZEN_CORE      FC
$end

--------------------------------------------------------------
 ----------------------------------------------------------------
             Standard Nuclear Orientation (Angstroms)
    I     Atom           X                Y                Z
 ----------------------------------------------------------------
    1      I       0.8389346105    -0.0392216506    -0.0000000000
    2      P      -1.6447554640     0.5744658150     0.0000000000
    3      N      -2.5122749749    -0.6963636733    -0.0000000000
    4      H      -2.2062775700    -1.6636940299    -0.0000000000
 ----------------------------------------------------------------
 Molecular Point Group                 Cs    NOp =  2
 Largest Abelian Subgroup              Cs    NOp =  2
 Nuclear Repulsion Energy =   273.2542881397 hartrees
 There are       38 alpha and       38 beta electrons
 Requested basis set is 6-311++G(d,p)
 There are 48 shells and 121 basis functions
 Total memory of 31000 MB is distributed as follows: 
   MEM_STATIC is set to 192 MB
   QALLOC/CCMAN JOB total memory use is  30808 MB
 Warning: actual memory use might exceed 31000 MB

 Total QAlloc Memory Limit  31000 MB
 Mega-Array Size       188 MB
 MEM_STATIC part       192 MB

                       Distance Matrix (Angstroms)
             I (  1)   P (  2)   N (  3)
   P (  2)  2.558384
   N (  3)  3.415032  1.538700
   H (  4)  3.451410  2.307524  1.014575

 A cutoff of  1.0D-14 yielded   1044 shell pairs
 There are      6971 function pairs (      7835 Cartesian)

 -------------------------------------------------------
 OpenMP Integral Computing Module                       
 Release: version 1.0, May 2013, Q-Chem Inc. Pittsburgh 
 -------------------------------------------------------
 Integral Job Info:
 Integral job number is                      11
 Integral operator is                         1
 short-range coefficients                     0
 long-range coefficients              100000000
 Omega coefficients                           0
 if combine SR and LR in K                    0
 Integral screening is                        0
 Integral computing path is                   2
 max size of driver memory is            800000
 size of driver memory is                593474
 size of scratch memory is             11861008
 max col of scratch BK array               1296
 max len of scratch array in speh3          155
 max len of scratch index in speh4           18
 max int batch size is                      520
 min int batch size is                       52
 fixed nKL is                                52
 max L of basis functions is                  2
 order of int derivative is                   0
 number of shells is                         48
 number of basis is                         128
 number of cartesian basis is               128
 number of contracted shell pairs          1044
 number of primitive shell pairs           2257
 maxK2 (contraction) of shell pair           36
 max number of K2 of shell pair               1
 max number of CS2 of shell pair            177
 max number of PS2 of shell pair            177
 mem total for path MDJ                  520124
 -------------------------------------------------------
 Smallest overlap matrix eigenvalue = 2.48E-03
 Guess from superposition of atomic densities
 Warning:  Energy on first SCF cycle will be non-variational
 SAD guess density has 76.000000 electrons

 -----------------------------------------------------------------------
  General SCF calculation program by
  Eric Jon Sundstrom, Paul Horn, Yuezhi Mao, Dmitri Zuev, Alec White,
  David Stuck, Shaama M.S., Shane Yost, Joonho Lee, David Small,
  Daniel Levine, Susi Lehtola, Hugh Burton, Evgeny Epifanovsky
 -----------------------------------------------------------------------
 Hartree-Fock
 using 6 threads for integral computing
 -------------------------------------------------------
 OpenMP Integral computing Module                
 Release: version 2.0, May 2017, Q-Chem Inc. Pleasanton 
 -------------------------------------------------------
 A restricted SCF calculation will be
 performed using DIIS
 SCF converges when DIIS error is below 1.0e-08
 ---------------------------------------
  Cycle       Energy         DIIS error
 ---------------------------------------
    1   -7312.7857770412      4.20e-02  
    2   -7312.5432776345      4.92e-03  
    3   -7312.5747240422      3.55e-03  
    4   -7312.5964801670      6.68e-04  
    5   -7312.5978556658      2.79e-04  
    6   -7312.5982119255      1.14e-04  
    7   -7312.5983260261      6.52e-05  
    8   -7312.5983636805      2.74e-05  
    9   -7312.5983712228      7.28e-06  
   10   -7312.5983717097      2.10e-06  
   11   -7312.5983717476      6.67e-07  
   12   -7312.5983717513      1.72e-07  
   13   -7312.5983717515      3.85e-08  
   14   -7312.5983717515      1.20e-08  
   15   -7312.5983717515      3.03e-09  Convergence criterion met
 ---------------------------------------
 SCF time:   CPU 8.94s  wall 2.00s 
 SCF   energy in the final basis set =    -7312.5983717515
 Total energy in the final basis set =    -7312.5983717515


 ------------------------------------------------------------------------------

   CCMAN2: suite of methods based on coupled cluster
           and equation of motion theories.

   Components:
   * libvmm-1.3-trunk
     by Evgeny Epifanovsky, Ilya Kaliman.
   * libtensor-2.5-trunk
     by Evgeny Epifanovsky, Michael Wormit, Dmitry Zuev, Sam Manzer, 
        Ilya Kaliman.
   * libcc-2.5-trunk
     by Evgeny Epifanovsky, Arik Landau, Tomasz Kus, Kirill Khistyaev, 
        Dmitry Zuev, Prashant Manohar, Xintian Feng, Anna Krylov, 
        Matthew Goldey, Alec White, Thomas Jagau, Kaushik Nanda, 
        Anastasia Gunina, Alexander Kunitsa, Joonho Lee.

   CCMAN original authors:
   Anna I. Krylov, C. David Sherrill, Steven R. Gwaltney,
   Edward F. C. Byrd (2000)
   Sergey V. Levchenko, Lyudmila V. Slipchenko, Tao Wang,
   Ana-Maria C. Cristian (2003)
   Piotr A. Pieniazek, C. Melania Oana, Evgeny Epifanovsky (2007)
   Prashant Manohar (2009)

 ------------------------------------------------------------------------------


 Allocating and initializing 30808MB of RAM...
 Calculation will run on 6 cores.


 Alpha MOs, Restricted
 -- Occupied --                  
******* -180.86 -169.67 -169.67 -169.67  -80.06  -37.91  -33.10
  1 A'    2 A'    3 A'    1 A"    4 A'    5 A'    6 A'    7 A'                 
-33.098 -33.098 -24.285 -24.284 -24.284 -24.281 -24.281 -15.606
  2 A"    8 A'    9 A'    3 A"   10 A'    4 A"   11 A'   12 A'                 
 -7.593  -7.230  -5.485  -5.484  -5.483  -5.462  -5.454  -5.454
 13 A'   14 A'   15 A'    5 A"   16 A'   17 A'    6 A"   18 A'                 
 -2.384  -2.381  -2.380  -2.372  -2.372  -1.195  -0.868  -0.785
 19 A'    7 A"   20 A'    8 A"   21 A'   22 A'   23 A'   24 A'                 
 -0.604  -0.512  -0.478  -0.387  -0.376  -0.375
 25 A'   26 A'    9 A"   27 A'   10 A"   28 A'                                 
 -- Virtual --                   
  0.010   0.039   0.057   0.076   0.084   0.087   0.102   0.188
 11 A"   29 A'   30 A'   31 A'   12 A"   32 A'   33 A'   34 A'                 
  0.220   0.228   0.237   0.278   0.291   0.321   0.332   0.355
 13 A"   35 A'   36 A'   37 A'   38 A'   39 A'   14 A"   40 A'                 
  0.383   0.390   0.483   0.514   0.565   0.589   0.595   0.603
 41 A'   15 A"   42 A'   43 A'   16 A"   17 A"   44 A'   45 A'                 
  0.672   0.726   0.810   0.885   0.903   0.931   0.934   1.030
 46 A'   47 A'   48 A'   18 A"   19 A"   49 A'   50 A'   20 A"                 
  1.081   1.140   1.273   1.365   1.543   1.560   1.572   1.625
 51 A'   52 A'   53 A'   54 A'   21 A"   55 A'   22 A"   56 A'                 
  1.750   1.775   1.835   1.929   2.214   2.385   2.512   2.666
 57 A'   23 A"   58 A'   59 A'   60 A'   24 A"   61 A'   25 A"                 
  2.879   3.042   3.342   4.254   4.392   4.494   4.501   4.507
 62 A'   63 A'   64 A'   26 A"   65 A'   27 A"   66 A'   28 A"                 
  4.534   4.634   4.755   4.949   6.541   6.554   6.586   7.513
 67 A'   68 A'   69 A'   70 A'   29 A"   71 A'   72 A'   73 A'                 
 14.705  14.795  14.940  28.867  29.541  29.551  29.577  29.890
 30 A"   74 A'   75 A'   76 A'   31 A"   77 A'   78 A'   32 A"                 
 29.893  29.895  29.904  29.969  36.810 130.603 130.610 130.635
 79 A'   33 A"   80 A'   81 A'   82 A'   34 A"   83 A'   84 A'                 
154.268 166.1301912.185
 85 A'   86 A'   87 A'                                                         

 Beta MOs, Restricted
 -- Occupied --                  
******* -180.86 -169.67 -169.67 -169.67  -80.06  -37.91  -33.10
  1 A'    2 A'    3 A'    1 A"    4 A'    5 A'    6 A'    7 A'                 
-33.098 -33.098 -24.285 -24.284 -24.284 -24.281 -24.281 -15.606
  2 A"    8 A'    9 A'    3 A"   10 A'    4 A"   11 A'   12 A'                 
 -7.593  -7.230  -5.485  -5.484  -5.483  -5.462  -5.454  -5.454
 13 A'   14 A'   15 A'    5 A"   16 A'   17 A'    6 A"   18 A'                 
 -2.384  -2.381  -2.380  -2.372  -2.372  -1.195  -0.868  -0.785
 19 A'    7 A"   20 A'    8 A"   21 A'   22 A'   23 A'   24 A'                 
 -0.604  -0.512  -0.478  -0.387  -0.376  -0.375
 25 A'   26 A'    9 A"   27 A'   10 A"   28 A'                                 
 -- Virtual --                   
  0.010   0.039   0.057   0.076   0.084   0.087   0.102   0.188
 11 A"   29 A'   30 A'   31 A'   12 A"   32 A'   33 A'   34 A'                 
  0.220   0.228   0.237   0.278   0.291   0.321   0.332   0.355
 13 A"   35 A'   36 A'   37 A'   38 A'   39 A'   14 A"   40 A'                 
  0.383   0.390   0.483   0.514   0.565   0.589   0.595   0.603
 41 A'   15 A"   42 A'   43 A'   16 A"   17 A"   44 A'   45 A'                 
  0.672   0.726   0.810   0.885   0.903   0.931   0.934   1.030
 46 A'   47 A'   48 A'   18 A"   19 A"   49 A'   50 A'   20 A"                 
  1.081   1.140   1.273   1.365   1.543   1.560   1.572   1.625
 51 A'   52 A'   53 A'   54 A'   21 A"   55 A'   22 A"   56 A'                 
  1.750   1.775   1.835   1.929   2.214   2.385   2.512   2.666
 57 A'   23 A"   58 A'   59 A'   60 A'   24 A"   61 A'   25 A"                 
  2.879   3.042   3.342   4.254   4.392   4.494   4.501   4.507
 62 A'   63 A'   64 A'   26 A"   65 A'   27 A"   66 A'   28 A"                 
  4.534   4.634   4.755   4.949   6.541   6.554   6.586   7.513
 67 A'   68 A'   69 A'   70 A'   29 A"   71 A'   72 A'   73 A'                 
 14.705  14.795  14.940  28.867  29.541  29.551  29.577  29.890
 30 A"   74 A'   75 A'   76 A'   31 A"   77 A'   78 A'   32 A"                 
 29.893  29.895  29.904  29.969  36.810 130.603 130.610 130.635
 79 A'   33 A"   80 A'   81 A'   82 A'   34 A"   83 A'   84 A'                 
154.268 166.1301912.185
 85 A'   86 A'   87 A'                                                         

 Occupation and symmetry of molecular orbitals

 Point group: Cs (2 irreducible representations).

                           A'   A"    All 
 ------------------------------------------
 All molecular orbitals:
  - Alpha                  87   34    121 
  - Beta                   87   34    121 
 ------------------------------------------
 Alpha orbitals:
  - Frozen occupied        18   6     24  
  - Active occupied        10   4     14  
  - Active virtual         59   24    83  
  - Frozen virtual         0    0     0   
 ------------------------------------------
 Beta orbitals:
  - Frozen occupied        18   6     24  
  - Active occupied        10   4     14  
  - Active virtual         59   24    83  
  - Frozen virtual         0    0     0   
 ------------------------------------------

 Import integrals:   CPU 0.00 s  wall 0.00 s

 Import integrals:   CPU 30.45 s  wall 5.53 s

 MP2 amplitudes:   CPU 0.10 s  wall 0.09 s

Running a double precision version
           CCSD T amplitudes will be solved using DIIS.

           Start     Size      MaxIter   EConv     TConv     
           3         7         100       1.00e-07  1.00e-05  
 ------------------------------------------------------------------------------
           Energy (a.u.)   Ediff      Tdiff       Comment
 ------------------------------------------------------------------------------
         -7313.10023941                           
     1   -7313.09452328   5.72e-03   7.08e-01     
     2   -7313.11099818   1.65e-02   9.31e-02     
     3   -7313.11067382   3.24e-04   4.25e-02     
     4   -7313.11244903   1.78e-03   1.45e-02     Switched to DIIS steps.
     5   -7313.11319377   7.45e-04   1.16e-02     
     6   -7313.11323593   4.22e-05   2.17e-03     
     7   -7313.11324270   6.78e-06   1.11e-03     
     8   -7313.11324737   4.67e-06   4.00e-04     
     9   -7313.11324831   9.31e-07   2.07e-04     
    10   -7313.11324835   4.65e-08   6.34e-05     
    11   -7313.11324833   2.44e-08   2.90e-05     
    12   -7313.11324832   9.67e-09   1.03e-05     
    13   -7313.11324833   1.17e-08   4.58e-06     
 ------------------------------------------------------------------------------
         -7313.11324833                           CCSD T converged.

End of double precision
 SCF energy                 = -7312.59837175
 MP2 energy                 = -7313.10023941
 CCSD correlation energy     =    -0.51487658
 CCSD total energy           = -7313.11324833

 CCSD  T1^2 = 0.0124  T2^2 = 0.2195  Leading amplitudes:

 Amplitude    Orbitals with energies
 -0.0249       9 (A") A                  ->    11 (A") A                  
              -0.4778                          0.0098                     
 -0.0249       9 (A") B                  ->    11 (A") B                  
              -0.4778                          0.0098                     
 -0.0234       26 (A') A                 ->    29 (A') A                  
              -0.5122                          0.0394                     
 -0.0234       26 (A') B                 ->    29 (A') B                  
              -0.5122                          0.0394                     

 Amplitude    Orbitals with energies
 -0.1008       9 (A") A      9 (A") B    ->    11 (A") A     11 (A") B    
              -0.4778       -0.4778            0.0098        0.0098       
  0.1008       9 (A") A      9 (A") B    ->    11 (A") B     11 (A") A    
              -0.4778       -0.4778            0.0098        0.0098       
  0.1008       9 (A") B      9 (A") A    ->    11 (A") A     11 (A") B    
              -0.4778       -0.4778            0.0098        0.0098       
 -0.1008       9 (A") B      9 (A") A    ->    11 (A") B     11 (A") A    
              -0.4778       -0.4778            0.0098        0.0098       

 Computing CCSD intemediates for later calculations in double precision
 Finished.

Running a double precision version
           CCSD Lambda amplitudes will be solved using DIIS.
           Start     Size      MaxIter   EConv     LConv     
           3         7         100       1.00e-07  1.00e-05  
 ------------------------------------------------------------------------------
            Enorm      Ldiff       Comment
 ------------------------------------------------------------------------------
     1     5.15e-02   3.71e-02     
     2     1.54e-02   6.48e-03     
     3     6.32e-03   1.50e-03     
     4     3.93e-03   1.37e-03     Switched to DIIS steps.
     5     1.20e-03   7.11e-04     
     6     5.99e-04   1.73e-04     
     7     2.33e-04   5.35e-05     
     8     1.06e-04   7.45e-07     
     9     3.74e-05   4.32e-06     
    10     1.53e-05   6.92e-07     
    11     6.01e-06   1.20e-07     
    12     2.20e-06   4.61e-08     
    13     8.22e-07   8.59e-08     
    14     3.15e-07   4.32e-08     
    15     1.65e-07   1.94e-08     
    16     7.73e-08   1.76e-08     
 ------------------------------------------------------------------------------
                                   CCSD Lambda converged.

 Computing density matrices in double precision...
           Orbital response amplitudes will be solved using DIIS.
           Start     Size      MaxIter   EConv     LConv     
           3         7         100       1.00e-06  1.00e-06  
 ------------------------------------------------------------------------------
            Enorm      Ldiff       Comment
 ------------------------------------------------------------------------------
     1     8.26e-02   3.93e-03     
     2     6.33e-02   1.60e-02     
     3     7.60e-02   2.91e-02     
     4     1.69e-02   3.43e-02     Switched to DIIS steps.
     5     2.56e-03   2.79e-04     
     6     1.60e-03   3.84e-04     
     7     6.94e-04   2.72e-04     
     8     1.18e-04   1.78e-04     
     9     2.00e-05   2.00e-05     
    10     7.11e-06   1.88e-06     
    11     1.85e-06   2.03e-07     
    12     5.10e-07   1.20e-07     
 ------------------------------------------------------------------------------
                                   Orbital response converged.

 Computing density matrices... Done.
 CCSD calculation:   CPU 217.39 s  wall 41.35 s

 Transferring MO TPDM to AO TPDM
 Transferring g2_o1o1o1o1
 Transferring g2_o1o1o1v1
 Transferring g2_o1o1v1v1
 Transferring g2_o1v1o1v1
 Transferring g2_o1v1v1v1
 Transferring g2_v1v1v1v1
 Adding separable TPDM
 Computing TPDM gradient
 --------------------------------------------------------
 2e gradient
  Atom          X               Y               Z
 --------------------------------------------------------
    1        -43.373074        5.523411       -0.000000  
    2         25.254421      -22.020089        0.000000  
    3         19.189367       10.354436       -0.000000  
    4         -1.070714        6.142242        0.000000  
 --------------------------------------------------------
 --------------------------------------------------------
 Final gradient
  Atom          X               Y               Z
 --------------------------------------------------------
    1        -43.373074        5.523411       -0.000000  
    2         25.254421      -22.020089        0.000000  
    3         19.189367       10.354436       -0.000000  
    4         -1.070714        6.142242        0.000000  
 --------------------------------------------------------
 Analytic gradient from two-electron contribution:   CPU 160.73 s  wall 31.43 s

 Total ccman2 time:   CPU 413.81 s  wall 79.69 s


 --------------------------------------------------------------
             Orbital Energies (a.u.) and Symmetries
 --------------------------------------------------------------

 Alpha MOs, Restricted
 -- Occupied --                  
******* -180.86 -169.67 -169.67  -80.06  -37.91  -33.10  -33.10
  1 A'    2 A'    3 A'    4 A'    5 A'    6 A'    7 A'    8 A'                 
-24.285 -24.284 -24.281 -15.606  -7.593  -7.230  -5.485  -5.483
  9 A'   10 A'   11 A'   12 A'   13 A'   14 A'   15 A'   16 A'                 
 -5.462  -5.454-169.665 -33.098 -24.284 -24.281  -5.484  -5.454
 17 A'   18 A'    1 A"    2 A"    3 A"    4 A"    5 A"    6 A"                 
 -2.384  -2.380  -2.372  -1.195  -0.868  -0.785  -0.604  -0.512
 19 A'   20 A'   21 A'   22 A'   23 A'   24 A'   25 A'   26 A'                 
 -0.387  -0.375  -2.381  -2.372  -0.478  -0.376
 27 A'   28 A'    7 A"    8 A"    9 A"   10 A"                                 
 -- Virtual --                   
  0.039   0.057   0.076   0.087   0.102   0.188   0.228   0.237
 29 A'   30 A'   31 A'   32 A'   33 A'   34 A'   35 A'   36 A'                 
  0.278   0.291   0.321   0.355   0.383   0.483   0.514   0.595
 37 A'   38 A'   39 A'   40 A'   41 A'   42 A'   43 A'   44 A'                 
  0.603   0.672   0.726   0.810   0.931   0.934   1.081   1.140
 45 A'   46 A'   47 A'   48 A'   49 A'   50 A'   51 A'   52 A'                 
  1.273   1.365   1.560   1.625   1.750   1.835   1.929   2.214
 53 A'   54 A'   55 A'   56 A'   57 A'   58 A'   59 A'   60 A'                 
  2.512   2.879   3.042   3.342   4.392   4.501   4.534   4.634
 61 A'   62 A'   63 A'   64 A'   65 A'   66 A'   67 A'   68 A'                 
  4.755   4.949   6.554   6.586   7.513  14.795  14.940  28.867
 69 A'   70 A'   71 A'   72 A'   73 A'   74 A'   75 A'   76 A'                 
 29.551  29.577  29.893  29.904  29.969  36.810 130.610 130.635
 77 A'   78 A'   79 A'   80 A'   81 A'   82 A'   83 A'   84 A'                 
154.268 166.1301912.185   0.010   0.084   0.220   0.332   0.390
 85 A'   86 A'   87 A'   11 A"   12 A"   13 A"   14 A"   15 A"                 
  0.565   0.589   0.885   0.903   1.030   1.543   1.572   1.775
 16 A"   17 A"   18 A"   19 A"   20 A"   21 A"   22 A"   23 A"                 
  2.385   2.666   4.254   4.494   4.507   6.541  14.705  29.541
 24 A"   25 A"   26 A"   27 A"   28 A"   29 A"   30 A"   31 A"                 
 29.890  29.895 130.603
 32 A"   33 A"   34 A"                                                         

 Beta MOs, Restricted
 -- Occupied --                  
******* -180.86 -169.67 -169.67  -80.06  -37.91  -33.10  -33.10
  1 A'    2 A'    3 A'    4 A'    5 A'    6 A'    7 A'    8 A'                 
-24.285 -24.284 -24.281 -15.606  -7.593  -7.230  -5.485  -5.483
  9 A'   10 A'   11 A'   12 A'   13 A'   14 A'   15 A'   16 A'                 
 -5.462  -5.454-169.665 -33.098 -24.284 -24.281  -5.484  -5.454
 17 A'   18 A'    1 A"    2 A"    3 A"    4 A"    5 A"    6 A"                 
 -2.384  -2.380  -2.372  -1.195  -0.868  -0.785  -0.604  -0.512
 19 A'   20 A'   21 A'   22 A'   23 A'   24 A'   25 A'   26 A'                 
 -0.387  -0.375  -2.381  -2.372  -0.478  -0.376
 27 A'   28 A'    7 A"    8 A"    9 A"   10 A"                                 
 -- Virtual --                   
  0.039   0.057   0.076   0.087   0.102   0.188   0.228   0.237
 29 A'   30 A'   31 A'   32 A'   33 A'   34 A'   35 A'   36 A'                 
  0.278   0.291   0.321   0.355   0.383   0.483   0.514   0.595
 37 A'   38 A'   39 A'   40 A'   41 A'   42 A'   43 A'   44 A'                 
  0.603   0.672   0.726   0.810   0.931   0.934   1.081   1.140
 45 A'   46 A'   47 A'   48 A'   49 A'   50 A'   51 A'   52 A'                 
  1.273   1.365   1.560   1.625   1.750   1.835   1.929   2.214
 53 A'   54 A'   55 A'   56 A'   57 A'   58 A'   59 A'   60 A'                 
  2.512   2.879   3.042   3.342   4.392   4.501   4.534   4.634
 61 A'   62 A'   63 A'   64 A'   65 A'   66 A'   67 A'   68 A'                 
  4.755   4.949   6.554   6.586   7.513  14.795  14.940  28.867
 69 A'   70 A'   71 A'   72 A'   73 A'   74 A'   75 A'   76 A'                 
 29.551  29.577  29.893  29.904  29.969  36.810 130.610 130.635
 77 A'   78 A'   79 A'   80 A'   81 A'   82 A'   83 A'   84 A'                 
154.268 166.1301912.185   0.010   0.084   0.220   0.332   0.390
 85 A'   86 A'   87 A'   11 A"   12 A"   13 A"   14 A"   15 A"                 
  0.565   0.589   0.885   0.903   1.030   1.543   1.572   1.775
 16 A"   17 A"   18 A"   19 A"   20 A"   21 A"   22 A"   23 A"                 
  2.385   2.666   4.254   4.494   4.507   6.541  14.705  29.541
 24 A"   25 A"   26 A"   27 A"   28 A"   29 A"   30 A"   31 A"                 
 29.890  29.895 130.603
 32 A"   33 A"   34 A"                                                         
 --------------------------------------------------------------

          Ground-State Mulliken Net Atomic Charges

     Atom                 Charge (a.u.)
  ----------------------------------------
      1 I                    -0.293796
      2 P                     0.373578
      3 N                    -0.367633
      4 H                     0.287851
  ----------------------------------------
  Sum of atomic charges =    -0.000000

 -----------------------------------------------------------------
                    Cartesian Multipole Moments
 -----------------------------------------------------------------
    Charge (ESU x 10^10)
                 0.0000
    Dipole Moment (Debye)
         X      -0.7856      Y      -0.1992      Z       0.0000
       Tot       0.8105
    Quadrupole Moments (Debye-Ang)
        XX     -52.4372     XY      -0.1768     YY     -45.4562
        XZ       0.0000     YZ       0.0000     ZZ     -48.0807
    Octopole Moments (Debye-Ang^2)
       XXX      64.2972    XXY      -0.3988    XYY       4.7253
       YYY     -10.1515    XXZ      -0.0000    XYZ       0.0000
       YYZ      -0.0000    XZZ      10.2494    YZZ      -0.1712
       ZZZ      -0.0000
    Hexadecapole Moments (Debye-Ang^3)
      XXXX    -720.4858   XXXY     -13.7751   XXYY    -113.5668
      XYYY      17.2189   YYYY    -108.8663   XXXZ       0.0000
      XXYZ       0.0000   XYYZ       0.0000   YYYZ       0.0000
      XXZZ    -117.1114   XYZZ      -1.2243   YYZZ     -31.2361
      XZZZ       0.0000   YZZZ       0.0000   ZZZZ     -67.8825
 -----------------------------------------------------------------
 DrvMan completing analytic gradient of the correlated energy
 Correlated dipole moment
            1
    1  -0.3090973
    2  -0.0783663
    3   0.0000000
 Energy read as -7313.113248330
 Full Analytical Gradient: (in a.u., or Hartree/Bohr)
             1             2             3             4
    1    0.00000565   -0.00008744    0.00008482   -0.00000303
    2   -0.00003056   -0.00001223    0.00001487    0.00002792
    3    0.00000000   -0.00000000    0.00000000    0.00000000
 Gradient time:  CPU 0.75 s  wall 0.75 s
 ######################################################
 ######################################################
 # Starting finite difference calculation for IDERIV  #
 Finite diff step size:  1.88973e-03 a.u.
 ----------------------------------------------------------------
             Standard Nuclear Orientation (Angstroms)
    I     Atom           X                Y                Z
 ----------------------------------------------------------------
    1      I       0.8399346105    -0.0392216506    -0.0000000000
    2      P      -1.6447554640     0.5744658150     0.0000000000
    3      N      -2.5122749749    -0.6963636733    -0.0000000000
    4      H      -2.2062775700    -1.6636940299    -0.0000000000
 ----------------------------------------------------------------
 Nuclear Repulsion Energy =   273.1733218538 hartrees
 There are       38 alpha and       38 beta electrons

                       Distance Matrix (Angstroms)
             I (  1)   P (  2)   N (  3)
   P (  2)  2.559355
   N (  3)  3.416013  1.538700
   H (  4)  3.452292  2.307524  1.014575

 Requested basis set is 6-311++G(d,p)
 There are 48 shells and 121 basis functions
 A cutoff of  1.0D-14 yielded   1043 shell pairs
 There are      6959 function pairs (      7823 Cartesian)
 Smallest overlap matrix eigenvalue = 2.48E-03
 Guess MOs from SCF MO coefficient file

 -----------------------------------------------------------------------
  General SCF calculation program by
  Eric Jon Sundstrom, Paul Horn, Yuezhi Mao, Dmitri Zuev, Alec White,
  David Stuck, Shaama M.S., Shane Yost, Joonho Lee, David Small,
  Daniel Levine, Susi Lehtola, Hugh Burton, Evgeny Epifanovsky
 -----------------------------------------------------------------------
 Hartree-Fock
 using 6 threads for integral computing
 -------------------------------------------------------
 OpenMP Integral computing Module                
 Release: version 2.0, May 2017, Q-Chem Inc. Pleasanton 
 -------------------------------------------------------
 A restricted SCF calculation will be
 performed using DIIS
 SCF converges when DIIS error is below 1.0e-08
 ---------------------------------------
  Cycle       Energy         DIIS error
 ---------------------------------------
    1   -7312.5983651826      5.59e-06  
    2   -7312.5983652736      1.61e-06  
    3   -7312.5983652831      9.50e-07  
    4   -7312.5983652853      2.97e-07  
    5   -7312.5983652857      1.00e-07  
    6   -7312.5983652858      3.81e-08  
    7   -7312.5983652858      1.32e-08  
    8   -7312.5983652858      5.97e-09  Convergence criterion met
 ---------------------------------------
 SCF time:   CPU 4.51s  wall 1.00s 
 SCF   energy in the final basis set =    -7312.5983652858
 Total energy in the final basis set =    -7312.5983652858


 ------------------------------------------------------------------------------

   CCMAN2: suite of methods based on coupled cluster
           and equation of motion theories.

   Components:
   * libvmm-1.3-trunk
     by Evgeny Epifanovsky, Ilya Kaliman.
   * libtensor-2.5-trunk
     by Evgeny Epifanovsky, Michael Wormit, Dmitry Zuev, Sam Manzer, 
        Ilya Kaliman.
   * libcc-2.5-trunk
     by Evgeny Epifanovsky, Arik Landau, Tomasz Kus, Kirill Khistyaev, 
        Dmitry Zuev, Prashant Manohar, Xintian Feng, Anna Krylov, 
        Matthew Goldey, Alec White, Thomas Jagau, Kaushik Nanda, 
        Anastasia Gunina, Alexander Kunitsa, Joonho Lee.

   CCMAN original authors:
   Anna I. Krylov, C. David Sherrill, Steven R. Gwaltney,
   Edward F. C. Byrd (2000)
   Sergey V. Levchenko, Lyudmila V. Slipchenko, Tao Wang,
   Ana-Maria C. Cristian (2003)
   Piotr A. Pieniazek, C. Melania Oana, Evgeny Epifanovsky (2007)
   Prashant Manohar (2009)

 ------------------------------------------------------------------------------


 Allocating and initializing 30808MB of RAM...
 Calculation will run on 6 cores.


 Alpha MOs, Restricted
 -- Occupied --                  
******* -180.86 -169.67 -169.67 -169.67  -80.06  -37.91  -33.10
  1 A     2 A     3 A     4 A     5 A     6 A     7 A     8 A                  
-33.098 -33.098 -24.285 -24.284 -24.284 -24.281 -24.281 -15.606
  9 A    10 A    11 A    12 A    13 A    14 A    15 A    16 A                  
 -7.593  -7.230  -5.486  -5.484  -5.483  -5.462  -5.454  -5.453
 17 A    18 A    19 A    20 A    21 A    22 A    23 A    24 A                  
 -2.384  -2.381  -2.380  -2.372  -2.372  -1.195  -0.868  -0.785
 25 A    26 A    27 A    28 A    29 A    30 A    31 A    32 A                  
 -0.604  -0.512  -0.478  -0.387  -0.376  -0.375
 33 A    34 A    35 A    36 A    37 A    38 A                                  
 -- Virtual --                   
  0.010   0.039   0.057   0.076   0.084   0.087   0.102   0.188
 39 A    40 A    41 A    42 A    43 A    44 A    45 A    46 A                  
  0.220   0.228   0.237   0.278   0.291   0.321   0.332   0.355
 47 A    48 A    49 A    50 A    51 A    52 A    53 A    54 A                  
  0.383   0.390   0.483   0.514   0.565   0.589   0.595   0.603
 55 A    56 A    57 A    58 A    59 A    60 A    61 A    62 A                  
  0.672   0.726   0.810   0.885   0.903   0.931   0.934   1.030
 63 A    64 A    65 A    66 A    67 A    68 A    69 A    70 A                  
  1.081   1.140   1.273   1.365   1.543   1.560   1.572   1.625
 71 A    72 A    73 A    74 A    75 A    76 A    77 A    78 A                  
  1.749   1.775   1.835   1.929   2.214   2.385   2.512   2.666
 79 A    80 A    81 A    82 A    83 A    84 A    85 A    86 A                  
  2.879   3.042   3.342   4.254   4.392   4.494   4.501   4.507
 87 A    88 A    89 A    90 A    91 A    92 A    93 A    94 A                  
  4.534   4.634   4.755   4.949   6.541   6.554   6.586   7.513
 95 A    96 A    97 A    98 A    99 A   100 A   101 A   102 A                  
 14.705  14.795  14.940  28.867  29.541  29.551  29.578  29.890
103 A   104 A   105 A   106 A   107 A   108 A   109 A   110 A                  
 29.893  29.895  29.904  29.969  36.810 130.603 130.610 130.635
111 A   112 A   113 A   114 A   115 A   116 A   117 A   118 A                  
154.268 166.1301912.185
119 A   120 A   121 A                                                          

 Beta MOs, Restricted
 -- Occupied --                  
******* -180.86 -169.67 -169.67 -169.67  -80.06  -37.91  -33.10
  1 A     2 A     3 A     4 A     5 A     6 A     7 A     8 A                  
-33.098 -33.098 -24.285 -24.284 -24.284 -24.281 -24.281 -15.606
  9 A    10 A    11 A    12 A    13 A    14 A    15 A    16 A                  
 -7.593  -7.230  -5.486  -5.484  -5.483  -5.462  -5.454  -5.453
 17 A    18 A    19 A    20 A    21 A    22 A    23 A    24 A                  
 -2.384  -2.381  -2.380  -2.372  -2.372  -1.195  -0.868  -0.785
 25 A    26 A    27 A    28 A    29 A    30 A    31 A    32 A                  
 -0.604  -0.512  -0.478  -0.387  -0.376  -0.375
 33 A    34 A    35 A    36 A    37 A    38 A                                  
 -- Virtual --                   
  0.010   0.039   0.057   0.076   0.084   0.087   0.102   0.188
 39 A    40 A    41 A    42 A    43 A    44 A    45 A    46 A                  
  0.220   0.228   0.237   0.278   0.291   0.321   0.332   0.355
 47 A    48 A    49 A    50 A    51 A    52 A    53 A    54 A                  
  0.383   0.390   0.483   0.514   0.565   0.589   0.595   0.603
 55 A    56 A    57 A    58 A    59 A    60 A    61 A    62 A                  
  0.672   0.726   0.810   0.885   0.903   0.931   0.934   1.030
 63 A    64 A    65 A    66 A    67 A    68 A    69 A    70 A                  
  1.081   1.140   1.273   1.365   1.543   1.560   1.572   1.625
 71 A    72 A    73 A    74 A    75 A    76 A    77 A    78 A                  
  1.749   1.775   1.835   1.929   2.214   2.385   2.512   2.666
 79 A    80 A    81 A    82 A    83 A    84 A    85 A    86 A                  
  2.879   3.042   3.342   4.254   4.392   4.494   4.501   4.507
 87 A    88 A    89 A    90 A    91 A    92 A    93 A    94 A                  
  4.534   4.634   4.755   4.949   6.541   6.554   6.586   7.513
 95 A    96 A    97 A    98 A    99 A   100 A   101 A   102 A                  
 14.705  14.795  14.940  28.867  29.541  29.551  29.578  29.890
103 A   104 A   105 A   106 A   107 A   108 A   109 A   110 A                  
 29.893  29.895  29.904  29.969  36.810 130.603 130.610 130.635
111 A   112 A   113 A   114 A   115 A   116 A   117 A   118 A                  
154.268 166.1301912.185
119 A   120 A   121 A                                                          

 Occupation and symmetry of molecular orbitals

 Point group: C1 (1 irreducible representation).

                           A     All 
 -------------------------------------
 All molecular orbitals:
  - Alpha                  121   121 
  - Beta                   121   121 
 -------------------------------------
 Alpha orbitals:
  - Frozen occupied        24    24  
  - Active occupied        14    14  
  - Active virtual         83    83  
  - Frozen virtual         0     0   
 -------------------------------------
 Beta orbitals:
  - Frozen occupied        24    24  
  - Active occupied        14    14  
  - Active virtual         83    83  
  - Frozen virtual         0     0   
 -------------------------------------

 Import integrals:   CPU 0.00 s  wall 0.00 s

 Import integrals:   CPU 31.35 s  wall 5.42 s

 MP2 amplitudes:   CPU 0.12 s  wall 0.07 s

Running a double precision version
           CCSD T amplitudes will be solved using DIIS.

           Start     Size      MaxIter   EConv     TConv     
           3         7         100       1.00e-07  1.00e-05  
 ------------------------------------------------------------------------------
           Energy (a.u.)   Ediff      Tdiff       Comment
 ------------------------------------------------------------------------------
         -7313.10023957                           
     1   -7313.09451930   5.72e-03   7.08e-01     
     2   -7313.11099848   1.65e-02   9.31e-02     
     3   -7313.11067258   3.26e-04   4.25e-02     
     4   -7313.11244850   1.78e-03   1.45e-02     Switched to DIIS steps.
     5   -7313.11319359   7.45e-04   1.16e-02     
     6   -7313.11323576   4.22e-05   2.17e-03     
     7   -7313.11324254   6.78e-06   1.11e-03     
     8   -7313.11324721   4.68e-06   4.00e-04     
     9   -7313.11324815   9.31e-07   2.08e-04     
    10   -7313.11324819   4.68e-08   6.34e-05     
    11   -7313.11324817   2.55e-08   2.91e-05     
    12   -7313.11324816   9.50e-09   1.03e-05     
    13   -7313.11324817   1.19e-08   4.58e-06     
 ------------------------------------------------------------------------------
         -7313.11324817                           CCSD T converged.

End of double precision
 SCF energy                 = -7312.59836529
 MP2 energy                 = -7313.10023957
 CCSD correlation energy     =    -0.51488288
 CCSD total energy           = -7313.11324817

 CCSD  T1^2 = 0.0124  T2^2 = 0.2196  Leading amplitudes:

 Amplitude    Orbitals with energies
 -0.0249       35 (A) A                  ->    39 (A) A                   
              -0.4779                          0.0098                     
 -0.0249       35 (A) B                  ->    39 (A) B                   
              -0.4779                          0.0098                     
 -0.0235       34 (A) A                  ->    40 (A) A                   
              -0.5122                          0.0393                     
 -0.0235       34 (A) B                  ->    40 (A) B                   
              -0.5122                          0.0393                     

 Amplitude    Orbitals with energies
 -0.1009       35 (A) A      35 (A) B    ->    39 (A) A      39 (A) B     
              -0.4779       -0.4779            0.0098        0.0098       
  0.1009       35 (A) A      35 (A) B    ->    39 (A) B      39 (A) A     
              -0.4779       -0.4779            0.0098        0.0098       
  0.1009       35 (A) B      35 (A) A    ->    39 (A) A      39 (A) B     
              -0.4779       -0.4779            0.0098        0.0098       
 -0.1009       35 (A) B      35 (A) A    ->    39 (A) B      39 (A) A     
              -0.4779       -0.4779            0.0098        0.0098       

 Computing CCSD intemediates for later calculations in double precision
 Finished.

Running a double precision version
           CCSD Lambda amplitudes will be solved using DIIS.
           Start     Size      MaxIter   EConv     LConv     
           3         7         100       1.00e-07  1.00e-05  
 ------------------------------------------------------------------------------
            Enorm      Ldiff       Comment
 ------------------------------------------------------------------------------
     1     5.15e-02   3.71e-02     
     2     1.54e-02   6.48e-03     
     3     6.33e-03   1.50e-03     
     4     3.93e-03   1.37e-03     Switched to DIIS steps.
     5     1.20e-03   7.11e-04     
     6     6.00e-04   1.73e-04     
     7     2.34e-04   5.36e-05     
     8     1.06e-04   7.64e-07     
     9     3.74e-05   4.34e-06     
    10     1.53e-05   6.95e-07     
    11     6.02e-06   1.20e-07     
    12     2.20e-06   4.63e-08     
    13     8.23e-07   8.57e-08     
    14     3.15e-07   4.33e-08     
    15     1.65e-07   1.94e-08     
    16     7.75e-08   1.76e-08     
 ------------------------------------------------------------------------------
                                   CCSD Lambda converged.

 Computing density matrices in double precision...
           Orbital response amplitudes will be solved using DIIS.
           Start     Size      MaxIter   EConv     LConv     
           3         7         100       1.00e-06  1.00e-06  
 ------------------------------------------------------------------------------
            Enorm      Ldiff       Comment
 ------------------------------------------------------------------------------
     1     8.26e-02   3.90e-03     
     2     6.34e-02   1.60e-02     
     3     7.62e-02   2.91e-02     
     4     1.69e-02   3.44e-02     Switched to DIIS steps.
     5     2.57e-03   2.77e-04     
     6     1.60e-03   3.84e-04     
     7     6.95e-04   2.72e-04     
     8     1.18e-04   1.78e-04     
     9     2.01e-05   2.00e-05     
    10     7.12e-06   1.88e-06     
    11     1.85e-06   2.03e-07     
    12     5.13e-07   1.22e-07     
 ------------------------------------------------------------------------------
                                   Orbital response converged.

 Computing density matrices... Done.
 CCSD calculation:   CPU 724.86 s  wall 132.61 s

 Transferring MO TPDM to AO TPDM
 Transferring g2_o1o1o1o1
 Transferring g2_o1o1o1v1
 Transferring g2_o1o1v1v1
 Transferring g2_o1v1o1v1
 Transferring g2_o1v1v1v1
 Transferring g2_v1v1v1v1
 Adding separable TPDM
 Computing TPDM gradient
 --------------------------------------------------------
 2e gradient
  Atom          X               Y               Z
 --------------------------------------------------------
    1        -43.347122        5.516825        0.000000  
    2         25.231550      -22.011713        0.000000  
    3         19.186929       10.352820        0.000000  
    4         -1.071356        6.142068       -0.000000  
 --------------------------------------------------------
 --------------------------------------------------------
 Final gradient
  Atom          X               Y               Z
 --------------------------------------------------------
    1        -43.347122        5.516825        0.000000  
    2         25.231550      -22.011713        0.000000  
    3         19.186929       10.352820        0.000000  
    4         -1.071356        6.142068       -0.000000  
 --------------------------------------------------------
 Analytic gradient from two-electron contribution:   CPU 169.24 s  wall 36.14 s

 Total ccman2 time:   CPU 934.82 s  wall 176.76 s


 --------------------------------------------------------------

                    Orbital Energies (a.u.)
 --------------------------------------------------------------

 Alpha MOs
 -- Occupied --
********-180.8596-169.6660-169.6654-169.6653 -80.0553 -37.9135 -33.1008
-33.0980 -33.0978 -24.2848 -24.2839 -24.2837 -24.2812 -24.2812 -15.6063
 -7.5932  -7.2304  -5.4855  -5.4842  -5.4834  -5.4618  -5.4540  -5.4535
 -2.3843  -2.3810  -2.3804  -2.3718  -2.3718  -1.1950  -0.8678  -0.7853
 -0.6044  -0.5122  -0.4779  -0.3872  -0.3759  -0.3751
 -- Virtual --
  0.0098   0.0393   0.0570   0.0759   0.0841   0.0869   0.1019   0.1878
  0.2198   0.2277   0.2365   0.2780   0.2907   0.3207   0.3323   0.3551
  0.3826   0.3900   0.4834   0.5143   0.5652   0.5886   0.5953   0.6029
  0.6718   0.7261   0.8099   0.8850   0.9030   0.9310   0.9338   1.0303
  1.0806   1.1398   1.2732   1.3651   1.5426   1.5605   1.5716   1.6250
  1.7494   1.7752   1.8352   1.9294   2.2136   2.3850   2.5115   2.6657
  2.8786   3.0420   3.3417   4.2540   4.3921   4.4944   4.5006   4.5068
  4.5335   4.6343   4.7553   4.9487   6.5414   6.5541   6.5861   7.5134
 14.7049  14.7951  14.9402  28.8669  29.5413  29.5508  29.5775  29.8905
 29.8928  29.8955  29.9043  29.9689  36.8100 130.6030 130.6101 130.6349
154.2680 166.13011912.1852
 --------------------------------------------------------------

          Ground-State Mulliken Net Atomic Charges

     Atom                 Charge (a.u.)
  ----------------------------------------
      1 I                    -0.294049
      2 P                     0.373684
      3 N                    -0.367531
      4 H                     0.287897
  ----------------------------------------
  Sum of atomic charges =    -0.000000

 -----------------------------------------------------------------
                    Cartesian Multipole Moments
 -----------------------------------------------------------------
    Charge (ESU x 10^10)
                 0.0000
    Dipole Moment (Debye)
         X      -0.7916      Y      -0.1988      Z       0.0000
       Tot       0.8162
    Quadrupole Moments (Debye-Ang)
        XX     -52.4307     XY      -0.1768     YY     -45.4557
        XZ      -0.0000     YZ      -0.0000     ZZ     -48.0827
    Octopole Moments (Debye-Ang^2)
       XXX      64.1778    XXY      -0.4004    XYY       4.6869
       YYY     -10.1507    XXZ       0.0000    XYZ      -0.0000
       YYZ       0.0000    XZZ      10.2154    YZZ      -0.1708
       ZZZ       0.0000
    Hexadecapole Moments (Debye-Ang^3)
      XXXX    -720.6856   XXXY     -13.7658   XXYY    -113.6043
      XYYY      17.2213   YYYY    -108.8628   XXXZ      -0.0000
      XXYZ      -0.0000   XYYZ      -0.0000   YYYZ      -0.0000
      XXZZ    -117.1596   XYZZ      -1.2236   YYZZ     -31.2375
      XZZZ       0.0000   YZZZ      -0.0000   ZZZZ     -67.8905
 -----------------------------------------------------------------
 DrvMan completing analytic gradient of the correlated energy
 Correlated dipole moment
            1
    1  -0.3114356
    2  -0.0782195
    3   0.0000000
 Energy read as -7313.113248169
 Full Analytical Gradient: (in a.u., or Hartree/Bohr)
             1             2             3             4
    1    0.00015749   -0.00019986    0.00003658    0.00000579
    2   -0.00006073    0.00004315   -0.00001526    0.00003284
    3   -0.00000000    0.00000000   -0.00000000   -0.00000000
 Gradient time:  CPU 0.75 s  wall 0.76 s
 ----------------------------------------------------------------
             Standard Nuclear Orientation (Angstroms)
    I     Atom           X                Y                Z
 ----------------------------------------------------------------
    1      I       0.8379346105    -0.0392216506    -0.0000000000
    2      P      -1.6447554640     0.5744658150     0.0000000000
    3      N      -2.5122749749    -0.6963636733    -0.0000000000
    4      H      -2.2062775700    -1.6636940299    -0.0000000000
 ----------------------------------------------------------------
 Nuclear Repulsion Energy =   273.3353105571 hartrees
 There are       38 alpha and       38 beta electrons

                       Distance Matrix (Angstroms)
             I (  1)   P (  2)   N (  3)
   P (  2)  2.557413
   N (  3)  3.414050  1.538700
   H (  4)  3.450527  2.307524  1.014575

 Requested basis set is 6-311++G(d,p)
 There are 48 shells and 121 basis functions
 A cutoff of  1.0D-14 yielded   1045 shell pairs
 There are      6972 function pairs (      7836 Cartesian)
 Smallest overlap matrix eigenvalue = 2.48E-03
 Guess MOs from SCF MO coefficient file

 -----------------------------------------------------------------------
  General SCF calculation program by
  Eric Jon Sundstrom, Paul Horn, Yuezhi Mao, Dmitri Zuev, Alec White,
  David Stuck, Shaama M.S., Shane Yost, Joonho Lee, David Small,
  Daniel Levine, Susi Lehtola, Hugh Burton, Evgeny Epifanovsky
 -----------------------------------------------------------------------
 Hartree-Fock
 using 6 threads for integral computing
 -------------------------------------------------------
 OpenMP Integral computing Module                
 Release: version 2.0, May 2017, Q-Chem Inc. Pleasanton 
 -------------------------------------------------------
 A restricted SCF calculation will be
 performed using DIIS
 SCF converges when DIIS error is below 1.0e-08
 ---------------------------------------
  Cycle       Energy         DIIS error
 ---------------------------------------
    1   -7312.5983775082      1.12e-05  
    2   -7312.5983778733      3.23e-06  
    3   -7312.5983779110      1.90e-06  
    4   -7312.5983779200      5.95e-07  
    5   -7312.5983779216      2.00e-07  
    6   -7312.5983779219      7.60e-08  
    7   -7312.5983779219      2.64e-08  
    8   -7312.5983779220      1.19e-08  
    9   -7312.5983779219      6.53e-09  Convergence criterion met
 ---------------------------------------
 SCF time:   CPU 5.24s  wall 1.00s 
 SCF   energy in the final basis set =    -7312.5983779219
 Total energy in the final basis set =    -7312.5983779219


 ------------------------------------------------------------------------------

   CCMAN2: suite of methods based on coupled cluster
           and equation of motion theories.

   Components:
   * libvmm-1.3-trunk
     by Evgeny Epifanovsky, Ilya Kaliman.
   * libtensor-2.5-trunk
     by Evgeny Epifanovsky, Michael Wormit, Dmitry Zuev, Sam Manzer, 
        Ilya Kaliman.
   * libcc-2.5-trunk
     by Evgeny Epifanovsky, Arik Landau, Tomasz Kus, Kirill Khistyaev, 
        Dmitry Zuev, Prashant Manohar, Xintian Feng, Anna Krylov, 
        Matthew Goldey, Alec White, Thomas Jagau, Kaushik Nanda, 
        Anastasia Gunina, Alexander Kunitsa, Joonho Lee.

   CCMAN original authors:
   Anna I. Krylov, C. David Sherrill, Steven R. Gwaltney,
   Edward F. C. Byrd (2000)
   Sergey V. Levchenko, Lyudmila V. Slipchenko, Tao Wang,
   Ana-Maria C. Cristian (2003)
   Piotr A. Pieniazek, C. Melania Oana, Evgeny Epifanovsky (2007)
   Prashant Manohar (2009)

 ------------------------------------------------------------------------------


 Allocating and initializing 30808MB of RAM...
 Calculation will run on 6 cores.


 Alpha MOs, Restricted
 -- Occupied --                  
******* -180.86 -169.67 -169.67 -169.67  -80.06  -37.91  -33.10
  1 A     2 A     3 A     4 A     5 A     6 A     7 A     8 A                  
-33.098 -33.098 -24.285 -24.284 -24.284 -24.281 -24.281 -15.606
  9 A    10 A    11 A    12 A    13 A    14 A    15 A    16 A                  
 -7.593  -7.231  -5.485  -5.484  -5.483  -5.462  -5.454  -5.454
 17 A    18 A    19 A    20 A    21 A    22 A    23 A    24 A                  
 -2.384  -2.381  -2.381  -2.372  -2.372  -1.195  -0.868  -0.785
 25 A    26 A    27 A    28 A    29 A    30 A    31 A    32 A                  
 -0.604  -0.512  -0.478  -0.387  -0.376  -0.375
 33 A    34 A    35 A    36 A    37 A    38 A                                  
 -- Virtual --                   
  0.010   0.039   0.057   0.076   0.084   0.087   0.102   0.188
 39 A    40 A    41 A    42 A    43 A    44 A    45 A    46 A                  
  0.220   0.228   0.237   0.278   0.291   0.321   0.332   0.355
 47 A    48 A    49 A    50 A    51 A    52 A    53 A    54 A                  
  0.383   0.390   0.483   0.514   0.565   0.588   0.595   0.603
 55 A    56 A    57 A    58 A    59 A    60 A    61 A    62 A                  
  0.672   0.726   0.810   0.885   0.903   0.931   0.934   1.030
 63 A    64 A    65 A    66 A    67 A    68 A    69 A    70 A                  
  1.081   1.140   1.273   1.365   1.543   1.560   1.572   1.625
 71 A    72 A    73 A    74 A    75 A    76 A    77 A    78 A                  
  1.750   1.775   1.835   1.930   2.214   2.385   2.512   2.666
 79 A    80 A    81 A    82 A    83 A    84 A    85 A    86 A                  
  2.879   3.042   3.342   4.254   4.392   4.494   4.500   4.507
 87 A    88 A    89 A    90 A    91 A    92 A    93 A    94 A                  
  4.534   4.635   4.755   4.949   6.541   6.554   6.586   7.514
 95 A    96 A    97 A    98 A    99 A   100 A   101 A   102 A                  
 14.705  14.795  14.940  28.867  29.541  29.551  29.577  29.890
103 A   104 A   105 A   106 A   107 A   108 A   109 A   110 A                  
 29.893  29.895  29.904  29.969  36.810 130.603 130.610 130.635
111 A   112 A   113 A   114 A   115 A   116 A   117 A   118 A                  
154.268 166.1301912.185
119 A   120 A   121 A                                                          

 Beta MOs, Restricted
 -- Occupied --                  
******* -180.86 -169.67 -169.67 -169.67  -80.06  -37.91  -33.10
  1 A     2 A     3 A     4 A     5 A     6 A     7 A     8 A                  
-33.098 -33.098 -24.285 -24.284 -24.284 -24.281 -24.281 -15.606
  9 A    10 A    11 A    12 A    13 A    14 A    15 A    16 A                  
 -7.593  -7.231  -5.485  -5.484  -5.483  -5.462  -5.454  -5.454
 17 A    18 A    19 A    20 A    21 A    22 A    23 A    24 A                  
 -2.384  -2.381  -2.381  -2.372  -2.372  -1.195  -0.868  -0.785
 25 A    26 A    27 A    28 A    29 A    30 A    31 A    32 A                  
 -0.604  -0.512  -0.478  -0.387  -0.376  -0.375
 33 A    34 A    35 A    36 A    37 A    38 A                                  
 -- Virtual --                   
  0.010   0.039   0.057   0.076   0.084   0.087   0.102   0.188
 39 A    40 A    41 A    42 A    43 A    44 A    45 A    46 A                  
  0.220   0.228   0.237   0.278   0.291   0.321   0.332   0.355
 47 A    48 A    49 A    50 A    51 A    52 A    53 A    54 A                  
  0.383   0.390   0.483   0.514   0.565   0.588   0.595   0.603
 55 A    56 A    57 A    58 A    59 A    60 A    61 A    62 A                  
  0.672   0.726   0.810   0.885   0.903   0.931   0.934   1.030
 63 A    64 A    65 A    66 A    67 A    68 A    69 A    70 A                  
  1.081   1.140   1.273   1.365   1.543   1.560   1.572   1.625
 71 A    72 A    73 A    74 A    75 A    76 A    77 A    78 A                  
  1.750   1.775   1.835   1.930   2.214   2.385   2.512   2.666
 79 A    80 A    81 A    82 A    83 A    84 A    85 A    86 A                  
  2.879   3.042   3.342   4.254   4.392   4.494   4.500   4.507
 87 A    88 A    89 A    90 A    91 A    92 A    93 A    94 A                  
  4.534   4.635   4.755   4.949   6.541   6.554   6.586   7.514
 95 A    96 A    97 A    98 A    99 A   100 A   101 A   102 A                  
 14.705  14.795  14.940  28.867  29.541  29.551  29.577  29.890
103 A   104 A   105 A   106 A   107 A   108 A   109 A   110 A                  
 29.893  29.895  29.904  29.969  36.810 130.603 130.610 130.635
111 A   112 A   113 A   114 A   115 A   116 A   117 A   118 A                  
154.268 166.1301912.185
119 A   120 A   121 A                                                          

 Occupation and symmetry of molecular orbitals

 Point group: C1 (1 irreducible representation).

                           A     All 
 -------------------------------------
 All molecular orbitals:
  - Alpha                  121   121 
  - Beta                   121   121 
 -------------------------------------
 Alpha orbitals:
  - Frozen occupied        24    24  
  - Active occupied        14    14  
  - Active virtual         83    83  
  - Frozen virtual         0     0   
 -------------------------------------
 Beta orbitals:
  - Frozen occupied        24    24  
  - Active occupied        14    14  
  - Active virtual         83    83  
  - Frozen virtual         0     0   
 -------------------------------------

 Import integrals:   CPU 0.00 s  wall 0.00 s

 Import integrals:   CPU 31.85 s  wall 5.57 s

 MP2 amplitudes:   CPU 0.05 s  wall 0.03 s

Running a double precision version
           CCSD T amplitudes will be solved using DIIS.

           Start     Size      MaxIter   EConv     TConv     
           3         7         100       1.00e-07  1.00e-05  
 ------------------------------------------------------------------------------
           Energy (a.u.)   Ediff      Tdiff       Comment
 ------------------------------------------------------------------------------
         -7313.10023897                           
     1   -7313.09452696   5.71e-03   7.08e-01     
     2   -7313.11099759   1.65e-02   9.31e-02     
     3   -7313.11067478   3.23e-04   4.25e-02     
     4   -7313.11244928   1.77e-03   1.45e-02     Switched to DIIS steps.
     5   -7313.11319365   7.44e-04   1.16e-02     
     6   -7313.11323580   4.21e-05   2.17e-03     
     7   -7313.11324257   6.78e-06   1.11e-03     
     8   -7313.11324724   4.67e-06   3.99e-04     
     9   -7313.11324817   9.31e-07   2.07e-04     
    10   -7313.11324822   4.63e-08   6.33e-05     
    11   -7313.11324820   2.33e-08   2.90e-05     
    12   -7313.11324819   9.84e-09   1.04e-05     
    13   -7313.11324820   1.16e-08   4.58e-06     
 ------------------------------------------------------------------------------
         -7313.11324820                           CCSD T converged.

End of double precision
 SCF energy                 = -7312.59837792
 MP2 energy                 = -7313.10023897
 CCSD correlation energy     =    -0.51487028
 CCSD total energy           = -7313.11324820

 CCSD  T1^2 = 0.0124  T2^2 = 0.2195  Leading amplitudes:

 Amplitude    Orbitals with energies
 -0.0249       35 (A) A                  ->    39 (A) A                   
              -0.4778                          0.0099                     
 -0.0249       35 (A) B                  ->    39 (A) B                   
              -0.4778                          0.0099                     
 -0.0234       34 (A) A                  ->    40 (A) A                   
              -0.5122                          0.0395                     
 -0.0234       34 (A) B                  ->    40 (A) B                   
              -0.5122                          0.0395                     

 Amplitude    Orbitals with energies
 -0.1008       35 (A) A      35 (A) B    ->    39 (A) A      39 (A) B     
              -0.4778       -0.4778            0.0099        0.0099       
  0.1008       35 (A) A      35 (A) B    ->    39 (A) B      39 (A) A     
              -0.4778       -0.4778            0.0099        0.0099       
  0.1008       35 (A) B      35 (A) A    ->    39 (A) A      39 (A) B     
              -0.4778       -0.4778            0.0099        0.0099       
 -0.1008       35 (A) B      35 (A) A    ->    39 (A) B      39 (A) A     
              -0.4778       -0.4778            0.0099        0.0099       

 Computing CCSD intemediates for later calculations in double precision
 Finished.

Running a double precision version
           CCSD Lambda amplitudes will be solved using DIIS.
           Start     Size      MaxIter   EConv     LConv     
           3         7         100       1.00e-07  1.00e-05  
 ------------------------------------------------------------------------------
            Enorm      Ldiff       Comment
 ------------------------------------------------------------------------------
     1     5.15e-02   3.71e-02     
     2     1.54e-02   6.47e-03     
     3     6.32e-03   1.50e-03     
     4     3.93e-03   1.37e-03     Switched to DIIS steps.
     5     1.20e-03   7.10e-04     
     6     5.98e-04   1.73e-04     
     7     2.33e-04   5.35e-05     
     8     1.06e-04   7.26e-07     
     9     3.74e-05   4.31e-06     
    10     1.53e-05   6.90e-07     
    11     6.00e-06   1.19e-07     
    12     2.19e-06   4.59e-08     
    13     8.20e-07   8.61e-08     
    14     3.14e-07   4.31e-08     
    15     1.65e-07   1.94e-08     
    16     7.71e-08   1.75e-08     
 ------------------------------------------------------------------------------
                                   CCSD Lambda converged.

 Computing density matrices in double precision...
           Orbital response amplitudes will be solved using DIIS.
           Start     Size      MaxIter   EConv     LConv     
           3         7         100       1.00e-06  1.00e-06  
 ------------------------------------------------------------------------------
            Enorm      Ldiff       Comment
 ------------------------------------------------------------------------------
     1     8.26e-02   3.96e-03     
     2     6.32e-02   1.60e-02     
     3     7.59e-02   2.90e-02     
     4     1.68e-02   3.42e-02     Switched to DIIS steps.
     5     2.56e-03   2.80e-04     
     6     1.59e-03   3.83e-04     
     7     6.93e-04   2.72e-04     
     8     1.18e-04   1.77e-04     
     9     2.00e-05   2.00e-05     
    10     7.10e-06   1.88e-06     
    11     1.85e-06   2.04e-07     
    12     5.07e-07   1.18e-07     
 ------------------------------------------------------------------------------
                                   Orbital response converged.

 Computing density matrices... Done.
 CCSD calculation:   CPU 722.53 s  wall 132.14 s

 Transferring MO TPDM to AO TPDM
 Transferring g2_o1o1o1o1
 Transferring g2_o1o1o1v1
 Transferring g2_o1o1v1v1
 Transferring g2_o1v1o1v1
 Transferring g2_o1v1v1v1
 Transferring g2_v1v1v1v1
 Adding separable TPDM
 Computing TPDM gradient
 --------------------------------------------------------
 2e gradient
  Atom          X               Y               Z
 --------------------------------------------------------
    1        -43.399042        5.530008       -0.000000  
    2         25.277305      -22.028479       -0.000000  
    3         19.191807       10.356055        0.000000  
    4         -1.070070        6.142416        0.000000  
 --------------------------------------------------------
 --------------------------------------------------------
 Final gradient
  Atom          X               Y               Z
 --------------------------------------------------------
    1        -43.399042        5.530008       -0.000000  
    2         25.277305      -22.028479       -0.000000  
    3         19.191807       10.356055        0.000000  
    4         -1.070070        6.142416        0.000000  
 --------------------------------------------------------
 Analytic gradient from two-electron contribution:   CPU 168.63 s  wall 33.68 s

 Total ccman2 time:   CPU 928.29 s  wall 172.65 s


 --------------------------------------------------------------

                    Orbital Energies (a.u.)
 --------------------------------------------------------------

 Alpha MOs
 -- Occupied --
********-180.8598-169.6661-169.6655-169.6655 -80.0551 -37.9137 -33.1009
-33.0981 -33.0979 -24.2849 -24.2841 -24.2838 -24.2813 -24.2813 -15.6062
 -7.5931  -7.2306  -5.4854  -5.4840  -5.4832  -5.4620  -5.4541  -5.4536
 -2.3845  -2.3812  -2.3805  -2.3720  -2.3720  -1.1949  -0.8681  -0.7852
 -0.6044  -0.5122  -0.4778  -0.3873  -0.3760  -0.3752
 -- Virtual --
  0.0099   0.0395   0.0571   0.0760   0.0841   0.0869   0.1019   0.1878
  0.2198   0.2278   0.2365   0.2780   0.2907   0.3206   0.3322   0.3551
  0.3826   0.3900   0.4835   0.5142   0.5650   0.5885   0.5952   0.6028
  0.6720   0.7265   0.8099   0.8851   0.9034   0.9312   0.9340   1.0304
  1.0809   1.1401   1.2733   1.3652   1.5426   1.5604   1.5717   1.6252
  1.7496   1.7754   1.8354   1.9296   2.2137   2.3851   2.5117   2.6658
  2.8788   3.0421   3.3418   4.2542   4.3922   4.4942   4.5005   4.5068
  4.5336   4.6346   4.7554   4.9489   6.5413   6.5540   6.5860   7.5135
 14.7051  14.7955  14.9404  28.8669  29.5412  29.5507  29.5774  29.8904
 29.8927  29.8954  29.9043  29.9690  36.8101 130.6029 130.6100 130.6349
154.2680 166.13031912.1853
 --------------------------------------------------------------

          Ground-State Mulliken Net Atomic Charges

     Atom                 Charge (a.u.)
  ----------------------------------------
      1 I                    -0.293542
      2 P                     0.373471
      3 N                    -0.367735
      4 H                     0.287806
  ----------------------------------------
  Sum of atomic charges =    -0.000000

 -----------------------------------------------------------------
                    Cartesian Multipole Moments
 -----------------------------------------------------------------
    Charge (ESU x 10^10)
                 0.0000
    Dipole Moment (Debye)
         X      -0.7797      Y      -0.1996      Z       0.0000
       Tot       0.8048
    Quadrupole Moments (Debye-Ang)
        XX     -52.4438     XY      -0.1767     YY     -45.4567
        XZ      -0.0000     YZ       0.0000     ZZ     -48.0786
    Octopole Moments (Debye-Ang^2)
       XXX      64.4165    XXY      -0.3971    XYY       4.7636
       YYY     -10.1523    XXZ       0.0000    XYZ       0.0000
       YYZ      -0.0000    XZZ      10.2835    YZZ      -0.1716
       ZZZ       0.0000
    Hexadecapole Moments (Debye-Ang^3)
      XXXX    -720.2864   XXXY     -13.7844   XXYY    -113.5294
      XYYY      17.2164   YYYY    -108.8698   XXXZ      -0.0000
      XXYZ       0.0000   XYYZ      -0.0000   YYYZ       0.0000
      XXZZ    -117.0633   XYZZ      -1.2249   YYZZ     -31.2347
      XZZZ      -0.0000   YZZZ       0.0000   ZZZZ     -67.8744
 -----------------------------------------------------------------
 DrvMan completing analytic gradient of the correlated energy
 Correlated dipole moment
            1
    1  -0.3067587
    2  -0.0785131
    3   0.0000000
 Energy read as -7313.113248199
 Full Analytical Gradient: (in a.u., or Hartree/Bohr)
             1             2             3             4
    1   -0.00014675    0.00002547    0.00013314   -0.00001186
    2   -0.00000025   -0.00006775    0.00004502    0.00002299
    3    0.00000000    0.00000000   -0.00000000    0.00000000
 Gradient time:  CPU 0.77 s  wall 0.78 s
 ----------------------------------------------------------------
             Standard Nuclear Orientation (Angstroms)
    I     Atom           X                Y                Z
 ----------------------------------------------------------------
    1      I       0.8389346105    -0.0382216506    -0.0000000000
    2      P      -1.6447554640     0.5744658150     0.0000000000
    3      N      -2.5122749749    -0.6963636733    -0.0000000000
    4      H      -2.2062775700    -1.6636940299    -0.0000000000
 ----------------------------------------------------------------
 Nuclear Repulsion Energy =   273.2653456484 hartrees
 There are       38 alpha and       38 beta electrons

                       Distance Matrix (Angstroms)
             I (  1)   P (  2)   N (  3)
   P (  2)  2.558144
   N (  3)  3.415224  1.538700
   H (  4)  3.451880  2.307524  1.014575

 Requested basis set is 6-311++G(d,p)
 There are 48 shells and 121 basis functions
 A cutoff of  1.0D-14 yielded   1044 shell pairs
 There are      6971 function pairs (      7835 Cartesian)
 Smallest overlap matrix eigenvalue = 2.48E-03
 Guess MOs from SCF MO coefficient file

 -----------------------------------------------------------------------
  General SCF calculation program by
  Eric Jon Sundstrom, Paul Horn, Yuezhi Mao, Dmitri Zuev, Alec White,
  David Stuck, Shaama M.S., Shane Yost, Joonho Lee, David Small,
  Daniel Levine, Susi Lehtola, Hugh Burton, Evgeny Epifanovsky
 -----------------------------------------------------------------------
 Hartree-Fock
 using 6 threads for integral computing
 -------------------------------------------------------
 OpenMP Integral computing Module                
 Release: version 2.0, May 2017, Q-Chem Inc. Pleasanton 
 -------------------------------------------------------
 A restricted SCF calculation will be
 performed using DIIS
 SCF converges when DIIS error is below 1.0e-08
 ---------------------------------------
  Cycle       Energy         DIIS error
 ---------------------------------------
    1   -7312.5983720733      5.31e-06  
    2   -7312.5983721682      1.69e-06  
    3   -7312.5983721813      1.06e-06  
    4   -7312.5983721848      3.59e-07  
    5   -7312.5983721857      1.21e-07  
    6   -7312.5983721859      4.46e-08  
    7   -7312.5983721859      1.47e-08  
    8   -7312.5983721859      6.65e-09  Convergence criterion met
 ---------------------------------------
 SCF time:   CPU 4.68s  wall 1.00s 
 SCF   energy in the final basis set =    -7312.5983721859
 Total energy in the final basis set =    -7312.5983721859


 ------------------------------------------------------------------------------

   CCMAN2: suite of methods based on coupled cluster
           and equation of motion theories.

   Components:
   * libvmm-1.3-trunk
     by Evgeny Epifanovsky, Ilya Kaliman.
   * libtensor-2.5-trunk
     by Evgeny Epifanovsky, Michael Wormit, Dmitry Zuev, Sam Manzer, 
        Ilya Kaliman.
   * libcc-2.5-trunk
     by Evgeny Epifanovsky, Arik Landau, Tomasz Kus, Kirill Khistyaev, 
        Dmitry Zuev, Prashant Manohar, Xintian Feng, Anna Krylov, 
        Matthew Goldey, Alec White, Thomas Jagau, Kaushik Nanda, 
        Anastasia Gunina, Alexander Kunitsa, Joonho Lee.

   CCMAN original authors:
   Anna I. Krylov, C. David Sherrill, Steven R. Gwaltney,
   Edward F. C. Byrd (2000)
   Sergey V. Levchenko, Lyudmila V. Slipchenko, Tao Wang,
   Ana-Maria C. Cristian (2003)
   Piotr A. Pieniazek, C. Melania Oana, Evgeny Epifanovsky (2007)
   Prashant Manohar (2009)

 ------------------------------------------------------------------------------


 Allocating and initializing 30808MB of RAM...
 Calculation will run on 6 cores.


 Alpha MOs, Restricted
 -- Occupied --                  
******* -180.86 -169.67 -169.67 -169.67  -80.06  -37.91  -33.10
  1 A     2 A     3 A     4 A     5 A     6 A     7 A     8 A                  
-33.098 -33.098 -24.285 -24.284 -24.284 -24.281 -24.281 -15.606
  9 A    10 A    11 A    12 A    13 A    14 A    15 A    16 A                  
 -7.593  -7.231  -5.485  -5.484  -5.483  -5.462  -5.454  -5.454
 17 A    18 A    19 A    20 A    21 A    22 A    23 A    24 A                  
 -2.384  -2.381  -2.380  -2.372  -2.372  -1.195  -0.868  -0.785
 25 A    26 A    27 A    28 A    29 A    30 A    31 A    32 A                  
 -0.604  -0.512  -0.478  -0.387  -0.376  -0.375
 33 A    34 A    35 A    36 A    37 A    38 A                                  
 -- Virtual --                   
  0.010   0.039   0.057   0.076   0.084   0.087   0.102   0.188
 39 A    40 A    41 A    42 A    43 A    44 A    45 A    46 A                  
  0.220   0.228   0.237   0.278   0.291   0.321   0.332   0.355
 47 A    48 A    49 A    50 A    51 A    52 A    53 A    54 A                  
  0.383   0.390   0.483   0.514   0.565   0.589   0.595   0.603
 55 A    56 A    57 A    58 A    59 A    60 A    61 A    62 A                  
  0.672   0.726   0.810   0.885   0.903   0.931   0.934   1.030
 63 A    64 A    65 A    66 A    67 A    68 A    69 A    70 A                  
  1.081   1.140   1.273   1.365   1.543   1.560   1.572   1.625
 71 A    72 A    73 A    74 A    75 A    76 A    77 A    78 A                  
  1.750   1.775   1.835   1.930   2.214   2.385   2.512   2.666
 79 A    80 A    81 A    82 A    83 A    84 A    85 A    86 A                  
  2.879   3.042   3.342   4.254   4.392   4.494   4.500   4.507
 87 A    88 A    89 A    90 A    91 A    92 A    93 A    94 A                  
  4.534   4.635   4.755   4.949   6.541   6.554   6.586   7.513
 95 A    96 A    97 A    98 A    99 A   100 A   101 A   102 A                  
 14.705  14.795  14.940  28.867  29.541  29.551  29.577  29.890
103 A   104 A   105 A   106 A   107 A   108 A   109 A   110 A                  
 29.893  29.895  29.904  29.969  36.810 130.603 130.610 130.635
111 A   112 A   113 A   114 A   115 A   116 A   117 A   118 A                  
154.268 166.1301912.185
119 A   120 A   121 A                                                          

 Beta MOs, Restricted
 -- Occupied --                  
******* -180.86 -169.67 -169.67 -169.67  -80.06  -37.91  -33.10
  1 A     2 A     3 A     4 A     5 A     6 A     7 A     8 A                  
-33.098 -33.098 -24.285 -24.284 -24.284 -24.281 -24.281 -15.606
  9 A    10 A    11 A    12 A    13 A    14 A    15 A    16 A                  
 -7.593  -7.231  -5.485  -5.484  -5.483  -5.462  -5.454  -5.454
 17 A    18 A    19 A    20 A    21 A    22 A    23 A    24 A                  
 -2.384  -2.381  -2.380  -2.372  -2.372  -1.195  -0.868  -0.785
 25 A    26 A    27 A    28 A    29 A    30 A    31 A    32 A                  
 -0.604  -0.512  -0.478  -0.387  -0.376  -0.375
 33 A    34 A    35 A    36 A    37 A    38 A                                  
 -- Virtual --                   
  0.010   0.039   0.057   0.076   0.084   0.087   0.102   0.188
 39 A    40 A    41 A    42 A    43 A    44 A    45 A    46 A                  
  0.220   0.228   0.237   0.278   0.291   0.321   0.332   0.355
 47 A    48 A    49 A    50 A    51 A    52 A    53 A    54 A                  
  0.383   0.390   0.483   0.514   0.565   0.589   0.595   0.603
 55 A    56 A    57 A    58 A    59 A    60 A    61 A    62 A                  
  0.672   0.726   0.810   0.885   0.903   0.931   0.934   1.030
 63 A    64 A    65 A    66 A    67 A    68 A    69 A    70 A                  
  1.081   1.140   1.273   1.365   1.543   1.560   1.572   1.625
 71 A    72 A    73 A    74 A    75 A    76 A    77 A    78 A                  
  1.750   1.775   1.835   1.930   2.214   2.385   2.512   2.666
 79 A    80 A    81 A    82 A    83 A    84 A    85 A    86 A                  
  2.879   3.042   3.342   4.254   4.392   4.494   4.500   4.507
 87 A    88 A    89 A    90 A    91 A    92 A    93 A    94 A                  
  4.534   4.635   4.755   4.949   6.541   6.554   6.586   7.513
 95 A    96 A    97 A    98 A    99 A   100 A   101 A   102 A                  
 14.705  14.795  14.940  28.867  29.541  29.551  29.577  29.890
103 A   104 A   105 A   106 A   107 A   108 A   109 A   110 A                  
 29.893  29.895  29.904  29.969  36.810 130.603 130.610 130.635
111 A   112 A   113 A   114 A   115 A   116 A   117 A   118 A                  
154.268 166.1301912.185
119 A   120 A   121 A                                                          

 Occupation and symmetry of molecular orbitals

 Point group: C1 (1 irreducible representation).

                           A     All 
 -------------------------------------
 All molecular orbitals:
  - Alpha                  121   121 
  - Beta                   121   121 
 -------------------------------------
 Alpha orbitals:
  - Frozen occupied        24    24  
  - Active occupied        14    14  
  - Active virtual         83    83  
  - Frozen virtual         0     0   
 -------------------------------------
 Beta orbitals:
  - Frozen occupied        24    24  
  - Active occupied        14    14  
  - Active virtual         83    83  
  - Frozen virtual         0     0   
 -------------------------------------

 Import integrals:   CPU 0.00 s  wall 0.00 s

 Import integrals:   CPU 31.55 s  wall 5.49 s

 MP2 amplitudes:   CPU 0.05 s  wall 0.03 s

Running a double precision version
           CCSD T amplitudes will be solved using DIIS.

           Start     Size      MaxIter   EConv     TConv     
           3         7         100       1.00e-07  1.00e-05  
 ------------------------------------------------------------------------------
           Energy (a.u.)   Ediff      Tdiff       Comment
 ------------------------------------------------------------------------------
         -7313.10024132                           
     1   -7313.09452371   5.72e-03   7.08e-01     
     2   -7313.11099860   1.65e-02   9.31e-02     
     3   -7313.11067399   3.25e-04   4.25e-02     
     4   -7313.11244914   1.78e-03   1.45e-02     Switched to DIIS steps.
     5   -7313.11319381   7.45e-04   1.16e-02     
     6   -7313.11323596   4.22e-05   2.17e-03     
     7   -7313.11324273   6.78e-06   1.11e-03     
     8   -7313.11324740   4.67e-06   3.99e-04     
     9   -7313.11324833   9.31e-07   2.07e-04     
    10   -7313.11324838   4.62e-08   6.34e-05     
    11   -7313.11324836   2.41e-08   2.90e-05     
    12   -7313.11324835   9.74e-09   1.04e-05     
    13   -7313.11324836   1.17e-08   4.58e-06     
 ------------------------------------------------------------------------------
         -7313.11324836                           CCSD T converged.

End of double precision
 SCF energy                 = -7312.59837219
 MP2 energy                 = -7313.10024132
 CCSD correlation energy     =    -0.51487617
 CCSD total energy           = -7313.11324836

 CCSD  T1^2 = 0.0124  T2^2 = 0.2195  Leading amplitudes:

 Amplitude    Orbitals with energies
 -0.0249       35 (A) A                  ->    39 (A) A                   
              -0.4778                          0.0098                     
 -0.0249       35 (A) B                  ->    39 (A) B                   
              -0.4778                          0.0098                     
  0.0234       34 (A) A                  ->    40 (A) A                   
              -0.5122                          0.0394                     
  0.0234       34 (A) B                  ->    40 (A) B                   
              -0.5122                          0.0394                     

 Amplitude    Orbitals with energies
 -0.1008       35 (A) A      35 (A) B    ->    39 (A) A      39 (A) B     
              -0.4778       -0.4778            0.0098        0.0098       
  0.1008       35 (A) A      35 (A) B    ->    39 (A) B      39 (A) A     
              -0.4778       -0.4778            0.0098        0.0098       
  0.1008       35 (A) B      35 (A) A    ->    39 (A) A      39 (A) B     
              -0.4778       -0.4778            0.0098        0.0098       
 -0.1008       35 (A) B      35 (A) A    ->    39 (A) B      39 (A) A     
              -0.4778       -0.4778            0.0098        0.0098       

 Computing CCSD intemediates for later calculations in double precision
 Finished.

Running a double precision version
           CCSD Lambda amplitudes will be solved using DIIS.
           Start     Size      MaxIter   EConv     LConv     
           3         7         100       1.00e-07  1.00e-05  
 ------------------------------------------------------------------------------
            Enorm      Ldiff       Comment
 ------------------------------------------------------------------------------
     1     5.15e-02   3.71e-02     
     2     1.54e-02   6.48e-03     
     3     6.32e-03   1.50e-03     
     4     3.93e-03   1.37e-03     Switched to DIIS steps.
     5     1.20e-03   7.11e-04     
     6     5.99e-04   1.73e-04     
     7     2.33e-04   5.35e-05     
     8     1.06e-04   7.39e-07     
     9     3.74e-05   4.32e-06     
    10     1.53e-05   6.92e-07     
    11     6.00e-06   1.20e-07     
    12     2.20e-06   4.61e-08     
    13     8.21e-07   8.59e-08     
    14     3.15e-07   4.32e-08     
    15     1.65e-07   1.94e-08     
    16     7.72e-08   1.76e-08     
 ------------------------------------------------------------------------------
                                   CCSD Lambda converged.

 Computing density matrices in double precision...
           Orbital response amplitudes will be solved using DIIS.
           Start     Size      MaxIter   EConv     LConv     
           3         7         100       1.00e-06  1.00e-06  
 ------------------------------------------------------------------------------
            Enorm      Ldiff       Comment
 ------------------------------------------------------------------------------
     1     8.26e-02   3.93e-03     
     2     6.33e-02   1.60e-02     
     3     7.60e-02   2.91e-02     
     4     1.69e-02   3.43e-02     Switched to DIIS steps.
     5     2.56e-03   2.79e-04     
     6     1.60e-03   3.84e-04     
     7     6.94e-04   2.72e-04     
     8     1.18e-04   1.77e-04     
     9     2.00e-05   2.00e-05     
    10     7.10e-06   1.88e-06     
    11     1.85e-06   2.03e-07     
    12     5.09e-07   1.19e-07     
 ------------------------------------------------------------------------------
                                   Orbital response converged.

 Computing density matrices... Done.
 CCSD calculation:   CPU 723.36 s  wall 132.27 s

 Transferring MO TPDM to AO TPDM
 Transferring g2_o1o1o1o1
 Transferring g2_o1o1o1v1
 Transferring g2_o1o1v1v1
 Transferring g2_o1v1o1v1
 Transferring g2_o1v1v1v1
 Transferring g2_v1v1v1v1
 Adding separable TPDM
 Computing TPDM gradient
 --------------------------------------------------------
 2e gradient
  Atom          X               Y               Z
 --------------------------------------------------------
    1        -43.379904        5.508417        0.000000  
    2         25.262275      -22.006690       -0.000000  
    3         19.188240       10.356611        0.000000  
    4         -1.070611        6.141661       -0.000000  
 --------------------------------------------------------
 --------------------------------------------------------
 Final gradient
  Atom          X               Y               Z
 --------------------------------------------------------
    1        -43.379904        5.508417        0.000000  
    2         25.262275      -22.006690       -0.000000  
    3         19.188240       10.356611        0.000000  
    4         -1.070611        6.141661       -0.000000  
 --------------------------------------------------------
 Analytic gradient from two-electron contribution:   CPU 169.35 s  wall 33.82 s

 Total ccman2 time:   CPU 929.43 s  wall 172.91 s


 --------------------------------------------------------------

                    Orbital Energies (a.u.)
 --------------------------------------------------------------

 Alpha MOs
 -- Occupied --
********-180.8597-169.6661-169.6655-169.6654 -80.0551 -37.9136 -33.1009
-33.0981 -33.0978 -24.2849 -24.2840 -24.2838 -24.2813 -24.2813 -15.6062
 -7.5931  -7.2305  -5.4854  -5.4841  -5.4833  -5.4619  -5.4541  -5.4535
 -2.3844  -2.3811  -2.3805  -2.3719  -2.3719  -1.1950  -0.8680  -0.7853
 -0.6044  -0.5122  -0.4778  -0.3873  -0.3760  -0.3752
 -- Virtual --
  0.0098   0.0394   0.0571   0.0760   0.0841   0.0869   0.1019   0.1878
  0.2198   0.2278   0.2365   0.2780   0.2907   0.3207   0.3323   0.3551
  0.3827   0.3900   0.4835   0.5142   0.5651   0.5885   0.5952   0.6029
  0.6719   0.7264   0.8099   0.8851   0.9032   0.9311   0.9339   1.0303
  1.0808   1.1400   1.2733   1.3652   1.5426   1.5604   1.5717   1.6252
  1.7495   1.7753   1.8353   1.9295   2.2137   2.3851   2.5116   2.6658
  2.8787   3.0421   3.3418   4.2541   4.3922   4.4943   4.5005   4.5068
  4.5335   4.6345   4.7554   4.9488   6.5414   6.5541   6.5860   7.5135
 14.7050  14.7953  14.9404  28.8669  29.5412  29.5507  29.5775  29.8904
 29.8928  29.8954  29.9043  29.9690  36.8101 130.6030 130.6100 130.6349
154.2680 166.13021912.1852
 --------------------------------------------------------------

          Ground-State Mulliken Net Atomic Charges

     Atom                 Charge (a.u.)
  ----------------------------------------
      1 I                    -0.293722
      2 P                     0.373521
      3 N                    -0.367639
      4 H                     0.287840
  ----------------------------------------
  Sum of atomic charges =     0.000000

 -----------------------------------------------------------------
                    Cartesian Multipole Moments
 -----------------------------------------------------------------
    Charge (ESU x 10^10)
                 0.0000
    Dipole Moment (Debye)
         X      -0.7841      Y      -0.2005      Z      -0.0000
       Tot       0.8093
    Quadrupole Moments (Debye-Ang)
        XX     -52.4385     XY      -0.1754     YY     -45.4572
        XZ       0.0000     YZ      -0.0000     ZZ     -48.0801
    Octopole Moments (Debye-Ang^2)
       XXX      64.3062    XXY      -0.4271    XYY       4.7268
       YYY     -10.2426    XXZ      -0.0000    XYZ      -0.0000
       YYZ      -0.0000    XZZ      10.2509    YZZ      -0.2016
       ZZZ      -0.0000
    Hexadecapole Moments (Debye-Ang^3)
      XXXX    -720.4891   XXXY     -13.8329   XXYY    -113.5734
      XYYY      17.1471   YYYY    -108.8558   XXXZ       0.0000
      XXYZ      -0.0000   XYYZ       0.0000   YYYZ      -0.0000
      XXZZ    -117.1119   XYZZ      -1.2485   YYZZ     -31.2339
      XZZZ       0.0000   YZZZ      -0.0000   ZZZZ     -67.8803
 -----------------------------------------------------------------
 DrvMan completing analytic gradient of the correlated energy
 Correlated dipole moment
            1
    1  -0.3084924
    2  -0.0788984
    3  -0.0000000
 Energy read as -7313.113248358
 Full Analytical Gradient: (in a.u., or Hartree/Bohr)
             1             2             3             4
    1   -0.00002459   -0.00003917    0.00006646   -0.00000270
    2   -0.00000686   -0.00005768    0.00003295    0.00003159
    3    0.00000000    0.00000000   -0.00000000   -0.00000000
 Gradient time:  CPU 0.80 s  wall 0.79 s
 ----------------------------------------------------------------
             Standard Nuclear Orientation (Angstroms)
    I     Atom           X                Y                Z
 ----------------------------------------------------------------
    1      I       0.8389346105    -0.0402216506    -0.0000000000
    2      P      -1.6447554640     0.5744658150     0.0000000000
    3      N      -2.5122749749    -0.6963636733    -0.0000000000
    4      H      -2.2062775700    -1.6636940299    -0.0000000000
 ----------------------------------------------------------------
 Nuclear Repulsion Energy =   273.2432052341 hartrees
 There are       38 alpha and       38 beta electrons

                       Distance Matrix (Angstroms)
             I (  1)   P (  2)   N (  3)
   P (  2)  2.558624
   N (  3)  3.414839  1.538700
   H (  4)  3.450939  2.307524  1.014575

 Requested basis set is 6-311++G(d,p)
 There are 48 shells and 121 basis functions
 A cutoff of  1.0D-14 yielded   1044 shell pairs
 There are      6971 function pairs (      7835 Cartesian)
 Smallest overlap matrix eigenvalue = 2.48E-03
 Guess MOs from SCF MO coefficient file

 -----------------------------------------------------------------------
  General SCF calculation program by
  Eric Jon Sundstrom, Paul Horn, Yuezhi Mao, Dmitri Zuev, Alec White,
  David Stuck, Shaama M.S., Shane Yost, Joonho Lee, David Small,
  Daniel Levine, Susi Lehtola, Hugh Burton, Evgeny Epifanovsky
 -----------------------------------------------------------------------
 Hartree-Fock
 using 6 threads for integral computing
 -------------------------------------------------------
 OpenMP Integral computing Module                
 Release: version 2.0, May 2017, Q-Chem Inc. Pleasanton 
 -------------------------------------------------------
 A restricted SCF calculation will be
 performed using DIIS
 SCF converges when DIIS error is below 1.0e-08
 ---------------------------------------
  Cycle       Energy         DIIS error
 ---------------------------------------
    1   -7312.5983710919      5.89e-06  
    2   -7312.5983712357      1.75e-06  
    3   -7312.5983712607      6.87e-07  
    4   -7312.5983712641      3.49e-07  
    5   -7312.5983712650      1.37e-07  
    6   -7312.5983712652      4.50e-08  
    7   -7312.5983712651      1.29e-08  
    8   -7312.5983712651      5.46e-09  Convergence criterion met
 ---------------------------------------
 SCF time:   CPU 4.53s  wall 1.00s 
 SCF   energy in the final basis set =    -7312.5983712651
 Total energy in the final basis set =    -7312.5983712651


 ------------------------------------------------------------------------------

   CCMAN2: suite of methods based on coupled cluster
           and equation of motion theories.

   Components:
   * libvmm-1.3-trunk
     by Evgeny Epifanovsky, Ilya Kaliman.
   * libtensor-2.5-trunk
     by Evgeny Epifanovsky, Michael Wormit, Dmitry Zuev, Sam Manzer, 
        Ilya Kaliman.
   * libcc-2.5-trunk
     by Evgeny Epifanovsky, Arik Landau, Tomasz Kus, Kirill Khistyaev, 
        Dmitry Zuev, Prashant Manohar, Xintian Feng, Anna Krylov, 
        Matthew Goldey, Alec White, Thomas Jagau, Kaushik Nanda, 
        Anastasia Gunina, Alexander Kunitsa, Joonho Lee.

   CCMAN original authors:
   Anna I. Krylov, C. David Sherrill, Steven R. Gwaltney,
   Edward F. C. Byrd (2000)
   Sergey V. Levchenko, Lyudmila V. Slipchenko, Tao Wang,
   Ana-Maria C. Cristian (2003)
   Piotr A. Pieniazek, C. Melania Oana, Evgeny Epifanovsky (2007)
   Prashant Manohar (2009)

 ------------------------------------------------------------------------------


 Allocating and initializing 30808MB of RAM...
 Calculation will run on 6 cores.


 Alpha MOs, Restricted
 -- Occupied --                  
******* -180.86 -169.67 -169.67 -169.67  -80.06  -37.91  -33.10
  1 A     2 A     3 A     4 A     5 A     6 A     7 A     8 A                  
-33.098 -33.098 -24.285 -24.284 -24.284 -24.281 -24.281 -15.606
  9 A    10 A    11 A    12 A    13 A    14 A    15 A    16 A                  
 -7.593  -7.230  -5.485  -5.484  -5.483  -5.462  -5.454  -5.453
 17 A    18 A    19 A    20 A    21 A    22 A    23 A    24 A                  
 -2.384  -2.381  -2.380  -2.372  -2.372  -1.195  -0.868  -0.785
 25 A    26 A    27 A    28 A    29 A    30 A    31 A    32 A                  
 -0.604  -0.512  -0.478  -0.387  -0.376  -0.375
 33 A    34 A    35 A    36 A    37 A    38 A                                  
 -- Virtual --                   
  0.010   0.039   0.057   0.076   0.084   0.087   0.102   0.188
 39 A    40 A    41 A    42 A    43 A    44 A    45 A    46 A                  
  0.220   0.228   0.237   0.278   0.291   0.321   0.332   0.355
 47 A    48 A    49 A    50 A    51 A    52 A    53 A    54 A                  
  0.383   0.390   0.483   0.514   0.565   0.589   0.595   0.603
 55 A    56 A    57 A    58 A    59 A    60 A    61 A    62 A                  
  0.672   0.726   0.810   0.885   0.903   0.931   0.934   1.030
 63 A    64 A    65 A    66 A    67 A    68 A    69 A    70 A                  
  1.081   1.140   1.273   1.365   1.543   1.560   1.572   1.625
 71 A    72 A    73 A    74 A    75 A    76 A    77 A    78 A                  
  1.750   1.775   1.835   1.929   2.214   2.385   2.512   2.666
 79 A    80 A    81 A    82 A    83 A    84 A    85 A    86 A                  
  2.879   3.042   3.342   4.254   4.392   4.494   4.501   4.507
 87 A    88 A    89 A    90 A    91 A    92 A    93 A    94 A                  
  4.534   4.634   4.755   4.949   6.541   6.554   6.586   7.513
 95 A    96 A    97 A    98 A    99 A   100 A   101 A   102 A                  
 14.705  14.795  14.940  28.867  29.541  29.551  29.578  29.890
103 A   104 A   105 A   106 A   107 A   108 A   109 A   110 A                  
 29.893  29.895  29.904  29.969  36.810 130.603 130.610 130.635
111 A   112 A   113 A   114 A   115 A   116 A   117 A   118 A                  
154.268 166.1301912.185
119 A   120 A   121 A                                                          

 Beta MOs, Restricted
 -- Occupied --                  
******* -180.86 -169.67 -169.67 -169.67  -80.06  -37.91  -33.10
  1 A     2 A     3 A     4 A     5 A     6 A     7 A     8 A                  
-33.098 -33.098 -24.285 -24.284 -24.284 -24.281 -24.281 -15.606
  9 A    10 A    11 A    12 A    13 A    14 A    15 A    16 A                  
 -7.593  -7.230  -5.485  -5.484  -5.483  -5.462  -5.454  -5.453
 17 A    18 A    19 A    20 A    21 A    22 A    23 A    24 A                  
 -2.384  -2.381  -2.380  -2.372  -2.372  -1.195  -0.868  -0.785
 25 A    26 A    27 A    28 A    29 A    30 A    31 A    32 A                  
 -0.604  -0.512  -0.478  -0.387  -0.376  -0.375
 33 A    34 A    35 A    36 A    37 A    38 A                                  
 -- Virtual --                   
  0.010   0.039   0.057   0.076   0.084   0.087   0.102   0.188
 39 A    40 A    41 A    42 A    43 A    44 A    45 A    46 A                  
  0.220   0.228   0.237   0.278   0.291   0.321   0.332   0.355
 47 A    48 A    49 A    50 A    51 A    52 A    53 A    54 A                  
  0.383   0.390   0.483   0.514   0.565   0.589   0.595   0.603
 55 A    56 A    57 A    58 A    59 A    60 A    61 A    62 A                  
  0.672   0.726   0.810   0.885   0.903   0.931   0.934   1.030
 63 A    64 A    65 A    66 A    67 A    68 A    69 A    70 A                  
  1.081   1.140   1.273   1.365   1.543   1.560   1.572   1.625
 71 A    72 A    73 A    74 A    75 A    76 A    77 A    78 A                  
  1.750   1.775   1.835   1.929   2.214   2.385   2.512   2.666
 79 A    80 A    81 A    82 A    83 A    84 A    85 A    86 A                  
  2.879   3.042   3.342   4.254   4.392   4.494   4.501   4.507
 87 A    88 A    89 A    90 A    91 A    92 A    93 A    94 A                  
  4.534   4.634   4.755   4.949   6.541   6.554   6.586   7.513
 95 A    96 A    97 A    98 A    99 A   100 A   101 A   102 A                  
 14.705  14.795  14.940  28.867  29.541  29.551  29.578  29.890
103 A   104 A   105 A   106 A   107 A   108 A   109 A   110 A                  
 29.893  29.895  29.904  29.969  36.810 130.603 130.610 130.635
111 A   112 A   113 A   114 A   115 A   116 A   117 A   118 A                  
154.268 166.1301912.185
119 A   120 A   121 A                                                          

 Occupation and symmetry of molecular orbitals

 Point group: C1 (1 irreducible representation).

                           A     All 
 -------------------------------------
 All molecular orbitals:
  - Alpha                  121   121 
  - Beta                   121   121 
 -------------------------------------
 Alpha orbitals:
  - Frozen occupied        24    24  
  - Active occupied        14    14  
  - Active virtual         83    83  
  - Frozen virtual         0     0   
 -------------------------------------
 Beta orbitals:
  - Frozen occupied        24    24  
  - Active occupied        14    14  
  - Active virtual         83    83  
  - Frozen virtual         0     0   
 -------------------------------------

 Import integrals:   CPU 0.00 s  wall 0.00 s

 Import integrals:   CPU 32.03 s  wall 5.71 s

 MP2 amplitudes:   CPU 0.05 s  wall 0.03 s

Running a double precision version
           CCSD T amplitudes will be solved using DIIS.

           Start     Size      MaxIter   EConv     TConv     
           3         7         100       1.00e-07  1.00e-05  
 ------------------------------------------------------------------------------
           Energy (a.u.)   Ediff      Tdiff       Comment
 ------------------------------------------------------------------------------
         -7313.10023745                           
     1   -7313.09452279   5.71e-03   7.08e-01     
     2   -7313.11099771   1.65e-02   9.31e-02     
     3   -7313.11067361   3.24e-04   4.25e-02     
     4   -7313.11244887   1.78e-03   1.45e-02     Switched to DIIS steps.
     5   -7313.11319367   7.45e-04   1.16e-02     
     6   -7313.11323584   4.22e-05   2.17e-03     
     7   -7313.11324262   6.78e-06   1.11e-03     
     8   -7313.11324729   4.68e-06   4.00e-04     
     9   -7313.11324823   9.31e-07   2.08e-04     
    10   -7313.11324827   4.68e-08   6.34e-05     
    11   -7313.11324825   2.47e-08   2.91e-05     
    12   -7313.11324824   9.60e-09   1.03e-05     
    13   -7313.11324825   1.18e-08   4.58e-06     
 ------------------------------------------------------------------------------
         -7313.11324825                           CCSD T converged.

End of double precision
 SCF energy                 = -7312.59837127
 MP2 energy                 = -7313.10023745
 CCSD correlation energy     =    -0.51487698
 CCSD total energy           = -7313.11324825

 CCSD  T1^2 = 0.0124  T2^2 = 0.2195  Leading amplitudes:

 Amplitude    Orbitals with energies
 -0.0249       35 (A) A                  ->    39 (A) A                   
              -0.4778                          0.0098                     
 -0.0249       35 (A) B                  ->    39 (A) B                   
              -0.4778                          0.0098                     
  0.0235       34 (A) A                  ->    40 (A) A                   
              -0.5122                          0.0394                     
  0.0235       34 (A) B                  ->    40 (A) B                   
              -0.5122                          0.0394                     

 Amplitude    Orbitals with energies
 -0.1009       35 (A) A      35 (A) B    ->    39 (A) A      39 (A) B     
              -0.4778       -0.4778            0.0098        0.0098       
  0.1009       35 (A) A      35 (A) B    ->    39 (A) B      39 (A) A     
              -0.4778       -0.4778            0.0098        0.0098       
  0.1009       35 (A) B      35 (A) A    ->    39 (A) A      39 (A) B     
              -0.4778       -0.4778            0.0098        0.0098       
 -0.1009       35 (A) B      35 (A) A    ->    39 (A) B      39 (A) A     
              -0.4778       -0.4778            0.0098        0.0098       

 Computing CCSD intemediates for later calculations in double precision
 Finished.

Running a double precision version
           CCSD Lambda amplitudes will be solved using DIIS.
           Start     Size      MaxIter   EConv     LConv     
           3         7         100       1.00e-07  1.00e-05  
 ------------------------------------------------------------------------------
            Enorm      Ldiff       Comment
 ------------------------------------------------------------------------------
     1     5.15e-02   3.71e-02     
     2     1.54e-02   6.48e-03     
     3     6.32e-03   1.50e-03     
     4     3.93e-03   1.37e-03     Switched to DIIS steps.
     5     1.20e-03   7.11e-04     
     6     5.99e-04   1.73e-04     
     7     2.33e-04   5.35e-05     
     8     1.06e-04   7.50e-07     
     9     3.74e-05   4.33e-06     
    10     1.53e-05   6.93e-07     
    11     6.01e-06   1.20e-07     
    12     2.20e-06   4.62e-08     
    13     8.22e-07   8.59e-08     
    14     3.15e-07   4.32e-08     
    15     1.65e-07   1.94e-08     
    16     7.74e-08   1.76e-08     
 ------------------------------------------------------------------------------
                                   CCSD Lambda converged.

 Computing density matrices in double precision...
           Orbital response amplitudes will be solved using DIIS.
           Start     Size      MaxIter   EConv     LConv     
           3         7         100       1.00e-06  1.00e-06  
 ------------------------------------------------------------------------------
            Enorm      Ldiff       Comment
 ------------------------------------------------------------------------------
     1     8.26e-02   3.93e-03     
     2     6.33e-02   1.60e-02     
     3     7.61e-02   2.91e-02     
     4     1.69e-02   3.43e-02     Switched to DIIS steps.
     5     2.57e-03   2.79e-04     
     6     1.60e-03   3.84e-04     
     7     6.95e-04   2.72e-04     
     8     1.18e-04   1.78e-04     
     9     2.01e-05   2.00e-05     
    10     7.11e-06   1.88e-06     
    11     1.85e-06   2.03e-07     
    12     5.11e-07   1.21e-07     
 ------------------------------------------------------------------------------
                                   Orbital response converged.

 Computing density matrices... Done.
 CCSD calculation:   CPU 723.82 s  wall 132.35 s

 Transferring MO TPDM to AO TPDM
 Transferring g2_o1o1o1o1
 Transferring g2_o1o1o1v1
 Transferring g2_o1o1v1v1
 Transferring g2_o1v1o1v1
 Transferring g2_o1v1v1v1
 Transferring g2_v1v1v1v1
 Adding separable TPDM
 Computing TPDM gradient
 --------------------------------------------------------
 2e gradient
  Atom          X               Y               Z
 --------------------------------------------------------
    1        -43.366230        5.538397       -0.000000  
    2         25.246555      -22.033480       -0.000000  
    3         19.190492       10.352260        0.000000  
    4         -1.070817        6.142823        0.000000  
 --------------------------------------------------------
 --------------------------------------------------------
 Final gradient
  Atom          X               Y               Z
 --------------------------------------------------------
    1        -43.366230        5.538397       -0.000000  
    2         25.246555      -22.033480       -0.000000  
    3         19.190492       10.352260        0.000000  
    4         -1.070817        6.142823        0.000000  
 --------------------------------------------------------
 Analytic gradient from two-electron contribution:   CPU 170.52 s  wall 33.59 s

 Total ccman2 time:   CPU 930.87 s  wall 172.77 s


 --------------------------------------------------------------

                    Orbital Energies (a.u.)
 --------------------------------------------------------------

 Alpha MOs
 -- Occupied --
********-180.8597-169.6660-169.6654-169.6654 -80.0552 -37.9136 -33.1008
-33.0981 -33.0978 -24.2848 -24.2840 -24.2837 -24.2813 -24.2813 -15.6063
 -7.5932  -7.2305  -5.4855  -5.4841  -5.4833  -5.4619  -5.4540  -5.4535
 -2.3844  -2.3811  -2.3804  -2.3719  -2.3719  -1.1950  -0.8679  -0.7853
 -0.6044  -0.5122  -0.4778  -0.3873  -0.3759  -0.3752
 -- Virtual --
  0.0098   0.0394   0.0571   0.0759   0.0841   0.0869   0.1019   0.1878
  0.2198   0.2278   0.2365   0.2780   0.2907   0.3206   0.3323   0.3551
  0.3826   0.3900   0.4834   0.5143   0.5651   0.5886   0.5953   0.6028
  0.6719   0.7262   0.8099   0.8851   0.9031   0.9311   0.9339   1.0303
  1.0807   1.1399   1.2733   1.3652   1.5426   1.5605   1.5717   1.6251
  1.7495   1.7753   1.8353   1.9294   2.2137   2.3851   2.5116   2.6657
  2.8787   3.0421   3.3417   4.2541   4.3922   4.4943   4.5005   4.5068
  4.5336   4.6344   4.7554   4.9488   6.5414   6.5541   6.5860   7.5134
 14.7050  14.7953  14.9403  28.8669  29.5413  29.5508  29.5775  29.8904
 29.8928  29.8954  29.9043  29.9689  36.8100 130.6030 130.6101 130.6349
154.2680 166.13021912.1852
 --------------------------------------------------------------

          Ground-State Mulliken Net Atomic Charges

     Atom                 Charge (a.u.)
  ----------------------------------------
      1 I                    -0.293870
      2 P                     0.373635
      3 N                    -0.367627
      4 H                     0.287862
  ----------------------------------------
  Sum of atomic charges =    -0.000000

 -----------------------------------------------------------------
                    Cartesian Multipole Moments
 -----------------------------------------------------------------
    Charge (ESU x 10^10)
                -0.0000
    Dipole Moment (Debye)
         X      -0.7872      Y      -0.1978      Z      -0.0000
       Tot       0.8117
    Quadrupole Moments (Debye-Ang)
        XX     -52.4359     XY      -0.1782     YY     -45.4551
        XZ       0.0000     YZ      -0.0000     ZZ     -48.0812
    Octopole Moments (Debye-Ang^2)
       XXX      64.2882    XXY      -0.3704    XYY       4.7237
       YYY     -10.0605    XXZ      -0.0000    XYZ      -0.0000
       YYZ      -0.0000    XZZ      10.2479    YZZ      -0.1409
       ZZZ      -0.0000
    Hexadecapole Moments (Debye-Ang^3)
      XXXX    -720.4825   XXXY     -13.7174   XXYY    -113.5602
      XYYY      17.2906   YYYY    -108.8771   XXXZ       0.0000
      XXYZ       0.0000   XYYZ       0.0000   YYYZ      -0.0000
      XXZZ    -117.1109   XYZZ      -1.2000   YYZZ     -31.2383
      XZZZ       0.0000   YZZZ      -0.0000   ZZZZ     -67.8846
 -----------------------------------------------------------------
 DrvMan completing analytic gradient of the correlated energy
 Correlated dipole moment
            1
    1  -0.3097031
    2  -0.0778336
    3  -0.0000000
 Energy read as -7313.113248250
 Full Analytical Gradient: (in a.u., or Hartree/Bohr)
             1             2             3             4
    1    0.00003588   -0.00013570    0.00010317   -0.00000336
    2   -0.00005428    0.00003327   -0.00000323    0.00002424
    3   -0.00000000   -0.00000000    0.00000000   -0.00000000
 Gradient time:  CPU 0.77 s  wall 0.76 s
 ----------------------------------------------------------------
             Standard Nuclear Orientation (Angstroms)
    I     Atom           X                Y                Z
 ----------------------------------------------------------------
    1      I       0.8389346105    -0.0392216506     0.0010000000
    2      P      -1.6447554640     0.5744658150     0.0000000000
    3      N      -2.5122749749    -0.6963636733    -0.0000000000
    4      H      -2.2062775700    -1.6636940299    -0.0000000000
 ----------------------------------------------------------------
 Nuclear Repulsion Energy =   273.2542727725 hartrees
 There are       38 alpha and       38 beta electrons

                       Distance Matrix (Angstroms)
             I (  1)   P (  2)   N (  3)
   P (  2)  2.558384
   N (  3)  3.415032  1.538700
   H (  4)  3.451410  2.307524  1.014575

 Requested basis set is 6-311++G(d,p)
 There are 48 shells and 121 basis functions
 A cutoff of  1.0D-14 yielded   1044 shell pairs
 There are      6971 function pairs (      7835 Cartesian)
 Smallest overlap matrix eigenvalue = 2.48E-03
 Guess MOs from SCF MO coefficient file

 -----------------------------------------------------------------------
  General SCF calculation program by
  Eric Jon Sundstrom, Paul Horn, Yuezhi Mao, Dmitri Zuev, Alec White,
  David Stuck, Shaama M.S., Shane Yost, Joonho Lee, David Small,
  Daniel Levine, Susi Lehtola, Hugh Burton, Evgeny Epifanovsky
 -----------------------------------------------------------------------
 Hartree-Fock
 using 6 threads for integral computing
 -------------------------------------------------------
 OpenMP Integral computing Module                
 Release: version 2.0, May 2017, Q-Chem Inc. Pleasanton 
 -------------------------------------------------------
 A restricted SCF calculation will be
 performed using DIIS
 SCF converges when DIIS error is below 1.0e-08
 ---------------------------------------
  Cycle       Energy         DIIS error
 ---------------------------------------
    1   -7312.5983716604      3.97e-06  
    2   -7312.5983717308      1.21e-06  
    3   -7312.5983717439      4.70e-07  
    4   -7312.5983717459      2.28e-07  
    5   -7312.5983717463      1.04e-07  
    6   -7312.5983717464      4.49e-08  
    7   -7312.5983717463      2.05e-08  
    8   -7312.5983717464      9.03e-09  Convergence criterion met
 ---------------------------------------
 SCF time:   CPU 4.54s  wall 1.00s 
 SCF   energy in the final basis set =    -7312.5983717464
 Total energy in the final basis set =    -7312.5983717464


 ------------------------------------------------------------------------------

   CCMAN2: suite of methods based on coupled cluster
           and equation of motion theories.

   Components:
   * libvmm-1.3-trunk
     by Evgeny Epifanovsky, Ilya Kaliman.
   * libtensor-2.5-trunk
     by Evgeny Epifanovsky, Michael Wormit, Dmitry Zuev, Sam Manzer, 
        Ilya Kaliman.
   * libcc-2.5-trunk
     by Evgeny Epifanovsky, Arik Landau, Tomasz Kus, Kirill Khistyaev, 
        Dmitry Zuev, Prashant Manohar, Xintian Feng, Anna Krylov, 
        Matthew Goldey, Alec White, Thomas Jagau, Kaushik Nanda, 
        Anastasia Gunina, Alexander Kunitsa, Joonho Lee.

   CCMAN original authors:
   Anna I. Krylov, C. David Sherrill, Steven R. Gwaltney,
   Edward F. C. Byrd (2000)
   Sergey V. Levchenko, Lyudmila V. Slipchenko, Tao Wang,
   Ana-Maria C. Cristian (2003)
   Piotr A. Pieniazek, C. Melania Oana, Evgeny Epifanovsky (2007)
   Prashant Manohar (2009)

 ------------------------------------------------------------------------------


 Allocating and initializing 30808MB of RAM...
 Calculation will run on 6 cores.


 Alpha MOs, Restricted
 -- Occupied --                  
******* -180.86 -169.67 -169.67 -169.67  -80.06  -37.91  -33.10
  1 A     2 A     3 A     4 A     5 A     6 A     7 A     8 A                  
-33.098 -33.098 -24.285 -24.284 -24.284 -24.281 -24.281 -15.606
  9 A    10 A    11 A    12 A    13 A    14 A    15 A    16 A                  
 -7.593  -7.230  -5.485  -5.484  -5.483  -5.462  -5.454  -5.454
 17 A    18 A    19 A    20 A    21 A    22 A    23 A    24 A                  
 -2.384  -2.381  -2.380  -2.372  -2.372  -1.195  -0.868  -0.785
 25 A    26 A    27 A    28 A    29 A    30 A    31 A    32 A                  
 -0.604  -0.512  -0.478  -0.387  -0.376  -0.375
 33 A    34 A    35 A    36 A    37 A    38 A                                  
 -- Virtual --                   
  0.010   0.039   0.057   0.076   0.084   0.087   0.102   0.188
 39 A    40 A    41 A    42 A    43 A    44 A    45 A    46 A                  
  0.220   0.228   0.237   0.278   0.291   0.321   0.332   0.355
 47 A    48 A    49 A    50 A    51 A    52 A    53 A    54 A                  
  0.383   0.390   0.483   0.514   0.565   0.589   0.595   0.603
 55 A    56 A    57 A    58 A    59 A    60 A    61 A    62 A                  
  0.672   0.726   0.810   0.885   0.903   0.931   0.934   1.030
 63 A    64 A    65 A    66 A    67 A    68 A    69 A    70 A                  
  1.081   1.140   1.273   1.365   1.543   1.560   1.572   1.625
 71 A    72 A    73 A    74 A    75 A    76 A    77 A    78 A                  
  1.750   1.775   1.835   1.929   2.214   2.385   2.512   2.666
 79 A    80 A    81 A    82 A    83 A    84 A    85 A    86 A                  
  2.879   3.042   3.342   4.254   4.392   4.494   4.501   4.507
 87 A    88 A    89 A    90 A    91 A    92 A    93 A    94 A                  
  4.534   4.634   4.755   4.949   6.541   6.554   6.586   7.513
 95 A    96 A    97 A    98 A    99 A   100 A   101 A   102 A                  
 14.705  14.795  14.940  28.867  29.541  29.551  29.577  29.890
103 A   104 A   105 A   106 A   107 A   108 A   109 A   110 A                  
 29.893  29.895  29.904  29.969  36.810 130.603 130.610 130.635
111 A   112 A   113 A   114 A   115 A   116 A   117 A   118 A                  
154.268 166.1301912.185
119 A   120 A   121 A                                                          

 Beta MOs, Restricted
 -- Occupied --                  
******* -180.86 -169.67 -169.67 -169.67  -80.06  -37.91  -33.10
  1 A     2 A     3 A     4 A     5 A     6 A     7 A     8 A                  
-33.098 -33.098 -24.285 -24.284 -24.284 -24.281 -24.281 -15.606
  9 A    10 A    11 A    12 A    13 A    14 A    15 A    16 A                  
 -7.593  -7.230  -5.485  -5.484  -5.483  -5.462  -5.454  -5.454
 17 A    18 A    19 A    20 A    21 A    22 A    23 A    24 A                  
 -2.384  -2.381  -2.380  -2.372  -2.372  -1.195  -0.868  -0.785
 25 A    26 A    27 A    28 A    29 A    30 A    31 A    32 A                  
 -0.604  -0.512  -0.478  -0.387  -0.376  -0.375
 33 A    34 A    35 A    36 A    37 A    38 A                                  
 -- Virtual --                   
  0.010   0.039   0.057   0.076   0.084   0.087   0.102   0.188
 39 A    40 A    41 A    42 A    43 A    44 A    45 A    46 A                  
  0.220   0.228   0.237   0.278   0.291   0.321   0.332   0.355
 47 A    48 A    49 A    50 A    51 A    52 A    53 A    54 A                  
  0.383   0.390   0.483   0.514   0.565   0.589   0.595   0.603
 55 A    56 A    57 A    58 A    59 A    60 A    61 A    62 A                  
  0.672   0.726   0.810   0.885   0.903   0.931   0.934   1.030
 63 A    64 A    65 A    66 A    67 A    68 A    69 A    70 A                  
  1.081   1.140   1.273   1.365   1.543   1.560   1.572   1.625
 71 A    72 A    73 A    74 A    75 A    76 A    77 A    78 A                  
  1.750   1.775   1.835   1.929   2.214   2.385   2.512   2.666
 79 A    80 A    81 A    82 A    83 A    84 A    85 A    86 A                  
  2.879   3.042   3.342   4.254   4.392   4.494   4.501   4.507
 87 A    88 A    89 A    90 A    91 A    92 A    93 A    94 A                  
  4.534   4.634   4.755   4.949   6.541   6.554   6.586   7.513
 95 A    96 A    97 A    98 A    99 A   100 A   101 A   102 A                  
 14.705  14.795  14.940  28.867  29.541  29.551  29.577  29.890
103 A   104 A   105 A   106 A   107 A   108 A   109 A   110 A                  
 29.893  29.895  29.904  29.969  36.810 130.603 130.610 130.635
111 A   112 A   113 A   114 A   115 A   116 A   117 A   118 A                  
154.268 166.1301912.185
119 A   120 A   121 A                                                          

 Occupation and symmetry of molecular orbitals

 Point group: C1 (1 irreducible representation).

                           A     All 
 -------------------------------------
 All molecular orbitals:
  - Alpha                  121   121 
  - Beta                   121   121 
 -------------------------------------
 Alpha orbitals:
  - Frozen occupied        24    24  
  - Active occupied        14    14  
  - Active virtual         83    83  
  - Frozen virtual         0     0   
 -------------------------------------
 Beta orbitals:
  - Frozen occupied        24    24  
  - Active occupied        14    14  
  - Active virtual         83    83  
  - Frozen virtual         0     0   
 -------------------------------------

 Import integrals:   CPU 0.00 s  wall 0.00 s

 Import integrals:   CPU 31.87 s  wall 5.64 s

 MP2 amplitudes:   CPU 0.05 s  wall 0.03 s

Running a double precision version
           CCSD T amplitudes will be solved using DIIS.

           Start     Size      MaxIter   EConv     TConv     
           3         7         100       1.00e-07  1.00e-05  
 ------------------------------------------------------------------------------
           Energy (a.u.)   Ediff      Tdiff       Comment
 ------------------------------------------------------------------------------
         -7313.10023941                           
     1   -7313.09452327   5.72e-03   7.08e-01     
     2   -7313.11099818   1.65e-02   9.31e-02     
     3   -7313.11067382   3.24e-04   4.25e-02     
     4   -7313.11244903   1.78e-03   1.45e-02     Switched to DIIS steps.
     5   -7313.11319376   7.45e-04   1.16e-02     
     6   -7313.11323592   4.22e-05   2.17e-03     
     7   -7313.11324270   6.78e-06   1.11e-03     
     8   -7313.11324737   4.67e-06   4.00e-04     
     9   -7313.11324830   9.31e-07   2.07e-04     
    10   -7313.11324835   4.65e-08   6.34e-05     
    11   -7313.11324832   2.44e-08   2.90e-05     
    12   -7313.11324831   9.67e-09   1.03e-05     
    13   -7313.11324833   1.17e-08   4.58e-06     
 ------------------------------------------------------------------------------
         -7313.11324833                           CCSD T converged.

End of double precision
 SCF energy                 = -7312.59837175
 MP2 energy                 = -7313.10023941
 CCSD correlation energy     =    -0.51487658
 CCSD total energy           = -7313.11324833

 CCSD  T1^2 = 0.0124  T2^2 = 0.2195  Leading amplitudes:

 Amplitude    Orbitals with energies
  0.0249       35 (A) A                  ->    39 (A) A                   
              -0.4778                          0.0098                     
  0.0249       35 (A) B                  ->    39 (A) B                   
              -0.4778                          0.0098                     
  0.0234       34 (A) A                  ->    40 (A) A                   
              -0.5122                          0.0394                     
  0.0234       34 (A) B                  ->    40 (A) B                   
              -0.5122                          0.0394                     

 Amplitude    Orbitals with energies
 -0.1008       35 (A) A      35 (A) B    ->    39 (A) A      39 (A) B     
              -0.4778       -0.4778            0.0098        0.0098       
  0.1008       35 (A) A      35 (A) B    ->    39 (A) B      39 (A) A     
              -0.4778       -0.4778            0.0098        0.0098       
  0.1008       35 (A) B      35 (A) A    ->    39 (A) A      39 (A) B     
              -0.4778       -0.4778            0.0098        0.0098       
 -0.1008       35 (A) B      35 (A) A    ->    39 (A) B      39 (A) A     
              -0.4778       -0.4778            0.0098        0.0098       

 Computing CCSD intemediates for later calculations in double precision
 Finished.

Running a double precision version
           CCSD Lambda amplitudes will be solved using DIIS.
           Start     Size      MaxIter   EConv     LConv     
           3         7         100       1.00e-07  1.00e-05  
 ------------------------------------------------------------------------------
            Enorm      Ldiff       Comment
 ------------------------------------------------------------------------------
     1     5.15e-02   3.71e-02     
     2     1.54e-02   6.48e-03     
     3     6.32e-03   1.50e-03     
     4     3.93e-03   1.37e-03     Switched to DIIS steps.
     5     1.20e-03   7.11e-04     
     6     5.99e-04   1.73e-04     
     7     2.33e-04   5.35e-05     
     8     1.06e-04   7.45e-07     
     9     3.74e-05   4.32e-06     
    10     1.53e-05   6.92e-07     
    11     6.01e-06   1.20e-07     
    12     2.20e-06   4.61e-08     
    13     8.22e-07   8.59e-08     
    14     3.15e-07   4.32e-08     
    15     1.65e-07   1.94e-08     
    16     7.73e-08   1.76e-08     
 ------------------------------------------------------------------------------
                                   CCSD Lambda converged.

 Computing density matrices in double precision...
           Orbital response amplitudes will be solved using DIIS.
           Start     Size      MaxIter   EConv     LConv     
           3         7         100       1.00e-06  1.00e-06  
 ------------------------------------------------------------------------------
            Enorm      Ldiff       Comment
 ------------------------------------------------------------------------------
     1     8.26e-02   3.93e-03     
     2     6.33e-02   1.60e-02     
     3     7.60e-02   2.91e-02     
     4     1.69e-02   3.43e-02     Switched to DIIS steps.
     5     2.56e-03   2.79e-04     
     6     1.60e-03   3.84e-04     
     7     6.94e-04   2.72e-04     
     8     1.18e-04   1.78e-04     
     9     2.00e-05   2.00e-05     
    10     7.11e-06   1.88e-06     
    11     1.85e-06   2.03e-07     
    12     5.10e-07   1.20e-07     
 ------------------------------------------------------------------------------
                                   Orbital response converged.

 Computing density matrices... Done.
 CCSD calculation:   CPU 722.36 s  wall 132.20 s

 Transferring MO TPDM to AO TPDM
 Transferring g2_o1o1o1o1
 Transferring g2_o1o1o1v1
 Transferring g2_o1o1v1v1
 Transferring g2_o1v1o1v1
 Transferring g2_o1v1v1v1
 Transferring g2_v1v1v1v1
 Adding separable TPDM
 Computing TPDM gradient
 --------------------------------------------------------
 2e gradient
  Atom          X               Y               Z
 --------------------------------------------------------
    1        -43.373065        5.523411       -0.016430  
    2         25.254415      -22.020091        0.014008  
    3         19.189364       10.354437        0.001886  
    4         -1.070714        6.142243        0.000536  
 --------------------------------------------------------
 --------------------------------------------------------
 Final gradient
  Atom          X               Y               Z
 --------------------------------------------------------
    1        -43.373065        5.523411       -0.016430  
    2         25.254415      -22.020091        0.014008  
    3         19.189364       10.354437        0.001886  
    4         -1.070714        6.142243        0.000536  
 --------------------------------------------------------
 Analytic gradient from two-electron contribution:   CPU 170.94 s  wall 33.54 s

 Total ccman2 time:   CPU 930.02 s  wall 172.63 s


 --------------------------------------------------------------

                    Orbital Energies (a.u.)
 --------------------------------------------------------------

 Alpha MOs
 -- Occupied --
********-180.8597-169.6660-169.6655-169.6654 -80.0552 -37.9136 -33.1009
-33.0981 -33.0978 -24.2848 -24.2840 -24.2838 -24.2813 -24.2813 -15.6063
 -7.5932  -7.2305  -5.4855  -5.4841  -5.4833  -5.4619  -5.4541  -5.4535
 -2.3844  -2.3811  -2.3804  -2.3719  -2.3719  -1.1950  -0.8679  -0.7853
 -0.6044  -0.5122  -0.4778  -0.3873  -0.3760  -0.3752
 -- Virtual --
  0.0098   0.0394   0.0571   0.0759   0.0841   0.0869   0.1019   0.1878
  0.2198   0.2278   0.2365   0.2780   0.2907   0.3207   0.3323   0.3551
  0.3826   0.3900   0.4834   0.5143   0.5651   0.5885   0.5952   0.6028
  0.6719   0.7263   0.8099   0.8851   0.9032   0.9311   0.9339   1.0303
  1.0808   1.1400   1.2733   1.3652   1.5426   1.5604   1.5717   1.6251
  1.7495   1.7753   1.8353   1.9295   2.2137   2.3851   2.5116   2.6657
  2.8787   3.0421   3.3417   4.2541   4.3922   4.4943   4.5005   4.5068
  4.5336   4.6345   4.7554   4.9488   6.5414   6.5541   6.5860   7.5135
 14.7050  14.7953  14.9403  28.8669  29.5412  29.5508  29.5775  29.8904
 29.8928  29.8954  29.9043  29.9690  36.8100 130.6030 130.6100 130.6349
154.2680 166.13021912.1852
 --------------------------------------------------------------

          Ground-State Mulliken Net Atomic Charges

     Atom                 Charge (a.u.)
  ----------------------------------------
      1 I                    -0.293796
      2 P                     0.373578
      3 N                    -0.367633
      4 H                     0.287851
  ----------------------------------------
  Sum of atomic charges =    -0.000000

 -----------------------------------------------------------------
                    Cartesian Multipole Moments
 -----------------------------------------------------------------
    Charge (ESU x 10^10)
                 0.0000
    Dipole Moment (Debye)
         X      -0.7856      Y      -0.1992      Z      -0.0008
       Tot       0.8105
    Quadrupole Moments (Debye-Ang)
        XX     -52.4372     XY      -0.1768     YY     -45.4562
        XZ      -0.0005     YZ      -0.0000     ZZ     -48.0807
    Octopole Moments (Debye-Ang^2)
       XXX      64.2972    XXY      -0.3988    XYY       4.7253
       YYY     -10.1515    XXZ      -0.0240    XYZ      -0.0009
       YYZ      -0.0298    XZZ      10.2494    YZZ      -0.1712
       ZZZ      -0.0901
    Hexadecapole Moments (Debye-Ang^3)
      XXXX    -720.4858   XXXY     -13.7751   XXYY    -113.5668
      XYYY      17.2189   YYYY    -108.8663   XXXZ      -0.0730
      XXYZ      -0.0008   XYYZ      -0.0256   YYYZ       0.0040
      XXZZ    -117.1114   XYZZ      -1.2243   YYZZ     -31.2361
      XZZZ      -0.0755   YZZZ       0.0035   ZZZZ     -67.8826
 -----------------------------------------------------------------
 DrvMan completing analytic gradient of the correlated energy
 Correlated dipole moment
            1
    1  -0.3090976
    2  -0.0783664
    3  -0.0003071
 Energy read as -7313.113248325
 Full Analytical Gradient: (in a.u., or Hartree/Bohr)
             1             2             3             4
    1    0.00000567   -0.00008748    0.00008484   -0.00000303
    2   -0.00003058   -0.00001218    0.00001486    0.00002790
    3    0.00000367   -0.00001026    0.00001754   -0.00001096
 Gradient time:  CPU 0.78 s  wall 0.79 s
 ----------------------------------------------------------------
             Standard Nuclear Orientation (Angstroms)
    I     Atom           X                Y                Z
 ----------------------------------------------------------------
    1      I       0.8389346105    -0.0392216506    -0.0000000000
    2      P      -1.6437554640     0.5744658150     0.0000000000
    3      N      -2.5122749749    -0.6963636733    -0.0000000000
    4      H      -2.2062775700    -1.6636940299    -0.0000000000
 ----------------------------------------------------------------
 Nuclear Repulsion Energy =   273.3031139488 hartrees
 There are       38 alpha and       38 beta electrons

                       Distance Matrix (Angstroms)
             I (  1)   P (  2)   N (  3)
   P (  2)  2.557413
   N (  3)  3.415032  1.539264
   H (  4)  3.451410  2.307767  1.014575

 Requested basis set is 6-311++G(d,p)
 There are 48 shells and 121 basis functions
 A cutoff of  1.0D-14 yielded   1045 shell pairs
 There are      6972 function pairs (      7836 Cartesian)
 Smallest overlap matrix eigenvalue = 2.48E-03
 Guess MOs from SCF MO coefficient file

 -----------------------------------------------------------------------
  General SCF calculation program by
  Eric Jon Sundstrom, Paul Horn, Yuezhi Mao, Dmitri Zuev, Alec White,
  David Stuck, Shaama M.S., Shane Yost, Joonho Lee, David Small,
  Daniel Levine, Susi Lehtola, Hugh Burton, Evgeny Epifanovsky
 -----------------------------------------------------------------------
 Hartree-Fock
 using 6 threads for integral computing
 -------------------------------------------------------
 OpenMP Integral computing Module                
 Release: version 2.0, May 2017, Q-Chem Inc. Pleasanton 
 -------------------------------------------------------
 A restricted SCF calculation will be
 performed using DIIS
 SCF converges when DIIS error is below 1.0e-08
 ---------------------------------------
  Cycle       Energy         DIIS error
 ---------------------------------------
    1   -7312.5983373077      1.30e-05  
    2   -7312.5983377191      5.11e-06  
    3   -7312.5983377705      3.06e-06  
    4   -7312.5983377922      6.12e-07  
    5   -7312.5983377947      2.25e-07  
    6   -7312.5983377952      9.63e-08  
    7   -7312.5983377953      4.33e-08  
    8   -7312.5983377953      2.15e-08  
    9   -7312.5983377954      6.68e-09  Convergence criterion met
 ---------------------------------------
 SCF time:   CPU 5.11s  wall 1.00s 
 SCF   energy in the final basis set =    -7312.5983377954
 Total energy in the final basis set =    -7312.5983377954


 ------------------------------------------------------------------------------

   CCMAN2: suite of methods based on coupled cluster
           and equation of motion theories.

   Components:
   * libvmm-1.3-trunk
     by Evgeny Epifanovsky, Ilya Kaliman.
   * libtensor-2.5-trunk
     by Evgeny Epifanovsky, Michael Wormit, Dmitry Zuev, Sam Manzer, 
        Ilya Kaliman.
   * libcc-2.5-trunk
     by Evgeny Epifanovsky, Arik Landau, Tomasz Kus, Kirill Khistyaev, 
        Dmitry Zuev, Prashant Manohar, Xintian Feng, Anna Krylov, 
        Matthew Goldey, Alec White, Thomas Jagau, Kaushik Nanda, 
        Anastasia Gunina, Alexander Kunitsa, Joonho Lee.

   CCMAN original authors:
   Anna I. Krylov, C. David Sherrill, Steven R. Gwaltney,
   Edward F. C. Byrd (2000)
   Sergey V. Levchenko, Lyudmila V. Slipchenko, Tao Wang,
   Ana-Maria C. Cristian (2003)
   Piotr A. Pieniazek, C. Melania Oana, Evgeny Epifanovsky (2007)
   Prashant Manohar (2009)

 ------------------------------------------------------------------------------


 Allocating and initializing 30808MB of RAM...
 Calculation will run on 6 cores.


 Alpha MOs, Restricted
 -- Occupied --                  
******* -180.86 -169.67 -169.67 -169.67  -80.06  -37.91  -33.10
  1 A     2 A     3 A     4 A     5 A     6 A     7 A     8 A                  
-33.098 -33.098 -24.285 -24.284 -24.284 -24.281 -24.281 -15.606
  9 A    10 A    11 A    12 A    13 A    14 A    15 A    16 A                  
 -7.593  -7.231  -5.485  -5.484  -5.483  -5.462  -5.454  -5.454
 17 A    18 A    19 A    20 A    21 A    22 A    23 A    24 A                  
 -2.385  -2.381  -2.381  -2.372  -2.372  -1.195  -0.868  -0.785
 25 A    26 A    27 A    28 A    29 A    30 A    31 A    32 A                  
 -0.604  -0.512  -0.478  -0.387  -0.376  -0.375
 33 A    34 A    35 A    36 A    37 A    38 A                                  
 -- Virtual --                   
  0.010   0.039   0.057   0.076   0.084   0.087   0.102   0.188
 39 A    40 A    41 A    42 A    43 A    44 A    45 A    46 A                  
  0.220   0.228   0.237   0.278   0.291   0.321   0.332   0.355
 47 A    48 A    49 A    50 A    51 A    52 A    53 A    54 A                  
  0.383   0.390   0.483   0.514   0.565   0.588   0.595   0.603
 55 A    56 A    57 A    58 A    59 A    60 A    61 A    62 A                  
  0.672   0.726   0.810   0.885   0.903   0.931   0.934   1.030
 63 A    64 A    65 A    66 A    67 A    68 A    69 A    70 A                  
  1.081   1.140   1.273   1.365   1.543   1.560   1.572   1.625
 71 A    72 A    73 A    74 A    75 A    76 A    77 A    78 A                  
  1.750   1.775   1.835   1.930   2.214   2.385   2.512   2.666
 79 A    80 A    81 A    82 A    83 A    84 A    85 A    86 A                  
  2.879   3.042   3.342   4.254   4.392   4.494   4.500   4.507
 87 A    88 A    89 A    90 A    91 A    92 A    93 A    94 A                  
  4.533   4.635   4.755   4.948   6.541   6.554   6.586   7.513
 95 A    96 A    97 A    98 A    99 A   100 A   101 A   102 A                  
 14.705  14.795  14.940  28.867  29.541  29.551  29.577  29.890
103 A   104 A   105 A   106 A   107 A   108 A   109 A   110 A                  
 29.893  29.895  29.904  29.969  36.810 130.603 130.610 130.635
111 A   112 A   113 A   114 A   115 A   116 A   117 A   118 A                  
154.268 166.1301912.185
119 A   120 A   121 A                                                          

 Beta MOs, Restricted
 -- Occupied --                  
******* -180.86 -169.67 -169.67 -169.67  -80.06  -37.91  -33.10
  1 A     2 A     3 A     4 A     5 A     6 A     7 A     8 A                  
-33.098 -33.098 -24.285 -24.284 -24.284 -24.281 -24.281 -15.606
  9 A    10 A    11 A    12 A    13 A    14 A    15 A    16 A                  
 -7.593  -7.231  -5.485  -5.484  -5.483  -5.462  -5.454  -5.454
 17 A    18 A    19 A    20 A    21 A    22 A    23 A    24 A                  
 -2.385  -2.381  -2.381  -2.372  -2.372  -1.195  -0.868  -0.785
 25 A    26 A    27 A    28 A    29 A    30 A    31 A    32 A                  
 -0.604  -0.512  -0.478  -0.387  -0.376  -0.375
 33 A    34 A    35 A    36 A    37 A    38 A                                  
 -- Virtual --                   
  0.010   0.039   0.057   0.076   0.084   0.087   0.102   0.188
 39 A    40 A    41 A    42 A    43 A    44 A    45 A    46 A                  
  0.220   0.228   0.237   0.278   0.291   0.321   0.332   0.355
 47 A    48 A    49 A    50 A    51 A    52 A    53 A    54 A                  
  0.383   0.390   0.483   0.514   0.565   0.588   0.595   0.603
 55 A    56 A    57 A    58 A    59 A    60 A    61 A    62 A                  
  0.672   0.726   0.810   0.885   0.903   0.931   0.934   1.030
 63 A    64 A    65 A    66 A    67 A    68 A    69 A    70 A                  
  1.081   1.140   1.273   1.365   1.543   1.560   1.572   1.625
 71 A    72 A    73 A    74 A    75 A    76 A    77 A    78 A                  
  1.750   1.775   1.835   1.930   2.214   2.385   2.512   2.666
 79 A    80 A    81 A    82 A    83 A    84 A    85 A    86 A                  
  2.879   3.042   3.342   4.254   4.392   4.494   4.500   4.507
 87 A    88 A    89 A    90 A    91 A    92 A    93 A    94 A                  
  4.533   4.635   4.755   4.948   6.541   6.554   6.586   7.513
 95 A    96 A    97 A    98 A    99 A   100 A   101 A   102 A                  
 14.705  14.795  14.940  28.867  29.541  29.551  29.577  29.890
103 A   104 A   105 A   106 A   107 A   108 A   109 A   110 A                  
 29.893  29.895  29.904  29.969  36.810 130.603 130.610 130.635
111 A   112 A   113 A   114 A   115 A   116 A   117 A   118 A                  
154.268 166.1301912.185
119 A   120 A   121 A                                                          

 Occupation and symmetry of molecular orbitals

 Point group: C1 (1 irreducible representation).

                           A     All 
 -------------------------------------
 All molecular orbitals:
  - Alpha                  121   121 
  - Beta                   121   121 
 -------------------------------------
 Alpha orbitals:
  - Frozen occupied        24    24  
  - Active occupied        14    14  
  - Active virtual         83    83  
  - Frozen virtual         0     0   
 -------------------------------------
 Beta orbitals:
  - Frozen occupied        24    24  
  - Active occupied        14    14  
  - Active virtual         83    83  
  - Frozen virtual         0     0   
 -------------------------------------

 Import integrals:   CPU 0.00 s  wall 0.00 s

 Import integrals:   CPU 31.98 s  wall 5.62 s

 MP2 amplitudes:   CPU 0.11 s  wall 0.07 s

Running a double precision version
           CCSD T amplitudes will be solved using DIIS.

           Start     Size      MaxIter   EConv     TConv     
           3         7         100       1.00e-07  1.00e-05  
 ------------------------------------------------------------------------------
           Energy (a.u.)   Ediff      Tdiff       Comment
 ------------------------------------------------------------------------------
         -7313.10024683                           
     1   -7313.09451397   5.73e-03   7.08e-01     
     2   -7313.11099854   1.65e-02   9.31e-02     
     3   -7313.11067170   3.27e-04   4.25e-02     
     4   -7313.11244819   1.78e-03   1.45e-02     Switched to DIIS steps.
     5   -7313.11319346   7.45e-04   1.16e-02     
     6   -7313.11323569   4.22e-05   2.17e-03     
     7   -7313.11324248   6.78e-06   1.11e-03     
     8   -7313.11324715   4.67e-06   3.99e-04     
     9   -7313.11324808   9.35e-07   2.07e-04     
    10   -7313.11324813   4.52e-08   6.35e-05     
    11   -7313.11324811   2.21e-08   2.91e-05     
    12   -7313.11324810   1.00e-08   1.05e-05     
    13   -7313.11324811   1.16e-08   4.60e-06     
 ------------------------------------------------------------------------------
         -7313.11324811                           CCSD T converged.

End of double precision
 SCF energy                 = -7312.59833780
 MP2 energy                 = -7313.10024683
 CCSD correlation energy     =    -0.51491031
 CCSD total energy           = -7313.11324811

 CCSD  T1^2 = 0.0124  T2^2 = 0.2196  Leading amplitudes:

 Amplitude    Orbitals with energies
 -0.0250       35 (A) A                  ->    39 (A) A                   
              -0.4776                          0.0098                     
 -0.0250       35 (A) B                  ->    39 (A) B                   
              -0.4776                          0.0098                     
 -0.0234       34 (A) A                  ->    40 (A) A                   
              -0.5121                          0.0394                     
 -0.0234       34 (A) B                  ->    40 (A) B                   
              -0.5121                          0.0394                     

 Amplitude    Orbitals with energies
 -0.1009       35 (A) A      35 (A) B    ->    39 (A) A      39 (A) B     
              -0.4776       -0.4776            0.0098        0.0098       
  0.1009       35 (A) A      35 (A) B    ->    39 (A) B      39 (A) A     
              -0.4776       -0.4776            0.0098        0.0098       
  0.1009       35 (A) B      35 (A) A    ->    39 (A) A      39 (A) B     
              -0.4776       -0.4776            0.0098        0.0098       
 -0.1009       35 (A) B      35 (A) A    ->    39 (A) B      39 (A) A     
              -0.4776       -0.4776            0.0098        0.0098       

 Computing CCSD intemediates for later calculations in double precision
 Finished.

Running a double precision version
           CCSD Lambda amplitudes will be solved using DIIS.
           Start     Size      MaxIter   EConv     LConv     
           3         7         100       1.00e-07  1.00e-05  
 ------------------------------------------------------------------------------
            Enorm      Ldiff       Comment
 ------------------------------------------------------------------------------
     1     5.15e-02   3.71e-02     
     2     1.54e-02   6.48e-03     
     3     6.33e-03   1.50e-03     
     4     3.93e-03   1.37e-03     Switched to DIIS steps.
     5     1.20e-03   7.11e-04     
     6     5.99e-04   1.74e-04     
     7     2.33e-04   5.36e-05     
     8     1.06e-04   7.31e-07     
     9     3.74e-05   4.33e-06     
    10     1.53e-05   6.98e-07     
    11     6.01e-06   1.22e-07     
    12     2.20e-06   4.56e-08     
    13     8.22e-07   8.63e-08     
    14     3.15e-07   4.33e-08     
    15     1.65e-07   1.94e-08     
    16     7.74e-08   1.76e-08     
 ------------------------------------------------------------------------------
                                   CCSD Lambda converged.

 Computing density matrices in double precision...
           Orbital response amplitudes will be solved using DIIS.
           Start     Size      MaxIter   EConv     LConv     
           3         7         100       1.00e-06  1.00e-06  
 ------------------------------------------------------------------------------
            Enorm      Ldiff       Comment
 ------------------------------------------------------------------------------
     1     8.26e-02   3.94e-03     
     2     6.33e-02   1.60e-02     
     3     7.61e-02   2.91e-02     
     4     1.69e-02   3.43e-02     Switched to DIIS steps.
     5     2.57e-03   2.73e-04     
     6     1.60e-03   3.85e-04     
     7     6.95e-04   2.72e-04     
     8     1.18e-04   1.78e-04     
     9     2.01e-05   2.01e-05     
    10     7.12e-06   1.88e-06     
    11     1.85e-06   2.04e-07     
    12     5.09e-07   1.18e-07     
 ------------------------------------------------------------------------------
                                   Orbital response converged.

 Computing density matrices... Done.
 CCSD calculation:   CPU 724.35 s  wall 132.43 s

 Transferring MO TPDM to AO TPDM
 Transferring g2_o1o1o1o1
 Transferring g2_o1o1o1v1
 Transferring g2_o1o1v1v1
 Transferring g2_o1v1o1v1
 Transferring g2_o1v1v1v1
 Transferring g2_v1v1v1v1
 Adding separable TPDM
 Computing TPDM gradient
 --------------------------------------------------------
 2e gradient
  Atom          X               Y               Z
 --------------------------------------------------------
    1        -43.396289        5.531086        0.000000  
    2         25.272963      -22.015532       -0.000001  
    3         19.191188       10.344009        0.000000  
    4         -1.067862        6.140437        0.000000  
 --------------------------------------------------------
 --------------------------------------------------------
 Final gradient
  Atom          X               Y               Z
 --------------------------------------------------------
    1        -43.396289        5.531086        0.000000  
    2         25.272963      -22.015532       -0.000001  
    3         19.191188       10.344009        0.000000  
    4         -1.067862        6.140437        0.000000  
 --------------------------------------------------------
 Analytic gradient from two-electron contribution:   CPU 168.74 s  wall 33.43 s

 Total ccman2 time:   CPU 934.12 s  wall 174.10 s


 --------------------------------------------------------------

                    Orbital Energies (a.u.)
 --------------------------------------------------------------

 Alpha MOs
 -- Occupied --
********-180.8598-169.6662-169.6656-169.6655 -80.0551 -37.9137 -33.1010
-33.0982 -33.0979 -24.2850 -24.2841 -24.2839 -24.2814 -24.2814 -15.6062
 -7.5931  -7.2306  -5.4854  -5.4841  -5.4833  -5.4620  -5.4542  -5.4536
 -2.3845  -2.3812  -2.3806  -2.3720  -2.3720  -1.1947  -0.8681  -0.7852
 -0.6044  -0.5121  -0.4776  -0.3874  -0.3760  -0.3752
 -- Virtual --
  0.0098   0.0394   0.0571   0.0760   0.0841   0.0869   0.1019   0.1878
  0.2198   0.2278   0.2365   0.2780   0.2907   0.3206   0.3322   0.3551
  0.3826   0.3900   0.4834   0.5141   0.5649   0.5884   0.5952   0.6027
  0.6720   0.7265   0.8097   0.8850   0.9034   0.9313   0.9339   1.0305
  1.0810   1.1401   1.2734   1.3646   1.5425   1.5604   1.5716   1.6252
  1.7495   1.7753   1.8354   1.9296   2.2137   2.3851   2.5118   2.6657
  2.8787   3.0417   3.3416   4.2542   4.3921   4.4942   4.5004   4.5067
  4.5335   4.6346   4.7554   4.9484   6.5413   6.5540   6.5859   7.5131
 14.7051  14.7953  14.9398  28.8669  29.5411  29.5507  29.5774  29.8903
 29.8927  29.8953  29.9042  29.9690  36.8100 130.6029 130.6099 130.6348
154.2680 166.12971912.1852
 --------------------------------------------------------------

          Ground-State Mulliken Net Atomic Charges

     Atom                 Charge (a.u.)
  ----------------------------------------
      1 I                    -0.293311
      2 P                     0.373432
      3 N                    -0.367809
      4 H                     0.287689
  ----------------------------------------
  Sum of atomic charges =     0.000000

 -----------------------------------------------------------------
                    Cartesian Multipole Moments
 -----------------------------------------------------------------
    Charge (ESU x 10^10)
                 0.0000
    Dipole Moment (Debye)
         X      -0.7757      Y      -0.1998      Z       0.0000
       Tot       0.8010
    Quadrupole Moments (Debye-Ang)
        XX     -52.4539     XY      -0.1748     YY     -45.4584
        XZ      -0.0000     YZ      -0.0000     ZZ     -48.0802
    Octopole Moments (Debye-Ang^2)
       XXX      64.3335    XXY      -0.4014    XYY       4.7264
       YYY     -10.1508    XXZ       0.0000    XYZ       0.0000
       YYZ      -0.0000    XZZ      10.2486    YZZ      -0.1721
       ZZZ       0.0000
    Hexadecapole Moments (Debye-Ang^3)
      XXXX    -720.4082   XXXY     -13.7903   XXYY    -113.5448
      XYYY      17.1954   YYYY    -108.8773   XXXZ      -0.0000
      XXYZ      -0.0000   XYYZ      -0.0000   YYYZ      -0.0000
      XXZZ    -117.0875   XYZZ      -1.2292   YYZZ     -31.2362
      XZZZ      -0.0000   YZZZ      -0.0000   ZZZZ     -67.8781
 -----------------------------------------------------------------
 DrvMan completing analytic gradient of the correlated energy
 Correlated dipole moment
            1
    1  -0.3051819
    2  -0.0786131
    3   0.0000001
 Energy read as -7313.113248107
 Full Analytical Gradient: (in a.u., or Hartree/Bohr)
             1             2             3             4
    1   -0.00010725    0.00031895   -0.00017735   -0.00003435
    2    0.00001781    0.00033932   -0.00040183    0.00004470
    3   -0.00000000   -0.00000002    0.00000003   -0.00000001
 Gradient time:  CPU 0.79 s  wall 0.80 s
 ----------------------------------------------------------------
             Standard Nuclear Orientation (Angstroms)
    I     Atom           X                Y                Z
 ----------------------------------------------------------------
    1      I       0.8389346105    -0.0392216506    -0.0000000000
    2      P      -1.6457554640     0.5744658150     0.0000000000
    3      N      -2.5122749749    -0.6963636733    -0.0000000000
    4      H      -2.2062775700    -1.6636940299    -0.0000000000
 ----------------------------------------------------------------
 Nuclear Repulsion Energy =   273.2055070012 hartrees
 There are       38 alpha and       38 beta electrons

                       Distance Matrix (Angstroms)
             I (  1)   P (  2)   N (  3)
   P (  2)  2.559355
   N (  3)  3.415032  1.538136
   H (  4)  3.451410  2.307281  1.014575

 Requested basis set is 6-311++G(d,p)
 There are 48 shells and 121 basis functions
 A cutoff of  1.0D-14 yielded   1044 shell pairs
 There are      6971 function pairs (      7835 Cartesian)
 Smallest overlap matrix eigenvalue = 2.48E-03
 Guess MOs from SCF MO coefficient file

 -----------------------------------------------------------------------
  General SCF calculation program by
  Eric Jon Sundstrom, Paul Horn, Yuezhi Mao, Dmitri Zuev, Alec White,
  David Stuck, Shaama M.S., Shane Yost, Joonho Lee, David Small,
  Daniel Levine, Susi Lehtola, Hugh Burton, Evgeny Epifanovsky
 -----------------------------------------------------------------------
 Hartree-Fock
 using 6 threads for integral computing
 -------------------------------------------------------
 OpenMP Integral computing Module                
 Release: version 2.0, May 2017, Q-Chem Inc. Pleasanton 
 -------------------------------------------------------
 A restricted SCF calculation will be
 performed using DIIS
 SCF converges when DIIS error is below 1.0e-08
 ---------------------------------------
  Cycle       Energy         DIIS error
 ---------------------------------------
    1   -7312.5984031316      2.54e-05  
    2   -7312.5984046397      1.01e-05  
    3   -7312.5984048237      5.94e-06  
    4   -7312.5984049016      1.13e-06  
    5   -7312.5984049091      4.09e-07  
    6   -7312.5984049109      1.77e-07  
    7   -7312.5984049112      7.74e-08  
    8   -7312.5984049113      3.76e-08  
    9   -7312.5984049113      1.13e-08  
   10   -7312.5984049113      3.06e-09  Convergence criterion met
 ---------------------------------------
 SCF time:   CPU 5.65s  wall 1.00s 
 SCF   energy in the final basis set =    -7312.5984049113
 Total energy in the final basis set =    -7312.5984049113


 ------------------------------------------------------------------------------

   CCMAN2: suite of methods based on coupled cluster
           and equation of motion theories.

   Components:
   * libvmm-1.3-trunk
     by Evgeny Epifanovsky, Ilya Kaliman.
   * libtensor-2.5-trunk
     by Evgeny Epifanovsky, Michael Wormit, Dmitry Zuev, Sam Manzer, 
        Ilya Kaliman.
   * libcc-2.5-trunk
     by Evgeny Epifanovsky, Arik Landau, Tomasz Kus, Kirill Khistyaev, 
        Dmitry Zuev, Prashant Manohar, Xintian Feng, Anna Krylov, 
        Matthew Goldey, Alec White, Thomas Jagau, Kaushik Nanda, 
        Anastasia Gunina, Alexander Kunitsa, Joonho Lee.

   CCMAN original authors:
   Anna I. Krylov, C. David Sherrill, Steven R. Gwaltney,
   Edward F. C. Byrd (2000)
   Sergey V. Levchenko, Lyudmila V. Slipchenko, Tao Wang,
   Ana-Maria C. Cristian (2003)
   Piotr A. Pieniazek, C. Melania Oana, Evgeny Epifanovsky (2007)
   Prashant Manohar (2009)

 ------------------------------------------------------------------------------


 Allocating and initializing 30808MB of RAM...
 Calculation will run on 6 cores.


 Alpha MOs, Restricted
 -- Occupied --                  
******* -180.86 -169.67 -169.67 -169.67  -80.06  -37.91  -33.10
  1 A     2 A     3 A     4 A     5 A     6 A     7 A     8 A                  
-33.098 -33.098 -24.285 -24.284 -24.284 -24.281 -24.281 -15.606
  9 A    10 A    11 A    12 A    13 A    14 A    15 A    16 A                  
 -7.593  -7.230  -5.486  -5.484  -5.483  -5.462  -5.454  -5.453
 17 A    18 A    19 A    20 A    21 A    22 A    23 A    24 A                  
 -2.384  -2.381  -2.380  -2.372  -2.372  -1.195  -0.868  -0.785
 25 A    26 A    27 A    28 A    29 A    30 A    31 A    32 A                  
 -0.604  -0.512  -0.478  -0.387  -0.376  -0.375
 33 A    34 A    35 A    36 A    37 A    38 A                                  
 -- Virtual --                   
  0.010   0.039   0.057   0.076   0.084   0.087   0.102   0.188
 39 A    40 A    41 A    42 A    43 A    44 A    45 A    46 A                  
  0.220   0.228   0.237   0.278   0.291   0.321   0.332   0.355
 47 A    48 A    49 A    50 A    51 A    52 A    53 A    54 A                  
  0.383   0.390   0.483   0.514   0.565   0.589   0.595   0.603
 55 A    56 A    57 A    58 A    59 A    60 A    61 A    62 A                  
  0.672   0.726   0.810   0.885   0.903   0.931   0.934   1.030
 63 A    64 A    65 A    66 A    67 A    68 A    69 A    70 A                  
  1.081   1.140   1.273   1.366   1.543   1.561   1.572   1.625
 71 A    72 A    73 A    74 A    75 A    76 A    77 A    78 A                  
  1.750   1.775   1.835   1.929   2.214   2.385   2.511   2.666
 79 A    80 A    81 A    82 A    83 A    84 A    85 A    86 A                  
  2.879   3.042   3.342   4.254   4.392   4.494   4.501   4.507
 87 A    88 A    89 A    90 A    91 A    92 A    93 A    94 A                  
  4.534   4.634   4.755   4.949   6.541   6.554   6.586   7.514
 95 A    96 A    97 A    98 A    99 A   100 A   101 A   102 A                  
 14.705  14.795  14.941  28.867  29.541  29.551  29.578  29.891
103 A   104 A   105 A   106 A   107 A   108 A   109 A   110 A                  
 29.893  29.896  29.904  29.969  36.810 130.603 130.610 130.635
111 A   112 A   113 A   114 A   115 A   116 A   117 A   118 A                  
154.268 166.1311912.185
119 A   120 A   121 A                                                          

 Beta MOs, Restricted
 -- Occupied --                  
******* -180.86 -169.67 -169.67 -169.67  -80.06  -37.91  -33.10
  1 A     2 A     3 A     4 A     5 A     6 A     7 A     8 A                  
-33.098 -33.098 -24.285 -24.284 -24.284 -24.281 -24.281 -15.606
  9 A    10 A    11 A    12 A    13 A    14 A    15 A    16 A                  
 -7.593  -7.230  -5.486  -5.484  -5.483  -5.462  -5.454  -5.453
 17 A    18 A    19 A    20 A    21 A    22 A    23 A    24 A                  
 -2.384  -2.381  -2.380  -2.372  -2.372  -1.195  -0.868  -0.785
 25 A    26 A    27 A    28 A    29 A    30 A    31 A    32 A                  
 -0.604  -0.512  -0.478  -0.387  -0.376  -0.375
 33 A    34 A    35 A    36 A    37 A    38 A                                  
 -- Virtual --                   
  0.010   0.039   0.057   0.076   0.084   0.087   0.102   0.188
 39 A    40 A    41 A    42 A    43 A    44 A    45 A    46 A                  
  0.220   0.228   0.237   0.278   0.291   0.321   0.332   0.355
 47 A    48 A    49 A    50 A    51 A    52 A    53 A    54 A                  
  0.383   0.390   0.483   0.514   0.565   0.589   0.595   0.603
 55 A    56 A    57 A    58 A    59 A    60 A    61 A    62 A                  
  0.672   0.726   0.810   0.885   0.903   0.931   0.934   1.030
 63 A    64 A    65 A    66 A    67 A    68 A    69 A    70 A                  
  1.081   1.140   1.273   1.366   1.543   1.561   1.572   1.625
 71 A    72 A    73 A    74 A    75 A    76 A    77 A    78 A                  
  1.750   1.775   1.835   1.929   2.214   2.385   2.511   2.666
 79 A    80 A    81 A    82 A    83 A    84 A    85 A    86 A                  
  2.879   3.042   3.342   4.254   4.392   4.494   4.501   4.507
 87 A    88 A    89 A    90 A    91 A    92 A    93 A    94 A                  
  4.534   4.634   4.755   4.949   6.541   6.554   6.586   7.514
 95 A    96 A    97 A    98 A    99 A   100 A   101 A   102 A                  
 14.705  14.795  14.941  28.867  29.541  29.551  29.578  29.891
103 A   104 A   105 A   106 A   107 A   108 A   109 A   110 A                  
 29.893  29.896  29.904  29.969  36.810 130.603 130.610 130.635
111 A   112 A   113 A   114 A   115 A   116 A   117 A   118 A                  
154.268 166.1311912.185
119 A   120 A   121 A                                                          

 Occupation and symmetry of molecular orbitals

 Point group: C1 (1 irreducible representation).

                           A     All 
 -------------------------------------
 All molecular orbitals:
  - Alpha                  121   121 
  - Beta                   121   121 
 -------------------------------------
 Alpha orbitals:
  - Frozen occupied        24    24  
  - Active occupied        14    14  
  - Active virtual         83    83  
  - Frozen virtual         0     0   
 -------------------------------------
 Beta orbitals:
  - Frozen occupied        24    24  
  - Active occupied        14    14  
  - Active virtual         83    83  
  - Frozen virtual         0     0   
 -------------------------------------

 Import integrals:   CPU 0.00 s  wall 0.00 s

 Import integrals:   CPU 31.37 s  wall 5.45 s

 MP2 amplitudes:   CPU 0.05 s  wall 0.03 s

Running a double precision version
           CCSD T amplitudes will be solved using DIIS.

           Start     Size      MaxIter   EConv     TConv     
           3         7         100       1.00e-07  1.00e-05  
 ------------------------------------------------------------------------------
           Energy (a.u.)   Ediff      Tdiff       Comment
 ------------------------------------------------------------------------------
         -7313.10023125                           
     1   -7313.09453180   5.70e-03   7.08e-01     
     2   -7313.11099706   1.65e-02   9.31e-02     
     3   -7313.11067518   3.22e-04   4.25e-02     
     4   -7313.11244911   1.77e-03   1.45e-02     Switched to DIIS steps.
     5   -7313.11319330   7.44e-04   1.16e-02     
     6   -7313.11323539   4.21e-05   2.16e-03     
     7   -7313.11324216   6.77e-06   1.11e-03     
     8   -7313.11324683   4.67e-06   4.00e-04     
     9   -7313.11324776   9.26e-07   2.07e-04     
    10   -7313.11324781   4.78e-08   6.33e-05     
    11   -7313.11324778   2.68e-08   2.90e-05     
    12   -7313.11324777   9.33e-09   1.02e-05     
    13   -7313.11324778   1.19e-08   4.56e-06     
 ------------------------------------------------------------------------------
         -7313.11324778                           CCSD T converged.

End of double precision
 SCF energy                 = -7312.59840491
 MP2 energy                 = -7313.10023125
 CCSD correlation energy     =    -0.51484287
 CCSD total energy           = -7313.11324778

 CCSD  T1^2 = 0.0124  T2^2 = 0.2195  Leading amplitudes:

 Amplitude    Orbitals with energies
 -0.0249       35 (A) A                  ->    39 (A) A                   
              -0.4780                          0.0098                     
 -0.0249       35 (A) B                  ->    39 (A) B                   
              -0.4780                          0.0098                     
  0.0235       34 (A) A                  ->    40 (A) A                   
              -0.5123                          0.0393                     
  0.0235       34 (A) B                  ->    40 (A) B                   
              -0.5123                          0.0393                     

 Amplitude    Orbitals with energies
 -0.1008       35 (A) A      35 (A) B    ->    39 (A) A      39 (A) B     
              -0.4780       -0.4780            0.0098        0.0098       
  0.1008       35 (A) A      35 (A) B    ->    39 (A) B      39 (A) A     
              -0.4780       -0.4780            0.0098        0.0098       
  0.1008       35 (A) B      35 (A) A    ->    39 (A) A      39 (A) B     
              -0.4780       -0.4780            0.0098        0.0098       
 -0.1008       35 (A) B      35 (A) A    ->    39 (A) B      39 (A) A     
              -0.4780       -0.4780            0.0098        0.0098       

 Computing CCSD intemediates for later calculations in double precision
 Finished.

Running a double precision version
           CCSD Lambda amplitudes will be solved using DIIS.
           Start     Size      MaxIter   EConv     LConv     
           3         7         100       1.00e-07  1.00e-05  
 ------------------------------------------------------------------------------
            Enorm      Ldiff       Comment
 ------------------------------------------------------------------------------
     1     5.15e-02   3.71e-02     
     2     1.54e-02   6.48e-03     
     3     6.32e-03   1.50e-03     
     4     3.93e-03   1.37e-03     Switched to DIIS steps.
     5     1.20e-03   7.10e-04     
     6     5.99e-04   1.73e-04     
     7     2.33e-04   5.34e-05     
     8     1.06e-04   7.59e-07     
     9     3.74e-05   4.32e-06     
    10     1.53e-05   6.87e-07     
    11     6.00e-06   1.17e-07     
    12     2.19e-06   4.66e-08     
    13     8.21e-07   8.55e-08     
    14     3.15e-07   4.31e-08     
    15     1.65e-07   1.94e-08     
    16     7.72e-08   1.75e-08     
 ------------------------------------------------------------------------------
                                   CCSD Lambda converged.

 Computing density matrices in double precision...
           Orbital response amplitudes will be solved using DIIS.
           Start     Size      MaxIter   EConv     LConv     
           3         7         100       1.00e-06  1.00e-06  
 ------------------------------------------------------------------------------
            Enorm      Ldiff       Comment
 ------------------------------------------------------------------------------
     1     8.26e-02   3.92e-03     
     2     6.33e-02   1.60e-02     
     3     7.60e-02   2.91e-02     
     4     1.68e-02   3.43e-02     Switched to DIIS steps.
     5     2.56e-03   2.84e-04     
     6     1.59e-03   3.82e-04     
     7     6.94e-04   2.71e-04     
     8     1.18e-04   1.77e-04     
     9     2.00e-05   2.00e-05     
    10     7.10e-06   1.88e-06     
    11     1.84e-06   2.03e-07     
    12     5.10e-07   1.22e-07     
 ------------------------------------------------------------------------------
                                   Orbital response converged.

 Computing density matrices... Done.
 CCSD calculation:   CPU 724.69 s  wall 132.65 s

 Transferring MO TPDM to AO TPDM
 Transferring g2_o1o1o1o1
 Transferring g2_o1o1o1v1
 Transferring g2_o1o1v1v1
 Transferring g2_o1v1o1v1
 Transferring g2_o1v1v1v1
 Transferring g2_v1v1v1v1
 Adding separable TPDM
 Computing TPDM gradient
 --------------------------------------------------------
 2e gradient
  Atom          X               Y               Z
 --------------------------------------------------------
    1        -43.349873        5.515749        0.000000  
    2         25.235911      -22.024656       -0.000000  
    3         19.187525       10.364862       -0.000000  
    4         -1.073563        6.144046        0.000000  
 --------------------------------------------------------
 --------------------------------------------------------
 Final gradient
  Atom          X               Y               Z
 --------------------------------------------------------
    1        -43.349873        5.515749        0.000000  
    2         25.235911      -22.024656       -0.000000  
    3         19.187525       10.364862       -0.000000  
    4         -1.073563        6.144046        0.000000  
 --------------------------------------------------------
 Analytic gradient from two-electron contribution:   CPU 169.46 s  wall 33.47 s

 Total ccman2 time:   CPU 929.82 s  wall 172.71 s


 --------------------------------------------------------------

                    Orbital Energies (a.u.)
 --------------------------------------------------------------

 Alpha MOs
 -- Occupied --
********-180.8596-169.6659-169.6653-169.6653 -80.0552 -37.9135 -33.1007
-33.0979 -33.0977 -24.2847 -24.2839 -24.2836 -24.2812 -24.2812 -15.6063
 -7.5932  -7.2304  -5.4855  -5.4841  -5.4834  -5.4618  -5.4539  -5.4534
 -2.3843  -2.3810  -2.3803  -2.3718  -2.3718  -1.1952  -0.8677  -0.7854
 -0.6044  -0.5123  -0.4780  -0.3872  -0.3759  -0.3751
 -- Virtual --
  0.0098   0.0393   0.0570   0.0759   0.0841   0.0869   0.1019   0.1878
  0.2198   0.2277   0.2365   0.2779   0.2907   0.3207   0.3323   0.3551
  0.3826   0.3900   0.4835   0.5144   0.5653   0.5887   0.5953   0.6029
  0.6719   0.7261   0.8101   0.8851   0.9030   0.9309   0.9339   1.0302
  1.0806   1.1398   1.2732   1.3657   1.5427   1.5605   1.5717   1.6250
  1.7495   1.7753   1.8352   1.9293   2.2137   2.3850   2.5114   2.6658
  2.8787   3.0424   3.3418   4.2541   4.3923   4.4944   4.5006   4.5069
  4.5337   4.6344   4.7554   4.9492   6.5415   6.5542   6.5861   7.5138
 14.7050  14.7952  14.9408  28.8669  29.5414  29.5509  29.5776  29.8905
 29.8929  29.8955  29.9044  29.9690  36.8101 130.6031 130.6101 130.6350
154.2680 166.13061912.1853
 --------------------------------------------------------------

          Ground-State Mulliken Net Atomic Charges

     Atom                 Charge (a.u.)
  ----------------------------------------
      1 I                    -0.294280
      2 P                     0.373723
      3 N                    -0.367456
      4 H                     0.288013
  ----------------------------------------
  Sum of atomic charges =     0.000000

 -----------------------------------------------------------------
                    Cartesian Multipole Moments
 -----------------------------------------------------------------
    Charge (ESU x 10^10)
                 0.0000
    Dipole Moment (Debye)
         X      -0.7956      Y      -0.1986      Z       0.0000
       Tot       0.8200
    Quadrupole Moments (Debye-Ang)
        XX     -52.4206     XY      -0.1787     YY     -45.4539
        XZ      -0.0000     YZ      -0.0000     ZZ     -48.0812
    Octopole Moments (Debye-Ang^2)
       XXX      64.2608    XXY      -0.3962    XYY       4.7241
       YYY     -10.1522    XXZ       0.0000    XYZ       0.0000
       YYZ       0.0000    XZZ      10.2502    YZZ      -0.1704
       ZZZ      -0.0000
    Hexadecapole Moments (Debye-Ang^3)
      XXXX    -720.5631   XXXY     -13.7599   XXYY    -113.5888
      XYYY      17.2423   YYYY    -108.8552   XXXZ      -0.0000
      XXYZ      -0.0000   XYYZ      -0.0000   YYYZ       0.0000
      XXZZ    -117.1354   XYZZ      -1.2193   YYZZ     -31.2360
      XZZZ      -0.0000   YZZZ       0.0000   ZZZZ     -67.8868
 -----------------------------------------------------------------
 DrvMan completing analytic gradient of the correlated energy
 Correlated dipole moment
            1
    1  -0.3130152
    2  -0.0781204
    3   0.0000000
 Energy read as -7313.113247782
 Full Analytical Gradient: (in a.u., or Hartree/Bohr)
             1             2             3             4
    1    0.00011804   -0.00049366    0.00034732    0.00002830
    2   -0.00007876   -0.00036538    0.00043299    0.00001115
    3   -0.00000000   -0.00000000    0.00000000   -0.00000000
 Gradient time:  CPU 0.77 s  wall 0.77 s
 ----------------------------------------------------------------
             Standard Nuclear Orientation (Angstroms)
    I     Atom           X                Y                Z
 ----------------------------------------------------------------
    1      I       0.8389346105    -0.0392216506    -0.0000000000
    2      P      -1.6447554640     0.5754658150     0.0000000000
    3      N      -2.5122749749    -0.6963636733    -0.0000000000
    4      H      -2.2062775700    -1.6636940299    -0.0000000000
 ----------------------------------------------------------------
 Nuclear Repulsion Energy =   273.2180399688 hartrees
 There are       38 alpha and       38 beta electrons

                       Distance Matrix (Angstroms)
             I (  1)   P (  2)   N (  3)
   P (  2)  2.558624
   N (  3)  3.415032  1.539526
   H (  4)  3.451410  2.308494  1.014575

 Requested basis set is 6-311++G(d,p)
 There are 48 shells and 121 basis functions
 A cutoff of  1.0D-14 yielded   1044 shell pairs
 There are      6971 function pairs (      7835 Cartesian)
 Smallest overlap matrix eigenvalue = 2.48E-03
 Guess MOs from SCF MO coefficient file

 -----------------------------------------------------------------------
  General SCF calculation program by
  Eric Jon Sundstrom, Paul Horn, Yuezhi Mao, Dmitri Zuev, Alec White,
  David Stuck, Shaama M.S., Shane Yost, Joonho Lee, David Small,
  Daniel Levine, Susi Lehtola, Hugh Burton, Evgeny Epifanovsky
 -----------------------------------------------------------------------
 Hartree-Fock
 using 6 threads for integral computing
 -------------------------------------------------------
 OpenMP Integral computing Module                
 Release: version 2.0, May 2017, Q-Chem Inc. Pleasanton 
 -------------------------------------------------------
 A restricted SCF calculation will be
 performed using DIIS
 SCF converges when DIIS error is below 1.0e-08
 ---------------------------------------
  Cycle       Energy         DIIS error
 ---------------------------------------
    1   -7312.5983122825      2.17e-05  
    2   -7312.5983131774      1.06e-05  
    3   -7312.5983133555      4.50e-06  
    4   -7312.5983134106      1.22e-06  
    5   -7312.5983134190      4.81e-07  
    6   -7312.5983134212      2.17e-07  
    7   -7312.5983134217      7.75e-08  
    8   -7312.5983134218      3.38e-08  
    9   -7312.5983134219      1.38e-08  
   10   -7312.5983134219      3.51e-09  Convergence criterion met
 ---------------------------------------
 SCF time:   CPU 5.68s  wall 2.00s 
 SCF   energy in the final basis set =    -7312.5983134219
 Total energy in the final basis set =    -7312.5983134219


 ------------------------------------------------------------------------------

   CCMAN2: suite of methods based on coupled cluster
           and equation of motion theories.

   Components:
   * libvmm-1.3-trunk
     by Evgeny Epifanovsky, Ilya Kaliman.
   * libtensor-2.5-trunk
     by Evgeny Epifanovsky, Michael Wormit, Dmitry Zuev, Sam Manzer, 
        Ilya Kaliman.
   * libcc-2.5-trunk
     by Evgeny Epifanovsky, Arik Landau, Tomasz Kus, Kirill Khistyaev, 
        Dmitry Zuev, Prashant Manohar, Xintian Feng, Anna Krylov, 
        Matthew Goldey, Alec White, Thomas Jagau, Kaushik Nanda, 
        Anastasia Gunina, Alexander Kunitsa, Joonho Lee.

   CCMAN original authors:
   Anna I. Krylov, C. David Sherrill, Steven R. Gwaltney,
   Edward F. C. Byrd (2000)
   Sergey V. Levchenko, Lyudmila V. Slipchenko, Tao Wang,
   Ana-Maria C. Cristian (2003)
   Piotr A. Pieniazek, C. Melania Oana, Evgeny Epifanovsky (2007)
   Prashant Manohar (2009)

 ------------------------------------------------------------------------------


 Allocating and initializing 30808MB of RAM...
 Calculation will run on 6 cores.


 Alpha MOs, Restricted
 -- Occupied --                  
******* -180.86 -169.67 -169.67 -169.67  -80.06  -37.91  -33.10
  1 A     2 A     3 A     4 A     5 A     6 A     7 A     8 A                  
-33.098 -33.098 -24.285 -24.284 -24.284 -24.281 -24.281 -15.606
  9 A    10 A    11 A    12 A    13 A    14 A    15 A    16 A                  
 -7.593  -7.231  -5.486  -5.484  -5.483  -5.462  -5.454  -5.454
 17 A    18 A    19 A    20 A    21 A    22 A    23 A    24 A                  
 -2.384  -2.381  -2.380  -2.372  -2.372  -1.195  -0.868  -0.785
 25 A    26 A    27 A    28 A    29 A    30 A    31 A    32 A                  
 -0.604  -0.512  -0.478  -0.387  -0.376  -0.375
 33 A    34 A    35 A    36 A    37 A    38 A                                  
 -- Virtual --                   
  0.010   0.039   0.057   0.076   0.084   0.087   0.102   0.188
 39 A    40 A    41 A    42 A    43 A    44 A    45 A    46 A                  
  0.220   0.228   0.237   0.278   0.291   0.321   0.332   0.355
 47 A    48 A    49 A    50 A    51 A    52 A    53 A    54 A                  
  0.383   0.390   0.483   0.514   0.565   0.589   0.595   0.603
 55 A    56 A    57 A    58 A    59 A    60 A    61 A    62 A                  
  0.672   0.726   0.810   0.885   0.903   0.931   0.934   1.030
 63 A    64 A    65 A    66 A    67 A    68 A    69 A    70 A                  
  1.081   1.140   1.273   1.364   1.543   1.560   1.572   1.625
 71 A    72 A    73 A    74 A    75 A    76 A    77 A    78 A                  
  1.749   1.775   1.836   1.929   2.214   2.385   2.511   2.666
 79 A    80 A    81 A    82 A    83 A    84 A    85 A    86 A                  
  2.879   3.041   3.342   4.254   4.392   4.494   4.500   4.507
 87 A    88 A    89 A    90 A    91 A    92 A    93 A    94 A                  
  4.534   4.634   4.755   4.948   6.541   6.554   6.586   7.513
 95 A    96 A    97 A    98 A    99 A   100 A   101 A   102 A                  
 14.705  14.795  14.939  28.867  29.541  29.551  29.577  29.890
103 A   104 A   105 A   106 A   107 A   108 A   109 A   110 A                  
 29.893  29.895  29.904  29.969  36.810 130.603 130.610 130.635
111 A   112 A   113 A   114 A   115 A   116 A   117 A   118 A                  
154.268 166.1291912.185
119 A   120 A   121 A                                                          

 Beta MOs, Restricted
 -- Occupied --                  
******* -180.86 -169.67 -169.67 -169.67  -80.06  -37.91  -33.10
  1 A     2 A     3 A     4 A     5 A     6 A     7 A     8 A                  
-33.098 -33.098 -24.285 -24.284 -24.284 -24.281 -24.281 -15.606
  9 A    10 A    11 A    12 A    13 A    14 A    15 A    16 A                  
 -7.593  -7.231  -5.486  -5.484  -5.483  -5.462  -5.454  -5.454
 17 A    18 A    19 A    20 A    21 A    22 A    23 A    24 A                  
 -2.384  -2.381  -2.380  -2.372  -2.372  -1.195  -0.868  -0.785
 25 A    26 A    27 A    28 A    29 A    30 A    31 A    32 A                  
 -0.604  -0.512  -0.478  -0.387  -0.376  -0.375
 33 A    34 A    35 A    36 A    37 A    38 A                                  
 -- Virtual --                   
  0.010   0.039   0.057   0.076   0.084   0.087   0.102   0.188
 39 A    40 A    41 A    42 A    43 A    44 A    45 A    46 A                  
  0.220   0.228   0.237   0.278   0.291   0.321   0.332   0.355
 47 A    48 A    49 A    50 A    51 A    52 A    53 A    54 A                  
  0.383   0.390   0.483   0.514   0.565   0.589   0.595   0.603
 55 A    56 A    57 A    58 A    59 A    60 A    61 A    62 A                  
  0.672   0.726   0.810   0.885   0.903   0.931   0.934   1.030
 63 A    64 A    65 A    66 A    67 A    68 A    69 A    70 A                  
  1.081   1.140   1.273   1.364   1.543   1.560   1.572   1.625
 71 A    72 A    73 A    74 A    75 A    76 A    77 A    78 A                  
  1.749   1.775   1.836   1.929   2.214   2.385   2.511   2.666
 79 A    80 A    81 A    82 A    83 A    84 A    85 A    86 A                  
  2.879   3.041   3.342   4.254   4.392   4.494   4.500   4.507
 87 A    88 A    89 A    90 A    91 A    92 A    93 A    94 A                  
  4.534   4.634   4.755   4.948   6.541   6.554   6.586   7.513
 95 A    96 A    97 A    98 A    99 A   100 A   101 A   102 A                  
 14.705  14.795  14.939  28.867  29.541  29.551  29.577  29.890
103 A   104 A   105 A   106 A   107 A   108 A   109 A   110 A                  
 29.893  29.895  29.904  29.969  36.810 130.603 130.610 130.635
111 A   112 A   113 A   114 A   115 A   116 A   117 A   118 A                  
154.268 166.1291912.185
119 A   120 A   121 A                                                          

 Occupation and symmetry of molecular orbitals

 Point group: C1 (1 irreducible representation).

                           A     All 
 -------------------------------------
 All molecular orbitals:
  - Alpha                  121   121 
  - Beta                   121   121 
 -------------------------------------
 Alpha orbitals:
  - Frozen occupied        24    24  
  - Active occupied        14    14  
  - Active virtual         83    83  
  - Frozen virtual         0     0   
 -------------------------------------
 Beta orbitals:
  - Frozen occupied        24    24  
  - Active occupied        14    14  
  - Active virtual         83    83  
  - Frozen virtual         0     0   
 -------------------------------------

 Import integrals:   CPU 0.00 s  wall 0.00 s

 Import integrals:   CPU 31.35 s  wall 5.46 s

 MP2 amplitudes:   CPU 0.05 s  wall 0.03 s

Running a double precision version
           CCSD T amplitudes will be solved using DIIS.

           Start     Size      MaxIter   EConv     TConv     
           3         7         100       1.00e-07  1.00e-05  
 ------------------------------------------------------------------------------
           Energy (a.u.)   Ediff      Tdiff       Comment
 ------------------------------------------------------------------------------
         -7313.10024596                           
     1   -7313.09450344   5.74e-03   7.08e-01     
     2   -7313.11099751   1.65e-02   9.31e-02     
     3   -7313.11066853   3.29e-04   4.25e-02     
     4   -7313.11244659   1.78e-03   1.45e-02     Switched to DIIS steps.
     5   -7313.11319280   7.46e-04   1.16e-02     
     6   -7313.11323512   4.23e-05   2.17e-03     
     7   -7313.11324192   6.80e-06   1.11e-03     
     8   -7313.11324661   4.69e-06   4.00e-04     
     9   -7313.11324755   9.39e-07   2.08e-04     
    10   -7313.11324760   4.60e-08   6.36e-05     
    11   -7313.11324757   2.28e-08   2.91e-05     
    12   -7313.11324756   9.76e-09   1.04e-05     
    13   -7313.11324757   1.19e-08   4.60e-06     
 ------------------------------------------------------------------------------
         -7313.11324757                           CCSD T converged.

End of double precision
 SCF energy                 = -7312.59831342
 MP2 energy                 = -7313.10024596
 CCSD correlation energy     =    -0.51493415
 CCSD total energy           = -7313.11324757

 CCSD  T1^2 = 0.0124  T2^2 = 0.2196  Leading amplitudes:

 Amplitude    Orbitals with energies
 -0.0249       35 (A) A                  ->    39 (A) A                   
              -0.4776                          0.0097                     
 -0.0249       35 (A) B                  ->    39 (A) B                   
              -0.4776                          0.0097                     
 -0.0235       34 (A) A                  ->    40 (A) A                   
              -0.5121                          0.0393                     
 -0.0235       34 (A) B                  ->    40 (A) B                   
              -0.5121                          0.0393                     

 Amplitude    Orbitals with energies
 -0.1010       35 (A) A      35 (A) B    ->    39 (A) A      39 (A) B     
              -0.4776       -0.4776            0.0097        0.0097       
  0.1010       35 (A) A      35 (A) B    ->    39 (A) B      39 (A) A     
              -0.4776       -0.4776            0.0097        0.0097       
  0.1010       35 (A) B      35 (A) A    ->    39 (A) A      39 (A) B     
              -0.4776       -0.4776            0.0097        0.0097       
 -0.1010       35 (A) B      35 (A) A    ->    39 (A) B      39 (A) A     
              -0.4776       -0.4776            0.0097        0.0097       

 Computing CCSD intemediates for later calculations in double precision
 Finished.

Running a double precision version
           CCSD Lambda amplitudes will be solved using DIIS.
           Start     Size      MaxIter   EConv     LConv     
           3         7         100       1.00e-07  1.00e-05  
 ------------------------------------------------------------------------------
            Enorm      Ldiff       Comment
 ------------------------------------------------------------------------------
     1     5.16e-02   3.71e-02     
     2     1.54e-02   6.48e-03     
     3     6.33e-03   1.50e-03     
     4     3.94e-03   1.37e-03     Switched to DIIS steps.
     5     1.20e-03   7.13e-04     
     6     6.01e-04   1.74e-04     
     7     2.34e-04   5.38e-05     
     8     1.07e-04   7.47e-07     
     9     3.75e-05   4.36e-06     
    10     1.54e-05   7.05e-07     
    11     6.04e-06   1.24e-07     
    12     2.21e-06   4.59e-08     
    13     8.26e-07   8.62e-08     
    14     3.17e-07   4.34e-08     
    15     1.66e-07   1.94e-08     
    16     7.78e-08   1.77e-08     
 ------------------------------------------------------------------------------
                                   CCSD Lambda converged.

 Computing density matrices in double precision...
           Orbital response amplitudes will be solved using DIIS.
           Start     Size      MaxIter   EConv     LConv     
           3         7         100       1.00e-06  1.00e-06  
 ------------------------------------------------------------------------------
            Enorm      Ldiff       Comment
 ------------------------------------------------------------------------------
     1     8.27e-02   3.89e-03     
     2     6.34e-02   1.60e-02     
     3     7.63e-02   2.92e-02     
     4     1.69e-02   3.44e-02     Switched to DIIS steps.
     5     2.58e-03   2.68e-04     
     6     1.60e-03   3.86e-04     
     7     6.97e-04   2.73e-04     
     8     1.18e-04   1.78e-04     
     9     2.02e-05   2.01e-05     
    10     7.15e-06   1.89e-06     
    11     1.86e-06   2.05e-07     
    12     5.13e-07   1.22e-07     
 ------------------------------------------------------------------------------
                                   Orbital response converged.

 Computing density matrices... Done.
 CCSD calculation:   CPU 725.05 s  wall 132.61 s

 Transferring MO TPDM to AO TPDM
 Transferring g2_o1o1o1o1
 Transferring g2_o1o1o1v1
 Transferring g2_o1o1v1v1
 Transferring g2_o1v1o1v1
 Transferring g2_o1v1v1v1
 Transferring g2_v1v1v1v1
 Adding separable TPDM
 Computing TPDM gradient
 --------------------------------------------------------
 2e gradient
  Atom          X               Y               Z
 --------------------------------------------------------
    1        -43.365820        5.537683        0.000000  
    2         25.258152      -22.032878       -0.000000  
    3         19.177529       10.353611       -0.000000  
    4         -1.069861        6.141584        0.000000  
 --------------------------------------------------------
 --------------------------------------------------------
 Final gradient
  Atom          X               Y               Z
 --------------------------------------------------------
    1        -43.365820        5.537683        0.000000  
    2         25.258152      -22.032878       -0.000000  
    3         19.177529       10.353611       -0.000000  
    4         -1.069861        6.141584        0.000000  
 --------------------------------------------------------
 Analytic gradient from two-electron contribution:   CPU 170.42 s  wall 34.79 s

 Total ccman2 time:   CPU 932.48 s  wall 174.28 s


 --------------------------------------------------------------

                    Orbital Energies (a.u.)
 --------------------------------------------------------------

 Alpha MOs
 -- Occupied --
********-180.8597-169.6661-169.6655-169.6654 -80.0553 -37.9136 -33.1009
-33.0981 -33.0978 -24.2849 -24.2840 -24.2838 -24.2813 -24.2813 -15.6063
 -7.5933  -7.2305  -5.4856  -5.4842  -5.4834  -5.4619  -5.4541  -5.4535
 -2.3844  -2.3811  -2.3805  -2.3719  -2.3719  -1.1947  -0.8679  -0.7853
 -0.6044  -0.5121  -0.4776  -0.3873  -0.3759  -0.3752
 -- Virtual --
  0.0097   0.0393   0.0571   0.0759   0.0841   0.0869   0.1019   0.1877
  0.2198   0.2277   0.2365   0.2780   0.2907   0.3206   0.3322   0.3551
  0.3826   0.3900   0.4832   0.5143   0.5651   0.5885   0.5952   0.6028
  0.6719   0.7261   0.8096   0.8849   0.9031   0.9313   0.9338   1.0305
  1.0808   1.1398   1.2733   1.3642   1.5426   1.5604   1.5716   1.6251
  1.7494   1.7753   1.8355   1.9294   2.2137   2.3847   2.5112   2.6657
  2.8786   3.0415   3.3417   4.2541   4.3917   4.4943   4.5005   4.5068
  4.5335   4.6344   4.7553   4.9482   6.5414   6.5540   6.5860   7.5128
 14.7049  14.7951  14.9394  28.8668  29.5412  29.5507  29.5775  29.8904
 29.8928  29.8954  29.9043  29.9689  36.8099 130.6029 130.6100 130.6349
154.2679 166.12931912.1851
 --------------------------------------------------------------

          Ground-State Mulliken Net Atomic Charges

     Atom                 Charge (a.u.)
  ----------------------------------------
      1 I                    -0.293617
      2 P                     0.373730
      3 N                    -0.367950
      4 H                     0.287837
  ----------------------------------------
  Sum of atomic charges =    -0.000000

 -----------------------------------------------------------------
                    Cartesian Multipole Moments
 -----------------------------------------------------------------
    Charge (ESU x 10^10)
                -0.0000
    Dipole Moment (Debye)
         X      -0.7839      Y      -0.1965      Z       0.0000
       Tot       0.8082
    Quadrupole Moments (Debye-Ang)
        XX     -52.4429     XY      -0.1837     YY     -45.4529
        XZ      -0.0000     YZ      -0.0000     ZZ     -48.0838
    Octopole Moments (Debye-Ang^2)
       XXX      64.3278    XXY      -0.4053    XYY       4.7237
       YYY     -10.1828    XXZ       0.0000    XYZ       0.0000
       YYZ       0.0000    XZZ      10.2555    YZZ      -0.1823
       ZZZ      -0.0000
    Hexadecapole Moments (Debye-Ang^3)
      XXXX    -720.6111   XXXY     -13.7490   XXYY    -113.5763
      XYYY      17.2671   YYYY    -108.9426   XXXZ      -0.0000
      XXYZ      -0.0000   XYYZ      -0.0000   YYYZ       0.0000
      XXZZ    -117.1273   XYZZ      -1.2077   YYZZ     -31.2498
      XZZZ      -0.0000   YZZZ       0.0000   ZZZZ     -67.8913
 -----------------------------------------------------------------
 DrvMan completing analytic gradient of the correlated energy
 Correlated dipole moment
            1
    1  -0.3084248
    2  -0.0773044
    3   0.0000000
 Energy read as -7313.113247575
 Full Analytical Gradient: (in a.u., or Hartree/Bohr)
             1             2             3             4
    1    0.00006109    0.00026361   -0.00024547   -0.00007923
    2   -0.00007599    0.00081177   -0.00074387    0.00000809
    3   -0.00000000   -0.00000000    0.00000000   -0.00000000
 Gradient time:  CPU 0.76 s  wall 0.77 s
 ----------------------------------------------------------------
             Standard Nuclear Orientation (Angstroms)
    I     Atom           X                Y                Z
 ----------------------------------------------------------------
    1      I       0.8389346105    -0.0392216506    -0.0000000000
    2      P      -1.6447554640     0.5734658150     0.0000000000
    3      N      -2.5122749749    -0.6963636733    -0.0000000000
    4      H      -2.2062775700    -1.6636940299    -0.0000000000
 ----------------------------------------------------------------
 Nuclear Repulsion Energy =   273.2905326613 hartrees
 There are       38 alpha and       38 beta electrons

                       Distance Matrix (Angstroms)
             I (  1)   P (  2)   N (  3)
   P (  2)  2.558144
   N (  3)  3.415032  1.537874
   H (  4)  3.451410  2.306554  1.014575

 Requested basis set is 6-311++G(d,p)
 There are 48 shells and 121 basis functions
 A cutoff of  1.0D-14 yielded   1044 shell pairs
 There are      6971 function pairs (      7835 Cartesian)
 Smallest overlap matrix eigenvalue = 2.48E-03
 Guess MOs from SCF MO coefficient file

 -----------------------------------------------------------------------
  General SCF calculation program by
  Eric Jon Sundstrom, Paul Horn, Yuezhi Mao, Dmitri Zuev, Alec White,
  David Stuck, Shaama M.S., Shane Yost, Joonho Lee, David Small,
  Daniel Levine, Susi Lehtola, Hugh Burton, Evgeny Epifanovsky
 -----------------------------------------------------------------------
 Hartree-Fock
 using 6 threads for integral computing
 -------------------------------------------------------
 OpenMP Integral computing Module                
 Release: version 2.0, May 2017, Q-Chem Inc. Pleasanton 
 -------------------------------------------------------
 A restricted SCF calculation will be
 performed using DIIS
 SCF converges when DIIS error is below 1.0e-08
 ---------------------------------------
  Cycle       Energy         DIIS error
 ---------------------------------------
    1   -7312.5984267727      2.61e-05  
    2   -7312.5984281003      1.23e-05  
    3   -7312.5984283472      5.32e-06  
    4   -7312.5984284296      1.66e-06  
    5   -7312.5984284438      6.47e-07  
    6   -7312.5984284475      2.87e-07  
    7   -7312.5984284482      9.44e-08  
    8   -7312.5984284483      3.94e-08  
    9   -7312.5984284483      1.92e-08  
   10   -7312.5984284483      5.11e-09  Convergence criterion met
 ---------------------------------------
 SCF time:   CPU 5.78s  wall 1.00s 
 SCF   energy in the final basis set =    -7312.5984284483
 Total energy in the final basis set =    -7312.5984284483


 ------------------------------------------------------------------------------

   CCMAN2: suite of methods based on coupled cluster
           and equation of motion theories.

   Components:
   * libvmm-1.3-trunk
     by Evgeny Epifanovsky, Ilya Kaliman.
   * libtensor-2.5-trunk
     by Evgeny Epifanovsky, Michael Wormit, Dmitry Zuev, Sam Manzer, 
        Ilya Kaliman.
   * libcc-2.5-trunk
     by Evgeny Epifanovsky, Arik Landau, Tomasz Kus, Kirill Khistyaev, 
        Dmitry Zuev, Prashant Manohar, Xintian Feng, Anna Krylov, 
        Matthew Goldey, Alec White, Thomas Jagau, Kaushik Nanda, 
        Anastasia Gunina, Alexander Kunitsa, Joonho Lee.

   CCMAN original authors:
   Anna I. Krylov, C. David Sherrill, Steven R. Gwaltney,
   Edward F. C. Byrd (2000)
   Sergey V. Levchenko, Lyudmila V. Slipchenko, Tao Wang,
   Ana-Maria C. Cristian (2003)
   Piotr A. Pieniazek, C. Melania Oana, Evgeny Epifanovsky (2007)
   Prashant Manohar (2009)

 ------------------------------------------------------------------------------


 Allocating and initializing 30808MB of RAM...
 Calculation will run on 6 cores.


 Alpha MOs, Restricted
 -- Occupied --                  
******* -180.86 -169.67 -169.67 -169.67  -80.06  -37.91  -33.10
  1 A     2 A     3 A     4 A     5 A     6 A     7 A     8 A                  
-33.098 -33.098 -24.285 -24.284 -24.284 -24.281 -24.281 -15.606
  9 A    10 A    11 A    12 A    13 A    14 A    15 A    16 A                  
 -7.593  -7.230  -5.485  -5.484  -5.483  -5.462  -5.454  -5.453
 17 A    18 A    19 A    20 A    21 A    22 A    23 A    24 A                  
 -2.384  -2.381  -2.380  -2.372  -2.372  -1.195  -0.868  -0.785
 25 A    26 A    27 A    28 A    29 A    30 A    31 A    32 A                  
 -0.604  -0.512  -0.478  -0.387  -0.376  -0.375
 33 A    34 A    35 A    36 A    37 A    38 A                                  
 -- Virtual --                   
  0.010   0.039   0.057   0.076   0.084   0.087   0.102   0.188
 39 A    40 A    41 A    42 A    43 A    44 A    45 A    46 A                  
  0.220   0.228   0.237   0.278   0.291   0.321   0.332   0.355
 47 A    48 A    49 A    50 A    51 A    52 A    53 A    54 A                  
  0.383   0.390   0.484   0.514   0.565   0.589   0.595   0.603
 55 A    56 A    57 A    58 A    59 A    60 A    61 A    62 A                  
  0.672   0.726   0.810   0.885   0.903   0.931   0.934   1.030
 63 A    64 A    65 A    66 A    67 A    68 A    69 A    70 A                  
  1.081   1.140   1.273   1.366   1.543   1.560   1.572   1.625
 71 A    72 A    73 A    74 A    75 A    76 A    77 A    78 A                  
  1.750   1.775   1.835   1.930   2.214   2.385   2.512   2.666
 79 A    80 A    81 A    82 A    83 A    84 A    85 A    86 A                  
  2.879   3.043   3.342   4.254   4.393   4.494   4.501   4.507
 87 A    88 A    89 A    90 A    91 A    92 A    93 A    94 A                  
  4.534   4.635   4.755   4.949   6.541   6.554   6.586   7.514
 95 A    96 A    97 A    98 A    99 A   100 A   101 A   102 A                  
 14.705  14.795  14.941  28.867  29.541  29.551  29.578  29.890
103 A   104 A   105 A   106 A   107 A   108 A   109 A   110 A                  
 29.893  29.895  29.904  29.969  36.810 130.603 130.610 130.635
111 A   112 A   113 A   114 A   115 A   116 A   117 A   118 A                  
154.268 166.1311912.185
119 A   120 A   121 A                                                          

 Beta MOs, Restricted
 -- Occupied --                  
******* -180.86 -169.67 -169.67 -169.67  -80.06  -37.91  -33.10
  1 A     2 A     3 A     4 A     5 A     6 A     7 A     8 A                  
-33.098 -33.098 -24.285 -24.284 -24.284 -24.281 -24.281 -15.606
  9 A    10 A    11 A    12 A    13 A    14 A    15 A    16 A                  
 -7.593  -7.230  -5.485  -5.484  -5.483  -5.462  -5.454  -5.453
 17 A    18 A    19 A    20 A    21 A    22 A    23 A    24 A                  
 -2.384  -2.381  -2.380  -2.372  -2.372  -1.195  -0.868  -0.785
 25 A    26 A    27 A    28 A    29 A    30 A    31 A    32 A                  
 -0.604  -0.512  -0.478  -0.387  -0.376  -0.375
 33 A    34 A    35 A    36 A    37 A    38 A                                  
 -- Virtual --                   
  0.010   0.039   0.057   0.076   0.084   0.087   0.102   0.188
 39 A    40 A    41 A    42 A    43 A    44 A    45 A    46 A                  
  0.220   0.228   0.237   0.278   0.291   0.321   0.332   0.355
 47 A    48 A    49 A    50 A    51 A    52 A    53 A    54 A                  
  0.383   0.390   0.484   0.514   0.565   0.589   0.595   0.603
 55 A    56 A    57 A    58 A    59 A    60 A    61 A    62 A                  
  0.672   0.726   0.810   0.885   0.903   0.931   0.934   1.030
 63 A    64 A    65 A    66 A    67 A    68 A    69 A    70 A                  
  1.081   1.140   1.273   1.366   1.543   1.560   1.572   1.625
 71 A    72 A    73 A    74 A    75 A    76 A    77 A    78 A                  
  1.750   1.775   1.835   1.930   2.214   2.385   2.512   2.666
 79 A    80 A    81 A    82 A    83 A    84 A    85 A    86 A                  
  2.879   3.043   3.342   4.254   4.393   4.494   4.501   4.507
 87 A    88 A    89 A    90 A    91 A    92 A    93 A    94 A                  
  4.534   4.635   4.755   4.949   6.541   6.554   6.586   7.514
 95 A    96 A    97 A    98 A    99 A   100 A   101 A   102 A                  
 14.705  14.795  14.941  28.867  29.541  29.551  29.578  29.890
103 A   104 A   105 A   106 A   107 A   108 A   109 A   110 A                  
 29.893  29.895  29.904  29.969  36.810 130.603 130.610 130.635
111 A   112 A   113 A   114 A   115 A   116 A   117 A   118 A                  
154.268 166.1311912.185
119 A   120 A   121 A                                                          

 Occupation and symmetry of molecular orbitals

 Point group: C1 (1 irreducible representation).

                           A     All 
 -------------------------------------
 All molecular orbitals:
  - Alpha                  121   121 
  - Beta                   121   121 
 -------------------------------------
 Alpha orbitals:
  - Frozen occupied        24    24  
  - Active occupied        14    14  
  - Active virtual         83    83  
  - Frozen virtual         0     0   
 -------------------------------------
 Beta orbitals:
  - Frozen occupied        24    24  
  - Active occupied        14    14  
  - Active virtual         83    83  
  - Frozen virtual         0     0   
 -------------------------------------

 Import integrals:   CPU 0.00 s  wall 0.00 s

 Import integrals:   CPU 31.92 s  wall 5.65 s

 MP2 amplitudes:   CPU 0.05 s  wall 0.03 s

Running a double precision version
           CCSD T amplitudes will be solved using DIIS.

           Start     Size      MaxIter   EConv     TConv     
           3         7         100       1.00e-07  1.00e-05  
 ------------------------------------------------------------------------------
           Energy (a.u.)   Ediff      Tdiff       Comment
 ------------------------------------------------------------------------------
         -7313.10023130                           
     1   -7313.09454151   5.69e-03   7.08e-01     
     2   -7313.11099729   1.65e-02   9.30e-02     
     3   -7313.11067755   3.20e-04   4.24e-02     
     4   -7313.11244991   1.77e-03   1.45e-02     Switched to DIIS steps.
     5   -7313.11319317   7.43e-04   1.16e-02     
     6   -7313.11323516   4.20e-05   2.16e-03     
     7   -7313.11324192   6.76e-06   1.11e-03     
     8   -7313.11324658   4.66e-06   3.99e-04     
     9   -7313.11324750   9.23e-07   2.07e-04     
    10   -7313.11324755   4.70e-08   6.32e-05     
    11   -7313.11324752   2.60e-08   2.90e-05     
    12   -7313.11324751   9.57e-09   1.03e-05     
    13   -7313.11324752   1.16e-08   4.56e-06     
 ------------------------------------------------------------------------------
         -7313.11324752                           CCSD T converged.

End of double precision
 SCF energy                 = -7312.59842845
 MP2 energy                 = -7313.10023130
 CCSD correlation energy     =    -0.51481907
 CCSD total energy           = -7313.11324752

 CCSD  T1^2 = 0.0124  T2^2 = 0.2194  Leading amplitudes:

 Amplitude    Orbitals with energies
 -0.0249       35 (A) A                  ->    39 (A) A                   
              -0.4780                          0.0099                     
 -0.0249       35 (A) B                  ->    39 (A) B                   
              -0.4780                          0.0099                     
  0.0234       34 (A) A                  ->    40 (A) A                   
              -0.5123                          0.0394                     
  0.0234       34 (A) B                  ->    40 (A) B                   
              -0.5123                          0.0394                     

 Amplitude    Orbitals with energies
 -0.1007       35 (A) A      35 (A) B    ->    39 (A) A      39 (A) B     
              -0.4780       -0.4780            0.0099        0.0099       
  0.1007       35 (A) A      35 (A) B    ->    39 (A) B      39 (A) A     
              -0.4780       -0.4780            0.0099        0.0099       
  0.1007       35 (A) B      35 (A) A    ->    39 (A) A      39 (A) B     
              -0.4780       -0.4780            0.0099        0.0099       
 -0.1007       35 (A) B      35 (A) A    ->    39 (A) B      39 (A) A     
              -0.4780       -0.4780            0.0099        0.0099       

 Computing CCSD intemediates for later calculations in double precision
 Finished.

Running a double precision version
           CCSD Lambda amplitudes will be solved using DIIS.
           Start     Size      MaxIter   EConv     LConv     
           3         7         100       1.00e-07  1.00e-05  
 ------------------------------------------------------------------------------
            Enorm      Ldiff       Comment
 ------------------------------------------------------------------------------
     1     5.14e-02   3.71e-02     
     2     1.54e-02   6.47e-03     
     3     6.31e-03   1.50e-03     
     4     3.92e-03   1.37e-03     Switched to DIIS steps.
     5     1.20e-03   7.09e-04     
     6     5.97e-04   1.73e-04     
     7     2.32e-04   5.32e-05     
     8     1.06e-04   7.43e-07     
     9     3.72e-05   4.29e-06     
    10     1.52e-05   6.80e-07     
    11     5.98e-06   1.16e-07     
    12     2.19e-06   4.63e-08     
    13     8.17e-07   8.55e-08     
    14     3.13e-07   4.29e-08     
    15     1.64e-07   1.94e-08     
    16     7.68e-08   1.74e-08     
 ------------------------------------------------------------------------------
                                   CCSD Lambda converged.

 Computing density matrices in double precision...
           Orbital response amplitudes will be solved using DIIS.
           Start     Size      MaxIter   EConv     LConv     
           3         7         100       1.00e-06  1.00e-06  
 ------------------------------------------------------------------------------
            Enorm      Ldiff       Comment
 ------------------------------------------------------------------------------
     1     8.25e-02   3.97e-03     
     2     6.32e-02   1.60e-02     
     3     7.58e-02   2.90e-02     
     4     1.68e-02   3.42e-02     Switched to DIIS steps.
     5     2.55e-03   2.90e-04     
     6     1.59e-03   3.81e-04     
     7     6.91e-04   2.70e-04     
     8     1.18e-04   1.77e-04     
     9     1.99e-05   1.99e-05     
    10     7.06e-06   1.87e-06     
    11     1.84e-06   2.01e-07     
    12     5.06e-07   1.18e-07     
 ------------------------------------------------------------------------------
                                   Orbital response converged.

 Computing density matrices... Done.
 CCSD calculation:   CPU 722.53 s  wall 132.27 s

 Transferring MO TPDM to AO TPDM
 Transferring g2_o1o1o1o1
 Transferring g2_o1o1o1v1
 Transferring g2_o1o1v1v1
 Transferring g2_o1v1o1v1
 Transferring g2_o1v1v1v1
 Transferring g2_v1v1v1v1
 Adding separable TPDM
 Computing TPDM gradient
 --------------------------------------------------------
 2e gradient
  Atom          X               Y               Z
 --------------------------------------------------------
    1        -43.380310        5.509128       -0.000000  
    2         25.250679      -22.007257        0.000000  
    3         19.201194       10.355227       -0.000000  
    4         -1.071563        6.142902        0.000000  
 --------------------------------------------------------
 --------------------------------------------------------
 Final gradient
  Atom          X               Y               Z
 --------------------------------------------------------
    1        -43.380310        5.509128       -0.000000  
    2         25.250679      -22.007257        0.000000  
    3         19.201194       10.355227       -0.000000  
    4         -1.071563        6.142902        0.000000  
 --------------------------------------------------------
 Analytic gradient from two-electron contribution:   CPU 168.93 s  wall 34.49 s

 Total ccman2 time:   CPU 927.50 s  wall 173.47 s


 --------------------------------------------------------------

                    Orbital Energies (a.u.)
 --------------------------------------------------------------

 Alpha MOs
 -- Occupied --
********-180.8597-169.6660-169.6654-169.6654 -80.0550 -37.9136 -33.1008
-33.0980 -33.0978 -24.2848 -24.2840 -24.2837 -24.2813 -24.2813 -15.6062
 -7.5931  -7.2305  -5.4854  -5.4840  -5.4832  -5.4619  -5.4540  -5.4535
 -2.3844  -2.3811  -2.3804  -2.3719  -2.3719  -1.1953  -0.8679  -0.7853
 -0.6045  -0.5123  -0.4780  -0.3872  -0.3760  -0.3751
 -- Virtual --
  0.0099   0.0394   0.0571   0.0760   0.0841   0.0869   0.1019   0.1879
  0.2198   0.2278   0.2365   0.2779   0.2907   0.3207   0.3323   0.3551
  0.3827   0.3900   0.4836   0.5143   0.5651   0.5886   0.5953   0.6029
  0.6719   0.7265   0.8101   0.8853   0.9033   0.9308   0.9340   1.0302
  1.0807   1.1401   1.2733   1.3661   1.5426   1.5605   1.5717   1.6252
  1.7497   1.7753   1.8351   1.9295   2.2136   2.3854   2.5120   2.6658
  2.8788   3.0427   3.3418   4.2541   4.3927   4.4943   4.5005   4.5069
  4.5336   4.6346   4.7555   4.9495   6.5414   6.5541   6.5861   7.5141
 14.7051  14.7954  14.9413  28.8670  29.5413  29.5508  29.5775  29.8904
 29.8928  29.8955  29.9043  29.9690  36.8102 130.6030 130.6101 130.6349
154.2681 166.13101912.1853
 --------------------------------------------------------------

          Ground-State Mulliken Net Atomic Charges

     Atom                 Charge (a.u.)
  ----------------------------------------
      1 I                    -0.293975
      2 P                     0.373424
      3 N                    -0.367315
      4 H                     0.287865
  ----------------------------------------
  Sum of atomic charges =     0.000000

 -----------------------------------------------------------------
                    Cartesian Multipole Moments
 -----------------------------------------------------------------
    Charge (ESU x 10^10)
                 0.0000
    Dipole Moment (Debye)
         X      -0.7874      Y      -0.2019      Z       0.0000
       Tot       0.8128
    Quadrupole Moments (Debye-Ang)
        XX     -52.4316     XY      -0.1698     YY     -45.4594
        XZ      -0.0000     YZ      -0.0000     ZZ     -48.0775
    Octopole Moments (Debye-Ang^2)
       XXX      64.2665    XXY      -0.3923    XYY       4.7269
       YYY     -10.1202    XXZ       0.0000    XYZ      -0.0000
       YYZ       0.0000    XZZ      10.2433    YZZ      -0.1602
       ZZZ       0.0000
    Hexadecapole Moments (Debye-Ang^3)
      XXXX    -720.3604   XXXY     -13.8012   XXYY    -113.5573
      XYYY      17.1706   YYYY    -108.7901   XXXZ      -0.0000
      XXYZ      -0.0000   XYYZ      -0.0000   YYYZ      -0.0000
      XXZZ    -117.0956   XYZZ      -1.2408   YYZZ     -31.2224
      XZZZ      -0.0000   YZZZ      -0.0000   ZZZZ     -67.8736
 -----------------------------------------------------------------
 DrvMan completing analytic gradient of the correlated energy
 Correlated dipole moment
            1
    1  -0.3097713
    2  -0.0794293
    3   0.0000000
 Energy read as -7313.113247522
 Full Analytical Gradient: (in a.u., or Hartree/Bohr)
             1             2             3             4
    1   -0.00004987   -0.00044112    0.00041779    0.00007321
    2    0.00001487   -0.00083944    0.00077674    0.00004783
    3   -0.00000000    0.00000000   -0.00000000    0.00000000
 Gradient time:  CPU 0.80 s  wall 0.80 s
 ----------------------------------------------------------------
             Standard Nuclear Orientation (Angstroms)
    I     Atom           X                Y                Z
 ----------------------------------------------------------------
    1      I       0.8389346105    -0.0392216506    -0.0000000000
    2      P      -1.6447554640     0.5744658150     0.0010000000
    3      N      -2.5122749749    -0.6963636733    -0.0000000000
    4      H      -2.2062775700    -1.6636940299    -0.0000000000
 ----------------------------------------------------------------
 Nuclear Repulsion Energy =   273.2542676292 hartrees
 There are       38 alpha and       38 beta electrons

                       Distance Matrix (Angstroms)
             I (  1)   P (  2)   N (  3)
   P (  2)  2.558384
   N (  3)  3.415032  1.538700
   H (  4)  3.451410  2.307524  1.014575

 Requested basis set is 6-311++G(d,p)
 There are 48 shells and 121 basis functions
 A cutoff of  1.0D-14 yielded   1044 shell pairs
 There are      6971 function pairs (      7835 Cartesian)
 Smallest overlap matrix eigenvalue = 2.48E-03
 Guess MOs from SCF MO coefficient file

 -----------------------------------------------------------------------
  General SCF calculation program by
  Eric Jon Sundstrom, Paul Horn, Yuezhi Mao, Dmitri Zuev, Alec White,
  David Stuck, Shaama M.S., Shane Yost, Joonho Lee, David Small,
  Daniel Levine, Susi Lehtola, Hugh Burton, Evgeny Epifanovsky
 -----------------------------------------------------------------------
 Hartree-Fock
 using 6 threads for integral computing
 -------------------------------------------------------
 OpenMP Integral computing Module                
 Release: version 2.0, May 2017, Q-Chem Inc. Pleasanton 
 -------------------------------------------------------
 A restricted SCF calculation will be
 performed using DIIS
 SCF converges when DIIS error is below 1.0e-08
 ---------------------------------------
  Cycle       Energy         DIIS error
 ---------------------------------------
    1   -7312.5983709602      1.60e-05  
    2   -7312.5983715649      6.70e-06  
    3   -7312.5983716542      3.59e-06  
    4   -7312.5983716904      1.01e-06  
    5   -7312.5983716960      3.82e-07  
    6   -7312.5983716974      1.72e-07  
    7   -7312.5983716976      6.06e-08  
    8   -7312.5983716976      2.30e-08  
    9   -7312.5983716975      1.17e-08  
   10   -7312.5983716976      4.26e-09  Convergence criterion met
 ---------------------------------------
 SCF time:   CPU 5.65s  wall 2.00s 
 SCF   energy in the final basis set =    -7312.5983716976
 Total energy in the final basis set =    -7312.5983716976


 ------------------------------------------------------------------------------

   CCMAN2: suite of methods based on coupled cluster
           and equation of motion theories.

   Components:
   * libvmm-1.3-trunk
     by Evgeny Epifanovsky, Ilya Kaliman.
   * libtensor-2.5-trunk
     by Evgeny Epifanovsky, Michael Wormit, Dmitry Zuev, Sam Manzer, 
        Ilya Kaliman.
   * libcc-2.5-trunk
     by Evgeny Epifanovsky, Arik Landau, Tomasz Kus, Kirill Khistyaev, 
        Dmitry Zuev, Prashant Manohar, Xintian Feng, Anna Krylov, 
        Matthew Goldey, Alec White, Thomas Jagau, Kaushik Nanda, 
        Anastasia Gunina, Alexander Kunitsa, Joonho Lee.

   CCMAN original authors:
   Anna I. Krylov, C. David Sherrill, Steven R. Gwaltney,
   Edward F. C. Byrd (2000)
   Sergey V. Levchenko, Lyudmila V. Slipchenko, Tao Wang,
   Ana-Maria C. Cristian (2003)
   Piotr A. Pieniazek, C. Melania Oana, Evgeny Epifanovsky (2007)
   Prashant Manohar (2009)

 ------------------------------------------------------------------------------


 Allocating and initializing 30808MB of RAM...
 Calculation will run on 6 cores.


 Alpha MOs, Restricted
 -- Occupied --                  
******* -180.86 -169.67 -169.67 -169.67  -80.06  -37.91  -33.10
  1 A     2 A     3 A     4 A     5 A     6 A     7 A     8 A                  
-33.098 -33.098 -24.285 -24.284 -24.284 -24.281 -24.281 -15.606
  9 A    10 A    11 A    12 A    13 A    14 A    15 A    16 A                  
 -7.593  -7.230  -5.485  -5.484  -5.483  -5.462  -5.454  -5.454
 17 A    18 A    19 A    20 A    21 A    22 A    23 A    24 A                  
 -2.384  -2.381  -2.380  -2.372  -2.372  -1.195  -0.868  -0.785
 25 A    26 A    27 A    28 A    29 A    30 A    31 A    32 A                  
 -0.604  -0.512  -0.478  -0.387  -0.376  -0.375
 33 A    34 A    35 A    36 A    37 A    38 A                                  
 -- Virtual --                   
  0.010   0.039   0.057   0.076   0.084   0.087   0.102   0.188
 39 A    40 A    41 A    42 A    43 A    44 A    45 A    46 A                  
  0.220   0.228   0.237   0.278   0.291   0.321   0.332   0.355
 47 A    48 A    49 A    50 A    51 A    52 A    53 A    54 A                  
  0.383   0.390   0.483   0.514   0.565   0.589   0.595   0.603
 55 A    56 A    57 A    58 A    59 A    60 A    61 A    62 A                  
  0.672   0.726   0.810   0.885   0.903   0.931   0.934   1.030
 63 A    64 A    65 A    66 A    67 A    68 A    69 A    70 A                  
  1.081   1.140   1.273   1.365   1.543   1.560   1.572   1.625
 71 A    72 A    73 A    74 A    75 A    76 A    77 A    78 A                  
  1.750   1.775   1.835   1.929   2.214   2.385   2.512   2.666
 79 A    80 A    81 A    82 A    83 A    84 A    85 A    86 A                  
  2.879   3.042   3.342   4.254   4.392   4.494   4.501   4.507
 87 A    88 A    89 A    90 A    91 A    92 A    93 A    94 A                  
  4.534   4.634   4.755   4.949   6.541   6.554   6.586   7.513
 95 A    96 A    97 A    98 A    99 A   100 A   101 A   102 A                  
 14.705  14.795  14.940  28.867  29.541  29.551  29.577  29.890
103 A   104 A   105 A   106 A   107 A   108 A   109 A   110 A                  
 29.893  29.895  29.904  29.969  36.810 130.603 130.610 130.635
111 A   112 A   113 A   114 A   115 A   116 A   117 A   118 A                  
154.268 166.1301912.185
119 A   120 A   121 A                                                          

 Beta MOs, Restricted
 -- Occupied --                  
******* -180.86 -169.67 -169.67 -169.67  -80.06  -37.91  -33.10
  1 A     2 A     3 A     4 A     5 A     6 A     7 A     8 A                  
-33.098 -33.098 -24.285 -24.284 -24.284 -24.281 -24.281 -15.606
  9 A    10 A    11 A    12 A    13 A    14 A    15 A    16 A                  
 -7.593  -7.230  -5.485  -5.484  -5.483  -5.462  -5.454  -5.454
 17 A    18 A    19 A    20 A    21 A    22 A    23 A    24 A                  
 -2.384  -2.381  -2.380  -2.372  -2.372  -1.195  -0.868  -0.785
 25 A    26 A    27 A    28 A    29 A    30 A    31 A    32 A                  
 -0.604  -0.512  -0.478  -0.387  -0.376  -0.375
 33 A    34 A    35 A    36 A    37 A    38 A                                  
 -- Virtual --                   
  0.010   0.039   0.057   0.076   0.084   0.087   0.102   0.188
 39 A    40 A    41 A    42 A    43 A    44 A    45 A    46 A                  
  0.220   0.228   0.237   0.278   0.291   0.321   0.332   0.355
 47 A    48 A    49 A    50 A    51 A    52 A    53 A    54 A                  
  0.383   0.390   0.483   0.514   0.565   0.589   0.595   0.603
 55 A    56 A    57 A    58 A    59 A    60 A    61 A    62 A                  
  0.672   0.726   0.810   0.885   0.903   0.931   0.934   1.030
 63 A    64 A    65 A    66 A    67 A    68 A    69 A    70 A                  
  1.081   1.140   1.273   1.365   1.543   1.560   1.572   1.625
 71 A    72 A    73 A    74 A    75 A    76 A    77 A    78 A                  
  1.750   1.775   1.835   1.929   2.214   2.385   2.512   2.666
 79 A    80 A    81 A    82 A    83 A    84 A    85 A    86 A                  
  2.879   3.042   3.342   4.254   4.392   4.494   4.501   4.507
 87 A    88 A    89 A    90 A    91 A    92 A    93 A    94 A                  
  4.534   4.634   4.755   4.949   6.541   6.554   6.586   7.513
 95 A    96 A    97 A    98 A    99 A   100 A   101 A   102 A                  
 14.705  14.795  14.940  28.867  29.541  29.551  29.577  29.890
103 A   104 A   105 A   106 A   107 A   108 A   109 A   110 A                  
 29.893  29.895  29.904  29.969  36.810 130.603 130.610 130.635
111 A   112 A   113 A   114 A   115 A   116 A   117 A   118 A                  
154.268 166.1301912.185
119 A   120 A   121 A                                                          

 Occupation and symmetry of molecular orbitals

 Point group: C1 (1 irreducible representation).

                           A     All 
 -------------------------------------
 All molecular orbitals:
  - Alpha                  121   121 
  - Beta                   121   121 
 -------------------------------------
 Alpha orbitals:
  - Frozen occupied        24    24  
  - Active occupied        14    14  
  - Active virtual         83    83  
  - Frozen virtual         0     0   
 -------------------------------------
 Beta orbitals:
  - Frozen occupied        24    24  
  - Active occupied        14    14  
  - Active virtual         83    83  
  - Frozen virtual         0     0   
 -------------------------------------

 Import integrals:   CPU 0.00 s  wall 0.00 s

 Import integrals:   CPU 31.50 s  wall 5.47 s

 MP2 amplitudes:   CPU 0.05 s  wall 0.03 s

Running a double precision version
           CCSD T amplitudes will be solved using DIIS.

           Start     Size      MaxIter   EConv     TConv     
           3         7         100       1.00e-07  1.00e-05  
 ------------------------------------------------------------------------------
           Energy (a.u.)   Ediff      Tdiff       Comment
 ------------------------------------------------------------------------------
         -7313.10023939                           
     1   -7313.09452324   5.72e-03   7.08e-01     
     2   -7313.11099816   1.65e-02   9.31e-02     
     3   -7313.11067380   3.24e-04   4.25e-02     
     4   -7313.11244901   1.78e-03   1.45e-02     Switched to DIIS steps.
     5   -7313.11319374   7.45e-04   1.16e-02     
     6   -7313.11323590   4.22e-05   2.17e-03     
     7   -7313.11324268   6.78e-06   1.11e-03     
     8   -7313.11324735   4.67e-06   4.00e-04     
     9   -7313.11324828   9.31e-07   2.07e-04     
    10   -7313.11324833   4.65e-08   6.34e-05     
    11   -7313.11324830   2.44e-08   2.90e-05     
    12   -7313.11324829   9.67e-09   1.03e-05     
    13   -7313.11324830   1.17e-08   4.58e-06     
 ------------------------------------------------------------------------------
         -7313.11324830                           CCSD T converged.

End of double precision
 SCF energy                 = -7312.59837170
 MP2 energy                 = -7313.10023939
 CCSD correlation energy     =    -0.51487661
 CCSD total energy           = -7313.11324830

 CCSD  T1^2 = 0.0124  T2^2 = 0.2195  Leading amplitudes:

 Amplitude    Orbitals with energies
 -0.0249       35 (A) A                  ->    39 (A) A                   
              -0.4778                          0.0098                     
 -0.0249       35 (A) B                  ->    39 (A) B                   
              -0.4778                          0.0098                     
 -0.0234       34 (A) A                  ->    40 (A) A                   
              -0.5122                          0.0394                     
 -0.0234       34 (A) B                  ->    40 (A) B                   
              -0.5122                          0.0394                     

 Amplitude    Orbitals with energies
 -0.1008       35 (A) A      35 (A) B    ->    39 (A) A      39 (A) B     
              -0.4778       -0.4778            0.0098        0.0098       
  0.1008       35 (A) A      35 (A) B    ->    39 (A) B      39 (A) A     
              -0.4778       -0.4778            0.0098        0.0098       
  0.1008       35 (A) B      35 (A) A    ->    39 (A) A      39 (A) B     
              -0.4778       -0.4778            0.0098        0.0098       
 -0.1008       35 (A) B      35 (A) A    ->    39 (A) B      39 (A) A     
              -0.4778       -0.4778            0.0098        0.0098       

 Computing CCSD intemediates for later calculations in double precision
 Finished.

Running a double precision version
           CCSD Lambda amplitudes will be solved using DIIS.
           Start     Size      MaxIter   EConv     LConv     
           3         7         100       1.00e-07  1.00e-05  
 ------------------------------------------------------------------------------
            Enorm      Ldiff       Comment
 ------------------------------------------------------------------------------
     1     5.15e-02   3.71e-02     
     2     1.54e-02   6.48e-03     
     3     6.32e-03   1.50e-03     
     4     3.93e-03   1.37e-03     Switched to DIIS steps.
     5     1.20e-03   7.11e-04     
     6     5.99e-04   1.73e-04     
     7     2.33e-04   5.35e-05     
     8     1.06e-04   7.45e-07     
     9     3.74e-05   4.32e-06     
    10     1.53e-05   6.92e-07     
    11     6.01e-06   1.20e-07     
    12     2.20e-06   4.61e-08     
    13     8.22e-07   8.59e-08     
    14     3.15e-07   4.32e-08     
    15     1.65e-07   1.94e-08     
    16     7.74e-08   1.76e-08     
 ------------------------------------------------------------------------------
                                   CCSD Lambda converged.

 Computing density matrices in double precision...
           Orbital response amplitudes will be solved using DIIS.
           Start     Size      MaxIter   EConv     LConv     
           3         7         100       1.00e-06  1.00e-06  
 ------------------------------------------------------------------------------
            Enorm      Ldiff       Comment
 ------------------------------------------------------------------------------
     1     8.26e-02   3.93e-03     
     2     6.33e-02   1.60e-02     
     3     7.60e-02   2.91e-02     
     4     1.69e-02   3.43e-02     Switched to DIIS steps.
     5     2.56e-03   2.79e-04     
     6     1.60e-03   3.84e-04     
     7     6.94e-04   2.72e-04     
     8     1.18e-04   1.78e-04     
     9     2.00e-05   2.00e-05     
    10     7.11e-06   1.88e-06     
    11     1.85e-06   2.03e-07     
    12     5.10e-07   1.20e-07     
 ------------------------------------------------------------------------------
                                   Orbital response converged.

 Computing density matrices... Done.
 CCSD calculation:   CPU 720.72 s  wall 131.95 s

 Transferring MO TPDM to AO TPDM
 Transferring g2_o1o1o1o1
 Transferring g2_o1o1o1v1
 Transferring g2_o1o1v1v1
 Transferring g2_o1v1o1v1
 Transferring g2_o1v1v1v1
 Transferring g2_v1v1v1v1
 Adding separable TPDM
 Computing TPDM gradient
 --------------------------------------------------------
 2e gradient
  Atom          X               Y               Z
 --------------------------------------------------------
    1        -43.373067        5.523411        0.013271  
    2         25.254419      -22.020083       -0.024862  
    3         19.189360       10.354430        0.012408  
    4         -1.070713        6.142243       -0.000817  
 --------------------------------------------------------
 --------------------------------------------------------
 Final gradient
  Atom          X               Y               Z
 --------------------------------------------------------
    1        -43.373067        5.523411        0.013271  
    2         25.254419      -22.020083       -0.024862  
    3         19.189360       10.354430        0.012408  
    4         -1.070713        6.142243       -0.000817  
 --------------------------------------------------------
 Analytic gradient from two-electron contribution:   CPU 170.91 s  wall 34.72 s

 Total ccman2 time:   CPU 928.02 s  wall 173.52 s


 --------------------------------------------------------------

                    Orbital Energies (a.u.)
 --------------------------------------------------------------

 Alpha MOs
 -- Occupied --
********-180.8597-169.6660-169.6655-169.6654 -80.0552 -37.9136 -33.1009
-33.0981 -33.0978 -24.2848 -24.2840 -24.2838 -24.2813 -24.2813 -15.6063
 -7.5932  -7.2305  -5.4855  -5.4841  -5.4833  -5.4619  -5.4541  -5.4535
 -2.3844  -2.3811  -2.3804  -2.3719  -2.3719  -1.1950  -0.8679  -0.7853
 -0.6044  -0.5122  -0.4778  -0.3873  -0.3760  -0.3752
 -- Virtual --
  0.0098   0.0394   0.0571   0.0759   0.0841   0.0869   0.1019   0.1878
  0.2198   0.2278   0.2365   0.2780   0.2907   0.3207   0.3323   0.3551
  0.3826   0.3900   0.4834   0.5143   0.5651   0.5885   0.5952   0.6028
  0.6719   0.7263   0.8099   0.8851   0.9032   0.9311   0.9339   1.0303
  1.0808   1.1400   1.2733   1.3652   1.5426   1.5604   1.5717   1.6251
  1.7495   1.7753   1.8353   1.9295   2.2137   2.3851   2.5116   2.6657
  2.8787   3.0421   3.3417   4.2541   4.3922   4.4943   4.5005   4.5068
  4.5336   4.6345   4.7554   4.9488   6.5414   6.5541   6.5860   7.5135
 14.7050  14.7953  14.9403  28.8669  29.5412  29.5508  29.5775  29.8904
 29.8928  29.8954  29.9043  29.9690  36.8100 130.6030 130.6100 130.6349
154.2680 166.13021912.1852
 --------------------------------------------------------------

          Ground-State Mulliken Net Atomic Charges

     Atom                 Charge (a.u.)
  ----------------------------------------
      1 I                    -0.293796
      2 P                     0.373578
      3 N                    -0.367633
      4 H                     0.287851
  ----------------------------------------
  Sum of atomic charges =     0.000000

 -----------------------------------------------------------------
                    Cartesian Multipole Moments
 -----------------------------------------------------------------
    Charge (ESU x 10^10)
                 0.0000
    Dipole Moment (Debye)
         X      -0.7856      Y      -0.1992      Z       0.0015
       Tot       0.8105
    Quadrupole Moments (Debye-Ang)
        XX     -52.4372     XY      -0.1768     YY     -45.4562
        XZ      -0.0036     YZ       0.0002     ZZ     -48.0807
    Octopole Moments (Debye-Ang^2)
       XXX      64.2972    XXY      -0.3988    XYY       4.7253
       YYY     -10.1515    XXZ      -0.0112    XYZ       0.0004
       YYZ      -0.0131    XZZ      10.2494    YZZ      -0.1712
       ZZZ      -0.0339
    Hexadecapole Moments (Debye-Ang^3)
      XXXX    -720.4858   XXXY     -13.7751   XXYY    -113.5668
      XYYY      17.2188   YYYY    -108.8663   XXXZ       0.0489
      XXYZ      -0.0065   XYYZ       0.0219   YYYZ      -0.0234
      XXZZ    -117.1114   XYZZ      -1.2243   YYZZ     -31.2361
      XZZZ       0.0537   YZZZ      -0.0201   ZZZZ     -67.8825
 -----------------------------------------------------------------
 DrvMan completing analytic gradient of the correlated energy
 Correlated dipole moment
            1
    1  -0.3090972
    2  -0.0783660
    3   0.0005972
 Energy read as -7313.113248304
 Full Analytical Gradient: (in a.u., or Hartree/Bohr)
             1             2             3             4
    1    0.00000568   -0.00008731    0.00008469   -0.00000306
    2   -0.00003058   -0.00001192    0.00001459    0.00002791
    3   -0.00001027    0.00002875   -0.00004928    0.00003081
 Gradient time:  CPU 0.76 s  wall 0.77 s
 ----------------------------------------------------------------
             Standard Nuclear Orientation (Angstroms)
    I     Atom           X                Y                Z
 ----------------------------------------------------------------
    1      I       0.8389346105    -0.0392216506    -0.0000000000
    2      P      -1.6447554640     0.5744658150     0.0000000000
    3      N      -2.5112749749    -0.6963636733    -0.0000000000
    4      H      -2.2062775700    -1.6636940299    -0.0000000000
 ----------------------------------------------------------------
 Nuclear Repulsion Energy =   273.2851272761 hartrees
 There are       38 alpha and       38 beta electrons

                       Distance Matrix (Angstroms)
             I (  1)   P (  2)   N (  3)
   P (  2)  2.558384
   N (  3)  3.414050  1.538136
   H (  4)  3.451410  2.307524  1.014274

 Requested basis set is 6-311++G(d,p)
 There are 48 shells and 121 basis functions
 A cutoff of  1.0D-14 yielded   1044 shell pairs
 There are      6971 function pairs (      7835 Cartesian)
 Smallest overlap matrix eigenvalue = 2.48E-03
 Guess MOs from SCF MO coefficient file

 -----------------------------------------------------------------------
  General SCF calculation program by
  Eric Jon Sundstrom, Paul Horn, Yuezhi Mao, Dmitri Zuev, Alec White,
  David Stuck, Shaama M.S., Shane Yost, Joonho Lee, David Small,
  Daniel Levine, Susi Lehtola, Hugh Burton, Evgeny Epifanovsky
 -----------------------------------------------------------------------
 Hartree-Fock
 using 6 threads for integral computing
 -------------------------------------------------------
 OpenMP Integral computing Module                
 Release: version 2.0, May 2017, Q-Chem Inc. Pleasanton 
 -------------------------------------------------------
 A restricted SCF calculation will be
 performed using DIIS
 SCF converges when DIIS error is below 1.0e-08
 ---------------------------------------
  Cycle       Energy         DIIS error
 ---------------------------------------
    1   -7312.5984166256      1.61e-05  
    2   -7312.5984172731      5.95e-06  
    3   -7312.5984173575      3.89e-06  
    4   -7312.5984173934      8.19e-07  
    5   -7312.5984173980      3.07e-07  
    6   -7312.5984173988      1.41e-07  
    7   -7312.5984173990      5.60e-08  
    8   -7312.5984173991      2.46e-08  
    9   -7312.5984173992      1.05e-08  
   10   -7312.5984173991      3.84e-09  Convergence criterion met
 ---------------------------------------
 SCF time:   CPU 5.63s  wall 1.00s 
 SCF   energy in the final basis set =    -7312.5984173991
 Total energy in the final basis set =    -7312.5984173991


 ------------------------------------------------------------------------------

   CCMAN2: suite of methods based on coupled cluster
           and equation of motion theories.

   Components:
   * libvmm-1.3-trunk
     by Evgeny Epifanovsky, Ilya Kaliman.
   * libtensor-2.5-trunk
     by Evgeny Epifanovsky, Michael Wormit, Dmitry Zuev, Sam Manzer, 
        Ilya Kaliman.
   * libcc-2.5-trunk
     by Evgeny Epifanovsky, Arik Landau, Tomasz Kus, Kirill Khistyaev, 
        Dmitry Zuev, Prashant Manohar, Xintian Feng, Anna Krylov, 
        Matthew Goldey, Alec White, Thomas Jagau, Kaushik Nanda, 
        Anastasia Gunina, Alexander Kunitsa, Joonho Lee.

   CCMAN original authors:
   Anna I. Krylov, C. David Sherrill, Steven R. Gwaltney,
   Edward F. C. Byrd (2000)
   Sergey V. Levchenko, Lyudmila V. Slipchenko, Tao Wang,
   Ana-Maria C. Cristian (2003)
   Piotr A. Pieniazek, C. Melania Oana, Evgeny Epifanovsky (2007)
   Prashant Manohar (2009)

 ------------------------------------------------------------------------------


 Allocating and initializing 30808MB of RAM...
 Calculation will run on 6 cores.


 Alpha MOs, Restricted
 -- Occupied --                  
******* -180.86 -169.67 -169.67 -169.67  -80.06  -37.91  -33.10
  1 A     2 A     3 A     4 A     5 A     6 A     7 A     8 A                  
-33.098 -33.098 -24.285 -24.284 -24.284 -24.281 -24.281 -15.606
  9 A    10 A    11 A    12 A    13 A    14 A    15 A    16 A                  
 -7.593  -7.230  -5.485  -5.484  -5.483  -5.462  -5.454  -5.453
 17 A    18 A    19 A    20 A    21 A    22 A    23 A    24 A                  
 -2.384  -2.381  -2.380  -2.372  -2.372  -1.195  -0.868  -0.785
 25 A    26 A    27 A    28 A    29 A    30 A    31 A    32 A                  
 -0.604  -0.512  -0.478  -0.387  -0.376  -0.375
 33 A    34 A    35 A    36 A    37 A    38 A                                  
 -- Virtual --                   
  0.010   0.039   0.057   0.076   0.084   0.087   0.102   0.188
 39 A    40 A    41 A    42 A    43 A    44 A    45 A    46 A                  
  0.220   0.228   0.237   0.278   0.291   0.321   0.332   0.355
 47 A    48 A    49 A    50 A    51 A    52 A    53 A    54 A                  
  0.383   0.390   0.483   0.514   0.565   0.589   0.595   0.603
 55 A    56 A    57 A    58 A    59 A    60 A    61 A    62 A                  
  0.672   0.726   0.810   0.885   0.903   0.931   0.934   1.030
 63 A    64 A    65 A    66 A    67 A    68 A    69 A    70 A                  
  1.081   1.140   1.273   1.366   1.543   1.561   1.572   1.625
 71 A    72 A    73 A    74 A    75 A    76 A    77 A    78 A                  
  1.750   1.775   1.835   1.929   2.214   2.385   2.511   2.666
 79 A    80 A    81 A    82 A    83 A    84 A    85 A    86 A                  
  2.879   3.043   3.343   4.254   4.392   4.494   4.501   4.507
 87 A    88 A    89 A    90 A    91 A    92 A    93 A    94 A                  
  4.534   4.635   4.755   4.950   6.541   6.554   6.586   7.514
 95 A    96 A    97 A    98 A    99 A   100 A   101 A   102 A                  
 14.705  14.795  14.941  28.867  29.541  29.551  29.578  29.891
103 A   104 A   105 A   106 A   107 A   108 A   109 A   110 A                  
 29.893  29.895  29.904  29.969  36.811 130.603 130.610 130.635
111 A   112 A   113 A   114 A   115 A   116 A   117 A   118 A                  
154.268 166.1311912.185
119 A   120 A   121 A                                                          

 Beta MOs, Restricted
 -- Occupied --                  
******* -180.86 -169.67 -169.67 -169.67  -80.06  -37.91  -33.10
  1 A     2 A     3 A     4 A     5 A     6 A     7 A     8 A                  
-33.098 -33.098 -24.285 -24.284 -24.284 -24.281 -24.281 -15.606
  9 A    10 A    11 A    12 A    13 A    14 A    15 A    16 A                  
 -7.593  -7.230  -5.485  -5.484  -5.483  -5.462  -5.454  -5.453
 17 A    18 A    19 A    20 A    21 A    22 A    23 A    24 A                  
 -2.384  -2.381  -2.380  -2.372  -2.372  -1.195  -0.868  -0.785
 25 A    26 A    27 A    28 A    29 A    30 A    31 A    32 A                  
 -0.604  -0.512  -0.478  -0.387  -0.376  -0.375
 33 A    34 A    35 A    36 A    37 A    38 A                                  
 -- Virtual --                   
  0.010   0.039   0.057   0.076   0.084   0.087   0.102   0.188
 39 A    40 A    41 A    42 A    43 A    44 A    45 A    46 A                  
  0.220   0.228   0.237   0.278   0.291   0.321   0.332   0.355
 47 A    48 A    49 A    50 A    51 A    52 A    53 A    54 A                  
  0.383   0.390   0.483   0.514   0.565   0.589   0.595   0.603
 55 A    56 A    57 A    58 A    59 A    60 A    61 A    62 A                  
  0.672   0.726   0.810   0.885   0.903   0.931   0.934   1.030
 63 A    64 A    65 A    66 A    67 A    68 A    69 A    70 A                  
  1.081   1.140   1.273   1.366   1.543   1.561   1.572   1.625
 71 A    72 A    73 A    74 A    75 A    76 A    77 A    78 A                  
  1.750   1.775   1.835   1.929   2.214   2.385   2.511   2.666
 79 A    80 A    81 A    82 A    83 A    84 A    85 A    86 A                  
  2.879   3.043   3.343   4.254   4.392   4.494   4.501   4.507
 87 A    88 A    89 A    90 A    91 A    92 A    93 A    94 A                  
  4.534   4.635   4.755   4.950   6.541   6.554   6.586   7.514
 95 A    96 A    97 A    98 A    99 A   100 A   101 A   102 A                  
 14.705  14.795  14.941  28.867  29.541  29.551  29.578  29.891
103 A   104 A   105 A   106 A   107 A   108 A   109 A   110 A                  
 29.893  29.895  29.904  29.969  36.811 130.603 130.610 130.635
111 A   112 A   113 A   114 A   115 A   116 A   117 A   118 A                  
154.268 166.1311912.185
119 A   120 A   121 A                                                          

 Occupation and symmetry of molecular orbitals

 Point group: C1 (1 irreducible representation).

                           A     All 
 -------------------------------------
 All molecular orbitals:
  - Alpha                  121   121 
  - Beta                   121   121 
 -------------------------------------
 Alpha orbitals:
  - Frozen occupied        24    24  
  - Active occupied        14    14  
  - Active virtual         83    83  
  - Frozen virtual         0     0   
 -------------------------------------
 Beta orbitals:
  - Frozen occupied        24    24  
  - Active occupied        14    14  
  - Active virtual         83    83  
  - Frozen virtual         0     0   
 -------------------------------------

 Import integrals:   CPU 0.00 s  wall 0.00 s

 Import integrals:   CPU 31.44 s  wall 5.45 s

 MP2 amplitudes:   CPU 0.05 s  wall 0.03 s

Running a double precision version
           CCSD T amplitudes will be solved using DIIS.

           Start     Size      MaxIter   EConv     TConv     
           3         7         100       1.00e-07  1.00e-05  
 ------------------------------------------------------------------------------
           Energy (a.u.)   Ediff      Tdiff       Comment
 ------------------------------------------------------------------------------
         -7313.10023219                           
     1   -7313.09453645   5.70e-03   7.08e-01     
     2   -7313.11099711   1.65e-02   9.31e-02     
     3   -7313.11067630   3.21e-04   4.25e-02     
     4   -7313.11244949   1.77e-03   1.45e-02     Switched to DIIS steps.
     5   -7313.11319332   7.44e-04   1.16e-02     
     6   -7313.11323540   4.21e-05   2.16e-03     
     7   -7313.11324217   6.78e-06   1.11e-03     
     8   -7313.11324685   4.67e-06   4.00e-04     
     9   -7313.11324777   9.27e-07   2.07e-04     
    10   -7313.11324782   4.76e-08   6.33e-05     
    11   -7313.11324780   2.55e-08   2.90e-05     
    12   -7313.11324779   9.54e-09   1.03e-05     
    13   -7313.11324780   1.17e-08   4.57e-06     
 ------------------------------------------------------------------------------
         -7313.11324780                           CCSD T converged.

End of double precision
 SCF energy                 = -7312.59841740
 MP2 energy                 = -7313.10023219
 CCSD correlation energy     =    -0.51483040
 CCSD total energy           = -7313.11324780

 CCSD  T1^2 = 0.0124  T2^2 = 0.2195  Leading amplitudes:

 Amplitude    Orbitals with energies
 -0.0249       35 (A) A                  ->    39 (A) A                   
              -0.4780                          0.0099                     
 -0.0249       35 (A) B                  ->    39 (A) B                   
              -0.4780                          0.0099                     
 -0.0234       34 (A) A                  ->    40 (A) A                   
              -0.5123                          0.0394                     
 -0.0234       34 (A) B                  ->    40 (A) B                   
              -0.5123                          0.0394                     

 Amplitude    Orbitals with energies
 -0.1007       35 (A) A      35 (A) B    ->    39 (A) A      39 (A) B     
              -0.4780       -0.4780            0.0099        0.0099       
  0.1007       35 (A) A      35 (A) B    ->    39 (A) B      39 (A) A     
              -0.4780       -0.4780            0.0099        0.0099       
  0.1007       35 (A) B      35 (A) A    ->    39 (A) A      39 (A) B     
              -0.4780       -0.4780            0.0099        0.0099       
 -0.1007       35 (A) B      35 (A) A    ->    39 (A) B      39 (A) A     
              -0.4780       -0.4780            0.0099        0.0099       

 Computing CCSD intemediates for later calculations in double precision
 Finished.

Running a double precision version
           CCSD Lambda amplitudes will be solved using DIIS.
           Start     Size      MaxIter   EConv     LConv     
           3         7         100       1.00e-07  1.00e-05  
 ------------------------------------------------------------------------------
            Enorm      Ldiff       Comment
 ------------------------------------------------------------------------------
     1     5.15e-02   3.71e-02     
     2     1.54e-02   6.47e-03     
     3     6.32e-03   1.50e-03     
     4     3.93e-03   1.37e-03     Switched to DIIS steps.
     5     1.20e-03   7.10e-04     
     6     5.98e-04   1.73e-04     
     7     2.33e-04   5.34e-05     
     8     1.06e-04   7.26e-07     
     9     3.73e-05   4.30e-06     
    10     1.53e-05   6.83e-07     
    11     5.99e-06   1.17e-07     
    12     2.19e-06   4.66e-08     
    13     8.20e-07   8.56e-08     
    14     3.14e-07   4.30e-08     
    15     1.65e-07   1.94e-08     
    16     7.71e-08   1.75e-08     
 ------------------------------------------------------------------------------
                                   CCSD Lambda converged.

 Computing density matrices in double precision...
           Orbital response amplitudes will be solved using DIIS.
           Start     Size      MaxIter   EConv     LConv     
           3         7         100       1.00e-06  1.00e-06  
 ------------------------------------------------------------------------------
            Enorm      Ldiff       Comment
 ------------------------------------------------------------------------------
     1     8.26e-02   3.94e-03     
     2     6.33e-02   1.60e-02     
     3     7.59e-02   2.90e-02     
     4     1.68e-02   3.43e-02     Switched to DIIS steps.
     5     2.56e-03   2.84e-04     
     6     1.59e-03   3.83e-04     
     7     6.93e-04   2.71e-04     
     8     1.18e-04   1.77e-04     
     9     2.00e-05   1.99e-05     
    10     7.08e-06   1.88e-06     
    11     1.84e-06   2.04e-07     
    12     5.07e-07   1.18e-07     
 ------------------------------------------------------------------------------
                                   Orbital response converged.

 Computing density matrices... Done.
 CCSD calculation:   CPU 723.83 s  wall 132.26 s

 Transferring MO TPDM to AO TPDM
 Transferring g2_o1o1o1o1
 Transferring g2_o1o1o1v1
 Transferring g2_o1o1v1v1
 Transferring g2_o1v1o1v1
 Transferring g2_o1v1v1v1
 Transferring g2_v1v1v1v1
 Adding separable TPDM
 Computing TPDM gradient
 --------------------------------------------------------
 2e gradient
  Atom          X               Y               Z
 --------------------------------------------------------
    1        -43.374748        5.522410        0.000000  
    2         25.257880      -22.035855        0.000000  
    3         19.186704       10.367842       -0.000001  
    4         -1.069835        6.145603        0.000001  
 --------------------------------------------------------
 --------------------------------------------------------
 Final gradient
  Atom          X               Y               Z
 --------------------------------------------------------
    1        -43.374748        5.522410        0.000000  
    2         25.257880      -22.035855        0.000000  
    3         19.186704       10.367842       -0.000001  
    4         -1.069835        6.145603        0.000001  
 --------------------------------------------------------
 Analytic gradient from two-electron contribution:   CPU 170.12 s  wall 34.44 s

 Total ccman2 time:   CPU 930.58 s  wall 174.02 s


 --------------------------------------------------------------

                    Orbital Energies (a.u.)
 --------------------------------------------------------------

 Alpha MOs
 -- Occupied --
********-180.8596-169.6660-169.6654-169.6653 -80.0551 -37.9135 -33.1008
-33.0980 -33.0977 -24.2848 -24.2839 -24.2837 -24.2812 -24.2812 -15.6062
 -7.5931  -7.2304  -5.4854  -5.4841  -5.4833  -5.4618  -5.4540  -5.4534
 -2.3843  -2.3810  -2.3804  -2.3718  -2.3718  -1.1952  -0.8679  -0.7855
 -0.6044  -0.5123  -0.4780  -0.3872  -0.3759  -0.3751
 -- Virtual --
  0.0099   0.0394   0.0571   0.0760   0.0841   0.0869   0.1019   0.1879
  0.2198   0.2278   0.2365   0.2779   0.2908   0.3207   0.3323   0.3551
  0.3826   0.3900   0.4835   0.5144   0.5651   0.5886   0.5953   0.6029
  0.6720   0.7263   0.8101   0.8852   0.9032   0.9310   0.9341   1.0302
  1.0808   1.1400   1.2731   1.3658   1.5427   1.5605   1.5719   1.6252
  1.7497   1.7753   1.8355   1.9295   2.2143   2.3849   2.5110   2.6662
  2.8786   3.0426   3.3426   4.2542   4.3922   4.4944   4.5006   4.5069
  4.5337   4.6346   4.7554   4.9498   6.5415   6.5541   6.5861   7.5138
 14.7051  14.7954  14.9409  28.8670  29.5413  29.5508  29.5776  29.8905
 29.8929  29.8955  29.9044  29.9690  36.8105 130.6031 130.6101 130.6350
154.2681 166.13071912.1853
 --------------------------------------------------------------

          Ground-State Mulliken Net Atomic Charges

     Atom                 Charge (a.u.)
  ----------------------------------------
      1 I                    -0.294068
      2 P                     0.373663
      3 N                    -0.367703
      4 H                     0.288108
  ----------------------------------------
  Sum of atomic charges =    -0.000000

 -----------------------------------------------------------------
                    Cartesian Multipole Moments
 -----------------------------------------------------------------
    Charge (ESU x 10^10)
                -0.0000
    Dipole Moment (Debye)
         X      -0.7918      Y      -0.1995      Z       0.0000
       Tot       0.8166
    Quadrupole Moments (Debye-Ang)
        XX     -52.4223     XY      -0.1745     YY     -45.4524
        XZ      -0.0000     YZ       0.0000     ZZ     -48.0789
    Octopole Moments (Debye-Ang^2)
       XXX      64.2000    XXY      -0.4133    XYY       4.7069
       YYY     -10.1563    XXZ       0.0000    XYZ      -0.0000
       YYZ       0.0000    XZZ      10.2354    YZZ      -0.1712
       ZZZ      -0.0000
    Hexadecapole Moments (Debye-Ang^3)
      XXXX    -720.0617   XXXY     -13.7105   XXYY    -113.5084
      XYYY      17.2442   YYYY    -108.8467   XXXZ      -0.0000
      XXYZ      -0.0000   XYYZ      -0.0000   YYYZ       0.0000
      XXZZ    -117.0672   XYZZ      -1.2198   YYZZ     -31.2333
      XZZZ      -0.0000   YZZZ       0.0000   ZZZZ     -67.8788
 -----------------------------------------------------------------
 DrvMan completing analytic gradient of the correlated energy
 Correlated dipole moment
            1
    1  -0.3115310
    2  -0.0784737
    3   0.0000001
 Energy read as -7313.113247798
 Full Analytical Gradient: (in a.u., or Hartree/Bohr)
             1             2             3             4
    1   -0.00004271   -0.00034993    0.00047627   -0.00008363
    2   -0.00004896   -0.00034450    0.00016178    0.00023168
    3   -0.00000001    0.00000000    0.00000002   -0.00000002
 Gradient time:  CPU 0.80 s  wall 0.82 s
 ----------------------------------------------------------------
             Standard Nuclear Orientation (Angstroms)
    I     Atom           X                Y                Z
 ----------------------------------------------------------------
    1      I       0.8389346105    -0.0392216506    -0.0000000000
    2      P      -1.6447554640     0.5744658150     0.0000000000
    3      N      -2.5132749749    -0.6963636733    -0.0000000000
    4      H      -2.2062775700    -1.6636940299    -0.0000000000
 ----------------------------------------------------------------
 Nuclear Repulsion Energy =   273.2234550280 hartrees
 There are       38 alpha and       38 beta electrons

                       Distance Matrix (Angstroms)
             I (  1)   P (  2)   N (  3)
   P (  2)  2.558384
   N (  3)  3.416013  1.539264
   H (  4)  3.451410  2.307524  1.014877

 Requested basis set is 6-311++G(d,p)
 There are 48 shells and 121 basis functions
 A cutoff of  1.0D-14 yielded   1043 shell pairs
 There are      6959 function pairs (      7823 Cartesian)
 Smallest overlap matrix eigenvalue = 2.48E-03
 Guess MOs from SCF MO coefficient file

 -----------------------------------------------------------------------
  General SCF calculation program by
  Eric Jon Sundstrom, Paul Horn, Yuezhi Mao, Dmitri Zuev, Alec White,
  David Stuck, Shaama M.S., Shane Yost, Joonho Lee, David Small,
  Daniel Levine, Susi Lehtola, Hugh Burton, Evgeny Epifanovsky
 -----------------------------------------------------------------------
 Hartree-Fock
 using 6 threads for integral computing
 -------------------------------------------------------
 OpenMP Integral computing Module                
 Release: version 2.0, May 2017, Q-Chem Inc. Pleasanton 
 -------------------------------------------------------
 A restricted SCF calculation will be
 performed using DIIS
 SCF converges when DIIS error is below 1.0e-08
 ---------------------------------------
  Cycle       Energy         DIIS error
 ---------------------------------------
    1   -7312.5983234553      2.64e-05  
    2   -7312.5983249541      1.07e-05  
    3   -7312.5983251693      6.38e-06  
    4   -7312.5983252639      1.27e-06  
    5   -7312.5983252744      4.75e-07  
    6   -7312.5983252764      2.18e-07  
    7   -7312.5983252769      9.56e-08  
    8   -7312.5983252770      4.42e-08  
    9   -7312.5983252770      1.65e-08  
   10   -7312.5983252769      4.45e-09  Convergence criterion met
 ---------------------------------------
 SCF time:   CPU 5.65s  wall 2.00s 
 SCF   energy in the final basis set =    -7312.5983252769
 Total energy in the final basis set =    -7312.5983252769


 ------------------------------------------------------------------------------

   CCMAN2: suite of methods based on coupled cluster
           and equation of motion theories.

   Components:
   * libvmm-1.3-trunk
     by Evgeny Epifanovsky, Ilya Kaliman.
   * libtensor-2.5-trunk
     by Evgeny Epifanovsky, Michael Wormit, Dmitry Zuev, Sam Manzer, 
        Ilya Kaliman.
   * libcc-2.5-trunk
     by Evgeny Epifanovsky, Arik Landau, Tomasz Kus, Kirill Khistyaev, 
        Dmitry Zuev, Prashant Manohar, Xintian Feng, Anna Krylov, 
        Matthew Goldey, Alec White, Thomas Jagau, Kaushik Nanda, 
        Anastasia Gunina, Alexander Kunitsa, Joonho Lee.

   CCMAN original authors:
   Anna I. Krylov, C. David Sherrill, Steven R. Gwaltney,
   Edward F. C. Byrd (2000)
   Sergey V. Levchenko, Lyudmila V. Slipchenko, Tao Wang,
   Ana-Maria C. Cristian (2003)
   Piotr A. Pieniazek, C. Melania Oana, Evgeny Epifanovsky (2007)
   Prashant Manohar (2009)

 ------------------------------------------------------------------------------


 Allocating and initializing 30808MB of RAM...
 Calculation will run on 6 cores.


 Alpha MOs, Restricted
 -- Occupied --                  
******* -180.86 -169.67 -169.67 -169.67  -80.06  -37.91  -33.10
  1 A     2 A     3 A     4 A     5 A     6 A     7 A     8 A                  
-33.098 -33.098 -24.285 -24.284 -24.284 -24.281 -24.281 -15.606
  9 A    10 A    11 A    12 A    13 A    14 A    15 A    16 A                  
 -7.593  -7.231  -5.485  -5.484  -5.483  -5.462  -5.454  -5.454
 17 A    18 A    19 A    20 A    21 A    22 A    23 A    24 A                  
 -2.384  -2.381  -2.381  -2.372  -2.372  -1.195  -0.868  -0.785
 25 A    26 A    27 A    28 A    29 A    30 A    31 A    32 A                  
 -0.604  -0.512  -0.478  -0.387  -0.376  -0.375
 33 A    34 A    35 A    36 A    37 A    38 A                                  
 -- Virtual --                   
  0.010   0.039   0.057   0.076   0.084   0.087   0.102   0.188
 39 A    40 A    41 A    42 A    43 A    44 A    45 A    46 A                  
  0.220   0.228   0.237   0.278   0.291   0.321   0.332   0.355
 47 A    48 A    49 A    50 A    51 A    52 A    53 A    54 A                  
  0.383   0.390   0.483   0.514   0.565   0.588   0.595   0.603
 55 A    56 A    57 A    58 A    59 A    60 A    61 A    62 A                  
  0.672   0.726   0.810   0.885   0.903   0.931   0.934   1.030
 63 A    64 A    65 A    66 A    67 A    68 A    69 A    70 A                  
  1.081   1.140   1.273   1.365   1.542   1.560   1.571   1.625
 71 A    72 A    73 A    74 A    75 A    76 A    77 A    78 A                  
  1.749   1.775   1.835   1.929   2.213   2.385   2.512   2.665
 79 A    80 A    81 A    82 A    83 A    84 A    85 A    86 A                  
  2.879   3.042   3.341   4.254   4.392   4.494   4.500   4.507
 87 A    88 A    89 A    90 A    91 A    92 A    93 A    94 A                  
  4.533   4.634   4.755   4.948   6.541   6.554   6.586   7.513
 95 A    96 A    97 A    98 A    99 A   100 A   101 A   102 A                  
 14.705  14.795  14.940  28.867  29.541  29.551  29.577  29.890
103 A   104 A   105 A   106 A   107 A   108 A   109 A   110 A                  
 29.893  29.895  29.904  29.969  36.810 130.603 130.610 130.635
111 A   112 A   113 A   114 A   115 A   116 A   117 A   118 A                  
154.268 166.1301912.185
119 A   120 A   121 A                                                          

 Beta MOs, Restricted
 -- Occupied --                  
******* -180.86 -169.67 -169.67 -169.67  -80.06  -37.91  -33.10
  1 A     2 A     3 A     4 A     5 A     6 A     7 A     8 A                  
-33.098 -33.098 -24.285 -24.284 -24.284 -24.281 -24.281 -15.606
  9 A    10 A    11 A    12 A    13 A    14 A    15 A    16 A                  
 -7.593  -7.231  -5.485  -5.484  -5.483  -5.462  -5.454  -5.454
 17 A    18 A    19 A    20 A    21 A    22 A    23 A    24 A                  
 -2.384  -2.381  -2.381  -2.372  -2.372  -1.195  -0.868  -0.785
 25 A    26 A    27 A    28 A    29 A    30 A    31 A    32 A                  
 -0.604  -0.512  -0.478  -0.387  -0.376  -0.375
 33 A    34 A    35 A    36 A    37 A    38 A                                  
 -- Virtual --                   
  0.010   0.039   0.057   0.076   0.084   0.087   0.102   0.188
 39 A    40 A    41 A    42 A    43 A    44 A    45 A    46 A                  
  0.220   0.228   0.237   0.278   0.291   0.321   0.332   0.355
 47 A    48 A    49 A    50 A    51 A    52 A    53 A    54 A                  
  0.383   0.390   0.483   0.514   0.565   0.588   0.595   0.603
 55 A    56 A    57 A    58 A    59 A    60 A    61 A    62 A                  
  0.672   0.726   0.810   0.885   0.903   0.931   0.934   1.030
 63 A    64 A    65 A    66 A    67 A    68 A    69 A    70 A                  
  1.081   1.140   1.273   1.365   1.542   1.560   1.571   1.625
 71 A    72 A    73 A    74 A    75 A    76 A    77 A    78 A                  
  1.749   1.775   1.835   1.929   2.213   2.385   2.512   2.665
 79 A    80 A    81 A    82 A    83 A    84 A    85 A    86 A                  
  2.879   3.042   3.341   4.254   4.392   4.494   4.500   4.507
 87 A    88 A    89 A    90 A    91 A    92 A    93 A    94 A                  
  4.533   4.634   4.755   4.948   6.541   6.554   6.586   7.513
 95 A    96 A    97 A    98 A    99 A   100 A   101 A   102 A                  
 14.705  14.795  14.940  28.867  29.541  29.551  29.577  29.890
103 A   104 A   105 A   106 A   107 A   108 A   109 A   110 A                  
 29.893  29.895  29.904  29.969  36.810 130.603 130.610 130.635
111 A   112 A   113 A   114 A   115 A   116 A   117 A   118 A                  
154.268 166.1301912.185
119 A   120 A   121 A                                                          

 Occupation and symmetry of molecular orbitals

 Point group: C1 (1 irreducible representation).

                           A     All 
 -------------------------------------
 All molecular orbitals:
  - Alpha                  121   121 
  - Beta                   121   121 
 -------------------------------------
 Alpha orbitals:
  - Frozen occupied        24    24  
  - Active occupied        14    14  
  - Active virtual         83    83  
  - Frozen virtual         0     0   
 -------------------------------------
 Beta orbitals:
  - Frozen occupied        24    24  
  - Active occupied        14    14  
  - Active virtual         83    83  
  - Frozen virtual         0     0   
 -------------------------------------

 Import integrals:   CPU 0.00 s  wall 0.00 s

 Import integrals:   CPU 31.77 s  wall 5.57 s

 MP2 amplitudes:   CPU 0.05 s  wall 0.03 s

Running a double precision version
           CCSD T amplitudes will be solved using DIIS.

           Start     Size      MaxIter   EConv     TConv     
           3         7         100       1.00e-07  1.00e-05  
 ------------------------------------------------------------------------------
           Energy (a.u.)   Ediff      Tdiff       Comment
 ------------------------------------------------------------------------------
         -7313.10024592                           
     1   -7313.09450933   5.74e-03   7.08e-01     
     2   -7313.11099852   1.65e-02   9.31e-02     
     3   -7313.11067060   3.28e-04   4.25e-02     
     4   -7313.11244784   1.78e-03   1.45e-02     Switched to DIIS steps.
     5   -7313.11319347   7.46e-04   1.16e-02     
     6   -7313.11323571   4.22e-05   2.17e-03     
     7   -7313.11324249   6.78e-06   1.11e-03     
     8   -7313.11324716   4.67e-06   3.99e-04     
     9   -7313.11324809   9.34e-07   2.08e-04     
    10   -7313.11324814   4.55e-08   6.35e-05     
    11   -7313.11324812   2.33e-08   2.91e-05     
    12   -7313.11324811   9.80e-09   1.04e-05     
    13   -7313.11324812   1.17e-08   4.59e-06     
 ------------------------------------------------------------------------------
         -7313.11324812                           CCSD T converged.

End of double precision
 SCF energy                 = -7312.59832528
 MP2 energy                 = -7313.10024592
 CCSD correlation energy     =    -0.51492284
 CCSD total energy           = -7313.11324812

 CCSD  T1^2 = 0.0124  T2^2 = 0.2196  Leading amplitudes:

 Amplitude    Orbitals with energies
 -0.0249       35 (A) A                  ->    39 (A) A                   
              -0.4777                          0.0098                     
 -0.0249       35 (A) B                  ->    39 (A) B                   
              -0.4777                          0.0098                     
  0.0235       34 (A) A                  ->    40 (A) A                   
              -0.5121                          0.0393                     
  0.0235       34 (A) B                  ->    40 (A) B                   
              -0.5121                          0.0393                     

 Amplitude    Orbitals with energies
 -0.1009       35 (A) A      35 (A) B    ->    39 (A) A      39 (A) B     
              -0.4777       -0.4777            0.0098        0.0098       
  0.1009       35 (A) A      35 (A) B    ->    39 (A) B      39 (A) A     
              -0.4777       -0.4777            0.0098        0.0098       
  0.1009       35 (A) B      35 (A) A    ->    39 (A) A      39 (A) B     
              -0.4777       -0.4777            0.0098        0.0098       
 -0.1009       35 (A) B      35 (A) A    ->    39 (A) B      39 (A) A     
              -0.4777       -0.4777            0.0098        0.0098       

 Computing CCSD intemediates for later calculations in double precision
 Finished.

Running a double precision version
           CCSD Lambda amplitudes will be solved using DIIS.
           Start     Size      MaxIter   EConv     LConv     
           3         7         100       1.00e-07  1.00e-05  
 ------------------------------------------------------------------------------
            Enorm      Ldiff       Comment
 ------------------------------------------------------------------------------
     1     5.15e-02   3.71e-02     
     2     1.54e-02   6.48e-03     
     3     6.33e-03   1.50e-03     
     4     3.93e-03   1.37e-03     Switched to DIIS steps.
     5     1.20e-03   7.11e-04     
     6     6.00e-04   1.74e-04     
     7     2.33e-04   5.36e-05     
     8     1.06e-04   7.64e-07     
     9     3.75e-05   4.35e-06     
    10     1.53e-05   7.02e-07     
    11     6.02e-06   1.23e-07     
    12     2.20e-06   4.56e-08     
    13     8.23e-07   8.62e-08     
    14     3.15e-07   4.33e-08     
    15     1.66e-07   1.94e-08     
    16     7.75e-08   1.76e-08     
 ------------------------------------------------------------------------------
                                   CCSD Lambda converged.

 Computing density matrices in double precision...
           Orbital response amplitudes will be solved using DIIS.
           Start     Size      MaxIter   EConv     LConv     
           3         7         100       1.00e-06  1.00e-06  
 ------------------------------------------------------------------------------
            Enorm      Ldiff       Comment
 ------------------------------------------------------------------------------
     1     8.26e-02   3.92e-03     
     2     6.34e-02   1.60e-02     
     3     7.61e-02   2.91e-02     
     4     1.69e-02   3.44e-02     Switched to DIIS steps.
     5     2.57e-03   2.74e-04     
     6     1.60e-03   3.84e-04     
     7     6.96e-04   2.72e-04     
     8     1.18e-04   1.78e-04     
     9     2.01e-05   2.01e-05     
    10     7.14e-06   1.88e-06     
    11     1.86e-06   2.02e-07     
    12     5.13e-07   1.22e-07     
 ------------------------------------------------------------------------------
                                   Orbital response converged.

 Computing density matrices... Done.
 CCSD calculation:   CPU 723.46 s  wall 132.35 s

 Transferring MO TPDM to AO TPDM
 Transferring g2_o1o1o1o1
 Transferring g2_o1o1o1v1
 Transferring g2_o1o1v1v1
 Transferring g2_o1v1o1v1
 Transferring g2_o1v1v1v1
 Transferring g2_v1v1v1v1
 Adding separable TPDM
 Computing TPDM gradient
 --------------------------------------------------------
 2e gradient
  Atom          X               Y               Z
 --------------------------------------------------------
    1        -43.371393        5.524413        0.000000  
    2         25.250997      -22.004331       -0.000000  
    3         19.191984       10.341046       -0.000000  
    4         -1.071589        6.138873        0.000000  
 --------------------------------------------------------
 --------------------------------------------------------
 Final gradient
  Atom          X               Y               Z
 --------------------------------------------------------
    1        -43.371393        5.524413        0.000000  
    2         25.250997      -22.004331       -0.000000  
    3         19.191984       10.341046       -0.000000  
    4         -1.071589        6.138873        0.000000  
 --------------------------------------------------------
 Analytic gradient from two-electron contribution:   CPU 170.83 s  wall 34.95 s

 Total ccman2 time:   CPU 931.11 s  wall 174.13 s


 --------------------------------------------------------------

                    Orbital Energies (a.u.)
 --------------------------------------------------------------

 Alpha MOs
 -- Occupied --
********-180.8598-169.6661-169.6655-169.6655 -80.0552 -37.9137 -33.1009
-33.0982 -33.0979 -24.2849 -24.2841 -24.2838 -24.2814 -24.2814 -15.6064
 -7.5932  -7.2306  -5.4855  -5.4841  -5.4833  -5.4620  -5.4541  -5.4536
 -2.3845  -2.3812  -2.3805  -2.3720  -2.3720  -1.1948  -0.8680  -0.7851
 -0.6044  -0.5121  -0.4777  -0.3874  -0.3760  -0.3752
 -- Virtual --
  0.0098   0.0393   0.0571   0.0759   0.0841   0.0869   0.1019   0.1877
  0.2198   0.2277   0.2365   0.2780   0.2906   0.3206   0.3322   0.3550
  0.3826   0.3900   0.4834   0.5141   0.5651   0.5885   0.5952   0.6027
  0.6719   0.7263   0.8096   0.8850   0.9032   0.9311   0.9338   1.0304
  1.0808   1.1399   1.2734   1.3645   1.5425   1.5604   1.5715   1.6251
  1.7493   1.7753   1.8351   1.9295   2.2131   2.3852   2.5122   2.6653
  2.8788   3.0415   3.3409   4.2541   4.3922   4.4942   4.5004   4.5067
  4.5334   4.6344   4.7553   4.9478   6.5413   6.5540   6.5859   7.5131
 14.7050  14.7951  14.9397  28.8669  29.5412  29.5507  29.5774  29.8903
 29.8927  29.8953  29.9042  29.9689  36.8096 130.6029 130.6100 130.6348
154.2680 166.12971912.1852
 --------------------------------------------------------------

          Ground-State Mulliken Net Atomic Charges

     Atom                 Charge (a.u.)
  ----------------------------------------
      1 I                    -0.293524
      2 P                     0.373491
      3 N                    -0.367562
      4 H                     0.287594
  ----------------------------------------
  Sum of atomic charges =     0.000000

 -----------------------------------------------------------------
                    Cartesian Multipole Moments
 -----------------------------------------------------------------
    Charge (ESU x 10^10)
                 0.0000
    Dipole Moment (Debye)
         X      -0.7795      Y      -0.1989      Z       0.0000
       Tot       0.8045
    Quadrupole Moments (Debye-Ang)
        XX     -52.4521     XY      -0.1790     YY     -45.4600
        XZ      -0.0000     YZ      -0.0000     ZZ     -48.0825
    Octopole Moments (Debye-Ang^2)
       XXX      64.3942    XXY      -0.3843    XYY       4.7436
       YYY     -10.1467    XXZ       0.0000    XYZ       0.0000
       YYZ      -0.0000    XZZ      10.2634    YZZ      -0.1712
       ZZZ      -0.0000
    Hexadecapole Moments (Debye-Ang^3)
      XXXX    -720.9097   XXXY     -13.8397   XXYY    -113.6252
      XYYY      17.1935   YYYY    -108.8859   XXXZ      -0.0000
      XXYZ      -0.0000   XYYZ      -0.0000   YYYZ      -0.0000
      XXZZ    -117.1556   XYZZ      -1.2287   YYZZ     -31.2389
      XZZZ      -0.0000   YZZZ      -0.0000   ZZZZ     -67.8861
 -----------------------------------------------------------------
 DrvMan completing analytic gradient of the correlated energy
 Correlated dipole moment
            1
    1  -0.3066676
    2  -0.0782591
    3   0.0000000
 Energy read as -7313.113248119
 Full Analytical Gradient: (in a.u., or Hartree/Bohr)
             1             2             3             4
    1    0.00005390    0.00017475   -0.00030674    0.00007809
    2   -0.00001219    0.00031874   -0.00013060   -0.00017595
    3   -0.00000000   -0.00000000    0.00000000   -0.00000000
 Gradient time:  CPU 0.82 s  wall 0.83 s
 ----------------------------------------------------------------
             Standard Nuclear Orientation (Angstroms)
    I     Atom           X                Y                Z
 ----------------------------------------------------------------
    1      I       0.8389346105    -0.0392216506    -0.0000000000
    2      P      -1.6447554640     0.5744658150     0.0000000000
    3      N      -2.5122749749    -0.6953636733    -0.0000000000
    4      H      -2.2062775700    -1.6636940299    -0.0000000000
 ----------------------------------------------------------------
 Nuclear Repulsion Energy =   273.2734880463 hartrees
 There are       38 alpha and       38 beta electrons

                       Distance Matrix (Angstroms)
             I (  1)   P (  2)   N (  3)
   P (  2)  2.558384
   N (  3)  3.414839  1.537874
   H (  4)  3.451410  2.307524  1.015528

 Requested basis set is 6-311++G(d,p)
 There are 48 shells and 121 basis functions
 A cutoff of  1.0D-14 yielded   1044 shell pairs
 There are      6971 function pairs (      7835 Cartesian)
 Smallest overlap matrix eigenvalue = 2.48E-03
 Guess MOs from SCF MO coefficient file

 -----------------------------------------------------------------------
  General SCF calculation program by
  Eric Jon Sundstrom, Paul Horn, Yuezhi Mao, Dmitri Zuev, Alec White,
  David Stuck, Shaama M.S., Shane Yost, Joonho Lee, David Small,
  Daniel Levine, Susi Lehtola, Hugh Burton, Evgeny Epifanovsky
 -----------------------------------------------------------------------
 Hartree-Fock
 using 6 threads for integral computing
 -------------------------------------------------------
 OpenMP Integral computing Module                
 Release: version 2.0, May 2017, Q-Chem Inc. Pleasanton 
 -------------------------------------------------------
 A restricted SCF calculation will be
 performed using DIIS
 SCF converges when DIIS error is below 1.0e-08
 ---------------------------------------
  Cycle       Energy         DIIS error
 ---------------------------------------
    1   -7312.5984014367      2.34e-05  
    2   -7312.5984024983      8.48e-06  
    3   -7312.5984026292      4.68e-06  
    4   -7312.5984026825      1.44e-06  
    5   -7312.5984026922      4.97e-07  
    6   -7312.5984026947      2.43e-07  
    7   -7312.5984026952      9.93e-08  
    8   -7312.5984026952      3.94e-08  
    9   -7312.5984026954      1.45e-08  
   10   -7312.5984026954      3.65e-09  Convergence criterion met
 ---------------------------------------
 SCF time:   CPU 5.68s  wall 2.00s 
 SCF   energy in the final basis set =    -7312.5984026954
 Total energy in the final basis set =    -7312.5984026954


 ------------------------------------------------------------------------------

   CCMAN2: suite of methods based on coupled cluster
           and equation of motion theories.

   Components:
   * libvmm-1.3-trunk
     by Evgeny Epifanovsky, Ilya Kaliman.
   * libtensor-2.5-trunk
     by Evgeny Epifanovsky, Michael Wormit, Dmitry Zuev, Sam Manzer, 
        Ilya Kaliman.
   * libcc-2.5-trunk
     by Evgeny Epifanovsky, Arik Landau, Tomasz Kus, Kirill Khistyaev, 
        Dmitry Zuev, Prashant Manohar, Xintian Feng, Anna Krylov, 
        Matthew Goldey, Alec White, Thomas Jagau, Kaushik Nanda, 
        Anastasia Gunina, Alexander Kunitsa, Joonho Lee.

   CCMAN original authors:
   Anna I. Krylov, C. David Sherrill, Steven R. Gwaltney,
   Edward F. C. Byrd (2000)
   Sergey V. Levchenko, Lyudmila V. Slipchenko, Tao Wang,
   Ana-Maria C. Cristian (2003)
   Piotr A. Pieniazek, C. Melania Oana, Evgeny Epifanovsky (2007)
   Prashant Manohar (2009)

 ------------------------------------------------------------------------------


 Allocating and initializing 30808MB of RAM...
 Calculation will run on 6 cores.


 Alpha MOs, Restricted
 -- Occupied --                  
******* -180.86 -169.67 -169.67 -169.67  -80.06  -37.91  -33.10
  1 A     2 A     3 A     4 A     5 A     6 A     7 A     8 A                  
-33.098 -33.098 -24.285 -24.284 -24.284 -24.281 -24.281 -15.606
  9 A    10 A    11 A    12 A    13 A    14 A    15 A    16 A                  
 -7.593  -7.230  -5.485  -5.484  -5.483  -5.462  -5.454  -5.453
 17 A    18 A    19 A    20 A    21 A    22 A    23 A    24 A                  
 -2.384  -2.381  -2.380  -2.372  -2.372  -1.195  -0.868  -0.785
 25 A    26 A    27 A    28 A    29 A    30 A    31 A    32 A                  
 -0.604  -0.512  -0.478  -0.387  -0.376  -0.375
 33 A    34 A    35 A    36 A    37 A    38 A                                  
 -- Virtual --                   
  0.010   0.039   0.057   0.076   0.084   0.087   0.102   0.188
 39 A    40 A    41 A    42 A    43 A    44 A    45 A    46 A                  
  0.220   0.228   0.237   0.278   0.291   0.321   0.332   0.355
 47 A    48 A    49 A    50 A    51 A    52 A    53 A    54 A                  
  0.383   0.390   0.484   0.514   0.565   0.589   0.595   0.603
 55 A    56 A    57 A    58 A    59 A    60 A    61 A    62 A                  
  0.672   0.726   0.810   0.885   0.903   0.931   0.934   1.030
 63 A    64 A    65 A    66 A    67 A    68 A    69 A    70 A                  
  1.081   1.140   1.273   1.366   1.543   1.560   1.572   1.625
 71 A    72 A    73 A    74 A    75 A    76 A    77 A    78 A                  
  1.749   1.775   1.835   1.929   2.212   2.385   2.512   2.665
 79 A    80 A    81 A    82 A    83 A    84 A    85 A    86 A                  
  2.879   3.042   3.340   4.254   4.392   4.494   4.501   4.507
 87 A    88 A    89 A    90 A    91 A    92 A    93 A    94 A                  
  4.534   4.635   4.755   4.948   6.541   6.554   6.586   7.514
 95 A    96 A    97 A    98 A    99 A   100 A   101 A   102 A                  
 14.705  14.795  14.941  28.867  29.541  29.551  29.578  29.890
103 A   104 A   105 A   106 A   107 A   108 A   109 A   110 A                  
 29.893  29.895  29.904  29.969  36.809 130.603 130.610 130.635
111 A   112 A   113 A   114 A   115 A   116 A   117 A   118 A                  
154.268 166.1311912.185
119 A   120 A   121 A                                                          

 Beta MOs, Restricted
 -- Occupied --                  
******* -180.86 -169.67 -169.67 -169.67  -80.06  -37.91  -33.10
  1 A     2 A     3 A     4 A     5 A     6 A     7 A     8 A                  
-33.098 -33.098 -24.285 -24.284 -24.284 -24.281 -24.281 -15.606
  9 A    10 A    11 A    12 A    13 A    14 A    15 A    16 A                  
 -7.593  -7.230  -5.485  -5.484  -5.483  -5.462  -5.454  -5.453
 17 A    18 A    19 A    20 A    21 A    22 A    23 A    24 A                  
 -2.384  -2.381  -2.380  -2.372  -2.372  -1.195  -0.868  -0.785
 25 A    26 A    27 A    28 A    29 A    30 A    31 A    32 A                  
 -0.604  -0.512  -0.478  -0.387  -0.376  -0.375
 33 A    34 A    35 A    36 A    37 A    38 A                                  
 -- Virtual --                   
  0.010   0.039   0.057   0.076   0.084   0.087   0.102   0.188
 39 A    40 A    41 A    42 A    43 A    44 A    45 A    46 A                  
  0.220   0.228   0.237   0.278   0.291   0.321   0.332   0.355
 47 A    48 A    49 A    50 A    51 A    52 A    53 A    54 A                  
  0.383   0.390   0.484   0.514   0.565   0.589   0.595   0.603
 55 A    56 A    57 A    58 A    59 A    60 A    61 A    62 A                  
  0.672   0.726   0.810   0.885   0.903   0.931   0.934   1.030
 63 A    64 A    65 A    66 A    67 A    68 A    69 A    70 A                  
  1.081   1.140   1.273   1.366   1.543   1.560   1.572   1.625
 71 A    72 A    73 A    74 A    75 A    76 A    77 A    78 A                  
  1.749   1.775   1.835   1.929   2.212   2.385   2.512   2.665
 79 A    80 A    81 A    82 A    83 A    84 A    85 A    86 A                  
  2.879   3.042   3.340   4.254   4.392   4.494   4.501   4.507
 87 A    88 A    89 A    90 A    91 A    92 A    93 A    94 A                  
  4.534   4.635   4.755   4.948   6.541   6.554   6.586   7.514
 95 A    96 A    97 A    98 A    99 A   100 A   101 A   102 A                  
 14.705  14.795  14.941  28.867  29.541  29.551  29.578  29.890
103 A   104 A   105 A   106 A   107 A   108 A   109 A   110 A                  
 29.893  29.895  29.904  29.969  36.809 130.603 130.610 130.635
111 A   112 A   113 A   114 A   115 A   116 A   117 A   118 A                  
154.268 166.1311912.185
119 A   120 A   121 A                                                          

 Occupation and symmetry of molecular orbitals

 Point group: C1 (1 irreducible representation).

                           A     All 
 -------------------------------------
 All molecular orbitals:
  - Alpha                  121   121 
  - Beta                   121   121 
 -------------------------------------
 Alpha orbitals:
  - Frozen occupied        24    24  
  - Active occupied        14    14  
  - Active virtual         83    83  
  - Frozen virtual         0     0   
 -------------------------------------
 Beta orbitals:
  - Frozen occupied        24    24  
  - Active occupied        14    14  
  - Active virtual         83    83  
  - Frozen virtual         0     0   
 -------------------------------------

 Import integrals:   CPU 0.00 s  wall 0.00 s

 Import integrals:   CPU 31.39 s  wall 5.45 s

 MP2 amplitudes:   CPU 0.05 s  wall 0.03 s

Running a double precision version
           CCSD T amplitudes will be solved using DIIS.

           Start     Size      MaxIter   EConv     TConv     
           3         7         100       1.00e-07  1.00e-05  
 ------------------------------------------------------------------------------
           Energy (a.u.)   Ediff      Tdiff       Comment
 ------------------------------------------------------------------------------
         -7313.10023377                           
     1   -7313.09453416   5.70e-03   7.08e-01     
     2   -7313.11099580   1.65e-02   9.31e-02     
     3   -7313.11067553   3.20e-04   4.25e-02     
     4   -7313.11244872   1.77e-03   1.45e-02     Switched to DIIS steps.
     5   -7313.11319244   7.44e-04   1.16e-02     
     6   -7313.11323448   4.20e-05   2.16e-03     
     7   -7313.11324125   6.77e-06   1.11e-03     
     8   -7313.11324591   4.66e-06   3.99e-04     
     9   -7313.11324683   9.21e-07   2.07e-04     
    10   -7313.11324688   4.72e-08   6.32e-05     
    11   -7313.11324685   2.64e-08   2.90e-05     
    12   -7313.11324684   9.43e-09   1.02e-05     
    13   -7313.11324685   1.18e-08   4.56e-06     
 ------------------------------------------------------------------------------
         -7313.11324685                           CCSD T converged.

End of double precision
 SCF energy                 = -7312.59840270
 MP2 energy                 = -7313.10023377
 CCSD correlation energy     =    -0.51484416
 CCSD total energy           = -7313.11324685

 CCSD  T1^2 = 0.0124  T2^2 = 0.2195  Leading amplitudes:

 Amplitude    Orbitals with energies
 -0.0249       35 (A) A                  ->    39 (A) A                   
              -0.4780                          0.0099                     
 -0.0249       35 (A) B                  ->    39 (A) B                   
              -0.4780                          0.0099                     
 -0.0234       34 (A) A                  ->    40 (A) A                   
              -0.5123                          0.0394                     
 -0.0234       34 (A) B                  ->    40 (A) B                   
              -0.5123                          0.0394                     

 Amplitude    Orbitals with energies
 -0.1007       35 (A) A      35 (A) B    ->    39 (A) A      39 (A) B     
              -0.4780       -0.4780            0.0099        0.0099       
  0.1007       35 (A) A      35 (A) B    ->    39 (A) B      39 (A) A     
              -0.4780       -0.4780            0.0099        0.0099       
  0.1007       35 (A) B      35 (A) A    ->    39 (A) A      39 (A) B     
              -0.4780       -0.4780            0.0099        0.0099       
 -0.1007       35 (A) B      35 (A) A    ->    39 (A) B      39 (A) A     
              -0.4780       -0.4780            0.0099        0.0099       

 Computing CCSD intemediates for later calculations in double precision
 Finished.

Running a double precision version
           CCSD Lambda amplitudes will be solved using DIIS.
           Start     Size      MaxIter   EConv     LConv     
           3         7         100       1.00e-07  1.00e-05  
 ------------------------------------------------------------------------------
            Enorm      Ldiff       Comment
 ------------------------------------------------------------------------------
     1     5.14e-02   3.71e-02     
     2     1.54e-02   6.47e-03     
     3     6.31e-03   1.50e-03     
     4     3.92e-03   1.37e-03     Switched to DIIS steps.
     5     1.20e-03   7.09e-04     
     6     5.98e-04   1.73e-04     
     7     2.33e-04   5.33e-05     
     8     1.06e-04   7.57e-07     
     9     3.73e-05   4.30e-06     
    10     1.52e-05   6.83e-07     
    11     5.98e-06   1.17e-07     
    12     2.19e-06   4.61e-08     
    13     8.18e-07   8.58e-08     
    14     3.13e-07   4.28e-08     
    15     1.64e-07   1.94e-08     
    16     7.69e-08   1.74e-08     
 ------------------------------------------------------------------------------
                                   CCSD Lambda converged.

 Computing density matrices in double precision...
           Orbital response amplitudes will be solved using DIIS.
           Start     Size      MaxIter   EConv     LConv     
           3         7         100       1.00e-06  1.00e-06  
 ------------------------------------------------------------------------------
            Enorm      Ldiff       Comment
 ------------------------------------------------------------------------------
     1     8.26e-02   3.98e-03     
     2     6.32e-02   1.60e-02     
     3     7.57e-02   2.89e-02     
     4     1.68e-02   3.42e-02     Switched to DIIS steps.
     5     2.55e-03   2.92e-04     
     6     1.59e-03   3.80e-04     
     7     6.92e-04   2.70e-04     
     8     1.18e-04   1.77e-04     
     9     1.99e-05   1.99e-05     
    10     7.07e-06   1.87e-06     
    11     1.84e-06   2.01e-07     
    12     5.07e-07   1.21e-07     
 ------------------------------------------------------------------------------
                                   Orbital response converged.

 Computing density matrices... Done.
 CCSD calculation:   CPU 722.64 s  wall 132.33 s

 Transferring MO TPDM to AO TPDM
 Transferring g2_o1o1o1o1
 Transferring g2_o1o1o1v1
 Transferring g2_o1o1v1v1
 Transferring g2_o1v1o1v1
 Transferring g2_o1v1v1v1
 Transferring g2_v1v1v1v1
 Adding separable TPDM
 Computing TPDM gradient
 --------------------------------------------------------
 2e gradient
  Atom          X               Y               Z
 --------------------------------------------------------
    1        -43.372519        5.524241        0.000000  
    2         25.242588      -22.020863       -0.000000  
    3         19.198196       10.354393       -0.000000  
    4         -1.068264        6.142228        0.000000  
 --------------------------------------------------------
 --------------------------------------------------------
 Final gradient
  Atom          X               Y               Z
 --------------------------------------------------------
    1        -43.372519        5.524241        0.000000  
    2         25.242588      -22.020863       -0.000000  
    3         19.198196       10.354393       -0.000000  
    4         -1.068264        6.142228        0.000000  
 --------------------------------------------------------
 Analytic gradient from two-electron contribution:   CPU 170.75 s  wall 34.38 s

 Total ccman2 time:   CPU 930.16 s  wall 173.60 s


 --------------------------------------------------------------

                    Orbital Energies (a.u.)
 --------------------------------------------------------------

 Alpha MOs
 -- Occupied --
********-180.8596-169.6660-169.6654-169.6653 -80.0550 -37.9136 -33.1008
-33.0980 -33.0978 -24.2848 -24.2839 -24.2837 -24.2812 -24.2812 -15.6063
 -7.5931  -7.2304  -5.4854  -5.4840  -5.4832  -5.4619  -5.4540  -5.4535
 -2.3844  -2.3810  -2.3804  -2.3719  -2.3719  -1.1951  -0.8678  -0.7851
 -0.6044  -0.5123  -0.4780  -0.3872  -0.3759  -0.3751
 -- Virtual --
  0.0099   0.0394   0.0571   0.0760   0.0841   0.0869   0.1019   0.1879
  0.2198   0.2278   0.2366   0.2778   0.2906   0.3206   0.3323   0.3551
  0.3827   0.3900   0.4836   0.5143   0.5651   0.5886   0.5953   0.6029
  0.6719   0.7262   0.8101   0.8853   0.9032   0.9308   0.9337   1.0301
  1.0807   1.1400   1.2734   1.3662   1.5426   1.5605   1.5715   1.6252
  1.7493   1.7753   1.8352   1.9294   2.2124   2.3853   2.5116   2.6650
  2.8795   3.0423   3.3403   4.2540   4.3925   4.4944   4.5006   4.5069
  4.5336   4.6345   4.7555   4.9481   6.5414   6.5541   6.5861   7.5140
 14.7051  14.7954  14.9412  28.8670  29.5413  29.5508  29.5776  29.8905
 29.8928  29.8955  29.9044  29.9690  36.8092 130.6030 130.6101 130.6350
154.2681 166.13101912.1853
 --------------------------------------------------------------

          Ground-State Mulliken Net Atomic Charges

     Atom                 Charge (a.u.)
  ----------------------------------------
      1 I                    -0.294070
      2 P                     0.373517
      3 N                    -0.367296
      4 H                     0.287850
  ----------------------------------------
  Sum of atomic charges =    -0.000000

 -----------------------------------------------------------------
                    Cartesian Multipole Moments
 -----------------------------------------------------------------
    Charge (ESU x 10^10)
                -0.0000
    Dipole Moment (Debye)
         X      -0.7896      Y      -0.2017      Z       0.0000
       Tot       0.8149
    Quadrupole Moments (Debye-Ang)
        XX     -52.4302     XY      -0.1693     YY     -45.4549
        XZ      -0.0000     YZ      -0.0000     ZZ     -48.0795
    Octopole Moments (Debye-Ang^2)
       XXX      64.2582    XXY      -0.4222    XYY       4.7162
       YYY     -10.1724    XXZ       0.0000    XYZ       0.0000
       YYZ       0.0000    XZZ      10.2441    YZZ      -0.1759
       ZZZ      -0.0000
    Hexadecapole Moments (Debye-Ang^3)
      XXXX    -720.3777   XXXY     -13.6733   XXYY    -113.5371
      XYYY      17.2721   YYYY    -108.8318   XXXZ      -0.0000
      XXYZ      -0.0000   XYYZ      -0.0000   YYYZ       0.0000
      XXZZ    -117.1016   XYZZ      -1.2106   YYZZ     -31.2296
      XZZZ      -0.0000   YZZZ       0.0000   ZZZZ     -67.8786
 -----------------------------------------------------------------
 DrvMan completing analytic gradient of the correlated energy
 Correlated dipole moment
            1
    1  -0.3106404
    2  -0.0793423
    3   0.0000000
 Energy read as -7313.113246852
 Full Analytical Gradient: (in a.u., or Hartree/Bohr)
             1             2             3             4
    1   -0.00002452   -0.00050621    0.00023339    0.00029734
    2   -0.00001249   -0.00077406    0.00154942   -0.00076287
    3   -0.00000000   -0.00000000    0.00000000   -0.00000000
 Gradient time:  CPU 0.82 s  wall 0.84 s
 ----------------------------------------------------------------
             Standard Nuclear Orientation (Angstroms)
    I     Atom           X                Y                Z
 ----------------------------------------------------------------
    1      I       0.8389346105    -0.0392216506    -0.0000000000
    2      P      -1.6447554640     0.5744658150     0.0000000000
    3      N      -2.5122749749    -0.6973636733    -0.0000000000
    4      H      -2.2062775700    -1.6636940299    -0.0000000000
 ----------------------------------------------------------------
 Nuclear Repulsion Energy =   273.2351059368 hartrees
 There are       38 alpha and       38 beta electrons

                       Distance Matrix (Angstroms)
             I (  1)   P (  2)   N (  3)
   P (  2)  2.558384
   N (  3)  3.415224  1.539526
   H (  4)  3.451410  2.307524  1.013622

 Requested basis set is 6-311++G(d,p)
 There are 48 shells and 121 basis functions
 A cutoff of  1.0D-14 yielded   1044 shell pairs
 There are      6971 function pairs (      7835 Cartesian)
 Smallest overlap matrix eigenvalue = 2.48E-03
 Guess MOs from SCF MO coefficient file

 -----------------------------------------------------------------------
  General SCF calculation program by
  Eric Jon Sundstrom, Paul Horn, Yuezhi Mao, Dmitri Zuev, Alec White,
  David Stuck, Shaama M.S., Shane Yost, Joonho Lee, David Small,
  Daniel Levine, Susi Lehtola, Hugh Burton, Evgeny Epifanovsky
 -----------------------------------------------------------------------
 Hartree-Fock
 using 6 threads for integral computing
 -------------------------------------------------------
 OpenMP Integral computing Module                
 Release: version 2.0, May 2017, Q-Chem Inc. Pleasanton 
 -------------------------------------------------------
 A restricted SCF calculation will be
 performed using DIIS
 SCF converges when DIIS error is below 1.0e-08
 ---------------------------------------
  Cycle       Energy         DIIS error
 ---------------------------------------
    1   -7312.5983353301      3.47e-05  
    2   -7312.5983375756      8.88e-06  
    3   -7312.5983377806      4.16e-06  
    4   -7312.5983378274      2.14e-06  
    5   -7312.5983378410      5.86e-07  
    6   -7312.5983378442      2.99e-07  
    7   -7312.5983378450      1.24e-07  
    8   -7312.5983378451      4.72e-08  
    9   -7312.5983378450      2.02e-08  
   10   -7312.5983378452      5.11e-09  Convergence criterion met
 ---------------------------------------
 SCF time:   CPU 5.63s  wall 1.00s 
 SCF   energy in the final basis set =    -7312.5983378452
 Total energy in the final basis set =    -7312.5983378452


 ------------------------------------------------------------------------------

   CCMAN2: suite of methods based on coupled cluster
           and equation of motion theories.

   Components:
   * libvmm-1.3-trunk
     by Evgeny Epifanovsky, Ilya Kaliman.
   * libtensor-2.5-trunk
     by Evgeny Epifanovsky, Michael Wormit, Dmitry Zuev, Sam Manzer, 
        Ilya Kaliman.
   * libcc-2.5-trunk
     by Evgeny Epifanovsky, Arik Landau, Tomasz Kus, Kirill Khistyaev, 
        Dmitry Zuev, Prashant Manohar, Xintian Feng, Anna Krylov, 
        Matthew Goldey, Alec White, Thomas Jagau, Kaushik Nanda, 
        Anastasia Gunina, Alexander Kunitsa, Joonho Lee.

   CCMAN original authors:
   Anna I. Krylov, C. David Sherrill, Steven R. Gwaltney,
   Edward F. C. Byrd (2000)
   Sergey V. Levchenko, Lyudmila V. Slipchenko, Tao Wang,
   Ana-Maria C. Cristian (2003)
   Piotr A. Pieniazek, C. Melania Oana, Evgeny Epifanovsky (2007)
   Prashant Manohar (2009)

 ------------------------------------------------------------------------------


 Allocating and initializing 30808MB of RAM...
 Calculation will run on 6 cores.


 Alpha MOs, Restricted
 -- Occupied --                  
******* -180.86 -169.67 -169.67 -169.67  -80.06  -37.91  -33.10
  1 A     2 A     3 A     4 A     5 A     6 A     7 A     8 A                  
-33.098 -33.098 -24.285 -24.284 -24.284 -24.281 -24.281 -15.606
  9 A    10 A    11 A    12 A    13 A    14 A    15 A    16 A                  
 -7.593  -7.231  -5.486  -5.484  -5.483  -5.462  -5.454  -5.454
 17 A    18 A    19 A    20 A    21 A    22 A    23 A    24 A                  
 -2.384  -2.381  -2.381  -2.372  -2.372  -1.195  -0.868  -0.785
 25 A    26 A    27 A    28 A    29 A    30 A    31 A    32 A                  
 -0.604  -0.512  -0.478  -0.387  -0.376  -0.375
 33 A    34 A    35 A    36 A    37 A    38 A                                  
 -- Virtual --                   
  0.010   0.039   0.057   0.076   0.084   0.087   0.102   0.188
 39 A    40 A    41 A    42 A    43 A    44 A    45 A    46 A                  
  0.220   0.228   0.236   0.278   0.291   0.321   0.332   0.355
 47 A    48 A    49 A    50 A    51 A    52 A    53 A    54 A                  
  0.383   0.390   0.483   0.514   0.565   0.589   0.595   0.603
 55 A    56 A    57 A    58 A    59 A    60 A    61 A    62 A                  
  0.672   0.726   0.810   0.885   0.903   0.931   0.934   1.030
 63 A    64 A    65 A    66 A    67 A    68 A    69 A    70 A                  
  1.081   1.140   1.273   1.364   1.543   1.560   1.572   1.625
 71 A    72 A    73 A    74 A    75 A    76 A    77 A    78 A                  
  1.750   1.775   1.835   1.930   2.215   2.385   2.512   2.666
 79 A    80 A    81 A    82 A    83 A    84 A    85 A    86 A                  
  2.878   3.042   3.343   4.254   4.392   4.494   4.500   4.507
 87 A    88 A    89 A    90 A    91 A    92 A    93 A    94 A                  
  4.533   4.634   4.755   4.950   6.541   6.554   6.586   7.513
 95 A    96 A    97 A    98 A    99 A   100 A   101 A   102 A                  
 14.705  14.795  14.939  28.867  29.541  29.551  29.577  29.890
103 A   104 A   105 A   106 A   107 A   108 A   109 A   110 A                  
 29.893  29.895  29.904  29.969  36.811 130.603 130.610 130.635
111 A   112 A   113 A   114 A   115 A   116 A   117 A   118 A                  
154.268 166.1291912.185
119 A   120 A   121 A                                                          

 Beta MOs, Restricted
 -- Occupied --                  
******* -180.86 -169.67 -169.67 -169.67  -80.06  -37.91  -33.10
  1 A     2 A     3 A     4 A     5 A     6 A     7 A     8 A                  
-33.098 -33.098 -24.285 -24.284 -24.284 -24.281 -24.281 -15.606
  9 A    10 A    11 A    12 A    13 A    14 A    15 A    16 A                  
 -7.593  -7.231  -5.486  -5.484  -5.483  -5.462  -5.454  -5.454
 17 A    18 A    19 A    20 A    21 A    22 A    23 A    24 A                  
 -2.384  -2.381  -2.381  -2.372  -2.372  -1.195  -0.868  -0.785
 25 A    26 A    27 A    28 A    29 A    30 A    31 A    32 A                  
 -0.604  -0.512  -0.478  -0.387  -0.376  -0.375
 33 A    34 A    35 A    36 A    37 A    38 A                                  
 -- Virtual --                   
  0.010   0.039   0.057   0.076   0.084   0.087   0.102   0.188
 39 A    40 A    41 A    42 A    43 A    44 A    45 A    46 A                  
  0.220   0.228   0.236   0.278   0.291   0.321   0.332   0.355
 47 A    48 A    49 A    50 A    51 A    52 A    53 A    54 A                  
  0.383   0.390   0.483   0.514   0.565   0.589   0.595   0.603
 55 A    56 A    57 A    58 A    59 A    60 A    61 A    62 A                  
  0.672   0.726   0.810   0.885   0.903   0.931   0.934   1.030
 63 A    64 A    65 A    66 A    67 A    68 A    69 A    70 A                  
  1.081   1.140   1.273   1.364   1.543   1.560   1.572   1.625
 71 A    72 A    73 A    74 A    75 A    76 A    77 A    78 A                  
  1.750   1.775   1.835   1.930   2.215   2.385   2.512   2.666
 79 A    80 A    81 A    82 A    83 A    84 A    85 A    86 A                  
  2.878   3.042   3.343   4.254   4.392   4.494   4.500   4.507
 87 A    88 A    89 A    90 A    91 A    92 A    93 A    94 A                  
  4.533   4.634   4.755   4.950   6.541   6.554   6.586   7.513
 95 A    96 A    97 A    98 A    99 A   100 A   101 A   102 A                  
 14.705  14.795  14.939  28.867  29.541  29.551  29.577  29.890
103 A   104 A   105 A   106 A   107 A   108 A   109 A   110 A                  
 29.893  29.895  29.904  29.969  36.811 130.603 130.610 130.635
111 A   112 A   113 A   114 A   115 A   116 A   117 A   118 A                  
154.268 166.1291912.185
119 A   120 A   121 A                                                          

 Occupation and symmetry of molecular orbitals

 Point group: C1 (1 irreducible representation).

                           A     All 
 -------------------------------------
 All molecular orbitals:
  - Alpha                  121   121 
  - Beta                   121   121 
 -------------------------------------
 Alpha orbitals:
  - Frozen occupied        24    24  
  - Active occupied        14    14  
  - Active virtual         83    83  
  - Frozen virtual         0     0   
 -------------------------------------
 Beta orbitals:
  - Frozen occupied        24    24  
  - Active occupied        14    14  
  - Active virtual         83    83  
  - Frozen virtual         0     0   
 -------------------------------------

 Import integrals:   CPU 0.00 s  wall 0.00 s

 Import integrals:   CPU 31.48 s  wall 5.47 s

 MP2 amplitudes:   CPU 0.10 s  wall 0.04 s

Running a double precision version
           CCSD T amplitudes will be solved using DIIS.

           Start     Size      MaxIter   EConv     TConv     
           3         7         100       1.00e-07  1.00e-05  
 ------------------------------------------------------------------------------
           Energy (a.u.)   Ediff      Tdiff       Comment
 ------------------------------------------------------------------------------
         -7313.10024215                           
     1   -7313.09450946   5.73e-03   7.08e-01     
     2   -7313.11099766   1.65e-02   9.31e-02     
     3   -7313.11066921   3.28e-04   4.25e-02     
     4   -7313.11244645   1.78e-03   1.45e-02     Switched to DIIS steps.
     5   -7313.11319219   7.46e-04   1.16e-02     
     6   -7313.11323447   4.23e-05   2.17e-03     
     7   -7313.11324126   6.79e-06   1.11e-03     
     8   -7313.11324594   4.69e-06   4.00e-04     
     9   -7313.11324688   9.40e-07   2.08e-04     
    10   -7313.11324693   4.58e-08   6.36e-05     
    11   -7313.11324691   2.24e-08   2.91e-05     
    12   -7313.11324690   9.90e-09   1.05e-05     
    13   -7313.11324691   1.17e-08   4.61e-06     
 ------------------------------------------------------------------------------
         -7313.11324691                           CCSD T converged.

End of double precision
 SCF energy                 = -7312.59833785
 MP2 energy                 = -7313.10024215
 CCSD correlation energy     =    -0.51490906
 CCSD total energy           = -7313.11324691

 CCSD  T1^2 = 0.0124  T2^2 = 0.2196  Leading amplitudes:

 Amplitude    Orbitals with energies
 -0.0249       35 (A) A                  ->    39 (A) A                   
              -0.4776                          0.0097                     
 -0.0249       35 (A) B                  ->    39 (A) B                   
              -0.4776                          0.0097                     
  0.0235       34 (A) A                  ->    40 (A) A                   
              -0.5121                          0.0394                     
  0.0235       34 (A) B                  ->    40 (A) B                   
              -0.5121                          0.0394                     

 Amplitude    Orbitals with energies
 -0.1010       35 (A) A      35 (A) B    ->    39 (A) A      39 (A) B     
              -0.4776       -0.4776            0.0097        0.0097       
  0.1010       35 (A) A      35 (A) B    ->    39 (A) B      39 (A) A     
              -0.4776       -0.4776            0.0097        0.0097       
  0.1010       35 (A) B      35 (A) A    ->    39 (A) A      39 (A) B     
              -0.4776       -0.4776            0.0097        0.0097       
 -0.1010       35 (A) B      35 (A) A    ->    39 (A) B      39 (A) A     
              -0.4776       -0.4776            0.0097        0.0097       

 Computing CCSD intemediates for later calculations in double precision
 Finished.

Running a double precision version
           CCSD Lambda amplitudes will be solved using DIIS.
           Start     Size      MaxIter   EConv     LConv     
           3         7         100       1.00e-07  1.00e-05  
 ------------------------------------------------------------------------------
            Enorm      Ldiff       Comment
 ------------------------------------------------------------------------------
     1     5.15e-02   3.71e-02     
     2     1.54e-02   6.48e-03     
     3     6.33e-03   1.50e-03     
     4     3.94e-03   1.37e-03     Switched to DIIS steps.
     5     1.20e-03   7.13e-04     
     6     6.00e-04   1.74e-04     
     7     2.34e-04   5.38e-05     
     8     1.07e-04   7.33e-07     
     9     3.75e-05   4.35e-06     
    10     1.54e-05   7.02e-07     
    11     6.03e-06   1.23e-07     
    12     2.21e-06   4.61e-08     
    13     8.26e-07   8.60e-08     
    14     3.16e-07   4.35e-08     
    15     1.66e-07   1.94e-08     
    16     7.77e-08   1.77e-08     
 ------------------------------------------------------------------------------
                                   CCSD Lambda converged.

 Computing density matrices in double precision...
           Orbital response amplitudes will be solved using DIIS.
           Start     Size      MaxIter   EConv     LConv     
           3         7         100       1.00e-06  1.00e-06  
 ------------------------------------------------------------------------------
            Enorm      Ldiff       Comment
 ------------------------------------------------------------------------------
     1     8.27e-02   3.88e-03     
     2     6.35e-02   1.60e-02     
     3     7.64e-02   2.92e-02     
     4     1.69e-02   3.45e-02     Switched to DIIS steps.
     5     2.58e-03   2.65e-04     
     6     1.60e-03   3.87e-04     
     7     6.97e-04   2.73e-04     
     8     1.18e-04   1.78e-04     
     9     2.02e-05   2.01e-05     
    10     7.14e-06   1.88e-06     
    11     1.86e-06   2.05e-07     
    12     5.12e-07   1.19e-07     
 ------------------------------------------------------------------------------
                                   Orbital response converged.

 Computing density matrices... Done.
 CCSD calculation:   CPU 724.96 s  wall 132.30 s

 Transferring MO TPDM to AO TPDM
 Transferring g2_o1o1o1o1
 Transferring g2_o1o1o1v1
 Transferring g2_o1o1v1v1
 Transferring g2_o1v1o1v1
 Transferring g2_o1v1v1v1
 Transferring g2_v1v1v1v1
 Adding separable TPDM
 Computing TPDM gradient
 --------------------------------------------------------
 2e gradient
  Atom          X               Y               Z
 --------------------------------------------------------
    1        -43.373625        5.522580        0.000000  
    2         25.266251      -22.019288       -0.000000  
    3         19.180548       10.354467        0.000000  
    4         -1.073175        6.142242       -0.000000  
 --------------------------------------------------------
 --------------------------------------------------------
 Final gradient
  Atom          X               Y               Z
 --------------------------------------------------------
    1        -43.373625        5.522580        0.000000  
    2         25.266251      -22.019288       -0.000000  
    3         19.180548       10.354467        0.000000  
    4         -1.073175        6.142242       -0.000000  
 --------------------------------------------------------
 Analytic gradient from two-electron contribution:   CPU 168.36 s  wall 33.73 s

 Total ccman2 time:   CPU 929.31 s  wall 172.69 s


 --------------------------------------------------------------

                    Orbital Energies (a.u.)
 --------------------------------------------------------------

 Alpha MOs
 -- Occupied --
********-180.8598-169.6661-169.6655-169.6655 -80.0553 -37.9137 -33.1009
-33.0981 -33.0979 -24.2849 -24.2841 -24.2838 -24.2813 -24.2813 -15.6062
 -7.5932  -7.2306  -5.4855  -5.4842  -5.4834  -5.4620  -5.4541  -5.4536
 -2.3845  -2.3811  -2.3805  -2.3720  -2.3720  -1.1948  -0.8680  -0.7854
 -0.6045  -0.5121  -0.4776  -0.3874  -0.3760  -0.3752
 -- Virtual --
  0.0097   0.0394   0.0571   0.0759   0.0841   0.0869   0.1019   0.1877
  0.2198   0.2278   0.2365   0.2781   0.2908   0.3207   0.3322   0.3551
  0.3826   0.3900   0.4833   0.5142   0.5650   0.5885   0.5952   0.6028
  0.6720   0.7264   0.8096   0.8848   0.9032   0.9314   0.9341   1.0305
  1.0808   1.1399   1.2732   1.3642   1.5426   1.5604   1.5718   1.6251
  1.7497   1.7753   1.8354   1.9295   2.2149   2.3849   2.5116   2.6664
  2.8779   3.0419   3.3432   4.2542   4.3919   4.4943   4.5005   4.5068
  4.5335   4.6344   4.7553   4.9495   6.5413   6.5540   6.5860   7.5129
 14.7049  14.7951  14.9394  28.8668  29.5412  29.5507  29.5774  29.8904
 29.8927  29.8954  29.9042  29.9689  36.8109 130.6029 130.6100 130.6348
154.2679 166.12941912.1852
 --------------------------------------------------------------

          Ground-State Mulliken Net Atomic Charges

     Atom                 Charge (a.u.)
  ----------------------------------------
      1 I                    -0.293522
      2 P                     0.373638
      3 N                    -0.367969
      4 H                     0.287853
  ----------------------------------------
  Sum of atomic charges =     0.000000

 -----------------------------------------------------------------
                    Cartesian Multipole Moments
 -----------------------------------------------------------------
    Charge (ESU x 10^10)
                 0.0000
    Dipole Moment (Debye)
         X      -0.7817      Y      -0.1967      Z      -0.0000
       Tot       0.8061
    Quadrupole Moments (Debye-Ang)
        XX     -52.4442     XY      -0.1843     YY     -45.4574
        XZ       0.0000     YZ      -0.0000     ZZ     -48.0819
    Octopole Moments (Debye-Ang^2)
       XXX      64.3362    XXY      -0.3753    XYY       4.7343
       YYY     -10.1306    XXZ      -0.0000    XYZ      -0.0000
       YYZ      -0.0000    XZZ      10.2547    YZZ      -0.1665
       ZZZ      -0.0000
    Hexadecapole Moments (Debye-Ang^3)
      XXXX    -720.5938   XXXY     -13.8771   XXYY    -113.5965
      XYYY      17.1656   YYYY    -108.9007   XXXZ       0.0000
      XXYZ       0.0000   XYYZ       0.0000   YYYZ       0.0000
      XXZZ    -117.1212   XYZZ      -1.2379   YYZZ     -31.2425
      XZZZ       0.0000   YZZZ       0.0000   ZZZZ     -67.8864
 -----------------------------------------------------------------
 DrvMan completing analytic gradient of the correlated energy
 Correlated dipole moment
            1
    1  -0.3075546
    2  -0.0773902
    3  -0.0000000
 Energy read as -7313.113246908
 Full Analytical Gradient: (in a.u., or Hartree/Bohr)
             1             2             3             4
    1    0.00003580    0.00032865   -0.00005899   -0.00030546
    2   -0.00004860    0.00074653   -0.00152132    0.00082339
    3   -0.00000000   -0.00000000    0.00000000    0.00000000
 Gradient time:  CPU 0.77 s  wall 0.78 s
 ----------------------------------------------------------------
             Standard Nuclear Orientation (Angstroms)
    I     Atom           X                Y                Z
 ----------------------------------------------------------------
    1      I       0.8389346105    -0.0392216506    -0.0000000000
    2      P      -1.6447554640     0.5744658150     0.0000000000
    3      N      -2.5122749749    -0.6963636733     0.0010000000
    4      H      -2.2062775700    -1.6636940299    -0.0000000000
 ----------------------------------------------------------------
 Nuclear Repulsion Energy =   273.2542762756 hartrees
 There are       38 alpha and       38 beta electrons

                       Distance Matrix (Angstroms)
             I (  1)   P (  2)   N (  3)
   P (  2)  2.558384
   N (  3)  3.415032  1.538700
   H (  4)  3.451410  2.307524  1.014575

 Requested basis set is 6-311++G(d,p)
 There are 48 shells and 121 basis functions
 A cutoff of  1.0D-14 yielded   1044 shell pairs
 There are      6971 function pairs (      7835 Cartesian)
 Smallest overlap matrix eigenvalue = 2.48E-03
 Guess MOs from SCF MO coefficient file

 -----------------------------------------------------------------------
  General SCF calculation program by
  Eric Jon Sundstrom, Paul Horn, Yuezhi Mao, Dmitri Zuev, Alec White,
  David Stuck, Shaama M.S., Shane Yost, Joonho Lee, David Small,
  Daniel Levine, Susi Lehtola, Hugh Burton, Evgeny Epifanovsky
 -----------------------------------------------------------------------
 Hartree-Fock
 using 6 threads for integral computing
 -------------------------------------------------------
 OpenMP Integral computing Module                
 Release: version 2.0, May 2017, Q-Chem Inc. Pleasanton 
 -------------------------------------------------------
 A restricted SCF calculation will be
 performed using DIIS
 SCF converges when DIIS error is below 1.0e-08
 ---------------------------------------
  Cycle       Energy         DIIS error
 ---------------------------------------
    1   -7312.5983706626      2.04e-05  
    2   -7312.5983715155      5.16e-06  
    3   -7312.5983716008      2.36e-06  
    4   -7312.5983716180      1.25e-06  
    5   -7312.5983716238      4.18e-07  
    6   -7312.5983716258      2.25e-07  
    7   -7312.5983716264      9.40e-08  
    8   -7312.5983716265      3.30e-08  
    9   -7312.5983716266      1.64e-08  
   10   -7312.5983716265      5.74e-09  Convergence criterion met
 ---------------------------------------
 SCF time:   CPU 5.78s  wall 1.00s 
 SCF   energy in the final basis set =    -7312.5983716265
 Total energy in the final basis set =    -7312.5983716265


 ------------------------------------------------------------------------------

   CCMAN2: suite of methods based on coupled cluster
           and equation of motion theories.

   Components:
   * libvmm-1.3-trunk
     by Evgeny Epifanovsky, Ilya Kaliman.
   * libtensor-2.5-trunk
     by Evgeny Epifanovsky, Michael Wormit, Dmitry Zuev, Sam Manzer, 
        Ilya Kaliman.
   * libcc-2.5-trunk
     by Evgeny Epifanovsky, Arik Landau, Tomasz Kus, Kirill Khistyaev, 
        Dmitry Zuev, Prashant Manohar, Xintian Feng, Anna Krylov, 
        Matthew Goldey, Alec White, Thomas Jagau, Kaushik Nanda, 
        Anastasia Gunina, Alexander Kunitsa, Joonho Lee.

   CCMAN original authors:
   Anna I. Krylov, C. David Sherrill, Steven R. Gwaltney,
   Edward F. C. Byrd (2000)
   Sergey V. Levchenko, Lyudmila V. Slipchenko, Tao Wang,
   Ana-Maria C. Cristian (2003)
   Piotr A. Pieniazek, C. Melania Oana, Evgeny Epifanovsky (2007)
   Prashant Manohar (2009)

 ------------------------------------------------------------------------------


 Allocating and initializing 30808MB of RAM...
 Calculation will run on 6 cores.


 Alpha MOs, Restricted
 -- Occupied --                  
******* -180.86 -169.67 -169.67 -169.67  -80.06  -37.91  -33.10
  1 A     2 A     3 A     4 A     5 A     6 A     7 A     8 A                  
-33.098 -33.098 -24.285 -24.284 -24.284 -24.281 -24.281 -15.606
  9 A    10 A    11 A    12 A    13 A    14 A    15 A    16 A                  
 -7.593  -7.230  -5.485  -5.484  -5.483  -5.462  -5.454  -5.454
 17 A    18 A    19 A    20 A    21 A    22 A    23 A    24 A                  
 -2.384  -2.381  -2.380  -2.372  -2.372  -1.195  -0.868  -0.785
 25 A    26 A    27 A    28 A    29 A    30 A    31 A    32 A                  
 -0.604  -0.512  -0.478  -0.387  -0.376  -0.375
 33 A    34 A    35 A    36 A    37 A    38 A                                  
 -- Virtual --                   
  0.010   0.039   0.057   0.076   0.084   0.087   0.102   0.188
 39 A    40 A    41 A    42 A    43 A    44 A    45 A    46 A                  
  0.220   0.228   0.237   0.278   0.291   0.321   0.332   0.355
 47 A    48 A    49 A    50 A    51 A    52 A    53 A    54 A                  
  0.383   0.390   0.483   0.514   0.565   0.589   0.595   0.603
 55 A    56 A    57 A    58 A    59 A    60 A    61 A    62 A                  
  0.672   0.726   0.810   0.885   0.903   0.931   0.934   1.030
 63 A    64 A    65 A    66 A    67 A    68 A    69 A    70 A                  
  1.081   1.140   1.273   1.365   1.543   1.560   1.572   1.625
 71 A    72 A    73 A    74 A    75 A    76 A    77 A    78 A                  
  1.750   1.775   1.835   1.929   2.214   2.385   2.512   2.666
 79 A    80 A    81 A    82 A    83 A    84 A    85 A    86 A                  
  2.879   3.042   3.342   4.254   4.392   4.494   4.501   4.507
 87 A    88 A    89 A    90 A    91 A    92 A    93 A    94 A                  
  4.534   4.634   4.755   4.949   6.541   6.554   6.586   7.513
 95 A    96 A    97 A    98 A    99 A   100 A   101 A   102 A                  
 14.705  14.795  14.940  28.867  29.541  29.551  29.577  29.890
103 A   104 A   105 A   106 A   107 A   108 A   109 A   110 A                  
 29.893  29.895  29.904  29.969  36.810 130.603 130.610 130.635
111 A   112 A   113 A   114 A   115 A   116 A   117 A   118 A                  
154.268 166.1301912.185
119 A   120 A   121 A                                                          

 Beta MOs, Restricted
 -- Occupied --                  
******* -180.86 -169.67 -169.67 -169.67  -80.06  -37.91  -33.10
  1 A     2 A     3 A     4 A     5 A     6 A     7 A     8 A                  
-33.098 -33.098 -24.285 -24.284 -24.284 -24.281 -24.281 -15.606
  9 A    10 A    11 A    12 A    13 A    14 A    15 A    16 A                  
 -7.593  -7.230  -5.485  -5.484  -5.483  -5.462  -5.454  -5.454
 17 A    18 A    19 A    20 A    21 A    22 A    23 A    24 A                  
 -2.384  -2.381  -2.380  -2.372  -2.372  -1.195  -0.868  -0.785
 25 A    26 A    27 A    28 A    29 A    30 A    31 A    32 A                  
 -0.604  -0.512  -0.478  -0.387  -0.376  -0.375
 33 A    34 A    35 A    36 A    37 A    38 A                                  
 -- Virtual --                   
  0.010   0.039   0.057   0.076   0.084   0.087   0.102   0.188
 39 A    40 A    41 A    42 A    43 A    44 A    45 A    46 A                  
  0.220   0.228   0.237   0.278   0.291   0.321   0.332   0.355
 47 A    48 A    49 A    50 A    51 A    52 A    53 A    54 A                  
  0.383   0.390   0.483   0.514   0.565   0.589   0.595   0.603
 55 A    56 A    57 A    58 A    59 A    60 A    61 A    62 A                  
  0.672   0.726   0.810   0.885   0.903   0.931   0.934   1.030
 63 A    64 A    65 A    66 A    67 A    68 A    69 A    70 A                  
  1.081   1.140   1.273   1.365   1.543   1.560   1.572   1.625
 71 A    72 A    73 A    74 A    75 A    76 A    77 A    78 A                  
  1.750   1.775   1.835   1.929   2.214   2.385   2.512   2.666
 79 A    80 A    81 A    82 A    83 A    84 A    85 A    86 A                  
  2.879   3.042   3.342   4.254   4.392   4.494   4.501   4.507
 87 A    88 A    89 A    90 A    91 A    92 A    93 A    94 A                  
  4.534   4.634   4.755   4.949   6.541   6.554   6.586   7.513
 95 A    96 A    97 A    98 A    99 A   100 A   101 A   102 A                  
 14.705  14.795  14.940  28.867  29.541  29.551  29.577  29.890
103 A   104 A   105 A   106 A   107 A   108 A   109 A   110 A                  
 29.893  29.895  29.904  29.969  36.810 130.603 130.610 130.635
111 A   112 A   113 A   114 A   115 A   116 A   117 A   118 A                  
154.268 166.1301912.185
119 A   120 A   121 A                                                          

 Occupation and symmetry of molecular orbitals

 Point group: C1 (1 irreducible representation).

                           A     All 
 -------------------------------------
 All molecular orbitals:
  - Alpha                  121   121 
  - Beta                   121   121 
 -------------------------------------
 Alpha orbitals:
  - Frozen occupied        24    24  
  - Active occupied        14    14  
  - Active virtual         83    83  
  - Frozen virtual         0     0   
 -------------------------------------
 Beta orbitals:
  - Frozen occupied        24    24  
  - Active occupied        14    14  
  - Active virtual         83    83  
  - Frozen virtual         0     0   
 -------------------------------------

 Import integrals:   CPU 0.00 s  wall 0.00 s

 Import integrals:   CPU 31.76 s  wall 5.58 s

 MP2 amplitudes:   CPU 0.11 s  wall 0.04 s

Running a double precision version
           CCSD T amplitudes will be solved using DIIS.

           Start     Size      MaxIter   EConv     TConv     
           3         7         100       1.00e-07  1.00e-05  
 ------------------------------------------------------------------------------
           Energy (a.u.)   Ediff      Tdiff       Comment
 ------------------------------------------------------------------------------
         -7313.10023935                           
     1   -7313.09452319   5.72e-03   7.08e-01     
     2   -7313.11099811   1.65e-02   9.31e-02     
     3   -7313.11067375   3.24e-04   4.25e-02     
     4   -7313.11244896   1.78e-03   1.45e-02     Switched to DIIS steps.
     5   -7313.11319369   7.45e-04   1.16e-02     
     6   -7313.11323585   4.22e-05   2.17e-03     
     7   -7313.11324263   6.78e-06   1.11e-03     
     8   -7313.11324730   4.67e-06   4.00e-04     
     9   -7313.11324823   9.31e-07   2.07e-04     
    10   -7313.11324828   4.65e-08   6.34e-05     
    11   -7313.11324825   2.44e-08   2.90e-05     
    12   -7313.11324824   9.67e-09   1.03e-05     
    13   -7313.11324825   1.17e-08   4.58e-06     
 ------------------------------------------------------------------------------
         -7313.11324825                           CCSD T converged.

End of double precision
 SCF energy                 = -7312.59837163
 MP2 energy                 = -7313.10023935
 CCSD correlation energy     =    -0.51487663
 CCSD total energy           = -7313.11324825

 CCSD  T1^2 = 0.0124  T2^2 = 0.2195  Leading amplitudes:

 Amplitude    Orbitals with energies
 -0.0249       35 (A) A                  ->    39 (A) A                   
              -0.4778                          0.0098                     
 -0.0249       35 (A) B                  ->    39 (A) B                   
              -0.4778                          0.0098                     
  0.0234       34 (A) A                  ->    40 (A) A                   
              -0.5122                          0.0394                     
  0.0234       34 (A) B                  ->    40 (A) B                   
              -0.5122                          0.0394                     

 Amplitude    Orbitals with energies
 -0.1008       35 (A) A      35 (A) B    ->    39 (A) A      39 (A) B     
              -0.4778       -0.4778            0.0098        0.0098       
  0.1008       35 (A) A      35 (A) B    ->    39 (A) B      39 (A) A     
              -0.4778       -0.4778            0.0098        0.0098       
  0.1008       35 (A) B      35 (A) A    ->    39 (A) A      39 (A) B     
              -0.4778       -0.4778            0.0098        0.0098       
 -0.1008       35 (A) B      35 (A) A    ->    39 (A) B      39 (A) A     
              -0.4778       -0.4778            0.0098        0.0098       

 Computing CCSD intemediates for later calculations in double precision
 Finished.

Running a double precision version
           CCSD Lambda amplitudes will be solved using DIIS.
           Start     Size      MaxIter   EConv     LConv     
           3         7         100       1.00e-07  1.00e-05  
 ------------------------------------------------------------------------------
            Enorm      Ldiff       Comment
 ------------------------------------------------------------------------------
     1     5.15e-02   3.71e-02     
     2     1.54e-02   6.48e-03     
     3     6.32e-03   1.50e-03     
     4     3.93e-03   1.37e-03     Switched to DIIS steps.
     5     1.20e-03   7.11e-04     
     6     5.99e-04   1.73e-04     
     7     2.33e-04   5.35e-05     
     8     1.06e-04   7.45e-07     
     9     3.74e-05   4.32e-06     
    10     1.53e-05   6.92e-07     
    11     6.01e-06   1.20e-07     
    12     2.20e-06   4.61e-08     
    13     8.22e-07   8.59e-08     
    14     3.15e-07   4.32e-08     
    15     1.65e-07   1.94e-08     
    16     7.75e-08   1.76e-08     
 ------------------------------------------------------------------------------
                                   CCSD Lambda converged.

 Computing density matrices in double precision...
           Orbital response amplitudes will be solved using DIIS.
           Start     Size      MaxIter   EConv     LConv     
           3         7         100       1.00e-06  1.00e-06  
 ------------------------------------------------------------------------------
            Enorm      Ldiff       Comment
 ------------------------------------------------------------------------------
     1     8.26e-02   3.93e-03     
     2     6.33e-02   1.60e-02     
     3     7.60e-02   2.91e-02     
     4     1.69e-02   3.43e-02     Switched to DIIS steps.
     5     2.56e-03   2.79e-04     
     6     1.60e-03   3.84e-04     
     7     6.94e-04   2.72e-04     
     8     1.18e-04   1.78e-04     
     9     2.00e-05   2.00e-05     
    10     7.11e-06   1.88e-06     
    11     1.85e-06   2.03e-07     
    12     5.10e-07   1.20e-07     
 ------------------------------------------------------------------------------
                                   Orbital response converged.

 Computing density matrices... Done.
 CCSD calculation:   CPU 724.27 s  wall 132.43 s

 Transferring MO TPDM to AO TPDM
 Transferring g2_o1o1o1o1
 Transferring g2_o1o1o1v1
 Transferring g2_o1o1v1v1
 Transferring g2_o1v1o1v1
 Transferring g2_o1v1v1v1
 Transferring g2_v1v1v1v1
 Adding separable TPDM
 Computing TPDM gradient
 --------------------------------------------------------
 2e gradient
  Atom          X               Y               Z
 --------------------------------------------------------
    1        -43.373071        5.523413        0.002595  
    2         25.254426      -22.020083        0.011236  
    3         19.189352       10.354432       -0.021170  
    4         -1.070707        6.142239        0.007339  
 --------------------------------------------------------
 --------------------------------------------------------
 Final gradient
  Atom          X               Y               Z
 --------------------------------------------------------
    1        -43.373071        5.523413        0.002595  
    2         25.254426      -22.020083        0.011236  
    3         19.189352       10.354432       -0.021170  
    4         -1.070707        6.142239        0.007339  
 --------------------------------------------------------
 Analytic gradient from two-electron contribution:   CPU 169.12 s  wall 33.88 s

 Total ccman2 time:   CPU 930.09 s  wall 173.18 s


 --------------------------------------------------------------

                    Orbital Energies (a.u.)
 --------------------------------------------------------------

 Alpha MOs
 -- Occupied --
********-180.8597-169.6660-169.6655-169.6654 -80.0552 -37.9136 -33.1009
-33.0981 -33.0978 -24.2848 -24.2840 -24.2838 -24.2813 -24.2813 -15.6063
 -7.5932  -7.2305  -5.4855  -5.4841  -5.4833  -5.4619  -5.4541  -5.4535
 -2.3844  -2.3811  -2.3804  -2.3719  -2.3719  -1.1950  -0.8679  -0.7853
 -0.6044  -0.5122  -0.4778  -0.3873  -0.3760  -0.3752
 -- Virtual --
  0.0098   0.0394   0.0571   0.0759   0.0841   0.0869   0.1019   0.1878
  0.2198   0.2278   0.2365   0.2780   0.2907   0.3207   0.3323   0.3551
  0.3826   0.3900   0.4834   0.5143   0.5651   0.5885   0.5952   0.6028
  0.6719   0.7263   0.8099   0.8851   0.9032   0.9311   0.9339   1.0303
  1.0808   1.1400   1.2733   1.3652   1.5426   1.5604   1.5717   1.6251
  1.7495   1.7753   1.8353   1.9295   2.2137   2.3851   2.5116   2.6657
  2.8787   3.0421   3.3417   4.2541   4.3922   4.4943   4.5005   4.5068
  4.5336   4.6345   4.7554   4.9488   6.5414   6.5541   6.5860   7.5135
 14.7050  14.7953  14.9403  28.8669  29.5412  29.5508  29.5775  29.8904
 29.8928  29.8954  29.9043  29.9690  36.8100 130.6030 130.6100 130.6349
154.2680 166.13021912.1852
 --------------------------------------------------------------

          Ground-State Mulliken Net Atomic Charges

     Atom                 Charge (a.u.)
  ----------------------------------------
      1 I                    -0.293796
      2 P                     0.373578
      3 N                    -0.367633
      4 H                     0.287851
  ----------------------------------------
  Sum of atomic charges =     0.000000

 -----------------------------------------------------------------
                    Cartesian Multipole Moments
 -----------------------------------------------------------------
    Charge (ESU x 10^10)
                 0.0000
    Dipole Moment (Debye)
         X      -0.7856      Y      -0.1992      Z      -0.0024
       Tot       0.8105
    Quadrupole Moments (Debye-Ang)
        XX     -52.4372     XY      -0.1768     YY     -45.4562
        XZ       0.0078     YZ       0.0020     ZZ     -48.0807
    Octopole Moments (Debye-Ang^2)
       XXX      64.2972    XXY      -0.3988    XYY       4.7253
       YYY     -10.1515    XXZ      -0.0244    XYZ      -0.0056
       YYZ      -0.0080    XZZ      10.2494    YZZ      -0.1712
       ZZZ      -0.0189
    Hexadecapole Moments (Debye-Ang^3)
      XXXX    -720.4859   XXXY     -13.7752   XXYY    -113.5668
      XYYY      17.2188   YYYY    -108.8663   XXXZ       0.1059
      XXYZ       0.0195   XYYZ       0.0207   YYYZ       0.0142
      XXZZ    -117.1115   XYZZ      -1.2243   YYZZ     -31.2361
      XZZZ       0.0516   YZZZ       0.0132   ZZZZ     -67.8825
 -----------------------------------------------------------------
 DrvMan completing analytic gradient of the correlated energy
 Correlated dipole moment
            1
    1  -0.3090968
    2  -0.0783658
    3  -0.0009475
 Energy read as -7313.113248254
 Full Analytical Gradient: (in a.u., or Hartree/Bohr)
             1             2             3             4
    1    0.00000565   -0.00008731    0.00008459   -0.00000293
    2   -0.00003057   -0.00001199    0.00001499    0.00002756
    3    0.00001759   -0.00004926    0.00008446   -0.00005278
 Gradient time:  CPU 0.79 s  wall 0.80 s
 ----------------------------------------------------------------
             Standard Nuclear Orientation (Angstroms)
    I     Atom           X                Y                Z
 ----------------------------------------------------------------
    1      I       0.8389346105    -0.0392216506    -0.0000000000
    2      P      -1.6447554640     0.5744658150     0.0000000000
    3      N      -2.5122749749    -0.6963636733    -0.0000000000
    4      H      -2.2052775700    -1.6636940299    -0.0000000000
 ----------------------------------------------------------------
 Nuclear Repulsion Energy =   273.2556417939 hartrees
 There are       38 alpha and       38 beta electrons

                       Distance Matrix (Angstroms)
             I (  1)   P (  2)   N (  3)
   P (  2)  2.558384
   N (  3)  3.415032  1.538700
   H (  4)  3.450527  2.307281  1.014877

 Requested basis set is 6-311++G(d,p)
 There are 48 shells and 121 basis functions
 A cutoff of  1.0D-14 yielded   1044 shell pairs
 There are      6971 function pairs (      7835 Cartesian)
 Smallest overlap matrix eigenvalue = 2.48E-03
 Guess MOs from SCF MO coefficient file

 -----------------------------------------------------------------------
  General SCF calculation program by
  Eric Jon Sundstrom, Paul Horn, Yuezhi Mao, Dmitri Zuev, Alec White,
  David Stuck, Shaama M.S., Shane Yost, Joonho Lee, David Small,
  Daniel Levine, Susi Lehtola, Hugh Burton, Evgeny Epifanovsky
 -----------------------------------------------------------------------
 Hartree-Fock
 using 6 threads for integral computing
 -------------------------------------------------------
 OpenMP Integral computing Module                
 Release: version 2.0, May 2017, Q-Chem Inc. Pleasanton 
 -------------------------------------------------------
 A restricted SCF calculation will be
 performed using DIIS
 SCF converges when DIIS error is below 1.0e-08
 ---------------------------------------
  Cycle       Energy         DIIS error
 ---------------------------------------
    1   -7312.5983649984      1.30e-05  
    2   -7312.5983653945      3.25e-06  
    3   -7312.5983654401      1.58e-06  
    4   -7312.5983654472      6.81e-07  
    5   -7312.5983654504      2.86e-07  
    6   -7312.5983654516      1.43e-07  
    7   -7312.5983654520      4.64e-08  
    8   -7312.5983654520      1.46e-08  
    9   -7312.5983654520      4.68e-09  Convergence criterion met
 ---------------------------------------
 SCF time:   CPU 5.09s  wall 1.00s 
 SCF   energy in the final basis set =    -7312.5983654520
 Total energy in the final basis set =    -7312.5983654520


 ------------------------------------------------------------------------------

   CCMAN2: suite of methods based on coupled cluster
           and equation of motion theories.

   Components:
   * libvmm-1.3-trunk
     by Evgeny Epifanovsky, Ilya Kaliman.
   * libtensor-2.5-trunk
     by Evgeny Epifanovsky, Michael Wormit, Dmitry Zuev, Sam Manzer, 
        Ilya Kaliman.
   * libcc-2.5-trunk
     by Evgeny Epifanovsky, Arik Landau, Tomasz Kus, Kirill Khistyaev, 
        Dmitry Zuev, Prashant Manohar, Xintian Feng, Anna Krylov, 
        Matthew Goldey, Alec White, Thomas Jagau, Kaushik Nanda, 
        Anastasia Gunina, Alexander Kunitsa, Joonho Lee.

   CCMAN original authors:
   Anna I. Krylov, C. David Sherrill, Steven R. Gwaltney,
   Edward F. C. Byrd (2000)
   Sergey V. Levchenko, Lyudmila V. Slipchenko, Tao Wang,
   Ana-Maria C. Cristian (2003)
   Piotr A. Pieniazek, C. Melania Oana, Evgeny Epifanovsky (2007)
   Prashant Manohar (2009)

 ------------------------------------------------------------------------------


 Allocating and initializing 30808MB of RAM...
 Calculation will run on 6 cores.


 Alpha MOs, Restricted
 -- Occupied --                  
******* -180.86 -169.67 -169.67 -169.67  -80.06  -37.91  -33.10
  1 A     2 A     3 A     4 A     5 A     6 A     7 A     8 A                  
-33.098 -33.098 -24.285 -24.284 -24.284 -24.281 -24.281 -15.606
  9 A    10 A    11 A    12 A    13 A    14 A    15 A    16 A                  
 -7.593  -7.231  -5.485  -5.484  -5.483  -5.462  -5.454  -5.454
 17 A    18 A    19 A    20 A    21 A    22 A    23 A    24 A                  
 -2.384  -2.381  -2.380  -2.372  -2.372  -1.195  -0.868  -0.785
 25 A    26 A    27 A    28 A    29 A    30 A    31 A    32 A                  
 -0.604  -0.512  -0.478  -0.387  -0.376  -0.375
 33 A    34 A    35 A    36 A    37 A    38 A                                  
 -- Virtual --                   
  0.010   0.039   0.057   0.076   0.084   0.087   0.102   0.188
 39 A    40 A    41 A    42 A    43 A    44 A    45 A    46 A                  
  0.220   0.228   0.237   0.278   0.291   0.321   0.332   0.355
 47 A    48 A    49 A    50 A    51 A    52 A    53 A    54 A                  
  0.383   0.390   0.483   0.514   0.565   0.589   0.595   0.603
 55 A    56 A    57 A    58 A    59 A    60 A    61 A    62 A                  
  0.672   0.726   0.810   0.885   0.903   0.931   0.934   1.030
 63 A    64 A    65 A    66 A    67 A    68 A    69 A    70 A                  
  1.081   1.140   1.273   1.365   1.543   1.560   1.572   1.625
 71 A    72 A    73 A    74 A    75 A    76 A    77 A    78 A                  
  1.749   1.775   1.835   1.929   2.213   2.385   2.512   2.665
 79 A    80 A    81 A    82 A    83 A    84 A    85 A    86 A                  
  2.879   3.042   3.341   4.254   4.392   4.494   4.501   4.507
 87 A    88 A    89 A    90 A    91 A    92 A    93 A    94 A                  
  4.534   4.634   4.755   4.948   6.541   6.554   6.586   7.513
 95 A    96 A    97 A    98 A    99 A   100 A   101 A   102 A                  
 14.705  14.795  14.940  28.867  29.541  29.551  29.577  29.890
103 A   104 A   105 A   106 A   107 A   108 A   109 A   110 A                  
 29.893  29.895  29.904  29.969  36.810 130.603 130.610 130.635
111 A   112 A   113 A   114 A   115 A   116 A   117 A   118 A                  
154.268 166.1301912.185
119 A   120 A   121 A                                                          

 Beta MOs, Restricted
 -- Occupied --                  
******* -180.86 -169.67 -169.67 -169.67  -80.06  -37.91  -33.10
  1 A     2 A     3 A     4 A     5 A     6 A     7 A     8 A                  
-33.098 -33.098 -24.285 -24.284 -24.284 -24.281 -24.281 -15.606
  9 A    10 A    11 A    12 A    13 A    14 A    15 A    16 A                  
 -7.593  -7.231  -5.485  -5.484  -5.483  -5.462  -5.454  -5.454
 17 A    18 A    19 A    20 A    21 A    22 A    23 A    24 A                  
 -2.384  -2.381  -2.380  -2.372  -2.372  -1.195  -0.868  -0.785
 25 A    26 A    27 A    28 A    29 A    30 A    31 A    32 A                  
 -0.604  -0.512  -0.478  -0.387  -0.376  -0.375
 33 A    34 A    35 A    36 A    37 A    38 A                                  
 -- Virtual --                   
  0.010   0.039   0.057   0.076   0.084   0.087   0.102   0.188
 39 A    40 A    41 A    42 A    43 A    44 A    45 A    46 A                  
  0.220   0.228   0.237   0.278   0.291   0.321   0.332   0.355
 47 A    48 A    49 A    50 A    51 A    52 A    53 A    54 A                  
  0.383   0.390   0.483   0.514   0.565   0.589   0.595   0.603
 55 A    56 A    57 A    58 A    59 A    60 A    61 A    62 A                  
  0.672   0.726   0.810   0.885   0.903   0.931   0.934   1.030
 63 A    64 A    65 A    66 A    67 A    68 A    69 A    70 A                  
  1.081   1.140   1.273   1.365   1.543   1.560   1.572   1.625
 71 A    72 A    73 A    74 A    75 A    76 A    77 A    78 A                  
  1.749   1.775   1.835   1.929   2.213   2.385   2.512   2.665
 79 A    80 A    81 A    82 A    83 A    84 A    85 A    86 A                  
  2.879   3.042   3.341   4.254   4.392   4.494   4.501   4.507
 87 A    88 A    89 A    90 A    91 A    92 A    93 A    94 A                  
  4.534   4.634   4.755   4.948   6.541   6.554   6.586   7.513
 95 A    96 A    97 A    98 A    99 A   100 A   101 A   102 A                  
 14.705  14.795  14.940  28.867  29.541  29.551  29.577  29.890
103 A   104 A   105 A   106 A   107 A   108 A   109 A   110 A                  
 29.893  29.895  29.904  29.969  36.810 130.603 130.610 130.635
111 A   112 A   113 A   114 A   115 A   116 A   117 A   118 A                  
154.268 166.1301912.185
119 A   120 A   121 A                                                          

 Occupation and symmetry of molecular orbitals

 Point group: C1 (1 irreducible representation).

                           A     All 
 -------------------------------------
 All molecular orbitals:
  - Alpha                  121   121 
  - Beta                   121   121 
 -------------------------------------
 Alpha orbitals:
  - Frozen occupied        24    24  
  - Active occupied        14    14  
  - Active virtual         83    83  
  - Frozen virtual         0     0   
 -------------------------------------
 Beta orbitals:
  - Frozen occupied        24    24  
  - Active occupied        14    14  
  - Active virtual         83    83  
  - Frozen virtual         0     0   
 -------------------------------------

 Import integrals:   CPU 0.00 s  wall 0.00 s

 Import integrals:   CPU 32.26 s  wall 5.68 s

 MP2 amplitudes:   CPU 0.06 s  wall 0.03 s

Running a double precision version
           CCSD T amplitudes will be solved using DIIS.

           Start     Size      MaxIter   EConv     TConv     
           3         7         100       1.00e-07  1.00e-05  
 ------------------------------------------------------------------------------
           Energy (a.u.)   Ediff      Tdiff       Comment
 ------------------------------------------------------------------------------
         -7313.10023807                           
     1   -7313.09452235   5.72e-03   7.08e-01     
     2   -7313.11099758   1.65e-02   9.31e-02     
     3   -7313.11067371   3.24e-04   4.25e-02     
     4   -7313.11244895   1.78e-03   1.45e-02     Switched to DIIS steps.
     5   -7313.11319368   7.45e-04   1.16e-02     
     6   -7313.11323583   4.22e-05   2.17e-03     
     7   -7313.11324261   6.77e-06   1.11e-03     
     8   -7313.11324728   4.67e-06   3.99e-04     
     9   -7313.11324821   9.30e-07   2.07e-04     
    10   -7313.11324825   4.65e-08   6.34e-05     
    11   -7313.11324823   2.46e-08   2.90e-05     
    12   -7313.11324822   9.64e-09   1.03e-05     
    13   -7313.11324823   1.18e-08   4.58e-06     
 ------------------------------------------------------------------------------
         -7313.11324823                           CCSD T converged.

End of double precision
 SCF energy                 = -7312.59836545
 MP2 energy                 = -7313.10023807
 CCSD correlation energy     =    -0.51488278
 CCSD total energy           = -7313.11324823

 CCSD  T1^2 = 0.0124  T2^2 = 0.2195  Leading amplitudes:

 Amplitude    Orbitals with energies
 -0.0249       35 (A) A                  ->    39 (A) A                   
              -0.4778                          0.0098                     
 -0.0249       35 (A) B                  ->    39 (A) B                   
              -0.4778                          0.0098                     
 -0.0234       34 (A) A                  ->    40 (A) A                   
              -0.5122                          0.0394                     
 -0.0234       34 (A) B                  ->    40 (A) B                   
              -0.5122                          0.0394                     

 Amplitude    Orbitals with energies
 -0.1008       35 (A) A      35 (A) B    ->    39 (A) A      39 (A) B     
              -0.4778       -0.4778            0.0098        0.0098       
  0.1008       35 (A) A      35 (A) B    ->    39 (A) B      39 (A) A     
              -0.4778       -0.4778            0.0098        0.0098       
  0.1008       35 (A) B      35 (A) A    ->    39 (A) A      39 (A) B     
              -0.4778       -0.4778            0.0098        0.0098       
 -0.1008       35 (A) B      35 (A) A    ->    39 (A) B      39 (A) A     
              -0.4778       -0.4778            0.0098        0.0098       

 Computing CCSD intemediates for later calculations in double precision
 Finished.

Running a double precision version
           CCSD Lambda amplitudes will be solved using DIIS.
           Start     Size      MaxIter   EConv     LConv     
           3         7         100       1.00e-07  1.00e-05  
 ------------------------------------------------------------------------------
            Enorm      Ldiff       Comment
 ------------------------------------------------------------------------------
     1     5.15e-02   3.71e-02     
     2     1.54e-02   6.47e-03     
     3     6.32e-03   1.50e-03     
     4     3.93e-03   1.37e-03     Switched to DIIS steps.
     5     1.20e-03   7.10e-04     
     6     5.99e-04   1.73e-04     
     7     2.33e-04   5.35e-05     
     8     1.06e-04   7.59e-07     
     9     3.74e-05   4.33e-06     
    10     1.53e-05   6.94e-07     
    11     6.00e-06   1.20e-07     
    12     2.20e-06   4.59e-08     
    13     8.21e-07   8.60e-08     
    14     3.15e-07   4.31e-08     
    15     1.65e-07   1.94e-08     
    16     7.73e-08   1.75e-08     
 ------------------------------------------------------------------------------
                                   CCSD Lambda converged.

 Computing density matrices in double precision...
           Orbital response amplitudes will be solved using DIIS.
           Start     Size      MaxIter   EConv     LConv     
           3         7         100       1.00e-06  1.00e-06  
 ------------------------------------------------------------------------------
            Enorm      Ldiff       Comment
 ------------------------------------------------------------------------------
     1     8.26e-02   3.94e-03     
     2     6.33e-02   1.60e-02     
     3     7.60e-02   2.90e-02     
     4     1.68e-02   3.43e-02     Switched to DIIS steps.
     5     2.56e-03   2.81e-04     
     6     1.60e-03   3.83e-04     
     7     6.94e-04   2.72e-04     
     8     1.18e-04   1.77e-04     
     9     2.01e-05   2.00e-05     
    10     7.11e-06   1.88e-06     
    11     1.85e-06   2.02e-07     
    12     5.11e-07   1.21e-07     
 ------------------------------------------------------------------------------
                                   Orbital response converged.

 Computing density matrices... Done.
 CCSD calculation:   CPU 723.39 s  wall 132.59 s

 Transferring MO TPDM to AO TPDM
 Transferring g2_o1o1o1o1
 Transferring g2_o1o1o1v1
 Transferring g2_o1o1v1v1
 Transferring g2_o1v1o1v1
 Transferring g2_o1v1v1v1
 Transferring g2_v1v1v1v1
 Adding separable TPDM
 Computing TPDM gradient
 --------------------------------------------------------
 2e gradient
  Atom          X               Y               Z
 --------------------------------------------------------
    1        -43.374148        5.523335        0.000000  
    2         25.255334      -22.017273       -0.000001  
    3         19.192609       10.353086        0.000002  
    4         -1.073795        6.140852       -0.000001  
 --------------------------------------------------------
 --------------------------------------------------------
 Final gradient
  Atom          X               Y               Z
 --------------------------------------------------------
    1        -43.374148        5.523335        0.000000  
    2         25.255334      -22.017273       -0.000001  
    3         19.192609       10.353086        0.000002  
    4         -1.073795        6.140852       -0.000001  
 --------------------------------------------------------
 Analytic gradient from two-electron contribution:   CPU 169.32 s  wall 34.31 s

 Total ccman2 time:   CPU 929.27 s  wall 173.69 s


 --------------------------------------------------------------

                    Orbital Energies (a.u.)
 --------------------------------------------------------------

 Alpha MOs
 -- Occupied --
********-180.8597-169.6661-169.6655-169.6654 -80.0552 -37.9136 -33.1009
-33.0981 -33.0978 -24.2849 -24.2840 -24.2838 -24.2813 -24.2813 -15.6063
 -7.5931  -7.2305  -5.4854  -5.4841  -5.4833  -5.4619  -5.4541  -5.4535
 -2.3844  -2.3811  -2.3805  -2.3719  -2.3719  -1.1950  -0.8679  -0.7852
 -0.6044  -0.5122  -0.4778  -0.3873  -0.3760  -0.3752
 -- Virtual --
  0.0098   0.0394   0.0571   0.0759   0.0841   0.0869   0.1019   0.1878
  0.2198   0.2278   0.2365   0.2780   0.2906   0.3206   0.3322   0.3551
  0.3826   0.3900   0.4835   0.5142   0.5651   0.5885   0.5952   0.6027
  0.6719   0.7263   0.8098   0.8851   0.9032   0.9310   0.9338   1.0303
  1.0807   1.1399   1.2734   1.3652   1.5425   1.5604   1.5716   1.6251
  1.7494   1.7753   1.8351   1.9294   2.2132   2.3853   2.5120   2.6654
  2.8789   3.0419   3.3411   4.2541   4.3923   4.4943   4.5005   4.5068
  4.5335   4.6344   4.7554   4.9483   6.5414   6.5541   6.5860   7.5135
 14.7050  14.7953  14.9403  28.8669  29.5412  29.5507  29.5775  29.8904
 29.8928  29.8954  29.9043  29.9689  36.8097 130.6030 130.6100 130.6349
154.2680 166.13021912.1852
 --------------------------------------------------------------

          Ground-State Mulliken Net Atomic Charges

     Atom                 Charge (a.u.)
  ----------------------------------------
      1 I                    -0.293754
      2 P                     0.373531
      3 N                    -0.367487
      4 H                     0.287711
  ----------------------------------------
  Sum of atomic charges =    -0.000000

 -----------------------------------------------------------------
                    Cartesian Multipole Moments
 -----------------------------------------------------------------
    Charge (ESU x 10^10)
                -0.0000
    Dipole Moment (Debye)
         X      -0.7835      Y      -0.1987      Z      -0.0000
       Tot       0.8083
    Quadrupole Moments (Debye-Ang)
        XX     -52.4436     XY      -0.1811     YY     -45.4582
        XZ       0.0000     YZ      -0.0000     ZZ     -48.0810
    Octopole Moments (Debye-Ang^2)
       XXX      64.3199    XXY      -0.3804    XYY       4.7354
       YYY     -10.1482    XXZ      -0.0000    XYZ      -0.0000
       YYZ      -0.0000    XZZ      10.2501    YZZ      -0.1707
       ZZZ      -0.0000
    Hexadecapole Moments (Debye-Ang^3)
      XXXX    -720.5303   XXXY     -13.8350   XXYY    -113.6003
      XYYY      17.2044   YYYY    -108.8783   XXXZ       0.0000
      XXYZ       0.0000   XYYZ       0.0000   YYYZ      -0.0000
      XXZZ    -117.1110   XYZZ      -1.2245   YYZZ     -31.2374
      XZZZ       0.0000   YZZZ      -0.0000   ZZZZ     -67.8825
 -----------------------------------------------------------------
 DrvMan completing analytic gradient of the correlated energy
 Correlated dipole moment
            1
    1  -0.3082441
    2  -0.0781594
    3  -0.0000001
 Energy read as -7313.113248231
 Full Analytical Gradient: (in a.u., or Hartree/Bohr)
             1             2             3             4
    1    0.00001448   -0.00011877    0.00000373    0.00010055
    2   -0.00003023   -0.00008844    0.00031630   -0.00019763
    3   -0.00000000    0.00000001   -0.00000002    0.00000000
 Gradient time:  CPU 0.76 s  wall 0.77 s
 ----------------------------------------------------------------
             Standard Nuclear Orientation (Angstroms)
    I     Atom           X                Y                Z
 ----------------------------------------------------------------
    1      I       0.8389346105    -0.0392216506    -0.0000000000
    2      P      -1.6447554640     0.5744658150     0.0000000000
    3      N      -2.5122749749    -0.6963636733    -0.0000000000
    4      H      -2.2072775700    -1.6636940299    -0.0000000000
 ----------------------------------------------------------------
 Nuclear Repulsion Energy =   273.2529322863 hartrees
 There are       38 alpha and       38 beta electrons

                       Distance Matrix (Angstroms)
             I (  1)   P (  2)   N (  3)
   P (  2)  2.558384
   N (  3)  3.415032  1.538700
   H (  4)  3.452292  2.307767  1.014274

 Requested basis set is 6-311++G(d,p)
 There are 48 shells and 121 basis functions
 A cutoff of  1.0D-14 yielded   1044 shell pairs
 There are      6971 function pairs (      7835 Cartesian)
 Smallest overlap matrix eigenvalue = 2.48E-03
 Guess MOs from SCF MO coefficient file

 -----------------------------------------------------------------------
  General SCF calculation program by
  Eric Jon Sundstrom, Paul Horn, Yuezhi Mao, Dmitri Zuev, Alec White,
  David Stuck, Shaama M.S., Shane Yost, Joonho Lee, David Small,
  Daniel Levine, Susi Lehtola, Hugh Burton, Evgeny Epifanovsky
 -----------------------------------------------------------------------
 Hartree-Fock
 using 6 threads for integral computing
 -------------------------------------------------------
 OpenMP Integral computing Module                
 Release: version 2.0, May 2017, Q-Chem Inc. Pleasanton 
 -------------------------------------------------------
 A restricted SCF calculation will be
 performed using DIIS
 SCF converges when DIIS error is below 1.0e-08
 ---------------------------------------
  Cycle       Energy         DIIS error
 ---------------------------------------
    1   -7312.5983773484      1.46e-05  
    2   -7312.5983777670      3.79e-06  
    3   -7312.5983778073      2.53e-06  
    4   -7312.5983778197      5.83e-07  
    5   -7312.5983778218      1.52e-07  
    6   -7312.5983778220      7.28e-08  
    7   -7312.5983778220      3.53e-08  
    8   -7312.5983778220      1.46e-08  
    9   -7312.5983778221      3.77e-09  Convergence criterion met
 ---------------------------------------
 SCF time:   CPU 5.10s  wall 1.00s 
 SCF   energy in the final basis set =    -7312.5983778221
 Total energy in the final basis set =    -7312.5983778221


 ------------------------------------------------------------------------------

   CCMAN2: suite of methods based on coupled cluster
           and equation of motion theories.

   Components:
   * libvmm-1.3-trunk
     by Evgeny Epifanovsky, Ilya Kaliman.
   * libtensor-2.5-trunk
     by Evgeny Epifanovsky, Michael Wormit, Dmitry Zuev, Sam Manzer, 
        Ilya Kaliman.
   * libcc-2.5-trunk
     by Evgeny Epifanovsky, Arik Landau, Tomasz Kus, Kirill Khistyaev, 
        Dmitry Zuev, Prashant Manohar, Xintian Feng, Anna Krylov, 
        Matthew Goldey, Alec White, Thomas Jagau, Kaushik Nanda, 
        Anastasia Gunina, Alexander Kunitsa, Joonho Lee.

   CCMAN original authors:
   Anna I. Krylov, C. David Sherrill, Steven R. Gwaltney,
   Edward F. C. Byrd (2000)
   Sergey V. Levchenko, Lyudmila V. Slipchenko, Tao Wang,
   Ana-Maria C. Cristian (2003)
   Piotr A. Pieniazek, C. Melania Oana, Evgeny Epifanovsky (2007)
   Prashant Manohar (2009)

 ------------------------------------------------------------------------------


 Allocating and initializing 30808MB of RAM...
 Calculation will run on 6 cores.


 Alpha MOs, Restricted
 -- Occupied --                  
******* -180.86 -169.67 -169.67 -169.67  -80.06  -37.91  -33.10
  1 A     2 A     3 A     4 A     5 A     6 A     7 A     8 A                  
-33.098 -33.098 -24.285 -24.284 -24.284 -24.281 -24.281 -15.606
  9 A    10 A    11 A    12 A    13 A    14 A    15 A    16 A                  
 -7.593  -7.230  -5.485  -5.484  -5.483  -5.462  -5.454  -5.454
 17 A    18 A    19 A    20 A    21 A    22 A    23 A    24 A                  
 -2.384  -2.381  -2.380  -2.372  -2.372  -1.195  -0.868  -0.785
 25 A    26 A    27 A    28 A    29 A    30 A    31 A    32 A                  
 -0.604  -0.512  -0.478  -0.387  -0.376  -0.375
 33 A    34 A    35 A    36 A    37 A    38 A                                  
 -- Virtual --                   
  0.010   0.039   0.057   0.076   0.084   0.087   0.102   0.188
 39 A    40 A    41 A    42 A    43 A    44 A    45 A    46 A                  
  0.220   0.228   0.237   0.278   0.291   0.321   0.332   0.355
 47 A    48 A    49 A    50 A    51 A    52 A    53 A    54 A                  
  0.383   0.390   0.483   0.514   0.565   0.589   0.595   0.603
 55 A    56 A    57 A    58 A    59 A    60 A    61 A    62 A                  
  0.672   0.726   0.810   0.885   0.903   0.931   0.934   1.030
 63 A    64 A    65 A    66 A    67 A    68 A    69 A    70 A                  
  1.081   1.140   1.273   1.365   1.543   1.560   1.572   1.625
 71 A    72 A    73 A    74 A    75 A    76 A    77 A    78 A                  
  1.750   1.775   1.835   1.929   2.214   2.385   2.511   2.666
 79 A    80 A    81 A    82 A    83 A    84 A    85 A    86 A                  
  2.878   3.042   3.342   4.254   4.392   4.494   4.501   4.507
 87 A    88 A    89 A    90 A    91 A    92 A    93 A    94 A                  
  4.534   4.634   4.755   4.949   6.541   6.554   6.586   7.513
 95 A    96 A    97 A    98 A    99 A   100 A   101 A   102 A                  
 14.705  14.795  14.940  28.867  29.541  29.551  29.578  29.890
103 A   104 A   105 A   106 A   107 A   108 A   109 A   110 A                  
 29.893  29.895  29.904  29.969  36.810 130.603 130.610 130.635
111 A   112 A   113 A   114 A   115 A   116 A   117 A   118 A                  
154.268 166.1301912.185
119 A   120 A   121 A                                                          

 Beta MOs, Restricted
 -- Occupied --                  
******* -180.86 -169.67 -169.67 -169.67  -80.06  -37.91  -33.10
  1 A     2 A     3 A     4 A     5 A     6 A     7 A     8 A                  
-33.098 -33.098 -24.285 -24.284 -24.284 -24.281 -24.281 -15.606
  9 A    10 A    11 A    12 A    13 A    14 A    15 A    16 A                  
 -7.593  -7.230  -5.485  -5.484  -5.483  -5.462  -5.454  -5.454
 17 A    18 A    19 A    20 A    21 A    22 A    23 A    24 A                  
 -2.384  -2.381  -2.380  -2.372  -2.372  -1.195  -0.868  -0.785
 25 A    26 A    27 A    28 A    29 A    30 A    31 A    32 A                  
 -0.604  -0.512  -0.478  -0.387  -0.376  -0.375
 33 A    34 A    35 A    36 A    37 A    38 A                                  
 -- Virtual --                   
  0.010   0.039   0.057   0.076   0.084   0.087   0.102   0.188
 39 A    40 A    41 A    42 A    43 A    44 A    45 A    46 A                  
  0.220   0.228   0.237   0.278   0.291   0.321   0.332   0.355
 47 A    48 A    49 A    50 A    51 A    52 A    53 A    54 A                  
  0.383   0.390   0.483   0.514   0.565   0.589   0.595   0.603
 55 A    56 A    57 A    58 A    59 A    60 A    61 A    62 A                  
  0.672   0.726   0.810   0.885   0.903   0.931   0.934   1.030
 63 A    64 A    65 A    66 A    67 A    68 A    69 A    70 A                  
  1.081   1.140   1.273   1.365   1.543   1.560   1.572   1.625
 71 A    72 A    73 A    74 A    75 A    76 A    77 A    78 A                  
  1.750   1.775   1.835   1.929   2.214   2.385   2.511   2.666
 79 A    80 A    81 A    82 A    83 A    84 A    85 A    86 A                  
  2.878   3.042   3.342   4.254   4.392   4.494   4.501   4.507
 87 A    88 A    89 A    90 A    91 A    92 A    93 A    94 A                  
  4.534   4.634   4.755   4.949   6.541   6.554   6.586   7.513
 95 A    96 A    97 A    98 A    99 A   100 A   101 A   102 A                  
 14.705  14.795  14.940  28.867  29.541  29.551  29.578  29.890
103 A   104 A   105 A   106 A   107 A   108 A   109 A   110 A                  
 29.893  29.895  29.904  29.969  36.810 130.603 130.610 130.635
111 A   112 A   113 A   114 A   115 A   116 A   117 A   118 A                  
154.268 166.1301912.185
119 A   120 A   121 A                                                          

 Occupation and symmetry of molecular orbitals

 Point group: C1 (1 irreducible representation).

                           A     All 
 -------------------------------------
 All molecular orbitals:
  - Alpha                  121   121 
  - Beta                   121   121 
 -------------------------------------
 Alpha orbitals:
  - Frozen occupied        24    24  
  - Active occupied        14    14  
  - Active virtual         83    83  
  - Frozen virtual         0     0   
 -------------------------------------
 Beta orbitals:
  - Frozen occupied        24    24  
  - Active occupied        14    14  
  - Active virtual         83    83  
  - Frozen virtual         0     0   
 -------------------------------------

 Import integrals:   CPU 0.00 s  wall 0.00 s

 Import integrals:   CPU 33.16 s  wall 6.14 s

 MP2 amplitudes:   CPU 0.05 s  wall 0.03 s

Running a double precision version
           CCSD T amplitudes will be solved using DIIS.

           Start     Size      MaxIter   EConv     TConv     
           3         7         100       1.00e-07  1.00e-05  
 ------------------------------------------------------------------------------
           Energy (a.u.)   Ediff      Tdiff       Comment
 ------------------------------------------------------------------------------
         -7313.10024056                           
     1   -7313.09452400   5.72e-03   7.08e-01     
     2   -7313.11099858   1.65e-02   9.31e-02     
     3   -7313.11067374   3.25e-04   4.25e-02     
     4   -7313.11244892   1.78e-03   1.45e-02     Switched to DIIS steps.
     5   -7313.11319365   7.45e-04   1.16e-02     
     6   -7313.11323582   4.22e-05   2.17e-03     
     7   -7313.11324260   6.78e-06   1.11e-03     
     8   -7313.11324727   4.67e-06   4.00e-04     
     9   -7313.11324821   9.32e-07   2.08e-04     
    10   -7313.11324825   4.65e-08   6.34e-05     
    11   -7313.11324823   2.42e-08   2.91e-05     
    12   -7313.11324822   9.70e-09   1.04e-05     
    13   -7313.11324823   1.17e-08   4.58e-06     
 ------------------------------------------------------------------------------
         -7313.11324823                           CCSD T converged.

End of double precision
 SCF energy                 = -7312.59837782
 MP2 energy                 = -7313.10024056
 CCSD correlation energy     =    -0.51487041
 CCSD total energy           = -7313.11324823

 CCSD  T1^2 = 0.0124  T2^2 = 0.2195  Leading amplitudes:

 Amplitude    Orbitals with energies
 -0.0249       35 (A) A                  ->    39 (A) A                   
              -0.4778                          0.0098                     
 -0.0249       35 (A) B                  ->    39 (A) B                   
              -0.4778                          0.0098                     
  0.0234       34 (A) A                  ->    40 (A) A                   
              -0.5122                          0.0394                     
  0.0234       34 (A) B                  ->    40 (A) B                   
              -0.5122                          0.0394                     

 Amplitude    Orbitals with energies
 -0.1008       35 (A) A      35 (A) B    ->    39 (A) A      39 (A) B     
              -0.4778       -0.4778            0.0098        0.0098       
  0.1008       35 (A) A      35 (A) B    ->    39 (A) B      39 (A) A     
              -0.4778       -0.4778            0.0098        0.0098       
  0.1008       35 (A) B      35 (A) A    ->    39 (A) A      39 (A) B     
              -0.4778       -0.4778            0.0098        0.0098       
 -0.1008       35 (A) B      35 (A) A    ->    39 (A) B      39 (A) A     
              -0.4778       -0.4778            0.0098        0.0098       

 Computing CCSD intemediates for later calculations in double precision
 Finished.

Running a double precision version
           CCSD Lambda amplitudes will be solved using DIIS.
           Start     Size      MaxIter   EConv     LConv     
           3         7         100       1.00e-07  1.00e-05  
 ------------------------------------------------------------------------------
            Enorm      Ldiff       Comment
 ------------------------------------------------------------------------------
     1     5.15e-02   3.71e-02     
     2     1.54e-02   6.48e-03     
     3     6.33e-03   1.50e-03     
     4     3.93e-03   1.37e-03     Switched to DIIS steps.
     5     1.20e-03   7.11e-04     
     6     5.99e-04   1.73e-04     
     7     2.33e-04   5.36e-05     
     8     1.06e-04   7.31e-07     
     9     3.74e-05   4.32e-06     
    10     1.53e-05   6.91e-07     
    11     6.01e-06   1.19e-07     
    12     2.20e-06   4.63e-08     
    13     8.22e-07   8.58e-08     
    14     3.15e-07   4.33e-08     
    15     1.65e-07   1.94e-08     
    16     7.74e-08   1.76e-08     
 ------------------------------------------------------------------------------
                                   CCSD Lambda converged.

 Computing density matrices in double precision...
           Orbital response amplitudes will be solved using DIIS.
           Start     Size      MaxIter   EConv     LConv     
           3         7         100       1.00e-06  1.00e-06  
 ------------------------------------------------------------------------------
            Enorm      Ldiff       Comment
 ------------------------------------------------------------------------------
     1     8.26e-02   3.92e-03     
     2     6.33e-02   1.60e-02     
     3     7.61e-02   2.91e-02     
     4     1.69e-02   3.44e-02     Switched to DIIS steps.
     5     2.57e-03   2.77e-04     
     6     1.60e-03   3.85e-04     
     7     6.95e-04   2.72e-04     
     8     1.18e-04   1.78e-04     
     9     2.00e-05   2.00e-05     
    10     7.11e-06   1.88e-06     
    11     1.85e-06   2.04e-07     
    12     5.09e-07   1.19e-07     
 ------------------------------------------------------------------------------
                                   Orbital response converged.

 Computing density matrices... Done.
 CCSD calculation:   CPU 723.28 s  wall 132.29 s

 Transferring MO TPDM to AO TPDM
 Transferring g2_o1o1o1o1
 Transferring g2_o1o1o1v1
 Transferring g2_o1o1v1v1
 Transferring g2_o1v1o1v1
 Transferring g2_o1v1v1v1
 Transferring g2_v1v1v1v1
 Adding separable TPDM
 Computing TPDM gradient
 --------------------------------------------------------
 2e gradient
  Atom          X               Y               Z
 --------------------------------------------------------
    1        -43.371999        5.523487       -0.000000  
    2         25.253515      -22.022910        0.000000  
    3         19.186114       10.355798        0.000000  
    4         -1.067629        6.143626       -0.000000  
 --------------------------------------------------------
 --------------------------------------------------------
 Final gradient
  Atom          X               Y               Z
 --------------------------------------------------------
    1        -43.371999        5.523487       -0.000000  
    2         25.253515      -22.022910        0.000000  
    3         19.186114       10.355798        0.000000  
    4         -1.067629        6.143626       -0.000000  
 --------------------------------------------------------
 Analytic gradient from two-electron contribution:   CPU 168.10 s  wall 33.25 s

 Total ccman2 time:   CPU 929.76 s  wall 172.95 s


 --------------------------------------------------------------

                    Orbital Energies (a.u.)
 --------------------------------------------------------------

 Alpha MOs
 -- Occupied --
********-180.8597-169.6660-169.6654-169.6654 -80.0552 -37.9136 -33.1008
-33.0981 -33.0978 -24.2848 -24.2840 -24.2837 -24.2813 -24.2813 -15.6062
 -7.5932  -7.2305  -5.4855  -5.4841  -5.4833  -5.4619  -5.4540  -5.4535
 -2.3844  -2.3811  -2.3804  -2.3719  -2.3719  -1.1950  -0.8680  -0.7854
 -0.6044  -0.5122  -0.4778  -0.3873  -0.3759  -0.3751
 -- Virtual --
  0.0098   0.0394   0.0571   0.0760   0.0841   0.0869   0.1019   0.1878
  0.2198   0.2278   0.2365   0.2780   0.2908   0.3207   0.3323   0.3551
  0.3826   0.3900   0.4834   0.5143   0.5651   0.5886   0.5952   0.6029
  0.6719   0.7263   0.8099   0.8851   0.9032   0.9311   0.9340   1.0303
  1.0808   1.1400   1.2732   1.3652   1.5426   1.5605   1.5718   1.6251
  1.7496   1.7753   1.8355   1.9295   2.2142   2.3849   2.5112   2.6661
  2.8785   3.0422   3.3424   4.2541   4.3921   4.4943   4.5005   4.5068
  4.5336   4.6345   4.7554   4.9493   6.5414   6.5541   6.5860   7.5134
 14.7050  14.7953  14.9403  28.8669  29.5413  29.5508  29.5775  29.8904
 29.8928  29.8954  29.9043  29.9690  36.8104 130.6030 130.6101 130.6349
154.2680 166.13021912.1852
 --------------------------------------------------------------

          Ground-State Mulliken Net Atomic Charges

     Atom                 Charge (a.u.)
  ----------------------------------------
      1 I                    -0.293838
      2 P                     0.373625
      3 N                    -0.367779
      4 H                     0.287992
  ----------------------------------------
  Sum of atomic charges =    -0.000000

 -----------------------------------------------------------------
                    Cartesian Multipole Moments
 -----------------------------------------------------------------
    Charge (ESU x 10^10)
                 0.0000
    Dipole Moment (Debye)
         X      -0.7878      Y      -0.1997      Z      -0.0000
       Tot       0.8127
    Quadrupole Moments (Debye-Ang)
        XX     -52.4309     XY      -0.1724     YY     -45.4542
        XZ       0.0000     YZ       0.0000     ZZ     -48.0804
    Octopole Moments (Debye-Ang^2)
       XXX      64.2744    XXY      -0.4171    XYY       4.7152
       YYY     -10.1548    XXZ      -0.0000    XYZ      -0.0000
       YYZ       0.0000    XZZ      10.2487    YZZ      -0.1717
       ZZZ       0.0000
    Hexadecapole Moments (Debye-Ang^3)
      XXXX    -720.4411   XXXY     -13.7152   XXYY    -113.5333
      XYYY      17.2333   YYYY    -108.8543   XXXZ       0.0000
      XXYZ       0.0000   XYYZ       0.0000   YYYZ       0.0000
      XXZZ    -117.1119   XYZZ      -1.2240   YYZZ     -31.2348
      XZZZ       0.0000   YZZZ       0.0000   ZZZZ     -67.8825
 -----------------------------------------------------------------
 DrvMan completing analytic gradient of the correlated energy
 Correlated dipole moment
            1
    1  -0.3099514
    2  -0.0785729
    3  -0.0000000
 Energy read as -7313.113248230
 Full Analytical Gradient: (in a.u., or Hartree/Bohr)
             1             2             3             4
    1   -0.00000320   -0.00005611    0.00016544   -0.00010613
    2   -0.00003090    0.00006401   -0.00028650    0.00025339
    3    0.00000000    0.00000000   -0.00000000    0.00000000
 Gradient time:  CPU 0.82 s  wall 0.85 s
 ----------------------------------------------------------------
             Standard Nuclear Orientation (Angstroms)
    I     Atom           X                Y                Z
 ----------------------------------------------------------------
    1      I       0.8389346105    -0.0392216506    -0.0000000000
    2      P      -1.6447554640     0.5744658150     0.0000000000
    3      N      -2.5122749749    -0.6963636733    -0.0000000000
    4      H      -2.2062775700    -1.6626940299    -0.0000000000
 ----------------------------------------------------------------
 Nuclear Repulsion Energy =   273.2602767613 hartrees
 There are       38 alpha and       38 beta electrons

                       Distance Matrix (Angstroms)
             I (  1)   P (  2)   N (  3)
   P (  2)  2.558384
   N (  3)  3.415032  1.538700
   H (  4)  3.450939  2.306554  1.013622

 Requested basis set is 6-311++G(d,p)
 There are 48 shells and 121 basis functions
 A cutoff of  1.0D-14 yielded   1044 shell pairs
 There are      6971 function pairs (      7835 Cartesian)
 Smallest overlap matrix eigenvalue = 2.48E-03
 Guess MOs from SCF MO coefficient file

 -----------------------------------------------------------------------
  General SCF calculation program by
  Eric Jon Sundstrom, Paul Horn, Yuezhi Mao, Dmitri Zuev, Alec White,
  David Stuck, Shaama M.S., Shane Yost, Joonho Lee, David Small,
  Daniel Levine, Susi Lehtola, Hugh Burton, Evgeny Epifanovsky
 -----------------------------------------------------------------------
 Hartree-Fock
 using 6 threads for integral computing
 -------------------------------------------------------
 OpenMP Integral computing Module                
 Release: version 2.0, May 2017, Q-Chem Inc. Pleasanton 
 -------------------------------------------------------
 A restricted SCF calculation will be
 performed using DIIS
 SCF converges when DIIS error is below 1.0e-08
 ---------------------------------------
  Cycle       Energy         DIIS error
 ---------------------------------------
    1   -7312.5983953464      1.16e-05  
    2   -7312.5983955763      3.11e-06  
    3   -7312.5983955928      2.15e-06  
    4   -7312.5983956011      4.11e-07  
    5   -7312.5983956020      1.18e-07  
    6   -7312.5983956020      4.74e-08  
    7   -7312.5983956021      2.38e-08  
    8   -7312.5983956021      1.00e-08  
    9   -7312.5983956022      2.88e-09  Convergence criterion met
 ---------------------------------------
 SCF time:   CPU 5.11s  wall 1.00s 
 SCF   energy in the final basis set =    -7312.5983956022
 Total energy in the final basis set =    -7312.5983956022


 ------------------------------------------------------------------------------

   CCMAN2: suite of methods based on coupled cluster
           and equation of motion theories.

   Components:
   * libvmm-1.3-trunk
     by Evgeny Epifanovsky, Ilya Kaliman.
   * libtensor-2.5-trunk
     by Evgeny Epifanovsky, Michael Wormit, Dmitry Zuev, Sam Manzer, 
        Ilya Kaliman.
   * libcc-2.5-trunk
     by Evgeny Epifanovsky, Arik Landau, Tomasz Kus, Kirill Khistyaev, 
        Dmitry Zuev, Prashant Manohar, Xintian Feng, Anna Krylov, 
        Matthew Goldey, Alec White, Thomas Jagau, Kaushik Nanda, 
        Anastasia Gunina, Alexander Kunitsa, Joonho Lee.

   CCMAN original authors:
   Anna I. Krylov, C. David Sherrill, Steven R. Gwaltney,
   Edward F. C. Byrd (2000)
   Sergey V. Levchenko, Lyudmila V. Slipchenko, Tao Wang,
   Ana-Maria C. Cristian (2003)
   Piotr A. Pieniazek, C. Melania Oana, Evgeny Epifanovsky (2007)
   Prashant Manohar (2009)

 ------------------------------------------------------------------------------


 Allocating and initializing 30808MB of RAM...
 Calculation will run on 6 cores.


 Alpha MOs, Restricted
 -- Occupied --                  
******* -180.86 -169.67 -169.67 -169.67  -80.06  -37.91  -33.10
  1 A     2 A     3 A     4 A     5 A     6 A     7 A     8 A                  
-33.098 -33.098 -24.285 -24.284 -24.284 -24.281 -24.281 -15.606
  9 A    10 A    11 A    12 A    13 A    14 A    15 A    16 A                  
 -7.593  -7.231  -5.485  -5.484  -5.483  -5.462  -5.454  -5.454
 17 A    18 A    19 A    20 A    21 A    22 A    23 A    24 A                  
 -2.384  -2.381  -2.380  -2.372  -2.372  -1.195  -0.868  -0.785
 25 A    26 A    27 A    28 A    29 A    30 A    31 A    32 A                  
 -0.604  -0.512  -0.478  -0.387  -0.376  -0.375
 33 A    34 A    35 A    36 A    37 A    38 A                                  
 -- Virtual --                   
  0.010   0.039   0.057   0.076   0.084   0.087   0.102   0.188
 39 A    40 A    41 A    42 A    43 A    44 A    45 A    46 A                  
  0.220   0.228   0.236   0.278   0.291   0.321   0.332   0.355
 47 A    48 A    49 A    50 A    51 A    52 A    53 A    54 A                  
  0.383   0.390   0.483   0.514   0.565   0.589   0.595   0.603
 55 A    56 A    57 A    58 A    59 A    60 A    61 A    62 A                  
  0.672   0.727   0.810   0.885   0.903   0.931   0.934   1.030
 63 A    64 A    65 A    66 A    67 A    68 A    69 A    70 A                  
  1.081   1.140   1.273   1.365   1.543   1.560   1.572   1.625
 71 A    72 A    73 A    74 A    75 A    76 A    77 A    78 A                  
  1.750   1.775   1.835   1.930   2.215   2.385   2.512   2.666
 79 A    80 A    81 A    82 A    83 A    84 A    85 A    86 A                  
  2.878   3.042   3.343   4.254   4.392   4.494   4.501   4.507
 87 A    88 A    89 A    90 A    91 A    92 A    93 A    94 A                  
  4.534   4.634   4.755   4.950   6.541   6.554   6.586   7.513
 95 A    96 A    97 A    98 A    99 A   100 A   101 A   102 A                  
 14.705  14.795  14.940  28.867  29.541  29.551  29.577  29.890
103 A   104 A   105 A   106 A   107 A   108 A   109 A   110 A                  
 29.893  29.895  29.904  29.969  36.811 130.603 130.610 130.635
111 A   112 A   113 A   114 A   115 A   116 A   117 A   118 A                  
154.268 166.1301912.185
119 A   120 A   121 A                                                          

 Beta MOs, Restricted
 -- Occupied --                  
******* -180.86 -169.67 -169.67 -169.67  -80.06  -37.91  -33.10
  1 A     2 A     3 A     4 A     5 A     6 A     7 A     8 A                  
-33.098 -33.098 -24.285 -24.284 -24.284 -24.281 -24.281 -15.606
  9 A    10 A    11 A    12 A    13 A    14 A    15 A    16 A                  
 -7.593  -7.231  -5.485  -5.484  -5.483  -5.462  -5.454  -5.454
 17 A    18 A    19 A    20 A    21 A    22 A    23 A    24 A                  
 -2.384  -2.381  -2.380  -2.372  -2.372  -1.195  -0.868  -0.785
 25 A    26 A    27 A    28 A    29 A    30 A    31 A    32 A                  
 -0.604  -0.512  -0.478  -0.387  -0.376  -0.375
 33 A    34 A    35 A    36 A    37 A    38 A                                  
 -- Virtual --                   
  0.010   0.039   0.057   0.076   0.084   0.087   0.102   0.188
 39 A    40 A    41 A    42 A    43 A    44 A    45 A    46 A                  
  0.220   0.228   0.236   0.278   0.291   0.321   0.332   0.355
 47 A    48 A    49 A    50 A    51 A    52 A    53 A    54 A                  
  0.383   0.390   0.483   0.514   0.565   0.589   0.595   0.603
 55 A    56 A    57 A    58 A    59 A    60 A    61 A    62 A                  
  0.672   0.727   0.810   0.885   0.903   0.931   0.934   1.030
 63 A    64 A    65 A    66 A    67 A    68 A    69 A    70 A                  
  1.081   1.140   1.273   1.365   1.543   1.560   1.572   1.625
 71 A    72 A    73 A    74 A    75 A    76 A    77 A    78 A                  
  1.750   1.775   1.835   1.930   2.215   2.385   2.512   2.666
 79 A    80 A    81 A    82 A    83 A    84 A    85 A    86 A                  
  2.878   3.042   3.343   4.254   4.392   4.494   4.501   4.507
 87 A    88 A    89 A    90 A    91 A    92 A    93 A    94 A                  
  4.534   4.634   4.755   4.950   6.541   6.554   6.586   7.513
 95 A    96 A    97 A    98 A    99 A   100 A   101 A   102 A                  
 14.705  14.795  14.940  28.867  29.541  29.551  29.577  29.890
103 A   104 A   105 A   106 A   107 A   108 A   109 A   110 A                  
 29.893  29.895  29.904  29.969  36.811 130.603 130.610 130.635
111 A   112 A   113 A   114 A   115 A   116 A   117 A   118 A                  
154.268 166.1301912.185
119 A   120 A   121 A                                                          

 Occupation and symmetry of molecular orbitals

 Point group: C1 (1 irreducible representation).

                           A     All 
 -------------------------------------
 All molecular orbitals:
  - Alpha                  121   121 
  - Beta                   121   121 
 -------------------------------------
 Alpha orbitals:
  - Frozen occupied        24    24  
  - Active occupied        14    14  
  - Active virtual         83    83  
  - Frozen virtual         0     0   
 -------------------------------------
 Beta orbitals:
  - Frozen occupied        24    24  
  - Active occupied        14    14  
  - Active virtual         83    83  
  - Frozen virtual         0     0   
 -------------------------------------

 Import integrals:   CPU 0.00 s  wall 0.00 s

 Import integrals:   CPU 31.76 s  wall 5.56 s

 MP2 amplitudes:   CPU 0.05 s  wall 0.03 s

Running a double precision version
           CCSD T amplitudes will be solved using DIIS.

           Start     Size      MaxIter   EConv     TConv     
           3         7         100       1.00e-07  1.00e-05  
 ------------------------------------------------------------------------------
           Energy (a.u.)   Ediff      Tdiff       Comment
 ------------------------------------------------------------------------------
         -7313.10023357                           
     1   -7313.09452872   5.70e-03   7.08e-01     
     2   -7313.11099778   1.65e-02   9.31e-02     
     3   -7313.11067422   3.24e-04   4.25e-02     
     4   -7313.11244866   1.77e-03   1.45e-02     Switched to DIIS steps.
     5   -7313.11319299   7.44e-04   1.16e-02     
     6   -7313.11323511   4.21e-05   2.17e-03     
     7   -7313.11324188   6.77e-06   1.11e-03     
     8   -7313.11324655   4.67e-06   4.00e-04     
     9   -7313.11324749   9.32e-07   2.07e-04     
    10   -7313.11324753   4.66e-08   6.34e-05     
    11   -7313.11324751   2.43e-08   2.90e-05     
    12   -7313.11324750   9.74e-09   1.04e-05     
    13   -7313.11324751   1.17e-08   4.58e-06     
 ------------------------------------------------------------------------------
         -7313.11324751                           CCSD T converged.

End of double precision
 SCF energy                 = -7312.59839560
 MP2 energy                 = -7313.10023357
 CCSD correlation energy     =    -0.51485191
 CCSD total energy           = -7313.11324751

 CCSD  T1^2 = 0.0124  T2^2 = 0.2195  Leading amplitudes:

 Amplitude    Orbitals with energies
 -0.0249       35 (A) A                  ->    39 (A) A                   
              -0.4778                          0.0098                     
 -0.0249       35 (A) B                  ->    39 (A) B                   
              -0.4778                          0.0098                     
 -0.0234       34 (A) A                  ->    40 (A) A                   
              -0.5122                          0.0394                     
 -0.0234       34 (A) B                  ->    40 (A) B                   
              -0.5122                          0.0394                     

 Amplitude    Orbitals with energies
 -0.1008       35 (A) A      35 (A) B    ->    39 (A) A      39 (A) B     
              -0.4778       -0.4778            0.0098        0.0098       
  0.1008       35 (A) A      35 (A) B    ->    39 (A) B      39 (A) A     
              -0.4778       -0.4778            0.0098        0.0098       
  0.1008       35 (A) B      35 (A) A    ->    39 (A) A      39 (A) B     
              -0.4778       -0.4778            0.0098        0.0098       
 -0.1008       35 (A) B      35 (A) A    ->    39 (A) B      39 (A) A     
              -0.4778       -0.4778            0.0098        0.0098       

 Computing CCSD intemediates for later calculations in double precision
 Finished.

Running a double precision version
           CCSD Lambda amplitudes will be solved using DIIS.
           Start     Size      MaxIter   EConv     LConv     
           3         7         100       1.00e-07  1.00e-05  
 ------------------------------------------------------------------------------
            Enorm      Ldiff       Comment
 ------------------------------------------------------------------------------
     1     5.15e-02   3.71e-02     
     2     1.54e-02   6.48e-03     
     3     6.32e-03   1.50e-03     
     4     3.93e-03   1.37e-03     Switched to DIIS steps.
     5     1.20e-03   7.11e-04     
     6     5.99e-04   1.73e-04     
     7     2.33e-04   5.35e-05     
     8     1.06e-04   7.36e-07     
     9     3.74e-05   4.32e-06     
    10     1.53e-05   6.90e-07     
    11     6.01e-06   1.19e-07     
    12     2.20e-06   4.64e-08     
    13     8.22e-07   8.56e-08     
    14     3.15e-07   4.32e-08     
    15     1.65e-07   1.94e-08     
    16     7.73e-08   1.76e-08     
 ------------------------------------------------------------------------------
                                   CCSD Lambda converged.

 Computing density matrices in double precision...
           Orbital response amplitudes will be solved using DIIS.
           Start     Size      MaxIter   EConv     LConv     
           3         7         100       1.00e-06  1.00e-06  
 ------------------------------------------------------------------------------
            Enorm      Ldiff       Comment
 ------------------------------------------------------------------------------
     1     8.26e-02   3.92e-03     
     2     6.34e-02   1.60e-02     
     3     7.61e-02   2.91e-02     
     4     1.69e-02   3.44e-02     Switched to DIIS steps.
     5     2.57e-03   2.76e-04     
     6     1.60e-03   3.85e-04     
     7     6.94e-04   2.72e-04     
     8     1.18e-04   1.77e-04     
     9     2.00e-05   2.00e-05     
    10     7.10e-06   1.88e-06     
    11     1.85e-06   2.04e-07     
    12     5.10e-07   1.19e-07     
 ------------------------------------------------------------------------------
                                   Orbital response converged.

 Computing density matrices... Done.
 CCSD calculation:   CPU 724.14 s  wall 132.27 s

 Transferring MO TPDM to AO TPDM
 Transferring g2_o1o1o1o1
 Transferring g2_o1o1o1v1
 Transferring g2_o1o1v1v1
 Transferring g2_o1v1o1v1
 Transferring g2_o1v1v1v1
 Transferring g2_v1v1v1v1
 Adding separable TPDM
 Computing TPDM gradient
 --------------------------------------------------------
 2e gradient
  Atom          X               Y               Z
 --------------------------------------------------------
    1        -43.374036        5.523294       -0.000000  
    2         25.254659      -22.019887        0.000000  
    3         19.193503       10.353111        0.000000  
    4         -1.074126        6.143483       -0.000000  
 --------------------------------------------------------
 --------------------------------------------------------
 Final gradient
  Atom          X               Y               Z
 --------------------------------------------------------
    1        -43.374036        5.523294       -0.000000  
    2         25.254659      -22.019887        0.000000  
    3         19.193503       10.353111        0.000000  
    4         -1.074126        6.143483       -0.000000  
 --------------------------------------------------------
 Analytic gradient from two-electron contribution:   CPU 170.51 s  wall 37.97 s

 Total ccman2 time:   CPU 930.82 s  wall 176.94 s


 --------------------------------------------------------------

                    Orbital Energies (a.u.)
 --------------------------------------------------------------

 Alpha MOs
 -- Occupied --
********-180.8597-169.6661-169.6655-169.6654 -80.0552 -37.9136 -33.1009
-33.0981 -33.0978 -24.2849 -24.2840 -24.2838 -24.2813 -24.2813 -15.6062
 -7.5932  -7.2305  -5.4855  -5.4841  -5.4833  -5.4619  -5.4541  -5.4535
 -2.3844  -2.3811  -2.3805  -2.3719  -2.3719  -1.1951  -0.8680  -0.7855
 -0.6045  -0.5122  -0.4778  -0.3873  -0.3760  -0.3752
 -- Virtual --
  0.0098   0.0394   0.0571   0.0760   0.0841   0.0869   0.1019   0.1878
  0.2198   0.2278   0.2365   0.2781   0.2907   0.3207   0.3322   0.3551
  0.3826   0.3900   0.4835   0.5143   0.5651   0.5885   0.5952   0.6028
  0.6720   0.7265   0.8099   0.8850   0.9032   0.9311   0.9342   1.0303
  1.0807   1.1399   1.2732   1.3651   1.5426   1.5604   1.5718   1.6251
  1.7498   1.7753   1.8352   1.9295   2.2149   2.3852   2.5120   2.6665
  2.8780   3.0425   3.3432   4.2542   4.3924   4.4943   4.5005   4.5068
  4.5336   4.6345   4.7554   4.9502   6.5414   6.5541   6.5860   7.5135
 14.7050  14.7953  14.9403  28.8669  29.5412  29.5507  29.5775  29.8904
 29.8928  29.8954  29.9043  29.9689  36.8110 130.6030 130.6100 130.6349
154.2680 166.13021912.1852
 --------------------------------------------------------------

          Ground-State Mulliken Net Atomic Charges

     Atom                 Charge (a.u.)
  ----------------------------------------
      1 I                    -0.293774
      2 P                     0.373542
      3 N                    -0.367646
      4 H                     0.287878
  ----------------------------------------
  Sum of atomic charges =     0.000000

 -----------------------------------------------------------------
                    Cartesian Multipole Moments
 -----------------------------------------------------------------
    Charge (ESU x 10^10)
                 0.0000
    Dipole Moment (Debye)
         X      -0.7850      Y      -0.1981      Z      -0.0000
       Tot       0.8096
    Quadrupole Moments (Debye-Ang)
        XX     -52.4373     XY      -0.1795     YY     -45.4600
        XZ       0.0000     YZ       0.0000     ZZ     -48.0793
    Octopole Moments (Debye-Ang^2)
       XXX      64.2965    XXY      -0.3930    XYY       4.7340
       YYY     -10.1446    XXZ      -0.0000    XYZ      -0.0000
       YYZ      -0.0000    XZZ      10.2471    YZZ      -0.1732
       ZZZ      -0.0000
    Hexadecapole Moments (Debye-Ang^3)
      XXXX    -720.4652   XXXY     -13.7811   XXYY    -113.5812
      XYYY      17.2033   YYYY    -108.8757   XXXZ       0.0000
      XXYZ       0.0000   XYYZ       0.0000   YYYZ      -0.0000
      XXZZ    -117.1048   XYZZ      -1.2200   YYZZ     -31.2314
      XZZZ       0.0000   YZZZ       0.0000   ZZZZ     -67.8796
 -----------------------------------------------------------------
 DrvMan completing analytic gradient of the correlated energy
 Correlated dipole moment
            1
    1  -0.3088324
    2  -0.0779201
    3  -0.0000000
 Energy read as -7313.113247510
 Full Analytical Gradient: (in a.u., or Hartree/Bohr)
             1             2             3             4
    1    0.00001057   -0.00007067    0.00028960   -0.00022951
    2   -0.00002690   -0.00003211   -0.00078059    0.00083960
    3    0.00000000    0.00000000   -0.00000000    0.00000000
 Gradient time:  CPU 0.77 s  wall 0.79 s
 ----------------------------------------------------------------
             Standard Nuclear Orientation (Angstroms)
    I     Atom           X                Y                Z
 ----------------------------------------------------------------
    1      I       0.8389346105    -0.0392216506    -0.0000000000
    2      P      -1.6447554640     0.5744658150     0.0000000000
    3      N      -2.5122749749    -0.6963636733    -0.0000000000
    4      H      -2.2062775700    -1.6646940299    -0.0000000000
 ----------------------------------------------------------------
 Nuclear Repulsion Energy =   273.2483065925 hartrees
 There are       38 alpha and       38 beta electrons

                       Distance Matrix (Angstroms)
             I (  1)   P (  2)   N (  3)
   P (  2)  2.558384
   N (  3)  3.415032  1.538700
   H (  4)  3.451880  2.308494  1.015528

 Requested basis set is 6-311++G(d,p)
 There are 48 shells and 121 basis functions
 A cutoff of  1.0D-14 yielded   1044 shell pairs
 There are      6971 function pairs (      7835 Cartesian)
 Smallest overlap matrix eigenvalue = 2.48E-03
 Guess MOs from SCF MO coefficient file

 -----------------------------------------------------------------------
  General SCF calculation program by
  Eric Jon Sundstrom, Paul Horn, Yuezhi Mao, Dmitri Zuev, Alec White,
  David Stuck, Shaama M.S., Shane Yost, Joonho Lee, David Small,
  Daniel Levine, Susi Lehtola, Hugh Burton, Evgeny Epifanovsky
 -----------------------------------------------------------------------
 Hartree-Fock
 using 6 threads for integral computing
 -------------------------------------------------------
 OpenMP Integral computing Module                
 Release: version 2.0, May 2017, Q-Chem Inc. Pleasanton 
 -------------------------------------------------------
 A restricted SCF calculation will be
 performed using DIIS
 SCF converges when DIIS error is below 1.0e-08
 ---------------------------------------
  Cycle       Energy         DIIS error
 ---------------------------------------
    1   -7312.5983453738      2.45e-05  
    2   -7312.5983462291      7.47e-06  
    3   -7312.5983462983      5.17e-06  
    4   -7312.5983463440      6.85e-07  
    5   -7312.5983463463      2.01e-07  
    6   -7312.5983463465      5.78e-08  
    7   -7312.5983463465      2.14e-08  
    8   -7312.5983463465      8.08e-09  Convergence criterion met
 ---------------------------------------
 SCF time:   CPU 4.70s  wall 1.00s 
 SCF   energy in the final basis set =    -7312.5983463465
 Total energy in the final basis set =    -7312.5983463465


 ------------------------------------------------------------------------------

   CCMAN2: suite of methods based on coupled cluster
           and equation of motion theories.

   Components:
   * libvmm-1.3-trunk
     by Evgeny Epifanovsky, Ilya Kaliman.
   * libtensor-2.5-trunk
     by Evgeny Epifanovsky, Michael Wormit, Dmitry Zuev, Sam Manzer, 
        Ilya Kaliman.
   * libcc-2.5-trunk
     by Evgeny Epifanovsky, Arik Landau, Tomasz Kus, Kirill Khistyaev, 
        Dmitry Zuev, Prashant Manohar, Xintian Feng, Anna Krylov, 
        Matthew Goldey, Alec White, Thomas Jagau, Kaushik Nanda, 
        Anastasia Gunina, Alexander Kunitsa, Joonho Lee.

   CCMAN original authors:
   Anna I. Krylov, C. David Sherrill, Steven R. Gwaltney,
   Edward F. C. Byrd (2000)
   Sergey V. Levchenko, Lyudmila V. Slipchenko, Tao Wang,
   Ana-Maria C. Cristian (2003)
   Piotr A. Pieniazek, C. Melania Oana, Evgeny Epifanovsky (2007)
   Prashant Manohar (2009)

 ------------------------------------------------------------------------------


 Allocating and initializing 30808MB of RAM...
 Calculation will run on 6 cores.


 Alpha MOs, Restricted
 -- Occupied --                  
******* -180.86 -169.67 -169.67 -169.67  -80.06  -37.91  -33.10
  1 A     2 A     3 A     4 A     5 A     6 A     7 A     8 A                  
-33.098 -33.098 -24.285 -24.284 -24.284 -24.281 -24.281 -15.606
  9 A    10 A    11 A    12 A    13 A    14 A    15 A    16 A                  
 -7.593  -7.230  -5.485  -5.484  -5.483  -5.462  -5.454  -5.454
 17 A    18 A    19 A    20 A    21 A    22 A    23 A    24 A                  
 -2.384  -2.381  -2.380  -2.372  -2.372  -1.195  -0.868  -0.785
 25 A    26 A    27 A    28 A    29 A    30 A    31 A    32 A                  
 -0.604  -0.512  -0.478  -0.387  -0.376  -0.375
 33 A    34 A    35 A    36 A    37 A    38 A                                  
 -- Virtual --                   
  0.010   0.039   0.057   0.076   0.084   0.087   0.102   0.188
 39 A    40 A    41 A    42 A    43 A    44 A    45 A    46 A                  
  0.220   0.228   0.237   0.278   0.291   0.321   0.332   0.355
 47 A    48 A    49 A    50 A    51 A    52 A    53 A    54 A                  
  0.383   0.390   0.483   0.514   0.565   0.589   0.595   0.603
 55 A    56 A    57 A    58 A    59 A    60 A    61 A    62 A                  
  0.672   0.726   0.810   0.885   0.903   0.931   0.934   1.030
 63 A    64 A    65 A    66 A    67 A    68 A    69 A    70 A                  
  1.081   1.140   1.273   1.365   1.543   1.560   1.571   1.625
 71 A    72 A    73 A    74 A    75 A    76 A    77 A    78 A                  
  1.749   1.775   1.835   1.929   2.212   2.385   2.511   2.665
 79 A    80 A    81 A    82 A    83 A    84 A    85 A    86 A                  
  2.879   3.042   3.340   4.254   4.392   4.494   4.501   4.507
 87 A    88 A    89 A    90 A    91 A    92 A    93 A    94 A                  
  4.534   4.634   4.755   4.947   6.541   6.554   6.586   7.513
 95 A    96 A    97 A    98 A    99 A   100 A   101 A   102 A                  
 14.705  14.795  14.940  28.867  29.541  29.551  29.578  29.890
103 A   104 A   105 A   106 A   107 A   108 A   109 A   110 A                  
 29.893  29.895  29.904  29.969  36.809 130.603 130.610 130.635
111 A   112 A   113 A   114 A   115 A   116 A   117 A   118 A                  
154.268 166.1301912.185
119 A   120 A   121 A                                                          

 Beta MOs, Restricted
 -- Occupied --                  
******* -180.86 -169.67 -169.67 -169.67  -80.06  -37.91  -33.10
  1 A     2 A     3 A     4 A     5 A     6 A     7 A     8 A                  
-33.098 -33.098 -24.285 -24.284 -24.284 -24.281 -24.281 -15.606
  9 A    10 A    11 A    12 A    13 A    14 A    15 A    16 A                  
 -7.593  -7.230  -5.485  -5.484  -5.483  -5.462  -5.454  -5.454
 17 A    18 A    19 A    20 A    21 A    22 A    23 A    24 A                  
 -2.384  -2.381  -2.380  -2.372  -2.372  -1.195  -0.868  -0.785
 25 A    26 A    27 A    28 A    29 A    30 A    31 A    32 A                  
 -0.604  -0.512  -0.478  -0.387  -0.376  -0.375
 33 A    34 A    35 A    36 A    37 A    38 A                                  
 -- Virtual --                   
  0.010   0.039   0.057   0.076   0.084   0.087   0.102   0.188
 39 A    40 A    41 A    42 A    43 A    44 A    45 A    46 A                  
  0.220   0.228   0.237   0.278   0.291   0.321   0.332   0.355
 47 A    48 A    49 A    50 A    51 A    52 A    53 A    54 A                  
  0.383   0.390   0.483   0.514   0.565   0.589   0.595   0.603
 55 A    56 A    57 A    58 A    59 A    60 A    61 A    62 A                  
  0.672   0.726   0.810   0.885   0.903   0.931   0.934   1.030
 63 A    64 A    65 A    66 A    67 A    68 A    69 A    70 A                  
  1.081   1.140   1.273   1.365   1.543   1.560   1.571   1.625
 71 A    72 A    73 A    74 A    75 A    76 A    77 A    78 A                  
  1.749   1.775   1.835   1.929   2.212   2.385   2.511   2.665
 79 A    80 A    81 A    82 A    83 A    84 A    85 A    86 A                  
  2.879   3.042   3.340   4.254   4.392   4.494   4.501   4.507
 87 A    88 A    89 A    90 A    91 A    92 A    93 A    94 A                  
  4.534   4.634   4.755   4.947   6.541   6.554   6.586   7.513
 95 A    96 A    97 A    98 A    99 A   100 A   101 A   102 A                  
 14.705  14.795  14.940  28.867  29.541  29.551  29.578  29.890
103 A   104 A   105 A   106 A   107 A   108 A   109 A   110 A                  
 29.893  29.895  29.904  29.969  36.809 130.603 130.610 130.635
111 A   112 A   113 A   114 A   115 A   116 A   117 A   118 A                  
154.268 166.1301912.185
119 A   120 A   121 A                                                          

 Occupation and symmetry of molecular orbitals

 Point group: C1 (1 irreducible representation).

                           A     All 
 -------------------------------------
 All molecular orbitals:
  - Alpha                  121   121 
  - Beta                   121   121 
 -------------------------------------
 Alpha orbitals:
  - Frozen occupied        24    24  
  - Active occupied        14    14  
  - Active virtual         83    83  
  - Frozen virtual         0     0   
 -------------------------------------
 Beta orbitals:
  - Frozen occupied        24    24  
  - Active occupied        14    14  
  - Active virtual         83    83  
  - Frozen virtual         0     0   
 -------------------------------------

 Import integrals:   CPU 0.00 s  wall 0.00 s

 Import integrals:   CPU 31.38 s  wall 5.44 s

 MP2 amplitudes:   CPU 0.05 s  wall 0.03 s

Running a double precision version
           CCSD T amplitudes will be solved using DIIS.

           Start     Size      MaxIter   EConv     TConv     
           3         7         100       1.00e-07  1.00e-05  
 ------------------------------------------------------------------------------
           Energy (a.u.)   Ediff      Tdiff       Comment
 ------------------------------------------------------------------------------
         -7313.10024371                           
     1   -7313.09451628   5.73e-03   7.08e-01     
     2   -7313.11099704   1.65e-02   9.31e-02     
     3   -7313.11067189   3.25e-04   4.25e-02     
     4   -7313.11244788   1.78e-03   1.45e-02     Switched to DIIS steps.
     5   -7313.11319301   7.45e-04   1.16e-02     
     6   -7313.11323520   4.22e-05   2.17e-03     
     7   -7313.11324199   6.79e-06   1.11e-03     
     8   -7313.11324666   4.67e-06   4.00e-04     
     9   -7313.11324759   9.29e-07   2.08e-04     
    10   -7313.11324764   4.64e-08   6.34e-05     
    11   -7313.11324761   2.46e-08   2.91e-05     
    12   -7313.11324760   9.60e-09   1.03e-05     
    13   -7313.11324761   1.18e-08   4.58e-06     
 ------------------------------------------------------------------------------
         -7313.11324761                           CCSD T converged.

End of double precision
 SCF energy                 = -7312.59834635
 MP2 energy                 = -7313.10024371
 CCSD correlation energy     =    -0.51490127
 CCSD total energy           = -7313.11324761

 CCSD  T1^2 = 0.0124  T2^2 = 0.2196  Leading amplitudes:

 Amplitude    Orbitals with energies
 -0.0249       35 (A) A                  ->    39 (A) A                   
              -0.4778                          0.0098                     
 -0.0249       35 (A) B                  ->    39 (A) B                   
              -0.4778                          0.0098                     
 -0.0234       34 (A) A                  ->    40 (A) A                   
              -0.5122                          0.0394                     
 -0.0234       34 (A) B                  ->    40 (A) B                   
              -0.5122                          0.0394                     

 Amplitude    Orbitals with energies
 -0.1008       35 (A) A      35 (A) B    ->    39 (A) A      39 (A) B     
              -0.4778       -0.4778            0.0098        0.0098       
  0.1008       35 (A) A      35 (A) B    ->    39 (A) B      39 (A) A     
              -0.4778       -0.4778            0.0098        0.0098       
  0.1008       35 (A) B      35 (A) A    ->    39 (A) A      39 (A) B     
              -0.4778       -0.4778            0.0098        0.0098       
 -0.1008       35 (A) B      35 (A) A    ->    39 (A) B      39 (A) A     
              -0.4778       -0.4778            0.0098        0.0098       

 Computing CCSD intemediates for later calculations in double precision
 Finished.

Running a double precision version
           CCSD Lambda amplitudes will be solved using DIIS.
           Start     Size      MaxIter   EConv     LConv     
           3         7         100       1.00e-07  1.00e-05  
 ------------------------------------------------------------------------------
            Enorm      Ldiff       Comment
 ------------------------------------------------------------------------------
     1     5.15e-02   3.71e-02     
     2     1.54e-02   6.47e-03     
     3     6.32e-03   1.50e-03     
     4     3.93e-03   1.37e-03     Switched to DIIS steps.
     5     1.20e-03   7.11e-04     
     6     5.99e-04   1.73e-04     
     7     2.33e-04   5.35e-05     
     8     1.06e-04   7.54e-07     
     9     3.74e-05   4.33e-06     
    10     1.53e-05   6.94e-07     
    11     6.01e-06   1.21e-07     
    12     2.20e-06   4.58e-08     
    13     8.22e-07   8.61e-08     
    14     3.15e-07   4.31e-08     
    15     1.65e-07   1.94e-08     
    16     7.73e-08   1.76e-08     
 ------------------------------------------------------------------------------
                                   CCSD Lambda converged.

 Computing density matrices in double precision...
           Orbital response amplitudes will be solved using DIIS.
           Start     Size      MaxIter   EConv     LConv     
           3         7         100       1.00e-06  1.00e-06  
 ------------------------------------------------------------------------------
            Enorm      Ldiff       Comment
 ------------------------------------------------------------------------------
     1     8.26e-02   3.94e-03     
     2     6.33e-02   1.60e-02     
     3     7.59e-02   2.90e-02     
     4     1.68e-02   3.43e-02     Switched to DIIS steps.
     5     2.56e-03   2.81e-04     
     6     1.60e-03   3.83e-04     
     7     6.95e-04   2.72e-04     
     8     1.18e-04   1.78e-04     
     9     2.01e-05   2.00e-05     
    10     7.12e-06   1.88e-06     
    11     1.85e-06   2.03e-07     
    12     5.10e-07   1.21e-07     
 ------------------------------------------------------------------------------
                                   Orbital response converged.

 Computing density matrices... Done.
 CCSD calculation:   CPU 723.85 s  wall 132.40 s

 Transferring MO TPDM to AO TPDM
 Transferring g2_o1o1o1o1
 Transferring g2_o1o1o1v1
 Transferring g2_o1o1v1v1
 Transferring g2_o1v1o1v1
 Transferring g2_o1v1v1v1
 Transferring g2_v1v1v1v1
 Adding separable TPDM
 Computing TPDM gradient
 --------------------------------------------------------
 2e gradient
  Atom          X               Y               Z
 --------------------------------------------------------
    1        -43.372115        5.523531       -0.000000  
    2         25.254188      -22.020293        0.000000  
    3         19.185233       10.355773       -0.000000  
    4         -1.067306        6.140989       -0.000000  
 --------------------------------------------------------
 --------------------------------------------------------
 Final gradient
  Atom          X               Y               Z
 --------------------------------------------------------
    1        -43.372115        5.523531       -0.000000  
    2         25.254188      -22.020293        0.000000  
    3         19.185233       10.355773       -0.000000  
    4         -1.067306        6.140989       -0.000000  
 --------------------------------------------------------
 Analytic gradient from two-electron contribution:   CPU 169.75 s  wall 33.62 s

 Total ccman2 time:   CPU 929.82 s  wall 172.74 s


 --------------------------------------------------------------

                    Orbital Energies (a.u.)
 --------------------------------------------------------------

 Alpha MOs
 -- Occupied --
********-180.8597-169.6660-169.6654-169.6654 -80.0552 -37.9136 -33.1008
-33.0981 -33.0978 -24.2848 -24.2840 -24.2838 -24.2813 -24.2813 -15.6064
 -7.5931  -7.2305  -5.4855  -5.4841  -5.4833  -5.4619  -5.4540  -5.4535
 -2.3844  -2.3811  -2.3804  -2.3719  -2.3719  -1.1948  -0.8679  -0.7851
 -0.6044  -0.5122  -0.4778  -0.3873  -0.3759  -0.3752
 -- Virtual --
  0.0098   0.0394   0.0571   0.0759   0.0841   0.0869   0.1019   0.1878
  0.2198   0.2277   0.2366   0.2778   0.2906   0.3206   0.3323   0.3551
  0.3826   0.3900   0.4834   0.5143   0.5651   0.5886   0.5952   0.6028
  0.6719   0.7261   0.8099   0.8851   0.9032   0.9311   0.9336   1.0303
  1.0808   1.1400   1.2734   1.3652   1.5426   1.5604   1.5715   1.6251
  1.7492   1.7753   1.8354   1.9294   2.2125   2.3850   2.5113   2.6650
  2.8793   3.0417   3.3403   4.2540   4.3920   4.4943   4.5005   4.5068
  4.5336   4.6345   4.7554   4.9475   6.5414   6.5541   6.5860   7.5134
 14.7050  14.7953  14.9403  28.8669  29.5413  29.5508  29.5775  29.8904
 29.8928  29.8954  29.9043  29.9690  36.8091 130.6030 130.6101 130.6349
154.2680 166.13021912.1852
 --------------------------------------------------------------

          Ground-State Mulliken Net Atomic Charges

     Atom                 Charge (a.u.)
  ----------------------------------------
      1 I                    -0.293817
      2 P                     0.373613
      3 N                    -0.367620
      4 H                     0.287824
  ----------------------------------------
  Sum of atomic charges =     0.000000

 -----------------------------------------------------------------
                    Cartesian Multipole Moments
 -----------------------------------------------------------------
    Charge (ESU x 10^10)
                -0.0000
    Dipole Moment (Debye)
         X      -0.7863      Y      -0.2003      Z      -0.0000
       Tot       0.8114
    Quadrupole Moments (Debye-Ang)
        XX     -52.4372     XY      -0.1740     YY     -45.4524
        XZ       0.0000     YZ      -0.0000     ZZ     -48.0820
    Octopole Moments (Debye-Ang^2)
       XXX      64.2978    XXY      -0.4045    XYY       4.7165
       YYY     -10.1584    XXZ      -0.0000    XYZ      -0.0000
       YYZ       0.0000    XZZ      10.2517    YZZ      -0.1693
       ZZZ       0.0000
    Hexadecapole Moments (Debye-Ang^3)
      XXXX    -720.5063   XXXY     -13.7692   XXYY    -113.5524
      XYYY      17.2345   YYYY    -108.8568   XXXZ       0.0000
      XXYZ       0.0000   XYYZ       0.0000   YYYZ      -0.0000
      XXZZ    -117.1180   XYZZ      -1.2285   YYZZ     -31.2408
      XZZZ       0.0000   YZZZ      -0.0000   ZZZZ     -67.8853
 -----------------------------------------------------------------
 DrvMan completing analytic gradient of the correlated energy
 Correlated dipole moment
            1
    1  -0.3093610
    2  -0.0788120
    3  -0.0000000
 Energy read as -7313.113247614
 Full Analytical Gradient: (in a.u., or Hartree/Bohr)
             1             2             3             4
    1    0.00000074   -0.00010427   -0.00011798    0.00022150
    2   -0.00003423    0.00000759    0.00080570   -0.00077905
    3    0.00000000   -0.00000000   -0.00000000    0.00000000
 Gradient time:  CPU 0.79 s  wall 0.82 s
 ----------------------------------------------------------------
             Standard Nuclear Orientation (Angstroms)
    I     Atom           X                Y                Z
 ----------------------------------------------------------------
    1      I       0.8389346105    -0.0392216506    -0.0000000000
    2      P      -1.6447554640     0.5744658150     0.0000000000
    3      N      -2.5122749749    -0.6963636733    -0.0000000000
    4      H      -2.2062775700    -1.6636940299     0.0010000000
 ----------------------------------------------------------------
 Nuclear Repulsion Energy =   273.2542857022 hartrees
 There are       38 alpha and       38 beta electrons

                       Distance Matrix (Angstroms)
             I (  1)   P (  2)   N (  3)
   P (  2)  2.558384
   N (  3)  3.415032  1.538700
   H (  4)  3.451410  2.307524  1.014575

 Requested basis set is 6-311++G(d,p)
 There are 48 shells and 121 basis functions
 A cutoff of  1.0D-14 yielded   1044 shell pairs
 There are      6971 function pairs (      7835 Cartesian)
 Smallest overlap matrix eigenvalue = 2.48E-03
 Guess MOs from SCF MO coefficient file

 -----------------------------------------------------------------------
  General SCF calculation program by
  Eric Jon Sundstrom, Paul Horn, Yuezhi Mao, Dmitri Zuev, Alec White,
  David Stuck, Shaama M.S., Shane Yost, Joonho Lee, David Small,
  Daniel Levine, Susi Lehtola, Hugh Burton, Evgeny Epifanovsky
 -----------------------------------------------------------------------
 Hartree-Fock
 using 6 threads for integral computing
 -------------------------------------------------------
 OpenMP Integral computing Module                
 Release: version 2.0, May 2017, Q-Chem Inc. Pleasanton 
 -------------------------------------------------------
 A restricted SCF calculation will be
 performed using DIIS
 SCF converges when DIIS error is below 1.0e-08
 ---------------------------------------
  Cycle       Energy         DIIS error
 ---------------------------------------
    1   -7312.5983713582      1.37e-05  
    2   -7312.5983716571      4.03e-06  
    3   -7312.5983716844      2.87e-06  
    4   -7312.5983717004      5.69e-07  
    5   -7312.5983717028      2.36e-07  
    6   -7312.5983717035      1.04e-07  
    7   -7312.5983717036      4.58e-08
[truncated: 30,433 more chars]
