# Supplementary material for: Geometric and energetic data from ab initio calculations of haloethene, haloimine, halomethylenephosphine, haloiminophosphine, halodiazene, halodiphosphene and halocyclopropane
Source: Data Brief. 2019 Nov 2;27:104738. doi: 10.1016/j.dib.2019.104738 (PMC6861602; doi:10.1016/j.dib.2019.104738)
Supplement: Multimedia component 7 [file mmc7.zip › NP/CCSD/freq/IENPBrE.out]

Q-Chem Developer Version!
                  Welcome to Q-Chem
     A Quantum Leap Into The Future Of Chemistry


 Q-Chem 5.1, Q-Chem, Inc., Pleasanton, CA (2018)

 Yihan Shao,  Zhengting Gan,  E. Epifanovsky,  A. T. B. Gilbert,  M. Wormit,  
 J. Kussmann,  A. W. Lange,  A. Behn,  Jia Deng,  Xintian Feng,  D. Ghosh,  
 M. Goldey,  P. R. Horn,  L. D. Jacobson,  I. Kaliman,  T. Kus,  A. Landau,  
 Jie Liu,  E. I. Proynov,  R. M. Richard,  R. P. Steele,  E. J. Sundstrom,  
 H. L. Woodcock III,  P. M. Zimmerman,  D. Zuev,  B. Albrecht,  E. Alguire,  
 S. A. Baeppler,  D. Barton,  Z. Benda,  Y. A. Bernard,  E. J. Berquist,  
 K. B. Bravaya,  H. Burton,  D. Casanova,  Chun-Min Chang,  Yunqing Chen,  
 A. Chien,  K. D. Closser,  M. P. Coons,  S. Coriani,  S. Dasgupta,  
 A. L. Dempwolff,  M. Diedenhofen,  Hainam Do,  R. G. Edgar,  Po-Tung Fang,  
 S. Faraji,  S. Fatehi,  Qingguo Feng,  K. D. Fenk,  J. Fosso-Tande,  
 J. Gayvert,  Qinghui Ge,  A. Ghysels,  G. Gidofalvi,  J. Gomes,  
 J. Gonthier,  A. Gunina,  D. Hait,  M. W. D. Hanson-Heine,  
 P. H. P. Harbach,  A. W. Hauser,  J. E. Herr,  E. G. Hohenstein,  
 Z. C. Holden,  Kerwin Hui,  B. C. Huynh,  T.-C. Jagau,  Hyunjun Ji,  
 B. Kaduk,  K. Khistyaev,  Jaehoon Kim,  P. Klunzinger,  K. Koh,  
 D. Kosenkov,  L. Koulias,  T. Kowalczyk,  C. M. Krauter,  A. Kunitsa,  
 Ka Un Lao,  A. Laurent,  K. V. Lawler,  Joonho Lee,  D. Lefrancois,  
 S. Lehtola,  D. S. Levine,  Yi-Pei Li,  You-Sheng Lin,  Fenglai Liu,  
 E. Livshits,  A. Luenser,  P. Manohar,  E. Mansoor,  S. F. Manzer,  
 Shan-Ping Mao,  Yuezhi Mao,  N. Mardirossian,  A. V. Marenich,  
 T. Markovich,  L. A. Martinez-Martinez,  S. A. Maurer,  N. J. Mayhall,  
 S. C. McKenzie,  J.-M. Mewes,  A. F. Morrison,  J. W. Mullinax,  K. Nanda,  
 T. S. Nguyen-Beck,  R. Olivares-Amaya,  J. A. Parkhill,  T. M. Perrine,  
 F. Plasser,  P. Pokhilko,  S. Prager,  A. Prociuk,  E. Ramos,  D. R. Rehn,  
 F. Rob,  M. Schneider,  N. Sergueev,  S. M. Sharada,  S. Sharma,  
 D. W. Small,  T. Stauch,  T. Stein,  Yu-Chuan Su,  A. J. W. Thom,  
 A. Tkatchenko,  T. Tsuchimochi,  N. M. Tubman,  L. Vogt,  M. L. Vidal,  
 O. Vydrov,  M. A. Watson,  J. Wenzel,  M. de Wergifosse,  T. A. Wesolowski,  
 A. White,  J. Witte,  A. Yamada,  Jun Yang,  K. Yao,  S. Yeganeh,  
 S. R. Yost,  Zhi-Qiang You,  A. Zech,  Igor Ying Zhang,  Xing Zhang,  
 Yan Zhao,  Ying Zhu,  B. R. Brooks,  G. K. L. Chan,  C. J. Cramer,  
 M. S. Gordon,  W. J. Hehre,  A. Klamt,  M. W. Schmidt,  C. D. Sherrill,  
 D. G. Truhlar,  A. Aspuru-Guzik,  R. Baer,  A. T. Bell,  N. A. Besley,  
 Jeng-Da Chai,  A. E. DePrince, III,  R. A. DiStasio Jr.,  A. Dreuw,  
 B. D. Dunietz,  T. R. Furlani,  Chao-Ping Hsu,  Yousung Jung,  Jing Kong,  
 D. S. Lambrecht,  WanZhen Liang,  C. Ochsenfeld,  V. A. Rassolov,  
 L. V. Slipchenko,  J. E. Subotnik,  T. Van Voorhis,  J. M. Herbert,  
 A. I. Krylov,  P. M. W. Gill,  M. Head-Gordon

 Contributors to earlier versions of Q-Chem not listed above: 
 R. D. Adamson,  B. Austin,  J. Baker,  G. J. O. Beran,  K. Brandhorst,  
 S. T. Brown,  E. F. C. Byrd,  A. K. Chakraborty,  C.-L. Cheng,  
 Siu Hung Chien,  D. M. Chipman,  D. L. Crittenden,  H. Dachsel,  
 R. J. Doerksen,  A. D. Dutoi,  L. Fusti-Molnar,  W. A. Goddard III,  
 A. Golubeva-Zadorozhnaya,  S. R. Gwaltney,  G. Hawkins,  A. Heyden,  
 S. Hirata,  G. Kedziora,  F. J. Keil,  C. Kelley,  Jihan Kim,  R. A. King,  
 R. Z. Khaliullin,  P. P. Korambath,  W. Kurlancheek,  A. M. Lee,  M. S. Lee,  
 S. V. Levchenko,  Ching Yeh Lin,  D. Liotard,  R. C. Lochan,  I. Lotan,  
 P. E. Maslen,  N. Nair,  D. P. O'Neill,  D. Neuhauser,  E. Neuscamman,  
 C. M. Oana,  R. Olson,  B. Peters,  R. Peverati,  P. A. Pieniazek,  
 Y. M. Rhee,  J. Ritchie,  M. A. Rohrdanz,  E. Rosta,  N. J. Russ,  
 H. F. Schaefer III,  N. E. Schultz,  N. Shenvi,  A. C. Simmonett,  A. Sodt,  
 D. Stuck,  K. S. Thanthiriwatte,  V. Vanovschi,  Tao Wang,  A. Warshel,  
 C. F. Williams,  Q. Wu,  X. Xu,  W. Zhang

 Please cite Q-Chem as follows:
 Y. Shao et al., Mol. Phys. 113, 184-215 (2015)
 DOI: 10.1080/00268976.2014.952696

 Q-Chem 5.1.2 for Intel X86 EM64T Linux

 Parts of Q-Chem use Armadillo 8.300.2 (Tropical Shenanigans).
 http://arma.sourceforge.net/

 Q-Chem begins on Wed May  8 03:04:41 2019  

Host: 
0

     Scratch files written to /scratch/taweetham/qchem19142//
Input Ideriv = 1
Curr. Ideriv = -1
Max.  Ideriv = 1


!!********************************************.
!!******************Warning*******************.
!!Desired Analytical derivatives not available.
!!Finite difference job might take a long time.
!!********************************************.
!!********************************************.


 2-order derivative to be evaluated numerically with 1-order analytical derivatives

Checking the input file for inconsistencies... 	...done.

--------------------------------------------------------------
User input:
--------------------------------------------------------------
I=Br_E.out
$molecule
0 1
I 
N  1 2.094840
P  2 1.578795 1 115.279060
Br 3 2.244293 2 101.093637 1 -180.000000 0
$end

$rem
   JOB_TYPE 	FREQUENCY
   BASIS 		6-311++G**
   METHOD	ccsd
   MEM_TOTAL	31000
   N_FROZEN_CORE      FC
$end

--------------------------------------------------------------
 ----------------------------------------------------------------
             Standard Nuclear Orientation (Angstroms)
    I     Atom           X                Y                Z
 ----------------------------------------------------------------
    1      I       2.1367695935     0.0549563282    -0.0000000000
    2      N       0.0828018110     0.4667462915    -0.0000000000
    3      P      -0.8588626682    -0.8004796792     0.0000000000
    4      Br     -2.8841560317     0.1664938786    -0.0000000000
 ----------------------------------------------------------------
 Molecular Point Group                 Cs    NOp =  2
 Largest Abelian Subgroup              Cs    NOp =  2
 Nuclear Repulsion Energy =   626.6727234239 hartrees
 There are       55 alpha and       55 beta electrons
 Requested basis set is 6-311++G(d,p)
 There are 62 shells and 162 basis functions
 Total memory of 31000 MB is distributed as follows: 
   MEM_STATIC is set to 192 MB
   QALLOC/CCMAN JOB total memory use is  30808 MB
 Warning: actual memory use might exceed 31000 MB

 Total QAlloc Memory Limit  31000 MB
 Mega-Array Size       188 MB
 MEM_STATIC part       192 MB

                       Distance Matrix (Angstroms)
             I (  1)   N (  2)   P (  3)
   N (  2)  2.094840
   P (  3)  3.115379  1.578795
   Br(  4)  5.022164  2.982112  2.244293

 A cutoff of  1.0D-14 yielded   1526 shell pairs
 There are     11134 function pairs (     12555 Cartesian)

 -------------------------------------------------------
 OpenMP Integral Computing Module                       
 Release: version 1.0, May 2013, Q-Chem Inc. Pittsburgh 
 -------------------------------------------------------
 Integral Job Info:
 Integral job number is                      11
 Integral operator is                         1
 short-range coefficients                     0
 long-range coefficients              100000000
 Omega coefficients                           0
 if combine SR and LR in K                    0
 Integral screening is                        0
 Integral computing path is                   2
 max size of driver memory is            800000
 size of driver memory is                593474
 size of scratch memory is             29623520
 max col of scratch BK array               1296
 max len of scratch array in speh3          155
 max len of scratch index in speh4           18
 max int batch size is                      520
 min int batch size is                       52
 fixed nKL is                                45
 max L of basis functions is                  2
 order of int derivative is                   0
 number of shells is                         62
 number of basis is                         172
 number of cartesian basis is               172
 number of contracted shell pairs          1526
 number of primitive shell pairs           3522
 maxK2 (contraction) of shell pair           36
 max number of K2 of shell pair               1
 max number of CS2 of shell pair            231
 max number of PS2 of shell pair            231
 mem total for path MDJ                  526572
 -------------------------------------------------------
 Smallest overlap matrix eigenvalue = 1.65E-03
 Guess from superposition of atomic densities
 Warning:  Energy on first SCF cycle will be non-variational
 SAD guess density has 110.000000 electrons

 -----------------------------------------------------------------------
  General SCF calculation program by
  Eric Jon Sundstrom, Paul Horn, Yuezhi Mao, Dmitri Zuev, Alec White,
  David Stuck, Shaama M.S., Shane Yost, Joonho Lee, David Small,
  Daniel Levine, Susi Lehtola, Hugh Burton, Evgeny Epifanovsky
 -----------------------------------------------------------------------
 Hartree-Fock
 using 6 threads for integral computing
 -------------------------------------------------------
 OpenMP Integral computing Module                
 Release: version 2.0, May 2017, Q-Chem Inc. Pleasanton 
 -------------------------------------------------------
 A restricted SCF calculation will be
 performed using DIIS
 SCF converges when DIIS error is below 1.0e-08
 ---------------------------------------
  Cycle       Energy         DIIS error
 ---------------------------------------
    1   -9884.6607210517      3.46e-02  
    2   -9884.2920757427      3.61e-03  
    3   -9884.3362178452      1.80e-03  
    4   -9884.3474422368      4.17e-04  
    5   -9884.3485611328      2.19e-04  
    6   -9884.3488633262      9.34e-05  
    7   -9884.3489693033      5.63e-05  
    8   -9884.3490002266      2.36e-05  
    9   -9884.3490109911      9.34e-06  
   10   -9884.3490126151      2.99e-06  
   11   -9884.3490127835      1.31e-06  
   12   -9884.3490128032      4.10e-07  
   13   -9884.3490128054      9.33e-08  
   14   -9884.3490128054      3.44e-08  
   15   -9884.3490128055      1.42e-08  
   16   -9884.3490128055      4.53e-09  Convergence criterion met
 ---------------------------------------
 SCF time:   CPU 22.35s  wall 4.00s 
 SCF   energy in the final basis set =    -9884.3490128055
 Total energy in the final basis set =    -9884.3490128055


 ------------------------------------------------------------------------------

   CCMAN2: suite of methods based on coupled cluster
           and equation of motion theories.

   Components:
   * libvmm-1.3-trunk
     by Evgeny Epifanovsky, Ilya Kaliman.
   * libtensor-2.5-trunk
     by Evgeny Epifanovsky, Michael Wormit, Dmitry Zuev, Sam Manzer, 
        Ilya Kaliman.
   * libcc-2.5-trunk
     by Evgeny Epifanovsky, Arik Landau, Tomasz Kus, Kirill Khistyaev, 
        Dmitry Zuev, Prashant Manohar, Xintian Feng, Anna Krylov, 
        Matthew Goldey, Alec White, Thomas Jagau, Kaushik Nanda, 
        Anastasia Gunina, Alexander Kunitsa, Joonho Lee.

   CCMAN original authors:
   Anna I. Krylov, C. David Sherrill, Steven R. Gwaltney,
   Edward F. C. Byrd (2000)
   Sergey V. Levchenko, Lyudmila V. Slipchenko, Tao Wang,
   Ana-Maria C. Cristian (2003)
   Piotr A. Pieniazek, C. Melania Oana, Evgeny Epifanovsky (2007)
   Prashant Manohar (2009)

 ------------------------------------------------------------------------------


 Allocating and initializing 30808MB of RAM...
 Calculation will run on 6 cores.


 Alpha MOs, Restricted
 -- Occupied --                  
******* -490.04 -180.90 -169.71 -169.71 -169.71  -80.06  -65.17
  1 A'    2 A'    3 A'    4 A'    1 A"    5 A'    6 A'    7 A'                 
-58.531 -58.530 -58.530 -37.956 -33.145 -33.139 -33.139 -24.329
  8 A'    2 A"    9 A'   10 A'   11 A'    3 A"   12 A'   13 A'                 
-24.327 -24.327 -24.322 -24.322 -15.638  -9.851  -7.601  -7.464
  4 A"   14 A'   15 A'    5 A"   16 A'   17 A'   18 A'   19 A'                 
 -7.457  -7.457  -7.272  -5.508  -5.493  -5.493  -5.493  -5.492
  6 A"   20 A'   21 A'   22 A'   23 A'    7 A"   24 A'    8 A"                 
 -5.491  -3.203  -3.200  -3.200  -3.192  -3.192  -2.432  -2.425
 25 A'   26 A'    9 A"   27 A'   10 A"   28 A'   29 A'   30 A'                 
 -2.425  -2.408  -2.408  -1.192  -1.032  -0.862  -0.719  -0.567
 11 A"   31 A'   12 A"   32 A'   33 A'   34 A'   35 A'   36 A'                 
 -0.546  -0.512  -0.438  -0.431  -0.416  -0.382  -0.371
 37 A'   13 A"   14 A"   38 A'   39 A'   40 A'   15 A"                         
 -- Virtual --                   
  0.000   0.023   0.055   0.067   0.086   0.087   0.109   0.122
 16 A"   41 A'   42 A'   43 A'   44 A'   17 A"   45 A'   46 A'                 
  0.130   0.131   0.186   0.207   0.218   0.229   0.258   0.295
 47 A'   18 A"   48 A'   49 A'   50 A'   19 A"   51 A'   52 A'                 
  0.318   0.323   0.353   0.380   0.386   0.471   0.534   0.558
 53 A'   20 A"   54 A'   55 A'   21 A"   56 A'   57 A'   22 A"                 
  0.572   0.573   0.584   0.600   0.605   0.642   0.672   0.708
 23 A"   58 A'   59 A'   24 A"   60 A'   61 A'   25 A"   62 A'                 
  0.744   0.775   0.799   0.827   0.848   0.882   0.915   0.986
 63 A'   26 A"   64 A'   65 A'   66 A'   27 A"   67 A'   68 A'                 
  0.991   1.008   1.069   1.163   1.271   1.337   1.434   1.525
 28 A"   69 A'   29 A"   70 A'   71 A'   72 A'   73 A'   30 A"                 
  1.548   1.592   1.773   1.856   1.941   2.267   2.312   2.314
 74 A'   75 A'   31 A"   76 A'   77 A'   32 A"   33 A"   78 A'                 
  2.375   2.416   2.425   2.566   2.933   4.241   4.261   4.441
 79 A'   80 A'   34 A"   81 A'   82 A'   35 A"   83 A'   84 A'                 
  4.462   4.474   4.497   4.525   4.540   4.547   4.555   4.622
 36 A"   85 A'   37 A"   86 A'   38 A"   87 A'   39 A"   88 A'                 
  4.718   4.764   4.862   6.514   6.528   6.554   7.199   7.495
 89 A'   90 A'   91 A'   40 A"   92 A'   93 A'   94 A'   95 A'                 
  8.208   8.221   8.291  14.705  14.807  14.896  28.951  29.508
 41 A"   96 A'   97 A'   42 A"   98 A'   99 A'  100 A'   43 A"                 
 29.519  29.536  29.852  29.857  29.864  29.879  29.970  36.688
101 A'  102 A'   44 A"  103 A'   45 A"  104 A'  105 A'  106 A'                 
 49.473 130.566 130.575 130.597 154.332 166.114 293.894 293.905
107 A'   46 A"  108 A'  109 A'  110 A'  111 A'   47 A"  112 A'                 
293.9881028.4141912.253
113 A'  114 A'  115 A'                                                         

 Beta MOs, Restricted
 -- Occupied --                  
******* -490.04 -180.90 -169.71 -169.71 -169.71  -80.06  -65.17
  1 A'    2 A'    3 A'    4 A'    1 A"    5 A'    6 A'    7 A'                 
-58.531 -58.530 -58.530 -37.956 -33.145 -33.139 -33.139 -24.329
  8 A'    2 A"    9 A'   10 A'   11 A'    3 A"   12 A'   13 A'                 
-24.327 -24.327 -24.322 -24.322 -15.638  -9.851  -7.601  -7.464
  4 A"   14 A'   15 A'    5 A"   16 A'   17 A'   18 A'   19 A'                 
 -7.457  -7.457  -7.272  -5.508  -5.493  -5.493  -5.493  -5.492
  6 A"   20 A'   21 A'   22 A'   23 A'    7 A"   24 A'    8 A"                 
 -5.491  -3.203  -3.200  -3.200  -3.192  -3.192  -2.432  -2.425
 25 A'   26 A'    9 A"   27 A'   10 A"   28 A'   29 A'   30 A'                 
 -2.425  -2.408  -2.408  -1.192  -1.032  -0.862  -0.719  -0.567
 11 A"   31 A'   12 A"   32 A'   33 A'   34 A'   35 A'   36 A'                 
 -0.546  -0.512  -0.438  -0.431  -0.416  -0.382  -0.371
 37 A'   13 A"   14 A"   38 A'   39 A'   40 A'   15 A"                         
 -- Virtual --                   
  0.000   0.023   0.055   0.067   0.086   0.087   0.109   0.122
 16 A"   41 A'   42 A'   43 A'   44 A'   17 A"   45 A'   46 A'                 
  0.130   0.131   0.186   0.207   0.218   0.229   0.258   0.295
 47 A'   18 A"   48 A'   49 A'   50 A'   19 A"   51 A'   52 A'                 
  0.318   0.323   0.353   0.380   0.386   0.471   0.534   0.558
 53 A'   20 A"   54 A'   55 A'   21 A"   56 A'   57 A'   22 A"                 
  0.572   0.573   0.584   0.600   0.605   0.642   0.672   0.708
 23 A"   58 A'   59 A'   24 A"   60 A'   61 A'   25 A"   62 A'                 
  0.744   0.775   0.799   0.827   0.848   0.882   0.915   0.986
 63 A'   26 A"   64 A'   65 A'   66 A'   27 A"   67 A'   68 A'                 
  0.991   1.008   1.069   1.163   1.271   1.337   1.434   1.525
 28 A"   69 A'   29 A"   70 A'   71 A'   72 A'   73 A'   30 A"                 
  1.548   1.592   1.773   1.856   1.941   2.267   2.312   2.314
 74 A'   75 A'   31 A"   76 A'   77 A'   32 A"   33 A"   78 A'                 
  2.375   2.416   2.425   2.566   2.933   4.241   4.261   4.441
 79 A'   80 A'   34 A"   81 A'   82 A'   35 A"   83 A'   84 A'                 
  4.462   4.474   4.497   4.525   4.540   4.547   4.555   4.622
 36 A"   85 A'   37 A"   86 A'   38 A"   87 A'   39 A"   88 A'                 
  4.718   4.764   4.862   6.514   6.528   6.554   7.199   7.495
 89 A'   90 A'   91 A'   40 A"   92 A'   93 A'   94 A'   95 A'                 
  8.208   8.221   8.291  14.705  14.807  14.896  28.951  29.508
 41 A"   96 A'   97 A'   42 A"   98 A'   99 A'  100 A'   43 A"                 
 29.519  29.536  29.852  29.857  29.864  29.879  29.970  36.688
101 A'  102 A'   44 A"  103 A'   45 A"  104 A'  105 A'  106 A'                 
 49.473 130.566 130.575 130.597 154.332 166.114 293.894 293.905
107 A'   46 A"  108 A'  109 A'  110 A'  111 A'   47 A"  112 A'                 
293.9881028.4141912.253
113 A'  114 A'  115 A'                                                         

 Occupation and symmetry of molecular orbitals

 Point group: Cs (2 irreducible representations).

                           A'   A"    All 
 ------------------------------------------
 All molecular orbitals:
  - Alpha                  115  47    162 
  - Beta                   115  47    162 
 ------------------------------------------
 Alpha orbitals:
  - Frozen occupied        25   8     33  
  - Active occupied        15   7     22  
  - Active virtual         75   32    107 
  - Frozen virtual         0    0     0   
 ------------------------------------------
 Beta orbitals:
  - Frozen occupied        25   8     33  
  - Active occupied        15   7     22  
  - Active virtual         75   32    107 
  - Frozen virtual         0    0     0   
 ------------------------------------------

 Import integrals:   CPU 0.00 s  wall 0.00 s

 Import integrals:   CPU 116.23 s  wall 20.20 s

 MP2 amplitudes:   CPU 0.19 s  wall 0.13 s

Running a double precision version
           CCSD T amplitudes will be solved using DIIS.

           Start     Size      MaxIter   EConv     TConv     
           3         7         100       1.00e-07  1.00e-05  
 ------------------------------------------------------------------------------
           Energy (a.u.)   Ediff      Tdiff       Comment
 ------------------------------------------------------------------------------
         -9885.13017034                           
     1   -9885.10374973   2.64e-02   8.23e-01     
     2   -9885.13050507   2.68e-02   1.19e-01     
     3   -9885.12831760   2.19e-03   5.28e-02     
     4   -9885.13095119   2.63e-03   1.69e-02     Switched to DIIS steps.
     5   -9885.13182374   8.73e-04   1.25e-02     
     6   -9885.13185309   2.94e-05   2.63e-03     
     7   -9885.13185626   3.17e-06   1.37e-03     
     8   -9885.13186316   6.90e-06   3.22e-04     
     9   -9885.13186472   1.56e-06   2.31e-04     
    10   -9885.13186383   8.88e-07   7.44e-05     
    11   -9885.13186410   2.76e-07   3.02e-05     
    12   -9885.13186393   1.71e-07   1.43e-05     
    13   -9885.13186391   2.12e-08   4.27e-06     
 ------------------------------------------------------------------------------
         -9885.13186391                           CCSD T converged.

End of double precision
 SCF energy                 = -9884.34901281
 MP2 energy                 = -9885.13017034
 CCSD correlation energy     =    -0.78285111
 CCSD total energy           = -9885.13186391

 CCSD  T1^2 = 0.0143  T2^2 = 0.2945  Leading amplitudes:

 Amplitude    Orbitals with energies
 -0.0269       13 (A") A                 ->    16 (A") A                  
              -0.5120                          0.0004                     
 -0.0269       13 (A") B                 ->    16 (A") B                  
              -0.5120                          0.0004                     
  0.0253       15 (A") A                 ->    16 (A") A                  
              -0.3712                          0.0004                     
  0.0253       15 (A") B                 ->    16 (A") B                  
              -0.3712                          0.0004                     

 Amplitude    Orbitals with energies
 -0.0714       13 (A") A     13 (A") B   ->    16 (A") A     16 (A") B    
              -0.5120       -0.5120            0.0004        0.0004       
  0.0714       13 (A") A     13 (A") B   ->    16 (A") B     16 (A") A    
              -0.5120       -0.5120            0.0004        0.0004       
  0.0714       13 (A") B     13 (A") A   ->    16 (A") A     16 (A") B    
              -0.5120       -0.5120            0.0004        0.0004       
 -0.0714       13 (A") B     13 (A") A   ->    16 (A") B     16 (A") A    
              -0.5120       -0.5120            0.0004        0.0004       

 Computing CCSD intemediates for later calculations in double precision
 Finished.

Running a double precision version
           CCSD Lambda amplitudes will be solved using DIIS.
           Start     Size      MaxIter   EConv     LConv     
           3         7         100       1.00e-07  1.00e-05  
 ------------------------------------------------------------------------------
            Enorm      Ldiff       Comment
 ------------------------------------------------------------------------------
     1     5.65e-02   4.18e-02     
     2     1.50e-02   5.57e-03     
     3     6.35e-03   1.92e-03     
     4     3.70e-03   1.19e-03     Switched to DIIS steps.
     5     1.16e-03   6.69e-04     
     6     5.61e-04   1.79e-04     
     7     1.89e-04   4.26e-05     
     8     8.89e-05   7.70e-08     
     9     3.17e-05   3.19e-06     
    10     1.29e-05   1.29e-06     
    11     5.30e-06   2.39e-07     
    12     2.19e-06   7.68e-08     
    13     1.12e-06   1.31e-07     
    14     5.68e-07   3.04e-08     
    15     3.29e-07   4.50e-08     
    16     1.55e-07   1.81e-08     
    17     7.77e-08   6.75e-09     
 ------------------------------------------------------------------------------
                                   CCSD Lambda converged.

 Computing density matrices in double precision...
           Orbital response amplitudes will be solved using DIIS.
           Start     Size      MaxIter   EConv     LConv     
           3         7         100       1.00e-06  1.00e-06  
 ------------------------------------------------------------------------------
            Enorm      Ldiff       Comment
 ------------------------------------------------------------------------------
     1     1.17e-01   5.50e-03     
     2     1.14e-01   2.71e-03     
     3     1.41e-01   2.51e-02     
     4     2.09e-02   5.61e-02     Switched to DIIS steps.
     5     9.21e-03   6.97e-03     
     6     1.18e-03   5.52e-04     
     7     8.22e-04   3.31e-05     
     8     2.52e-04   1.57e-04     
     9     5.32e-05   4.11e-05     
    10     1.36e-05   6.62e-06     
    11     7.65e-06   1.00e-07     
    12     1.70e-06   4.41e-07     
    13     9.44e-07   4.48e-07     
 ------------------------------------------------------------------------------
                                   Orbital response converged.

 Computing density matrices... Done.
 CCSD calculation:   CPU 1386.06 s  wall 244.97 s

 Transferring MO TPDM to AO TPDM
 Transferring g2_o1o1o1o1
 Transferring g2_o1o1o1v1
 Transferring g2_o1o1v1v1
 Transferring g2_o1v1o1v1
 Transferring g2_o1v1v1v1
 Transferring g2_v1v1v1v1
 Adding separable TPDM
 Computing TPDM gradient
 --------------------------------------------------------
 2e gradient
  Atom          X               Y               Z
 --------------------------------------------------------
    1        -65.290594       -1.005134        0.000000  
    2          7.350299      -19.534846       -0.000000  
    3          2.712910       33.329702       -0.000000  
    4         55.227385      -12.789723        0.000000  
 --------------------------------------------------------
 --------------------------------------------------------
 Final gradient
  Atom          X               Y               Z
 --------------------------------------------------------
    1        -65.290594       -1.005134        0.000000  
    2          7.350299      -19.534846       -0.000000  
    3          2.712910       33.329702       -0.000000  
    4         55.227385      -12.789723        0.000000  
 --------------------------------------------------------
 Analytic gradient from two-electron contribution:   CPU 580.90 s  wall 110.87 s

 Total ccman2 time:   CPU 2090.14 s  wall 377.78 s


 --------------------------------------------------------------
             Orbital Energies (a.u.) and Symmetries
 --------------------------------------------------------------

 Alpha MOs, Restricted
 -- Occupied --                  
******* -490.04 -180.90 -169.71 -169.71  -80.06  -65.17  -58.53
  1 A'    2 A'    3 A'    4 A'    5 A'    6 A'    7 A'    8 A'                 
-58.530 -37.956 -33.145 -33.139 -24.329 -24.327 -24.322 -15.638
  9 A'   10 A'   11 A'   12 A'   13 A'   14 A'   15 A'   16 A'                 
 -9.851  -7.601  -7.464  -7.457  -7.272  -5.508  -5.493  -5.493
 17 A'   18 A'   19 A'   20 A'   21 A'   22 A'   23 A'   24 A'                 
 -5.491-169.708 -58.530 -33.139 -24.327 -24.322  -7.457  -5.493
 25 A'    1 A"    2 A"    3 A"    4 A"    5 A"    6 A"    7 A"                 
 -5.492  -3.203  -3.200  -3.192  -2.432  -2.425  -2.408  -1.192
  8 A"   26 A'   27 A'   28 A'   29 A'   30 A'   31 A'   32 A'                 
 -1.032  -0.862  -0.719  -0.567  -0.546  -0.431  -0.416  -0.382
 33 A'   34 A'   35 A'   36 A'   37 A'   38 A'   39 A'   40 A'                 
 -3.200  -3.192  -2.425  -2.408  -0.512  -0.438  -0.371
  9 A"   10 A"   11 A"   12 A"   13 A"   14 A"   15 A"                         
 -- Virtual --                   
  0.023   0.055   0.067   0.086   0.109   0.122   0.130   0.186
 41 A'   42 A'   43 A'   44 A'   45 A'   46 A'   47 A'   48 A'                 
  0.207   0.218   0.258   0.295   0.318   0.353   0.380   0.471
 49 A'   50 A'   51 A'   52 A'   53 A'   54 A'   55 A'   56 A'                 
  0.534   0.573   0.584   0.605   0.642   0.708   0.744   0.799
 57 A'   58 A'   59 A'   60 A'   61 A'   62 A'   63 A'   64 A'                 
  0.827   0.848   0.915   0.986   1.008   1.163   1.271   1.337
 65 A'   66 A'   67 A'   68 A'   69 A'   70 A'   71 A'   72 A'                 
  1.434   1.548   1.592   1.856   1.941   2.314   2.375   2.416
 73 A'   74 A'   75 A'   76 A'   77 A'   78 A'   79 A'   80 A'                 
  2.566   2.933   4.261   4.441   4.474   4.525   4.547   4.622
 81 A'   82 A'   83 A'   84 A'   85 A'   86 A'   87 A'   88 A'                 
  4.718   4.764   4.862   6.528   6.554   7.199   7.495   8.221
 89 A'   90 A'   91 A'   92 A'   93 A'   94 A'   95 A'   96 A'                 
  8.291  14.807  14.896  28.951  29.519  29.536  29.857  29.879
 97 A'   98 A'   99 A'  100 A'  101 A'  102 A'  103 A'  104 A'                 
 29.970  36.688  49.473 130.575 130.597 154.332 166.114 293.905
105 A'  106 A'  107 A'  108 A'  109 A'  110 A'  111 A'  112 A'                 
293.9881028.4141912.253   0.000   0.087   0.131   0.229   0.323
113 A'  114 A'  115 A'   16 A"   17 A"   18 A"   19 A"   20 A"                 
  0.386   0.558   0.572   0.600   0.672   0.775   0.882   0.991
 21 A"   22 A"   23 A"   24 A"   25 A"   26 A"   27 A"   28 A"                 
  1.069   1.525   1.773   2.267   2.312   2.425   4.241   4.462
 29 A"   30 A"   31 A"   32 A"   33 A"   34 A"   35 A"   36 A"                 
  4.497   4.540   4.555   6.514   8.208  14.705  29.508  29.852
 37 A"   38 A"   39 A"   40 A"   41 A"   42 A"   43 A"   44 A"                 
 29.864 130.566 293.894
 45 A"   46 A"   47 A"                                                         

 Beta MOs, Restricted
 -- Occupied --                  
******* -490.04 -180.90 -169.71 -169.71  -80.06  -65.17  -58.53
  1 A'    2 A'    3 A'    4 A'    5 A'    6 A'    7 A'    8 A'                 
-58.530 -37.956 -33.145 -33.139 -24.329 -24.327 -24.322 -15.638
  9 A'   10 A'   11 A'   12 A'   13 A'   14 A'   15 A'   16 A'                 
 -9.851  -7.601  -7.464  -7.457  -7.272  -5.508  -5.493  -5.493
 17 A'   18 A'   19 A'   20 A'   21 A'   22 A'   23 A'   24 A'                 
 -5.491-169.708 -58.530 -33.139 -24.327 -24.322  -7.457  -5.493
 25 A'    1 A"    2 A"    3 A"    4 A"    5 A"    6 A"    7 A"                 
 -5.492  -3.203  -3.200  -3.192  -2.432  -2.425  -2.408  -1.192
  8 A"   26 A'   27 A'   28 A'   29 A'   30 A'   31 A'   32 A'                 
 -1.032  -0.862  -0.719  -0.567  -0.546  -0.431  -0.416  -0.382
 33 A'   34 A'   35 A'   36 A'   37 A'   38 A'   39 A'   40 A'                 
 -3.200  -3.192  -2.425  -2.408  -0.512  -0.438  -0.371
  9 A"   10 A"   11 A"   12 A"   13 A"   14 A"   15 A"                         
 -- Virtual --                   
  0.023   0.055   0.067   0.086   0.109   0.122   0.130   0.186
 41 A'   42 A'   43 A'   44 A'   45 A'   46 A'   47 A'   48 A'                 
  0.207   0.218   0.258   0.295   0.318   0.353   0.380   0.471
 49 A'   50 A'   51 A'   52 A'   53 A'   54 A'   55 A'   56 A'                 
  0.534   0.573   0.584   0.605   0.642   0.708   0.744   0.799
 57 A'   58 A'   59 A'   60 A'   61 A'   62 A'   63 A'   64 A'                 
  0.827   0.848   0.915   0.986   1.008   1.163   1.271   1.337
 65 A'   66 A'   67 A'   68 A'   69 A'   70 A'   71 A'   72 A'                 
  1.434   1.548   1.592   1.856   1.941   2.314   2.375   2.416
 73 A'   74 A'   75 A'   76 A'   77 A'   78 A'   79 A'   80 A'                 
  2.566   2.933   4.261   4.441   4.474   4.525   4.547   4.622
 81 A'   82 A'   83 A'   84 A'   85 A'   86 A'   87 A'   88 A'                 
  4.718   4.764   4.862   6.528   6.554   7.199   7.495   8.221
 89 A'   90 A'   91 A'   92 A'   93 A'   94 A'   95 A'   96 A'                 
  8.291  14.807  14.896  28.951  29.519  29.536  29.857  29.879
 97 A'   98 A'   99 A'  100 A'  101 A'  102 A'  103 A'  104 A'                 
 29.970  36.688  49.473 130.575 130.597 154.332 166.114 293.905
105 A'  106 A'  107 A'  108 A'  109 A'  110 A'  111 A'  112 A'                 
293.9881028.4141912.253   0.000   0.087   0.131   0.229   0.323
113 A'  114 A'  115 A'   16 A"   17 A"   18 A"   19 A"   20 A"                 
  0.386   0.558   0.572   0.600   0.672   0.775   0.882   0.991
 21 A"   22 A"   23 A"   24 A"   25 A"   26 A"   27 A"   28 A"                 
  1.069   1.525   1.773   2.267   2.312   2.425   4.241   4.462
 29 A"   30 A"   31 A"   32 A"   33 A"   34 A"   35 A"   36 A"                 
  4.497   4.540   4.555   6.514   8.208  14.705  29.508  29.852
 37 A"   38 A"   39 A"   40 A"   41 A"   42 A"   43 A"   44 A"                 
 29.864 130.566 293.894
 45 A"   46 A"   47 A"                                                         
 --------------------------------------------------------------

          Ground-State Mulliken Net Atomic Charges

     Atom                 Charge (a.u.)
  ----------------------------------------
      1 I                     0.127904
      2 N                    -0.283782
      3 P                     0.343834
      4 Br                   -0.187956
  ----------------------------------------
  Sum of atomic charges =     0.000000

 -----------------------------------------------------------------
                    Cartesian Multipole Moments
 -----------------------------------------------------------------
    Charge (ESU x 10^10)
                 0.0000
    Dipole Moment (Debye)
         X       1.1839      Y      -1.8261      Z      -0.0000
       Tot       2.1763
    Quadrupole Moments (Debye-Ang)
        XX     -64.0681     XY       0.4988     YY     -67.2610
        XZ      -0.0000     YZ       0.0000     ZZ     -65.4187
    Octopole Moments (Debye-Ang^2)
       XXX      35.1077    XXY       3.9745    XYY       1.4598
       YYY       7.9037    XXZ       0.0000    XYZ      -0.0000
       YYZ      -0.0000    XZZ       1.6737    YZZ       1.8517
       ZZZ      -0.0000
    Hexadecapole Moments (Debye-Ang^3)
      XXXX   -1751.9442   XXXY     -32.2112   XXYY    -335.9248
      XYYY      -9.0239   YYYY    -156.3028   XXXZ      -0.0000
      XXYZ       0.0000   XYYZ      -0.0000   YYYZ       0.0000
      XXZZ    -330.1467   XYZZ      -2.2650   YYZZ     -39.6072
      XZZZ      -0.0000   YZZZ       0.0000   ZZZZ     -87.6866
 -----------------------------------------------------------------
 DrvMan completing analytic gradient of the correlated energy
 Correlated dipole moment
            1
    1   0.4657783
    2  -0.7184383
    3  -0.0000000
 Energy read as -9885.131863911
 Full Analytical Gradient: (in a.u., or Hartree/Bohr)
             1             2             3             4
    1    0.00003225    0.00008188   -0.00017020    0.00005607
    2    0.00001366    0.00005862   -0.00002809   -0.00004419
    3   -0.00000000    0.00000000   -0.00000000    0.00000000
 Gradient time:  CPU 0.76 s  wall 0.77 s
 ######################################################
 ######################################################
 # Starting finite difference calculation for IDERIV  #
 Finite diff step size:  1.88973e-03 a.u.
 ----------------------------------------------------------------
             Standard Nuclear Orientation (Angstroms)
    I     Atom           X                Y                Z
 ----------------------------------------------------------------
    1      I       2.1377695935     0.0549563282    -0.0000000000
    2      N       0.0828018110     0.4667462915    -0.0000000000
    3      P      -0.8588626682    -0.8004796792     0.0000000000
    4      Br     -2.8841560317     0.1664938786    -0.0000000000
 ----------------------------------------------------------------
 Nuclear Repulsion Energy =   626.5483096079 hartrees
 There are       55 alpha and       55 beta electrons

                       Distance Matrix (Angstroms)
             I (  1)   N (  2)   P (  3)
   N (  2)  2.095820
   P (  3)  3.116340  1.578795
   Br(  4)  5.023164  2.982112  2.244293

 Requested basis set is 6-311++G(d,p)
 There are 62 shells and 162 basis functions
 A cutoff of  1.0D-14 yielded   1526 shell pairs
 There are     11134 function pairs (     12555 Cartesian)
 Smallest overlap matrix eigenvalue = 1.65E-03
 Guess MOs from SCF MO coefficient file

 -----------------------------------------------------------------------
  General SCF calculation program by
  Eric Jon Sundstrom, Paul Horn, Yuezhi Mao, Dmitri Zuev, Alec White,
  David Stuck, Shaama M.S., Shane Yost, Joonho Lee, David Small,
  Daniel Levine, Susi Lehtola, Hugh Burton, Evgeny Epifanovsky
 -----------------------------------------------------------------------
 Hartree-Fock
 using 6 threads for integral computing
 -------------------------------------------------------
 OpenMP Integral computing Module                
 Release: version 2.0, May 2017, Q-Chem Inc. Pleasanton 
 -------------------------------------------------------
 A restricted SCF calculation will be
 performed using DIIS
 SCF converges when DIIS error is below 1.0e-08
 ---------------------------------------
  Cycle       Energy         DIIS error
 ---------------------------------------
    1   -9884.3489933652      6.96e-06  
    2   -9884.3489935249      3.07e-06  
    3   -9884.3489935493      1.87e-06  
    4   -9884.3489935632      3.80e-07  
    5   -9884.3489935651      1.63e-07  
    6   -9884.3489935655      7.77e-08  
    7   -9884.3489935656      2.75e-08  
    8   -9884.3489935657      1.03e-08  
    9   -9884.3489935657      4.12e-09  Convergence criterion met
 ---------------------------------------
 SCF time:   CPU 12.38s  wall 3.00s 
 SCF   energy in the final basis set =    -9884.3489935657
 Total energy in the final basis set =    -9884.3489935657


 ------------------------------------------------------------------------------

   CCMAN2: suite of methods based on coupled cluster
           and equation of motion theories.

   Components:
   * libvmm-1.3-trunk
     by Evgeny Epifanovsky, Ilya Kaliman.
   * libtensor-2.5-trunk
     by Evgeny Epifanovsky, Michael Wormit, Dmitry Zuev, Sam Manzer, 
        Ilya Kaliman.
   * libcc-2.5-trunk
     by Evgeny Epifanovsky, Arik Landau, Tomasz Kus, Kirill Khistyaev, 
        Dmitry Zuev, Prashant Manohar, Xintian Feng, Anna Krylov, 
        Matthew Goldey, Alec White, Thomas Jagau, Kaushik Nanda, 
        Anastasia Gunina, Alexander Kunitsa, Joonho Lee.

   CCMAN original authors:
   Anna I. Krylov, C. David Sherrill, Steven R. Gwaltney,
   Edward F. C. Byrd (2000)
   Sergey V. Levchenko, Lyudmila V. Slipchenko, Tao Wang,
   Ana-Maria C. Cristian (2003)
   Piotr A. Pieniazek, C. Melania Oana, Evgeny Epifanovsky (2007)
   Prashant Manohar (2009)

 ------------------------------------------------------------------------------


 Allocating and initializing 30808MB of RAM...
 Calculation will run on 6 cores.


 Alpha MOs, Restricted
 -- Occupied --                  
******* -490.04 -180.90 -169.71 -169.71 -169.71  -80.06  -65.17
  1 A     2 A     3 A     4 A     5 A     6 A     7 A     8 A                  
-58.531 -58.530 -58.530 -37.956 -33.145 -33.139 -33.139 -24.329
  9 A    10 A    11 A    12 A    13 A    14 A    15 A    16 A                  
-24.327 -24.327 -24.322 -24.322 -15.638  -9.851  -7.600  -7.464
 17 A    18 A    19 A    20 A    21 A    22 A    23 A    24 A                  
 -7.457  -7.457  -7.272  -5.508  -5.493  -5.493  -5.493  -5.492
 25 A    26 A    27 A    28 A    29 A    30 A    31 A    32 A                  
 -5.491  -3.203  -3.200  -3.200  -3.192  -3.192  -2.432  -2.425
 33 A    34 A    35 A    36 A    37 A    38 A    39 A    40 A                  
 -2.425  -2.408  -2.408  -1.192  -1.032  -0.862  -0.719  -0.567
 41 A    42 A    43 A    44 A    45 A    46 A    47 A    48 A                  
 -0.546  -0.512  -0.438  -0.431  -0.416  -0.382  -0.371
 49 A    50 A    51 A    52 A    53 A    54 A    55 A                          
 -- Virtual --                   
  0.000   0.023   0.055   0.067   0.086   0.087   0.109   0.122
 56 A    57 A    58 A    59 A    60 A    61 A    62 A    63 A                  
  0.130   0.131   0.186   0.207   0.218   0.229   0.258   0.295
 64 A    65 A    66 A    67 A    68 A    69 A    70 A    71 A                  
  0.318   0.323   0.353   0.380   0.386   0.471   0.534   0.558
 72 A    73 A    74 A    75 A    76 A    77 A    78 A    79 A                  
  0.572   0.573   0.584   0.600   0.605   0.642   0.672   0.708
 80 A    81 A    82 A    83 A    84 A    85 A    86 A    87 A                  
  0.744   0.774   0.799   0.827   0.848   0.882   0.915   0.986
 88 A    89 A    90 A    91 A    92 A    93 A    94 A    95 A                  
  0.991   1.008   1.069   1.163   1.271   1.337   1.434   1.525
 96 A    97 A    98 A    99 A   100 A   101 A   102 A   103 A                  
  1.548   1.592   1.773   1.856   1.941   2.267   2.312   2.314
104 A   105 A   106 A   107 A   108 A   109 A   110 A   111 A                  
  2.375   2.416   2.425   2.566   2.933   4.241   4.262   4.441
112 A   113 A   114 A   115 A   116 A   117 A   118 A   119 A                  
  4.462   4.474   4.497   4.525   4.540   4.547   4.555   4.622
120 A   121 A   122 A   123 A   124 A   125 A   126 A   127 A                  
  4.718   4.764   4.861   6.514   6.528   6.554   7.199   7.495
128 A   129 A   130 A   131 A   132 A   133 A   134 A   135 A                  
  8.208   8.221   8.291  14.705  14.807  14.896  28.950  29.507
136 A   137 A   138 A   139 A   140 A   141 A   142 A   143 A                  
 29.519  29.536  29.852  29.857  29.864  29.879  29.970  36.688
144 A   145 A   146 A   147 A   148 A   149 A   150 A   151 A                  
 49.473 130.566 130.575 130.597 154.332 166.114 293.894 293.905
152 A   153 A   154 A   155 A   156 A   157 A   158 A   159 A                  
293.9881028.4141912.252
160 A   161 A   162 A                                                          

 Beta MOs, Restricted
 -- Occupied --                  
******* -490.04 -180.90 -169.71 -169.71 -169.71  -80.06  -65.17
  1 A     2 A     3 A     4 A     5 A     6 A     7 A     8 A                  
-58.531 -58.530 -58.530 -37.956 -33.145 -33.139 -33.139 -24.329
  9 A    10 A    11 A    12 A    13 A    14 A    15 A    16 A                  
-24.327 -24.327 -24.322 -24.322 -15.638  -9.851  -7.600  -7.464
 17 A    18 A    19 A    20 A    21 A    22 A    23 A    24 A                  
 -7.457  -7.457  -7.272  -5.508  -5.493  -5.493  -5.493  -5.492
 25 A    26 A    27 A    28 A    29 A    30 A    31 A    32 A                  
 -5.491  -3.203  -3.200  -3.200  -3.192  -3.192  -2.432  -2.425
 33 A    34 A    35 A    36 A    37 A    38 A    39 A    40 A                  
 -2.425  -2.408  -2.408  -1.192  -1.032  -0.862  -0.719  -0.567
 41 A    42 A    43 A    44 A    45 A    46 A    47 A    48 A                  
 -0.546  -0.512  -0.438  -0.431  -0.416  -0.382  -0.371
 49 A    50 A    51 A    52 A    53 A    54 A    55 A                          
 -- Virtual --                   
  0.000   0.023   0.055   0.067   0.086   0.087   0.109   0.122
 56 A    57 A    58 A    59 A    60 A    61 A    62 A    63 A                  
  0.130   0.131   0.186   0.207   0.218   0.229   0.258   0.295
 64 A    65 A    66 A    67 A    68 A    69 A    70 A    71 A                  
  0.318   0.323   0.353   0.380   0.386   0.471   0.534   0.558
 72 A    73 A    74 A    75 A    76 A    77 A    78 A    79 A                  
  0.572   0.573   0.584   0.600   0.605   0.642   0.672   0.708
 80 A    81 A    82 A    83 A    84 A    85 A    86 A    87 A                  
  0.744   0.774   0.799   0.827   0.848   0.882   0.915   0.986
 88 A    89 A    90 A    91 A    92 A    93 A    94 A    95 A                  
  0.991   1.008   1.069   1.163   1.271   1.337   1.434   1.525
 96 A    97 A    98 A    99 A   100 A   101 A   102 A   103 A                  
  1.548   1.592   1.773   1.856   1.941   2.267   2.312   2.314
104 A   105 A   106 A   107 A   108 A   109 A   110 A   111 A                  
  2.375   2.416   2.425   2.566   2.933   4.241   4.262   4.441
112 A   113 A   114 A   115 A   116 A   117 A   118 A   119 A                  
  4.462   4.474   4.497   4.525   4.540   4.547   4.555   4.622
120 A   121 A   122 A   123 A   124 A   125 A   126 A   127 A                  
  4.718   4.764   4.861   6.514   6.528   6.554   7.199   7.495
128 A   129 A   130 A   131 A   132 A   133 A   134 A   135 A                  
  8.208   8.221   8.291  14.705  14.807  14.896  28.950  29.507
136 A   137 A   138 A   139 A   140 A   141 A   142 A   143 A                  
 29.519  29.536  29.852  29.857  29.864  29.879  29.970  36.688
144 A   145 A   146 A   147 A   148 A   149 A   150 A   151 A                  
 49.473 130.566 130.575 130.597 154.332 166.114 293.894 293.905
152 A   153 A   154 A   155 A   156 A   157 A   158 A   159 A                  
293.9881028.4141912.252
160 A   161 A   162 A                                                          

 Occupation and symmetry of molecular orbitals

 Point group: C1 (1 irreducible representation).

                           A     All 
 -------------------------------------
 All molecular orbitals:
  - Alpha                  162   162 
  - Beta                   162   162 
 -------------------------------------
 Alpha orbitals:
  - Frozen occupied        33    33  
  - Active occupied        22    22  
  - Active virtual         107   107 
  - Frozen virtual         0     0   
 -------------------------------------
 Beta orbitals:
  - Frozen occupied        33    33  
  - Active occupied        22    22  
  - Active virtual         107   107 
  - Frozen virtual         0     0   
 -------------------------------------

 Import integrals:   CPU 0.00 s  wall 0.00 s

 Import integrals:   CPU 128.65 s  wall 22.51 s

 MP2 amplitudes:   CPU 0.26 s  wall 0.17 s

Running a double precision version
           CCSD T amplitudes will be solved using DIIS.

           Start     Size      MaxIter   EConv     TConv     
           3         7         100       1.00e-07  1.00e-05  
 ------------------------------------------------------------------------------
           Energy (a.u.)   Ediff      Tdiff       Comment
 ------------------------------------------------------------------------------
         -9885.13017071                           
     1   -9885.10374041   2.64e-02   8.23e-01     
     2   -9885.13050529   2.68e-02   1.19e-01     
     3   -9885.12831510   2.19e-03   5.28e-02     
     4   -9885.13095034   2.64e-03   1.69e-02     Switched to DIIS steps.
     5   -9885.13182335   8.73e-04   1.25e-02     
     6   -9885.13185276   2.94e-05   2.63e-03     
     7   -9885.13185593   3.16e-06   1.37e-03     
     8   -9885.13186283   6.90e-06   3.22e-04     
     9   -9885.13186440   1.57e-06   2.31e-04     
    10   -9885.13186351   8.90e-07   7.44e-05     
    11   -9885.13186378   2.77e-07   3.02e-05     
    12   -9885.13186361   1.72e-07   1.44e-05     
    13   -9885.13186359   2.11e-08   4.27e-06     
 ------------------------------------------------------------------------------
         -9885.13186359                           CCSD T converged.

End of double precision
 SCF energy                 = -9884.34899357
 MP2 energy                 = -9885.13017071
 CCSD correlation energy     =    -0.78287002
 CCSD total energy           = -9885.13186359

 CCSD  T1^2 = 0.0143  T2^2 = 0.2946  Leading amplitudes:

 Amplitude    Orbitals with energies
  0.0269       50 (A) A                  ->    56 (A) A                   
              -0.5120                          0.0004                     
  0.0269       50 (A) B                  ->    56 (A) B                   
              -0.5120                          0.0004                     
  0.0252       55 (A) A                  ->    56 (A) A                   
              -0.3712                          0.0004                     
  0.0252       55 (A) B                  ->    56 (A) B                   
              -0.3712                          0.0004                     

 Amplitude    Orbitals with energies
 -0.0714       50 (A) A      50 (A) B    ->    56 (A) A      56 (A) B     
              -0.5120       -0.5120            0.0004        0.0004       
  0.0714       50 (A) A      50 (A) B    ->    56 (A) B      56 (A) A     
              -0.5120       -0.5120            0.0004        0.0004       
  0.0714       50 (A) B      50 (A) A    ->    56 (A) A      56 (A) B     
              -0.5120       -0.5120            0.0004        0.0004       
 -0.0714       50 (A) B      50 (A) A    ->    56 (A) B      56 (A) A     
              -0.5120       -0.5120            0.0004        0.0004       

 Computing CCSD intemediates for later calculations in double precision
 Finished.

Running a double precision version
           CCSD Lambda amplitudes will be solved using DIIS.
           Start     Size      MaxIter   EConv     LConv     
           3         7         100       1.00e-07  1.00e-05  
 ------------------------------------------------------------------------------
            Enorm      Ldiff       Comment
 ------------------------------------------------------------------------------
     1     5.65e-02   4.18e-02     
     2     1.50e-02   5.57e-03     
     3     6.35e-03   1.92e-03     
     4     3.70e-03   1.19e-03     Switched to DIIS steps.
     5     1.16e-03   6.68e-04     
     6     5.61e-04   1.79e-04     
     7     1.89e-04   4.26e-05     
     8     8.90e-05   7.72e-08     
     9     3.17e-05   3.20e-06     
    10     1.30e-05   1.30e-06     
    11     5.31e-06   2.41e-07     
    12     2.20e-06   7.79e-08     
    13     1.13e-06   1.31e-07     
    14     5.73e-07   3.07e-08     
    15     3.32e-07   4.54e-08     
    16     1.56e-07   1.82e-08     
    17     7.82e-08   6.76e-09     
 ------------------------------------------------------------------------------
                                   CCSD Lambda converged.

 Computing density matrices in double precision...
           Orbital response amplitudes will be solved using DIIS.
           Start     Size      MaxIter   EConv     LConv     
           3         7         100       1.00e-06  1.00e-06  
 ------------------------------------------------------------------------------
            Enorm      Ldiff       Comment
 ------------------------------------------------------------------------------
     1     1.17e-01   5.50e-03     
     2     1.14e-01   2.68e-03     
     3     1.42e-01   2.51e-02     
     4     2.09e-02   5.62e-02     Switched to DIIS steps.
     5     9.22e-03   6.99e-03     
     6     1.18e-03   5.49e-04     
     7     8.21e-04   3.27e-05     
     8     2.52e-04   1.57e-04     
     9     5.33e-05   4.10e-05     
    10     1.36e-05   6.63e-06     
    11     7.68e-06   9.96e-08     
    12     1.70e-06   4.41e-07     
    13     9.42e-07   4.47e-07     
 ------------------------------------------------------------------------------
                                   Orbital response converged.

 Computing density matrices... Done.
 CCSD calculation:   CPU 4743.10 s  wall 810.26 s

 Transferring MO TPDM to AO TPDM
 Transferring g2_o1o1o1o1
 Transferring g2_o1o1o1v1
 Transferring g2_o1o1v1v1
 Transferring g2_o1v1o1v1
 Transferring g2_o1v1v1v1
 Transferring g2_v1v1v1v1
 Adding separable TPDM
 Computing TPDM gradient
 --------------------------------------------------------
 2e gradient
  Atom          X               Y               Z
 --------------------------------------------------------
    1        -65.262458       -1.005214       -0.000000  
    2          7.339922      -19.529345        0.000000  
    3          2.703643       33.323535       -0.000000  
    4         55.218894      -12.788976       -0.000000  
 --------------------------------------------------------
 --------------------------------------------------------
 Final gradient
  Atom          X               Y               Z
 --------------------------------------------------------
    1        -65.262458       -1.005214       -0.000000  
    2          7.339922      -19.529345        0.000000  
    3          2.703643       33.323535       -0.000000  
    4         55.218894      -12.788976       -0.000000  
 --------------------------------------------------------
 Analytic gradient from two-electron contribution:   CPU 610.10 s  wall 117.16 s

 Total ccman2 time:   CPU 5492.42 s  wall 952.52 s


 --------------------------------------------------------------

                    Orbital Energies (a.u.)
 --------------------------------------------------------------

 Alpha MOs
 -- Occupied --
********-490.0374-180.9023-169.7092-169.7079-169.7078 -80.0627 -65.1716
-58.5314 -58.5301 -58.5300 -37.9560 -33.1452 -33.1391 -33.1391 -24.3294
-24.3273 -24.3273 -24.3216 -24.3216 -15.6381  -9.8514  -7.6005  -7.4644
 -7.4574  -7.4568  -7.2724  -5.5078  -5.4932  -5.4931  -5.4927  -5.4917
 -5.4913  -3.2033  -3.2004  -3.1997  -3.1920  -3.1920  -2.4319  -2.4250
 -2.4250  -2.4082  -2.4082  -1.1916  -1.0320  -0.8622  -0.7194  -0.5672
 -0.5457  -0.5120  -0.4384  -0.4308  -0.4156  -0.3820  -0.3712
 -- Virtual --
  0.0004   0.0230   0.0552   0.0665   0.0857   0.0871   0.1087   0.1222
  0.1296   0.1307   0.1859   0.2075   0.2178   0.2287   0.2577   0.2947
  0.3176   0.3232   0.3531   0.3804   0.3862   0.4714   0.5339   0.5584
  0.5717   0.5733   0.5839   0.6000   0.6047   0.6422   0.6723   0.7079
  0.7439   0.7745   0.7994   0.8268   0.8480   0.8822   0.9150   0.9862
  0.9911   1.0084   1.0686   1.1627   1.2710   1.3375   1.4344   1.5254
  1.5481   1.5917   1.7728   1.8557   1.9414   2.2674   2.3117   2.3144
  2.3747   2.4158   2.4247   2.5657   2.9335   4.2411   4.2615   4.4407
  4.4619   4.4735   4.4966   4.5252   4.5396   4.5472   4.5551   4.6217
  4.7178   4.7640   4.8615   6.5141   6.5279   6.5542   7.1991   7.4947
  8.2083   8.2209   8.2910  14.7054  14.8068  14.8959  28.9504  29.5075
 29.5191  29.5358  29.8523  29.8574  29.8639  29.8794  29.9697  36.6879
 49.4732 130.5659 130.5749 130.5968 154.3322 166.1136 293.8940 293.9045
293.98771028.41401912.2523
 --------------------------------------------------------------

          Ground-State Mulliken Net Atomic Charges

     Atom                 Charge (a.u.)
  ----------------------------------------
      1 I                     0.127784
      2 N                    -0.283696
      3 P                     0.343772
      4 Br                   -0.187861
  ----------------------------------------
  Sum of atomic charges =    -0.000000

 -----------------------------------------------------------------
                    Cartesian Multipole Moments
 -----------------------------------------------------------------
    Charge (ESU x 10^10)
                 0.0000
    Dipole Moment (Debye)
         X       1.1837      Y      -1.8264      Z      -0.0000
       Tot       2.1764
    Quadrupole Moments (Debye-Ang)
        XX     -64.0619     XY       0.4984     YY     -67.2620
        XZ       0.0000     YZ      -0.0000     ZZ     -65.4201
    Octopole Moments (Debye-Ang^2)
       XXX      35.0360    XXY       3.9754    XYY       1.4304
       YYY       7.9015    XXZ      -0.0000    XYZ       0.0000
       YYZ      -0.0000    XZZ       1.6431    YZZ       1.8510
       ZZZ      -0.0000
    Hexadecapole Moments (Debye-Ang^3)
      XXXX   -1752.5207   XXXY     -32.2090   XXYY    -336.0488
      XYYY      -9.0317   YYYY    -156.3060   XXXZ       0.0000
      XXYZ      -0.0000   XYYZ       0.0000   YYYZ      -0.0000
      XXZZ    -330.2702   XYZZ      -2.2668   YYZZ     -39.6082
      XZZZ       0.0000   YZZZ      -0.0000   ZZZZ     -87.6903
 -----------------------------------------------------------------
 DrvMan completing analytic gradient of the correlated energy
 Correlated dipole moment
            1
    1   0.4656884
    2  -0.7185546
    3  -0.0000000
 Energy read as -9885.131863590
 Full Analytical Gradient: (in a.u., or Hartree/Bohr)
             1             2             3             4
    1    0.00030934   -0.00014643   -0.00021589    0.00005297
    2   -0.00001138    0.00005938    0.00000560   -0.00005360
    3   -0.00000000    0.00000000   -0.00000000    0.00000000
 Gradient time:  CPU 0.72 s  wall 0.73 s
 ----------------------------------------------------------------
             Standard Nuclear Orientation (Angstroms)
    I     Atom           X                Y                Z
 ----------------------------------------------------------------
    1      I       2.1357695935     0.0549563282    -0.0000000000
    2      N       0.0828018110     0.4667462915    -0.0000000000
    3      P      -0.8588626682    -0.8004796792     0.0000000000
    4      Br     -2.8841560317     0.1664938786    -0.0000000000
 ----------------------------------------------------------------
 Nuclear Repulsion Energy =   626.7972176438 hartrees
 There are       55 alpha and       55 beta electrons

                       Distance Matrix (Angstroms)
             I (  1)   N (  2)   P (  3)
   N (  2)  2.093860
   P (  3)  3.114417  1.578795
   Br(  4)  5.021165  2.982112  2.244293

 Requested basis set is 6-311++G(d,p)
 There are 62 shells and 162 basis functions
 A cutoff of  1.0D-14 yielded   1526 shell pairs
 There are     11134 function pairs (     12555 Cartesian)
 Smallest overlap matrix eigenvalue = 1.65E-03
 Guess MOs from SCF MO coefficient file

 -----------------------------------------------------------------------
  General SCF calculation program by
  Eric Jon Sundstrom, Paul Horn, Yuezhi Mao, Dmitri Zuev, Alec White,
  David Stuck, Shaama M.S., Shane Yost, Joonho Lee, David Small,
  Daniel Levine, Susi Lehtola, Hugh Burton, Evgeny Epifanovsky
 -----------------------------------------------------------------------
 Hartree-Fock
 using 6 threads for integral computing
 -------------------------------------------------------
 OpenMP Integral computing Module                
 Release: version 2.0, May 2017, Q-Chem Inc. Pleasanton 
 -------------------------------------------------------
 A restricted SCF calculation will be
 performed using DIIS
 SCF converges when DIIS error is below 1.0e-08
 ---------------------------------------
  Cycle       Energy         DIIS error
 ---------------------------------------
    1   -9884.3490306717      1.39e-05  
    2   -9884.3490313103      6.14e-06  
    3   -9884.3490314091      3.74e-06  
    4   -9884.3490314644      7.60e-07  
    5   -9884.3490314715      3.26e-07  
    6   -9884.3490314736      1.55e-07  
    7   -9884.3490314742      5.49e-08  
    8   -9884.3490314742      2.05e-08  
    9   -9884.3490314743      8.24e-09  Convergence criterion met
 ---------------------------------------
 SCF time:   CPU 12.37s  wall 2.00s 
 SCF   energy in the final basis set =    -9884.3490314743
 Total energy in the final basis set =    -9884.3490314743


 ------------------------------------------------------------------------------

   CCMAN2: suite of methods based on coupled cluster
           and equation of motion theories.

   Components:
   * libvmm-1.3-trunk
     by Evgeny Epifanovsky, Ilya Kaliman.
   * libtensor-2.5-trunk
     by Evgeny Epifanovsky, Michael Wormit, Dmitry Zuev, Sam Manzer, 
        Ilya Kaliman.
   * libcc-2.5-trunk
     by Evgeny Epifanovsky, Arik Landau, Tomasz Kus, Kirill Khistyaev, 
        Dmitry Zuev, Prashant Manohar, Xintian Feng, Anna Krylov, 
        Matthew Goldey, Alec White, Thomas Jagau, Kaushik Nanda, 
        Anastasia Gunina, Alexander Kunitsa, Joonho Lee.

   CCMAN original authors:
   Anna I. Krylov, C. David Sherrill, Steven R. Gwaltney,
   Edward F. C. Byrd (2000)
   Sergey V. Levchenko, Lyudmila V. Slipchenko, Tao Wang,
   Ana-Maria C. Cristian (2003)
   Piotr A. Pieniazek, C. Melania Oana, Evgeny Epifanovsky (2007)
   Prashant Manohar (2009)

 ------------------------------------------------------------------------------


 Allocating and initializing 30808MB of RAM...
 Calculation will run on 6 cores.


 Alpha MOs, Restricted
 -- Occupied --                  
******* -490.04 -180.90 -169.71 -169.71 -169.71  -80.06  -65.17
  1 A     2 A     3 A     4 A     5 A     6 A     7 A     8 A                  
-58.531 -58.530 -58.530 -37.956 -33.145 -33.139 -33.139 -24.329
  9 A    10 A    11 A    12 A    13 A    14 A    15 A    16 A                  
-24.327 -24.327 -24.322 -24.322 -15.638  -9.851  -7.601  -7.464
 17 A    18 A    19 A    20 A    21 A    22 A    23 A    24 A                  
 -7.457  -7.457  -7.272  -5.508  -5.493  -5.493  -5.493  -5.492
 25 A    26 A    27 A    28 A    29 A    30 A    31 A    32 A                  
 -5.491  -3.203  -3.200  -3.200  -3.192  -3.192  -2.432  -2.425
 33 A    34 A    35 A    36 A    37 A    38 A    39 A    40 A                  
 -2.425  -2.408  -2.408  -1.192  -1.032  -0.862  -0.719  -0.567
 41 A    42 A    43 A    44 A    45 A    46 A    47 A    48 A                  
 -0.546  -0.512  -0.438  -0.431  -0.416  -0.382  -0.371
 49 A    50 A    51 A    52 A    53 A    54 A    55 A                          
 -- Virtual --                   
  0.000   0.023   0.055   0.067   0.086   0.087   0.109   0.122
 56 A    57 A    58 A    59 A    60 A    61 A    62 A    63 A                  
  0.130   0.131   0.186   0.207   0.218   0.229   0.258   0.295
 64 A    65 A    66 A    67 A    68 A    69 A    70 A    71 A                  
  0.318   0.323   0.353   0.380   0.386   0.471   0.534   0.558
 72 A    73 A    74 A    75 A    76 A    77 A    78 A    79 A                  
  0.572   0.573   0.584   0.600   0.605   0.642   0.672   0.708
 80 A    81 A    82 A    83 A    84 A    85 A    86 A    87 A                  
  0.744   0.775   0.799   0.827   0.848   0.882   0.916   0.986
 88 A    89 A    90 A    91 A    92 A    93 A    94 A    95 A                  
  0.991   1.008   1.069   1.163   1.271   1.337   1.434   1.525
 96 A    97 A    98 A    99 A   100 A   101 A   102 A   103 A                  
  1.548   1.592   1.773   1.856   1.942   2.268   2.312   2.314
104 A   105 A   106 A   107 A   108 A   109 A   110 A   111 A                  
  2.375   2.416   2.425   2.566   2.933   4.241   4.261   4.441
112 A   113 A   114 A   115 A   116 A   117 A   118 A   119 A                  
  4.462   4.474   4.497   4.525   4.540   4.547   4.555   4.622
120 A   121 A   122 A   123 A   124 A   125 A   126 A   127 A                  
  4.718   4.764   4.862   6.514   6.528   6.554   7.199   7.495
128 A   129 A   130 A   131 A   132 A   133 A   134 A   135 A                  
  8.208   8.221   8.291  14.705  14.807  14.896  28.951  29.508
136 A   137 A   138 A   139 A   140 A   141 A   142 A   143 A                  
 29.519  29.536  29.852  29.857  29.864  29.880  29.970  36.688
144 A   145 A   146 A   147 A   148 A   149 A   150 A   151 A                  
 49.473 130.566 130.575 130.597 154.333 166.114 293.894 293.905
152 A   153 A   154 A   155 A   156 A   157 A   158 A   159 A                  
293.9881028.4141912.253
160 A   161 A   162 A                                                          

 Beta MOs, Restricted
 -- Occupied --                  
******* -490.04 -180.90 -169.71 -169.71 -169.71  -80.06  -65.17
  1 A     2 A     3 A     4 A     5 A     6 A     7 A     8 A                  
-58.531 -58.530 -58.530 -37.956 -33.145 -33.139 -33.139 -24.329
  9 A    10 A    11 A    12 A    13 A    14 A    15 A    16 A                  
-24.327 -24.327 -24.322 -24.322 -15.638  -9.851  -7.601  -7.464
 17 A    18 A    19 A    20 A    21 A    22 A    23 A    24 A                  
 -7.457  -7.457  -7.272  -5.508  -5.493  -5.493  -5.493  -5.492
 25 A    26 A    27 A    28 A    29 A    30 A    31 A    32 A                  
 -5.491  -3.203  -3.200  -3.200  -3.192  -3.192  -2.432  -2.425
 33 A    34 A    35 A    36 A    37 A    38 A    39 A    40 A                  
 -2.425  -2.408  -2.408  -1.192  -1.032  -0.862  -0.719  -0.567
 41 A    42 A    43 A    44 A    45 A    46 A    47 A    48 A                  
 -0.546  -0.512  -0.438  -0.431  -0.416  -0.382  -0.371
 49 A    50 A    51 A    52 A    53 A    54 A    55 A                          
 -- Virtual --                   
  0.000   0.023   0.055   0.067   0.086   0.087   0.109   0.122
 56 A    57 A    58 A    59 A    60 A    61 A    62 A    63 A                  
  0.130   0.131   0.186   0.207   0.218   0.229   0.258   0.295
 64 A    65 A    66 A    67 A    68 A    69 A    70 A    71 A                  
  0.318   0.323   0.353   0.380   0.386   0.471   0.534   0.558
 72 A    73 A    74 A    75 A    76 A    77 A    78 A    79 A                  
  0.572   0.573   0.584   0.600   0.605   0.642   0.672   0.708
 80 A    81 A    82 A    83 A    84 A    85 A    86 A    87 A                  
  0.744   0.775   0.799   0.827   0.848   0.882   0.916   0.986
 88 A    89 A    90 A    91 A    92 A    93 A    94 A    95 A                  
  0.991   1.008   1.069   1.163   1.271   1.337   1.434   1.525
 96 A    97 A    98 A    99 A   100 A   101 A   102 A   103 A                  
  1.548   1.592   1.773   1.856   1.942   2.268   2.312   2.314
104 A   105 A   106 A   107 A   108 A   109 A   110 A   111 A                  
  2.375   2.416   2.425   2.566   2.933   4.241   4.261   4.441
112 A   113 A   114 A   115 A   116 A   117 A   118 A   119 A                  
  4.462   4.474   4.497   4.525   4.540   4.547   4.555   4.622
120 A   121 A   122 A   123 A   124 A   125 A   126 A   127 A                  
  4.718   4.764   4.862   6.514   6.528   6.554   7.199   7.495
128 A   129 A   130 A   131 A   132 A   133 A   134 A   135 A                  
  8.208   8.221   8.291  14.705  14.807  14.896  28.951  29.508
136 A   137 A   138 A   139 A   140 A   141 A   142 A   143 A                  
 29.519  29.536  29.852  29.857  29.864  29.880  29.970  36.688
144 A   145 A   146 A   147 A   148 A   149 A   150 A   151 A                  
 49.473 130.566 130.575 130.597 154.333 166.114 293.894 293.905
152 A   153 A   154 A   155 A   156 A   157 A   158 A   159 A                  
293.9881028.4141912.253
160 A   161 A   162 A                                                          

 Occupation and symmetry of molecular orbitals

 Point group: C1 (1 irreducible representation).

                           A     All 
 -------------------------------------
 All molecular orbitals:
  - Alpha                  162   162 
  - Beta                   162   162 
 -------------------------------------
 Alpha orbitals:
  - Frozen occupied        33    33  
  - Active occupied        22    22  
  - Active virtual         107   107 
  - Frozen virtual         0     0   
 -------------------------------------
 Beta orbitals:
  - Frozen occupied        33    33  
  - Active occupied        22    22  
  - Active virtual         107   107 
  - Frozen virtual         0     0   
 -------------------------------------

 Import integrals:   CPU 0.00 s  wall 0.00 s

 Import integrals:   CPU 127.97 s  wall 22.08 s

 MP2 amplitudes:   CPU 0.22 s  wall 0.13 s

Running a double precision version
           CCSD T amplitudes will be solved using DIIS.

           Start     Size      MaxIter   EConv     TConv     
           3         7         100       1.00e-07  1.00e-05  
 ------------------------------------------------------------------------------
           Energy (a.u.)   Ediff      Tdiff       Comment
 ------------------------------------------------------------------------------
         -9885.13016945                           
     1   -9885.10375851   2.64e-02   8.23e-01     
     2   -9885.13050432   2.67e-02   1.19e-01     
     3   -9885.12831956   2.18e-03   5.28e-02     
     4   -9885.13095151   2.63e-03   1.69e-02     Switched to DIIS steps.
     5   -9885.13182359   8.72e-04   1.25e-02     
     6   -9885.13185289   2.93e-05   2.63e-03     
     7   -9885.13185606   3.17e-06   1.37e-03     
     8   -9885.13186296   6.90e-06   3.22e-04     
     9   -9885.13186451   1.55e-06   2.31e-04     
    10   -9885.13186362   8.86e-07   7.44e-05     
    11   -9885.13186390   2.75e-07   3.02e-05     
    12   -9885.13186372   1.71e-07   1.43e-05     
    13   -9885.13186370   2.12e-08   4.27e-06     
 ------------------------------------------------------------------------------
         -9885.13186370                           CCSD T converged.

End of double precision
 SCF energy                 = -9884.34903147
 MP2 energy                 = -9885.13016945
 CCSD correlation energy     =    -0.78283223
 CCSD total energy           = -9885.13186370

 CCSD  T1^2 = 0.0143  T2^2 = 0.2945  Leading amplitudes:

 Amplitude    Orbitals with energies
 -0.0269       50 (A) A                  ->    56 (A) A                   
              -0.5121                          0.0003                     
 -0.0269       50 (A) B                  ->    56 (A) B                   
              -0.5121                          0.0003                     
 -0.0253       55 (A) A                  ->    56 (A) A                   
              -0.3711                          0.0003                     
 -0.0253       55 (A) B                  ->    56 (A) B                   
              -0.3711                          0.0003                     

 Amplitude    Orbitals with energies
 -0.0714       50 (A) A      50 (A) B    ->    56 (A) A      56 (A) B     
              -0.5121       -0.5121            0.0003        0.0003       
  0.0714       50 (A) A      50 (A) B    ->    56 (A) B      56 (A) A     
              -0.5121       -0.5121            0.0003        0.0003       
  0.0714       50 (A) B      50 (A) A    ->    56 (A) A      56 (A) B     
              -0.5121       -0.5121            0.0003        0.0003       
 -0.0714       50 (A) B      50 (A) A    ->    56 (A) B      56 (A) A     
              -0.5121       -0.5121            0.0003        0.0003       

 Computing CCSD intemediates for later calculations in double precision
 Finished.

Running a double precision version
           CCSD Lambda amplitudes will be solved using DIIS.
           Start     Size      MaxIter   EConv     LConv     
           3         7         100       1.00e-07  1.00e-05  
 ------------------------------------------------------------------------------
            Enorm      Ldiff       Comment
 ------------------------------------------------------------------------------
     1     5.65e-02   4.17e-02     
     2     1.50e-02   5.58e-03     
     3     6.35e-03   1.91e-03     
     4     3.70e-03   1.19e-03     Switched to DIIS steps.
     5     1.16e-03   6.69e-04     
     6     5.61e-04   1.79e-04     
     7     1.89e-04   4.26e-05     
     8     8.89e-05   7.68e-08     
     9     3.17e-05   3.19e-06     
    10     1.29e-05   1.29e-06     
    11     5.28e-06   2.38e-07     
    12     2.18e-06   7.57e-08     
    13     1.11e-06   1.30e-07     
    14     5.63e-07   3.00e-08     
    15     3.27e-07   4.47e-08     
    16     1.54e-07   1.80e-08     
    17     7.72e-08   6.74e-09     
 ------------------------------------------------------------------------------
                                   CCSD Lambda converged.

 Computing density matrices in double precision...
           Orbital response amplitudes will be solved using DIIS.
           Start     Size      MaxIter   EConv     LConv     
           3         7         100       1.00e-06  1.00e-06  
 ------------------------------------------------------------------------------
            Enorm      Ldiff       Comment
 ------------------------------------------------------------------------------
     1     1.17e-01   5.50e-03     
     2     1.14e-01   2.74e-03     
     3     1.41e-01   2.51e-02     
     4     2.08e-02   5.61e-02     Switched to DIIS steps.
     5     9.21e-03   6.95e-03     
     6     1.18e-03   5.54e-04     
     7     8.22e-04   3.35e-05     
     8     2.52e-04   1.57e-04     
     9     5.31e-05   4.12e-05     
    10     1.36e-05   6.61e-06     
    11     7.62e-06   1.01e-07     
    12     1.70e-06   4.42e-07     
    13     9.45e-07   4.49e-07     
 ------------------------------------------------------------------------------
                                   Orbital response converged.

 Computing density matrices... Done.
 CCSD calculation:   CPU 4742.86 s  wall 810.82 s

 Transferring MO TPDM to AO TPDM
 Transferring g2_o1o1o1o1
 Transferring g2_o1o1o1v1
 Transferring g2_o1o1v1v1
 Transferring g2_o1v1o1v1
 Transferring g2_o1v1v1v1
 Transferring g2_v1v1v1v1
 Adding separable TPDM
 Computing TPDM gradient
 --------------------------------------------------------
 2e gradient
  Atom          X               Y               Z
 --------------------------------------------------------
    1        -65.318727       -1.005059        0.000000  
    2          7.360665      -19.540341       -0.000000  
    3          2.722177       33.335866       -0.000000  
    4         55.235886      -12.790465        0.000000  
 --------------------------------------------------------
 --------------------------------------------------------
 Final gradient
  Atom          X               Y               Z
 --------------------------------------------------------
    1        -65.318727       -1.005059        0.000000  
    2          7.360665      -19.540341       -0.000000  
    3          2.722177       33.335866       -0.000000  
    4         55.235886      -12.790465        0.000000  
 --------------------------------------------------------
 Analytic gradient from two-electron contribution:   CPU 615.11 s  wall 121.31 s

 Total ccman2 time:   CPU 5493.35 s  wall 956.01 s


 --------------------------------------------------------------

                    Orbital Energies (a.u.)
 --------------------------------------------------------------

 Alpha MOs
 -- Occupied --
********-490.0374-180.9023-169.7092-169.7078-169.7078 -80.0627 -65.1716
-58.5314 -58.5301 -58.5300 -37.9559 -33.1451 -33.1391 -33.1390 -24.3293
-24.3273 -24.3273 -24.3216 -24.3216 -15.6380  -9.8514  -7.6005  -7.4644
 -7.4574  -7.4568  -7.2724  -5.5078  -5.4931  -5.4931  -5.4927  -5.4917
 -5.4913  -3.2033  -3.2004  -3.1997  -3.1920  -3.1920  -2.4319  -2.4250
 -2.4250  -2.4082  -2.4082  -1.1918  -1.0320  -0.8623  -0.7194  -0.5673
 -0.5459  -0.5121  -0.4385  -0.4308  -0.4156  -0.3820  -0.3711
 -- Virtual --
  0.0003   0.0234   0.0552   0.0665   0.0857   0.0871   0.1087   0.1222
  0.1296   0.1307   0.1859   0.2075   0.2178   0.2286   0.2577   0.2947
  0.3175   0.3231   0.3532   0.3805   0.3862   0.4715   0.5339   0.5584
  0.5717   0.5733   0.5840   0.6001   0.6050   0.6422   0.6723   0.7079
  0.7439   0.7745   0.7995   0.8268   0.8482   0.8822   0.9155   0.9863
  0.9911   1.0084   1.0686   1.1625   1.2710   1.3375   1.4342   1.5255
  1.5482   1.5918   1.7727   1.8558   1.9415   2.2676   2.3117   2.3145
  2.3748   2.4160   2.4246   2.5661   2.9334   4.2411   4.2615   4.4407
  4.4619   4.4736   4.4968   4.5254   4.5396   4.5472   4.5551   4.6217
  4.7178   4.7641   4.8621   6.5141   6.5279   6.5544   7.1991   7.4948
  8.2083   8.2209   8.2910  14.7054  14.8068  14.8959  28.9510  29.5075
 29.5192  29.5359  29.8523  29.8574  29.8640  29.8795  29.9699  36.6881
 49.4733 130.5659 130.5750 130.5969 154.3327 166.1137 293.8940 293.9046
293.98771028.41401912.2528
 --------------------------------------------------------------

          Ground-State Mulliken Net Atomic Charges

     Atom                 Charge (a.u.)
  ----------------------------------------
      1 I                     0.128024
      2 N                    -0.283869
      3 P                     0.343896
      4 Br                   -0.188052
  ----------------------------------------
  Sum of atomic charges =    -0.000000

 -----------------------------------------------------------------
                    Cartesian Multipole Moments
 -----------------------------------------------------------------
    Charge (ESU x 10^10)
                 0.0000
    Dipole Moment (Debye)
         X       1.1841      Y      -1.8258      Z      -0.0000
       Tot       2.1762
    Quadrupole Moments (Debye-Ang)
        XX     -64.0744     XY       0.4992     YY     -67.2600
        XZ      -0.0000     YZ      -0.0000     ZZ     -65.4174
    Octopole Moments (Debye-Ang^2)
       XXX      35.1793    XXY       3.9736    XYY       1.4892
       YYY       7.9059    XXZ      -0.0000    XYZ      -0.0000
       YYZ      -0.0000    XZZ       1.7042    YZZ       1.8524
       ZZZ      -0.0000
    Hexadecapole Moments (Debye-Ang^3)
      XXXX   -1751.3681   XXXY     -32.2134   XXYY    -335.8009
      XYYY      -9.0161   YYYY    -156.2997   XXXZ      -0.0000
      XXYZ      -0.0000   XYYZ      -0.0000   YYYZ       0.0000
      XXZZ    -330.0234   XYZZ      -2.2631   YYZZ     -39.6062
      XZZZ       0.0000   YZZZ      -0.0000   ZZZZ     -87.6829
 -----------------------------------------------------------------
 DrvMan completing analytic gradient of the correlated energy
 Correlated dipole moment
            1
    1   0.4658669
    2  -0.7183215
    3  -0.0000000
 Energy read as -9885.131863704
 Full Analytical Gradient: (in a.u., or Hartree/Bohr)
             1             2             3             4
    1   -0.00024610    0.00031134   -0.00012442    0.00005917
    2    0.00003890    0.00005770   -0.00006181   -0.00003480
    3   -0.00000000    0.00000000    0.00000000   -0.00000000
 Gradient time:  CPU 0.82 s  wall 0.78 s
 ----------------------------------------------------------------
             Standard Nuclear Orientation (Angstroms)
    I     Atom           X                Y                Z
 ----------------------------------------------------------------
    1      I       2.1367695935     0.0559563282    -0.0000000000
    2      N       0.0828018110     0.4667462915    -0.0000000000
    3      P      -0.8588626682    -0.8004796792     0.0000000000
    4      Br     -2.8841560317     0.1664938786    -0.0000000000
 ----------------------------------------------------------------
 Nuclear Repulsion Energy =   626.6704612335 hartrees
 There are       55 alpha and       55 beta electrons

                       Distance Matrix (Angstroms)
             I (  1)   N (  2)   P (  3)
   N (  2)  2.094644
   P (  3)  3.115653  1.578795
   Br(  4)  5.022142  2.982112  2.244293

 Requested basis set is 6-311++G(d,p)
 There are 62 shells and 162 basis functions
 A cutoff of  1.0D-14 yielded   1526 shell pairs
 There are     11134 function pairs (     12555 Cartesian)
 Smallest overlap matrix eigenvalue = 1.65E-03
 Guess MOs from SCF MO coefficient file

 -----------------------------------------------------------------------
  General SCF calculation program by
  Eric Jon Sundstrom, Paul Horn, Yuezhi Mao, Dmitri Zuev, Alec White,
  David Stuck, Shaama M.S., Shane Yost, Joonho Lee, David Small,
  Daniel Levine, Susi Lehtola, Hugh Burton, Evgeny Epifanovsky
 -----------------------------------------------------------------------
 Hartree-Fock
 using 6 threads for integral computing
 -------------------------------------------------------
 OpenMP Integral computing Module                
 Release: version 2.0, May 2017, Q-Chem Inc. Pleasanton 
 -------------------------------------------------------
 A restricted SCF calculation will be
 performed using DIIS
 SCF converges when DIIS error is below 1.0e-08
 ---------------------------------------
  Cycle       Energy         DIIS error
 ---------------------------------------
    1   -9884.3490185495      6.80e-06  
    2   -9884.3490187412      2.65e-06  
    3   -9884.3490187685      1.76e-06  
    4   -9884.3490187834      4.93e-07  
    5   -9884.3490187870      2.08e-07  
    6   -9884.3490187880      8.17e-08  
    7   -9884.3490187881      3.64e-08  
    8   -9884.3490187881      1.57e-08  
    9   -9884.3490187882      5.36e-09  Convergence criterion met
 ---------------------------------------
 SCF time:   CPU 12.38s  wall 2.00s 
 SCF   energy in the final basis set =    -9884.3490187882
 Total energy in the final basis set =    -9884.3490187882


 ------------------------------------------------------------------------------

   CCMAN2: suite of methods based on coupled cluster
           and equation of motion theories.

   Components:
   * libvmm-1.3-trunk
     by Evgeny Epifanovsky, Ilya Kaliman.
   * libtensor-2.5-trunk
     by Evgeny Epifanovsky, Michael Wormit, Dmitry Zuev, Sam Manzer, 
        Ilya Kaliman.
   * libcc-2.5-trunk
     by Evgeny Epifanovsky, Arik Landau, Tomasz Kus, Kirill Khistyaev, 
        Dmitry Zuev, Prashant Manohar, Xintian Feng, Anna Krylov, 
        Matthew Goldey, Alec White, Thomas Jagau, Kaushik Nanda, 
        Anastasia Gunina, Alexander Kunitsa, Joonho Lee.

   CCMAN original authors:
   Anna I. Krylov, C. David Sherrill, Steven R. Gwaltney,
   Edward F. C. Byrd (2000)
   Sergey V. Levchenko, Lyudmila V. Slipchenko, Tao Wang,
   Ana-Maria C. Cristian (2003)
   Piotr A. Pieniazek, C. Melania Oana, Evgeny Epifanovsky (2007)
   Prashant Manohar (2009)

 ------------------------------------------------------------------------------


 Allocating and initializing 30808MB of RAM...
 Calculation will run on 6 cores.


 Alpha MOs, Restricted
 -- Occupied --                  
******* -490.04 -180.90 -169.71 -169.71 -169.71  -80.06  -65.17
  1 A     2 A     3 A     4 A     5 A     6 A     7 A     8 A                  
-58.531 -58.530 -58.530 -37.956 -33.145 -33.139 -33.139 -24.329
  9 A    10 A    11 A    12 A    13 A    14 A    15 A    16 A                  
-24.327 -24.327 -24.322 -24.322 -15.638  -9.851  -7.600  -7.464
 17 A    18 A    19 A    20 A    21 A    22 A    23 A    24 A                  
 -7.457  -7.457  -7.272  -5.508  -5.493  -5.493  -5.493  -5.492
 25 A    26 A    27 A    28 A    29 A    30 A    31 A    32 A                  
 -5.491  -3.203  -3.200  -3.200  -3.192  -3.192  -2.432  -2.425
 33 A    34 A    35 A    36 A    37 A    38 A    39 A    40 A                  
 -2.425  -2.408  -2.408  -1.192  -1.032  -0.862  -0.719  -0.567
 41 A    42 A    43 A    44 A    45 A    46 A    47 A    48 A                  
 -0.546  -0.512  -0.438  -0.431  -0.416  -0.382  -0.371
 49 A    50 A    51 A    52 A    53 A    54 A    55 A                          
 -- Virtual --                   
  0.000   0.023   0.055   0.067   0.086   0.087   0.109   0.122
 56 A    57 A    58 A    59 A    60 A    61 A    62 A    63 A                  
  0.130   0.131   0.186   0.207   0.218   0.229   0.258   0.295
 64 A    65 A    66 A    67 A    68 A    69 A    70 A    71 A                  
  0.318   0.323   0.353   0.380   0.386   0.471   0.534   0.558
 72 A    73 A    74 A    75 A    76 A    77 A    78 A    79 A                  
  0.572   0.573   0.584   0.600   0.605   0.642   0.672   0.708
 80 A    81 A    82 A    83 A    84 A    85 A    86 A    87 A                  
  0.744   0.775   0.799   0.827   0.848   0.882   0.915   0.986
 88 A    89 A    90 A    91 A    92 A    93 A    94 A    95 A                  
  0.991   1.008   1.069   1.163   1.271   1.337   1.434   1.525
 96 A    97 A    98 A    99 A   100 A   101 A   102 A   103 A                  
  1.548   1.592   1.773   1.856   1.941   2.267   2.312   2.314
104 A   105 A   106 A   107 A   108 A   109 A   110 A   111 A                  
  2.375   2.416   2.425   2.566   2.933   4.241   4.262   4.441
112 A   113 A   114 A   115 A   116 A   117 A   118 A   119 A                  
  4.462   4.474   4.497   4.525   4.540   4.547   4.555   4.622
120 A   121 A   122 A   123 A   124 A   125 A   126 A   127 A                  
  4.718   4.764   4.862   6.514   6.528   6.554   7.199   7.495
128 A   129 A   130 A   131 A   132 A   133 A   134 A   135 A                  
  8.208   8.221   8.291  14.705  14.807  14.896  28.951  29.508
136 A   137 A   138 A   139 A   140 A   141 A   142 A   143 A                  
 29.519  29.536  29.852  29.857  29.864  29.879  29.970  36.688
144 A   145 A   146 A   147 A   148 A   149 A   150 A   151 A                  
 49.473 130.566 130.575 130.597 154.333 166.114 293.894 293.905
152 A   153 A   154 A   155 A   156 A   157 A   158 A   159 A                  
293.9881028.4141912.253
160 A   161 A   162 A                                                          

 Beta MOs, Restricted
 -- Occupied --                  
******* -490.04 -180.90 -169.71 -169.71 -169.71  -80.06  -65.17
  1 A     2 A     3 A     4 A     5 A     6 A     7 A     8 A                  
-58.531 -58.530 -58.530 -37.956 -33.145 -33.139 -33.139 -24.329
  9 A    10 A    11 A    12 A    13 A    14 A    15 A    16 A                  
-24.327 -24.327 -24.322 -24.322 -15.638  -9.851  -7.600  -7.464
 17 A    18 A    19 A    20 A    21 A    22 A    23 A    24 A                  
 -7.457  -7.457  -7.272  -5.508  -5.493  -5.493  -5.493  -5.492
 25 A    26 A    27 A    28 A    29 A    30 A    31 A    32 A                  
 -5.491  -3.203  -3.200  -3.200  -3.192  -3.192  -2.432  -2.425
 33 A    34 A    35 A    36 A    37 A    38 A    39 A    40 A                  
 -2.425  -2.408  -2.408  -1.192  -1.032  -0.862  -0.719  -0.567
 41 A    42 A    43 A    44 A    45 A    46 A    47 A    48 A                  
 -0.546  -0.512  -0.438  -0.431  -0.416  -0.382  -0.371
 49 A    50 A    51 A    52 A    53 A    54 A    55 A                          
 -- Virtual --                   
  0.000   0.023   0.055   0.067   0.086   0.087   0.109   0.122
 56 A    57 A    58 A    59 A    60 A    61 A    62 A    63 A                  
  0.130   0.131   0.186   0.207   0.218   0.229   0.258   0.295
 64 A    65 A    66 A    67 A    68 A    69 A    70 A    71 A                  
  0.318   0.323   0.353   0.380   0.386   0.471   0.534   0.558
 72 A    73 A    74 A    75 A    76 A    77 A    78 A    79 A                  
  0.572   0.573   0.584   0.600   0.605   0.642   0.672   0.708
 80 A    81 A    82 A    83 A    84 A    85 A    86 A    87 A                  
  0.744   0.775   0.799   0.827   0.848   0.882   0.915   0.986
 88 A    89 A    90 A    91 A    92 A    93 A    94 A    95 A                  
  0.991   1.008   1.069   1.163   1.271   1.337   1.434   1.525
 96 A    97 A    98 A    99 A   100 A   101 A   102 A   103 A                  
  1.548   1.592   1.773   1.856   1.941   2.267   2.312   2.314
104 A   105 A   106 A   107 A   108 A   109 A   110 A   111 A                  
  2.375   2.416   2.425   2.566   2.933   4.241   4.262   4.441
112 A   113 A   114 A   115 A   116 A   117 A   118 A   119 A                  
  4.462   4.474   4.497   4.525   4.540   4.547   4.555   4.622
120 A   121 A   122 A   123 A   124 A   125 A   126 A   127 A                  
  4.718   4.764   4.862   6.514   6.528   6.554   7.199   7.495
128 A   129 A   130 A   131 A   132 A   133 A   134 A   135 A                  
  8.208   8.221   8.291  14.705  14.807  14.896  28.951  29.508
136 A   137 A   138 A   139 A   140 A   141 A   142 A   143 A                  
 29.519  29.536  29.852  29.857  29.864  29.879  29.970  36.688
144 A   145 A   146 A   147 A   148 A   149 A   150 A   151 A                  
 49.473 130.566 130.575 130.597 154.333 166.114 293.894 293.905
152 A   153 A   154 A   155 A   156 A   157 A   158 A   159 A                  
293.9881028.4141912.253
160 A   161 A   162 A                                                          

 Occupation and symmetry of molecular orbitals

 Point group: C1 (1 irreducible representation).

                           A     All 
 -------------------------------------
 All molecular orbitals:
  - Alpha                  162   162 
  - Beta                   162   162 
 -------------------------------------
 Alpha orbitals:
  - Frozen occupied        33    33  
  - Active occupied        22    22  
  - Active virtual         107   107 
  - Frozen virtual         0     0   
 -------------------------------------
 Beta orbitals:
  - Frozen occupied        33    33  
  - Active occupied        22    22  
  - Active virtual         107   107 
  - Frozen virtual         0     0   
 -------------------------------------

 Import integrals:   CPU 0.00 s  wall 0.00 s

 Import integrals:   CPU 137.77 s  wall 24.26 s

 MP2 amplitudes:   CPU 0.22 s  wall 0.13 s

Running a double precision version
           CCSD T amplitudes will be solved using DIIS.

           Start     Size      MaxIter   EConv     TConv     
           3         7         100       1.00e-07  1.00e-05  
 ------------------------------------------------------------------------------
           Energy (a.u.)   Ediff      Tdiff       Comment
 ------------------------------------------------------------------------------
         -9885.13016814                           
     1   -9885.10375131   2.64e-02   8.23e-01     
     2   -9885.13050455   2.68e-02   1.19e-01     
     3   -9885.12831787   2.19e-03   5.28e-02     
     4   -9885.13095115   2.63e-03   1.69e-02     Switched to DIIS steps.
     5   -9885.13182369   8.73e-04   1.25e-02     
     6   -9885.13185304   2.94e-05   2.63e-03     
     7   -9885.13185621   3.17e-06   1.37e-03     
     8   -9885.13186311   6.90e-06   3.22e-04     
     9   -9885.13186467   1.56e-06   2.31e-04     
    10   -9885.13186378   8.88e-07   7.44e-05     
    11   -9885.13186406   2.76e-07   3.02e-05     
    12   -9885.13186389   1.71e-07   1.43e-05     
    13   -9885.13186387   2.12e-08   4.26e-06     
 ------------------------------------------------------------------------------
         -9885.13186387                           CCSD T converged.

End of double precision
 SCF energy                 = -9884.34901879
 MP2 energy                 = -9885.13016814
 CCSD correlation energy     =    -0.78284508
 CCSD total energy           = -9885.13186387

 CCSD  T1^2 = 0.0143  T2^2 = 0.2945  Leading amplitudes:

 Amplitude    Orbitals with energies
  0.0269       50 (A) A                  ->    56 (A) A                   
              -0.5120                          0.0004                     
  0.0269       50 (A) B                  ->    56 (A) B                   
              -0.5120                          0.0004                     
  0.0253       55 (A) A                  ->    56 (A) A                   
              -0.3711                          0.0004                     
  0.0253       55 (A) B                  ->    56 (A) B                   
              -0.3711                          0.0004                     

 Amplitude    Orbitals with energies
 -0.0714       50 (A) A      50 (A) B    ->    56 (A) A      56 (A) B     
              -0.5120       -0.5120            0.0004        0.0004       
  0.0714       50 (A) A      50 (A) B    ->    56 (A) B      56 (A) A     
              -0.5120       -0.5120            0.0004        0.0004       
  0.0714       50 (A) B      50 (A) A    ->    56 (A) A      56 (A) B     
              -0.5120       -0.5120            0.0004        0.0004       
 -0.0714       50 (A) B      50 (A) A    ->    56 (A) B      56 (A) A     
              -0.5120       -0.5120            0.0004        0.0004       

 Computing CCSD intemediates for later calculations in double precision
 Finished.

Running a double precision version
           CCSD Lambda amplitudes will be solved using DIIS.
           Start     Size      MaxIter   EConv     LConv     
           3         7         100       1.00e-07  1.00e-05  
 ------------------------------------------------------------------------------
            Enorm      Ldiff       Comment
 ------------------------------------------------------------------------------
     1     5.65e-02   4.18e-02     
     2     1.50e-02   5.58e-03     
     3     6.35e-03   1.91e-03     
     4     3.70e-03   1.19e-03     Switched to DIIS steps.
     5     1.16e-03   6.69e-04     
     6     5.61e-04   1.79e-04     
     7     1.89e-04   4.26e-05     
     8     8.89e-05   8.11e-08     
     9     3.17e-05   3.20e-06     
    10     1.29e-05   1.29e-06     
    11     5.30e-06   2.40e-07     
    12     2.19e-06   7.70e-08     
    13     1.12e-06   1.31e-07     
    14     5.69e-07   3.05e-08     
    15     3.30e-07   4.51e-08     
    16     1.55e-07   1.81e-08     
    17     7.78e-08   6.75e-09     
 ------------------------------------------------------------------------------
                                   CCSD Lambda converged.

 Computing density matrices in double precision...
           Orbital response amplitudes will be solved using DIIS.
           Start     Size      MaxIter   EConv     LConv     
           3         7         100       1.00e-06  1.00e-06  
 ------------------------------------------------------------------------------
            Enorm      Ldiff       Comment
 ------------------------------------------------------------------------------
     1     1.17e-01   5.50e-03     
     2     1.14e-01   2.72e-03     
     3     1.41e-01   2.51e-02     
     4     2.09e-02   5.61e-02     Switched to DIIS steps.
     5     9.21e-03   6.96e-03     
     6     1.18e-03   5.52e-04     
     7     8.22e-04   3.30e-05     
     8     2.52e-04   1.57e-04     
     9     5.32e-05   4.11e-05     
    10     1.36e-05   6.62e-06     
    11     7.64e-06   1.01e-07     
    12     1.70e-06   4.42e-07     
    13     9.44e-07   4.49e-07     
 ------------------------------------------------------------------------------
                                   Orbital response converged.

 Computing density matrices... Done.
 CCSD calculation:   CPU 4745.48 s  wall 811.49 s

 Transferring MO TPDM to AO TPDM
 Transferring g2_o1o1o1o1
 Transferring g2_o1o1o1v1
 Transferring g2_o1o1v1v1
 Transferring g2_o1v1o1v1
 Transferring g2_o1v1v1v1
 Transferring g2_v1v1v1v1
 Adding separable TPDM
 Computing TPDM gradient
 --------------------------------------------------------
 2e gradient
  Atom          X               Y               Z
 --------------------------------------------------------
    1        -65.291444       -1.025145       -0.000000  
    2          7.356194      -19.525478        0.000000  
    3          2.708087       33.336797        0.000000  
    4         55.227164      -12.786175       -0.000000  
 --------------------------------------------------------
 --------------------------------------------------------
 Final gradient
  Atom          X               Y               Z
 --------------------------------------------------------
    1        -65.291444       -1.025145       -0.000000  
    2          7.356194      -19.525478        0.000000  
    3          2.708087       33.336797        0.000000  
    4         55.227164      -12.786175       -0.000000  
 --------------------------------------------------------
 Analytic gradient from two-electron contribution:   CPU 607.32 s  wall 115.22 s

 Total ccman2 time:   CPU 5498.32 s  wall 952.91 s


 --------------------------------------------------------------

                    Orbital Energies (a.u.)
 --------------------------------------------------------------

 Alpha MOs
 -- Occupied --
********-490.0374-180.9023-169.7092-169.7078-169.7078 -80.0627 -65.1716
-58.5314 -58.5301 -58.5300 -37.9559 -33.1451 -33.1391 -33.1390 -24.3293
-24.3273 -24.3273 -24.3216 -24.3216 -15.6380  -9.8514  -7.6005  -7.4644
 -7.4574  -7.4568  -7.2724  -5.5078  -5.4931  -5.4931  -5.4927  -5.4917
 -5.4913  -3.2033  -3.2004  -3.1997  -3.1920  -3.1920  -2.4319  -2.4250
 -2.4250  -2.4082  -2.4082  -1.1917  -1.0320  -0.8622  -0.7194  -0.5673
 -0.5458  -0.5120  -0.4385  -0.4308  -0.4156  -0.3820  -0.3711
 -- Virtual --
  0.0004   0.0232   0.0552   0.0665   0.0857   0.0871   0.1087   0.1222
  0.1296   0.1307   0.1859   0.2075   0.2178   0.2287   0.2577   0.2947
  0.3176   0.3231   0.3532   0.3804   0.3862   0.4714   0.5339   0.5584
  0.5717   0.5733   0.5840   0.6000   0.6049   0.6423   0.6723   0.7079
  0.7439   0.7745   0.7995   0.8268   0.8482   0.8823   0.9153   0.9863
  0.9911   1.0084   1.0686   1.1626   1.2710   1.3375   1.4343   1.5254
  1.5481   1.5918   1.7728   1.8558   1.9415   2.2675   2.3117   2.3145
  2.3748   2.4158   2.4246   2.5660   2.9334   4.2411   4.2615   4.4407
  4.4619   4.4736   4.4967   4.5254   4.5396   4.5472   4.5551   4.6217
  4.7178   4.7641   4.8619   6.5141   6.5279   6.5543   7.1991   7.4948
  8.2083   8.2209   8.2910  14.7054  14.8068  14.8959  28.9508  29.5075
 29.5192  29.5359  29.8523  29.8574  29.8640  29.8795  29.9698  36.6880
 49.4733 130.5659 130.5749 130.5969 154.3325 166.1137 293.8940 293.9046
293.98771028.41401912.2526
 --------------------------------------------------------------

          Ground-State Mulliken Net Atomic Charges

     Atom                 Charge (a.u.)
  ----------------------------------------
      1 I                     0.128014
      2 N                    -0.283874
      3 P                     0.343771
      4 Br                   -0.187911
  ----------------------------------------
  Sum of atomic charges =     0.000000

 -----------------------------------------------------------------
                    Cartesian Multipole Moments
 -----------------------------------------------------------------
    Charge (ESU x 10^10)
                 0.0000
    Dipole Moment (Debye)
         X       1.1846      Y      -1.8257      Z       0.0000
       Tot       2.1763
    Quadrupole Moments (Debye-Ang)
        XX     -64.0680     XY       0.5012     YY     -67.2610
        XZ      -0.0000     YZ      -0.0000     ZZ     -65.4185
    Octopole Moments (Debye-Ang^2)
       XXX      35.1140    XXY       3.9578    XYY       1.4592
       YYY       7.8165    XXZ       0.0000    XYZ       0.0000
       YYZ      -0.0000    XZZ       1.6747    YZZ       1.8227
       ZZZ       0.0000
    Hexadecapole Moments (Debye-Ang^3)
      XXXX   -1751.9326   XXXY     -32.3442   XXYY    -335.9358
      XYYY      -9.2104   YYYY    -156.3211   XXXZ      -0.0000
      XXYZ      -0.0000   XYYZ       0.0000   YYYZ      -0.0000
      XXZZ    -330.1463   XYZZ      -2.3273   YYZZ     -39.6104
      XZZZ      -0.0000   YZZZ      -0.0000   ZZZZ     -87.6864
 -----------------------------------------------------------------
 DrvMan completing analytic gradient of the correlated energy
 Correlated dipole moment
            1
    1   0.4660656
    2  -0.7182672
    3   0.0000000
 Energy read as -9885.131863865
 Full Analytical Gradient: (in a.u., or Hartree/Bohr)
             1             2             3             4
    1    0.00000718    0.00013000   -0.00019476    0.00005758
    2    0.00002951    0.00005351   -0.00003967   -0.00004335
    3    0.00000000   -0.00000000    0.00000000    0.00000000
 Gradient time:  CPU 0.76 s  wall 0.76 s
 ----------------------------------------------------------------
             Standard Nuclear Orientation (Angstroms)
    I     Atom           X                Y                Z
 ----------------------------------------------------------------
    1      I       2.1367695935     0.0539563282    -0.0000000000
    2      N       0.0828018110     0.4667462915    -0.0000000000
    3      P      -0.8588626682    -0.8004796792     0.0000000000
    4      Br     -2.8841560317     0.1664938786    -0.0000000000
 ----------------------------------------------------------------
 Nuclear Repulsion Energy =   626.6749482295 hartrees
 There are       55 alpha and       55 beta electrons

                       Distance Matrix (Angstroms)
             I (  1)   N (  2)   P (  3)
   N (  2)  2.095037
   P (  3)  3.115104  1.578795
   Br(  4)  5.022187  2.982112  2.244293

 Requested basis set is 6-311++G(d,p)
 There are 62 shells and 162 basis functions
 A cutoff of  1.0D-14 yielded   1526 shell pairs
 There are     11134 function pairs (     12555 Cartesian)
 Smallest overlap matrix eigenvalue = 1.65E-03
 Guess MOs from SCF MO coefficient file

 -----------------------------------------------------------------------
  General SCF calculation program by
  Eric Jon Sundstrom, Paul Horn, Yuezhi Mao, Dmitri Zuev, Alec White,
  David Stuck, Shaama M.S., Shane Yost, Joonho Lee, David Small,
  Daniel Levine, Susi Lehtola, Hugh Burton, Evgeny Epifanovsky
 -----------------------------------------------------------------------
 Hartree-Fock
 using 6 threads for integral computing
 -------------------------------------------------------
 OpenMP Integral computing Module                
 Release: version 2.0, May 2017, Q-Chem Inc. Pleasanton 
 -------------------------------------------------------
 A restricted SCF calculation will be
 performed using DIIS
 SCF converges when DIIS error is below 1.0e-08
 ---------------------------------------
  Cycle       Energy         DIIS error
 ---------------------------------------
    1   -9884.3490064086      7.17e-06  
    2   -9884.3490067024      2.39e-06  
    3   -9884.3490067557      1.67e-06  
    4   -9884.3490067725      6.65e-07  
    5   -9884.3490067791      2.03e-07  
    6   -9884.3490067798      7.59e-08  
    7   -9884.3490067799      3.46e-08  
    8   -9884.3490067798      1.63e-08  
    9   -9884.3490067799      6.15e-09  Convergence criterion met
 ---------------------------------------
 SCF time:   CPU 12.46s  wall 2.00s 
 SCF   energy in the final basis set =    -9884.3490067799
 Total energy in the final basis set =    -9884.3490067799


 ------------------------------------------------------------------------------

   CCMAN2: suite of methods based on coupled cluster
           and equation of motion theories.

   Components:
   * libvmm-1.3-trunk
     by Evgeny Epifanovsky, Ilya Kaliman.
   * libtensor-2.5-trunk
     by Evgeny Epifanovsky, Michael Wormit, Dmitry Zuev, Sam Manzer, 
        Ilya Kaliman.
   * libcc-2.5-trunk
     by Evgeny Epifanovsky, Arik Landau, Tomasz Kus, Kirill Khistyaev, 
        Dmitry Zuev, Prashant Manohar, Xintian Feng, Anna Krylov, 
        Matthew Goldey, Alec White, Thomas Jagau, Kaushik Nanda, 
        Anastasia Gunina, Alexander Kunitsa, Joonho Lee.

   CCMAN original authors:
   Anna I. Krylov, C. David Sherrill, Steven R. Gwaltney,
   Edward F. C. Byrd (2000)
   Sergey V. Levchenko, Lyudmila V. Slipchenko, Tao Wang,
   Ana-Maria C. Cristian (2003)
   Piotr A. Pieniazek, C. Melania Oana, Evgeny Epifanovsky (2007)
   Prashant Manohar (2009)

 ------------------------------------------------------------------------------


 Allocating and initializing 30808MB of RAM...
 Calculation will run on 6 cores.


 Alpha MOs, Restricted
 -- Occupied --                  
******* -490.04 -180.90 -169.71 -169.71 -169.71  -80.06  -65.17
  1 A     2 A     3 A     4 A     5 A     6 A     7 A     8 A                  
-58.531 -58.530 -58.530 -37.956 -33.145 -33.139 -33.139 -24.329
  9 A    10 A    11 A    12 A    13 A    14 A    15 A    16 A                  
-24.327 -24.327 -24.322 -24.322 -15.638  -9.851  -7.601  -7.464
 17 A    18 A    19 A    20 A    21 A    22 A    23 A    24 A                  
 -7.457  -7.457  -7.272  -5.508  -5.493  -5.493  -5.493  -5.492
 25 A    26 A    27 A    28 A    29 A    30 A    31 A    32 A                  
 -5.491  -3.203  -3.200  -3.200  -3.192  -3.192  -2.432  -2.425
 33 A    34 A    35 A    36 A    37 A    38 A    39 A    40 A                  
 -2.425  -2.408  -2.408  -1.192  -1.032  -0.862  -0.719  -0.567
 41 A    42 A    43 A    44 A    45 A    46 A    47 A    48 A                  
 -0.546  -0.512  -0.438  -0.431  -0.416  -0.382  -0.371
 49 A    50 A    51 A    52 A    53 A    54 A    55 A                          
 -- Virtual --                   
  0.000   0.023   0.055   0.067   0.086   0.087   0.109   0.122
 56 A    57 A    58 A    59 A    60 A    61 A    62 A    63 A                  
  0.130   0.131   0.186   0.207   0.218   0.229   0.258   0.295
 64 A    65 A    66 A    67 A    68 A    69 A    70 A    71 A                  
  0.318   0.323   0.353   0.380   0.386   0.471   0.534   0.558
 72 A    73 A    74 A    75 A    76 A    77 A    78 A    79 A                  
  0.572   0.573   0.584   0.600   0.605   0.642   0.672   0.708
 80 A    81 A    82 A    83 A    84 A    85 A    86 A    87 A                  
  0.744   0.774   0.799   0.827   0.848   0.882   0.915   0.986
 88 A    89 A    90 A    91 A    92 A    93 A    94 A    95 A                  
  0.991   1.008   1.069   1.163   1.271   1.337   1.434   1.525
 96 A    97 A    98 A    99 A   100 A   101 A   102 A   103 A                  
  1.548   1.592   1.773   1.856   1.941   2.267   2.312   2.314
104 A   105 A   106 A   107 A   108 A   109 A   110 A   111 A                  
  2.375   2.416   2.425   2.566   2.933   4.241   4.261   4.441
112 A   113 A   114 A   115 A   116 A   117 A   118 A   119 A                  
  4.462   4.474   4.497   4.525   4.540   4.547   4.555   4.622
120 A   121 A   122 A   123 A   124 A   125 A   126 A   127 A                  
  4.718   4.764   4.862   6.514   6.528   6.554   7.199   7.495
128 A   129 A   130 A   131 A   132 A   133 A   134 A   135 A                  
  8.208   8.221   8.291  14.705  14.807  14.896  28.951  29.508
136 A   137 A   138 A   139 A   140 A   141 A   142 A   143 A                  
 29.519  29.536  29.852  29.857  29.864  29.879  29.970  36.688
144 A   145 A   146 A   147 A   148 A   149 A   150 A   151 A                  
 49.473 130.566 130.575 130.597 154.332 166.114 293.894 293.905
152 A   153 A   154 A   155 A   156 A   157 A   158 A   159 A                  
293.9881028.4141912.252
160 A   161 A   162 A                                                          

 Beta MOs, Restricted
 -- Occupied --                  
******* -490.04 -180.90 -169.71 -169.71 -169.71  -80.06  -65.17
  1 A     2 A     3 A     4 A     5 A     6 A     7 A     8 A                  
-58.531 -58.530 -58.530 -37.956 -33.145 -33.139 -33.139 -24.329
  9 A    10 A    11 A    12 A    13 A    14 A    15 A    16 A                  
-24.327 -24.327 -24.322 -24.322 -15.638  -9.851  -7.601  -7.464
 17 A    18 A    19 A    20 A    21 A    22 A    23 A    24 A                  
 -7.457  -7.457  -7.272  -5.508  -5.493  -5.493  -5.493  -5.492
 25 A    26 A    27 A    28 A    29 A    30 A    31 A    32 A                  
 -5.491  -3.203  -3.200  -3.200  -3.192  -3.192  -2.432  -2.425
 33 A    34 A    35 A    36 A    37 A    38 A    39 A    40 A                  
 -2.425  -2.408  -2.408  -1.192  -1.032  -0.862  -0.719  -0.567
 41 A    42 A    43 A    44 A    45 A    46 A    47 A    48 A                  
 -0.546  -0.512  -0.438  -0.431  -0.416  -0.382  -0.371
 49 A    50 A    51 A    52 A    53 A    54 A    55 A                          
 -- Virtual --                   
  0.000   0.023   0.055   0.067   0.086   0.087   0.109   0.122
 56 A    57 A    58 A    59 A    60 A    61 A    62 A    63 A                  
  0.130   0.131   0.186   0.207   0.218   0.229   0.258   0.295
 64 A    65 A    66 A    67 A    68 A    69 A    70 A    71 A                  
  0.318   0.323   0.353   0.380   0.386   0.471   0.534   0.558
 72 A    73 A    74 A    75 A    76 A    77 A    78 A    79 A                  
  0.572   0.573   0.584   0.600   0.605   0.642   0.672   0.708
 80 A    81 A    82 A    83 A    84 A    85 A    86 A    87 A                  
  0.744   0.774   0.799   0.827   0.848   0.882   0.915   0.986
 88 A    89 A    90 A    91 A    92 A    93 A    94 A    95 A                  
  0.991   1.008   1.069   1.163   1.271   1.337   1.434   1.525
 96 A    97 A    98 A    99 A   100 A   101 A   102 A   103 A                  
  1.548   1.592   1.773   1.856   1.941   2.267   2.312   2.314
104 A   105 A   106 A   107 A   108 A   109 A   110 A   111 A                  
  2.375   2.416   2.425   2.566   2.933   4.241   4.261   4.441
112 A   113 A   114 A   115 A   116 A   117 A   118 A   119 A                  
  4.462   4.474   4.497   4.525   4.540   4.547   4.555   4.622
120 A   121 A   122 A   123 A   124 A   125 A   126 A   127 A                  
  4.718   4.764   4.862   6.514   6.528   6.554   7.199   7.495
128 A   129 A   130 A   131 A   132 A   133 A   134 A   135 A                  
  8.208   8.221   8.291  14.705  14.807  14.896  28.951  29.508
136 A   137 A   138 A   139 A   140 A   141 A   142 A   143 A                  
 29.519  29.536  29.852  29.857  29.864  29.879  29.970  36.688
144 A   145 A   146 A   147 A   148 A   149 A   150 A   151 A                  
 49.473 130.566 130.575 130.597 154.332 166.114 293.894 293.905
152 A   153 A   154 A   155 A   156 A   157 A   158 A   159 A                  
293.9881028.4141912.252
160 A   161 A   162 A                                                          

 Occupation and symmetry of molecular orbitals

 Point group: C1 (1 irreducible representation).

                           A     All 
 -------------------------------------
 All molecular orbitals:
  - Alpha                  162   162 
  - Beta                   162   162 
 -------------------------------------
 Alpha orbitals:
  - Frozen occupied        33    33  
  - Active occupied        22    22  
  - Active virtual         107   107 
  - Frozen virtual         0     0   
 -------------------------------------
 Beta orbitals:
  - Frozen occupied        33    33  
  - Active occupied        22    22  
  - Active virtual         107   107 
  - Frozen virtual         0     0   
 -------------------------------------

 Import integrals:   CPU 0.00 s  wall 0.00 s

 Import integrals:   CPU 127.90 s  wall 22.05 s

 MP2 amplitudes:   CPU 0.28 s  wall 0.18 s

Running a double precision version
           CCSD T amplitudes will be solved using DIIS.

           Start     Size      MaxIter   EConv     TConv     
           3         7         100       1.00e-07  1.00e-05  
 ------------------------------------------------------------------------------
           Energy (a.u.)   Ediff      Tdiff       Comment
 ------------------------------------------------------------------------------
         -9885.13017251                           
     1   -9885.10374811   2.64e-02   8.23e-01     
     2   -9885.13050556   2.68e-02   1.19e-01     
     3   -9885.12831728   2.19e-03   5.28e-02     
     4   -9885.13095120   2.63e-03   1.69e-02     Switched to DIIS steps.
     5   -9885.13182376   8.73e-04   1.25e-02     
     6   -9885.13185311   2.94e-05   2.63e-03     
     7   -9885.13185627   3.16e-06   1.37e-03     
     8   -9885.13186317   6.90e-06   3.22e-04     
     9   -9885.13186473   1.56e-06   2.31e-04     
    10   -9885.13186384   8.88e-07   7.44e-05     
    11   -9885.13186412   2.76e-07   3.02e-05     
    12   -9885.13186394   1.71e-07   1.44e-05     
    13   -9885.13186392   2.12e-08   4.27e-06     
 ------------------------------------------------------------------------------
         -9885.13186392                           CCSD T converged.

End of double precision
 SCF energy                 = -9884.34900678
 MP2 energy                 = -9885.13017251
 CCSD correlation energy     =    -0.78285714
 CCSD total energy           = -9885.13186392

 CCSD  T1^2 = 0.0143  T2^2 = 0.2945  Leading amplitudes:

 Amplitude    Orbitals with energies
 -0.0269       50 (A) A                  ->    56 (A) A                   
              -0.5120                          0.0003                     
 -0.0269       50 (A) B                  ->    56 (A) B                   
              -0.5120                          0.0003                     
 -0.0253       55 (A) A                  ->    56 (A) A                   
              -0.3712                          0.0003                     
 -0.0253       55 (A) B                  ->    56 (A) B                   
              -0.3712                          0.0003                     

 Amplitude    Orbitals with energies
 -0.0714       50 (A) A      50 (A) B    ->    56 (A) A      56 (A) B     
              -0.5120       -0.5120            0.0003        0.0003       
  0.0714       50 (A) A      50 (A) B    ->    56 (A) B      56 (A) A     
              -0.5120       -0.5120            0.0003        0.0003       
  0.0714       50 (A) B      50 (A) A    ->    56 (A) A      56 (A) B     
              -0.5120       -0.5120            0.0003        0.0003       
 -0.0714       50 (A) B      50 (A) A    ->    56 (A) B      56 (A) A     
              -0.5120       -0.5120            0.0003        0.0003       

 Computing CCSD intemediates for later calculations in double precision
 Finished.

Running a double precision version
           CCSD Lambda amplitudes will be solved using DIIS.
           Start     Size      MaxIter   EConv     LConv     
           3         7         100       1.00e-07  1.00e-05  
 ------------------------------------------------------------------------------
            Enorm      Ldiff       Comment
 ------------------------------------------------------------------------------
     1     5.65e-02   4.18e-02     
     2     1.50e-02   5.57e-03     
     3     6.35e-03   1.92e-03     
     4     3.70e-03   1.19e-03     Switched to DIIS steps.
     5     1.16e-03   6.68e-04     
     6     5.61e-04   1.79e-04     
     7     1.89e-04   4.26e-05     
     8     8.89e-05   7.30e-08     
     9     3.17e-05   3.19e-06     
    10     1.29e-05   1.29e-06     
    11     5.30e-06   2.39e-07     
    12     2.19e-06   7.66e-08     
    13     1.12e-06   1.30e-07     
    14     5.67e-07   3.03e-08     
    15     3.29e-07   4.49e-08     
    16     1.55e-07   1.81e-08     
    17     7.76e-08   6.75e-09     
 ------------------------------------------------------------------------------
                                   CCSD Lambda converged.

 Computing density matrices in double precision...
           Orbital response amplitudes will be solved using DIIS.
           Start     Size      MaxIter   EConv     LConv     
           3         7         100       1.00e-06  1.00e-06  
 ------------------------------------------------------------------------------
            Enorm      Ldiff       Comment
 ------------------------------------------------------------------------------
     1     1.17e-01   5.50e-03     
     2     1.14e-01   2.71e-03     
     3     1.41e-01   2.51e-02     
     4     2.09e-02   5.61e-02     Switched to DIIS steps.
     5     9.22e-03   6.98e-03     
     6     1.18e-03   5.51e-04     
     7     8.22e-04   3.32e-05     
     8     2.52e-04   1.57e-04     
     9     5.32e-05   4.11e-05     
    10     1.36e-05   6.62e-06     
    11     7.65e-06   1.00e-07     
    12     1.70e-06   4.41e-07     
    13     9.43e-07   4.48e-07     
 ------------------------------------------------------------------------------
                                   Orbital response converged.

 Computing density matrices... Done.
 CCSD calculation:   CPU 4744.69 s  wall 811.08 s

 Transferring MO TPDM to AO TPDM
 Transferring g2_o1o1o1o1
 Transferring g2_o1o1o1v1
 Transferring g2_o1o1v1v1
 Transferring g2_o1v1o1v1
 Transferring g2_o1v1v1v1
 Transferring g2_v1v1v1v1
 Adding separable TPDM
 Computing TPDM gradient
 --------------------------------------------------------
 2e gradient
  Atom          X               Y               Z
 --------------------------------------------------------
    1        -65.289736       -0.985121       -0.000000  
    2          7.344404      -19.544209        0.000000  
    3          2.717730       33.322596       -0.000000  
    4         55.227603      -12.793267        0.000000  
 --------------------------------------------------------
 --------------------------------------------------------
 Final gradient
  Atom          X               Y               Z
 --------------------------------------------------------
    1        -65.289736       -0.985121       -0.000000  
    2          7.344404      -19.544209        0.000000  
    3          2.717730       33.322596       -0.000000  
    4         55.227603      -12.793267        0.000000  
 --------------------------------------------------------
 Analytic gradient from two-electron contribution:   CPU 605.25 s  wall 115.27 s

 Total ccman2 time:   CPU 5491.17 s  wall 951.76 s


 --------------------------------------------------------------

                    Orbital Energies (a.u.)
 --------------------------------------------------------------

 Alpha MOs
 -- Occupied --
********-490.0374-180.9023-169.7092-169.7078-169.7078 -80.0627 -65.1716
-58.5314 -58.5301 -58.5300 -37.9559 -33.1451 -33.1391 -33.1390 -24.3293
-24.3273 -24.3273 -24.3216 -24.3216 -15.6381  -9.8514  -7.6005  -7.4644
 -7.4574  -7.4568  -7.2724  -5.5078  -5.4931  -5.4931  -5.4927  -5.4917
 -5.4913  -3.2033  -3.2004  -3.1997  -3.1920  -3.1920  -2.4318  -2.4250
 -2.4250  -2.4082  -2.4082  -1.1917  -1.0320  -0.8622  -0.7194  -0.5672
 -0.5458  -0.5120  -0.4385  -0.4308  -0.4156  -0.3820  -0.3712
 -- Virtual --
  0.0003   0.0232   0.0552   0.0665   0.0857   0.0871   0.1087   0.1222
  0.1296   0.1307   0.1859   0.2075   0.2178   0.2287   0.2577   0.2947
  0.3176   0.3232   0.3532   0.3804   0.3862   0.4715   0.5339   0.5584
  0.5717   0.5733   0.5839   0.6000   0.6048   0.6421   0.6723   0.7079
  0.7439   0.7745   0.7994   0.8268   0.8481   0.8822   0.9152   0.9861
  0.9911   1.0084   1.0686   1.1626   1.2709   1.3375   1.4343   1.5254
  1.5481   1.5917   1.7727   1.8557   1.9415   2.2675   2.3117   2.3144
  2.3747   2.4160   2.4246   2.5658   2.9334   4.2411   4.2615   4.4407
  4.4619   4.4736   4.4967   4.5253   4.5396   4.5472   4.5551   4.6217
  4.7178   4.7640   4.8617   6.5141   6.5279   6.5543   7.1991   7.4948
  8.2083   8.2209   8.2910  14.7054  14.8068  14.8959  28.9506  29.5075
 29.5192  29.5358  29.8523  29.8574  29.8640  29.8795  29.9698  36.6880
 49.4732 130.5659 130.5749 130.5969 154.3324 166.1137 293.8940 293.9045
293.98771028.41401912.2525
 --------------------------------------------------------------

          Ground-State Mulliken Net Atomic Charges

     Atom                 Charge (a.u.)
  ----------------------------------------
      1 I                     0.127794
      2 N                    -0.283690
      3 P                     0.343897
      4 Br                   -0.188001
  ----------------------------------------
  Sum of atomic charges =    -0.000000

 -----------------------------------------------------------------
                    Cartesian Multipole Moments
 -----------------------------------------------------------------
    Charge (ESU x 10^10)
                 0.0000
    Dipole Moment (Debye)
         X       1.1832      Y      -1.8265      Z      -0.0000
       Tot       2.1763
    Quadrupole Moments (Debye-Ang)
        XX     -64.0683     XY       0.4963     YY     -67.2610
        XZ       0.0000     YZ       0.0000     ZZ     -65.4189
    Octopole Moments (Debye-Ang^2)
       XXX      35.1014    XXY       3.9911    XYY       1.4604
       YYY       7.9908    XXZ      -0.0000    XYZ       0.0000
       YYZ      -0.0000    XZZ       1.6727    YZZ       1.8806
       ZZZ      -0.0000
    Hexadecapole Moments (Debye-Ang^3)
      XXXX   -1751.9559   XXXY     -32.0781   XXYY    -335.9139
      XYYY      -8.8374   YYYY    -156.2850   XXXZ      -0.0000
      XXYZ      -0.0000   XYYZ      -0.0000   YYYZ       0.0000
      XXZZ    -330.1472   XYZZ      -2.2026   YYZZ     -39.6041
      XZZZ      -0.0000   YZZZ       0.0000   ZZZZ     -87.6868
 -----------------------------------------------------------------
 DrvMan completing analytic gradient of the correlated energy
 Correlated dipole moment
            1
    1   0.4654932
    2  -0.7186094
    3  -0.0000000
 Energy read as -9885.131863924
 Full Analytical Gradient: (in a.u., or Hartree/Bohr)
             1             2             3             4
    1    0.00005744    0.00003366   -0.00014567    0.00005457
    2   -0.00000226    0.00006383   -0.00001651   -0.00004506
    3   -0.00000000    0.00000000    0.00000000    0.00000000
 Gradient time:  CPU 0.76 s  wall 0.78 s
 ----------------------------------------------------------------
             Standard Nuclear Orientation (Angstroms)
    I     Atom           X                Y                Z
 ----------------------------------------------------------------
    1      I       2.1367695935     0.0549563282     0.0010000000
    2      N       0.0828018110     0.4667462915    -0.0000000000
    3      P      -0.8588626682    -0.8004796792     0.0000000000
    4      Br     -2.8841560317     0.1664938786    -0.0000000000
 ----------------------------------------------------------------
 Nuclear Repulsion Energy =   626.6727019143 hartrees
 There are       55 alpha and       55 beta electrons

                       Distance Matrix (Angstroms)
             I (  1)   N (  2)   P (  3)
   N (  2)  2.094840
   P (  3)  3.115379  1.578795
   Br(  4)  5.022164  2.982112  2.244293

 Requested basis set is 6-311++G(d,p)
 There are 62 shells and 162 basis functions
 A cutoff of  1.0D-14 yielded   1526 shell pairs
 There are     11134 function pairs (     12555 Cartesian)
 Smallest overlap matrix eigenvalue = 1.65E-03
 Guess MOs from SCF MO coefficient file

 -----------------------------------------------------------------------
  General SCF calculation program by
  Eric Jon Sundstrom, Paul Horn, Yuezhi Mao, Dmitri Zuev, Alec White,
  David Stuck, Shaama M.S., Shane Yost, Joonho Lee, David Small,
  Daniel Levine, Susi Lehtola, Hugh Burton, Evgeny Epifanovsky
 -----------------------------------------------------------------------
 Hartree-Fock
 using 6 threads for integral computing
 -------------------------------------------------------
 OpenMP Integral computing Module                
 Release: version 2.0, May 2017, Q-Chem Inc. Pleasanton 
 -------------------------------------------------------
 A restricted SCF calculation will be
 performed using DIIS
 SCF converges when DIIS error is below 1.0e-08
 ---------------------------------------
  Cycle       Energy         DIIS error
 ---------------------------------------
    1   -9884.3490126148      4.82e-06  
    2   -9884.3490127540      1.53e-06  
    3   -9884.3490127812      9.62e-07  
    4   -9884.3490127881      4.81e-07  
    5   -9884.3490127910      1.40e-07  
    6   -9884.3490127914      5.25e-08  
    7   -9884.3490127915      2.68e-08  
    8   -9884.3490127914      1.27e-08  
    9   -9884.3490127914      4.44e-09  Convergence criterion met
 ---------------------------------------
 SCF time:   CPU 12.38s  wall 2.00s 
 SCF   energy in the final basis set =    -9884.3490127914
 Total energy in the final basis set =    -9884.3490127914


 ------------------------------------------------------------------------------

   CCMAN2: suite of methods based on coupled cluster
           and equation of motion theories.

   Components:
   * libvmm-1.3-trunk
     by Evgeny Epifanovsky, Ilya Kaliman.
   * libtensor-2.5-trunk
     by Evgeny Epifanovsky, Michael Wormit, Dmitry Zuev, Sam Manzer, 
        Ilya Kaliman.
   * libcc-2.5-trunk
     by Evgeny Epifanovsky, Arik Landau, Tomasz Kus, Kirill Khistyaev, 
        Dmitry Zuev, Prashant Manohar, Xintian Feng, Anna Krylov, 
        Matthew Goldey, Alec White, Thomas Jagau, Kaushik Nanda, 
        Anastasia Gunina, Alexander Kunitsa, Joonho Lee.

   CCMAN original authors:
   Anna I. Krylov, C. David Sherrill, Steven R. Gwaltney,
   Edward F. C. Byrd (2000)
   Sergey V. Levchenko, Lyudmila V. Slipchenko, Tao Wang,
   Ana-Maria C. Cristian (2003)
   Piotr A. Pieniazek, C. Melania Oana, Evgeny Epifanovsky (2007)
   Prashant Manohar (2009)

 ------------------------------------------------------------------------------


 Allocating and initializing 30808MB of RAM...
 Calculation will run on 6 cores.


 Alpha MOs, Restricted
 -- Occupied --                  
******* -490.04 -180.90 -169.71 -169.71 -169.71  -80.06  -65.17
  1 A     2 A     3 A     4 A     5 A     6 A     7 A     8 A                  
-58.531 -58.530 -58.530 -37.956 -33.145 -33.139 -33.139 -24.329
  9 A    10 A    11 A    12 A    13 A    14 A    15 A    16 A                  
-24.327 -24.327 -24.322 -24.322 -15.638  -9.851  -7.601  -7.464
 17 A    18 A    19 A    20 A    21 A    22 A    23 A    24 A                  
 -7.457  -7.457  -7.272  -5.508  -5.493  -5.493  -5.493  -5.492
 25 A    26 A    27 A    28 A    29 A    30 A    31 A    32 A                  
 -5.491  -3.203  -3.200  -3.200  -3.192  -3.192  -2.432  -2.425
 33 A    34 A    35 A    36 A    37 A    38 A    39 A    40 A                  
 -2.425  -2.408  -2.408  -1.192  -1.032  -0.862  -0.719  -0.567
 41 A    42 A    43 A    44 A    45 A    46 A    47 A    48 A                  
 -0.546  -0.512  -0.438  -0.431  -0.416  -0.382  -0.371
 49 A    50 A    51 A    52 A    53 A    54 A    55 A                          
 -- Virtual --                   
  0.000   0.023   0.055   0.067   0.086   0.087   0.109   0.122
 56 A    57 A    58 A    59 A    60 A    61 A    62 A    63 A                  
  0.130   0.131   0.186   0.207   0.218   0.229   0.258   0.295
 64 A    65 A    66 A    67 A    68 A    69 A    70 A    71 A                  
  0.318   0.323   0.353   0.380   0.386   0.471   0.534   0.558
 72 A    73 A    74 A    75 A    76 A    77 A    78 A    79 A                  
  0.572   0.573   0.584   0.600   0.605   0.642   0.672   0.708
 80 A    81 A    82 A    83 A    84 A    85 A    86 A    87 A                  
  0.744   0.775   0.799   0.827   0.848   0.882   0.915   0.986
 88 A    89 A    90 A    91 A    92 A    93 A    94 A    95 A                  
  0.991   1.008   1.069   1.163   1.271   1.337   1.434   1.525
 96 A    97 A    98 A    99 A   100 A   101 A   102 A   103 A                  
  1.548   1.592   1.773   1.856   1.941   2.267   2.312   2.314
104 A   105 A   106 A   107 A   108 A   109 A   110 A   111 A                  
  2.375   2.416   2.425   2.566   2.933   4.241   4.261   4.441
112 A   113 A   114 A   115 A   116 A   117 A   118 A   119 A                  
  4.462   4.474   4.497   4.525   4.540   4.547   4.555   4.622
120 A   121 A   122 A   123 A   124 A   125 A   126 A   127 A                  
  4.718   4.764   4.862   6.514   6.528   6.554   7.199   7.495
128 A   129 A   130 A   131 A   132 A   133 A   134 A   135 A                  
  8.208   8.221   8.291  14.705  14.807  14.896  28.951  29.508
136 A   137 A   138 A   139 A   140 A   141 A   142 A   143 A                  
 29.519  29.536  29.852  29.857  29.864  29.879  29.970  36.688
144 A   145 A   146 A   147 A   148 A   149 A   150 A   151 A                  
 49.473 130.566 130.575 130.597 154.332 166.114 293.894 293.905
152 A   153 A   154 A   155 A   156 A   157 A   158 A   159 A                  
293.9881028.4141912.253
160 A   161 A   162 A                                                          

 Beta MOs, Restricted
 -- Occupied --                  
******* -490.04 -180.90 -169.71 -169.71 -169.71  -80.06  -65.17
  1 A     2 A     3 A     4 A     5 A     6 A     7 A     8 A                  
-58.531 -58.530 -58.530 -37.956 -33.145 -33.139 -33.139 -24.329
  9 A    10 A    11 A    12 A    13 A    14 A    15 A    16 A                  
-24.327 -24.327 -24.322 -24.322 -15.638  -9.851  -7.601  -7.464
 17 A    18 A    19 A    20 A    21 A    22 A    23 A    24 A                  
 -7.457  -7.457  -7.272  -5.508  -5.493  -5.493  -5.493  -5.492
 25 A    26 A    27 A    28 A    29 A    30 A    31 A    32 A                  
 -5.491  -3.203  -3.200  -3.200  -3.192  -3.192  -2.432  -2.425
 33 A    34 A    35 A    36 A    37 A    38 A    39 A    40 A                  
 -2.425  -2.408  -2.408  -1.192  -1.032  -0.862  -0.719  -0.567
 41 A    42 A    43 A    44 A    45 A    46 A    47 A    48 A                  
 -0.546  -0.512  -0.438  -0.431  -0.416  -0.382  -0.371
 49 A    50 A    51 A    52 A    53 A    54 A    55 A                          
 -- Virtual --                   
  0.000   0.023   0.055   0.067   0.086   0.087   0.109   0.122
 56 A    57 A    58 A    59 A    60 A    61 A    62 A    63 A                  
  0.130   0.131   0.186   0.207   0.218   0.229   0.258   0.295
 64 A    65 A    66 A    67 A    68 A    69 A    70 A    71 A                  
  0.318   0.323   0.353   0.380   0.386   0.471   0.534   0.558
 72 A    73 A    74 A    75 A    76 A    77 A    78 A    79 A                  
  0.572   0.573   0.584   0.600   0.605   0.642   0.672   0.708
 80 A    81 A    82 A    83 A    84 A    85 A    86 A    87 A                  
  0.744   0.775   0.799   0.827   0.848   0.882   0.915   0.986
 88 A    89 A    90 A    91 A    92 A    93 A    94 A    95 A                  
  0.991   1.008   1.069   1.163   1.271   1.337   1.434   1.525
 96 A    97 A    98 A    99 A   100 A   101 A   102 A   103 A                  
  1.548   1.592   1.773   1.856   1.941   2.267   2.312   2.314
104 A   105 A   106 A   107 A   108 A   109 A   110 A   111 A                  
  2.375   2.416   2.425   2.566   2.933   4.241   4.261   4.441
112 A   113 A   114 A   115 A   116 A   117 A   118 A   119 A                  
  4.462   4.474   4.497   4.525   4.540   4.547   4.555   4.622
120 A   121 A   122 A   123 A   124 A   125 A   126 A   127 A                  
  4.718   4.764   4.862   6.514   6.528   6.554   7.199   7.495
128 A   129 A   130 A   131 A   132 A   133 A   134 A   135 A                  
  8.208   8.221   8.291  14.705  14.807  14.896  28.951  29.508
136 A   137 A   138 A   139 A   140 A   141 A   142 A   143 A                  
 29.519  29.536  29.852  29.857  29.864  29.879  29.970  36.688
144 A   145 A   146 A   147 A   148 A   149 A   150 A   151 A                  
 49.473 130.566 130.575 130.597 154.332 166.114 293.894 293.905
152 A   153 A   154 A   155 A   156 A   157 A   158 A   159 A                  
293.9881028.4141912.253
160 A   161 A   162 A                                                          

 Occupation and symmetry of molecular orbitals

 Point group: C1 (1 irreducible representation).

                           A     All 
 -------------------------------------
 All molecular orbitals:
  - Alpha                  162   162 
  - Beta                   162   162 
 -------------------------------------
 Alpha orbitals:
  - Frozen occupied        33    33  
  - Active occupied        22    22  
  - Active virtual         107   107 
  - Frozen virtual         0     0   
 -------------------------------------
 Beta orbitals:
  - Frozen occupied        33    33  
  - Active occupied        22    22  
  - Active virtual         107   107 
  - Frozen virtual         0     0   
 -------------------------------------

 Import integrals:   CPU 0.00 s  wall 0.00 s

 Import integrals:   CPU 127.95 s  wall 22.06 s

 MP2 amplitudes:   CPU 0.24 s  wall 0.13 s

Running a double precision version
           CCSD T amplitudes will be solved using DIIS.

           Start     Size      MaxIter   EConv     TConv     
           3         7         100       1.00e-07  1.00e-05  
 ------------------------------------------------------------------------------
           Energy (a.u.)   Ediff      Tdiff       Comment
 ------------------------------------------------------------------------------
         -9885.13017033                           
     1   -9885.10374972   2.64e-02   8.23e-01     
     2   -9885.13050506   2.68e-02   1.19e-01     
     3   -9885.12831758   2.19e-03   5.28e-02     
     4   -9885.13095118   2.63e-03   1.69e-02     Switched to DIIS steps.
     5   -9885.13182373   8.73e-04   1.25e-02     
     6   -9885.13185308   2.94e-05   2.63e-03     
     7   -9885.13185625   3.17e-06   1.37e-03     
     8   -9885.13186314   6.90e-06   3.22e-04     
     9   -9885.13186470   1.56e-06   2.31e-04     
    10   -9885.13186382   8.88e-07   7.44e-05     
    11   -9885.13186409   2.76e-07   3.02e-05     
    12   -9885.13186392   1.71e-07   1.43e-05     
    13   -9885.13186390   2.12e-08   4.27e-06     
 ------------------------------------------------------------------------------
         -9885.13186390                           CCSD T converged.

End of double precision
 SCF energy                 = -9884.34901279
 MP2 energy                 = -9885.13017033
 CCSD correlation energy     =    -0.78285111
 CCSD total energy           = -9885.13186390

 CCSD  T1^2 = 0.0143  T2^2 = 0.2945  Leading amplitudes:

 Amplitude    Orbitals with energies
  0.0269       50 (A) A                  ->    56 (A) A                   
              -0.5120                          0.0004                     
  0.0269       50 (A) B                  ->    56 (A) B                   
              -0.5120                          0.0004                     
 -0.0253       55 (A) A                  ->    56 (A) A                   
              -0.3712                          0.0004                     
 -0.0253       55 (A) B                  ->    56 (A) B                   
              -0.3712                          0.0004                     

 Amplitude    Orbitals with energies
 -0.0714       50 (A) A      50 (A) B    ->    56 (A) A      56 (A) B     
              -0.5120       -0.5120            0.0004        0.0004       
  0.0714       50 (A) A      50 (A) B    ->    56 (A) B      56 (A) A     
              -0.5120       -0.5120            0.0004        0.0004       
  0.0714       50 (A) B      50 (A) A    ->    56 (A) A      56 (A) B     
              -0.5120       -0.5120            0.0004        0.0004       
 -0.0714       50 (A) B      50 (A) A    ->    56 (A) B      56 (A) A     
              -0.5120       -0.5120            0.0004        0.0004       

 Computing CCSD intemediates for later calculations in double precision
 Finished.

Running a double precision version
           CCSD Lambda amplitudes will be solved using DIIS.
           Start     Size      MaxIter   EConv     LConv     
           3         7         100       1.00e-07  1.00e-05  
 ------------------------------------------------------------------------------
            Enorm      Ldiff       Comment
 ------------------------------------------------------------------------------
     1     5.65e-02   4.18e-02     
     2     1.50e-02   5.57e-03     
     3     6.35e-03   1.92e-03     
     4     3.70e-03   1.19e-03     Switched to DIIS steps.
     5     1.16e-03   6.69e-04     
     6     5.61e-04   1.79e-04     
     7     1.89e-04   4.26e-05     
     8     8.89e-05   7.70e-08     
     9     3.17e-05   3.19e-06     
    10     1.29e-05   1.29e-06     
    11     5.30e-06   2.39e-07     
    12     2.19e-06   7.68e-08     
    13     1.12e-06   1.31e-07     
    14     5.68e-07   3.04e-08     
    15     3.29e-07   4.50e-08     
    16     1.55e-07   1.81e-08     
    17     7.77e-08   6.75e-09     
 ------------------------------------------------------------------------------
                                   CCSD Lambda converged.

 Computing density matrices in double precision...
           Orbital response amplitudes will be solved using DIIS.
           Start     Size      MaxIter   EConv     LConv     
           3         7         100       1.00e-06  1.00e-06  
 ------------------------------------------------------------------------------
            Enorm      Ldiff       Comment
 ------------------------------------------------------------------------------
     1     1.17e-01   5.50e-03     
     2     1.14e-01   2.71e-03     
     3     1.41e-01   2.51e-02     
     4     2.09e-02   5.61e-02     Switched to DIIS steps.
     5     9.21e-03   6.97e-03     
     6     1.18e-03   5.52e-04     
     7     8.22e-04   3.31e-05     
     8     2.52e-04   1.57e-04     
     9     5.32e-05   4.11e-05     
    10     1.36e-05   6.62e-06     
    11     7.65e-06   1.00e-07     
    12     1.70e-06   4.41e-07     
    13     9.44e-07   4.48e-07     
 ------------------------------------------------------------------------------
                                   Orbital response converged.

 Computing density matrices... Done.
 CCSD calculation:   CPU 4751.27 s  wall 812.37 s

 Transferring MO TPDM to AO TPDM
 Transferring g2_o1o1o1o1
 Transferring g2_o1o1o1v1
 Transferring g2_o1o1v1v1
 Transferring g2_o1v1o1v1
 Transferring g2_o1v1v1v1
 Transferring g2_v1v1v1v1
 Adding separable TPDM
 Computing TPDM gradient
 --------------------------------------------------------
 2e gradient
  Atom          X               Y               Z
 --------------------------------------------------------
    1        -65.290586       -1.005134       -0.022952  
    2          7.350293      -19.534845        0.012154  
    3          2.712909       33.329699        0.007224  
    4         55.227384      -12.789721        0.003575  
 --------------------------------------------------------
 --------------------------------------------------------
 Final gradient
  Atom          X               Y               Z
 --------------------------------------------------------
    1        -65.290586       -1.005134       -0.022952  
    2          7.350293      -19.534845        0.012154  
    3          2.712909       33.329699        0.007224  
    4         55.227384      -12.789721        0.003575  
 --------------------------------------------------------
 Analytic gradient from two-electron contribution:   CPU 604.56 s  wall 113.33 s

 Total ccman2 time:   CPU 5492.33 s  wall 949.84 s


 --------------------------------------------------------------

                    Orbital Energies (a.u.)
 --------------------------------------------------------------

 Alpha MOs
 -- Occupied --
********-490.0374-180.9023-169.7092-169.7078-169.7078 -80.0627 -65.1716
-58.5314 -58.5301 -58.5300 -37.9559 -33.1451 -33.1391 -33.1390 -24.3293
-24.3273 -24.3273 -24.3216 -24.3216 -15.6381  -9.8514  -7.6005  -7.4644
 -7.4574  -7.4568  -7.2724  -5.5078  -5.4931  -5.4931  -5.4927  -5.4917
 -5.4913  -3.2033  -3.2004  -3.1997  -3.1920  -3.1920  -2.4319  -2.4250
 -2.4250  -2.4082  -2.4082  -1.1917  -1.0320  -0.8622  -0.7194  -0.5673
 -0.5458  -0.5120  -0.4385  -0.4308  -0.4156  -0.3820  -0.3712
 -- Virtual --
  0.0004   0.0232   0.0552   0.0665   0.0857   0.0871   0.1087   0.1222
  0.1296   0.1307   0.1859   0.2075   0.2178   0.2287   0.2577   0.2947
  0.3176   0.3231   0.3532   0.3804   0.3862   0.4714   0.5339   0.5584
  0.5717   0.5733   0.5840   0.6000   0.6048   0.6422   0.6723   0.7079
  0.7439   0.7745   0.7994   0.8268   0.8481   0.8822   0.9153   0.9862
  0.9911   1.0084   1.0686   1.1626   1.2710   1.3375   1.4343   1.5254
  1.5481   1.5918   1.7727   1.8558   1.9415   2.2675   2.3117   2.3145
  2.3747   2.4159   2.4246   2.5659   2.9334   4.2411   4.2615   4.4407
  4.4619   4.4736   4.4967   4.5253   4.5396   4.5472   4.5551   4.6217
  4.7178   4.7640   4.8618   6.5141   6.5279   6.5543   7.1991   7.4948
  8.2083   8.2209   8.2910  14.7054  14.8068  14.8959  28.9507  29.5075
 29.5192  29.5359  29.8523  29.8574  29.8640  29.8795  29.9698  36.6880
 49.4733 130.5659 130.5749 130.5969 154.3324 166.1137 293.8940 293.9045
293.98771028.41401912.2525
 --------------------------------------------------------------

          Ground-State Mulliken Net Atomic Charges

     Atom                 Charge (a.u.)
  ----------------------------------------
      1 I                     0.127904
      2 N                    -0.283782
      3 P                     0.343834
      4 Br                   -0.187956
  ----------------------------------------
  Sum of atomic charges =    -0.000000

 -----------------------------------------------------------------
                    Cartesian Multipole Moments
 -----------------------------------------------------------------
    Charge (ESU x 10^10)
                -0.0000
    Dipole Moment (Debye)
         X       1.1839      Y      -1.8261      Z       0.0004
       Tot       2.1763
    Quadrupole Moments (Debye-Ang)
        XX     -64.0681     XY       0.4988     YY     -67.2610
        XZ       0.0023     YZ       0.0004     ZZ     -65.4187
    Octopole Moments (Debye-Ang^2)
       XXX      35.1077    XXY       3.9745    XYY       1.4598
       YYY       7.9037    XXZ      -0.0155    XYZ      -0.0007
       YYZ      -0.0293    XZZ       1.6737    YZZ       1.8517
       ZZZ      -0.0878
    Hexadecapole Moments (Debye-Ang^3)
      XXXX   -1751.9443   XXXY     -32.2112   XXYY    -335.9248
      XYYY      -9.0239   YYYY    -156.3029   XXXZ      -0.1338
      XXYZ      -0.0037   XYYZ      -0.0621   YYYZ      -0.0033
      XXZZ    -330.1467   XYZZ      -2.2650   YYZZ     -39.6073
      XZZZ      -0.1871   YZZZ      -0.0039   ZZZZ     -87.6868
 -----------------------------------------------------------------
 DrvMan completing analytic gradient of the correlated energy
 Correlated dipole moment
            1
    1   0.4657790
    2  -0.7184383
    3   0.0001738
 Energy read as -9885.131863900
 Full Analytical Gradient: (in a.u., or Hartree/Bohr)
             1             2             3             4
    1    0.00003233    0.00008183   -0.00017023    0.00005607
    2    0.00001365    0.00005865   -0.00002810   -0.00004420
    3    0.00000875   -0.00001167   -0.00000457    0.00000749
 Gradient time:  CPU 0.75 s  wall 0.75 s
 ----------------------------------------------------------------
             Standard Nuclear Orientation (Angstroms)
    I     Atom           X                Y                Z
 ----------------------------------------------------------------
    1      I       2.1367695935     0.0549563282    -0.0000000000
    2      N       0.0838018110     0.4667462915    -0.0000000000
    3      P      -0.8588626682    -0.8004796792     0.0000000000
    4      Br     -2.8841560317     0.1664938786    -0.0000000000
 ----------------------------------------------------------------
 Nuclear Repulsion Energy =   626.6888133548 hartrees
 There are       55 alpha and       55 beta electrons

                       Distance Matrix (Angstroms)
             I (  1)   N (  2)   P (  3)
   N (  2)  2.093860
   P (  3)  3.115379  1.579392
   Br(  4)  5.022164  2.983107  2.244293

 Requested basis set is 6-311++G(d,p)
 There are 62 shells and 162 basis functions
 A cutoff of  1.0D-14 yielded   1526 shell pairs
 There are     11134 function pairs (     12555 Cartesian)
 Smallest overlap matrix eigenvalue = 1.65E-03
 Guess MOs from SCF MO coefficient file

 -----------------------------------------------------------------------
  General SCF calculation program by
  Eric Jon Sundstrom, Paul Horn, Yuezhi Mao, Dmitri Zuev, Alec White,
  David Stuck, Shaama M.S., Shane Yost, Joonho Lee, David Small,
  Daniel Levine, Susi Lehtola, Hugh Burton, Evgeny Epifanovsky
 -----------------------------------------------------------------------
 Hartree-Fock
 using 6 threads for integral computing
 -------------------------------------------------------
 OpenMP Integral computing Module                
 Release: version 2.0, May 2017, Q-Chem Inc. Pleasanton 
 -------------------------------------------------------
 A restricted SCF calculation will be
 performed using DIIS
 SCF converges when DIIS error is below 1.0e-08
 ---------------------------------------
  Cycle       Energy         DIIS error
 ---------------------------------------
    1   -9884.3489929731      1.05e-05  
    2   -9884.3489934584      2.61e-06  
    3   -9884.3489935143      9.79e-07  
    4   -9884.3489935228      4.97e-07  
    5   -9884.3489935250      2.40e-07  
    6   -9884.3489935259      1.33e-07  
    7   -9884.3489935260      4.98e-08  
    8   -9884.3489935261      2.49e-08  
    9   -9884.3489935261      8.45e-09  Convergence criterion met
 ---------------------------------------
 SCF time:   CPU 12.45s  wall 3.00s 
 SCF   energy in the final basis set =    -9884.3489935261
 Total energy in the final basis set =    -9884.3489935261


 ------------------------------------------------------------------------------

   CCMAN2: suite of methods based on coupled cluster
           and equation of motion theories.

   Components:
   * libvmm-1.3-trunk
     by Evgeny Epifanovsky, Ilya Kaliman.
   * libtensor-2.5-trunk
     by Evgeny Epifanovsky, Michael Wormit, Dmitry Zuev, Sam Manzer, 
        Ilya Kaliman.
   * libcc-2.5-trunk
     by Evgeny Epifanovsky, Arik Landau, Tomasz Kus, Kirill Khistyaev, 
        Dmitry Zuev, Prashant Manohar, Xintian Feng, Anna Krylov, 
        Matthew Goldey, Alec White, Thomas Jagau, Kaushik Nanda, 
        Anastasia Gunina, Alexander Kunitsa, Joonho Lee.

   CCMAN original authors:
   Anna I. Krylov, C. David Sherrill, Steven R. Gwaltney,
   Edward F. C. Byrd (2000)
   Sergey V. Levchenko, Lyudmila V. Slipchenko, Tao Wang,
   Ana-Maria C. Cristian (2003)
   Piotr A. Pieniazek, C. Melania Oana, Evgeny Epifanovsky (2007)
   Prashant Manohar (2009)

 ------------------------------------------------------------------------------


 Allocating and initializing 30808MB of RAM...
 Calculation will run on 6 cores.


 Alpha MOs, Restricted
 -- Occupied --                  
******* -490.04 -180.90 -169.71 -169.71 -169.71  -80.06  -65.17
  1 A     2 A     3 A     4 A     5 A     6 A     7 A     8 A                  
-58.531 -58.530 -58.530 -37.956 -33.145 -33.139 -33.139 -24.329
  9 A    10 A    11 A    12 A    13 A    14 A    15 A    16 A                  
-24.327 -24.327 -24.322 -24.322 -15.638  -9.851  -7.601  -7.464
 17 A    18 A    19 A    20 A    21 A    22 A    23 A    24 A                  
 -7.457  -7.457  -7.272  -5.508  -5.493  -5.493  -5.493  -5.492
 25 A    26 A    27 A    28 A    29 A    30 A    31 A    32 A                  
 -5.491  -3.203  -3.200  -3.200  -3.192  -3.192  -2.432  -2.425
 33 A    34 A    35 A    36 A    37 A    38 A    39 A    40 A                  
 -2.425  -2.408  -2.408  -1.192  -1.032  -0.862  -0.719  -0.567
 41 A    42 A    43 A    44 A    45 A    46 A    47 A    48 A                  
 -0.546  -0.512  -0.439  -0.431  -0.416  -0.382  -0.371
 49 A    50 A    51 A    52 A    53 A    54 A    55 A                          
 -- Virtual --                   
  0.000   0.023   0.055   0.067   0.086   0.087   0.109   0.122
 56 A    57 A    58 A    59 A    60 A    61 A    62 A    63 A                  
  0.130   0.131   0.186   0.207   0.218   0.229   0.258   0.295
 64 A    65 A    66 A    67 A    68 A    69 A    70 A    71 A                  
  0.318   0.323   0.353   0.380   0.386   0.471   0.534   0.558
 72 A    73 A    74 A    75 A    76 A    77 A    78 A    79 A                  
  0.572   0.573   0.584   0.600   0.605   0.642   0.672   0.708
 80 A    81 A    82 A    83 A    84 A    85 A    86 A    87 A                  
  0.744   0.774   0.799   0.827   0.848   0.882   0.915   0.986
 88 A    89 A    90 A    91 A    92 A    93 A    94 A    95 A                  
  0.991   1.008   1.069   1.163   1.271   1.337   1.434   1.525
 96 A    97 A    98 A    99 A   100 A   101 A   102 A   103 A                  
  1.548   1.592   1.773   1.856   1.942   2.268   2.312   2.314
104 A   105 A   106 A   107 A   108 A   109 A   110 A   111 A                  
  2.375   2.416   2.424   2.566   2.933   4.241   4.261   4.440
112 A   113 A   114 A   115 A   116 A   117 A   118 A   119 A                  
  4.462   4.474   4.497   4.525   4.540   4.547   4.555   4.621
120 A   121 A   122 A   123 A   124 A   125 A   126 A   127 A                  
  4.718   4.764   4.862   6.514   6.528   6.554   7.199   7.494
128 A   129 A   130 A   131 A   132 A   133 A   134 A   135 A                  
  8.208   8.221   8.291  14.705  14.807  14.895  28.951  29.508
136 A   137 A   138 A   139 A   140 A   141 A   142 A   143 A                  
 29.519  29.536  29.852  29.857  29.864  29.880  29.970  36.688
144 A   145 A   146 A   147 A   148 A   149 A   150 A   151 A                  
 49.473 130.566 130.575 130.597 154.333 166.113 293.894 293.904
152 A   153 A   154 A   155 A   156 A   157 A   158 A   159 A                  
293.9881028.4141912.253
160 A   161 A   162 A                                                          

 Beta MOs, Restricted
 -- Occupied --                  
******* -490.04 -180.90 -169.71 -169.71 -169.71  -80.06  -65.17
  1 A     2 A     3 A     4 A     5 A     6 A     7 A     8 A                  
-58.531 -58.530 -58.530 -37.956 -33.145 -33.139 -33.139 -24.329
  9 A    10 A    11 A    12 A    13 A    14 A    15 A    16 A                  
-24.327 -24.327 -24.322 -24.322 -15.638  -9.851  -7.601  -7.464
 17 A    18 A    19 A    20 A    21 A    22 A    23 A    24 A                  
 -7.457  -7.457  -7.272  -5.508  -5.493  -5.493  -5.493  -5.492
 25 A    26 A    27 A    28 A    29 A    30 A    31 A    32 A                  
 -5.491  -3.203  -3.200  -3.200  -3.192  -3.192  -2.432  -2.425
 33 A    34 A    35 A    36 A    37 A    38 A    39 A    40 A                  
 -2.425  -2.408  -2.408  -1.192  -1.032  -0.862  -0.719  -0.567
 41 A    42 A    43 A    44 A    45 A    46 A    47 A    48 A                  
 -0.546  -0.512  -0.439  -0.431  -0.416  -0.382  -0.371
 49 A    50 A    51 A    52 A    53 A    54 A    55 A                          
 -- Virtual --                   
  0.000   0.023   0.055   0.067   0.086   0.087   0.109   0.122
 56 A    57 A    58 A    59 A    60 A    61 A    62 A    63 A                  
  0.130   0.131   0.186   0.207   0.218   0.229   0.258   0.295
 64 A    65 A    66 A    67 A    68 A    69 A    70 A    71 A                  
  0.318   0.323   0.353   0.380   0.386   0.471   0.534   0.558
 72 A    73 A    74 A    75 A    76 A    77 A    78 A    79 A                  
  0.572   0.573   0.584   0.600   0.605   0.642   0.672   0.708
 80 A    81 A    82 A    83 A    84 A    85 A    86 A    87 A                  
  0.744   0.774   0.799   0.827   0.848   0.882   0.915   0.986
 88 A    89 A    90 A    91 A    92 A    93 A    94 A    95 A                  
  0.991   1.008   1.069   1.163   1.271   1.337   1.434   1.525
 96 A    97 A    98 A    99 A   100 A   101 A   102 A   103 A                  
  1.548   1.592   1.773   1.856   1.942   2.268   2.312   2.314
104 A   105 A   106 A   107 A   108 A   109 A   110 A   111 A                  
  2.375   2.416   2.424   2.566   2.933   4.241   4.261   4.440
112 A   113 A   114 A   115 A   116 A   117 A   118 A   119 A                  
  4.462   4.474   4.497   4.525   4.540   4.547   4.555   4.621
120 A   121 A   122 A   123 A   124 A   125 A   126 A   127 A                  
  4.718   4.764   4.862   6.514   6.528   6.554   7.199   7.494
128 A   129 A   130 A   131 A   132 A   133 A   134 A   135 A                  
  8.208   8.221   8.291  14.705  14.807  14.895  28.951  29.508
136 A   137 A   138 A   139 A   140 A   141 A   142 A   143 A                  
 29.519  29.536  29.852  29.857  29.864  29.880  29.970  36.688
144 A   145 A   146 A   147 A   148 A   149 A   150 A   151 A                  
 49.473 130.566 130.575 130.597 154.333 166.113 293.894 293.904
152 A   153 A   154 A   155 A   156 A   157 A   158 A   159 A                  
293.9881028.4141912.253
160 A   161 A   162 A                                                          

 Occupation and symmetry of molecular orbitals

 Point group: C1 (1 irreducible representation).

                           A     All 
 -------------------------------------
 All molecular orbitals:
  - Alpha                  162   162 
  - Beta                   162   162 
 -------------------------------------
 Alpha orbitals:
  - Frozen occupied        33    33  
  - Active occupied        22    22  
  - Active virtual         107   107 
  - Frozen virtual         0     0   
 -------------------------------------
 Beta orbitals:
  - Frozen occupied        33    33  
  - Active occupied        22    22  
  - Active virtual         107   107 
  - Frozen virtual         0     0   
 -------------------------------------

 Import integrals:   CPU 0.00 s  wall 0.00 s

 Import integrals:   CPU 127.89 s  wall 22.04 s

 MP2 amplitudes:   CPU 0.22 s  wall 0.13 s

Running a double precision version
           CCSD T amplitudes will be solved using DIIS.

           Start     Size      MaxIter   EConv     TConv     
           3         7         100       1.00e-07  1.00e-05  
 ------------------------------------------------------------------------------
           Energy (a.u.)   Ediff      Tdiff       Comment
 ------------------------------------------------------------------------------
         -9885.13018176                           
     1   -9885.10374187   2.64e-02   8.23e-01     
     2   -9885.13050661   2.68e-02   1.19e-01     
     3   -9885.12831504   2.19e-03   5.28e-02     
     4   -9885.13094996   2.63e-03   1.69e-02     Switched to DIIS steps.
     5   -9885.13182302   8.73e-04   1.25e-02     
     6   -9885.13185238   2.94e-05   2.64e-03     
     7   -9885.13185555   3.17e-06   1.37e-03     
     8   -9885.13186245   6.91e-06   3.22e-04     
     9   -9885.13186400   1.55e-06   2.31e-04     
    10   -9885.13186312   8.88e-07   7.45e-05     
    11   -9885.13186339   2.76e-07   3.02e-05     
    12   -9885.13186322   1.71e-07   1.44e-05     
    13   -9885.13186320   2.12e-08   4.28e-06     
 ------------------------------------------------------------------------------
         -9885.13186320                           CCSD T converged.

End of double precision
 SCF energy                 = -9884.34899353
 MP2 energy                 = -9885.13018176
 CCSD correlation energy     =    -0.78286967
 CCSD total energy           = -9885.13186320

 CCSD  T1^2 = 0.0143  T2^2 = 0.2945  Leading amplitudes:

 Amplitude    Orbitals with energies
  0.0269       50 (A) A                  ->    56 (A) A                   
              -0.5120                          0.0003                     
  0.0269       50 (A) B                  ->    56 (A) B                   
              -0.5120                          0.0003                     
 -0.0253       55 (A) A                  ->    56 (A) A                   
              -0.3711                          0.0003                     
 -0.0253       55 (A) B                  ->    56 (A) B                   
              -0.3711                          0.0003                     

 Amplitude    Orbitals with energies
 -0.0714       50 (A) A      50 (A) B    ->    56 (A) A      56 (A) B     
              -0.5120       -0.5120            0.0003        0.0003       
  0.0714       50 (A) A      50 (A) B    ->    56 (A) B      56 (A) A     
              -0.5120       -0.5120            0.0003        0.0003       
  0.0714       50 (A) B      50 (A) A    ->    56 (A) A      56 (A) B     
              -0.5120       -0.5120            0.0003        0.0003       
 -0.0714       50 (A) B      50 (A) A    ->    56 (A) B      56 (A) A     
              -0.5120       -0.5120            0.0003        0.0003       

 Computing CCSD intemediates for later calculations in double precision
 Finished.

Running a double precision version
           CCSD Lambda amplitudes will be solved using DIIS.
           Start     Size      MaxIter   EConv     LConv     
           3         7         100       1.00e-07  1.00e-05  
 ------------------------------------------------------------------------------
            Enorm      Ldiff       Comment
 ------------------------------------------------------------------------------
     1     5.65e-02   4.18e-02     
     2     1.50e-02   5.58e-03     
     3     6.36e-03   1.91e-03     
     4     3.70e-03   1.20e-03     Switched to DIIS steps.
     5     1.16e-03   6.70e-04     
     6     5.61e-04   1.80e-04     
     7     1.89e-04   4.28e-05     
     8     8.90e-05   6.82e-08     
     9     3.17e-05   3.19e-06     
    10     1.29e-05   1.29e-06     
    11     5.29e-06   2.38e-07     
    12     2.18e-06   7.62e-08     
    13     1.11e-06   1.30e-07     
    14     5.63e-07   3.00e-08     
    15     3.27e-07   4.47e-08     
    16     1.54e-07   1.80e-08     
    17     7.73e-08   6.77e-09     
 ------------------------------------------------------------------------------
                                   CCSD Lambda converged.

 Computing density matrices in double precision...
           Orbital response amplitudes will be solved using DIIS.
           Start     Size      MaxIter   EConv     LConv     
           3         7         100       1.00e-06  1.00e-06  
 ------------------------------------------------------------------------------
            Enorm      Ldiff       Comment
 ------------------------------------------------------------------------------
     1     1.17e-01   5.48e-03     
     2     1.14e-01   2.73e-03     
     3     1.41e-01   2.51e-02     
     4     2.09e-02   5.61e-02     Switched to DIIS steps.
     5     9.22e-03   6.97e-03     
     6     1.19e-03   5.54e-04     
     7     8.25e-04   3.33e-05     
     8     2.53e-04   1.57e-04     
     9     5.32e-05   4.15e-05     
    10     1.36e-05   6.63e-06     
    11     7.63e-06   1.02e-07     
    12     1.70e-06   4.43e-07     
    13     9.46e-07   4.50e-07     
 ------------------------------------------------------------------------------
                                   Orbital response converged.

 Computing density matrices... Done.
 CCSD calculation:   CPU 4747.93 s  wall 811.77 s

 Transferring MO TPDM to AO TPDM
 Transferring g2_o1o1o1o1
 Transferring g2_o1o1o1v1
 Transferring g2_o1o1v1v1
 Transferring g2_o1v1o1v1
 Transferring g2_o1v1v1v1
 Transferring g2_v1v1v1v1
 Adding separable TPDM
 Computing TPDM gradient
 --------------------------------------------------------
 2e gradient
  Atom          X               Y               Z
 --------------------------------------------------------
    1        -65.301232       -0.999950       -0.000004  
    2          7.358252      -19.528160        0.000006  
    3          2.716762       33.317154       -0.000000  
    4         55.226218      -12.789043       -0.000002  
 --------------------------------------------------------
 --------------------------------------------------------
 Final gradient
  Atom          X               Y               Z
 --------------------------------------------------------
    1        -65.301232       -0.999950       -0.000004  
    2          7.358252      -19.528160        0.000006  
    3          2.716762       33.317154       -0.000000  
    4         55.226218      -12.789043       -0.000002  
 --------------------------------------------------------
 Analytic gradient from two-electron contribution:   CPU 605.56 s  wall 115.85 s

 Total ccman2 time:   CPU 5489.27 s  wall 951.52 s


 --------------------------------------------------------------

                    Orbital Energies (a.u.)
 --------------------------------------------------------------

 Alpha MOs
 -- Occupied --
********-490.0375-180.9023-169.7092-169.7078-169.7078 -80.0627 -65.1716
-58.5314 -58.5302 -58.5301 -37.9559 -33.1451 -33.1390 -33.1390 -24.3293
-24.3273 -24.3273 -24.3216 -24.3216 -15.6381  -9.8514  -7.6006  -7.4644
 -7.4575  -7.4569  -7.2724  -5.5077  -5.4931  -5.4931  -5.4927  -5.4918
 -5.4914  -3.2033  -3.2005  -3.1997  -3.1921  -3.1920  -2.4318  -2.4250
 -2.4249  -2.4082  -2.4082  -1.1915  -1.0320  -0.8622  -0.7194  -0.5673
 -0.5458  -0.5120  -0.4385  -0.4309  -0.4157  -0.3819  -0.3711
 -- Virtual --
  0.0003   0.0234   0.0552   0.0665   0.0857   0.0871   0.1087   0.1222
  0.1296   0.1307   0.1859   0.2074   0.2177   0.2287   0.2577   0.2947
  0.3176   0.3232   0.3532   0.3805   0.3862   0.4713   0.5339   0.5584
  0.5717   0.5733   0.5840   0.6001   0.6050   0.6423   0.6722   0.7080
  0.7438   0.7745   0.7994   0.8268   0.8482   0.8821   0.9154   0.9864
  0.9911   1.0082   1.0687   1.1626   1.2707   1.3370   1.4343   1.5255
  1.5482   1.5919   1.7727   1.8558   1.9415   2.2676   2.3117   2.3144
  2.3747   2.4159   2.4243   2.5661   2.9328   4.2411   4.2614   4.4401
  4.4620   4.4736   4.4968   4.5254   4.5396   4.5472   4.5550   4.6214
  4.7178   4.7640   4.8621   6.5141   6.5279   6.5544   7.1990   7.4944
  8.2083   8.2208   8.2909  14.7053  14.8067  14.8954  28.9510  29.5075
 29.5192  29.5359  29.8523  29.8574  29.8640  29.8795  29.9699  36.6880
 49.4732 130.5659 130.5750 130.5969 154.3327 166.1132 293.8939 293.9045
293.98761028.41391912.2528
 --------------------------------------------------------------

          Ground-State Mulliken Net Atomic Charges

     Atom                 Charge (a.u.)
  ----------------------------------------
      1 I                     0.128151
      2 N                    -0.284094
      3 P                     0.343791
      4 Br                   -0.187848
  ----------------------------------------
  Sum of atomic charges =     0.000000

 -----------------------------------------------------------------
                    Cartesian Multipole Moments
 -----------------------------------------------------------------
    Charge (ESU x 10^10)
                -0.0000
    Dipole Moment (Debye)
         X       1.1819      Y      -1.8254      Z      -0.0000
       Tot       2.1746
    Quadrupole Moments (Debye-Ang)
        XX     -64.0653     XY       0.4981     YY     -67.2624
        XZ      -0.0000     YZ       0.0000     ZZ     -65.4192
    Octopole Moments (Debye-Ang^2)
       XXX      35.0614    XXY       3.9745    XYY       1.4535
       YYY       7.9058    XXZ      -0.0000    XYZ      -0.0000
       YYZ      -0.0000    XZZ       1.6695    YZZ       1.8536
       ZZZ      -0.0000
    Hexadecapole Moments (Debye-Ang^3)
      XXXX   -1751.8855   XXXY     -32.2168   XXYY    -335.9282
      XYYY      -9.0313   YYYY    -156.3074   XXXZ      -0.0000
      XXYZ       0.0000   XYYZ       0.0000   YYYZ       0.0000
      XXZZ    -330.1429   XYZZ      -2.2683   YYZZ     -39.6092
      XZZZ      -0.0000   YZZZ       0.0000   ZZZZ     -87.6885
 -----------------------------------------------------------------
 DrvMan completing analytic gradient of the correlated energy
 Correlated dipole moment
            1
    1   0.4649802
    2  -0.7181795
    3  -0.0000001
 Energy read as -9885.131863199
 Full Analytical Gradient: (in a.u., or Hartree/Bohr)
             1             2             3             4
    1   -0.00019718    0.00066867   -0.00048255    0.00001106
    2    0.00006196    0.00040374   -0.00040485   -0.00006085
    3    0.00000003    0.00000000   -0.00000005    0.00000002
 Gradient time:  CPU 0.74 s  wall 0.75 s
 ----------------------------------------------------------------
             Standard Nuclear Orientation (Angstroms)
    I     Atom           X                Y                Z
 ----------------------------------------------------------------
    1      I       2.1367695935     0.0549563282    -0.0000000000
    2      N       0.0818018110     0.4667462915    -0.0000000000
    3      P      -0.8588626682    -0.8004796792     0.0000000000
    4      Br     -2.8841560317     0.1664938786    -0.0000000000
 ----------------------------------------------------------------
 Nuclear Repulsion Energy =   626.6566843077 hartrees
 There are       55 alpha and       55 beta electrons

                       Distance Matrix (Angstroms)
             I (  1)   N (  2)   P (  3)
   N (  2)  2.095820
   P (  3)  3.115379  1.578199
   Br(  4)  5.022164  2.981117  2.244293

 Requested basis set is 6-311++G(d,p)
 There are 62 shells and 162 basis functions
 A cutoff of  1.0D-14 yielded   1526 shell pairs
 There are     11134 function pairs (     12555 Cartesian)
 Smallest overlap matrix eigenvalue = 1.65E-03
 Guess MOs from SCF MO coefficient file

 -----------------------------------------------------------------------
  General SCF calculation program by
  Eric Jon Sundstrom, Paul Horn, Yuezhi Mao, Dmitri Zuev, Alec White,
  David Stuck, Shaama M.S., Shane Yost, Joonho Lee, David Small,
  Daniel Levine, Susi Lehtola, Hugh Burton, Evgeny Epifanovsky
 -----------------------------------------------------------------------
 Hartree-Fock
 using 6 threads for integral computing
 -------------------------------------------------------
 OpenMP Integral computing Module                
 Release: version 2.0, May 2017, Q-Chem Inc. Pleasanton 
 -------------------------------------------------------
 A restricted SCF calculation will be
 performed using DIIS
 SCF converges when DIIS error is below 1.0e-08
 ---------------------------------------
  Cycle       Energy         DIIS error
 ---------------------------------------
    1   -9884.3490290033      2.00e-05  
    2   -9884.3490306793      4.84e-06  
    3   -9884.3490308479      1.77e-06  
    4   -9884.3490308699      8.73e-07  
    5   -9884.3490308751      4.08e-07  
    6   -9884.3490308772      2.38e-07  
    7   -9884.3490308778      9.24e-08  
    8   -9884.3490308780      4.43e-08  
    9   -9884.3490308782      1.39e-08  
   10   -9884.3490308780      4.12e-09  Convergence criterion met
 ---------------------------------------
 SCF time:   CPU 13.73s  wall 2.00s 
 SCF   energy in the final basis set =    -9884.3490308780
 Total energy in the final basis set =    -9884.3490308780


 ------------------------------------------------------------------------------

   CCMAN2: suite of methods based on coupled cluster
           and equation of motion theories.

   Components:
   * libvmm-1.3-trunk
     by Evgeny Epifanovsky, Ilya Kaliman.
   * libtensor-2.5-trunk
     by Evgeny Epifanovsky, Michael Wormit, Dmitry Zuev, Sam Manzer, 
        Ilya Kaliman.
   * libcc-2.5-trunk
     by Evgeny Epifanovsky, Arik Landau, Tomasz Kus, Kirill Khistyaev, 
        Dmitry Zuev, Prashant Manohar, Xintian Feng, Anna Krylov, 
        Matthew Goldey, Alec White, Thomas Jagau, Kaushik Nanda, 
        Anastasia Gunina, Alexander Kunitsa, Joonho Lee.

   CCMAN original authors:
   Anna I. Krylov, C. David Sherrill, Steven R. Gwaltney,
   Edward F. C. Byrd (2000)
   Sergey V. Levchenko, Lyudmila V. Slipchenko, Tao Wang,
   Ana-Maria C. Cristian (2003)
   Piotr A. Pieniazek, C. Melania Oana, Evgeny Epifanovsky (2007)
   Prashant Manohar (2009)

 ------------------------------------------------------------------------------


 Allocating and initializing 30808MB of RAM...
 Calculation will run on 6 cores.


 Alpha MOs, Restricted
 -- Occupied --                  
******* -490.04 -180.90 -169.71 -169.71 -169.71  -80.06  -65.17
  1 A     2 A     3 A     4 A     5 A     6 A     7 A     8 A                  
-58.531 -58.530 -58.530 -37.956 -33.145 -33.139 -33.139 -24.329
  9 A    10 A    11 A    12 A    13 A    14 A    15 A    16 A                  
-24.327 -24.327 -24.322 -24.322 -15.638  -9.851  -7.600  -7.464
 17 A    18 A    19 A    20 A    21 A    22 A    23 A    24 A                  
 -7.457  -7.457  -7.272  -5.508  -5.493  -5.493  -5.493  -5.492
 25 A    26 A    27 A    28 A    29 A    30 A    31 A    32 A                  
 -5.491  -3.203  -3.200  -3.200  -3.192  -3.192  -2.432  -2.425
 33 A    34 A    35 A    36 A    37 A    38 A    39 A    40 A                  
 -2.425  -2.408  -2.408  -1.192  -1.032  -0.862  -0.719  -0.567
 41 A    42 A    43 A    44 A    45 A    46 A    47 A    48 A                  
 -0.546  -0.512  -0.438  -0.431  -0.416  -0.382  -0.371
 49 A    50 A    51 A    52 A    53 A    54 A    55 A                          
 -- Virtual --                   
  0.000   0.023   0.055   0.067   0.086   0.087   0.109   0.122
 56 A    57 A    58 A    59 A    60 A    61 A    62 A    63 A                  
  0.130   0.131   0.186   0.208   0.218   0.229   0.258   0.295
 64 A    65 A    66 A    67 A    68 A    69 A    70 A    71 A                  
  0.318   0.323   0.353   0.380   0.386   0.472   0.534   0.558
 72 A    73 A    74 A    75 A    76 A    77 A    78 A    79 A                  
  0.572   0.573   0.584   0.600   0.605   0.642   0.672   0.708
 80 A    81 A    82 A    83 A    84 A    85 A    86 A    87 A                  
  0.744   0.775   0.799   0.827   0.848   0.882   0.915   0.986
 88 A    89 A    90 A    91 A    92 A    93 A    94 A    95 A                  
  0.991   1.009   1.068   1.163   1.271   1.338   1.434   1.525
 96 A    97 A    98 A    99 A   100 A   101 A   102 A   103 A                  
  1.548   1.592   1.773   1.856   1.941   2.267   2.312   2.315
104 A   105 A   106 A   107 A   108 A   109 A   110 A   111 A                  
  2.375   2.416   2.425   2.566   2.934   4.241   4.262   4.441
112 A   113 A   114 A   115 A   116 A   117 A   118 A   119 A                  
  4.462   4.474   4.497   4.525   4.540   4.547   4.555   4.622
120 A   121 A   122 A   123 A   124 A   125 A   126 A   127 A                  
  4.718   4.764   4.861   6.514   6.528   6.554   7.199   7.495
128 A   129 A   130 A   131 A   132 A   133 A   134 A   135 A                  
  8.208   8.221   8.291  14.705  14.807  14.896  28.950  29.507
136 A   137 A   138 A   139 A   140 A   141 A   142 A   143 A                  
 29.519  29.536  29.852  29.857  29.864  29.879  29.970  36.688
144 A   145 A   146 A   147 A   148 A   149 A   150 A   151 A                  
 49.473 130.566 130.575 130.597 154.332 166.114 293.894 293.905
152 A   153 A   154 A   155 A   156 A   157 A   158 A   159 A                  
293.9881028.4141912.252
160 A   161 A   162 A                                                          

 Beta MOs, Restricted
 -- Occupied --                  
******* -490.04 -180.90 -169.71 -169.71 -169.71  -80.06  -65.17
  1 A     2 A     3 A     4 A     5 A     6 A     7 A     8 A                  
-58.531 -58.530 -58.530 -37.956 -33.145 -33.139 -33.139 -24.329
  9 A    10 A    11 A    12 A    13 A    14 A    15 A    16 A                  
-24.327 -24.327 -24.322 -24.322 -15.638  -9.851  -7.600  -7.464
 17 A    18 A    19 A    20 A    21 A    22 A    23 A    24 A                  
 -7.457  -7.457  -7.272  -5.508  -5.493  -5.493  -5.493  -5.492
 25 A    26 A    27 A    28 A    29 A    30 A    31 A    32 A                  
 -5.491  -3.203  -3.200  -3.200  -3.192  -3.192  -2.432  -2.425
 33 A    34 A    35 A    36 A    37 A    38 A    39 A    40 A                  
 -2.425  -2.408  -2.408  -1.192  -1.032  -0.862  -0.719  -0.567
 41 A    42 A    43 A    44 A    45 A    46 A    47 A    48 A                  
 -0.546  -0.512  -0.438  -0.431  -0.416  -0.382  -0.371
 49 A    50 A    51 A    52 A    53 A    54 A    55 A                          
 -- Virtual --                   
  0.000   0.023   0.055   0.067   0.086   0.087   0.109   0.122
 56 A    57 A    58 A    59 A    60 A    61 A    62 A    63 A                  
  0.130   0.131   0.186   0.208   0.218   0.229   0.258   0.295
 64 A    65 A    66 A    67 A    68 A    69 A    70 A    71 A                  
  0.318   0.323   0.353   0.380   0.386   0.472   0.534   0.558
 72 A    73 A    74 A    75 A    76 A    77 A    78 A    79 A                  
  0.572   0.573   0.584   0.600   0.605   0.642   0.672   0.708
 80 A    81 A    82 A    83 A    84 A    85 A    86 A    87 A                  
  0.744   0.775   0.799   0.827   0.848   0.882   0.915   0.986
 88 A    89 A    90 A    91 A    92 A    93 A    94 A    95 A                  
  0.991   1.009   1.068   1.163   1.271   1.338   1.434   1.525
 96 A    97 A    98 A    99 A   100 A   101 A   102 A   103 A                  
  1.548   1.592   1.773   1.856   1.941   2.267   2.312   2.315
104 A   105 A   106 A   107 A   108 A   109 A   110 A   111 A                  
  2.375   2.416   2.425   2.566   2.934   4.241   4.262   4.441
112 A   113 A   114 A   115 A   116 A   117 A   118 A   119 A                  
  4.462   4.474   4.497   4.525   4.540   4.547   4.555   4.622
120 A   121 A   122 A   123 A   124 A   125 A   126 A   127 A                  
  4.718   4.764   4.861   6.514   6.528   6.554   7.199   7.495
128 A   129 A   130 A   131 A   132 A   133 A   134 A   135 A                  
  8.208   8.221   8.291  14.705  14.807  14.896  28.950  29.507
136 A   137 A   138 A   139 A   140 A   141 A   142 A   143 A                  
 29.519  29.536  29.852  29.857  29.864  29.879  29.970  36.688
144 A   145 A   146 A   147 A   148 A   149 A   150 A   151 A                  
 49.473 130.566 130.575 130.597 154.332 166.114 293.894 293.905
152 A   153 A   154 A   155 A   156 A   157 A   158 A   159 A                  
293.9881028.4141912.252
160 A   161 A   162 A                                                          

 Occupation and symmetry of molecular orbitals

 Point group: C1 (1 irreducible representation).

                           A     All 
 -------------------------------------
 All molecular orbitals:
  - Alpha                  162   162 
  - Beta                   162   162 
 -------------------------------------
 Alpha orbitals:
  - Frozen occupied        33    33  
  - Active occupied        22    22  
  - Active virtual         107   107 
  - Frozen virtual         0     0   
 -------------------------------------
 Beta orbitals:
  - Frozen occupied        33    33  
  - Active occupied        22    22  
  - Active virtual         107   107 
  - Frozen virtual         0     0   
 -------------------------------------

 Import integrals:   CPU 0.00 s  wall 0.00 s

 Import integrals:   CPU 128.46 s  wall 22.18 s

 MP2 amplitudes:   CPU 0.22 s  wall 0.13 s

Running a double precision version
           CCSD T amplitudes will be solved using DIIS.

           Start     Size      MaxIter   EConv     TConv     
           3         7         100       1.00e-07  1.00e-05  
 ------------------------------------------------------------------------------
           Energy (a.u.)   Ediff      Tdiff       Comment
 ------------------------------------------------------------------------------
         -9885.13015784                           
     1   -9885.10375644   2.64e-02   8.23e-01     
     2   -9885.13050242   2.67e-02   1.19e-01     
     3   -9885.12831903   2.18e-03   5.28e-02     
     4   -9885.13095131   2.63e-03   1.69e-02     Switched to DIIS steps.
     5   -9885.13182334   8.72e-04   1.25e-02     
     6   -9885.13185269   2.93e-05   2.63e-03     
     7   -9885.13185586   3.16e-06   1.37e-03     
     8   -9885.13186274   6.89e-06   3.22e-04     
     9   -9885.13186431   1.57e-06   2.31e-04     
    10   -9885.13186343   8.88e-07   7.44e-05     
    11   -9885.13186370   2.77e-07   3.01e-05     
    12   -9885.13186353   1.71e-07   1.43e-05     
    13   -9885.13186351   2.12e-08   4.26e-06     
 ------------------------------------------------------------------------------
         -9885.13186351                           CCSD T converged.

End of double precision
 SCF energy                 = -9884.34903088
 MP2 energy                 = -9885.13015784
 CCSD correlation energy     =    -0.78283263
 CCSD total energy           = -9885.13186351

 CCSD  T1^2 = 0.0143  T2^2 = 0.2945  Leading amplitudes:

 Amplitude    Orbitals with energies
 -0.0269       50 (A) A                  ->    56 (A) A                   
              -0.5121                          0.0004                     
 -0.0269       50 (A) B                  ->    56 (A) B                   
              -0.5121                          0.0004                     
 -0.0252       55 (A) A                  ->    56 (A) A                   
              -0.3713                          0.0004                     
 -0.0252       55 (A) B                  ->    56 (A) B                   
              -0.3713                          0.0004                     

 Amplitude    Orbitals with energies
 -0.0714       50 (A) A      50 (A) B    ->    56 (A) A      56 (A) B     
              -0.5121       -0.5121            0.0004        0.0004       
  0.0714       50 (A) A      50 (A) B    ->    56 (A) B      56 (A) A     
              -0.5121       -0.5121            0.0004        0.0004       
  0.0714       50 (A) B      50 (A) A    ->    56 (A) A      56 (A) B     
              -0.5121       -0.5121            0.0004        0.0004       
 -0.0714       50 (A) B      50 (A) A    ->    56 (A) B      56 (A) A     
              -0.5121       -0.5121            0.0004        0.0004       

 Computing CCSD intemediates for later calculations in double precision
 Finished.

Running a double precision version
           CCSD Lambda amplitudes will be solved using DIIS.
           Start     Size      MaxIter   EConv     LConv     
           3         7         100       1.00e-07  1.00e-05  
 ------------------------------------------------------------------------------
            Enorm      Ldiff       Comment
 ------------------------------------------------------------------------------
     1     5.65e-02   4.18e-02     
     2     1.50e-02   5.57e-03     
     3     6.34e-03   1.92e-03     
     4     3.69e-03   1.19e-03     Switched to DIIS steps.
     5     1.15e-03   6.68e-04     
     6     5.60e-04   1.79e-04     
     7     1.89e-04   4.25e-05     
     8     8.89e-05   8.55e-08     
     9     3.17e-05   3.19e-06     
    10     1.29e-05   1.30e-06     
    11     5.31e-06   2.41e-07     
    12     2.20e-06   7.75e-08     
    13     1.13e-06   1.31e-07     
    14     5.73e-07   3.08e-08     
    15     3.32e-07   4.53e-08     
    16     1.56e-07   1.82e-08     
    17     7.81e-08   6.72e-09     
 ------------------------------------------------------------------------------
                                   CCSD Lambda converged.

 Computing density matrices in double precision...
           Orbital response amplitudes will be solved using DIIS.
           Start     Size      MaxIter   EConv     LConv     
           3         7         100       1.00e-06  1.00e-06  
 ------------------------------------------------------------------------------
            Enorm      Ldiff       Comment
 ------------------------------------------------------------------------------
     1     1.17e-01   5.51e-03     
     2     1.14e-01   2.69e-03     
     3     1.41e-01   2.51e-02     
     4     2.09e-02   5.61e-02     Switched to DIIS steps.
     5     9.21e-03   6.97e-03     
     6     1.18e-03   5.49e-04     
     7     8.18e-04   3.28e-05     
     8     2.51e-04   1.56e-04     
     9     5.32e-05   4.07e-05     
    10     1.36e-05   6.62e-06     
    11     7.67e-06   9.85e-08     
    12     1.70e-06   4.40e-07     
    13     9.41e-07   4.47e-07     
 ------------------------------------------------------------------------------
                                   Orbital response converged.

 Computing density matrices... Done.
 CCSD calculation:   CPU 4745.43 s  wall 811.51 s

 Transferring MO TPDM to AO TPDM
 Transferring g2_o1o1o1o1
 Transferring g2_o1o1o1v1
 Transferring g2_o1o1v1v1
 Transferring g2_o1v1o1v1
 Transferring g2_o1v1v1v1
 Transferring g2_v1v1v1v1
 Adding separable TPDM
 Computing TPDM gradient
 --------------------------------------------------------
 2e gradient
  Atom          X               Y               Z
 --------------------------------------------------------
    1        -65.279951       -1.010308        0.000000  
    2          7.342370      -19.541517        0.000000  
    3          2.709030       33.342223       -0.000000  
    4         55.228552      -12.790397       -0.000000  
 --------------------------------------------------------
 --------------------------------------------------------
 Final gradient
  Atom          X               Y               Z
 --------------------------------------------------------
    1        -65.279951       -1.010308        0.000000  
    2          7.342370      -19.541517        0.000000  
    3          2.709030       33.342223       -0.000000  
    4         55.228552      -12.790397       -0.000000  
 --------------------------------------------------------
 Analytic gradient from two-electron contribution:   CPU 604.18 s  wall 115.02 s

 Total ccman2 time:   CPU 5485.82 s  wall 950.58 s


 --------------------------------------------------------------

                    Orbital Energies (a.u.)
 --------------------------------------------------------------

 Alpha MOs
 -- Occupied --
********-490.0374-180.9023-169.7092-169.7079-169.7079 -80.0626 -65.1715
-58.5313 -58.5301 -58.5300 -37.9560 -33.1452 -33.1391 -33.1391 -24.3294
-24.3273 -24.3273 -24.3216 -24.3216 -15.6380  -9.8513  -7.6005  -7.4643
 -7.4574  -7.4568  -7.2724  -5.5078  -5.4932  -5.4931  -5.4926  -5.4916
 -5.4913  -3.2032  -3.2004  -3.1996  -3.1920  -3.1919  -2.4319  -2.4250
 -2.4250  -2.4082  -2.4082  -1.1918  -1.0319  -0.8622  -0.7193  -0.5672
 -0.5458  -0.5121  -0.4384  -0.4307  -0.4156  -0.3821  -0.3713
 -- Virtual --
  0.0004   0.0230   0.0553   0.0665   0.0857   0.0871   0.1087   0.1222
  0.1296   0.1308   0.1859   0.2075   0.2178   0.2287   0.2577   0.2948
  0.3175   0.3231   0.3531   0.3804   0.3862   0.4716   0.5339   0.5584
  0.5717   0.5733   0.5840   0.6000   0.6047   0.6421   0.6723   0.7079
  0.7440   0.7745   0.7995   0.8268   0.8481   0.8824   0.9151   0.9860
  0.9911   1.0086   1.0685   1.1627   1.2712   1.3380   1.4343   1.5254
  1.5481   1.5917   1.7728   1.8557   1.9414   2.2674   2.3117   2.3145
  2.3748   2.4159   2.4250   2.5658   2.9341   4.2411   4.2615   4.4413
  4.4619   4.4736   4.4966   4.5252   4.5397   4.5473   4.5551   4.6219
  4.7178   4.7641   4.8615   6.5141   6.5279   6.5542   7.1991   7.4952
  8.2084   8.2209   8.2910  14.7054  14.8069  14.8964  28.9504  29.5075
 29.5191  29.5358  29.8523  29.8574  29.8639  29.8794  29.9697  36.6880
 49.4733 130.5659 130.5749 130.5968 154.3322 166.1142 293.8940 293.9046
293.98771028.41401912.2523
 --------------------------------------------------------------

          Ground-State Mulliken Net Atomic Charges

     Atom                 Charge (a.u.)
  ----------------------------------------
      1 I                     0.127657
      2 N                    -0.283470
      3 P                     0.343878
      4 Br                   -0.188065
  ----------------------------------------
  Sum of atomic charges =    -0.000000

 -----------------------------------------------------------------
                    Cartesian Multipole Moments
 -----------------------------------------------------------------
    Charge (ESU x 10^10)
                 0.0000
    Dipole Moment (Debye)
         X       1.1859      Y      -1.8267      Z      -0.0000
       Tot       2.1779
    Quadrupole Moments (Debye-Ang)
        XX     -64.0710     XY       0.4994     YY     -67.2596
        XZ       0.0000     YZ       0.0000     ZZ     -65.4182
    Octopole Moments (Debye-Ang^2)
       XXX      35.1540    XXY       3.9744    XYY       1.4661
       YYY       7.9016    XXZ       0.0000    XYZ      -0.0000
       YYZ      -0.0000    XZZ       1.6778    YZZ       1.8498
       ZZZ      -0.0000
    Hexadecapole Moments (Debye-Ang^3)
      XXXX   -1752.0033   XXXY     -32.2055   XXYY    -335.9214
      XYYY      -9.0165   YYYY    -156.2983   XXXZ      -0.0000
      XXYZ       0.0000   XYYZ       0.0000   YYYZ       0.0000
      XXZZ    -330.1505   XYZZ      -2.2616   YYZZ     -39.6052
      XZZZ      -0.0000   YZZZ       0.0000   ZZZZ     -87.6846
 -----------------------------------------------------------------
 DrvMan completing analytic gradient of the correlated energy
 Correlated dipole moment
            1
    1   0.4665760
    2  -0.7186970
    3  -0.0000000
 Energy read as -9885.131863510
 Full Analytical Gradient: (in a.u., or Hartree/Bohr)
             1             2             3             4
    1    0.00026059   -0.00050443    0.00014267    0.00010118
    2   -0.00003439   -0.00028827    0.00035022   -0.00002755
    3   -0.00000000    0.00000000   -0.00000000    0.00000000
 Gradient time:  CPU 0.77 s  wall 0.78 s
 ----------------------------------------------------------------
             Standard Nuclear Orientation (Angstroms)
    I     Atom           X                Y                Z
 ----------------------------------------------------------------
    1      I       2.1367695935     0.0549563282    -0.0000000000
    2      N       0.0828018110     0.4677462915    -0.0000000000
    3      P      -0.8588626682    -0.8004796792     0.0000000000
    4      Br     -2.8841560317     0.1664938786    -0.0000000000
 ----------------------------------------------------------------
 Nuclear Repulsion Energy =   626.6445637663 hartrees
 There are       55 alpha and       55 beta electrons

                       Distance Matrix (Angstroms)
             I (  1)   N (  2)   P (  3)
   N (  2)  2.095037
   P (  3)  3.115379  1.579598
   Br(  4)  5.022164  2.982213  2.244293

 Requested basis set is 6-311++G(d,p)
 There are 62 shells and 162 basis functions
 A cutoff of  1.0D-14 yielded   1526 shell pairs
 There are     11134 function pairs (     12555 Cartesian)
 Smallest overlap matrix eigenvalue = 1.65E-03
 Guess MOs from SCF MO coefficient file

 -----------------------------------------------------------------------
  General SCF calculation program by
  Eric Jon Sundstrom, Paul Horn, Yuezhi Mao, Dmitri Zuev, Alec White,
  David Stuck, Shaama M.S., Shane Yost, Joonho Lee, David Small,
  Daniel Levine, Susi Lehtola, Hugh Burton, Evgeny Epifanovsky
 -----------------------------------------------------------------------
 Hartree-Fock
 using 6 threads for integral computing
 -------------------------------------------------------
 OpenMP Integral computing Module                
 Release: version 2.0, May 2017, Q-Chem Inc. Pleasanton 
 -------------------------------------------------------
 A restricted SCF calculation will be
 performed using DIIS
 SCF converges when DIIS error is below 1.0e-08
 ---------------------------------------
  Cycle       Energy         DIIS error
 ---------------------------------------
    1   -9884.3489408378      1.56e-05  
    2   -9884.3489417357      6.27e-06  
    3   -9884.3489418463      4.06e-06  
    4   -9884.3489419095      9.05e-07  
    5   -9884.3489419156      2.70e-07  
    6   -9884.3489419167      1.35e-07  
    7   -9884.3489419170      6.16e-08  
    8   -9884.3489419172      3.13e-08  
    9   -9884.3489419172      1.04e-08  
   10   -9884.3489419171      3.62e-09  Convergence criterion met
 ---------------------------------------
 SCF time:   CPU 13.90s  wall 2.00s 
 SCF   energy in the final basis set =    -9884.3489419171
 Total energy in the final basis set =    -9884.3489419171


 ------------------------------------------------------------------------------

   CCMAN2: suite of methods based on coupled cluster
           and equation of motion theories.

   Components:
   * libvmm-1.3-trunk
     by Evgeny Epifanovsky, Ilya Kaliman.
   * libtensor-2.5-trunk
     by Evgeny Epifanovsky, Michael Wormit, Dmitry Zuev, Sam Manzer, 
        Ilya Kaliman.
   * libcc-2.5-trunk
     by Evgeny Epifanovsky, Arik Landau, Tomasz Kus, Kirill Khistyaev, 
        Dmitry Zuev, Prashant Manohar, Xintian Feng, Anna Krylov, 
        Matthew Goldey, Alec White, Thomas Jagau, Kaushik Nanda, 
        Anastasia Gunina, Alexander Kunitsa, Joonho Lee.

   CCMAN original authors:
   Anna I. Krylov, C. David Sherrill, Steven R. Gwaltney,
   Edward F. C. Byrd (2000)
   Sergey V. Levchenko, Lyudmila V. Slipchenko, Tao Wang,
   Ana-Maria C. Cristian (2003)
   Piotr A. Pieniazek, C. Melania Oana, Evgeny Epifanovsky (2007)
   Prashant Manohar (2009)

 ------------------------------------------------------------------------------


 Allocating and initializing 30808MB of RAM...
 Calculation will run on 6 cores.


 Alpha MOs, Restricted
 -- Occupied --                  
******* -490.04 -180.90 -169.71 -169.71 -169.71  -80.06  -65.17
  1 A     2 A     3 A     4 A     5 A     6 A     7 A     8 A                  
-58.531 -58.530 -58.530 -37.956 -33.145 -33.139 -33.139 -24.329
  9 A    10 A    11 A    12 A    13 A    14 A    15 A    16 A                  
-24.327 -24.327 -24.322 -24.322 -15.638  -9.851  -7.601  -7.464
 17 A    18 A    19 A    20 A    21 A    22 A    23 A    24 A                  
 -7.457  -7.457  -7.272  -5.508  -5.493  -5.493  -5.493  -5.492
 25 A    26 A    27 A    28 A    29 A    30 A    31 A    32 A                  
 -5.491  -3.203  -3.200  -3.200  -3.192  -3.192  -2.432  -2.425
 33 A    34 A    35 A    36 A    37 A    38 A    39 A    40 A                  
 -2.425  -2.408  -2.408  -1.191  -1.032  -0.862  -0.719  -0.567
 41 A    42 A    43 A    44 A    45 A    46 A    47 A    48 A                  
 -0.546  -0.512  -0.438  -0.431  -0.416  -0.382  -0.371
 49 A    50 A    51 A    52 A    53 A    54 A    55 A                          
 -- Virtual --                   
  0.000   0.023   0.055   0.066   0.086   0.087   0.109   0.122
 56 A    57 A    58 A    59 A    60 A    61 A    62 A    63 A                  
  0.130   0.131   0.186   0.207   0.218   0.229   0.258   0.295
 64 A    65 A    66 A    67 A    68 A    69 A    70 A    71 A                  
  0.318   0.323   0.353   0.380   0.386   0.471   0.534   0.558
 72 A    73 A    74 A    75 A    76 A    77 A    78 A    79 A                  
  0.572   0.573   0.584   0.600   0.605   0.642   0.672   0.708
 80 A    81 A    82 A    83 A    84 A    85 A    86 A    87 A                  
  0.744   0.774   0.799   0.827   0.848   0.882   0.915   0.986
 88 A    89 A    90 A    91 A    92 A    93 A    94 A    95 A                  
  0.991   1.008   1.069   1.163   1.271   1.337   1.434   1.525
 96 A    97 A    98 A    99 A   100 A   101 A   102 A   103 A                  
  1.548   1.592   1.773   1.856   1.941   2.267   2.312   2.314
104 A   105 A   106 A   107 A   108 A   109 A   110 A   111 A                  
  2.375   2.416   2.424   2.566   2.933   4.241   4.261   4.440
112 A   113 A   114 A   115 A   116 A   117 A   118 A   119 A                  
  4.462   4.474   4.497   4.525   4.540   4.547   4.555   4.622
120 A   121 A   122 A   123 A   124 A   125 A   126 A   127 A                  
  4.718   4.764   4.862   6.514   6.528   6.554   7.199   7.494
128 A   129 A   130 A   131 A   132 A   133 A   134 A   135 A                  
  8.208   8.221   8.291  14.705  14.807  14.895  28.951  29.508
136 A   137 A   138 A   139 A   140 A   141 A   142 A   143 A                  
 29.519  29.536  29.852  29.857  29.864  29.880  29.970  36.688
144 A   145 A   146 A   147 A   148 A   149 A   150 A   151 A                  
 49.473 130.566 130.575 130.597 154.332 166.113 293.894 293.904
152 A   153 A   154 A   155 A   156 A   157 A   158 A   159 A                  
293.9881028.4141912.252
160 A   161 A   162 A                                                          

 Beta MOs, Restricted
 -- Occupied --                  
******* -490.04 -180.90 -169.71 -169.71 -169.71  -80.06  -65.17
  1 A     2 A     3 A     4 A     5 A     6 A     7 A     8 A                  
-58.531 -58.530 -58.530 -37.956 -33.145 -33.139 -33.139 -24.329
  9 A    10 A    11 A    12 A    13 A    14 A    15 A    16 A                  
-24.327 -24.327 -24.322 -24.322 -15.638  -9.851  -7.601  -7.464
 17 A    18 A    19 A    20 A    21 A    22 A    23 A    24 A                  
 -7.457  -7.457  -7.272  -5.508  -5.493  -5.493  -5.493  -5.492
 25 A    26 A    27 A    28 A    29 A    30 A    31 A    32 A                  
 -5.491  -3.203  -3.200  -3.200  -3.192  -3.192  -2.432  -2.425
 33 A    34 A    35 A    36 A    37 A    38 A    39 A    40 A                  
 -2.425  -2.408  -2.408  -1.191  -1.032  -0.862  -0.719  -0.567
 41 A    42 A    43 A    44 A    45 A    46 A    47 A    48 A                  
 -0.546  -0.512  -0.438  -0.431  -0.416  -0.382  -0.371
 49 A    50 A    51 A    52 A    53 A    54 A    55 A                          
 -- Virtual --                   
  0.000   0.023   0.055   0.066   0.086   0.087   0.109   0.122
 56 A    57 A    58 A    59 A    60 A    61 A    62 A    63 A                  
  0.130   0.131   0.186   0.207   0.218   0.229   0.258   0.295
 64 A    65 A    66 A    67 A    68 A    69 A    70 A    71 A                  
  0.318   0.323   0.353   0.380   0.386   0.471   0.534   0.558
 72 A    73 A    74 A    75 A    76 A    77 A    78 A    79 A                  
  0.572   0.573   0.584   0.600   0.605   0.642   0.672   0.708
 80 A    81 A    82 A    83 A    84 A    85 A    86 A    87 A                  
  0.744   0.774   0.799   0.827   0.848   0.882   0.915   0.986
 88 A    89 A    90 A    91 A    92 A    93 A    94 A    95 A                  
  0.991   1.008   1.069   1.163   1.271   1.337   1.434   1.525
 96 A    97 A    98 A    99 A   100 A   101 A   102 A   103 A                  
  1.548   1.592   1.773   1.856   1.941   2.267   2.312   2.314
104 A   105 A   106 A   107 A   108 A   109 A   110 A   111 A                  
  2.375   2.416   2.424   2.566   2.933   4.241   4.261   4.440
112 A   113 A   114 A   115 A   116 A   117 A   118 A   119 A                  
  4.462   4.474   4.497   4.525   4.540   4.547   4.555   4.622
120 A   121 A   122 A   123 A   124 A   125 A   126 A   127 A                  
  4.718   4.764   4.862   6.514   6.528   6.554   7.199   7.494
128 A   129 A   130 A   131 A   132 A   133 A   134 A   135 A                  
  8.208   8.221   8.291  14.705  14.807  14.895  28.951  29.508
136 A   137 A   138 A   139 A   140 A   141 A   142 A   143 A                  
 29.519  29.536  29.852  29.857  29.864  29.880  29.970  36.688
144 A   145 A   146 A   147 A   148 A   149 A   150 A   151 A                  
 49.473 130.566 130.575 130.597 154.332 166.113 293.894 293.904
152 A   153 A   154 A   155 A   156 A   157 A   158 A   159 A                  
293.9881028.4141912.252
160 A   161 A   162 A                                                          

 Occupation and symmetry of molecular orbitals

 Point group: C1 (1 irreducible representation).

                           A     All 
 -------------------------------------
 All molecular orbitals:
  - Alpha                  162   162 
  - Beta                   162   162 
 -------------------------------------
 Alpha orbitals:
  - Frozen occupied        33    33  
  - Active occupied        22    22  
  - Active virtual         107   107 
  - Frozen virtual         0     0   
 -------------------------------------
 Beta orbitals:
  - Frozen occupied        33    33  
  - Active occupied        22    22  
  - Active virtual         107   107 
  - Frozen virtual         0     0   
 -------------------------------------

 Import integrals:   CPU 0.00 s  wall 0.00 s

 Import integrals:   CPU 129.11 s  wall 22.46 s

 MP2 amplitudes:   CPU 0.22 s  wall 0.13 s

Running a double precision version
           CCSD T amplitudes will be solved using DIIS.

           Start     Size      MaxIter   EConv     TConv     
           3         7         100       1.00e-07  1.00e-05  
 ------------------------------------------------------------------------------
           Energy (a.u.)   Ediff      Tdiff       Comment
 ------------------------------------------------------------------------------
         -9885.13019600                           
     1   -9885.10372418   2.65e-02   8.23e-01     
     2   -9885.13050976   2.68e-02   1.20e-01     
     3   -9885.12831101   2.20e-03   5.29e-02     
     4   -9885.13094925   2.64e-03   1.69e-02     Switched to DIIS steps.
     5   -9885.13182309   8.74e-04   1.25e-02     
     6   -9885.13185251   2.94e-05   2.64e-03     
     7   -9885.13185566   3.15e-06   1.37e-03     
     8   -9885.13186257   6.91e-06   3.22e-04     
     9   -9885.13186413   1.56e-06   2.32e-04     
    10   -9885.13186324   8.91e-07   7.46e-05     
    11   -9885.13186352   2.77e-07   3.03e-05     
    12   -9885.13186335   1.72e-07   1.44e-05     
    13   -9885.13186333   2.11e-08   4.30e-06     
 ------------------------------------------------------------------------------
         -9885.13186333                           CCSD T converged.

End of double precision
 SCF energy                 = -9884.34894192
 MP2 energy                 = -9885.13019600
 CCSD correlation energy     =    -0.78292141
 CCSD total energy           = -9885.13186333

 CCSD  T1^2 = 0.0143  T2^2 = 0.2946  Leading amplitudes:

 Amplitude    Orbitals with energies
  0.0269       50 (A) A                  ->    56 (A) A                   
              -0.5119                          0.0002                     
  0.0269       50 (A) B                  ->    56 (A) B                   
              -0.5119                          0.0002                     
 -0.0253       55 (A) A                  ->    56 (A) A                   
              -0.3711                          0.0002                     
 -0.0253       55 (A) B                  ->    56 (A) B                   
              -0.3711                          0.0002                     

 Amplitude    Orbitals with energies
 -0.0714       50 (A) A      50 (A) B    ->    56 (A) A      56 (A) B     
              -0.5119       -0.5119            0.0002        0.0002       
  0.0714       50 (A) A      50 (A) B    ->    56 (A) B      56 (A) A     
              -0.5119       -0.5119            0.0002        0.0002       
  0.0714       50 (A) B      50 (A) A    ->    56 (A) A      56 (A) B     
              -0.5119       -0.5119            0.0002        0.0002       
 -0.0714       50 (A) B      50 (A) A    ->    56 (A) B      56 (A) A     
              -0.5119       -0.5119            0.0002        0.0002       

 Computing CCSD intemediates for later calculations in double precision
 Finished.

Running a double precision version
           CCSD Lambda amplitudes will be solved using DIIS.
           Start     Size      MaxIter   EConv     LConv     
           3         7         100       1.00e-07  1.00e-05  
 ------------------------------------------------------------------------------
            Enorm      Ldiff       Comment
 ------------------------------------------------------------------------------
     1     5.65e-02   4.18e-02     
     2     1.50e-02   5.58e-03     
     3     6.36e-03   1.92e-03     
     4     3.70e-03   1.20e-03     Switched to DIIS steps.
     5     1.16e-03   6.70e-04     
     6     5.62e-04   1.80e-04     
     7     1.89e-04   4.28e-05     
     8     8.91e-05   4.95e-08     
     9     3.17e-05   3.19e-06     
    10     1.29e-05   1.30e-06     
    11     5.29e-06   2.39e-07     
    12     2.17e-06   7.64e-08     
    13     1.10e-06   1.30e-07     
    14     5.58e-07   2.99e-08     
    15     3.24e-07   4.45e-08     
    16     1.53e-07   1.81e-08     
    17     7.70e-08   6.82e-09     
 ------------------------------------------------------------------------------
                                   CCSD Lambda converged.

 Computing density matrices in double precision...
           Orbital response amplitudes will be solved using DIIS.
           Start     Size      MaxIter   EConv     LConv     
           3         7         100       1.00e-06  1.00e-06  
 ------------------------------------------------------------------------------
            Enorm      Ldiff       Comment
 ------------------------------------------------------------------------------
     1     1.17e-01   5.47e-03     
     2     1.14e-01   2.70e-03     
     3     1.42e-01   2.52e-02     
     4     2.10e-02   5.62e-02     Switched to DIIS steps.
     5     9.23e-03   7.01e-03     
     6     1.19e-03   5.52e-04     
     7     8.25e-04   3.30e-05     
     8     2.53e-04   1.57e-04     
     9     5.33e-05   4.15e-05     
    10     1.37e-05   6.64e-06     
    11     7.67e-06   1.00e-07     
    12     1.71e-06   4.43e-07     
    13     9.47e-07   4.51e-07     
 ------------------------------------------------------------------------------
                                   Orbital response converged.

 Computing density matrices... Done.
 CCSD calculation:   CPU 4744.18 s  wall 810.74 s

 Transferring MO TPDM to AO TPDM
 Transferring g2_o1o1o1o1
 Transferring g2_o1o1o1v1
 Transferring g2_o1o1v1v1
 Transferring g2_o1v1o1v1
 Transferring g2_o1v1v1v1
 Transferring g2_v1v1v1v1
 Adding separable TPDM
 Computing TPDM gradient
 --------------------------------------------------------
 2e gradient
  Atom          X               Y               Z
 --------------------------------------------------------
    1        -65.282047       -0.995055       -0.000000  
    2          7.352556      -19.540265        0.000000  
    3          2.700810       33.323992       -0.000000  
    4         55.228681      -12.788672       -0.000000  
 --------------------------------------------------------
 --------------------------------------------------------
 Final gradient
  Atom          X               Y               Z
 --------------------------------------------------------
    1        -65.282047       -0.995055       -0.000000  
    2          7.352556      -19.540265        0.000000  
    3          2.700810       33.323992       -0.000000  
    4         55.228681      -12.788672       -0.000000  
 --------------------------------------------------------
 Analytic gradient from two-electron contribution:   CPU 608.23 s  wall 119.23 s

 Total ccman2 time:   CPU 5489.99 s  wall 954.45 s


 --------------------------------------------------------------

                    Orbital Energies (a.u.)
 --------------------------------------------------------------

 Alpha MOs
 -- Occupied --
********-490.0375-180.9023-169.7091-169.7078-169.7078 -80.0628 -65.1716
-58.5315 -58.5302 -58.5301 -37.9559 -33.1451 -33.1390 -33.1390 -24.3293
-24.3273 -24.3272 -24.3215 -24.3215 -15.6382  -9.8514  -7.6006  -7.4644
 -7.4575  -7.4569  -7.2723  -5.5077  -5.4931  -5.4931  -5.4928  -5.4918
 -5.4914  -3.2033  -3.2005  -3.1997  -3.1921  -3.1921  -2.4318  -2.4250
 -2.4249  -2.4081  -2.4081  -1.1914  -1.0320  -0.8621  -0.7195  -0.5672
 -0.5457  -0.5119  -0.4385  -0.4308  -0.4157  -0.3820  -0.3711
 -- Virtual --
  0.0002   0.0232   0.0552   0.0665   0.0857   0.0871   0.1087   0.1222
  0.1296   0.1307   0.1859   0.2074   0.2177   0.2287   0.2577   0.2947
  0.3176   0.3232   0.3532   0.3804   0.3862   0.4713   0.5339   0.5584
  0.5718   0.5733   0.5839   0.6000   0.6048   0.6421   0.6722   0.7079
  0.7438   0.7744   0.7994   0.8267   0.8479   0.8820   0.9152   0.9862
  0.9911   1.0083   1.0687   1.1626   1.2706   1.3369   1.4344   1.5255
  1.5482   1.5918   1.7727   1.8559   1.9414   2.2675   2.3117   2.3144
  2.3745   2.4160   2.4242   2.5657   2.9327   4.2411   4.2615   4.4398
  4.4620   4.4736   4.4967   4.5253   4.5396   4.5472   4.5550   4.6216
  4.7178   4.7640   4.8617   6.5141   6.5279   6.5543   7.1990   7.4942
  8.2083   8.2208   8.2909  14.7053  14.8067  14.8951  28.9507  29.5076
 29.5192  29.5359  29.8524  29.8574  29.8640  29.8795  29.9698  36.6878
 49.4732 130.5659 130.5750 130.5969 154.3324 166.1129 293.8939 293.9045
293.98761028.41391912.2525
 --------------------------------------------------------------

          Ground-State Mulliken Net Atomic Charges

     Atom                 Charge (a.u.)
  ----------------------------------------
      1 I                     0.127599
      2 N                    -0.283626
      3 P                     0.343915
      4 Br                   -0.187888
  ----------------------------------------
  Sum of atomic charges =    -0.000000

 -----------------------------------------------------------------
                    Cartesian Multipole Moments
 -----------------------------------------------------------------
    Charge (ESU x 10^10)
                 0.0000
    Dipole Moment (Debye)
         X       1.1796      Y      -1.8273      Z       0.0000
       Tot       2.1750
    Quadrupole Moments (Debye-Ang)
        XX     -64.0683     XY       0.4977     YY     -67.2618
        XZ       0.0000     YZ       0.0000     ZZ     -65.4213
    Octopole Moments (Debye-Ang^2)
       XXX      35.0598    XXY       3.9648    XYY       1.4552
       YYY       7.8796    XXZ       0.0000    XYZ      -0.0000
       YYZ      -0.0000    XZZ       1.6713    YZZ       1.8463
       ZZZ      -0.0000
    Hexadecapole Moments (Debye-Ang^3)
      XXXX   -1751.9324   XXXY     -32.2494   XXYY    -335.9185
      XYYY      -9.0215   YYYY    -156.3300   XXXZ      -0.0000
      XXYZ       0.0000   XYYZ       0.0000   YYYZ       0.0000
      XXZZ    -330.1483   XYZZ      -2.2665   YYZZ     -39.6138
      XZZZ      -0.0000   YZZZ       0.0000   ZZZZ     -87.6933
 -----------------------------------------------------------------
 DrvMan completing analytic gradient of the correlated energy
 Correlated dipole moment
            1
    1   0.4641061
    2  -0.7189336
    3   0.0000000
 Energy read as -9885.131863326
 Full Analytical Gradient: (in a.u., or Hartree/Bohr)
             1             2             3             4
    1    0.00003320    0.00042674   -0.00049032    0.00003038
    2    0.00000843    0.00056078   -0.00054661   -0.00002261
    3    0.00000000    0.00000000   -0.00000000    0.00000000
 Gradient time:  CPU 0.75 s  wall 0.76 s
 ----------------------------------------------------------------
             Standard Nuclear Orientation (Angstroms)
    I     Atom           X                Y                Z
 ----------------------------------------------------------------
    1      I       2.1367695935     0.0549563282    -0.0000000000
    2      N       0.0828018110     0.4657462915    -0.0000000000
    3      P      -0.8588626682    -0.8004796792     0.0000000000
    4      Br     -2.8841560317     0.1664938786    -0.0000000000
 ----------------------------------------------------------------
 Nuclear Repulsion Energy =   626.7008726309 hartrees
 There are       55 alpha and       55 beta electrons

                       Distance Matrix (Angstroms)
             I (  1)   N (  2)   P (  3)
   N (  2)  2.094644
   P (  3)  3.115379  1.577992
   Br(  4)  5.022164  2.982011  2.244293

 Requested basis set is 6-311++G(d,p)
 There are 62 shells and 162 basis functions
 A cutoff of  1.0D-14 yielded   1526 shell pairs
 There are     11134 function pairs (     12555 Cartesian)
 Smallest overlap matrix eigenvalue = 1.65E-03
 Guess MOs from SCF MO coefficient file

 -----------------------------------------------------------------------
  General SCF calculation program by
  Eric Jon Sundstrom, Paul Horn, Yuezhi Mao, Dmitri Zuev, Alec White,
  David Stuck, Shaama M.S., Shane Yost, Joonho Lee, David Small,
  Daniel Levine, Susi Lehtola, Hugh Burton, Evgeny Epifanovsky
 -----------------------------------------------------------------------
 Hartree-Fock
 using 6 threads for integral computing
 -------------------------------------------------------
 OpenMP Integral computing Module                
 Release: version 2.0, May 2017, Q-Chem Inc. Pleasanton 
 -------------------------------------------------------
 A restricted SCF calculation will be
 performed using DIIS
 SCF converges when DIIS error is below 1.0e-08
 ---------------------------------------
  Cycle       Energy         DIIS error
 ---------------------------------------
    1   -9884.3490806375      1.98e-05  
    2   -9884.3490821395      1.09e-05  
    3   -9884.3490824923      5.28e-06  
    4   -9884.3490826291      1.17e-06  
    5   -9884.3490826437      3.95e-07  
    6   -9884.3490826455      1.51e-07  
    7   -9884.3490826457      5.96e-08  
    8   -9884.3490826459      2.00e-08  
    9   -9884.3490826457      6.93e-09  Convergence criterion met
 ---------------------------------------
 SCF time:   CPU 12.37s  wall 3.00s 
 SCF   energy in the final basis set =    -9884.3490826457
 Total energy in the final basis set =    -9884.3490826457


 ------------------------------------------------------------------------------

   CCMAN2: suite of methods based on coupled cluster
           and equation of motion theories.

   Components:
   * libvmm-1.3-trunk
     by Evgeny Epifanovsky, Ilya Kaliman.
   * libtensor-2.5-trunk
     by Evgeny Epifanovsky, Michael Wormit, Dmitry Zuev, Sam Manzer, 
        Ilya Kaliman.
   * libcc-2.5-trunk
     by Evgeny Epifanovsky, Arik Landau, Tomasz Kus, Kirill Khistyaev, 
        Dmitry Zuev, Prashant Manohar, Xintian Feng, Anna Krylov, 
        Matthew Goldey, Alec White, Thomas Jagau, Kaushik Nanda, 
        Anastasia Gunina, Alexander Kunitsa, Joonho Lee.

   CCMAN original authors:
   Anna I. Krylov, C. David Sherrill, Steven R. Gwaltney,
   Edward F. C. Byrd (2000)
   Sergey V. Levchenko, Lyudmila V. Slipchenko, Tao Wang,
   Ana-Maria C. Cristian (2003)
   Piotr A. Pieniazek, C. Melania Oana, Evgeny Epifanovsky (2007)
   Prashant Manohar (2009)

 ------------------------------------------------------------------------------


 Allocating and initializing 30808MB of RAM...
 Calculation will run on 6 cores.


 Alpha MOs, Restricted
 -- Occupied --                  
******* -490.04 -180.90 -169.71 -169.71 -169.71  -80.06  -65.17
  1 A     2 A     3 A     4 A     5 A     6 A     7 A     8 A                  
-58.531 -58.530 -58.530 -37.956 -33.145 -33.139 -33.139 -24.329
  9 A    10 A    11 A    12 A    13 A    14 A    15 A    16 A                  
-24.327 -24.327 -24.322 -24.322 -15.638  -9.851  -7.600  -7.464
 17 A    18 A    19 A    20 A    21 A    22 A    23 A    24 A                  
 -7.457  -7.457  -7.272  -5.508  -5.493  -5.493  -5.493  -5.492
 25 A    26 A    27 A    28 A    29 A    30 A    31 A    32 A                  
 -5.491  -3.203  -3.200  -3.200  -3.192  -3.192  -2.432  -2.425
 33 A    34 A    35 A    36 A    37 A    38 A    39 A    40 A                  
 -2.425  -2.408  -2.408  -1.192  -1.032  -0.862  -0.719  -0.567
 41 A    42 A    43 A    44 A    45 A    46 A    47 A    48 A                  
 -0.546  -0.512  -0.438  -0.431  -0.416  -0.382  -0.371
 49 A    50 A    51 A    52 A    53 A    54 A    55 A                          
 -- Virtual --                   
  0.000   0.023   0.055   0.067   0.086   0.087   0.109   0.122
 56 A    57 A    58 A    59 A    60 A    61 A    62 A    63 A                  
  0.130   0.131   0.186   0.208   0.218   0.229   0.258   0.295
 64 A    65 A    66 A    67 A    68 A    69 A    70 A    71 A                  
  0.318   0.323   0.353   0.380   0.386   0.472   0.534   0.558
 72 A    73 A    74 A    75 A    76 A    77 A    78 A    79 A                  
  0.572   0.573   0.584   0.600   0.605   0.642   0.672   0.708
 80 A    81 A    82 A    83 A    84 A    85 A    86 A    87 A                  
  0.744   0.775   0.799   0.827   0.848   0.882   0.915   0.986
 88 A    89 A    90 A    91 A    92 A    93 A    94 A    95 A                  
  0.991   1.009   1.069   1.163   1.271   1.338   1.434   1.525
 96 A    97 A    98 A    99 A   100 A   101 A   102 A   103 A                  
  1.548   1.592   1.773   1.856   1.942   2.267   2.312   2.315
104 A   105 A   106 A   107 A   108 A   109 A   110 A   111 A                  
  2.375   2.416   2.425   2.566   2.934   4.241   4.262   4.442
112 A   113 A   114 A   115 A   116 A   117 A   118 A   119 A                  
  4.462   4.474   4.497   4.525   4.540   4.547   4.555   4.622
120 A   121 A   122 A   123 A   124 A   125 A   126 A   127 A                  
  4.718   4.764   4.862   6.514   6.528   6.554   7.199   7.495
128 A   129 A   130 A   131 A   132 A   133 A   134 A   135 A                  
  8.208   8.221   8.291  14.705  14.807  14.897  28.951  29.507
136 A   137 A   138 A   139 A   140 A   141 A   142 A   143 A                  
 29.519  29.536  29.852  29.857  29.864  29.879  29.970  36.688
144 A   145 A   146 A   147 A   148 A   149 A   150 A   151 A                  
 49.473 130.566 130.575 130.597 154.332 166.114 293.894 293.905
152 A   153 A   154 A   155 A   156 A   157 A   158 A   159 A                  
293.9881028.4141912.253
160 A   161 A   162 A                                                          

 Beta MOs, Restricted
 -- Occupied --                  
******* -490.04 -180.90 -169.71 -169.71 -169.71  -80.06  -65.17
  1 A     2 A     3 A     4 A     5 A     6 A     7 A     8 A                  
-58.531 -58.530 -58.530 -37.956 -33.145 -33.139 -33.139 -24.329
  9 A    10 A    11 A    12 A    13 A    14 A    15 A    16 A                  
-24.327 -24.327 -24.322 -24.322 -15.638  -9.851  -7.600  -7.464
 17 A    18 A    19 A    20 A    21 A    22 A    23 A    24 A                  
 -7.457  -7.457  -7.272  -5.508  -5.493  -5.493  -5.493  -5.492
 25 A    26 A    27 A    28 A    29 A    30 A    31 A    32 A                  
 -5.491  -3.203  -3.200  -3.200  -3.192  -3.192  -2.432  -2.425
 33 A    34 A    35 A    36 A    37 A    38 A    39 A    40 A                  
 -2.425  -2.408  -2.408  -1.192  -1.032  -0.862  -0.719  -0.567
 41 A    42 A    43 A    44 A    45 A    46 A    47 A    48 A                  
 -0.546  -0.512  -0.438  -0.431  -0.416  -0.382  -0.371
 49 A    50 A    51 A    52 A    53 A    54 A    55 A                          
 -- Virtual --                   
  0.000   0.023   0.055   0.067   0.086   0.087   0.109   0.122
 56 A    57 A    58 A    59 A    60 A    61 A    62 A    63 A                  
  0.130   0.131   0.186   0.208   0.218   0.229   0.258   0.295
 64 A    65 A    66 A    67 A    68 A    69 A    70 A    71 A                  
  0.318   0.323   0.353   0.380   0.386   0.472   0.534   0.558
 72 A    73 A    74 A    75 A    76 A    77 A    78 A    79 A                  
  0.572   0.573   0.584   0.600   0.605   0.642   0.672   0.708
 80 A    81 A    82 A    83 A    84 A    85 A    86 A    87 A                  
  0.744   0.775   0.799   0.827   0.848   0.882   0.915   0.986
 88 A    89 A    90 A    91 A    92 A    93 A    94 A    95 A                  
  0.991   1.009   1.069   1.163   1.271   1.338   1.434   1.525
 96 A    97 A    98 A    99 A   100 A   101 A   102 A   103 A                  
  1.548   1.592   1.773   1.856   1.942   2.267   2.312   2.315
104 A   105 A   106 A   107 A   108 A   109 A   110 A   111 A                  
  2.375   2.416   2.425   2.566   2.934   4.241   4.262   4.442
112 A   113 A   114 A   115 A   116 A   117 A   118 A   119 A                  
  4.462   4.474   4.497   4.525   4.540   4.547   4.555   4.622
120 A   121 A   122 A   123 A   124 A   125 A   126 A   127 A                  
  4.718   4.764   4.862   6.514   6.528   6.554   7.199   7.495
128 A   129 A   130 A   131 A   132 A   133 A   134 A   135 A                  
  8.208   8.221   8.291  14.705  14.807  14.897  28.951  29.507
136 A   137 A   138 A   139 A   140 A   141 A   142 A   143 A                  
 29.519  29.536  29.852  29.857  29.864  29.879  29.970  36.688
144 A   145 A   146 A   147 A   148 A   149 A   150 A   151 A                  
 49.473 130.566 130.575 130.597 154.332 166.114 293.894 293.905
152 A   153 A   154 A   155 A   156 A   157 A   158 A   159 A                  
293.9881028.4141912.253
160 A   161 A   162 A                                                          

 Occupation and symmetry of molecular orbitals

 Point group: C1 (1 irreducible representation).

                           A     All 
 -------------------------------------
 All molecular orbitals:
  - Alpha                  162   162 
  - Beta                   162   162 
 -------------------------------------
 Alpha orbitals:
  - Frozen occupied        33    33  
  - Active occupied        22    22  
  - Active virtual         107   107 
  - Frozen virtual         0     0   
 -------------------------------------
 Beta orbitals:
  - Frozen occupied        33    33  
  - Active occupied        22    22  
  - Active virtual         107   107 
  - Frozen virtual         0     0   
 -------------------------------------

 Import integrals:   CPU 0.00 s  wall 0.00 s

 Import integrals:   CPU 128.19 s  wall 22.10 s

 MP2 amplitudes:   CPU 0.28 s  wall 0.18 s

Running a double precision version
           CCSD T amplitudes will be solved using DIIS.

           Start     Size      MaxIter   EConv     TConv     
           3         7         100       1.00e-07  1.00e-05  
 ------------------------------------------------------------------------------
           Energy (a.u.)   Ediff      Tdiff       Comment
 ------------------------------------------------------------------------------
         -9885.13014382                           
     1   -9885.10377426   2.64e-02   8.23e-01     
     2   -9885.13049946   2.67e-02   1.19e-01     
     3   -9885.12832321   2.18e-03   5.27e-02     
     4   -9885.13095218   2.63e-03   1.69e-02     Switched to DIIS steps.
     5   -9885.13182343   8.71e-04   1.25e-02     
     6   -9885.13185273   2.93e-05   2.63e-03     
     7   -9885.13185591   3.18e-06   1.37e-03     
     8   -9885.13186279   6.88e-06   3.22e-04     
     9   -9885.13186435   1.56e-06   2.31e-04     
    10   -9885.13186347   8.85e-07   7.43e-05     
    11   -9885.13186374   2.75e-07   3.01e-05     
    12   -9885.13186357   1.71e-07   1.43e-05     
    13   -9885.13186355   2.13e-08   4.24e-06     
 ------------------------------------------------------------------------------
         -9885.13186355                           CCSD T converged.

End of double precision
 SCF energy                 = -9884.34908265
 MP2 energy                 = -9885.13014382
 CCSD correlation energy     =    -0.78278090
 CCSD total energy           = -9885.13186355

 CCSD  T1^2 = 0.0143  T2^2 = 0.2944  Leading amplitudes:

 Amplitude    Orbitals with energies
  0.0269       50 (A) A                  ->    56 (A) A                   
              -0.5122                          0.0005                     
  0.0269       50 (A) B                  ->    56 (A) B                   
              -0.5122                          0.0005                     
  0.0252       55 (A) A                  ->    56 (A) A                   
              -0.3712                          0.0005                     
  0.0252       55 (A) B                  ->    56 (A) B                   
              -0.3712                          0.0005                     

 Amplitude    Orbitals with energies
 -0.0713       50 (A) A      50 (A) B    ->    56 (A) A      56 (A) B     
              -0.5122       -0.5122            0.0005        0.0005       
  0.0713       50 (A) A      50 (A) B    ->    56 (A) B      56 (A) A     
              -0.5122       -0.5122            0.0005        0.0005       
  0.0713       50 (A) B      50 (A) A    ->    56 (A) A      56 (A) B     
              -0.5122       -0.5122            0.0005        0.0005       
 -0.0713       50 (A) B      50 (A) A    ->    56 (A) B      56 (A) A     
              -0.5122       -0.5122            0.0005        0.0005       

 Computing CCSD intemediates for later calculations in double precision
 Finished.

Running a double precision version
           CCSD Lambda amplitudes will be solved using DIIS.
           Start     Size      MaxIter   EConv     LConv     
           3         7         100       1.00e-07  1.00e-05  
 ------------------------------------------------------------------------------
            Enorm      Ldiff       Comment
 ------------------------------------------------------------------------------
     1     5.64e-02   4.17e-02     
     2     1.50e-02   5.57e-03     
     3     6.34e-03   1.91e-03     
     4     3.69e-03   1.19e-03     Switched to DIIS steps.
     5     1.15e-03   6.67e-04     
     6     5.60e-04   1.79e-04     
     7     1.88e-04   4.24e-05     
     8     8.88e-05   1.04e-07     
     9     3.17e-05   3.20e-06     
    10     1.29e-05   1.29e-06     
    11     5.31e-06   2.40e-07     
    12     2.21e-06   7.72e-08     
    13     1.13e-06   1.31e-07     
    14     5.78e-07   3.09e-08     
    15     3.35e-07   4.55e-08     
    16     1.57e-07   1.81e-08     
    17     7.84e-08   6.67e-09     
 ------------------------------------------------------------------------------
                                   CCSD Lambda converged.

 Computing density matrices in double precision...
           Orbital response amplitudes will be solved using DIIS.
           Start     Size      MaxIter   EConv     LConv     
           3         7         100       1.00e-06  1.00e-06  
 ------------------------------------------------------------------------------
            Enorm      Ldiff       Comment
 ------------------------------------------------------------------------------
     1     1.17e-01   5.52e-03     
     2     1.13e-01   2.72e-03     
     3     1.41e-01   2.50e-02     
     4     2.08e-02   5.61e-02     Switched to DIIS steps.
     5     9.20e-03   6.93e-03     
     6     1.18e-03   5.51e-04     
     7     8.18e-04   3.32e-05     
     8     2.51e-04   1.56e-04     
     9     5.30e-05   4.07e-05     
    10     1.36e-05   6.60e-06     
    11     7.63e-06   1.01e-07     
    12     1.70e-06   4.40e-07     
    13     9.40e-07   4.46e-07     
 ------------------------------------------------------------------------------
                                   Orbital response converged.

 Computing density matrices... Done.
 CCSD calculation:   CPU 4745.96 s  wall 811.36 s

 Transferring MO TPDM to AO TPDM
 Transferring g2_o1o1o1o1
 Transferring g2_o1o1o1v1
 Transferring g2_o1o1v1v1
 Transferring g2_o1v1o1v1
 Transferring g2_o1v1v1v1
 Transferring g2_v1v1v1v1
 Adding separable TPDM
 Computing TPDM gradient
 --------------------------------------------------------
 2e gradient
  Atom          X               Y               Z
 --------------------------------------------------------
    1        -65.299143       -1.015215       -0.000000  
    2          7.348048      -19.529423       -0.000000  
    3          2.725024       33.335402        0.000000  
    4         55.226071      -12.790763        0.000000  
 --------------------------------------------------------
 --------------------------------------------------------
 Final gradient
  Atom          X               Y               Z
 --------------------------------------------------------
    1        -65.299143       -1.015215       -0.000000  
    2          7.348048      -19.529423       -0.000000  
    3          2.725024       33.335402        0.000000  
    4         55.226071      -12.790763        0.000000  
 --------------------------------------------------------
 Analytic gradient from two-electron contribution:   CPU 605.56 s  wall 114.34 s

 Total ccman2 time:   CPU 5493.20 s  wall 951.21 s


 --------------------------------------------------------------

                    Orbital Energies (a.u.)
 --------------------------------------------------------------

 Alpha MOs
 -- Occupied --
********-490.0374-180.9024-169.7092-169.7079-169.7079 -80.0625 -65.1715
-58.5313 -58.5301 -58.5299 -37.9560 -33.1452 -33.1391 -33.1391 -24.3294
-24.3274 -24.3273 -24.3216 -24.3216 -15.6379  -9.8513  -7.6004  -7.4643
 -7.4574  -7.4567  -7.2724  -5.5078  -5.4932  -5.4932  -5.4926  -5.4916
 -5.4912  -3.2032  -3.2004  -3.1996  -3.1920  -3.1919  -2.4319  -2.4251
 -2.4250  -2.4082  -2.4082  -1.1919  -1.0319  -0.8623  -0.7193  -0.5673
 -0.5459  -0.5122  -0.4385  -0.4308  -0.4156  -0.3820  -0.3712
 -- Virtual --
  0.0005   0.0232   0.0553   0.0665   0.0857   0.0872   0.1087   0.1223
  0.1296   0.1308   0.1859   0.2075   0.2179   0.2287   0.2577   0.2947
  0.3176   0.3231   0.3531   0.3805   0.3862   0.4716   0.5340   0.5584
  0.5717   0.5733   0.5840   0.6000   0.6049   0.6423   0.6723   0.7080
  0.7440   0.7746   0.7995   0.8268   0.8483   0.8825   0.9153   0.9862
  0.9911   1.0085   1.0685   1.1627   1.2714   1.3380   1.4343   1.5254
  1.5481   1.5918   1.7728   1.8557   1.9416   2.2675   2.3118   2.3145
  2.3750   2.4158   2.4250   2.5661   2.9342   4.2412   4.2615   4.4415
  4.4619   4.4735   4.4967   4.5253   4.5397   4.5473   4.5551   4.6218
  4.7178   4.7641   4.8619   6.5140   6.5278   6.5543   7.1991   7.4954
  8.2084   8.2209   8.2910  14.7055  14.8070  14.8967  28.9508  29.5075
 29.5191  29.5358  29.8523  29.8573  29.8639  29.8794  29.9698  36.6882
 49.4733 130.5658 130.5749 130.5968 154.3325 166.1144 293.8941 293.9046
293.98781028.41411912.2526
 --------------------------------------------------------------

          Ground-State Mulliken Net Atomic Charges

     Atom                 Charge (a.u.)
  ----------------------------------------
      1 I                     0.128209
      2 N                    -0.283937
      3 P                     0.343753
      4 Br                   -0.188024
  ----------------------------------------
  Sum of atomic charges =    -0.000000

 -----------------------------------------------------------------
                    Cartesian Multipole Moments
 -----------------------------------------------------------------
    Charge (ESU x 10^10)
                 0.0000
    Dipole Moment (Debye)
         X       1.1882      Y      -1.8248      Z      -0.0000
       Tot       2.1775
    Quadrupole Moments (Debye-Ang)
        XX     -64.0680     XY       0.4998     YY     -67.2602
        XZ       0.0000     YZ      -0.0000     ZZ     -65.4161
    Octopole Moments (Debye-Ang^2)
       XXX      35.1557    XXY       3.9841    XYY       1.4645
       YYY       7.9277    XXZ       0.0000    XYZ       0.0000
       YYZ      -0.0000    XZZ       1.6760    YZZ       1.8570
       ZZZ      -0.0000
    Hexadecapole Moments (Debye-Ang^3)
      XXXX   -1751.9564   XXXY     -32.1729   XXYY    -335.9312
      XYYY      -9.0264   YYYY    -156.2758   XXXZ       0.0000
      XXYZ      -0.0000   XYYZ       0.0000   YYYZ       0.0000
      XXZZ    -330.1452   XYZZ      -2.2634   YYZZ     -39.6007
      XZZZ       0.0000   YZZZ      -0.0000   ZZZZ     -87.6799
 -----------------------------------------------------------------
 DrvMan completing analytic gradient of the correlated energy
 Correlated dipole moment
            1
    1   0.4674574
    2  -0.7179417
    3  -0.0000000
 Energy read as -9885.131863550
 Full Analytical Gradient: (in a.u., or Hartree/Bohr)
             1             2             3             4
    1    0.00003149   -0.00026527    0.00015187    0.00008191
    2    0.00001876   -0.00044519    0.00049226   -0.00006583
    3    0.00000000    0.00000000   -0.00000000   -0.00000000
 Gradient time:  CPU 0.88 s  wall 0.78 s
 ----------------------------------------------------------------
             Standard Nuclear Orientation (Angstroms)
    I     Atom           X                Y                Z
 ----------------------------------------------------------------
    1      I       2.1367695935     0.0549563282    -0.0000000000
    2      N       0.0828018110     0.4667462915     0.0010000000
    3      P      -0.8588626682    -0.8004796792     0.0000000000
    4      Br     -2.8841560317     0.1664938786    -0.0000000000
 ----------------------------------------------------------------
 Nuclear Repulsion Energy =   626.6727032418 hartrees
 There are       55 alpha and       55 beta electrons

                       Distance Matrix (Angstroms)
             I (  1)   N (  2)   P (  3)
   N (  2)  2.094840
   P (  3)  3.115379  1.578795
   Br(  4)  5.022164  2.982112  2.244293

 Requested basis set is 6-311++G(d,p)
 There are 62 shells and 162 basis functions
 A cutoff of  1.0D-14 yielded   1526 shell pairs
 There are     11134 function pairs (     12555 Cartesian)
 Smallest overlap matrix eigenvalue = 1.65E-03
 Guess MOs from SCF MO coefficient file

 -----------------------------------------------------------------------
  General SCF calculation program by
  Eric Jon Sundstrom, Paul Horn, Yuezhi Mao, Dmitri Zuev, Alec White,
  David Stuck, Shaama M.S., Shane Yost, Joonho Lee, David Small,
  Daniel Levine, Susi Lehtola, Hugh Burton, Evgeny Epifanovsky
 -----------------------------------------------------------------------
 Hartree-Fock
 using 6 threads for integral computing
 -------------------------------------------------------
 OpenMP Integral computing Module                
 Release: version 2.0, May 2017, Q-Chem Inc. Pleasanton 
 -------------------------------------------------------
 A restricted SCF calculation will be
 performed using DIIS
 SCF converges when DIIS error is below 1.0e-08
 ---------------------------------------
  Cycle       Energy         DIIS error
 ---------------------------------------
    1   -9884.3490118870      1.23e-05  
    2   -9884.3490125654      5.86e-06  
    3   -9884.3490126831      3.61e-06  
    4   -9884.3490127459      8.32e-07  
    5   -9884.3490127556      3.46e-07  
    6   -9884.3490127579      1.75e-07  
    7   -9884.3490127586      8.71e-08  
    8   -9884.3490127588      3.96e-08  
    9   -9884.3490127587      1.47e-08  
   10   -9884.3490127587      4.68e-09  Convergence criterion met
 ---------------------------------------
 SCF time:   CPU 13.82s  wall 3.00s 
 SCF   energy in the final basis set =    -9884.3490127587
 Total energy in the final basis set =    -9884.3490127587


 ------------------------------------------------------------------------------

   CCMAN2: suite of methods based on coupled cluster
           and equation of motion theories.

   Components:
   * libvmm-1.3-trunk
     by Evgeny Epifanovsky, Ilya Kaliman.
   * libtensor-2.5-trunk
     by Evgeny Epifanovsky, Michael Wormit, Dmitry Zuev, Sam Manzer, 
        Ilya Kaliman.
   * libcc-2.5-trunk
     by Evgeny Epifanovsky, Arik Landau, Tomasz Kus, Kirill Khistyaev, 
        Dmitry Zuev, Prashant Manohar, Xintian Feng, Anna Krylov, 
        Matthew Goldey, Alec White, Thomas Jagau, Kaushik Nanda, 
        Anastasia Gunina, Alexander Kunitsa, Joonho Lee.

   CCMAN original authors:
   Anna I. Krylov, C. David Sherrill, Steven R. Gwaltney,
   Edward F. C. Byrd (2000)
   Sergey V. Levchenko, Lyudmila V. Slipchenko, Tao Wang,
   Ana-Maria C. Cristian (2003)
   Piotr A. Pieniazek, C. Melania Oana, Evgeny Epifanovsky (2007)
   Prashant Manohar (2009)

 ------------------------------------------------------------------------------


 Allocating and initializing 30808MB of RAM...
 Calculation will run on 6 cores.


 Alpha MOs, Restricted
 -- Occupied --                  
******* -490.04 -180.90 -169.71 -169.71 -169.71  -80.06  -65.17
  1 A     2 A     3 A     4 A     5 A     6 A     7 A     8 A                  
-58.531 -58.530 -58.530 -37.956 -33.145 -33.139 -33.139 -24.329
  9 A    10 A    11 A    12 A    13 A    14 A    15 A    16 A                  
-24.327 -24.327 -24.322 -24.322 -15.638  -9.851  -7.601  -7.464
 17 A    18 A    19 A    20 A    21 A    22 A    23 A    24 A                  
 -7.457  -7.457  -7.272  -5.508  -5.493  -5.493  -5.493  -5.492
 25 A    26 A    27 A    28 A    29 A    30 A    31 A    32 A                  
 -5.491  -3.203  -3.200  -3.200  -3.192  -3.192  -2.432  -2.425
 33 A    34 A    35 A    36 A    37 A    38 A    39 A    40 A                  
 -2.425  -2.408  -2.408  -1.192  -1.032  -0.862  -0.719  -0.567
 41 A    42 A    43 A    44 A    45 A    46 A    47 A    48 A                  
 -0.546  -0.512  -0.438  -0.431  -0.416  -0.382  -0.371
 49 A    50 A    51 A    52 A    53 A    54 A    55 A                          
 -- Virtual --                   
  0.000   0.023   0.055   0.067   0.086   0.087   0.109   0.122
 56 A    57 A    58 A    59 A    60 A    61 A    62 A    63 A                  
  0.130   0.131   0.186   0.207   0.218   0.229   0.258   0.295
 64 A    65 A    66 A    67 A    68 A    69 A    70 A    71 A                  
  0.318   0.323   0.353   0.380   0.386   0.471   0.534   0.558
 72 A    73 A    74 A    75 A    76 A    77 A    78 A    79 A                  
  0.572   0.573   0.584   0.600   0.605   0.642   0.672   0.708
 80 A    81 A    82 A    83 A    84 A    85 A    86 A    87 A                  
  0.744   0.775   0.799   0.827   0.848   0.882   0.915   0.986
 88 A    89 A    90 A    91 A    92 A    93 A    94 A    95 A                  
  0.991   1.008   1.069   1.163   1.271   1.337   1.434   1.525
 96 A    97 A    98 A    99 A   100 A   101 A   102 A   103 A                  
  1.548   1.592   1.773   1.856   1.941   2.267   2.312   2.314
104 A   105 A   106 A   107 A   108 A   109 A   110 A   111 A                  
  2.375   2.416   2.425   2.566   2.933   4.241   4.261   4.441
112 A   113 A   114 A   115 A   116 A   117 A   118 A   119 A                  
  4.462   4.474   4.497   4.525   4.540   4.547   4.555   4.622
120 A   121 A   122 A   123 A   124 A   125 A   126 A   127 A                  
  4.718   4.764   4.862   6.514   6.528   6.554   7.199   7.495
128 A   129 A   130 A   131 A   132 A   133 A   134 A   135 A                  
  8.208   8.221   8.291  14.705  14.807  14.896  28.951  29.508
136 A   137 A   138 A   139 A   140 A   141 A   142 A   143 A                  
 29.519  29.536  29.852  29.857  29.864  29.879  29.970  36.688
144 A   145 A   146 A   147 A   148 A   149 A   150 A   151 A                  
 49.473 130.566 130.575 130.597 154.332 166.114 293.894 293.905
152 A   153 A   154 A   155 A   156 A   157 A   158 A   159 A                  
293.9881028.4141912.253
160 A   161 A   162 A                                                          

 Beta MOs, Restricted
 -- Occupied --                  
******* -490.04 -180.90 -169.71 -169.71 -169.71  -80.06  -65.17
  1 A     2 A     3 A     4 A     5 A     6 A     7 A     8 A                  
-58.531 -58.530 -58.530 -37.956 -33.145 -33.139 -33.139 -24.329
  9 A    10 A    11 A    12 A    13 A    14 A    15 A    16 A                  
-24.327 -24.327 -24.322 -24.322 -15.638  -9.851  -7.601  -7.464
 17 A    18 A    19 A    20 A    21 A    22 A    23 A    24 A                  
 -7.457  -7.457  -7.272  -5.508  -5.493  -5.493  -5.493  -5.492
 25 A    26 A    27 A    28 A    29 A    30 A    31 A    32 A                  
 -5.491  -3.203  -3.200  -3.200  -3.192  -3.192  -2.432  -2.425
 33 A    34 A    35 A    36 A    37 A    38 A    39 A    40 A                  
 -2.425  -2.408  -2.408  -1.192  -1.032  -0.862  -0.719  -0.567
 41 A    42 A    43 A    44 A    45 A    46 A    47 A    48 A                  
 -0.546  -0.512  -0.438  -0.431  -0.416  -0.382  -0.371
 49 A    50 A    51 A    52 A    53 A    54 A    55 A                          
 -- Virtual --                   
  0.000   0.023   0.055   0.067   0.086   0.087   0.109   0.122
 56 A    57 A    58 A    59 A    60 A    61 A    62 A    63 A                  
  0.130   0.131   0.186   0.207   0.218   0.229   0.258   0.295
 64 A    65 A    66 A    67 A    68 A    69 A    70 A    71 A                  
  0.318   0.323   0.353   0.380   0.386   0.471   0.534   0.558
 72 A    73 A    74 A    75 A    76 A    77 A    78 A    79 A                  
  0.572   0.573   0.584   0.600   0.605   0.642   0.672   0.708
 80 A    81 A    82 A    83 A    84 A    85 A    86 A    87 A                  
  0.744   0.775   0.799   0.827   0.848   0.882   0.915   0.986
 88 A    89 A    90 A    91 A    92 A    93 A    94 A    95 A                  
  0.991   1.008   1.069   1.163   1.271   1.337   1.434   1.525
 96 A    97 A    98 A    99 A   100 A   101 A   102 A   103 A                  
  1.548   1.592   1.773   1.856   1.941   2.267   2.312   2.314
104 A   105 A   106 A   107 A   108 A   109 A   110 A   111 A                  
  2.375   2.416   2.425   2.566   2.933   4.241   4.261   4.441
112 A   113 A   114 A   115 A   116 A   117 A   118 A   119 A                  
  4.462   4.474   4.497   4.525   4.540   4.547   4.555   4.622
120 A   121 A   122 A   123 A   124 A   125 A   126 A   127 A                  
  4.718   4.764   4.862   6.514   6.528   6.554   7.199   7.495
128 A   129 A   130 A   131 A   132 A   133 A   134 A   135 A                  
  8.208   8.221   8.291  14.705  14.807  14.896  28.951  29.508
136 A   137 A   138 A   139 A   140 A   141 A   142 A   143 A                  
 29.519  29.536  29.852  29.857  29.864  29.879  29.970  36.688
144 A   145 A   146 A   147 A   148 A   149 A   150 A   151 A                  
 49.473 130.566 130.575 130.597 154.332 166.114 293.894 293.905
152 A   153 A   154 A   155 A   156 A   157 A   158 A   159 A                  
293.9881028.4141912.253
160 A   161 A   162 A                                                          

 Occupation and symmetry of molecular orbitals

 Point group: C1 (1 irreducible representation).

                           A     All 
 -------------------------------------
 All molecular orbitals:
  - Alpha                  162   162 
  - Beta                   162   162 
 -------------------------------------
 Alpha orbitals:
  - Frozen occupied        33    33  
  - Active occupied        22    22  
  - Active virtual         107   107 
  - Frozen virtual         0     0   
 -------------------------------------
 Beta orbitals:
  - Frozen occupied        33    33  
  - Active occupied        22    22  
  - Active virtual         107   107 
  - Frozen virtual         0     0   
 -------------------------------------

 Import integrals:   CPU 0.00 s  wall 0.00 s

 Import integrals:   CPU 129.77 s  wall 22.53 s

 MP2 amplitudes:   CPU 0.22 s  wall 0.13 s

Running a double precision version
           CCSD T amplitudes will be solved using DIIS.

           Start     Size      MaxIter   EConv     TConv     
           3         7         100       1.00e-07  1.00e-05  
 ------------------------------------------------------------------------------
           Energy (a.u.)   Ediff      Tdiff       Comment
 ------------------------------------------------------------------------------
         -9885.13017034                           
     1   -9885.10374971   2.64e-02   8.23e-01     
     2   -9885.13050506   2.68e-02   1.19e-01     
     3   -9885.12831758   2.19e-03   5.28e-02     
     4   -9885.13095118   2.63e-03   1.69e-02     Switched to DIIS steps.
     5   -9885.13182373   8.73e-04   1.25e-02     
     6   -9885.13185308   2.94e-05   2.63e-03     
     7   -9885.13185625   3.17e-06   1.37e-03     
     8   -9885.13186314   6.90e-06   3.22e-04     
     9   -9885.13186470   1.56e-06   2.31e-04     
    10   -9885.13186382   8.88e-07   7.44e-05     
    11   -9885.13186409   2.76e-07   3.02e-05     
    12   -9885.13186392   1.71e-07   1.43e-05     
    13   -9885.13186390   2.12e-08   4.27e-06     
 ------------------------------------------------------------------------------
         -9885.13186390                           CCSD T converged.

End of double precision
 SCF energy                 = -9884.34901276
 MP2 energy                 = -9885.13017034
 CCSD correlation energy     =    -0.78285114
 CCSD total energy           = -9885.13186390

 CCSD  T1^2 = 0.0143  T2^2 = 0.2945  Leading amplitudes:

 Amplitude    Orbitals with energies
  0.0269       50 (A) A                  ->    56 (A) A                   
              -0.5120                          0.0004                     
  0.0269       50 (A) B                  ->    56 (A) B                   
              -0.5120                          0.0004                     
  0.0253       55 (A) A                  ->    56 (A) A                   
              -0.3712                          0.0004                     
  0.0253       55 (A) B                  ->    56 (A) B                   
              -0.3712                          0.0004                     

 Amplitude    Orbitals with energies
 -0.0714       50 (A) A      50 (A) B    ->    56 (A) A      56 (A) B     
              -0.5120       -0.5120            0.0004        0.0004       
  0.0714       50 (A) A      50 (A) B    ->    56 (A) B      56 (A) A     
              -0.5120       -0.5120            0.0004        0.0004       
  0.0714       50 (A) B      50 (A) A    ->    56 (A) A      56 (A) B     
              -0.5120       -0.5120            0.0004        0.0004       
 -0.0714       50 (A) B      50 (A) A    ->    56 (A) B      56 (A) A     
              -0.5120       -0.5120            0.0004        0.0004       

 Computing CCSD intemediates for later calculations in double precision
 Finished.

Running a double precision version
           CCSD Lambda amplitudes will be solved using DIIS.
           Start     Size      MaxIter   EConv     LConv     
           3         7         100       1.00e-07  1.00e-05  
 ------------------------------------------------------------------------------
            Enorm      Ldiff       Comment
 ------------------------------------------------------------------------------
     1     5.65e-02   4.18e-02     
     2     1.50e-02   5.57e-03     
     3     6.35e-03   1.92e-03     
     4     3.70e-03   1.19e-03     Switched to DIIS steps.
     5     1.16e-03   6.69e-04     
     6     5.61e-04   1.79e-04     
     7     1.89e-04   4.26e-05     
     8     8.89e-05   7.70e-08     
     9     3.17e-05   3.19e-06     
    10     1.29e-05   1.29e-06     
    11     5.30e-06   2.39e-07     
    12     2.19e-06   7.68e-08     
    13     1.12e-06   1.31e-07     
    14     5.68e-07   3.04e-08     
    15     3.29e-07   4.50e-08     
    16     1.55e-07   1.81e-08     
    17     7.77e-08   6.75e-09     
 ------------------------------------------------------------------------------
                                   CCSD Lambda converged.

 Computing density matrices in double precision...
           Orbital response amplitudes will be solved using DIIS.
           Start     Size      MaxIter   EConv     LConv     
           3         7         100       1.00e-06  1.00e-06  
 ------------------------------------------------------------------------------
            Enorm      Ldiff       Comment
 ------------------------------------------------------------------------------
     1     1.17e-01   5.50e-03     
     2     1.14e-01   2.71e-03     
     3     1.41e-01   2.51e-02     
     4     2.09e-02   5.61e-02     Switched to DIIS steps.
     5     9.21e-03   6.97e-03     
     6     1.18e-03   5.52e-04     
     7     8.22e-04   3.31e-05     
     8     2.52e-04   1.57e-04     
     9     5.32e-05   4.11e-05     
    10     1.36e-05   6.62e-06     
    11     7.65e-06   1.00e-07     
    12     1.70e-06   4.41e-07     
    13     9.44e-07   4.48e-07     
 ------------------------------------------------------------------------------
                                   Orbital response converged.

 Computing density matrices... Done.
 CCSD calculation:   CPU 4744.78 s  wall 812.42 s

 Transferring MO TPDM to AO TPDM
 Transferring g2_o1o1o1o1
 Transferring g2_o1o1o1v1
 Transferring g2_o1o1v1v1
 Transferring g2_o1v1o1v1
 Transferring g2_o1v1v1v1
 Transferring g2_v1v1v1v1
 Adding separable TPDM
 Computing TPDM gradient
 --------------------------------------------------------
 2e gradient
  Atom          X               Y               Z
 --------------------------------------------------------
    1        -65.290589       -1.005136        0.011813  
    2          7.350298      -19.534837       -0.025515  
    3          2.712906       33.329693        0.010551  
    4         55.227384      -12.789721        0.003151  
 --------------------------------------------------------
 --------------------------------------------------------
 Final gradient
  Atom          X               Y               Z
 --------------------------------------------------------
    1        -65.290589       -1.005136        0.011813  
    2          7.350298      -19.534837       -0.025515  
    3          2.712906       33.329693        0.010551  
    4         55.227384      -12.789721        0.003151  
 --------------------------------------------------------
 Analytic gradient from two-electron contribution:   CPU 609.64 s  wall 118.54 s

 Total ccman2 time:   CPU 5491.47 s  wall 955.34 s


 --------------------------------------------------------------

                    Orbital Energies (a.u.)
 --------------------------------------------------------------

 Alpha MOs
 -- Occupied --
********-490.0374-180.9023-169.7092-169.7078-169.7078 -80.0627 -65.1716
-58.5314 -58.5301 -58.5300 -37.9559 -33.1451 -33.1391 -33.1390 -24.3293
-24.3273 -24.3273 -24.3216 -24.3216 -15.6381  -9.8514  -7.6005  -7.4644
 -7.4574  -7.4568  -7.2724  -5.5078  -5.4931  -5.4931  -5.4927  -5.4917
 -5.4913  -3.2033  -3.2004  -3.1997  -3.1920  -3.1920  -2.4319  -2.4250
 -2.4250  -2.4082  -2.4082  -1.1917  -1.0320  -0.8622  -0.7194  -0.5673
 -0.5458  -0.5120  -0.4385  -0.4308  -0.4156  -0.3820  -0.3712
 -- Virtual --
  0.0004   0.0232   0.0552   0.0665   0.0857   0.0871   0.1087   0.1222
  0.1296   0.1307   0.1859   0.2075   0.2178   0.2287   0.2577   0.2947
  0.3176   0.3231   0.3532   0.3804   0.3862   0.4714   0.5339   0.5584
  0.5717   0.5733   0.5840   0.6000   0.6048   0.6422   0.6723   0.7079
  0.7439   0.7745   0.7994   0.8268   0.8481   0.8822   0.9153   0.9862
  0.9911   1.0084   1.0686   1.1626   1.2710   1.3375   1.4343   1.5254
  1.5481   1.5918   1.7727   1.8558   1.9415   2.2675   2.3117   2.3145
  2.3747   2.4159   2.4246   2.5659   2.9334   4.2411   4.2615   4.4407
  4.4619   4.4736   4.4967   4.5253   4.5396   4.5472   4.5551   4.6217
  4.7178   4.7640   4.8618   6.5141   6.5279   6.5543   7.1991   7.4948
  8.2083   8.2209   8.2910  14.7054  14.8068  14.8959  28.9507  29.5075
 29.5192  29.5359  29.8523  29.8574  29.8640  29.8795  29.9698  36.6880
 49.4733 130.5659 130.5749 130.5969 154.3324 166.1137 293.8940 293.9045
293.98771028.41401912.2525
 --------------------------------------------------------------

          Ground-State Mulliken Net Atomic Charges

     Atom                 Charge (a.u.)
  ----------------------------------------
      1 I                     0.127904
      2 N                    -0.283782
      3 P                     0.343834
      4 Br                   -0.187956
  ----------------------------------------
  Sum of atomic charges =     0.000000

 -----------------------------------------------------------------
                    Cartesian Multipole Moments
 -----------------------------------------------------------------
    Charge (ESU x 10^10)
                 0.0000
    Dipole Moment (Debye)
         X       1.1839      Y      -1.8261      Z      -0.0013
       Tot       2.1763
    Quadrupole Moments (Debye-Ang)
        XX     -64.0681     XY       0.4988     YY     -67.2610
        XZ      -0.0015     YZ      -0.0027     ZZ     -65.4187
    Octopole Moments (Debye-Ang^2)
       XXX      35.1077    XXY       3.9745    XYY       1.4598
       YYY       7.9037    XXZ      -0.0135    XYZ       0.0018
       YYZ      -0.0055    XZZ       1.6737    YZZ       1.8517
       ZZZ      -0.0169
    Hexadecapole Moments (Debye-Ang^3)
      XXXX   -1751.9442   XXXY     -32.2112   XXYY    -335.9248
      XYYY      -9.0239   YYYY    -156.3028   XXXZ      -0.0276
      XXYZ      -0.0034   XYYZ      -0.0013   YYYZ      -0.0143
      XXZZ    -330.1467   XYZZ      -2.2650   YYZZ     -39.6072
      XZZZ      -0.0024   YZZZ      -0.0109   ZZZZ     -87.6866
 -----------------------------------------------------------------
 DrvMan completing analytic gradient of the correlated energy
 Correlated dipole moment
            1
    1   0.4657780
    2  -0.7184383
    3  -0.0005201
 Energy read as -9885.131863900
 Full Analytical Gradient: (in a.u., or Hartree/Bohr)
             1             2             3             4
    1    0.00003230    0.00008198   -0.00017034    0.00005607
    2    0.00001366    0.00005882   -0.00002829   -0.00004419
    3   -0.00001162    0.00001554    0.00000608   -0.00001000
 Gradient time:  CPU 0.77 s  wall 0.78 s
 ----------------------------------------------------------------
             Standard Nuclear Orientation (Angstroms)
    I     Atom           X                Y                Z
 ----------------------------------------------------------------
    1      I       2.1367695935     0.0549563282    -0.0000000000
    2      N       0.0828018110     0.4667462915    -0.0000000000
    3      P      -0.8578626682    -0.8004796792     0.0000000000
    4      Br     -2.8841560317     0.1664938786    -0.0000000000
 ----------------------------------------------------------------
 Nuclear Repulsion Energy =   626.6779544613 hartrees
 There are       55 alpha and       55 beta electrons

                       Distance Matrix (Angstroms)
             I (  1)   N (  2)   P (  3)
   N (  2)  2.094840
   P (  3)  3.114417  1.578199
   Br(  4)  5.022164  2.982112  2.245195

 Requested basis set is 6-311++G(d,p)
 There are 62 shells and 162 basis functions
 A cutoff of  1.0D-14 yielded   1526 shell pairs
 There are     11134 function pairs (     12555 Cartesian)
 Smallest overlap matrix eigenvalue = 1.65E-03
 Guess MOs from SCF MO coefficient file

 -----------------------------------------------------------------------
  General SCF calculation program by
  Eric Jon Sundstrom, Paul Horn, Yuezhi Mao, Dmitri Zuev, Alec White,
  David Stuck, Shaama M.S., Shane Yost, Joonho Lee, David Small,
  Daniel Levine, Susi Lehtola, Hugh Burton, Evgeny Epifanovsky
 -----------------------------------------------------------------------
 Hartree-Fock
 using 6 threads for integral computing
 -------------------------------------------------------
 OpenMP Integral computing Module                
 Release: version 2.0, May 2017, Q-Chem Inc. Pleasanton 
 -------------------------------------------------------
 A restricted SCF calculation will be
 performed using DIIS
 SCF converges when DIIS error is below 1.0e-08
 ---------------------------------------
  Cycle       Energy         DIIS error
 ---------------------------------------
    1   -9884.3490448216      1.22e-05  
    2   -9884.3490455043      4.75e-06  
    3   -9884.3490455850      3.40e-06  
    4   -9884.3490456320      7.48e-07  
    5   -9884.3490456388      3.40e-07  
    6   -9884.3490456413      1.84e-07  
    7   -9884.3490456422      9.09e-08  
    8   -9884.3490456424      3.45e-08  
    9   -9884.3490456423      1.19e-08  
   10   -9884.3490456423      4.36e-09  Convergence criterion met
 ---------------------------------------
 SCF time:   CPU 13.81s  wall 3.00s 
 SCF   energy in the final basis set =    -9884.3490456423
 Total energy in the final basis set =    -9884.3490456423


 ------------------------------------------------------------------------------

   CCMAN2: suite of methods based on coupled cluster
           and equation of motion theories.

   Components:
   * libvmm-1.3-trunk
     by Evgeny Epifanovsky, Ilya Kaliman.
   * libtensor-2.5-trunk
     by Evgeny Epifanovsky, Michael Wormit, Dmitry Zuev, Sam Manzer, 
        Ilya Kaliman.
   * libcc-2.5-trunk
     by Evgeny Epifanovsky, Arik Landau, Tomasz Kus, Kirill Khistyaev, 
        Dmitry Zuev, Prashant Manohar, Xintian Feng, Anna Krylov, 
        Matthew Goldey, Alec White, Thomas Jagau, Kaushik Nanda, 
        Anastasia Gunina, Alexander Kunitsa, Joonho Lee.

   CCMAN original authors:
   Anna I. Krylov, C. David Sherrill, Steven R. Gwaltney,
   Edward F. C. Byrd (2000)
   Sergey V. Levchenko, Lyudmila V. Slipchenko, Tao Wang,
   Ana-Maria C. Cristian (2003)
   Piotr A. Pieniazek, C. Melania Oana, Evgeny Epifanovsky (2007)
   Prashant Manohar (2009)

 ------------------------------------------------------------------------------


 Allocating and initializing 30808MB of RAM...
 Calculation will run on 6 cores.


 Alpha MOs, Restricted
 -- Occupied --                  
******* -490.04 -180.90 -169.71 -169.71 -169.71  -80.06  -65.17
  1 A     2 A     3 A     4 A     5 A     6 A     7 A     8 A                  
-58.531 -58.530 -58.530 -37.956 -33.145 -33.139 -33.139 -24.329
  9 A    10 A    11 A    12 A    13 A    14 A    15 A    16 A                  
-24.327 -24.327 -24.322 -24.322 -15.638  -9.851  -7.601  -7.464
 17 A    18 A    19 A    20 A    21 A    22 A    23 A    24 A                  
 -7.457  -7.457  -7.272  -5.508  -5.493  -5.493  -5.493  -5.492
 25 A    26 A    27 A    28 A    29 A    30 A    31 A    32 A                  
 -5.491  -3.203  -3.200  -3.200  -3.192  -3.192  -2.432  -2.425
 33 A    34 A    35 A    36 A    37 A    38 A    39 A    40 A                  
 -2.425  -2.408  -2.408  -1.192  -1.032  -0.862  -0.719  -0.567
 41 A    42 A    43 A    44 A    45 A    46 A    47 A    48 A                  
 -0.546  -0.512  -0.438  -0.431  -0.416  -0.382  -0.371
 49 A    50 A    51 A    52 A    53 A    54 A    55 A                          
 -- Virtual --                   
  0.000   0.023   0.055   0.067   0.086   0.087   0.109   0.122
 56 A    57 A    58 A    59 A    60 A    61 A    62 A    63 A                  
  0.130   0.131   0.186   0.208   0.218   0.229   0.258   0.295
 64 A    65 A    66 A    67 A    68 A    69 A    70 A    71 A                  
  0.318   0.323   0.353   0.380   0.386   0.472   0.534   0.558
 72 A    73 A    74 A    75 A    76 A    77 A    78 A    79 A                  
  0.572   0.573   0.584   0.600   0.605   0.642   0.673   0.708
 80 A    81 A    82 A    83 A    84 A    85 A    86 A    87 A                  
  0.744   0.775   0.799   0.827   0.848   0.882   0.915   0.986
 88 A    89 A    90 A    91 A    92 A    93 A    94 A    95 A                  
  0.991   1.008   1.068   1.163   1.271   1.338   1.434   1.525
 96 A    97 A    98 A    99 A   100 A   101 A   102 A   103 A                  
  1.548   1.592   1.773   1.856   1.941   2.267   2.312   2.315
104 A   105 A   106 A   107 A   108 A   109 A   110 A   111 A                  
  2.375   2.416   2.425   2.566   2.934   4.241   4.261   4.441
112 A   113 A   114 A   115 A   116 A   117 A   118 A   119 A                  
  4.462   4.474   4.497   4.525   4.540   4.547   4.555   4.622
120 A   121 A   122 A   123 A   124 A   125 A   126 A   127 A                  
  4.718   4.764   4.862   6.514   6.528   6.554   7.199   7.495
128 A   129 A   130 A   131 A   132 A   133 A   134 A   135 A                  
  8.208   8.221   8.291  14.705  14.807  14.896  28.951  29.507
136 A   137 A   138 A   139 A   140 A   141 A   142 A   143 A                  
 29.519  29.536  29.852  29.857  29.864  29.879  29.970  36.688
144 A   145 A   146 A   147 A   148 A   149 A   150 A   151 A                  
 49.473 130.566 130.575 130.597 154.332 166.114 293.894 293.905
152 A   153 A   154 A   155 A   156 A   157 A   158 A   159 A                  
293.9881028.4141912.252
160 A   161 A   162 A                                                          

 Beta MOs, Restricted
 -- Occupied --                  
******* -490.04 -180.90 -169.71 -169.71 -169.71  -80.06  -65.17
  1 A     2 A     3 A     4 A     5 A     6 A     7 A     8 A                  
-58.531 -58.530 -58.530 -37.956 -33.145 -33.139 -33.139 -24.329
  9 A    10 A    11 A    12 A    13 A    14 A    15 A    16 A                  
-24.327 -24.327 -24.322 -24.322 -15.638  -9.851  -7.601  -7.464
 17 A    18 A    19 A    20 A    21 A    22 A    23 A    24 A                  
 -7.457  -7.457  -7.272  -5.508  -5.493  -5.493  -5.493  -5.492
 25 A    26 A    27 A    28 A    29 A    30 A    31 A    32 A                  
 -5.491  -3.203  -3.200  -3.200  -3.192  -3.192  -2.432  -2.425
 33 A    34 A    35 A    36 A    37 A    38 A    39 A    40 A                  
 -2.425  -2.408  -2.408  -1.192  -1.032  -0.862  -0.719  -0.567
 41 A    42 A    43 A    44 A    45 A    46 A    47 A    48 A                  
 -0.546  -0.512  -0.438  -0.431  -0.416  -0.382  -0.371
 49 A    50 A    51 A    52 A    53 A    54 A    55 A                          
 -- Virtual --                   
  0.000   0.023   0.055   0.067   0.086   0.087   0.109   0.122
 56 A    57 A    58 A    59 A    60 A    61 A    62 A    63 A                  
  0.130   0.131   0.186   0.208   0.218   0.229   0.258   0.295
 64 A    65 A    66 A    67 A    68 A    69 A    70 A    71 A                  
  0.318   0.323   0.353   0.380   0.386   0.472   0.534   0.558
 72 A    73 A    74 A    75 A    76 A    77 A    78 A    79 A                  
  0.572   0.573   0.584   0.600   0.605   0.642   0.673   0.708
 80 A    81 A    82 A    83 A    84 A    85 A    86 A    87 A                  
  0.744   0.775   0.799   0.827   0.848   0.882   0.915   0.986
 88 A    89 A    90 A    91 A    92 A    93 A    94 A    95 A                  
  0.991   1.008   1.068   1.163   1.271   1.338   1.434   1.525
 96 A    97 A    98 A    99 A   100 A   101 A   102 A   103 A                  
  1.548   1.592   1.773   1.856   1.941   2.267   2.312   2.315
104 A   105 A   106 A   107 A   108 A   109 A   110 A   111 A                  
  2.375   2.416   2.425   2.566   2.934   4.241   4.261   4.441
112 A   113 A   114 A   115 A   116 A   117 A   118 A   119 A                  
  4.462   4.474   4.497   4.525   4.540   4.547   4.555   4.622
120 A   121 A   122 A   123 A   124 A   125 A   126 A   127 A                  
  4.718   4.764   4.862   6.514   6.528   6.554   7.199   7.495
128 A   129 A   130 A   131 A   132 A   133 A   134 A   135 A                  
  8.208   8.221   8.291  14.705  14.807  14.896  28.951  29.507
136 A   137 A   138 A   139 A   140 A   141 A   142 A   143 A                  
 29.519  29.536  29.852  29.857  29.864  29.879  29.970  36.688
144 A   145 A   146 A   147 A   148 A   149 A   150 A   151 A                  
 49.473 130.566 130.575 130.597 154.332 166.114 293.894 293.905
152 A   153 A   154 A   155 A   156 A   157 A   158 A   159 A                  
293.9881028.4141912.252
160 A   161 A   162 A                                                          

 Occupation and symmetry of molecular orbitals

 Point group: C1 (1 irreducible representation).

                           A     All 
 -------------------------------------
 All molecular orbitals:
  - Alpha                  162   162 
  - Beta                   162   162 
 -------------------------------------
 Alpha orbitals:
  - Frozen occupied        33    33  
  - Active occupied        22    22  
  - Active virtual         107   107 
  - Frozen virtual         0     0   
 -------------------------------------
 Beta orbitals:
  - Frozen occupied        33    33  
  - Active occupied        22    22  
  - Active virtual         107   107 
  - Frozen virtual         0     0   
 -------------------------------------

 Import integrals:   CPU 0.00 s  wall 0.00 s

 Import integrals:   CPU 128.61 s  wall 22.20 s

 MP2 amplitudes:   CPU 0.22 s  wall 0.13 s

Running a double precision version
           CCSD T amplitudes will be solved using DIIS.

           Start     Size      MaxIter   EConv     TConv     
           3         7         100       1.00e-07  1.00e-05  
 ------------------------------------------------------------------------------
           Energy (a.u.)   Ediff      Tdiff       Comment
 ------------------------------------------------------------------------------
         -9885.13015238                           
     1   -9885.10376303   2.64e-02   8.23e-01     
     2   -9885.13050145   2.67e-02   1.19e-01     
     3   -9885.12832071   2.18e-03   5.28e-02     
     4   -9885.13095176   2.63e-03   1.69e-02     Switched to DIIS steps.
     5   -9885.13182357   8.72e-04   1.25e-02     
     6   -9885.13185293   2.94e-05   2.63e-03     
     7   -9885.13185609   3.16e-06   1.37e-03     
     8   -9885.13186298   6.89e-06   3.22e-04     
     9   -9885.13186455   1.57e-06   2.31e-04     
    10   -9885.13186366   8.87e-07   7.44e-05     
    11   -9885.13186393   2.76e-07   3.01e-05     
    12   -9885.13186376   1.71e-07   1.43e-05     
    13   -9885.13186374   2.12e-08   4.25e-06     
 ------------------------------------------------------------------------------
         -9885.13186374                           CCSD T converged.

End of double precision
 SCF energy                 = -9884.34904564
 MP2 energy                 = -9885.13015238
 CCSD correlation energy     =    -0.78281810
 CCSD total energy           = -9885.13186374

 CCSD  T1^2 = 0.0143  T2^2 = 0.2945  Leading amplitudes:

 Amplitude    Orbitals with energies
  0.0269       50 (A) A                  ->    56 (A) A                   
              -0.5121                          0.0004                     
  0.0269       50 (A) B                  ->    56 (A) B                   
              -0.5121                          0.0004                     
  0.0252       55 (A) A                  ->    56 (A) A                   
              -0.3713                          0.0004                     
  0.0252       55 (A) B                  ->    56 (A) B                   
              -0.3713                          0.0004                     

 Amplitude    Orbitals with energies
 -0.0714       50 (A) A      50 (A) B    ->    56 (A) A      56 (A) B     
              -0.5121       -0.5121            0.0004        0.0004       
  0.0714       50 (A) A      50 (A) B    ->    56 (A) B      56 (A) A     
              -0.5121       -0.5121            0.0004        0.0004       
  0.0714       50 (A) B      50 (A) A    ->    56 (A) A      56 (A) B     
              -0.5121       -0.5121            0.0004        0.0004       
 -0.0714       50 (A) B      50 (A) A    ->    56 (A) B      56 (A) A     
              -0.5121       -0.5121            0.0004        0.0004       

 Computing CCSD intemediates for later calculations in double precision
 Finished.

Running a double precision version
           CCSD Lambda amplitudes will be solved using DIIS.
           Start     Size      MaxIter   EConv     LConv     
           3         7         100       1.00e-07  1.00e-05  
 ------------------------------------------------------------------------------
            Enorm      Ldiff       Comment
 ------------------------------------------------------------------------------
     1     5.65e-02   4.17e-02     
     2     1.50e-02   5.57e-03     
     3     6.34e-03   1.91e-03     
     4     3.70e-03   1.19e-03     Switched to DIIS steps.
     5     1.15e-03   6.68e-04     
     6     5.61e-04   1.79e-04     
     7     1.89e-04   4.25e-05     
     8     8.90e-05   1.04e-07     
     9     3.17e-05   3.20e-06     
    10     1.29e-05   1.30e-06     
    11     5.31e-06   2.42e-07     
    12     2.21e-06   7.78e-08     
    13     1.13e-06   1.31e-07     
    14     5.75e-07   3.09e-08     
    15     3.33e-07   4.54e-08     
    16     1.56e-07   1.82e-08     
    17     7.83e-08   6.71e-09     
 ------------------------------------------------------------------------------
                                   CCSD Lambda converged.

 Computing density matrices in double precision...
           Orbital response amplitudes will be solved using DIIS.
           Start     Size      MaxIter   EConv     LConv     
           3         7         100       1.00e-06  1.00e-06  
 ------------------------------------------------------------------------------
            Enorm      Ldiff       Comment
 ------------------------------------------------------------------------------
     1     1.17e-01   5.49e-03     
     2     1.14e-01   2.71e-03     
     3     1.41e-01   2.51e-02     
     4     2.08e-02   5.62e-02     Switched to DIIS steps.
     5     9.21e-03   6.94e-03     
     6     1.18e-03   5.51e-04     
     7     8.20e-04   3.31e-05     
     8     2.51e-04   1.57e-04     
     9     5.31e-05   4.08e-05     
    10     1.36e-05   6.61e-06     
    11     7.65e-06   1.01e-07     
    12     1.71e-06   4.43e-07     
    13     9.45e-07   4.49e-07     
 ------------------------------------------------------------------------------
                                   Orbital response converged.

 Computing density matrices... Done.
 CCSD calculation:   CPU 4743.30 s  wall 811.20 s

 Transferring MO TPDM to AO TPDM
 Transferring g2_o1o1o1o1
 Transferring g2_o1o1o1v1
 Transferring g2_o1o1v1v1
 Transferring g2_o1v1o1v1
 Transferring g2_o1v1v1v1
 Transferring g2_v1v1v1v1
 Adding separable TPDM
 Computing TPDM gradient
 --------------------------------------------------------
 2e gradient
  Atom          X               Y               Z
 --------------------------------------------------------
    1        -65.300593       -1.010241        0.000002  
    2          7.356403      -19.547356       -0.000000  
    3          2.734062       33.333387       -0.000002  
    4         55.210128      -12.775790        0.000001  
 --------------------------------------------------------
 --------------------------------------------------------
 Final gradient
  Atom          X               Y               Z
 --------------------------------------------------------
    1        -65.300593       -1.010241        0.000002  
    2          7.356403      -19.547356       -0.000000  
    3          2.734062       33.333387       -0.000002  
    4         55.210128      -12.775790        0.000001  
 --------------------------------------------------------
 Analytic gradient from two-electron contribution:   CPU 609.46 s  wall 118.37 s

 Total ccman2 time:   CPU 5489.54 s  wall 953.77 s


 --------------------------------------------------------------

                    Orbital Energies (a.u.)
 --------------------------------------------------------------

 Alpha MOs
 -- Occupied --
********-490.0373-180.9024-169.7093-169.7079-169.7079 -80.0627 -65.1714
-58.5313 -58.5300 -58.5299 -37.9560 -33.1452 -33.1391 -33.1391 -24.3294
-24.3274 -24.3274 -24.3216 -24.3216 -15.6381  -9.8512  -7.6005  -7.4642
 -7.4573  -7.4567  -7.2724  -5.5078  -5.4932  -5.4932  -5.4927  -5.4917
 -5.4914  -3.2031  -3.2003  -3.1995  -3.1919  -3.1919  -2.4319  -2.4251
 -2.4250  -2.4082  -2.4082  -1.1919  -1.0318  -0.8623  -0.7193  -0.5673
 -0.5459  -0.5121  -0.4384  -0.4307  -0.4156  -0.3821  -0.3713
 -- Virtual --
  0.0004   0.0231   0.0552   0.0665   0.0857   0.0871   0.1087   0.1222
  0.1296   0.1308   0.1859   0.2075   0.2178   0.2286   0.2577   0.2947
  0.3175   0.3231   0.3531   0.3805   0.3862   0.4716   0.5340   0.5584
  0.5717   0.5733   0.5840   0.6000   0.6048   0.6421   0.6725   0.7080
  0.7441   0.7746   0.7994   0.8268   0.8480   0.8823   0.9153   0.9860
  0.9908   1.0083   1.0685   1.1625   1.2710   1.3377   1.4342   1.5254
  1.5481   1.5917   1.7727   1.8556   1.9414   2.2675   2.3118   2.3146
  2.3747   2.4160   2.4249   2.5659   2.9339   4.2411   4.2614   4.4412
  4.4619   4.4735   4.4966   4.5253   4.5398   4.5473   4.5551   4.6218
  4.7177   4.7639   4.8617   6.5140   6.5278   6.5542   7.1991   7.4951
  8.2084   8.2210   8.2910  14.7054  14.8068  14.8963  28.9507  29.5075
 29.5191  29.5358  29.8522  29.8573  29.8639  29.8794  29.9698  36.6881
 49.4733 130.5658 130.5749 130.5968 154.3324 166.1141 293.8941 293.9047
293.98771028.41401912.2525
 --------------------------------------------------------------

          Ground-State Mulliken Net Atomic Charges

     Atom                 Charge (a.u.)
  ----------------------------------------
      1 I                     0.127897
      2 N                    -0.283408
      3 P                     0.343968
      4 Br                   -0.188457
  ----------------------------------------
  Sum of atomic charges =     0.000000

 -----------------------------------------------------------------
                    Cartesian Multipole Moments
 -----------------------------------------------------------------
    Charge (ESU x 10^10)
                 0.0000
    Dipole Moment (Debye)
         X       1.1925      Y      -1.8277      Z      -0.0000
       Tot       2.1823
    Quadrupole Moments (Debye-Ang)
        XX     -64.0880     XY       0.4997     YY     -67.2579
        XZ       0.0000     YZ      -0.0000     ZZ     -65.4182
    Octopole Moments (Debye-Ang^2)
       XXX      35.1631    XXY       3.9719    XYY       1.4543
       YYY       7.8986    XXZ       0.0000    XYZ      -0.0000
       YYZ       0.0000    XZZ       1.6706    YZZ       1.8498
       ZZZ       0.0000
    Hexadecapole Moments (Debye-Ang^3)
      XXXX   -1752.0715   XXXY     -32.1857   XXYY    -335.9187
      XYYY      -8.9854   YYYY    -156.2868   XXXZ       0.0000
      XXYZ      -0.0000   XYYZ       0.0000   YYYZ      -0.0000
      XXZZ    -330.1502   XYZZ      -2.2536   YYZZ     -39.6042
      XZZZ       0.0000   YZZZ      -0.0000   ZZZZ     -87.6848
 -----------------------------------------------------------------
 DrvMan completing analytic gradient of the correlated energy
 Correlated dipole moment
            1
    1   0.4691760
    2  -0.7190571
    3  -0.0000000
 Energy read as -9885.131863742
 Full Analytical Gradient: (in a.u., or Hartree/Bohr)
             1             2             3             4
    1   -0.00001354   -0.00023098    0.00034753   -0.00010301
    2   -0.00001088   -0.00026319    0.00021304    0.00006103
    3   -0.00000001   -0.00000001    0.00000003   -0.00000001
 Gradient time:  CPU 0.76 s  wall 0.76 s
 ----------------------------------------------------------------
             Standard Nuclear Orientation (Angstroms)
    I     Atom           X                Y                Z
 ----------------------------------------------------------------
    1      I       2.1367695935     0.0549563282    -0.0000000000
    2      N       0.0828018110     0.4667462915    -0.0000000000
    3      P      -0.8598626682    -0.8004796792     0.0000000000
    4      Br     -2.8841560317     0.1664938786    -0.0000000000
 ----------------------------------------------------------------
 Nuclear Repulsion Energy =   626.6675534817 hartrees
 There are       55 alpha and       55 beta electrons

                       Distance Matrix (Angstroms)
             I (  1)   N (  2)   P (  3)
   N (  2)  2.094840
   P (  3)  3.116340  1.579392
   Br(  4)  5.022164  2.982112  2.243391

 Requested basis set is 6-311++G(d,p)
 There are 62 shells and 162 basis functions
 A cutoff of  1.0D-14 yielded   1526 shell pairs
 There are     11134 function pairs (     12555 Cartesian)
 Smallest overlap matrix eigenvalue = 1.65E-03
 Guess MOs from SCF MO coefficient file

 -----------------------------------------------------------------------
  General SCF calculation program by
  Eric Jon Sundstrom, Paul Horn, Yuezhi Mao, Dmitri Zuev, Alec White,
  David Stuck, Shaama M.S., Shane Yost, Joonho Lee, David Small,
  Daniel Levine, Susi Lehtola, Hugh Burton, Evgeny Epifanovsky
 -----------------------------------------------------------------------
 Hartree-Fock
 using 6 threads for integral computing
 -------------------------------------------------------
 OpenMP Integral computing Module                
 Release: version 2.0, May 2017, Q-Chem Inc. Pleasanton 
 -------------------------------------------------------
 A restricted SCF calculation will be
 performed using DIIS
 SCF converges when DIIS error is below 1.0e-08
 ---------------------------------------
  Cycle       Energy         DIIS error
 ---------------------------------------
    1   -9884.3489771231      1.95e-05  
    2   -9884.3489786445      8.52e-06  
    3   -9884.3489788262      5.32e-06  
    4   -9884.3489789258      8.39e-07  
    5   -9884.3489789302      2.51e-07  
    6   -9884.3489789308      1.17e-07  
    7   -9884.3489789310      4.51e-08  
    8   -9884.3489789310      1.75e-08  
    9   -9884.3489789310      6.33e-09  Convergence criterion met
 ---------------------------------------
 SCF time:   CPU 12.41s  wall 3.00s 
 SCF   energy in the final basis set =    -9884.3489789310
 Total energy in the final basis set =    -9884.3489789310


 ------------------------------------------------------------------------------

   CCMAN2: suite of methods based on coupled cluster
           and equation of motion theories.

   Components:
   * libvmm-1.3-trunk
     by Evgeny Epifanovsky, Ilya Kaliman.
   * libtensor-2.5-trunk
     by Evgeny Epifanovsky, Michael Wormit, Dmitry Zuev, Sam Manzer, 
        Ilya Kaliman.
   * libcc-2.5-trunk
     by Evgeny Epifanovsky, Arik Landau, Tomasz Kus, Kirill Khistyaev, 
        Dmitry Zuev, Prashant Manohar, Xintian Feng, Anna Krylov, 
        Matthew Goldey, Alec White, Thomas Jagau, Kaushik Nanda, 
        Anastasia Gunina, Alexander Kunitsa, Joonho Lee.

   CCMAN original authors:
   Anna I. Krylov, C. David Sherrill, Steven R. Gwaltney,
   Edward F. C. Byrd (2000)
   Sergey V. Levchenko, Lyudmila V. Slipchenko, Tao Wang,
   Ana-Maria C. Cristian (2003)
   Piotr A. Pieniazek, C. Melania Oana, Evgeny Epifanovsky (2007)
   Prashant Manohar (2009)

 ------------------------------------------------------------------------------


 Allocating and initializing 30808MB of RAM...
 Calculation will run on 6 cores.


 Alpha MOs, Restricted
 -- Occupied --                  
******* -490.04 -180.90 -169.71 -169.71 -169.71  -80.06  -65.17
  1 A     2 A     3 A     4 A     5 A     6 A     7 A     8 A                  
-58.532 -58.530 -58.530 -37.956 -33.145 -33.139 -33.139 -24.329
  9 A    10 A    11 A    12 A    13 A    14 A    15 A    16 A                  
-24.327 -24.327 -24.322 -24.322 -15.638  -9.852  -7.600  -7.465
 17 A    18 A    19 A    20 A    21 A    22 A    23 A    24 A                  
 -7.458  -7.457  -7.272  -5.508  -5.493  -5.493  -5.493  -5.492
 25 A    26 A    27 A    28 A    29 A    30 A    31 A    32 A                  
 -5.491  -3.203  -3.201  -3.200  -3.192  -3.192  -2.432  -2.425
 33 A    34 A    35 A    36 A    37 A    38 A    39 A    40 A                  
 -2.425  -2.408  -2.408  -1.191  -1.032  -0.862  -0.719  -0.567
 41 A    42 A    43 A    44 A    45 A    46 A    47 A    48 A                  
 -0.546  -0.512  -0.439  -0.431  -0.416  -0.382  -0.371
 49 A    50 A    51 A    52 A    53 A    54 A    55 A                          
 -- Virtual --                   
  0.000   0.023   0.055   0.066   0.086   0.087   0.109   0.122
 56 A    57 A    58 A    59 A    60 A    61 A    62 A    63 A                  
  0.130   0.131   0.186   0.207   0.218   0.229   0.258   0.295
 64 A    65 A    66 A    67 A    68 A    69 A    70 A    71 A                  
  0.318   0.323   0.353   0.380   0.386   0.471   0.534   0.558
 72 A    73 A    74 A    75 A    76 A    77 A    78 A    79 A                  
  0.572   0.573   0.584   0.600   0.605   0.642   0.672   0.708
 80 A    81 A    82 A    83 A    84 A    85 A    86 A    87 A                  
  0.744   0.774   0.799   0.827   0.848   0.882   0.915   0.986
 88 A    89 A    90 A    91 A    92 A    93 A    94 A    95 A                  
  0.991   1.008   1.069   1.163   1.271   1.337   1.434   1.525
 96 A    97 A    98 A    99 A   100 A   101 A   102 A   103 A                  
  1.548   1.592   1.773   1.856   1.942   2.267   2.312   2.314
104 A   105 A   106 A   107 A   108 A   109 A   110 A   111 A                  
  2.375   2.416   2.424   2.566   2.933   4.241   4.262   4.440
112 A   113 A   114 A   115 A   116 A   117 A   118 A   119 A                  
  4.462   4.474   4.497   4.525   4.540   4.547   4.555   4.622
120 A   121 A   122 A   123 A   124 A   125 A   126 A   127 A                  
  4.718   4.764   4.862   6.514   6.528   6.554   7.199   7.494
128 A   129 A   130 A   131 A   132 A   133 A   134 A   135 A                  
  8.208   8.221   8.291  14.705  14.807  14.895  28.951  29.508
136 A   137 A   138 A   139 A   140 A   141 A   142 A   143 A                  
 29.519  29.536  29.852  29.857  29.864  29.880  29.970  36.688
144 A   145 A   146 A   147 A   148 A   149 A   150 A   151 A                  
 49.473 130.566 130.575 130.597 154.332 166.113 293.894 293.904
152 A   153 A   154 A   155 A   156 A   157 A   158 A   159 A                  
293.9881028.4141912.253
160 A   161 A   162 A                                                          

 Beta MOs, Restricted
 -- Occupied --                  
******* -490.04 -180.90 -169.71 -169.71 -169.71  -80.06  -65.17
  1 A     2 A     3 A     4 A     5 A     6 A     7 A     8 A                  
-58.532 -58.530 -58.530 -37.956 -33.145 -33.139 -33.139 -24.329
  9 A    10 A    11 A    12 A    13 A    14 A    15 A    16 A                  
-24.327 -24.327 -24.322 -24.322 -15.638  -9.852  -7.600  -7.465
 17 A    18 A    19 A    20 A    21 A    22 A    23 A    24 A                  
 -7.458  -7.457  -7.272  -5.508  -5.493  -5.493  -5.493  -5.492
 25 A    26 A    27 A    28 A    29 A    30 A    31 A    32 A                  
 -5.491  -3.203  -3.201  -3.200  -3.192  -3.192  -2.432  -2.425
 33 A    34 A    35 A    36 A    37 A    38 A    39 A    40 A                  
 -2.425  -2.408  -2.408  -1.191  -1.032  -0.862  -0.719  -0.567
 41 A    42 A    43 A    44 A    45 A    46 A    47 A    48 A                  
 -0.546  -0.512  -0.439  -0.431  -0.416  -0.382  -0.371
 49 A    50 A    51 A    52 A    53 A    54 A    55 A                          
 -- Virtual --                   
  0.000   0.023   0.055   0.066   0.086   0.087   0.109   0.122
 56 A    57 A    58 A    59 A    60 A    61 A    62 A    63 A                  
  0.130   0.131   0.186   0.207   0.218   0.229   0.258   0.295
 64 A    65 A    66 A    67 A    68 A    69 A    70 A    71 A                  
  0.318   0.323   0.353   0.380   0.386   0.471   0.534   0.558
 72 A    73 A    74 A    75 A    76 A    77 A    78 A    79 A                  
  0.572   0.573   0.584   0.600   0.605   0.642   0.672   0.708
 80 A    81 A    82 A    83 A    84 A    85 A    86 A    87 A                  
  0.744   0.774   0.799   0.827   0.848   0.882   0.915   0.986
 88 A    89 A    90 A    91 A    92 A    93 A    94 A    95 A                  
  0.991   1.008   1.069   1.163   1.271   1.337   1.434   1.525
 96 A    97 A    98 A    99 A   100 A   101 A   102 A   103 A                  
  1.548   1.592   1.773   1.856   1.942   2.267   2.312   2.314
104 A   105 A   106 A   107 A   108 A   109 A   110 A   111 A                  
  2.375   2.416   2.424   2.566   2.933   4.241   4.262   4.440
112 A   113 A   114 A   115 A   116 A   117 A   118 A   119 A                  
  4.462   4.474   4.497   4.525   4.540   4.547   4.555   4.622
120 A   121 A   122 A   123 A   124 A   125 A   126 A   127 A                  
  4.718   4.764   4.862   6.514   6.528   6.554   7.199   7.494
128 A   129 A   130 A   131 A   132 A   133 A   134 A   135 A                  
  8.208   8.221   8.291  14.705  14.807  14.895  28.951  29.508
136 A   137 A   138 A   139 A   140 A   141 A   142 A   143 A                  
 29.519  29.536  29.852  29.857  29.864  29.880  29.970  36.688
144 A   145 A   146 A   147 A   148 A   149 A   150 A   151 A                  
 49.473 130.566 130.575 130.597 154.332 166.113 293.894 293.904
152 A   153 A   154 A   155 A   156 A   157 A   158 A   159 A                  
293.9881028.4141912.253
160 A   161 A   162 A                                                          

 Occupation and symmetry of molecular orbitals

 Point group: C1 (1 irreducible representation).

                           A     All 
 -------------------------------------
 All molecular orbitals:
  - Alpha                  162   162 
  - Beta                   162   162 
 -------------------------------------
 Alpha orbitals:
  - Frozen occupied        33    33  
  - Active occupied        22    22  
  - Active virtual         107   107 
  - Frozen virtual         0     0   
 -------------------------------------
 Beta orbitals:
  - Frozen occupied        33    33  
  - Active occupied        22    22  
  - Active virtual         107   107 
  - Frozen virtual         0     0   
 -------------------------------------

 Import integrals:   CPU 0.00 s  wall 0.00 s

 Import integrals:   CPU 132.51 s  wall 23.08 s

 MP2 amplitudes:   CPU 0.22 s  wall 0.13 s

Running a double precision version
           CCSD T amplitudes will be solved using DIIS.

           Start     Size      MaxIter   EConv     TConv     
           3         7         100       1.00e-07  1.00e-05  
 ------------------------------------------------------------------------------
           Energy (a.u.)   Ediff      Tdiff       Comment
 ------------------------------------------------------------------------------
         -9885.13018738                           
     1   -9885.10373541   2.65e-02   8.23e-01     
     2   -9885.13050773   2.68e-02   1.19e-01     
     3   -9885.12831349   2.19e-03   5.28e-02     
     4   -9885.13094963   2.64e-03   1.69e-02     Switched to DIIS steps.
     5   -9885.13182292   8.73e-04   1.25e-02     
     6   -9885.13185227   2.94e-05   2.64e-03     
     7   -9885.13185544   3.17e-06   1.37e-03     
     8   -9885.13186235   6.91e-06   3.22e-04     
     9   -9885.13186390   1.55e-06   2.31e-04     
    10   -9885.13186302   8.89e-07   7.44e-05     
    11   -9885.13186329   2.76e-07   3.02e-05     
    12   -9885.13186312   1.72e-07   1.44e-05     
    13   -9885.13186310   2.11e-08   4.29e-06     
 ------------------------------------------------------------------------------
         -9885.13186310                           CCSD T converged.

End of double precision
 SCF energy                 = -9884.34897893
 MP2 energy                 = -9885.13018738
 CCSD correlation energy     =    -0.78288417
 CCSD total energy           = -9885.13186310

 CCSD  T1^2 = 0.0143  T2^2 = 0.2946  Leading amplitudes:

 Amplitude    Orbitals with energies
 -0.0269       50 (A) A                  ->    56 (A) A                   
              -0.5119                          0.0003                     
 -0.0269       50 (A) B                  ->    56 (A) B                   
              -0.5119                          0.0003                     
 -0.0253       55 (A) A                  ->    56 (A) A                   
              -0.3711                          0.0003                     
 -0.0253       55 (A) B                  ->    56 (A) B                   
              -0.3711                          0.0003                     

 Amplitude    Orbitals with energies
 -0.0713       50 (A) A      50 (A) B    ->    56 (A) A      56 (A) B     
              -0.5119       -0.5119            0.0003        0.0003       
  0.0713       50 (A) A      50 (A) B    ->    56 (A) B      56 (A) A     
              -0.5119       -0.5119            0.0003        0.0003       
  0.0713       50 (A) B      50 (A) A    ->    56 (A) A      56 (A) B     
              -0.5119       -0.5119            0.0003        0.0003       
 -0.0713       50 (A) B      50 (A) A    ->    56 (A) B      56 (A) A     
              -0.5119       -0.5119            0.0003        0.0003       

 Computing CCSD intemediates for later calculations in double precision
 Finished.

Running a double precision version
           CCSD Lambda amplitudes will be solved using DIIS.
           Start     Size      MaxIter   EConv     LConv     
           3         7         100       1.00e-07  1.00e-05  
 ------------------------------------------------------------------------------
            Enorm      Ldiff       Comment
 ------------------------------------------------------------------------------
     1     5.65e-02   4.18e-02     
     2     1.50e-02   5.57e-03     
     3     6.35e-03   1.92e-03     
     4     3.70e-03   1.19e-03     Switched to DIIS steps.
     5     1.16e-03   6.69e-04     
     6     5.61e-04   1.80e-04     
     7     1.89e-04   4.28e-05     
     8     8.89e-05   4.93e-08     
     9     3.17e-05   3.18e-06     
    10     1.29e-05   1.29e-06     
    11     5.28e-06   2.37e-07     
    12     2.18e-06   7.58e-08     
    13     1.11e-06   1.30e-07     
    14     5.61e-07   2.98e-08     
    15     3.26e-07   4.46e-08     
    16     1.54e-07   1.80e-08     
    17     7.71e-08   6.78e-09     
 ------------------------------------------------------------------------------
                                   CCSD Lambda converged.

 Computing density matrices in double precision...
           Orbital response amplitudes will be solved using DIIS.
           Start     Size      MaxIter   EConv     LConv     
           3         7         100       1.00e-06  1.00e-06  
 ------------------------------------------------------------------------------
            Enorm      Ldiff       Comment
 ------------------------------------------------------------------------------
     1     1.17e-01   5.50e-03     
     2     1.14e-01   2.71e-03     
     3     1.41e-01   2.51e-02     
     4     2.09e-02   5.61e-02     Switched to DIIS steps.
     5     9.22e-03   7.00e-03     
     6     1.19e-03   5.53e-04     
     7     8.24e-04   3.30e-05     
     8     2.53e-04   1.57e-04     
     9     5.33e-05   4.13e-05     
    10     1.36e-05   6.63e-06     
    11     7.65e-06   1.00e-07     
    12     1.70e-06   4.40e-07     
    13     9.42e-07   4.48e-07     
 ------------------------------------------------------------------------------
                                   Orbital response converged.

 Computing density matrices... Done.
 CCSD calculation:   CPU 4749.08 s  wall 812.07 s

 Transferring MO TPDM to AO TPDM
 Transferring g2_o1o1o1o1
 Transferring g2_o1o1o1v1
 Transferring g2_o1o1v1v1
 Transferring g2_o1v1o1v1
 Transferring g2_o1v1v1v1
 Transferring g2_v1v1v1v1
 Adding separable TPDM
 Computing TPDM gradient
 --------------------------------------------------------
 2e gradient
  Atom          X               Y               Z
 --------------------------------------------------------
    1        -65.280608       -1.000040        0.000000  
    2          7.344217      -19.522307       -0.000000  
    3          2.691748       33.326014        0.000000  
    4         55.244643      -12.803667        0.000000  
 --------------------------------------------------------
 --------------------------------------------------------
 Final gradient
  Atom          X               Y               Z
 --------------------------------------------------------
    1        -65.280608       -1.000040        0.000000  
    2          7.344217      -19.522307       -0.000000  
    3          2.691748       33.326014        0.000000  
    4         55.244643      -12.803667        0.000000  
 --------------------------------------------------------
 Analytic gradient from two-electron contribution:   CPU 611.24 s  wall 118.38 s

 Total ccman2 time:   CPU 5500.87 s  wall 955.50 s


 --------------------------------------------------------------

                    Orbital Energies (a.u.)
 --------------------------------------------------------------

 Alpha MOs
 -- Occupied --
********-490.0376-180.9023-169.7091-169.7078-169.7078 -80.0627 -65.1717
-58.5315 -58.5303 -58.5301 -37.9559 -33.1451 -33.1390 -33.1390 -24.3293
-24.3272 -24.3272 -24.3215 -24.3215 -15.6381  -9.8515  -7.6005  -7.4645
 -7.4576  -7.4569  -7.2723  -5.5077  -5.4931  -5.4930  -5.4927  -5.4917
 -5.4913  -3.2034  -3.2006  -3.1998  -3.1921  -3.1921  -2.4318  -2.4250
 -2.4249  -2.4081  -2.4081  -1.1914  -1.0322  -0.8621  -0.7194  -0.5673
 -0.5457  -0.5119  -0.4385  -0.4309  -0.4157  -0.3819  -0.3711
 -- Virtual --
  0.0003   0.0233   0.0553   0.0665   0.0857   0.0871   0.1087   0.1222
  0.1296   0.1307   0.1859   0.2075   0.2177   0.2287   0.2577   0.2947
  0.3176   0.3232   0.3532   0.3804   0.3862   0.4713   0.5339   0.5584
  0.5718   0.5734   0.5839   0.6000   0.6049   0.6423   0.6720   0.7078
  0.7437   0.7744   0.7994   0.8267   0.8482   0.8821   0.9153   0.9865
  0.9914   1.0085   1.0687   1.1627   1.2709   1.3373   1.4344   1.5255
  1.5482   1.5919   1.7728   1.8559   1.9416   2.2675   2.3116   2.3144
  2.3748   2.4158   2.4244   2.5659   2.9329   4.2412   4.2615   4.4401
  4.4620   4.4736   4.4968   4.5254   4.5395   4.5471   4.5550   4.6216
  4.7179   4.7642   4.8618   6.5142   6.5279   6.5543   7.1990   7.4944
  8.2082   8.2208   8.2910  14.7054  14.8068  14.8955  28.9508  29.5076
 29.5192  29.5359  29.8524  29.8574  29.8640  29.8795  29.9699  36.6879
 49.4732 130.5660 130.5750 130.5969 154.3325 166.1132 293.8939 293.9044
293.98771028.41391912.2526
 --------------------------------------------------------------

          Ground-State Mulliken Net Atomic Charges

     Atom                 Charge (a.u.)
  ----------------------------------------
      1 I                     0.127911
      2 N                    -0.284156
      3 P                     0.343700
      4 Br                   -0.187455
  ----------------------------------------
  Sum of atomic charges =    -0.000000

 -----------------------------------------------------------------
                    Cartesian Multipole Moments
 -----------------------------------------------------------------
    Charge (ESU x 10^10)
                 0.0000
    Dipole Moment (Debye)
         X       1.1753      Y      -1.8245      Z       0.0000
       Tot       2.1703
    Quadrupole Moments (Debye-Ang)
        XX     -64.0482     XY       0.4978     YY     -67.2642
        XZ       0.0000     YZ      -0.0000     ZZ     -65.4192
    Octopole Moments (Debye-Ang^2)
       XXX      35.0523    XXY       3.9770    XYY       1.4654
       YYY       7.9087    XXZ      -0.0000    XYZ       0.0000
       YYZ       0.0000    XZZ       1.6767    YZZ       1.8536
       ZZZ       0.0000
    Hexadecapole Moments (Debye-Ang^3)
      XXXX   -1751.8171   XXXY     -32.2367   XXYY    -335.9310
      XYYY      -9.0625   YYYY    -156.3189   XXXZ       0.0000
      XXYZ      -0.0000   XYYZ      -0.0000   YYYZ      -0.0000
      XXZZ    -330.1433   XYZZ      -2.2763   YYZZ     -39.6103
      XZZZ       0.0000   YZZZ      -0.0000   ZZZZ     -87.6883
 -----------------------------------------------------------------
 DrvMan completing analytic gradient of the correlated energy
 Correlated dipole moment
            1
    1   0.4623844
    2  -0.7178186
    3   0.0000000
 Energy read as -9885.131863099
 Full Analytical Gradient: (in a.u., or Hartree/Bohr)
             1             2             3             4
    1    0.00007800    0.00039419   -0.00068806    0.00021587
    2    0.00003820    0.00037900   -0.00026735   -0.00014985
    3    0.00000000   -0.00000000    0.00000000   -0.00000000
 Gradient time:  CPU 0.76 s  wall 0.77 s
 ----------------------------------------------------------------
             Standard Nuclear Orientation (Angstroms)
    I     Atom           X                Y                Z
 ----------------------------------------------------------------
    1      I       2.1367695935     0.0549563282    -0.0000000000
    2      N       0.0828018110     0.4667462915    -0.0000000000
    3      P      -0.8588626682    -0.7994796792     0.0000000000
    4      Br     -2.8841560317     0.1664938786    -0.0000000000
 ----------------------------------------------------------------
 Nuclear Repulsion Energy =   626.7262785336 hartrees
 There are       55 alpha and       55 beta electrons

                       Distance Matrix (Angstroms)
             I (  1)   N (  2)   P (  3)
   N (  2)  2.094840
   P (  3)  3.115104  1.577992
   Br(  4)  5.022164  2.982112  2.243862

 Requested basis set is 6-311++G(d,p)
 There are 62 shells and 162 basis functions
 A cutoff of  1.0D-14 yielded   1526 shell pairs
 There are     11134 function pairs (     12555 Cartesian)
 Smallest overlap matrix eigenvalue = 1.65E-03
 Guess MOs from SCF MO coefficient file

 -----------------------------------------------------------------------
  General SCF calculation program by
  Eric Jon Sundstrom, Paul Horn, Yuezhi Mao, Dmitri Zuev, Alec White,
  David Stuck, Shaama M.S., Shane Yost, Joonho Lee, David Small,
  Daniel Levine, Susi Lehtola, Hugh Burton, Evgeny Epifanovsky
 -----------------------------------------------------------------------
 Hartree-Fock
 using 6 threads for integral computing
 -------------------------------------------------------
 OpenMP Integral computing Module                
 Release: version 2.0, May 2017, Q-Chem Inc. Pleasanton 
 -------------------------------------------------------
 A restricted SCF calculation will be
 performed using DIIS
 SCF converges when DIIS error is below 1.0e-08
 ---------------------------------------
  Cycle       Energy         DIIS error
 ---------------------------------------
    1   -9884.3490816227      1.58e-05  
    2   -9884.3490824478      8.73e-06  
    3   -9884.3490826473      3.91e-06  
    4   -9884.3490827115      8.10e-07  
    5   -9884.3490827163      2.53e-07  
    6   -9884.3490827170      1.05e-07  
    7   -9884.3490827171      4.81e-08  
    8   -9884.3490827172      2.27e-08  
    9   -9884.3490827172      7.12e-09  Convergence criterion met
 ---------------------------------------
 SCF time:   CPU 12.61s  wall 2.00s 
 SCF   energy in the final basis set =    -9884.3490827172
 Total energy in the final basis set =    -9884.3490827172


 ------------------------------------------------------------------------------

   CCMAN2: suite of methods based on coupled cluster
           and equation of motion theories.

   Components:
   * libvmm-1.3-trunk
     by Evgeny Epifanovsky, Ilya Kaliman.
   * libtensor-2.5-trunk
     by Evgeny Epifanovsky, Michael Wormit, Dmitry Zuev, Sam Manzer, 
        Ilya Kaliman.
   * libcc-2.5-trunk
     by Evgeny Epifanovsky, Arik Landau, Tomasz Kus, Kirill Khistyaev, 
        Dmitry Zuev, Prashant Manohar, Xintian Feng, Anna Krylov, 
        Matthew Goldey, Alec White, Thomas Jagau, Kaushik Nanda, 
        Anastasia Gunina, Alexander Kunitsa, Joonho Lee.

   CCMAN original authors:
   Anna I. Krylov, C. David Sherrill, Steven R. Gwaltney,
   Edward F. C. Byrd (2000)
   Sergey V. Levchenko, Lyudmila V. Slipchenko, Tao Wang,
   Ana-Maria C. Cristian (2003)
   Piotr A. Pieniazek, C. Melania Oana, Evgeny Epifanovsky (2007)
   Prashant Manohar (2009)

 ------------------------------------------------------------------------------


 Allocating and initializing 30808MB of RAM...
 Calculation will run on 6 cores.


 Alpha MOs, Restricted
 -- Occupied --                  
******* -490.04 -180.90 -169.71 -169.71 -169.71  -80.06  -65.17
  1 A     2 A     3 A     4 A     5 A     6 A     7 A     8 A                  
-58.531 -58.530 -58.530 -37.956 -33.145 -33.139 -33.139 -24.329
  9 A    10 A    11 A    12 A    13 A    14 A    15 A    16 A                  
-24.327 -24.327 -24.322 -24.322 -15.638  -9.851  -7.600  -7.464
 17 A    18 A    19 A    20 A    21 A    22 A    23 A    24 A                  
 -7.457  -7.457  -7.272  -5.508  -5.493  -5.493  -5.493  -5.492
 25 A    26 A    27 A    28 A    29 A    30 A    31 A    32 A                  
 -5.491  -3.203  -3.200  -3.200  -3.192  -3.192  -2.432  -2.425
 33 A    34 A    35 A    36 A    37 A    38 A    39 A    40 A                  
 -2.425  -2.408  -2.408  -1.192  -1.032  -0.862  -0.719  -0.567
 41 A    42 A    43 A    44 A    45 A    46 A    47 A    48 A                  
 -0.546  -0.512  -0.438  -0.431  -0.416  -0.382  -0.371
 49 A    50 A    51 A    52 A    53 A    54 A    55 A                          
 -- Virtual --                   
  0.001   0.023   0.055   0.067   0.086   0.087   0.109   0.122
 56 A    57 A    58 A    59 A    60 A    61 A    62 A    63 A                  
  0.130   0.131   0.186   0.208   0.218   0.229   0.258   0.295
 64 A    65 A    66 A    67 A    68 A    69 A    70 A    71 A                  
  0.318   0.323   0.353   0.380   0.386   0.472   0.534   0.558
 72 A    73 A    74 A    75 A    76 A    77 A    78 A    79 A                  
  0.572   0.573   0.584   0.600   0.605   0.642   0.672   0.708
 80 A    81 A    82 A    83 A    84 A    85 A    86 A    87 A                  
  0.744   0.774   0.799   0.827   0.848   0.883   0.915   0.986
 88 A    89 A    90 A    91 A    92 A    93 A    94 A    95 A                  
  0.991   1.009   1.069   1.163   1.271   1.338   1.434   1.525
 96 A    97 A    98 A    99 A   100 A   101 A   102 A   103 A                  
  1.548   1.592   1.773   1.856   1.942   2.267   2.312   2.314
104 A   105 A   106 A   107 A   108 A   109 A   110 A   111 A                  
  2.375   2.416   2.425   2.566   2.934   4.241   4.262   4.442
112 A   113 A   114 A   115 A   116 A   117 A   118 A   119 A                  
  4.462   4.474   4.497   4.525   4.540   4.547   4.555   4.622
120 A   121 A   122 A   123 A   124 A   125 A   126 A   127 A                  
  4.718   4.764   4.862   6.514   6.528   6.554   7.199   7.495
128 A   129 A   130 A   131 A   132 A   133 A   134 A   135 A                  
  8.208   8.221   8.291  14.706  14.807  14.897  28.951  29.507
136 A   137 A   138 A   139 A   140 A   141 A   142 A   143 A                  
 29.519  29.536  29.852  29.857  29.864  29.879  29.970  36.688
144 A   145 A   146 A   147 A   148 A   149 A   150 A   151 A                  
 49.473 130.566 130.575 130.597 154.332 166.114 293.894 293.905
152 A   153 A   154 A   155 A   156 A   157 A   158 A   159 A                  
293.9881028.4141912.252
160 A   161 A   162 A                                                          

 Beta MOs, Restricted
 -- Occupied --                  
******* -490.04 -180.90 -169.71 -169.71 -169.71  -80.06  -65.17
  1 A     2 A     3 A     4 A     5 A     6 A     7 A     8 A                  
-58.531 -58.530 -58.530 -37.956 -33.145 -33.139 -33.139 -24.329
  9 A    10 A    11 A    12 A    13 A    14 A    15 A    16 A                  
-24.327 -24.327 -24.322 -24.322 -15.638  -9.851  -7.600  -7.464
 17 A    18 A    19 A    20 A    21 A    22 A    23 A    24 A                  
 -7.457  -7.457  -7.272  -5.508  -5.493  -5.493  -5.493  -5.492
 25 A    26 A    27 A    28 A    29 A    30 A    31 A    32 A                  
 -5.491  -3.203  -3.200  -3.200  -3.192  -3.192  -2.432  -2.425
 33 A    34 A    35 A    36 A    37 A    38 A    39 A    40 A                  
 -2.425  -2.408  -2.408  -1.192  -1.032  -0.862  -0.719  -0.567
 41 A    42 A    43 A    44 A    45 A    46 A    47 A    48 A                  
 -0.546  -0.512  -0.438  -0.431  -0.416  -0.382  -0.371
 49 A    50 A    51 A    52 A    53 A    54 A    55 A                          
 -- Virtual --                   
  0.001   0.023   0.055   0.067   0.086   0.087   0.109   0.122
 56 A    57 A    58 A    59 A    60 A    61 A    62 A    63 A                  
  0.130   0.131   0.186   0.208   0.218   0.229   0.258   0.295
 64 A    65 A    66 A    67 A    68 A    69 A    70 A    71 A                  
  0.318   0.323   0.353   0.380   0.386   0.472   0.534   0.558
 72 A    73 A    74 A    75 A    76 A    77 A    78 A    79 A                  
  0.572   0.573   0.584   0.600   0.605   0.642   0.672   0.708
 80 A    81 A    82 A    83 A    84 A    85 A    86 A    87 A                  
  0.744   0.774   0.799   0.827   0.848   0.883   0.915   0.986
 88 A    89 A    90 A    91 A    92 A    93 A    94 A    95 A                  
  0.991   1.009   1.069   1.163   1.271   1.338   1.434   1.525
 96 A    97 A    98 A    99 A   100 A   101 A   102 A   103 A                  
  1.548   1.592   1.773   1.856   1.942   2.267   2.312   2.314
104 A   105 A   106 A   107 A   108 A   109 A   110 A   111 A                  
  2.375   2.416   2.425   2.566   2.934   4.241   4.262   4.442
112 A   113 A   114 A   115 A   116 A   117 A   118 A   119 A                  
  4.462   4.474   4.497   4.525   4.540   4.547   4.555   4.622
120 A   121 A   122 A   123 A   124 A   125 A   126 A   127 A                  
  4.718   4.764   4.862   6.514   6.528   6.554   7.199   7.495
128 A   129 A   130 A   131 A   132 A   133 A   134 A   135 A                  
  8.208   8.221   8.291  14.706  14.807  14.897  28.951  29.507
136 A   137 A   138 A   139 A   140 A   141 A   142 A   143 A                  
 29.519  29.536  29.852  29.857  29.864  29.879  29.970  36.688
144 A   145 A   146 A   147 A   148 A   149 A   150 A   151 A                  
 49.473 130.566 130.575 130.597 154.332 166.114 293.894 293.905
152 A   153 A   154 A   155 A   156 A   157 A   158 A   159 A                  
293.9881028.4141912.252
160 A   161 A   162 A                                                          

 Occupation and symmetry of molecular orbitals

 Point group: C1 (1 irreducible representation).

                           A     All 
 -------------------------------------
 All molecular orbitals:
  - Alpha                  162   162 
  - Beta                   162   162 
 -------------------------------------
 Alpha orbitals:
  - Frozen occupied        33    33  
  - Active occupied        22    22  
  - Active virtual         107   107 
  - Frozen virtual         0     0   
 -------------------------------------
 Beta orbitals:
  - Frozen occupied        33    33  
  - Active occupied        22    22  
  - Active virtual         107   107 
  - Frozen virtual         0     0   
 -------------------------------------

 Import integrals:   CPU 0.00 s  wall 0.00 s

 Import integrals:   CPU 127.88 s  wall 22.03 s

 MP2 amplitudes:   CPU 0.22 s  wall 0.13 s

Running a double precision version
           CCSD T amplitudes will be solved using DIIS.

           Start     Size      MaxIter   EConv     TConv     
           3         7         100       1.00e-07  1.00e-05  
 ------------------------------------------------------------------------------
           Energy (a.u.)   Ediff      Tdiff       Comment
 ------------------------------------------------------------------------------
         -9885.13014707                           
     1   -9885.10377464   2.64e-02   8.23e-01     
     2   -9885.13049998   2.67e-02   1.19e-01     
     3   -9885.12832330   2.18e-03   5.27e-02     
     4   -9885.13095224   2.63e-03   1.69e-02     Switched to DIIS steps.
     5   -9885.13182331   8.71e-04   1.25e-02     
     6   -9885.13185257   2.93e-05   2.63e-03     
     7   -9885.13185575   3.18e-06   1.37e-03     
     8   -9885.13186263   6.88e-06   3.22e-04     
     9   -9885.13186419   1.56e-06   2.31e-04     
    10   -9885.13186330   8.85e-07   7.42e-05     
    11   -9885.13186358   2.75e-07   3.01e-05     
    12   -9885.13186341   1.71e-07   1.43e-05     
    13   -9885.13186338   2.13e-08   4.24e-06     
 ------------------------------------------------------------------------------
         -9885.13186338                           CCSD T converged.

End of double precision
 SCF energy                 = -9884.34908272
 MP2 energy                 = -9885.13014707
 CCSD correlation energy     =    -0.78278067
 CCSD total energy           = -9885.13186338

 CCSD  T1^2 = 0.0143  T2^2 = 0.2944  Leading amplitudes:

 Amplitude    Orbitals with energies
 -0.0269       50 (A) A                  ->    56 (A) A                   
              -0.5122                          0.0005                     
 -0.0269       50 (A) B                  ->    56 (A) B                   
              -0.5122                          0.0005                     
 -0.0252       55 (A) A                  ->    56 (A) A                   
              -0.3712                          0.0005                     
 -0.0252       55 (A) B                  ->    56 (A) B                   
              -0.3712                          0.0005                     

 Amplitude    Orbitals with energies
 -0.0713       50 (A) A      50 (A) B    ->    56 (A) A      56 (A) B     
              -0.5122       -0.5122            0.0005        0.0005       
  0.0713       50 (A) A      50 (A) B    ->    56 (A) B      56 (A) A     
              -0.5122       -0.5122            0.0005        0.0005       
  0.0713       50 (A) B      50 (A) A    ->    56 (A) A      56 (A) B     
              -0.5122       -0.5122            0.0005        0.0005       
 -0.0713       50 (A) B      50 (A) A    ->    56 (A) B      56 (A) A     
              -0.5122       -0.5122            0.0005        0.0005       

 Computing CCSD intemediates for later calculations in double precision
 Finished.

Running a double precision version
           CCSD Lambda amplitudes will be solved using DIIS.
           Start     Size      MaxIter   EConv     LConv     
           3         7         100       1.00e-07  1.00e-05  
 ------------------------------------------------------------------------------
            Enorm      Ldiff       Comment
 ------------------------------------------------------------------------------
     1     5.64e-02   4.17e-02     
     2     1.50e-02   5.57e-03     
     3     6.34e-03   1.91e-03     
     4     3.69e-03   1.19e-03     Switched to DIIS steps.
     5     1.15e-03   6.67e-04     
     6     5.59e-04   1.79e-04     
     7     1.88e-04   4.24e-05     
     8     8.87e-05   9.25e-08     
     9     3.16e-05   3.18e-06     
    10     1.29e-05   1.29e-06     
    11     5.30e-06   2.38e-07     
    12     2.21e-06   7.64e-08     
    13     1.13e-06   1.31e-07     
    14     5.76e-07   3.06e-08     
    15     3.33e-07   4.53e-08     
    16     1.56e-07   1.81e-08     
    17     7.82e-08   6.66e-09     
 ------------------------------------------------------------------------------
                                   CCSD Lambda converged.

 Computing density matrices in double precision...
           Orbital response amplitudes will be solved using DIIS.
           Start     Size      MaxIter   EConv     LConv     
           3         7         100       1.00e-06  1.00e-06  
 ------------------------------------------------------------------------------
            Enorm      Ldiff       Comment
 ------------------------------------------------------------------------------
     1     1.17e-01   5.53e-03     
     2     1.13e-01   2.72e-03     
     3     1.41e-01   2.50e-02     
     4     2.08e-02   5.61e-02     Switched to DIIS steps.
     5     9.19e-03   6.94e-03     
     6     1.18e-03   5.51e-04     
     7     8.18e-04   3.34e-05     
     8     2.51e-04   1.56e-04     
     9     5.30e-05   4.06e-05     
    10     1.36e-05   6.60e-06     
    11     7.63e-06   1.01e-07     
    12     1.70e-06   4.39e-07     
    13     9.38e-07   4.45e-07     
 ------------------------------------------------------------------------------
                                   Orbital response converged.

 Computing density matrices... Done.
 CCSD calculation:   CPU 4751.79 s  wall 813.77 s

 Transferring MO TPDM to AO TPDM
 Transferring g2_o1o1o1o1
 Transferring g2_o1o1o1v1
 Transferring g2_o1o1v1v1
 Transferring g2_o1v1o1v1
 Transferring g2_o1v1v1v1
 Transferring g2_v1v1v1v1
 Adding separable TPDM
 Computing TPDM gradient
 --------------------------------------------------------
 2e gradient
  Atom          X               Y               Z
 --------------------------------------------------------
    1        -65.298862       -0.999311       -0.000000  
    2          7.340872      -19.539824       -0.000000  
    3          2.717130       33.318496        0.000000  
    4         55.240859      -12.779361        0.000000  
 --------------------------------------------------------
 --------------------------------------------------------
 Final gradient
  Atom          X               Y               Z
 --------------------------------------------------------
    1        -65.298862       -0.999311       -0.000000  
    2          7.340872      -19.539824       -0.000000  
    3          2.717130       33.318496        0.000000  
    4         55.240859      -12.779361        0.000000  
 --------------------------------------------------------
 Analytic gradient from two-electron contribution:   CPU 610.83 s  wall 119.98 s

 Total ccman2 time:   CPU 5497.48 s  wall 957.60 s


 --------------------------------------------------------------

                    Orbital Energies (a.u.)
 --------------------------------------------------------------

 Alpha MOs
 -- Occupied --
********-490.0374-180.9024-169.7092-169.7079-169.7079 -80.0625 -65.1716
-58.5314 -58.5301 -58.5300 -37.9560 -33.1452 -33.1391 -33.1391 -24.3294
-24.3274 -24.3273 -24.3216 -24.3216 -15.6379  -9.8514  -7.6004  -7.4644
 -7.4574  -7.4568  -7.2724  -5.5078  -5.4932  -5.4931  -5.4926  -5.4916
 -5.4912  -3.2033  -3.2004  -3.1997  -3.1920  -3.1920  -2.4319  -2.4251
 -2.4250  -2.4082  -2.4082  -1.1919  -1.0320  -0.8623  -0.7193  -0.5673
 -0.5459  -0.5122  -0.4385  -0.4309  -0.4155  -0.3820  -0.3712
 -- Virtual --
  0.0005   0.0231   0.0553   0.0665   0.0857   0.0871   0.1087   0.1223
  0.1296   0.1308   0.1859   0.2075   0.2178   0.2287   0.2577   0.2947
  0.3176   0.3231   0.3532   0.3805   0.3862   0.4716   0.5340   0.5584
  0.5717   0.5733   0.5839   0.6000   0.6048   0.6423   0.6722   0.7079
  0.7440   0.7745   0.7995   0.8268   0.8483   0.8825   0.9153   0.9861
  0.9912   1.0086   1.0685   1.1626   1.2714   1.3382   1.4343   1.5254
  1.5481   1.5918   1.7729   1.8557   1.9417   2.2675   2.3117   2.3144
  2.3750   2.4159   2.4251   2.5660   2.9342   4.2412   4.2615   4.4416
  4.4619   4.4736   4.4967   4.5253   4.5396   4.5472   4.5551   4.6217
  4.7178   4.7642   4.8618   6.5141   6.5279   6.5542   7.1991   7.4954
  8.2083   8.2209   8.2910  14.7055  14.8070  14.8967  28.9507  29.5075
 29.5191  29.5358  29.8523  29.8573  29.8639  29.8794  29.9698  36.6882
 49.4733 130.5659 130.5749 130.5968 154.3324 166.1145 293.8940 293.9046
293.98781028.41411912.2525
 --------------------------------------------------------------

          Ground-State Mulliken Net Atomic Charges

     Atom                 Charge (a.u.)
  ----------------------------------------
      1 I                     0.128124
      2 N                    -0.284011
      3 P                     0.343804
      4 Br                   -0.187918
  ----------------------------------------
  Sum of atomic charges =     0.000000

 -----------------------------------------------------------------
                    Cartesian Multipole Moments
 -----------------------------------------------------------------
    Charge (ESU x 10^10)
                 0.0000
    Dipole Moment (Debye)
         X       1.1848      Y      -1.8239      Z       0.0000
       Tot       2.1749
    Quadrupole Moments (Debye-Ang)
        XX     -64.0590     XY       0.4968     YY     -67.2661
        XZ       0.0000     YZ      -0.0000     ZZ     -65.4157
    Octopole Moments (Debye-Ang^2)
       XXX      35.1114    XXY       3.9558    XYY       1.4674
       YYY       7.8726    XXZ      -0.0000    XYZ       0.0000
       YYZ       0.0000    XZZ       1.6708    YZZ       1.8402
       ZZZ       0.0000
    Hexadecapole Moments (Debye-Ang^3)
      XXXX   -1751.8145   XXXY     -32.1549   XXYY    -335.9149
      XYYY      -8.9978   YYYY    -156.1994   XXXZ       0.0000
      XXYZ      -0.0000   XYYZ      -0.0000   YYYZ      -0.0000
      XXZZ    -330.1340   XYZZ      -2.2550   YYZZ     -39.5885
      XZZZ       0.0000   YZZZ      -0.0000   ZZZZ     -87.6782
 -----------------------------------------------------------------
 DrvMan completing analytic gradient of the correlated energy
 Correlated dipole moment
            1
    1   0.4661469
    2  -0.7175649
    3   0.0000000
 Energy read as -9885.131863384
 Full Analytical Gradient: (in a.u., or Hartree/Bohr)
             1             2             3             4
    1    0.00006598   -0.00029674    0.00007092    0.00015984
    2    0.00000204   -0.00046175    0.00058997   -0.00013025
    3    0.00000000   -0.00000000    0.00000000   -0.00000000
 Gradient time:  CPU 0.80 s  wall 0.83 s
 ----------------------------------------------------------------
             Standard Nuclear Orientation (Angstroms)
    I     Atom           X                Y                Z
 ----------------------------------------------------------------
    1      I       2.1367695935     0.0549563282    -0.0000000000
    2      N       0.0828018110     0.4667462915    -0.0000000000
    3      P      -0.8588626682    -0.8014796792     0.0000000000
    4      Br     -2.8841560317     0.1664938786    -0.0000000000
 ----------------------------------------------------------------
 Nuclear Repulsion Energy =   626.6191598282 hartrees
 There are       55 alpha and       55 beta electrons

                       Distance Matrix (Angstroms)
             I (  1)   N (  2)   P (  3)
   N (  2)  2.094840
   P (  3)  3.115653  1.579598
   Br(  4)  5.022164  2.982112  2.244724

 Requested basis set is 6-311++G(d,p)
 There are 62 shells and 162 basis functions
 A cutoff of  1.0D-14 yielded   1526 shell pairs
 There are     11134 function pairs (     12555 Cartesian)
 Smallest overlap matrix eigenvalue = 1.65E-03
 Guess MOs from SCF MO coefficient file

 -----------------------------------------------------------------------
  General SCF calculation program by
  Eric Jon Sundstrom, Paul Horn, Yuezhi Mao, Dmitri Zuev, Alec White,
  David Stuck, Shaama M.S., Shane Yost, Joonho Lee, David Small,
  Daniel Levine, Susi Lehtola, Hugh Burton, Evgeny Epifanovsky
 -----------------------------------------------------------------------
 Hartree-Fock
 using 6 threads for integral computing
 -------------------------------------------------------
 OpenMP Integral computing Module                
 Release: version 2.0, May 2017, Q-Chem Inc. Pleasanton 
 -------------------------------------------------------
 A restricted SCF calculation will be
 performed using DIIS
 SCF converges when DIIS error is below 1.0e-08
 ---------------------------------------
  Cycle       Energy         DIIS error
 ---------------------------------------
    1   -9884.3489398186      1.95e-05  
    2   -9884.3489412270      9.98e-06  
    3   -9884.3489414997      5.10e-06  
    4   -9884.3489416143      1.20e-06  
    5   -9884.3489416250      4.14e-07  
    6   -9884.3489416267      1.74e-07  
    7   -9884.3489416272      7.49e-08  
    8   -9884.3489416274      3.17e-08  
    9   -9884.3489416273      1.03e-08  
   10   -9884.3489416273      3.48e-09  Convergence criterion met
 ---------------------------------------
 SCF time:   CPU 13.76s  wall 3.00s 
 SCF   energy in the final basis set =    -9884.3489416273
 Total energy in the final basis set =    -9884.3489416273


 ------------------------------------------------------------------------------

   CCMAN2: suite of methods based on coupled cluster
           and equation of motion theories.

   Components:
   * libvmm-1.3-trunk
     by Evgeny Epifanovsky, Ilya Kaliman.
   * libtensor-2.5-trunk
     by Evgeny Epifanovsky, Michael Wormit, Dmitry Zuev, Sam Manzer, 
        Ilya Kaliman.
   * libcc-2.5-trunk
     by Evgeny Epifanovsky, Arik Landau, Tomasz Kus, Kirill Khistyaev, 
        Dmitry Zuev, Prashant Manohar, Xintian Feng, Anna Krylov, 
        Matthew Goldey, Alec White, Thomas Jagau, Kaushik Nanda, 
        Anastasia Gunina, Alexander Kunitsa, Joonho Lee.

   CCMAN original authors:
   Anna I. Krylov, C. David Sherrill, Steven R. Gwaltney,
   Edward F. C. Byrd (2000)
   Sergey V. Levchenko, Lyudmila V. Slipchenko, Tao Wang,
   Ana-Maria C. Cristian (2003)
   Piotr A. Pieniazek, C. Melania Oana, Evgeny Epifanovsky (2007)
   Prashant Manohar (2009)

 ------------------------------------------------------------------------------


 Allocating and initializing 30808MB of RAM...
 Calculation will run on 6 cores.


 Alpha MOs, Restricted
 -- Occupied --                  
******* -490.04 -180.90 -169.71 -169.71 -169.71  -80.06  -65.17
  1 A     2 A     3 A     4 A     5 A     6 A     7 A     8 A                  
-58.531 -58.530 -58.530 -37.956 -33.145 -33.139 -33.139 -24.329
  9 A    10 A    11 A    12 A    13 A    14 A    15 A    16 A                  
-24.327 -24.327 -24.322 -24.322 -15.638  -9.851  -7.601  -7.464
 17 A    18 A    19 A    20 A    21 A    22 A    23 A    24 A                  
 -7.457  -7.457  -7.272  -5.508  -5.493  -5.493  -5.493  -5.492
 25 A    26 A    27 A    28 A    29 A    30 A    31 A    32 A                  
 -5.491  -3.203  -3.200  -3.200  -3.192  -3.192  -2.432  -2.425
 33 A    34 A    35 A    36 A    37 A    38 A    39 A    40 A                  
 -2.425  -2.408  -2.408  -1.191  -1.032  -0.862  -0.719  -0.567
 41 A    42 A    43 A    44 A    45 A    46 A    47 A    48 A                  
 -0.546  -0.512  -0.438  -0.431  -0.416  -0.382  -0.371
 49 A    50 A    51 A    52 A    53 A    54 A    55 A                          
 -- Virtual --                   
  0.000   0.023   0.055   0.066   0.086   0.087   0.109   0.122
 56 A    57 A    58 A    59 A    60 A    61 A    62 A    63 A                  
  0.130   0.131   0.186   0.207   0.218   0.229   0.258   0.295
 64 A    65 A    66 A    67 A    68 A    69 A    70 A    71 A                  
  0.318   0.323   0.353   0.380   0.386   0.471   0.534   0.558
 72 A    73 A    74 A    75 A    76 A    77 A    78 A    79 A                  
  0.572   0.573   0.584   0.600   0.605   0.642   0.672   0.708
 80 A    81 A    82 A    83 A    84 A    85 A    86 A    87 A                  
  0.744   0.775   0.799   0.827   0.848   0.882   0.915   0.986
 88 A    89 A    90 A    91 A    92 A    93 A    94 A    95 A                  
  0.991   1.008   1.069   1.163   1.271   1.337   1.434   1.525
 96 A    97 A    98 A    99 A   100 A   101 A   102 A   103 A                  
  1.548   1.592   1.773   1.856   1.941   2.267   2.312   2.314
104 A   105 A   106 A   107 A   108 A   109 A   110 A   111 A                  
  2.374   2.416   2.424   2.566   2.933   4.241   4.261   4.440
112 A   113 A   114 A   115 A   116 A   117 A   118 A   119 A                  
  4.462   4.474   4.497   4.525   4.540   4.547   4.555   4.622
120 A   121 A   122 A   123 A   124 A   125 A   126 A   127 A                  
  4.718   4.764   4.862   6.514   6.528   6.554   7.199   7.494
128 A   129 A   130 A   131 A   132 A   133 A   134 A   135 A                  
  8.208   8.221   8.291  14.705  14.807  14.895  28.951  29.508
136 A   137 A   138 A   139 A   140 A   141 A   142 A   143 A                  
 29.519  29.536  29.852  29.857  29.864  29.879  29.970  36.688
144 A   145 A   146 A   147 A   148 A   149 A   150 A   151 A                  
 49.473 130.566 130.575 130.597 154.332 166.113 293.894 293.905
152 A   153 A   154 A   155 A   156 A   157 A   158 A   159 A                  
293.9881028.4141912.253
160 A   161 A   162 A                                                          

 Beta MOs, Restricted
 -- Occupied --                  
******* -490.04 -180.90 -169.71 -169.71 -169.71  -80.06  -65.17
  1 A     2 A     3 A     4 A     5 A     6 A     7 A     8 A                  
-58.531 -58.530 -58.530 -37.956 -33.145 -33.139 -33.139 -24.329
  9 A    10 A    11 A    12 A    13 A    14 A    15 A    16 A                  
-24.327 -24.327 -24.322 -24.322 -15.638  -9.851  -7.601  -7.464
 17 A    18 A    19 A    20 A    21 A    22 A    23 A    24 A                  
 -7.457  -7.457  -7.272  -5.508  -5.493  -5.493  -5.493  -5.492
 25 A    26 A    27 A    28 A    29 A    30 A    31 A    32 A                  
 -5.491  -3.203  -3.200  -3.200  -3.192  -3.192  -2.432  -2.425
 33 A    34 A    35 A    36 A    37 A    38 A    39 A    40 A                  
 -2.425  -2.408  -2.408  -1.191  -1.032  -0.862  -0.719  -0.567
 41 A    42 A    43 A    44 A    45 A    46 A    47 A    48 A                  
 -0.546  -0.512  -0.438  -0.431  -0.416  -0.382  -0.371
 49 A    50 A    51 A    52 A    53 A    54 A    55 A                          
 -- Virtual --                   
  0.000   0.023   0.055   0.066   0.086   0.087   0.109   0.122
 56 A    57 A    58 A    59 A    60 A    61 A    62 A    63 A                  
  0.130   0.131   0.186   0.207   0.218   0.229   0.258   0.295
 64 A    65 A    66 A    67 A    68 A    69 A    70 A    71 A                  
  0.318   0.323   0.353   0.380   0.386   0.471   0.534   0.558
 72 A    73 A    74 A    75 A    76 A    77 A    78 A    79 A                  
  0.572   0.573   0.584   0.600   0.605   0.642   0.672   0.708
 80 A    81 A    82 A    83 A    84 A    85 A    86 A    87 A                  
  0.744   0.775   0.799   0.827   0.848   0.882   0.915   0.986
 88 A    89 A    90 A    91 A    92 A    93 A    94 A    95 A                  
  0.991   1.008   1.069   1.163   1.271   1.337   1.434   1.525
 96 A    97 A    98 A    99 A   100 A   101 A   102 A   103 A                  
  1.548   1.592   1.773   1.856   1.941   2.267   2.312   2.314
104 A   105 A   106 A   107 A   108 A   109 A   110 A   111 A                  
  2.374   2.416   2.424   2.566   2.933   4.241   4.261   4.440
112 A   113 A   114 A   115 A   116 A   117 A   118 A   119 A                  
  4.462   4.474   4.497   4.525   4.540   4.547   4.555   4.622
120 A   121 A   122 A   123 A   124 A   125 A   126 A   127 A                  
  4.718   4.764   4.862   6.514   6.528   6.554   7.199   7.494
128 A   129 A   130 A   131 A   132 A   133 A   134 A   135 A                  
  8.208   8.221   8.291  14.705  14.807  14.895  28.951  29.508
136 A   137 A   138 A   139 A   140 A   141 A   142 A   143 A                  
 29.519  29.536  29.852  29.857  29.864  29.879  29.970  36.688
144 A   145 A   146 A   147 A   148 A   149 A   150 A   151 A                  
 49.473 130.566 130.575 130.597 154.332 166.113 293.894 293.905
152 A   153 A   154 A   155 A   156 A   157 A   158 A   159 A                  
293.9881028.4141912.253
160 A   161 A   162 A                                                          

 Occupation and symmetry of molecular orbitals

 Point group: C1 (1 irreducible representation).

                           A     All 
 -------------------------------------
 All molecular orbitals:
  - Alpha                  162   162 
  - Beta                   162   162 
 -------------------------------------
 Alpha orbitals:
  - Frozen occupied        33    33  
  - Active occupied        22    22  
  - Active virtual         107   107 
  - Frozen virtual         0     0   
 -------------------------------------
 Beta orbitals:
  - Frozen occupied        33    33  
  - Active occupied        22    22  
  - Active virtual         107   107 
  - Frozen virtual         0     0   
 -------------------------------------

 Import integrals:   CPU 0.00 s  wall 0.00 s

 Import integrals:   CPU 129.39 s  wall 22.55 s

 MP2 amplitudes:   CPU 0.22 s  wall 0.13 s

Running a double precision version
           CCSD T amplitudes will be solved using DIIS.

           Start     Size      MaxIter   EConv     TConv     
           3         7         100       1.00e-07  1.00e-05  
 ------------------------------------------------------------------------------
           Energy (a.u.)   Ediff      Tdiff       Comment
 ------------------------------------------------------------------------------
         -9885.13019251                           
     1   -9885.10372359   2.65e-02   8.23e-01     
     2   -9885.13050902   2.68e-02   1.20e-01     
     3   -9885.12831070   2.20e-03   5.29e-02     
     4   -9885.13094898   2.64e-03   1.69e-02     Switched to DIIS steps.
     5   -9885.13182300   8.74e-04   1.25e-02     
     6   -9885.13185246   2.95e-05   2.64e-03     
     7   -9885.13185561   3.15e-06   1.37e-03     
     8   -9885.13186252   6.91e-06   3.22e-04     
     9   -9885.13186408   1.56e-06   2.32e-04     
    10   -9885.13186319   8.91e-07   7.46e-05     
    11   -9885.13186347   2.78e-07   3.03e-05     
    12   -9885.13186330   1.72e-07   1.44e-05     
    13   -9885.13186328   2.11e-08   4.30e-06     
 ------------------------------------------------------------------------------
         -9885.13186328                           CCSD T converged.

End of double precision
 SCF energy                 = -9884.34894163
 MP2 energy                 = -9885.13019251
 CCSD correlation energy     =    -0.78292165
 CCSD total energy           = -9885.13186328

 CCSD  T1^2 = 0.0143  T2^2 = 0.2946  Leading amplitudes:

 Amplitude    Orbitals with energies
  0.0269       50 (A) A                  ->    56 (A) A                   
              -0.5119                          0.0002                     
  0.0269       50 (A) B                  ->    56 (A) B                   
              -0.5119                          0.0002                     
  0.0253       55 (A) A                  ->    56 (A) A                   
              -0.3711                          0.0002                     
  0.0253       55 (A) B                  ->    56 (A) B                   
              -0.3711                          0.0002                     

 Amplitude    Orbitals with energies
 -0.0715       50 (A) A      50 (A) B    ->    56 (A) A      56 (A) B     
              -0.5119       -0.5119            0.0002        0.0002       
  0.0715       50 (A) A      50 (A) B    ->    56 (A) B      56 (A) A     
              -0.5119       -0.5119            0.0002        0.0002       
  0.0715       50 (A) B      50 (A) A    ->    56 (A) A      56 (A) B     
              -0.5119       -0.5119            0.0002        0.0002       
 -0.0715       50 (A) B      50 (A) A    ->    56 (A) B      56 (A) A     
              -0.5119       -0.5119            0.0002        0.0002       

 Computing CCSD intemediates for later calculations in double precision
 Finished.

Running a double precision version
           CCSD Lambda amplitudes will be solved using DIIS.
           Start     Size      MaxIter   EConv     LConv     
           3         7         100       1.00e-07  1.00e-05  
 ------------------------------------------------------------------------------
            Enorm      Ldiff       Comment
 ------------------------------------------------------------------------------
     1     5.66e-02   4.18e-02     
     2     1.50e-02   5.58e-03     
     3     6.36e-03   1.92e-03     
     4     3.71e-03   1.20e-03     Switched to DIIS steps.
     5     1.16e-03   6.70e-04     
     6     5.62e-04   1.80e-04     
     7     1.89e-04   4.29e-05     
     8     8.91e-05   6.14e-08     
     9     3.18e-05   3.20e-06     
    10     1.30e-05   1.30e-06     
    11     5.29e-06   2.41e-07     
    12     2.18e-06   7.72e-08     
    13     1.11e-06   1.31e-07     
    14     5.60e-07   3.02e-08     
    15     3.25e-07   4.47e-08     
    16     1.54e-07   1.81e-08     
    17     7.72e-08   6.84e-09     
 ------------------------------------------------------------------------------
                                   CCSD Lambda converged.

 Computing density matrices in double precision...
           Orbital response amplitudes will be solved using DIIS.
           Start     Size      MaxIter   EConv     LConv     
           3         7         100       1.00e-06  1.00e-06  
 ------------------------------------------------------------------------------
            Enorm      Ldiff       Comment
 ------------------------------------------------------------------------------
     1     1.17e-01   5.46e-03     
     2     1.14e-01   2.70e-03     
     3     1.42e-01   2.52e-02     
     4     2.10e-02   5.62e-02     Switched to DIIS steps.
     5     9.24e-03   7.00e-03     
     6     1.19e-03   5.52e-04     
     7     8.26e-04   3.27e-05     
     8     2.54e-04   1.57e-04     
     9     5.34e-05   4.15e-05     
    10     1.37e-05   6.65e-06     
    11     7.67e-06   1.00e-07     
    12     1.71e-06   4.44e-07     
    13     9.50e-07   4.52e-07     
 ------------------------------------------------------------------------------
                                   Orbital response converged.

 Computing density matrices... Done.
 CCSD calculation:   CPU 4748.37 s  wall 812.06 s

 Transferring MO TPDM to AO TPDM
 Transferring g2_o1o1o1o1
 Transferring g2_o1o1o1v1
 Transferring g2_o1o1v1v1
 Transferring g2_o1v1o1v1
 Transferring g2_o1v1v1v1
 Transferring g2_v1v1v1v1
 Adding separable TPDM
 Computing TPDM gradient
 --------------------------------------------------------
 2e gradient
  Atom          X               Y               Z
 --------------------------------------------------------
    1        -65.282331       -1.010943        0.000000  
    2          7.359734      -19.529858       -0.000000  
    3          2.708700       33.340859       -0.000000  
    4         55.213897      -12.800057       -0.000000  
 --------------------------------------------------------
 --------------------------------------------------------
 Final gradient
  Atom          X               Y               Z
 --------------------------------------------------------
    1        -65.282331       -1.010943        0.000000  
    2          7.359734      -19.529858       -0.000000  
    3          2.708700       33.340859       -0.000000  
    4         55.213897      -12.800057       -0.000000  
 --------------------------------------------------------
 Analytic gradient from two-electron contribution:   CPU 604.44 s  wall 113.81 s

 Total ccman2 time:   CPU 5489.56 s  wall 950.28 s


 --------------------------------------------------------------

                    Orbital Energies (a.u.)
 --------------------------------------------------------------

 Alpha MOs
 -- Occupied --
********-490.0374-180.9023-169.7091-169.7078-169.7078 -80.0628 -65.1716
-58.5314 -58.5301 -58.5300 -37.9559 -33.1451 -33.1390 -33.1390 -24.3293
-24.3273 -24.3272 -24.3215 -24.3215 -15.6382  -9.8514  -7.6006  -7.4644
 -7.4574  -7.4568  -7.2723  -5.5077  -5.4931  -5.4931  -5.4928  -5.4918
 -5.4915  -3.2033  -3.2004  -3.1997  -3.1920  -3.1920  -2.4318  -2.4250
 -2.4249  -2.4081  -2.4081  -1.1915  -1.0319  -0.8622  -0.7195  -0.5672
 -0.5457  -0.5119  -0.4384  -0.4308  -0.4157  -0.3820  -0.3711
 -- Virtual --
  0.0002   0.0232   0.0552   0.0665   0.0857   0.0871   0.1087   0.1221
  0.1296   0.1307   0.1859   0.2074   0.2177   0.2287   0.2577   0.2947
  0.3176   0.3232   0.3532   0.3804   0.3862   0.4713   0.5339   0.5584
  0.5717   0.5733   0.5840   0.6000   0.6049   0.6421   0.6723   0.7079
  0.7438   0.7745   0.7994   0.8267   0.8479   0.8820   0.9152   0.9863
  0.9909   1.0082   1.0687   1.1626   1.2706   1.3368   1.4343   1.5255
  1.5481   1.5918   1.7726   1.8559   1.9412   2.2675   2.3117   2.3145
  2.3745   2.4159   2.4242   2.5658   2.9326   4.2410   4.2615   4.4398
  4.4620   4.4736   4.4967   4.5253   4.5396   4.5472   4.5550   4.6216
  4.7178   4.7639   4.8618   6.5141   6.5279   6.5543   7.1990   7.4941
  8.2083   8.2209   8.2909  14.7053  14.8067  14.8951  28.9507  29.5075
 29.5192  29.5359  29.8523  29.8574  29.8640  29.8795  29.9699  36.6878
 49.4732 130.5659 130.5750 130.5969 154.3325 166.1129 293.8940 293.9045
293.98761028.41391912.2525
 --------------------------------------------------------------

          Ground-State Mulliken Net Atomic Charges

     Atom                 Charge (a.u.)
  ----------------------------------------
      1 I                     0.127684
      2 N                    -0.283553
      3 P                     0.343864
      4 Br                   -0.187995
  ----------------------------------------
  Sum of atomic charges =    -0.000000

 -----------------------------------------------------------------
                    Cartesian Multipole Moments
 -----------------------------------------------------------------
    Charge (ESU x 10^10)
                -0.0000
    Dipole Moment (Debye)
         X       1.1830      Y      -1.8283      Z      -0.0000
       Tot       2.1776
    Quadrupole Moments (Debye-Ang)
        XX     -64.0773     XY       0.5007     YY     -67.2559
        XZ       0.0000     YZ      -0.0000     ZZ     -65.4218
    Octopole Moments (Debye-Ang^2)
       XXX      35.1041    XXY       3.9932    XYY       1.4522
       YYY       7.9348    XXZ       0.0000    XYZ       0.0000
       YYZ       0.0000    XZZ       1.6765    YZZ       1.8632
       ZZZ      -0.0000
    Hexadecapole Moments (Debye-Ang^3)
      XXXX   -1752.0741   XXXY     -32.2674   XXYY    -335.9347
      XYYY      -9.0500   YYYY    -156.4064   XXXZ       0.0000
      XXYZ       0.0000   XYYZ      -0.0000   YYYZ      -0.0000
      XXZZ    -330.1595   XYZZ      -2.2749   YYZZ     -39.6259
      XZZZ       0.0000   YZZZ       0.0000   ZZZZ     -87.6950
 -----------------------------------------------------------------
 DrvMan completing analytic gradient of the correlated energy
 Correlated dipole moment
            1
    1   0.4654146
    2  -0.7193105
    3  -0.0000000
 Energy read as -9885.131863276
 Full Analytical Gradient: (in a.u., or Hartree/Bohr)
             1             2             3             4
    1   -0.00000138    0.00045830   -0.00040948   -0.00004744
    2    0.00002519    0.00057707   -0.00064407    0.00004180
    3   -0.00000000   -0.00000000    0.00000000    0.00000000
 Gradient time:  CPU 0.77 s  wall 0.79 s
 ----------------------------------------------------------------
             Standard Nuclear Orientation (Angstroms)
    I     Atom           X                Y                Z
 ----------------------------------------------------------------
    1      I       2.1367695935     0.0549563282    -0.0000000000
    2      N       0.0828018110     0.4667462915    -0.0000000000
    3      P      -0.8588626682    -0.8004796792     0.0010000000
    4      Br     -2.8841560317     0.1664938786    -0.0000000000
 ----------------------------------------------------------------
 Nuclear Repulsion Energy =   626.6726971192 hartrees
 There are       55 alpha and       55 beta electrons

                       Distance Matrix (Angstroms)
             I (  1)   N (  2)   P (  3)
   N (  2)  2.094840
   P (  3)  3.115379  1.578795
   Br(  4)  5.022164  2.982112  2.244293

 Requested basis set is 6-311++G(d,p)
 There are 62 shells and 162 basis functions
 A cutoff of  1.0D-14 yielded   1526 shell pairs
 There are     11134 function pairs (     12555 Cartesian)
 Smallest overlap matrix eigenvalue = 1.65E-03
 Guess MOs from SCF MO coefficient file

 -----------------------------------------------------------------------
  General SCF calculation program by
  Eric Jon Sundstrom, Paul Horn, Yuezhi Mao, Dmitri Zuev, Alec White,
  David Stuck, Shaama M.S., Shane Yost, Joonho Lee, David Small,
  Daniel Levine, Susi Lehtola, Hugh Burton, Evgeny Epifanovsky
 -----------------------------------------------------------------------
 Hartree-Fock
 using 6 threads for integral computing
 -------------------------------------------------------
 OpenMP Integral computing Module                
 Release: version 2.0, May 2017, Q-Chem Inc. Pleasanton 
 -------------------------------------------------------
 A restricted SCF calculation will be
 performed using DIIS
 SCF converges when DIIS error is below 1.0e-08
 ---------------------------------------
  Cycle       Energy         DIIS error
 ---------------------------------------
    1   -9884.3490119509      1.20e-05  
    2   -9884.3490126075      5.41e-06  
    3   -9884.3490127071      3.44e-06  
    4   -9884.3490127624      8.50e-07  
    5   -9884.3490127707      3.79e-07  
    6   -9884.3490127735      2.09e-07  
    7   -9884.3490127745      9.40e-08  
    8   -9884.3490127748      3.66e-08  
    9   -9884.3490127746      1.44e-08  
   10   -9884.3490127747      5.32e-09  Convergence criterion met
 ---------------------------------------
 SCF time:   CPU 13.94s  wall 3.00s 
 SCF   energy in the final basis set =    -9884.3490127747
 Total energy in the final basis set =    -9884.3490127747


 ------------------------------------------------------------------------------

   CCMAN2: suite of methods based on coupled cluster
           and equation of motion theories.

   Components:
   * libvmm-1.3-trunk
     by Evgeny Epifanovsky, Ilya Kaliman.
   * libtensor-2.5-trunk
     by Evgeny Epifanovsky, Michael Wormit, Dmitry Zuev, Sam Manzer, 
        Ilya Kaliman.
   * libcc-2.5-trunk
     by Evgeny Epifanovsky, Arik Landau, Tomasz Kus, Kirill Khistyaev, 
        Dmitry Zuev, Prashant Manohar, Xintian Feng, Anna Krylov, 
        Matthew Goldey, Alec White, Thomas Jagau, Kaushik Nanda, 
        Anastasia Gunina, Alexander Kunitsa, Joonho Lee.

   CCMAN original authors:
   Anna I. Krylov, C. David Sherrill, Steven R. Gwaltney,
   Edward F. C. Byrd (2000)
   Sergey V. Levchenko, Lyudmila V. Slipchenko, Tao Wang,
   Ana-Maria C. Cristian (2003)
   Piotr A. Pieniazek, C. Melania Oana, Evgeny Epifanovsky (2007)
   Prashant Manohar (2009)

 ------------------------------------------------------------------------------


 Allocating and initializing 30808MB of RAM...
 Calculation will run on 6 cores.


 Alpha MOs, Restricted
 -- Occupied --                  
******* -490.04 -180.90 -169.71 -169.71 -169.71  -80.06  -65.17
  1 A     2 A     3 A     4 A     5 A     6 A     7 A     8 A                  
-58.531 -58.530 -58.530 -37.956 -33.145 -33.139 -33.139 -24.329
  9 A    10 A    11 A    12 A    13 A    14 A    15 A    16 A                  
-24.327 -24.327 -24.322 -24.322 -15.638  -9.851  -7.601  -7.464
 17 A    18 A    19 A    20 A    21 A    22 A    23 A    24 A                  
 -7.457  -7.457  -7.272  -5.508  -5.493  -5.493  -5.493  -5.492
 25 A    26 A    27 A    28 A    29 A    30 A    31 A    32 A                  
 -5.491  -3.203  -3.200  -3.200  -3.192  -3.192  -2.432  -2.425
 33 A    34 A    35 A    36 A    37 A    38 A    39 A    40 A                  
 -2.425  -2.408  -2.408  -1.192  -1.032  -0.862  -0.719  -0.567
 41 A    42 A    43 A    44 A    45 A    46 A    47 A    48 A                  
 -0.546  -0.512  -0.438  -0.431  -0.416  -0.382  -0.371
 49 A    50 A    51 A    52 A    53 A    54 A    55 A                          
 -- Virtual --                   
  0.000   0.023   0.055   0.067   0.086   0.087   0.109   0.122
 56 A    57 A    58 A    59 A    60 A    61 A    62 A    63 A                  
  0.130   0.131   0.186   0.207   0.218   0.229   0.258   0.295
 64 A    65 A    66 A    67 A    68 A    69 A    70 A    71 A                  
  0.318   0.323   0.353   0.380   0.386   0.471   0.534   0.558
 72 A    73 A    74 A    75 A    76 A    77 A    78 A    79 A                  
  0.572   0.573   0.584   0.600   0.605   0.642   0.672   0.708
 80 A    81 A    82 A    83 A    84 A    85 A    86 A    87 A                  
  0.744   0.775   0.799   0.827   0.848   0.882   0.915   0.986
 88 A    89 A    90 A    91 A    92 A    93 A    94 A    95 A                  
  0.991   1.008   1.069   1.163   1.271   1.337   1.434   1.525
 96 A    97 A    98 A    99 A   100 A   101 A   102 A   103 A                  
  1.548   1.592   1.773   1.856   1.941   2.267   2.312   2.314
104 A   105 A   106 A   107 A   108 A   109 A   110 A   111 A                  
  2.375   2.416   2.425   2.566   2.933   4.241   4.261   4.441
112 A   113 A   114 A   115 A   116 A   117 A   118 A   119 A                  
  4.462   4.474   4.497   4.525   4.540   4.547   4.555   4.622
120 A   121 A   122 A   123 A   124 A   125 A   126 A   127 A                  
  4.718   4.764   4.862   6.514   6.528   6.554   7.199   7.495
128 A   129 A   130 A   131 A   132 A   133 A   134 A   135 A                  
  8.208   8.221   8.291  14.705  14.807  14.896  28.951  29.508
136 A   137 A   138 A   139 A   140 A   141 A   142 A   143 A                  
 29.519  29.536  29.852  29.857  29.864  29.879  29.970  36.688
144 A   145 A   146 A   147 A   148 A   149 A   150 A   151 A                  
 49.473 130.566 130.575 130.597 154.332 166.114 293.894 293.905
152 A   153 A   154 A   155 A   156 A   157 A   158 A   159 A                  
293.9881028.4141912.253
160 A   161 A   162 A                                                          

 Beta MOs, Restricted
 -- Occupied --                  
******* -490.04 -180.90 -169.71 -169.71 -169.71  -80.06  -65.17
  1 A     2 A     3 A     4 A     5 A     6 A     7 A     8 A                  
-58.531 -58.530 -58.530 -37.956 -33.145 -33.139 -33.139 -24.329
  9 A    10 A    11 A    12 A    13 A    14 A    15 A    16 A                  
-24.327 -24.327 -24.322 -24.322 -15.638  -9.851  -7.601  -7.464
 17 A    18 A    19 A    20 A    21 A    22 A    23 A    24 A                  
 -7.457  -7.457  -7.272  -5.508  -5.493  -5.493  -5.493  -5.492
 25 A    26 A    27 A    28 A    29 A    30 A    31 A    32 A                  
 -5.491  -3.203  -3.200  -3.200  -3.192  -3.192  -2.432  -2.425
 33 A    34 A    35 A    36 A    37 A    38 A    39 A    40 A                  
 -2.425  -2.408  -2.408  -1.192  -1.032  -0.862  -0.719  -0.567
 41 A    42 A    43 A    44 A    45 A    46 A    47 A    48 A                  
 -0.546  -0.512  -0.438  -0.431  -0.416  -0.382  -0.371
 49 A    50 A    51 A    52 A    53 A    54 A    55 A                          
 -- Virtual --                   
  0.000   0.023   0.055   0.067   0.086   0.087   0.109   0.122
 56 A    57 A    58 A    59 A    60 A    61 A    62 A    63 A                  
  0.130   0.131   0.186   0.207   0.218   0.229   0.258   0.295
 64 A    65 A    66 A    67 A    68 A    69 A    70 A    71 A                  
  0.318   0.323   0.353   0.380   0.386   0.471   0.534   0.558
 72 A    73 A    74 A    75 A    76 A    77 A    78 A    79 A                  
  0.572   0.573   0.584   0.600   0.605   0.642   0.672   0.708
 80 A    81 A    82 A    83 A    84 A    85 A    86 A    87 A                  
  0.744   0.775   0.799   0.827   0.848   0.882   0.915   0.986
 88 A    89 A    90 A    91 A    92 A    93 A    94 A    95 A                  
  0.991   1.008   1.069   1.163   1.271   1.337   1.434   1.525
 96 A    97 A    98 A    99 A   100 A   101 A   102 A   103 A                  
  1.548   1.592   1.773   1.856   1.941   2.267   2.312   2.314
104 A   105 A   106 A   107 A   108 A   109 A   110 A   111 A                  
  2.375   2.416   2.425   2.566   2.933   4.241   4.261   4.441
112 A   113 A   114 A   115 A   116 A   117 A   118 A   119 A                  
  4.462   4.474   4.497   4.525   4.540   4.547   4.555   4.622
120 A   121 A   122 A   123 A   124 A   125 A   126 A   127 A                  
  4.718   4.764   4.862   6.514   6.528   6.554   7.199   7.495
128 A   129 A   130 A   131 A   132 A   133 A   134 A   135 A                  
  8.208   8.221   8.291  14.705  14.807  14.896  28.951  29.508
136 A   137 A   138 A   139 A   140 A   141 A   142 A   143 A                  
 29.519  29.536  29.852  29.857  29.864  29.879  29.970  36.688
144 A   145 A   146 A   147 A   148 A   149 A   150 A   151 A                  
 49.473 130.566 130.575 130.597 154.332 166.114 293.894 293.905
152 A   153 A   154 A   155 A   156 A   157 A   158 A   159 A                  
293.9881028.4141912.253
160 A   161 A   162 A                                                          

 Occupation and symmetry of molecular orbitals

 Point group: C1 (1 irreducible representation).

                           A     All 
 -------------------------------------
 All molecular orbitals:
  - Alpha                  162   162 
  - Beta                   162   162 
 -------------------------------------
 Alpha orbitals:
  - Frozen occupied        33    33  
  - Active occupied        22    22  
  - Active virtual         107   107 
  - Frozen virtual         0     0   
 -------------------------------------
 Beta orbitals:
  - Frozen occupied        33    33  
  - Active occupied        22    22  
  - Active virtual         107   107 
  - Frozen virtual         0     0   
 -------------------------------------

 Import integrals:   CPU 0.00 s  wall 0.00 s

 Import integrals:   CPU 129.26 s  wall 22.54 s

 MP2 amplitudes:   CPU 0.22 s  wall 0.13 s

Running a double precision version
           CCSD T amplitudes will be solved using DIIS.

           Start     Size      MaxIter   EConv     TConv     
           3         7         100       1.00e-07  1.00e-05  
 ------------------------------------------------------------------------------
           Energy (a.u.)   Ediff      Tdiff       Comment
 ------------------------------------------------------------------------------
         -9885.13017034                           
     1   -9885.10374971   2.64e-02   8.23e-01     
     2   -9885.13050506   2.68e-02   1.19e-01     
     3   -9885.12831759   2.19e-03   5.28e-02     
     4   -9885.13095118   2.63e-03   1.69e-02     Switched to DIIS steps.
     5   -9885.13182373   8.73e-04   1.25e-02     
     6   -9885.13185308   2.94e-05   2.63e-03     
     7   -9885.13185625   3.17e-06   1.37e-03     
     8   -9885.13186315   6.90e-06   3.22e-04     
     9   -9885.13186471   1.56e-06   2.31e-04     
    10   -9885.13186382   8.88e-07   7.44e-05     
    11   -9885.13186410   2.76e-07   3.02e-05     
    12   -9885.13186393   1.71e-07   1.43e-05     
    13   -9885.13186390   2.12e-08   4.27e-06     
 ------------------------------------------------------------------------------
         -9885.13186390                           CCSD T converged.

End of double precision
 SCF energy                 = -9884.34901277
 MP2 energy                 = -9885.13017034
 CCSD correlation energy     =    -0.78285113
 CCSD total energy           = -9885.13186390

 CCSD  T1^2 = 0.0143  T2^2 = 0.2945  Leading amplitudes:

 Amplitude    Orbitals with energies
 -0.0269       50 (A) A                  ->    56 (A) A                   
              -0.5120                          0.0004                     
 -0.0269       50 (A) B                  ->    56 (A) B                   
              -0.5120                          0.0004                     
 -0.0253       55 (A) A                  ->    56 (A) A                   
              -0.3712                          0.0004                     
 -0.0253       55 (A) B                  ->    56 (A) B                   
              -0.3712                          0.0004                     

 Amplitude    Orbitals with energies
 -0.0714       50 (A) A      50 (A) B    ->    56 (A) A      56 (A) B     
              -0.5120       -0.5120            0.0004        0.0004       
  0.0714       50 (A) A      50 (A) B    ->    56 (A) B      56 (A) A     
              -0.5120       -0.5120            0.0004        0.0004       
  0.0714       50 (A) B      50 (A) A    ->    56 (A) A      56 (A) B     
              -0.5120       -0.5120            0.0004        0.0004       
 -0.0714       50 (A) B      50 (A) A    ->    56 (A) B      56 (A) A     
              -0.5120       -0.5120            0.0004        0.0004       

 Computing CCSD intemediates for later calculations in double precision
 Finished.

Running a double precision version
           CCSD Lambda amplitudes will be solved using DIIS.
           Start     Size      MaxIter   EConv     LConv     
           3         7         100       1.00e-07  1.00e-05  
 ------------------------------------------------------------------------------
            Enorm      Ldiff       Comment
 ------------------------------------------------------------------------------
     1     5.65e-02   4.18e-02     
     2     1.50e-02   5.57e-03     
     3     6.35e-03   1.92e-03     
     4     3.70e-03   1.19e-03     Switched to DIIS steps.
     5     1.16e-03   6.69e-04     
     6     5.61e-04   1.79e-04     
     7     1.89e-04   4.26e-05     
     8     8.89e-05   7.70e-08     
     9     3.17e-05   3.19e-06     
    10     1.29e-05   1.29e-06     
    11     5.30e-06   2.39e-07     
    12     2.19e-06   7.68e-08     
    13     1.12e-06   1.31e-07     
    14     5.68e-07   3.04e-08     
    15     3.29e-07   4.50e-08     
    16     1.55e-07   1.81e-08     
    17     7.77e-08   6.75e-09     
 ------------------------------------------------------------------------------
                                   CCSD Lambda converged.

 Computing density matrices in double precision...
           Orbital response amplitudes will be solved using DIIS.
           Start     Size      MaxIter   EConv     LConv     
           3         7         100       1.00e-06  1.00e-06  
 ------------------------------------------------------------------------------
            Enorm      Ldiff       Comment
 ------------------------------------------------------------------------------
     1     1.17e-01   5.50e-03     
     2     1.14e-01   2.71e-03     
     3     1.41e-01   2.51e-02     
     4     2.09e-02   5.61e-02     Switched to DIIS steps.
     5     9.21e-03   6.97e-03     
     6     1.18e-03   5.52e-04     
     7     8.22e-04   3.31e-05     
     8     2.52e-04   1.57e-04     
     9     5.32e-05   4.11e-05     
    10     1.36e-05   6.62e-06     
    11     7.65e-06   1.00e-07     
    12     1.70e-06   4.41e-07     
    13     9.44e-07   4.48e-07     
 ------------------------------------------------------------------------------
                                   Orbital response converged.

 Computing density matrices... Done.
 CCSD calculation:   CPU 4748.89 s  wall 812.02 s

 Transferring MO TPDM to AO TPDM
 Transferring g2_o1o1o1o1
 Transferring g2_o1o1o1v1
 Transferring g2_o1o1v1v1
 Transferring g2_o1v1o1v1
 Transferring g2_o1v1v1v1
 Transferring g2_v1v1v1v1
 Adding separable TPDM
 Computing TPDM gradient
 --------------------------------------------------------
 2e gradient
  Atom          X               Y               Z
 --------------------------------------------------------
    1        -65.290593       -1.005134        0.007355  
    2          7.350304      -19.534838        0.010879  
    3          2.712910       33.329691       -0.032028  
    4         55.227379      -12.789718        0.013794  
 --------------------------------------------------------
 --------------------------------------------------------
 Final gradient
  Atom          X               Y               Z
 --------------------------------------------------------
    1        -65.290593       -1.005134        0.007355  
    2          7.350304      -19.534838        0.010879  
    3          2.712910       33.329691       -0.032028  
    4         55.227379      -12.789718        0.013794  
 --------------------------------------------------------
 Analytic gradient from two-electron contribution:   CPU 608.52 s  wall 117.23 s

 Total ccman2 time:   CPU 5494.32 s  wall 953.67 s


 --------------------------------------------------------------

                    Orbital Energies (a.u.)
 --------------------------------------------------------------

 Alpha MOs
 -- Occupied --
********-490.0374-180.9023-169.7092-169.7078-169.7078 -80.0627 -65.1716
-58.5314 -58.5301 -58.5300 -37.9559 -33.1451 -33.1391 -33.1390 -24.3293
-24.3273 -24.3273 -24.3216 -24.3216 -15.6381  -9.8514  -7.6005  -7.4644
 -7.4574  -7.4568  -7.2724  -5.5078  -5.4931  -5.4931  -5.4927  -5.4917
 -5.4913  -3.2033  -3.2004  -3.1997  -3.1920  -3.1920  -2.4319  -2.4250
 -2.4250  -2.4082  -2.4082  -1.1917  -1.0320  -0.8622  -0.7194  -0.5673
 -0.5458  -0.5120  -0.4385  -0.4308  -0.4156  -0.3820  -0.3712
 -- Virtual --
  0.0004   0.0232   0.0552   0.0665   0.0857   0.0871   0.1087   0.1222
  0.1296   0.1307   0.1859   0.2075   0.2178   0.2287   0.2577   0.2947
  0.3176   0.3231   0.3532   0.3804   0.3862   0.4714   0.5339   0.5584
  0.5717   0.5733   0.5840   0.6000   0.6048   0.6422   0.6723   0.7079
  0.7439   0.7745   0.7994   0.8268   0.8481   0.8822   0.9153   0.9862
  0.9911   1.0084   1.0686   1.1626   1.2710   1.3375   1.4343   1.5254
  1.5481   1.5918   1.7727   1.8558   1.9415   2.2675   2.3117   2.3145
  2.3747   2.4159   2.4246   2.5659   2.9334   4.2411   4.2615   4.4407
  4.4619   4.4736   4.4967   4.5253   4.5396   4.5472   4.5551   4.6217
  4.7178   4.7640   4.8618   6.5141   6.5279   6.5543   7.1991   7.4948
  8.2083   8.2209   8.2910  14.7054  14.8068  14.8959  28.9507  29.5075
 29.5192  29.5359  29.8523  29.8574  29.8640  29.8795  29.9698  36.6880
 49.4733 130.5659 130.5749 130.5969 154.3324 166.1137 293.8940 293.9045
293.98771028.41401912.2525
 --------------------------------------------------------------

          Ground-State Mulliken Net Atomic Charges

     Atom                 Charge (a.u.)
  ----------------------------------------
      1 I                     0.127904
      2 N                    -0.283782
      3 P                     0.343834
      4 Br                   -0.187956
  ----------------------------------------
  Sum of atomic charges =    -0.000000

 -----------------------------------------------------------------
                    Cartesian Multipole Moments
 -----------------------------------------------------------------
    Charge (ESU x 10^10)
                 0.0000
    Dipole Moment (Debye)
         X       1.1839      Y      -1.8261      Z       0.0014
       Tot       2.1763
    Quadrupole Moments (Debye-Ang)
        XX     -64.0681     XY       0.4988     YY     -67.2610
        XZ      -0.0010     YZ       0.0007     ZZ     -65.4187
    Octopole Moments (Debye-Ang^2)
       XXX      35.1077    XXY       3.9745    XYY       1.4598
       YYY       7.9037    XXZ      -0.0175    XYZ       0.0009
       YYZ      -0.0142    XZZ       1.6737    YZZ       1.8517
       ZZZ      -0.0347
    Hexadecapole Moments (Debye-Ang^3)
      XXXX   -1751.9444   XXXY     -32.2112   XXYY    -335.9248
      XYYY      -9.0239   YYYY    -156.3028   XXXZ       0.0462
      XXYZ       0.0060   XYYZ       0.0117   YYYZ       0.0360
      XXZZ    -330.1468   XYZZ      -2.2650   YYZZ     -39.6072
      XZZZ       0.0287   YZZZ       0.0302   ZZZZ     -87.6867
 -----------------------------------------------------------------
 DrvMan completing analytic gradient of the correlated energy
 Correlated dipole moment
            1
    1   0.4657789
    2  -0.7184386
    3   0.0005614
 Energy read as -9885.131863904
 Full Analytical Gradient: (in a.u., or Hartree/Bohr)
             1             2             3             4
    1    0.00003227    0.00008203   -0.00017032    0.00005602
    2    0.00001367    0.00005886   -0.00002837   -0.00004417
    3   -0.00000462    0.00000608    0.00000248   -0.00000394
 Gradient time:  CPU 0.81 s  wall 0.81 s
 ----------------------------------------------------------------
             Standard Nuclear Orientation (Angstroms)
    I     Atom           X                Y                Z
 ----------------------------------------------------------------
    1      I       2.1367695935     0.0549563282    -0.0000000000
    2      N       0.0828018110     0.4667462915    -0.0000000000
    3      P      -0.8588626682    -0.8004796792     0.0000000000
    4      Br     -2.8831560317     0.1664938786    -0.0000000000
 ----------------------------------------------------------------
 Nuclear Repulsion Energy =   626.7759427197 hartrees
 There are       55 alpha and       55 beta electrons

                       Distance Matrix (Angstroms)
             I (  1)   N (  2)   P (  3)
   N (  2)  2.094840
   P (  3)  3.115379  1.578795
   Br(  4)  5.021165  2.981117  2.243391

 Requested basis set is 6-311++G(d,p)
 There are 62 shells and 162 basis functions
 A cutoff of  1.0D-14 yielded   1526 shell pairs
 There are     11134 function pairs (     12555 Cartesian)
 Smallest overlap matrix eigenvalue = 1.65E-03
 Guess MOs from SCF MO coefficient file

 -----------------------------------------------------------------------
  General SCF calculation program by
  Eric Jon Sundstrom, Paul Horn, Yuezhi Mao, Dmitri Zuev, Alec White,
  David Stuck, Shaama M.S., Shane Yost, Joonho Lee, David Small,
  Daniel Levine, Susi Lehtola, Hugh Burton, Evgeny Epifanovsky
 -----------------------------------------------------------------------
 Hartree-Fock
 using 6 threads for integral computing
 -------------------------------------------------------
 OpenMP Integral computing Module                
 Release: version 2.0, May 2017, Q-Chem Inc. Pleasanton 
 -------------------------------------------------------
 A restricted SCF calculation will be
 performed using DIIS
 SCF converges when DIIS error is below 1.0e-08
 ---------------------------------------
  Cycle       Energy         DIIS error
 ---------------------------------------
    1   -9884.3490163560      8.80e-06  
    2   -9884.3490167899      2.56e-06  
    3   -9884.3490168526      1.38e-06  
    4   -9884.3490168645      6.71e-07  
    5   -9884.3490168697      3.46e-07  
    6   -9884.3490168722      1.80e-07  
    7   -9884.3490168730      7.39e-08  
    8   -9884.3490168731      2.70e-08  
    9   -9884.3490168732      1.13e-08  
   10   -9884.3490168730      4.38e-09  Convergence criterion met
 ---------------------------------------
 SCF time:   CPU 13.85s  wall 3.00s 
 SCF   energy in the final basis set =    -9884.3490168730
 Total energy in the final basis set =    -9884.3490168730


 ------------------------------------------------------------------------------

   CCMAN2: suite of methods based on coupled cluster
           and equation of motion theories.

   Components:
   * libvmm-1.3-trunk
     by Evgeny Epifanovsky, Ilya Kaliman.
   * libtensor-2.5-trunk
     by Evgeny Epifanovsky, Michael Wormit, Dmitry Zuev, Sam Manzer, 
        Ilya Kaliman.
   * libcc-2.5-trunk
     by Evgeny Epifanovsky, Arik Landau, Tomasz Kus, Kirill Khistyaev, 
        Dmitry Zuev, Prashant Manohar, Xintian Feng, Anna Krylov, 
        Matthew Goldey, Alec White, Thomas Jagau, Kaushik Nanda, 
        Anastasia Gunina, Alexander Kunitsa, Joonho Lee.

   CCMAN original authors:
   Anna I. Krylov, C. David Sherrill, Steven R. Gwaltney,
   Edward F. C. Byrd (2000)
   Sergey V. Levchenko, Lyudmila V. Slipchenko, Tao Wang,
   Ana-Maria C. Cristian (2003)
   Piotr A. Pieniazek, C. Melania Oana, Evgeny Epifanovsky (2007)
   Prashant Manohar (2009)

 ------------------------------------------------------------------------------


 Allocating and initializing 30808MB of RAM...
 Calculation will run on 6 cores.


 Alpha MOs, Restricted
 -- Occupied --                  
******* -490.04 -180.90 -169.71 -169.71 -169.71  -80.06  -65.17
  1 A     2 A     3 A     4 A     5 A     6 A     7 A     8 A                  
-58.531 -58.530 -58.530 -37.956 -33.145 -33.139 -33.139 -24.329
  9 A    10 A    11 A    12 A    13 A    14 A    15 A    16 A                  
-24.327 -24.327 -24.322 -24.322 -15.638  -9.851  -7.600  -7.464
 17 A    18 A    19 A    20 A    21 A    22 A    23 A    24 A                  
 -7.457  -7.457  -7.272  -5.508  -5.493  -5.493  -5.493  -5.492
 25 A    26 A    27 A    28 A    29 A    30 A    31 A    32 A                  
 -5.491  -3.203  -3.201  -3.200  -3.192  -3.192  -2.432  -2.425
 33 A    34 A    35 A    36 A    37 A    38 A    39 A    40 A                  
 -2.425  -2.408  -2.408  -1.192  -1.032  -0.862  -0.719  -0.567
 41 A    42 A    43 A    44 A    45 A    46 A    47 A    48 A                  
 -0.546  -0.512  -0.439  -0.431  -0.416  -0.382  -0.371
 49 A    50 A    51 A    52 A    53 A    54 A    55 A                          
 -- Virtual --                   
  0.000   0.023   0.055   0.067   0.086   0.087   0.109   0.122
 56 A    57 A    58 A    59 A    60 A    61 A    62 A    63 A                  
  0.130   0.131   0.186   0.208   0.218   0.229   0.258   0.295
 64 A    65 A    66 A    67 A    68 A    69 A    70 A    71 A                  
  0.318   0.323   0.353   0.380   0.386   0.471   0.534   0.558
 72 A    73 A    74 A    75 A    76 A    77 A    78 A    79 A                  
  0.572   0.573   0.584   0.600   0.605   0.642   0.672   0.708
 80 A    81 A    82 A    83 A    84 A    85 A    86 A    87 A                  
  0.744   0.774   0.799   0.827   0.848   0.882   0.915   0.986
 88 A    89 A    90 A    91 A    92 A    93 A    94 A    95 A                  
  0.991   1.009   1.069   1.163   1.271   1.338   1.434   1.525
 96 A    97 A    98 A    99 A   100 A   101 A   102 A   103 A                  
  1.548   1.592   1.773   1.856   1.942   2.267   2.312   2.314
104 A   105 A   106 A   107 A   108 A   109 A   110 A   111 A                  
  2.375   2.416   2.425   2.566   2.933   4.241   4.262   4.441
112 A   113 A   114 A   115 A   116 A   117 A   118 A   119 A                  
  4.462   4.474   4.497   4.525   4.540   4.547   4.555   4.622
120 A   121 A   122 A   123 A   124 A   125 A   126 A   127 A                  
  4.718   4.764   4.862   6.514   6.528   6.554   7.199   7.495
128 A   129 A   130 A   131 A   132 A   133 A   134 A   135 A                  
  8.208   8.221   8.291  14.705  14.807  14.896  28.951  29.508
136 A   137 A   138 A   139 A   140 A   141 A   142 A   143 A                  
 29.519  29.536  29.852  29.857  29.864  29.880  29.970  36.688
144 A   145 A   146 A   147 A   148 A   149 A   150 A   151 A                  
 49.473 130.566 130.575 130.597 154.333 166.114 293.894 293.905
152 A   153 A   154 A   155 A   156 A   157 A   158 A   159 A                  
293.9881028.4141912.253
160 A   161 A   162 A                                                          

 Beta MOs, Restricted
 -- Occupied --                  
******* -490.04 -180.90 -169.71 -169.71 -169.71  -80.06  -65.17
  1 A     2 A     3 A     4 A     5 A     6 A     7 A     8 A                  
-58.531 -58.530 -58.530 -37.956 -33.145 -33.139 -33.139 -24.329
  9 A    10 A    11 A    12 A    13 A    14 A    15 A    16 A                  
-24.327 -24.327 -24.322 -24.322 -15.638  -9.851  -7.600  -7.464
 17 A    18 A    19 A    20 A    21 A    22 A    23 A    24 A                  
 -7.457  -7.457  -7.272  -5.508  -5.493  -5.493  -5.493  -5.492
 25 A    26 A    27 A    28 A    29 A    30 A    31 A    32 A                  
 -5.491  -3.203  -3.201  -3.200  -3.192  -3.192  -2.432  -2.425
 33 A    34 A    35 A    36 A    37 A    38 A    39 A    40 A                  
 -2.425  -2.408  -2.408  -1.192  -1.032  -0.862  -0.719  -0.567
 41 A    42 A    43 A    44 A    45 A    46 A    47 A    48 A                  
 -0.546  -0.512  -0.439  -0.431  -0.416  -0.382  -0.371
 49 A    50 A    51 A    52 A    53 A    54 A    55 A                          
 -- Virtual --                   
  0.000   0.023   0.055   0.067   0.086   0.087   0.109   0.122
 56 A    57 A    58 A    59 A    60 A    61 A    62 A    63 A                  
  0.130   0.131   0.186   0.208   0.218   0.229   0.258   0.295
 64 A    65 A    66 A    67 A    68 A    69 A    70 A    71 A                  
  0.318   0.323   0.353   0.380   0.386   0.471   0.534   0.558
 72 A    73 A    74 A    75 A    76 A    77 A    78 A    79 A                  
  0.572   0.573   0.584   0.600   0.605   0.642   0.672   0.708
 80 A    81 A    82 A    83 A    84 A    85 A    86 A    87 A                  
  0.744   0.774   0.799   0.827   0.848   0.882   0.915   0.986
 88 A    89 A    90 A    91 A    92 A    93 A    94 A    95 A                  
  0.991   1.009   1.069   1.163   1.271   1.338   1.434   1.525
 96 A    97 A    98 A    99 A   100 A   101 A   102 A   103 A                  
  1.548   1.592   1.773   1.856   1.942   2.267   2.312   2.314
104 A   105 A   106 A   107 A   108 A   109 A   110 A   111 A                  
  2.375   2.416   2.425   2.566   2.933   4.241   4.262   4.441
112 A   113 A   114 A   115 A   116 A   117 A   118 A   119 A                  
  4.462   4.474   4.497   4.525   4.540   4.547   4.555   4.622
120 A   121 A   122 A   123 A   124 A   125 A   126 A   127 A                  
  4.718   4.764   4.862   6.514   6.528   6.554   7.199   7.495
128 A   129 A   130 A   131 A   132 A   133 A   134 A   135 A                  
  8.208   8.221   8.291  14.705  14.807  14.896  28.951  29.508
136 A   137 A   138 A   139 A   140 A   141 A   142 A   143 A                  
 29.519  29.536  29.852  29.857  29.864  29.880  29.970  36.688
144 A   145 A   146 A   147 A   148 A   149 A   150 A   151 A                  
 49.473 130.566 130.575 130.597 154.333 166.114 293.894 293.905
152 A   153 A   154 A   155 A   156 A   157 A   158 A   159 A                  
293.9881028.4141912.253
160 A   161 A   162 A                                                          

 Occupation and symmetry of molecular orbitals

 Point group: C1 (1 irreducible representation).

                           A     All 
 -------------------------------------
 All molecular orbitals:
  - Alpha                  162   162 
  - Beta                   162   162 
 -------------------------------------
 Alpha orbitals:
  - Frozen occupied        33    33  
  - Active occupied        22    22  
  - Active virtual         107   107 
  - Frozen virtual         0     0   
 -------------------------------------
 Beta orbitals:
  - Frozen occupied        33    33  
  - Active occupied        22    22  
  - Active virtual         107   107 
  - Frozen virtual         0     0   
 -------------------------------------

 Import integrals:   CPU 0.00 s  wall 0.00 s

 Import integrals:   CPU 129.61 s  wall 22.49 s

 MP2 amplitudes:   CPU 0.22 s  wall 0.13 s

Running a double precision version
           CCSD T amplitudes will be solved using DIIS.

           Start     Size      MaxIter   EConv     TConv     
           3         7         100       1.00e-07  1.00e-05  
 ------------------------------------------------------------------------------
           Energy (a.u.)   Ediff      Tdiff       Comment
 ------------------------------------------------------------------------------
         -9885.13017507                           
     1   -9885.10375205   2.64e-02   8.23e-01     
     2   -9885.13050544   2.68e-02   1.19e-01     
     3   -9885.12831801   2.19e-03   5.28e-02     
     4   -9885.13095119   2.63e-03   1.69e-02     Switched to DIIS steps.
     5   -9885.13182349   8.72e-04   1.25e-02     
     6   -9885.13185279   2.93e-05   2.63e-03     
     7   -9885.13185596   3.17e-06   1.37e-03     
     8   -9885.13186286   6.90e-06   3.22e-04     
     9   -9885.13186441   1.55e-06   2.31e-04     
    10   -9885.13186352   8.87e-07   7.44e-05     
    11   -9885.13186380   2.76e-07   3.02e-05     
    12   -9885.13186363   1.71e-07   1.43e-05     
    13   -9885.13186361   2.12e-08   4.28e-06     
 ------------------------------------------------------------------------------
         -9885.13186361                           CCSD T converged.

End of double precision
 SCF energy                 = -9884.34901687
 MP2 energy                 = -9885.13017507
 CCSD correlation energy     =    -0.78284673
 CCSD total energy           = -9885.13186361

 CCSD  T1^2 = 0.0143  T2^2 = 0.2945  Leading amplitudes:

 Amplitude    Orbitals with energies
  0.0269       50 (A) A                  ->    56 (A) A                   
              -0.5121                          0.0004                     
  0.0269       50 (A) B                  ->    56 (A) B                   
              -0.5121                          0.0004                     
 -0.0253       55 (A) A                  ->    56 (A) A                   
              -0.3711                          0.0004                     
 -0.0253       55 (A) B                  ->    56 (A) B                   
              -0.3711                          0.0004                     

 Amplitude    Orbitals with energies
 -0.0713       50 (A) A      50 (A) B    ->    56 (A) A      56 (A) B     
              -0.5121       -0.5121            0.0004        0.0004       
  0.0713       50 (A) A      50 (A) B    ->    56 (A) B      56 (A) A     
              -0.5121       -0.5121            0.0004        0.0004       
  0.0713       50 (A) B      50 (A) A    ->    56 (A) A      56 (A) B     
              -0.5121       -0.5121            0.0004        0.0004       
 -0.0713       50 (A) B      50 (A) A    ->    56 (A) B      56 (A) A     
              -0.5121       -0.5121            0.0004        0.0004       

 Computing CCSD intemediates for later calculations in double precision
 Finished.

Running a double precision version
           CCSD Lambda amplitudes will be solved using DIIS.
           Start     Size      MaxIter   EConv     LConv     
           3         7         100       1.00e-07  1.00e-05  
 ------------------------------------------------------------------------------
            Enorm      Ldiff       Comment
 ------------------------------------------------------------------------------
     1     5.65e-02   4.18e-02     
     2     1.50e-02   5.57e-03     
     3     6.35e-03   1.91e-03     
     4     3.70e-03   1.19e-03     Switched to DIIS steps.
     5     1.15e-03   6.68e-04     
     6     5.60e-04   1.79e-04     
     7     1.88e-04   4.26e-05     
     8     8.88e-05   5.79e-08     
     9     3.16e-05   3.18e-06     
    10     1.29e-05   1.29e-06     
    11     5.27e-06   2.36e-07     
    12     2.17e-06   7.53e-08     
    13     1.11e-06   1.30e-07     
    14     5.60e-07   2.99e-08     
    15     3.26e-07   4.45e-08     
    16     1.54e-07   1.80e-08     
    17     7.70e-08   6.75e-09     
 ------------------------------------------------------------------------------
                                   CCSD Lambda converged.

 Computing density matrices in double precision...
           Orbital response amplitudes will be solved using DIIS.
           Start     Size      MaxIter   EConv     LConv     
           3         7         100       1.00e-06  1.00e-06  
 ------------------------------------------------------------------------------
            Enorm      Ldiff       Comment
 ------------------------------------------------------------------------------
     1     1.17e-01   5.51e-03     
     2     1.13e-01   2.72e-03     
     3     1.41e-01   2.51e-02     
     4     2.09e-02   5.61e-02     Switched to DIIS steps.
     5     9.21e-03   6.98e-03     
     6     1.18e-03   5.53e-04     
     7     8.21e-04   3.32e-05     
     8     2.52e-04   1.57e-04     
     9     5.31e-05   4.10e-05     
    10     1.36e-05   6.62e-06     
    11     7.64e-06   9.94e-08     
    12     1.70e-06   4.40e-07     
    13     9.41e-07   4.47e-07     
 ------------------------------------------------------------------------------
                                   Orbital response converged.

 Computing density matrices... Done.
 CCSD calculation:   CPU 4745.15 s  wall 811.82 s

 Transferring MO TPDM to AO TPDM
 Transferring g2_o1o1o1o1
 Transferring g2_o1o1o1v1
 Transferring g2_o1o1v1v1
 Transferring g2_o1v1o1v1
 Transferring g2_o1v1v1v1
 Transferring g2_v1v1v1v1
 Adding separable TPDM
 Computing TPDM gradient
 --------------------------------------------------------
 2e gradient
  Atom          X               Y               Z
 --------------------------------------------------------
    1        -65.298097       -1.005134        0.000001  
    2          7.346634      -19.534500       -0.000002  
    3          2.697155       33.344727        0.000003  
    4         55.254307      -12.805093       -0.000002  
 --------------------------------------------------------
 --------------------------------------------------------
 Final gradient
  Atom          X               Y               Z
 --------------------------------------------------------
    1        -65.298097       -1.005134        0.000001  
    2          7.346634      -19.534500       -0.000002  
    3          2.697155       33.344727        0.000003  
    4         55.254307      -12.805093       -0.000002  
 --------------------------------------------------------
 Analytic gradient from two-electron contribution:   CPU 609.48 s  wall 115.38 s

 Total ccman2 time:   CPU 5492.34 s  wall 951.64 s


 --------------------------------------------------------------

                    Orbital Energies (a.u.)
 --------------------------------------------------------------

 Alpha MOs
 -- Occupied --
********-490.0375-180.9023-169.7091-169.7078-169.7078 -80.0626 -65.1717
-58.5315 -58.5302 -58.5301 -37.9559 -33.1451 -33.1390 -33.1390 -24.3293
-24.3273 -24.3272 -24.3215 -24.3215 -15.6380  -9.8515  -7.6004  -7.4645
 -7.4575  -7.4569  -7.2723  -5.5077  -5.4931  -5.4931  -5.4926  -5.4916
 -5.4913  -3.2034  -3.2005  -3.1998  -3.1921  -3.1921  -2.4318  -2.4250
 -2.4249  -2.4081  -2.4081  -1.1916  -1.0321  -0.8622  -0.7194  -0.5673
 -0.5458  -0.5121  -0.4385  -0.4309  -0.4156  -0.3820  -0.3711
 -- Virtual --
  0.0004   0.0233   0.0553   0.0665   0.0857   0.0871   0.1087   0.1222
  0.1296   0.1307   0.1859   0.2075   0.2178   0.2287   0.2577   0.2948
  0.3176   0.3232   0.3532   0.3804   0.3862   0.4714   0.5339   0.5584
  0.5717   0.5734   0.5839   0.6001   0.6049   0.6422   0.6721   0.7078
  0.7438   0.7744   0.7995   0.8268   0.8482   0.8823   0.9154   0.9863
  0.9914   1.0087   1.0686   1.1627   1.2712   1.3377   1.4344   1.5255
  1.5482   1.5919   1.7728   1.8558   1.9416   2.2675   2.3117   2.3144
  2.3748   2.4159   2.4247   2.5660   2.9335   4.2412   4.2616   4.4407
  4.4620   4.4736   4.4968   4.5254   4.5396   4.5472   4.5551   4.6218
  4.7179   4.7643   4.8619   6.5141   6.5279   6.5543   7.1991   7.4949
  8.2083   8.2208   8.2910  14.7055  14.8069  14.8960  28.9508  29.5076
 29.5192  29.5359  29.8524  29.8574  29.8640  29.8795  29.9699  36.6881
 49.4733 130.5659 130.5750 130.5969 154.3325 166.1138 293.8939 293.9045
293.98781028.41401912.2526
 --------------------------------------------------------------

          Ground-State Mulliken Net Atomic Charges

     Atom                 Charge (a.u.)
  ----------------------------------------
      1 I                     0.127783
      2 N                    -0.283930
      3 P                     0.343806
      4 Br                   -0.187659
  ----------------------------------------
  Sum of atomic charges =    -0.000000

 -----------------------------------------------------------------
                    Cartesian Multipole Moments
 -----------------------------------------------------------------
    Charge (ESU x 10^10)
                 0.0000
    Dipole Moment (Debye)
         X       1.1775      Y      -1.8249      Z       0.0000
       Tot       2.1718
    Quadrupole Moments (Debye-Ang)
        XX     -64.0550     XY       0.4970     YY     -67.2618
        XZ       0.0000     YZ       0.0000     ZZ     -65.4173
    Octopole Moments (Debye-Ang^2)
       XXX      34.9781    XXY       3.9771    XYY       1.4337
       YYY       7.9089    XXZ       0.0000    XYZ      -0.0000
       YYZ      -0.0000    XZZ       1.6460    YZZ       1.8524
       ZZZ      -0.0000
    Hexadecapole Moments (Debye-Ang^3)
      XXXX   -1751.1595   XXXY     -32.2213   XXYY    -335.8007
      XYYY      -9.0393   YYYY    -156.3112   XXXZ       0.0000
      XXYZ      -0.0000   XYYZ       0.0000   YYYZ       0.0000
      XXZZ    -330.0204   XYZZ      -2.2693   YYZZ     -39.6073
      XZZZ       0.0000   YZZZ       0.0000   ZZZZ     -87.6827
 -----------------------------------------------------------------
 DrvMan completing analytic gradient of the correlated energy
 Correlated dipole moment
            1
    1   0.4632695
    2  -0.7179612
    3   0.0000000
 Energy read as -9885.131863608
 Full Analytical Gradient: (in a.u., or Hartree/Bohr)
             1             2             3             4
    1    0.00002915    0.00003677   -0.00032999    0.00026408
    2    0.00001517    0.00003290    0.00007570   -0.00012377
    3   -0.00000001    0.00000001   -0.00000002    0.00000001
 Gradient time:  CPU 0.79 s  wall 0.80 s
 ----------------------------------------------------------------
             Standard Nuclear Orientation (Angstroms)
    I     Atom           X                Y                Z
 ----------------------------------------------------------------
    1      I       2.1367695935     0.0549563282    -0.0000000000
    2      N       0.0828018110     0.4667462915    -0.0000000000
    3      P      -0.8588626682    -0.8004796792     0.0000000000
    4      Br     -2.8851560317     0.1664938786    -0.0000000000
 ----------------------------------------------------------------
 Nuclear Repulsion Energy =   626.5695647104 hartrees
 There are       55 alpha and       55 beta electrons

                       Distance Matrix (Angstroms)
             I (  1)   N (  2)   P (  3)
   N (  2)  2.094840
   P (  3)  3.115379  1.578795
   Br(  4)  5.023164  2.983107  2.245195

 Requested basis set is 6-311++G(d,p)
 There are 62 shells and 162 basis functions
 A cutoff of  1.0D-14 yielded   1526 shell pairs
 There are     11134 function pairs (     12555 Cartesian)
 Smallest overlap matrix eigenvalue = 1.65E-03
 Guess MOs from SCF MO coefficient file

 -----------------------------------------------------------------------
  General SCF calculation program by
  Eric Jon Sundstrom, Paul Horn, Yuezhi Mao, Dmitri Zuev, Alec White,
  David Stuck, Shaama M.S., Shane Yost, Joonho Lee, David Small,
  Daniel Levine, Susi Lehtola, Hugh Burton, Evgeny Epifanovsky
 -----------------------------------------------------------------------
 Hartree-Fock
 using 6 threads for integral computing
 -------------------------------------------------------
 OpenMP Integral computing Module                
 Release: version 2.0, May 2017, Q-Chem Inc. Pleasanton 
 -------------------------------------------------------
 A restricted SCF calculation will be
 performed using DIIS
 SCF converges when DIIS error is below 1.0e-08
 ---------------------------------------
  Cycle       Energy         DIIS error
 ---------------------------------------
    1   -9884.3490077447      1.05e-05  
    2   -9884.3490082613      2.93e-06  
    3   -9884.3490083080      1.88e-06  
    4   -9884.3490083212      5.77e-07  
    5   -9884.3490083234      2.21e-07  
    6   -9884.3490083238      8.27e-08  
    7   -9884.3490083239      3.83e-08  
    8   -9884.3490083240      1.78e-08  
    9   -9884.3490083238      7.00e-09  Convergence criterion met
 ---------------------------------------
 SCF time:   CPU 12.52s  wall 2.00s 
 SCF   energy in the final basis set =    -9884.3490083238
 Total energy in the final basis set =    -9884.3490083238


 ------------------------------------------------------------------------------

   CCMAN2: suite of methods based on coupled cluster
           and equation of motion theories.

   Components:
   * libvmm-1.3-trunk
     by Evgeny Epifanovsky, Ilya Kaliman.
   * libtensor-2.5-trunk
     by Evgeny Epifanovsky, Michael Wormit, Dmitry Zuev, Sam Manzer, 
        Ilya Kaliman.
   * libcc-2.5-trunk
     by Evgeny Epifanovsky, Arik Landau, Tomasz Kus, Kirill Khistyaev, 
        Dmitry Zuev, Prashant Manohar, Xintian Feng, Anna Krylov, 
        Matthew Goldey, Alec White, Thomas Jagau, Kaushik Nanda, 
        Anastasia Gunina, Alexander Kunitsa, Joonho Lee.

   CCMAN original authors:
   Anna I. Krylov, C. David Sherrill, Steven R. Gwaltney,
   Edward F. C. Byrd (2000)
   Sergey V. Levchenko, Lyudmila V. Slipchenko, Tao Wang,
   Ana-Maria C. Cristian (2003)
   Piotr A. Pieniazek, C. Melania Oana, Evgeny Epifanovsky (2007)
   Prashant Manohar (2009)

 ------------------------------------------------------------------------------


 Allocating and initializing 30808MB of RAM...
 Calculation will run on 6 cores.


 Alpha MOs, Restricted
 -- Occupied --                  
******* -490.04 -180.90 -169.71 -169.71 -169.71  -80.06  -65.17
  1 A     2 A     3 A     4 A     5 A     6 A     7 A     8 A                  
-58.531 -58.530 -58.530 -37.956 -33.145 -33.139 -33.139 -24.329
  9 A    10 A    11 A    12 A    13 A    14 A    15 A    16 A                  
-24.327 -24.327 -24.322 -24.322 -15.638  -9.851  -7.601  -7.464
 17 A    18 A    19 A    20 A    21 A    22 A    23 A    24 A                  
 -7.457  -7.457  -7.272  -5.508  -5.493  -5.493  -5.493  -5.492
 25 A    26 A    27 A    28 A    29 A    30 A    31 A    32 A                  
 -5.491  -3.203  -3.200  -3.200  -3.192  -3.192  -2.432  -2.425
 33 A    34 A    35 A    36 A    37 A    38 A    39 A    40 A                  
 -2.425  -2.408  -2.408  -1.192  -1.032  -0.862  -0.719  -0.567
 41 A    42 A    43 A    44 A    45 A    46 A    47 A    48 A                  
 -0.546  -0.512  -0.438  -0.431  -0.416  -0.382  -0.371
 49 A    50 A    51 A    52 A    53 A    54 A    55 A                          
 -- Virtual --                   
  0.000   0.023   0.055   0.067   0.086   0.087   0.109   0.122
 56 A    57 A    58 A    59 A    60 A    61 A    62 A    63 A                  
  0.130   0.131   0.186   0.207   0.218   0.229   0.258   0.295
 64 A    65 A    66 A    67 A    68 A    69 A    70 A    71 A                  
  0.318   0.323   0.353   0.380   0.386   0.471   0.534   0.558
 72 A    73 A    74 A    75 A    76 A    77 A    78 A    79 A                  
  0.572   0.573   0.584   0.600   0.605   0.642   0.672   0.708
 80 A    81 A    82 A    83 A    84 A    85 A    86 A    87 A                  
  0.744   0.775   0.799   0.827   0.848   0.882   0.915   0.986
 88 A    89 A    90 A    91 A    92 A    93 A    94 A    95 A                  
  0.991   1.008   1.069   1.163   1.271   1.337   1.434   1.525
 96 A    97 A    98 A    99 A   100 A   101 A   102 A   103 A                  
  1.548   1.592   1.773   1.856   1.941   2.267   2.312   2.315
104 A   105 A   106 A   107 A   108 A   109 A   110 A   111 A                  
  2.375   2.416   2.425   2.566   2.933   4.241   4.261   4.441
112 A   113 A   114 A   115 A   116 A   117 A   118 A   119 A                  
  4.462   4.474   4.497   4.525   4.540   4.547   4.555   4.622
120 A   121 A   122 A   123 A   124 A   125 A   126 A   127 A                  
  4.718   4.764   4.862   6.514   6.528   6.554   7.199   7.495
128 A   129 A   130 A   131 A   132 A   133 A   134 A   135 A                  
  8.208   8.221   8.291  14.705  14.807  14.896  28.951  29.507
136 A   137 A   138 A   139 A   140 A   141 A   142 A   143 A                  
 29.519  29.536  29.852  29.857  29.864  29.879  29.970  36.688
144 A   145 A   146 A   147 A   148 A   149 A   150 A   151 A                  
 49.473 130.566 130.575 130.597 154.332 166.114 293.894 293.905
152 A   153 A   154 A   155 A   156 A   157 A   158 A   159 A                  
293.9881028.4141912.252
160 A   161 A   162 A                                                          

 Beta MOs, Restricted
 -- Occupied --                  
******* -490.04 -180.90 -169.71 -169.71 -169.71  -80.06  -65.17
  1 A     2 A     3 A     4 A     5 A     6 A     7 A     8 A                  
-58.531 -58.530 -58.530 -37.956 -33.145 -33.139 -33.139 -24.329
  9 A    10 A    11 A    12 A    13 A    14 A    15 A    16 A                  
-24.327 -24.327 -24.322 -24.322 -15.638  -9.851  -7.601  -7.464
 17 A    18 A    19 A    20 A    21 A    22 A    23 A    24 A                  
 -7.457  -7.457  -7.272  -5.508  -5.493  -5.493  -5.493  -5.492
 25 A    26 A    27 A    28 A    29 A    30 A    31 A    32 A                  
 -5.491  -3.203  -3.200  -3.200  -3.192  -3.192  -2.432  -2.425
 33 A    34 A    35 A    36 A    37 A    38 A    39 A    40 A                  
 -2.425  -2.408  -2.408  -1.192  -1.032  -0.862  -0.719  -0.567
 41 A    42 A    43 A    44 A    45 A    46 A    47 A    48 A                  
 -0.546  -0.512  -0.438  -0.431  -0.416  -0.382  -0.371
 49 A    50 A    51 A    52 A    53 A    54 A    55 A                          
 -- Virtual --                   
  0.000   0.023   0.055   0.067   0.086   0.087   0.109   0.122
 56 A    57 A    58 A    59 A    60 A    61 A    62 A    63 A                  
  0.130   0.131   0.186   0.207   0.218   0.229   0.258   0.295
 64 A    65 A    66 A    67 A    68 A    69 A    70 A    71 A                  
  0.318   0.323   0.353   0.380   0.386   0.471   0.534   0.558
 72 A    73 A    74 A    75 A    76 A    77 A    78 A    79 A                  
  0.572   0.573   0.584   0.600   0.605   0.642   0.672   0.708
 80 A    81 A    82 A    83 A    84 A    85 A    86 A    87 A                  
  0.744   0.775   0.799   0.827   0.848   0.882   0.915   0.986
 88 A    89 A    90 A    91 A    92 A    93 A    94 A    95 A                  
  0.991   1.008   1.069   1.163   1.271   1.337   1.434   1.525
 96 A    97 A    98 A    99 A   100 A   101 A   102 A   103 A                  
  1.548   1.592   1.773   1.856   1.941   2.267   2.312   2.315
104 A   105 A   106 A   107 A   108 A   109 A   110 A   111 A                  
  2.375   2.416   2.425   2.566   2.933   4.241   4.261   4.441
112 A   113 A   114 A   115 A   116 A   117 A   118 A   119 A                  
  4.462   4.474   4.497   4.525   4.540   4.547   4.555   4.622
120 A   121 A   122 A   123 A   124 A   125 A   126 A   127 A                  
  4.718   4.764   4.862   6.514   6.528   6.554   7.199   7.495
128 A   129 A   130 A   131 A   132 A   133 A   134 A   135 A                  
  8.208   8.221   8.291  14.705  14.807  14.896  28.951  29.507
136 A   137 A   138 A   139 A   140 A   141 A   142 A   143 A                  
 29.519  29.536  29.852  29.857  29.864  29.879  29.970  36.688
144 A   145 A   146 A   147 A   148 A   149 A   150 A   151 A                  
 49.473 130.566 130.575 130.597 154.332 166.114 293.894 293.905
152 A   153 A   154 A   155 A   156 A   157 A   158 A   159 A                  
293.9881028.4141912.252
160 A   161 A   162 A                                                          

 Occupation and symmetry of molecular orbitals

 Point group: C1 (1 irreducible representation).

                           A     All 
 -------------------------------------
 All molecular orbitals:
  - Alpha                  162   162 
  - Beta                   162   162 
 -------------------------------------
 Alpha orbitals:
  - Frozen occupied        33    33  
  - Active occupied        22    22  
  - Active virtual         107   107 
  - Frozen virtual         0     0   
 -------------------------------------
 Beta orbitals:
  - Frozen occupied        33    33  
  - Active occupied        22    22  
  - Active virtual         107   107 
  - Frozen virtual         0     0   
 -------------------------------------

 Import integrals:   CPU 0.00 s  wall 0.00 s

 Import integrals:   CPU 129.24 s  wall 22.43 s

 MP2 amplitudes:   CPU 0.22 s  wall 0.13 s

Running a double precision version
           CCSD T amplitudes will be solved using DIIS.

           Start     Size      MaxIter   EConv     TConv     
           3         7         100       1.00e-07  1.00e-05  
 ------------------------------------------------------------------------------
           Energy (a.u.)   Ediff      Tdiff       Comment
 ------------------------------------------------------------------------------
         -9885.13016525                           
     1   -9885.10374701   2.64e-02   8.23e-01     
     2   -9885.13050431   2.68e-02   1.19e-01     
     3   -9885.12831678   2.19e-03   5.28e-02     
     4   -9885.13095080   2.63e-03   1.69e-02     Switched to DIIS steps.
     5   -9885.13182359   8.73e-04   1.25e-02     
     6   -9885.13185300   2.94e-05   2.63e-03     
     7   -9885.13185616   3.16e-06   1.37e-03     
     8   -9885.13186306   6.90e-06   3.22e-04     
     9   -9885.13186463   1.57e-06   2.31e-04     
    10   -9885.13186374   8.89e-07   7.45e-05     
    11   -9885.13186402   2.77e-07   3.02e-05     
    12   -9885.13186384   1.71e-07   1.43e-05     
    13   -9885.13186382   2.12e-08   4.26e-06     
 ------------------------------------------------------------------------------
         -9885.13186382                           CCSD T converged.

End of double precision
 SCF energy                 = -9884.34900832
 MP2 energy                 = -9885.13016525
 CCSD correlation energy     =    -0.78285550
 CCSD total energy           = -9885.13186382

 CCSD  T1^2 = 0.0143  T2^2 = 0.2946  Leading amplitudes:

 Amplitude    Orbitals with energies
  0.0269       50 (A) A                  ->    56 (A) A                   
              -0.5120                          0.0003                     
  0.0269       50 (A) B                  ->    56 (A) B                   
              -0.5120                          0.0003                     
 -0.0252       55 (A) A                  ->    56 (A) A                   
              -0.3712                          0.0003                     
 -0.0252       55 (A) B                  ->    56 (A) B                   
              -0.3712                          0.0003                     

 Amplitude    Orbitals with energies
 -0.0715       50 (A) A      50 (A) B    ->    56 (A) A      56 (A) B     
              -0.5120       -0.5120            0.0003        0.0003       
  0.0715       50 (A) A      50 (A) B    ->    56 (A) B      56 (A) A     
              -0.5120       -0.5120            0.0003        0.0003       
  0.0715       50 (A) B      50 (A) A    ->    56 (A) A      56 (A) B     
              -0.5120       -0.5120            0.0003        0.0003       
 -0.0715       50 (A) B      50 (A) A    ->    56 (A) B      56 (A) A     
              -0.5120       -0.5120            0.0003        0.0003       

 Computing CCSD intemediates for later calculations in double precision
 Finished.

Running a double precision version
           CCSD Lambda amplitudes will be solved using DIIS.
           Start     Size      MaxIter   EConv     LConv     
           3         7         100       1.00e-07  1.00e-05  
 ------------------------------------------------------------------------------
            Enorm      Ldiff       Comment
 ------------------------------------------------------------------------------
     1     5.65e-02   4.18e-02     
     2     1.50e-02   5.58e-03     
     3     6.35e-03   1.92e-03     
     4     3.70e-03   1.19e-03     Switched to DIIS steps.
     5     1.16e-03   6.69e-04     
     6     5.61e-04   1.79e-04     
     7     1.89e-04   4.27e-05     
     8     8.91e-05   9.61e-08     
     9     3.18e-05   3.21e-06     
    10     1.30e-05   1.30e-06     
    11     5.32e-06   2.43e-07     
    12     2.21e-06   7.83e-08     
    13     1.13e-06   1.32e-07     
    14     5.76e-07   3.09e-08     
    15     3.33e-07   4.55e-08     
    16     1.56e-07   1.82e-08     
    17     7.84e-08   6.74e-09     
 ------------------------------------------------------------------------------
                                   CCSD Lambda converged.

 Computing density matrices in double precision...
           Orbital response amplitudes will be solved using DIIS.
           Start     Size      MaxIter   EConv     LConv     
           3         7         100       1.00e-06  1.00e-06  
 ------------------------------------------------------------------------------
            Enorm      Ldiff       Comment
 ------------------------------------------------------------------------------
     1     1.17e-01   5.48e-03     
     2     1.14e-01   2.70e-03     
     3     1.41e-01   2.51e-02     
     4     2.09e-02   5.62e-02     Switched to DIIS steps.
     5     9.22e-03   6.96e-03     
     6     1.18e-03   5.51e-04     
     7     8.22e-04   3.29e-05     
     8     2.52e-04   1.57e-04     
     9     5.32e-05   4.11e-05     
    10     1.36e-05   6.63e-06     
    11     7.66e-06   1.02e-07     
    12     1.71e-06   4.43e-07     
    13     9.46e-07   4.50e-07     
 ------------------------------------------------------------------------------
                                   Orbital response converged.

 Computing density matrices... Done.
 CCSD calculation:   CPU 4748.84 s  wall 812.14 s

 Transferring MO TPDM to AO TPDM
 Transferring g2_o1o1o1o1
 Transferring g2_o1o1o1v1
 Transferring g2_o1o1v1v1
 Transferring g2_o1v1o1v1
 Transferring g2_o1v1v1v1
 Transferring g2_v1v1v1v1
 Adding separable TPDM
 Computing TPDM gradient
 --------------------------------------------------------
 2e gradient
  Atom          X               Y               Z
 --------------------------------------------------------
    1        -65.283094       -1.005133        0.000000  
    2          7.353961      -19.535195        0.000000  
    3          2.728665       33.314699       -0.000000  
    4         55.200468      -12.774371       -0.000000  
 --------------------------------------------------------
 --------------------------------------------------------
 Final gradient
  Atom          X               Y               Z
 --------------------------------------------------------
    1        -65.283094       -1.005133        0.000000  
    2          7.353961      -19.535195        0.000000  
    3          2.728665       33.314699       -0.000000  
    4         55.200468      -12.774371       -0.000000  
 --------------------------------------------------------
 Analytic gradient from two-electron contribution:   CPU 608.94 s  wall 117.17 s

 Total ccman2 time:   CPU 5495.42 s  wall 953.79 s


 --------------------------------------------------------------

                    Orbital Energies (a.u.)
 --------------------------------------------------------------

 Alpha MOs
 -- Occupied --
********-490.0373-180.9024-169.7092-169.7079-169.7079 -80.0627 -65.1715
-58.5313 -58.5301 -58.5299 -37.9560 -33.1452 -33.1391 -33.1391 -24.3294
-24.3274 -24.3273 -24.3216 -24.3216 -15.6381  -9.8513  -7.6006  -7.4643
 -7.4573  -7.4567  -7.2724  -5.5078  -5.4932  -5.4932  -5.4927  -5.4918
 -5.4914  -3.2032  -3.2003  -3.1996  -3.1919  -3.1919  -2.4319  -2.4251
 -2.4250  -2.4082  -2.4082  -1.1917  -1.0318  -0.8623  -0.7194  -0.5672
 -0.5458  -0.5120  -0.4384  -0.4308  -0.4156  -0.3821  -0.3712
 -- Virtual --
  0.0003   0.0231   0.0552   0.0665   0.0857   0.0871   0.1087   0.1222
  0.1296   0.1308   0.1859   0.2075   0.2178   0.2287   0.2577   0.2947
  0.3175   0.3231   0.3531   0.3804   0.3862   0.4715   0.5340   0.5584
  0.5717   0.5733   0.5840   0.6000   0.6048   0.6422   0.6725   0.7080
  0.7440   0.7746   0.7994   0.8268   0.8480   0.8822   0.9151   0.9862
  0.9908   1.0081   1.0686   1.1626   1.2708   1.3372   1.4343   1.5254
  1.5481   1.5917   1.7727   1.8557   1.9413   2.2675   2.3117   2.3145
  2.3747   2.4159   2.4246   2.5658   2.9333   4.2411   4.2614   4.4406
  4.4619   4.4735   4.4967   4.5253   4.5397   4.5473   4.5551   4.6215
  4.7178   4.7638   4.8617   6.5140   6.5278   6.5542   7.1990   7.4947
  8.2084   8.2209   8.2909  14.7053  14.8067  14.8958  28.9506  29.5075
 29.5191  29.5358  29.8523  29.8573  29.8639  29.8794  29.9698  36.6879
 49.4732 130.5658 130.5749 130.5968 154.3324 166.1136 293.8940 293.9046
293.98761028.41391912.2524
 --------------------------------------------------------------

          Ground-State Mulliken Net Atomic Charges

     Atom                 Charge (a.u.)
  ----------------------------------------
      1 I                     0.128024
      2 N                    -0.283634
      3 P                     0.343862
      4 Br                   -0.188253
  ----------------------------------------
  Sum of atomic charges =    -0.000000

 -----------------------------------------------------------------
                    Cartesian Multipole Moments
 -----------------------------------------------------------------
    Charge (ESU x 10^10)
                -0.0000
    Dipole Moment (Debye)
         X       1.1903      Y      -1.8273      Z      -0.0000
       Tot       2.1808
    Quadrupole Moments (Debye-Ang)
        XX     -64.0813     XY       0.5005     YY     -67.2603
        XZ       0.0000     YZ       0.0000     ZZ     -65.4201
    Octopole Moments (Debye-Ang^2)
       XXX      35.2373    XXY       3.9719    XYY       1.4859
       YYY       7.8985    XXZ       0.0000    XYZ      -0.0000
       YYZ      -0.0000    XZZ       1.7013    YZZ       1.8509
       ZZZ      -0.0000
    Hexadecapole Moments (Debye-Ang^3)
      XXXX   -1752.7296   XXXY     -32.2010   XXYY    -336.0490
      XYYY      -9.0085   YYYY    -156.2945   XXXZ      -0.0000
      XXYZ       0.0000   XYYZ       0.0000   YYYZ       0.0000
      XXZZ    -330.2732   XYZZ      -2.2606   YYZZ     -39.6072
      XZZZ      -0.0000   YZZZ       0.0000   ZZZZ     -87.6905
 -----------------------------------------------------------------
 DrvMan completing analytic gradient of the correlated energy
 Correlated dipole moment
            1
    1   0.4682869
    2  -0.7189155
    3  -0.0000000
 Energy read as -9885.131863824
 Full Analytical Gradient: (in a.u., or Hartree/Bohr)
             1             2             3             4
    1    0.00003533    0.00012691   -0.00001111   -0.00015112
    2    0.00001215    0.00008444   -0.00013159    0.00003500
    3   -0.00000000    0.00000000   -0.00000000    0.00000000
 Gradient time:  CPU 0.74 s  wall 0.75 s
 ----------------------------------------------------------------
             Standard Nuclear Orientation (Angstroms)
    I     Atom           X                Y                Z
 ----------------------------------------------------------------
    1      I       2.1367695935     0.0549563282    -0.0000000000
    2      N       0.0828018110     0.4667462915    -0.0000000000
    3      P      -0.8588626682    -0.8004796792     0.0000000000
    4      Br     -2.8841560317     0.1674938786    -0.0000000000
 ----------------------------------------------------------------
 Nuclear Repulsion Energy =   626.6495503177 hartrees
 There are       55 alpha and       55 beta electrons

                       Distance Matrix (Angstroms)
             I (  1)   N (  2)   P (  3)
   N (  2)  2.094840
   P (  3)  3.115379  1.578795
   Br(  4)  5.022187  2.982011  2.244724

 Requested basis set is 6-311++G(d,p)
 There are 62 shells and 162 basis functions
 A cutoff of  1.0D-14 yielded   1526 shell pairs
 There are     11134 function pairs (     12555 Cartesian)
 Smallest overlap matrix eigenvalue = 1.65E-03
 Guess MOs from SCF MO coefficient file

 -----------------------------------------------------------------------
  General SCF calculation program by
  Eric Jon Sundstrom, Paul Horn, Yuezhi Mao, Dmitri Zuev, Alec White,
  David Stuck, Shaama M.S., Shane Yost, Joonho Lee, David Small,
  Daniel Levine, Susi Lehtola, Hugh Burton, Evgeny Epifanovsky
 -----------------------------------------------------------------------
 Hartree-Fock
 using 6 threads for integral computing
 -------------------------------------------------------
 OpenMP Integral computing Module                
 Release: version 2.0, May 2017, Q-Chem Inc. Pleasanton 
 -------------------------------------------------------
 A restricted SCF calculation will be
 performed using DIIS
 SCF converges when DIIS error is below 1.0e-08
 ---------------------------------------
  Cycle       Energy         DIIS error
 ---------------------------------------
    1   -9884.3490064062      4.70e-06  
    2   -9884.3490065347      1.48e-06  
    3   -9884.3490065506      1.02e-06  
    4   -9884.3490065552      3.23e-07  
    5   -9884.3490065564      1.08e-07  
    6   -9884.3490065564      4.11e-08  
    7   -9884.3490065565      1.71e-08  
    8   -9884.3490065565      7.43e-09  Convergence criterion met
 ---------------------------------------
 SCF time:   CPU 11.04s  wall 2.00s 
 SCF   energy in the final basis set =    -9884.3490065565
 Total energy in the final basis set =    -9884.3490065565


 ------------------------------------------------------------------------------

   CCMAN2: suite of methods based on coupled cluster
           and equation of motion theories.

   Components:
   * libvmm-1.3-trunk
     by Evgeny Epifanovsky, Ilya Kaliman.
   * libtensor-2.5-trunk
     by Evgeny Epifanovsky, Michael Wormit, Dmitry Zuev, Sam Manzer, 
        Ilya Kaliman.
   * libcc-2.5-trunk
     by Evgeny Epifanovsky, Arik Landau, Tomasz Kus, Kirill Khistyaev, 
        Dmitry Zuev, Prashant Manohar, Xintian Feng, Anna Krylov, 
        Matthew Goldey, Alec White, Thomas Jagau, Kaushik Nanda, 
        Anastasia Gunina, Alexander Kunitsa, Joonho Lee.

   CCMAN original authors:
   Anna I. Krylov, C. David Sherrill, Steven R. Gwaltney,
   Edward F. C. Byrd (2000)
   Sergey V. Levchenko, Lyudmila V. Slipchenko, Tao Wang,
   Ana-Maria C. Cristian (2003)
   Piotr A. Pieniazek, C. Melania Oana, Evgeny Epifanovsky (2007)
   Prashant Manohar (2009)

 ------------------------------------------------------------------------------


 Allocating and initializing 30808MB of RAM...
 Calculation will run on 6 cores.


 Alpha MOs, Restricted
 -- Occupied --                  
******* -490.04 -180.90 -169.71 -169.71 -169.71  -80.06  -65.17
  1 A     2 A     3 A     4 A     5 A     6 A     7 A     8 A                  
-58.531 -58.530 -58.530 -37.956 -33.145 -33.139 -33.139 -24.329
  9 A    10 A    11 A    12 A    13 A    14 A    15 A    16 A                  
-24.327 -24.327 -24.322 -24.322 -15.638  -9.851  -7.601  -7.464
 17 A    18 A    19 A    20 A    21 A    22 A    23 A    24 A                  
 -7.457  -7.457  -7.272  -5.508  -5.493  -5.493  -5.493  -5.492
 25 A    26 A    27 A    28 A    29 A    30 A    31 A    32 A                  
 -5.491  -3.203  -3.200  -3.200  -3.192  -3.192  -2.432  -2.425
 33 A    34 A    35 A    36 A    37 A    38 A    39 A    40 A                  
 -2.425  -2.408  -2.408  -1.192  -1.032  -0.862  -0.719  -0.567
 41 A    42 A    43 A    44 A    45 A    46 A    47 A    48 A                  
 -0.546  -0.512  -0.438  -0.431  -0.416  -0.382  -0.371
 49 A    50 A    51 A    52 A    53 A    54 A    55 A                          
 -- Virtual --                   
  0.000   0.023   0.055   0.067   0.086   0.087   0.109   0.122
 56 A    57 A    58 A    59 A    60 A    61 A    62 A    63 A                  
  0.130   0.131   0.186   0.207   0.218   0.229   0.258   0.295
 64 A    65 A    66 A    67 A    68 A    69 A    70 A    71 A                  
  0.318   0.323   0.353   0.380   0.386   0.471   0.534   0.558
 72 A    73 A    74 A    75 A    76 A    77 A    78 A    79 A                  
  0.572   0.573   0.584   0.600   0.605   0.642   0.672   0.708
 80 A    81 A    82 A    83 A    84 A    85 A    86 A    87 A
[truncated: 71,612 more chars]
