# Supplementary material for: Geometric and energetic data from ab initio calculations of haloethene, haloimine, halomethylenephosphine, haloiminophosphine, halodiazene, halodiphosphene and halocyclopropane
Source: Data Brief. 2019 Nov 2;27:104738. doi: 10.1016/j.dib.2019.104738 (PMC6861602; doi:10.1016/j.dib.2019.104738)
Supplement: Multimedia component 7 [file mmc7.zip › NP/CCSD/freq/IENPClE.out]

Q-Chem Developer Version!
                  Welcome to Q-Chem
     A Quantum Leap Into The Future Of Chemistry


 Q-Chem 5.1, Q-Chem, Inc., Pleasanton, CA (2018)

 Yihan Shao,  Zhengting Gan,  E. Epifanovsky,  A. T. B. Gilbert,  M. Wormit,  
 J. Kussmann,  A. W. Lange,  A. Behn,  Jia Deng,  Xintian Feng,  D. Ghosh,  
 M. Goldey,  P. R. Horn,  L. D. Jacobson,  I. Kaliman,  T. Kus,  A. Landau,  
 Jie Liu,  E. I. Proynov,  R. M. Richard,  R. P. Steele,  E. J. Sundstrom,  
 H. L. Woodcock III,  P. M. Zimmerman,  D. Zuev,  B. Albrecht,  E. Alguire,  
 S. A. Baeppler,  D. Barton,  Z. Benda,  Y. A. Bernard,  E. J. Berquist,  
 K. B. Bravaya,  H. Burton,  D. Casanova,  Chun-Min Chang,  Yunqing Chen,  
 A. Chien,  K. D. Closser,  M. P. Coons,  S. Coriani,  S. Dasgupta,  
 A. L. Dempwolff,  M. Diedenhofen,  Hainam Do,  R. G. Edgar,  Po-Tung Fang,  
 S. Faraji,  S. Fatehi,  Qingguo Feng,  K. D. Fenk,  J. Fosso-Tande,  
 J. Gayvert,  Qinghui Ge,  A. Ghysels,  G. Gidofalvi,  J. Gomes,  
 J. Gonthier,  A. Gunina,  D. Hait,  M. W. D. Hanson-Heine,  
 P. H. P. Harbach,  A. W. Hauser,  J. E. Herr,  E. G. Hohenstein,  
 Z. C. Holden,  Kerwin Hui,  B. C. Huynh,  T.-C. Jagau,  Hyunjun Ji,  
 B. Kaduk,  K. Khistyaev,  Jaehoon Kim,  P. Klunzinger,  K. Koh,  
 D. Kosenkov,  L. Koulias,  T. Kowalczyk,  C. M. Krauter,  A. Kunitsa,  
 Ka Un Lao,  A. Laurent,  K. V. Lawler,  Joonho Lee,  D. Lefrancois,  
 S. Lehtola,  D. S. Levine,  Yi-Pei Li,  You-Sheng Lin,  Fenglai Liu,  
 E. Livshits,  A. Luenser,  P. Manohar,  E. Mansoor,  S. F. Manzer,  
 Shan-Ping Mao,  Yuezhi Mao,  N. Mardirossian,  A. V. Marenich,  
 T. Markovich,  L. A. Martinez-Martinez,  S. A. Maurer,  N. J. Mayhall,  
 S. C. McKenzie,  J.-M. Mewes,  A. F. Morrison,  J. W. Mullinax,  K. Nanda,  
 T. S. Nguyen-Beck,  R. Olivares-Amaya,  J. A. Parkhill,  T. M. Perrine,  
 F. Plasser,  P. Pokhilko,  S. Prager,  A. Prociuk,  E. Ramos,  D. R. Rehn,  
 F. Rob,  M. Schneider,  N. Sergueev,  S. M. Sharada,  S. Sharma,  
 D. W. Small,  T. Stauch,  T. Stein,  Yu-Chuan Su,  A. J. W. Thom,  
 A. Tkatchenko,  T. Tsuchimochi,  N. M. Tubman,  L. Vogt,  M. L. Vidal,  
 O. Vydrov,  M. A. Watson,  J. Wenzel,  M. de Wergifosse,  T. A. Wesolowski,  
 A. White,  J. Witte,  A. Yamada,  Jun Yang,  K. Yao,  S. Yeganeh,  
 S. R. Yost,  Zhi-Qiang You,  A. Zech,  Igor Ying Zhang,  Xing Zhang,  
 Yan Zhao,  Ying Zhu,  B. R. Brooks,  G. K. L. Chan,  C. J. Cramer,  
 M. S. Gordon,  W. J. Hehre,  A. Klamt,  M. W. Schmidt,  C. D. Sherrill,  
 D. G. Truhlar,  A. Aspuru-Guzik,  R. Baer,  A. T. Bell,  N. A. Besley,  
 Jeng-Da Chai,  A. E. DePrince, III,  R. A. DiStasio Jr.,  A. Dreuw,  
 B. D. Dunietz,  T. R. Furlani,  Chao-Ping Hsu,  Yousung Jung,  Jing Kong,  
 D. S. Lambrecht,  WanZhen Liang,  C. Ochsenfeld,  V. A. Rassolov,  
 L. V. Slipchenko,  J. E. Subotnik,  T. Van Voorhis,  J. M. Herbert,  
 A. I. Krylov,  P. M. W. Gill,  M. Head-Gordon

 Contributors to earlier versions of Q-Chem not listed above: 
 R. D. Adamson,  B. Austin,  J. Baker,  G. J. O. Beran,  K. Brandhorst,  
 S. T. Brown,  E. F. C. Byrd,  A. K. Chakraborty,  C.-L. Cheng,  
 Siu Hung Chien,  D. M. Chipman,  D. L. Crittenden,  H. Dachsel,  
 R. J. Doerksen,  A. D. Dutoi,  L. Fusti-Molnar,  W. A. Goddard III,  
 A. Golubeva-Zadorozhnaya,  S. R. Gwaltney,  G. Hawkins,  A. Heyden,  
 S. Hirata,  G. Kedziora,  F. J. Keil,  C. Kelley,  Jihan Kim,  R. A. King,  
 R. Z. Khaliullin,  P. P. Korambath,  W. Kurlancheek,  A. M. Lee,  M. S. Lee,  
 S. V. Levchenko,  Ching Yeh Lin,  D. Liotard,  R. C. Lochan,  I. Lotan,  
 P. E. Maslen,  N. Nair,  D. P. O'Neill,  D. Neuhauser,  E. Neuscamman,  
 C. M. Oana,  R. Olson,  B. Peters,  R. Peverati,  P. A. Pieniazek,  
 Y. M. Rhee,  J. Ritchie,  M. A. Rohrdanz,  E. Rosta,  N. J. Russ,  
 H. F. Schaefer III,  N. E. Schultz,  N. Shenvi,  A. C. Simmonett,  A. Sodt,  
 D. Stuck,  K. S. Thanthiriwatte,  V. Vanovschi,  Tao Wang,  A. Warshel,  
 C. F. Williams,  Q. Wu,  X. Xu,  W. Zhang

 Please cite Q-Chem as follows:
 Y. Shao et al., Mol. Phys. 113, 184-215 (2015)
 DOI: 10.1080/00268976.2014.952696

 Q-Chem 5.1.2 for Intel X86 EM64T Linux

 Parts of Q-Chem use Armadillo 8.300.2 (Tropical Shenanigans).
 http://arma.sourceforge.net/

 Q-Chem begins on Wed May  8 08:32:13 2019  

Host: 
0

     Scratch files written to /scratch/taweetham/qchem20054//
Input Ideriv = 1
Curr. Ideriv = -1
Max.  Ideriv = 1


!!********************************************.
!!******************Warning*******************.
!!Desired Analytical derivatives not available.
!!Finite difference job might take a long time.
!!********************************************.
!!********************************************.


 2-order derivative to be evaluated numerically with 1-order analytical derivatives

Checking the input file for inconsistencies... 	...done.

--------------------------------------------------------------
User input:
--------------------------------------------------------------
I=Br_Z.out
$molecule
0 1
I 
N  1 2.045904
P  2 1.546276 1 135.806291
Br 3 2.286529 2 111.935458 1 -0.000000 0
$end

$rem
   JOB_TYPE 	FREQUENCY
   BASIS 		6-311++G**
   METHOD	ccsd
   MEM_TOTAL	31000
   N_FROZEN_CORE      FC
$end

--------------------------------------------------------------
 ----------------------------------------------------------------
             Standard Nuclear Orientation (Angstroms)
    I     Atom           X                Y                Z
 ----------------------------------------------------------------
    1      I       1.7208199761    -0.2285492655    -0.0000000000
    2      N       0.3959493684     1.3304379217     0.0000000000
    3      P      -1.1433430781     1.4772310838     0.0000000000
    4      Br     -2.1949988040    -0.5530977324    -0.0000000000
 ----------------------------------------------------------------
 Molecular Point Group                 Cs    NOp =  2
 Largest Abelian Subgroup              Cs    NOp =  2
 Nuclear Repulsion Energy =   669.8923932169 hartrees
 There are       55 alpha and       55 beta electrons
 Requested basis set is 6-311++G(d,p)
 There are 62 shells and 162 basis functions
 Total memory of 31000 MB is distributed as follows: 
   MEM_STATIC is set to 192 MB
   QALLOC/CCMAN JOB total memory use is  30808 MB
 Warning: actual memory use might exceed 31000 MB

 Total QAlloc Memory Limit  31000 MB
 Mega-Array Size       188 MB
 MEM_STATIC part       192 MB

                       Distance Matrix (Angstroms)
             I (  1)   N (  2)   P (  3)
   N (  2)  2.045904
   P (  3)  3.333634  1.546276
   Br(  4)  3.929245  3.203236  2.286529

 A cutoff of  1.0D-14 yielded   1555 shell pairs
 There are     11346 function pairs (     12802 Cartesian)

 -------------------------------------------------------
 OpenMP Integral Computing Module                       
 Release: version 1.0, May 2013, Q-Chem Inc. Pittsburgh 
 -------------------------------------------------------
 Integral Job Info:
 Integral job number is                      11
 Integral operator is                         1
 short-range coefficients                     0
 long-range coefficients              100000000
 Omega coefficients                           0
 if combine SR and LR in K                    0
 Integral screening is                        0
 Integral computing path is                   2
 max size of driver memory is            800000
 size of driver memory is                593474
 size of scratch memory is             29623520
 max col of scratch BK array               1296
 max len of scratch array in speh3          155
 max len of scratch index in speh4           18
 max int batch size is                      520
 min int batch size is                       52
 fixed nKL is                                45
 max L of basis functions is                  2
 order of int derivative is                   0
 number of shells is                         62
 number of basis is                         172
 number of cartesian basis is               172
 number of contracted shell pairs          1555
 number of primitive shell pairs           3573
 maxK2 (contraction) of shell pair           36
 max number of K2 of shell pair               1
 max number of CS2 of shell pair            237
 max number of PS2 of shell pair            237
 mem total for path MDJ                  527820
 -------------------------------------------------------
 Smallest overlap matrix eigenvalue = 1.78E-03
 Guess from superposition of atomic densities
 Warning:  Energy on first SCF cycle will be non-variational
 SAD guess density has 110.000000 electrons

 -----------------------------------------------------------------------
  General SCF calculation program by
  Eric Jon Sundstrom, Paul Horn, Yuezhi Mao, Dmitri Zuev, Alec White,
  David Stuck, Shaama M.S., Shane Yost, Joonho Lee, David Small,
  Daniel Levine, Susi Lehtola, Hugh Burton, Evgeny Epifanovsky
 -----------------------------------------------------------------------
 Hartree-Fock
 using 6 threads for integral computing
 -------------------------------------------------------
 OpenMP Integral computing Module                
 Release: version 2.0, May 2017, Q-Chem Inc. Pleasanton 
 -------------------------------------------------------
 A restricted SCF calculation will be
 performed using DIIS
 SCF converges when DIIS error is below 1.0e-08
 ---------------------------------------
  Cycle       Energy         DIIS error
 ---------------------------------------
    1   -9884.6926497594      3.48e-02  
    2   -9884.2988186536      3.48e-03  
    3   -9884.3438624034      1.81e-03  
    4   -9884.3563986796      4.34e-04  
    5   -9884.3579253470      2.07e-04  
    6   -9884.3582502681      8.09e-05  
    7   -9884.3583354694      3.90e-05  
    8   -9884.3583473912      1.95e-05  
    9   -9884.3583517412      8.01e-06  
   10   -9884.3583526531      2.77e-06  
   11   -9884.3583527726      1.38e-06  
   12   -9884.3583527935      4.34e-07  
   13   -9884.3583527964      8.05e-08  
   14   -9884.3583527964      2.92e-08  
   15   -9884.3583527965      1.01e-08  
   16   -9884.3583527965      2.43e-09  Convergence criterion met
 ---------------------------------------
 SCF time:   CPU 23.13s  wall 4.00s 
 SCF   energy in the final basis set =    -9884.3583527965
 Total energy in the final basis set =    -9884.3583527965


 ------------------------------------------------------------------------------

   CCMAN2: suite of methods based on coupled cluster
           and equation of motion theories.

   Components:
   * libvmm-1.3-trunk
     by Evgeny Epifanovsky, Ilya Kaliman.
   * libtensor-2.5-trunk
     by Evgeny Epifanovsky, Michael Wormit, Dmitry Zuev, Sam Manzer, 
        Ilya Kaliman.
   * libcc-2.5-trunk
     by Evgeny Epifanovsky, Arik Landau, Tomasz Kus, Kirill Khistyaev, 
        Dmitry Zuev, Prashant Manohar, Xintian Feng, Anna Krylov, 
        Matthew Goldey, Alec White, Thomas Jagau, Kaushik Nanda, 
        Anastasia Gunina, Alexander Kunitsa, Joonho Lee.

   CCMAN original authors:
   Anna I. Krylov, C. David Sherrill, Steven R. Gwaltney,
   Edward F. C. Byrd (2000)
   Sergey V. Levchenko, Lyudmila V. Slipchenko, Tao Wang,
   Ana-Maria C. Cristian (2003)
   Piotr A. Pieniazek, C. Melania Oana, Evgeny Epifanovsky (2007)
   Prashant Manohar (2009)

 ------------------------------------------------------------------------------


 Allocating and initializing 30808MB of RAM...
 Calculation will run on 6 cores.


 Alpha MOs, Restricted
 -- Occupied --                  
******* -490.03 -180.91 -169.71 -169.71 -169.71  -80.06  -65.16
  1 A'    2 A'    3 A'    4 A'    1 A"    5 A'    6 A'    7 A'                 
-58.524 -58.523 -58.523 -37.959 -33.149 -33.143 -33.142 -24.333
  8 A'    2 A"    9 A'   10 A'   11 A'    3 A"   12 A'   13 A'                 
-24.331 -24.331 -24.325 -24.325 -15.631  -9.844  -7.598  -7.456
  4 A"   14 A'    5 A"   15 A'   16 A'   17 A'   18 A'   19 A'                 
 -7.450  -7.450  -7.276  -5.512  -5.496  -5.496  -5.491  -5.489
  6 A"   20 A'   21 A'   22 A'    7 A"   23 A'   24 A'    8 A"                 
 -5.488  -3.195  -3.193  -3.192  -3.185  -3.185  -2.436  -2.429
 25 A'   26 A'    9 A"   27 A'   10 A"   28 A'   29 A'   11 A"                 
 -2.428  -2.411  -2.411  -1.192  -1.024  -0.881  -0.707  -0.574
 30 A'   12 A"   31 A'   32 A'   33 A'   34 A'   35 A'   36 A'                 
 -0.543  -0.514  -0.433  -0.428  -0.413  -0.376  -0.375
 37 A'   13 A"   14 A"   38 A'   39 A'   15 A"   40 A'                         
 -- Virtual --                   
  0.008   0.022   0.060   0.064   0.088   0.089   0.110   0.127
 16 A"   41 A'   42 A'   43 A'   17 A"   44 A'   45 A'   18 A"                 
  0.128   0.138   0.179   0.205   0.220   0.240   0.254   0.285
 46 A'   47 A'   48 A'   49 A'   50 A'   19 A"   51 A'   52 A'                 
  0.322   0.323   0.351   0.380   0.390   0.461   0.511   0.546
 20 A"   53 A'   54 A'   55 A'   21 A"   56 A'   57 A'   58 A'                 
  0.565   0.570   0.602   0.612   0.626   0.663   0.692   0.733
 22 A"   23 A"   24 A"   59 A'   60 A'   61 A'   25 A"   62 A'                 
  0.775   0.787   0.798   0.827   0.879   0.896   0.901   0.967
 26 A"   63 A'   64 A'   65 A'   66 A'   27 A"   67 A'   68 A'                 
  0.984   1.041   1.076   1.164   1.287   1.347   1.418   1.525
 28 A"   69 A'   29 A"   70 A'   71 A'   72 A'   73 A'   30 A"                 
  1.553   1.603   1.779   1.865   1.954   2.264   2.294   2.310
 74 A'   75 A'   31 A"   76 A'   77 A'   32 A"   78 A'   33 A"                 
  2.333   2.433   2.441   2.567   2.944   4.248   4.268   4.459
 79 A'   34 A"   80 A'   81 A'   82 A'   35 A"   83 A'   36 A"                 
  4.469   4.479   4.503   4.542   4.543   4.556   4.561   4.594
 84 A'   85 A'   37 A"   86 A'   38 A"   87 A'   39 A"   88 A'                 
  4.708   4.769   4.866   6.508   6.527   6.559   7.192   7.525
 89 A'   90 A'   91 A'   40 A"   92 A'   93 A'   94 A'   95 A'                 
  8.213   8.228   8.289  14.708  14.814  14.935  28.954  29.502
 41 A"   96 A'   97 A'   42 A"   98 A'   99 A'  100 A'   43 A"                 
 29.517  29.534  29.849  29.854  29.864  29.885  29.972  36.693
101 A'  102 A'   44 A"  103 A'   45 A"  104 A'  105 A'  106 A'                 
 49.473 130.561 130.572 130.595 154.334 166.149 293.900 293.912
107 A'   46 A"  108 A'  109 A'  110 A'  111 A'   47 A"  112 A'                 
293.9861028.4121912.254
113 A'  114 A'  115 A'                                                         

 Beta MOs, Restricted
 -- Occupied --                  
******* -490.03 -180.91 -169.71 -169.71 -169.71  -80.06  -65.16
  1 A'    2 A'    3 A'    4 A'    1 A"    5 A'    6 A'    7 A'                 
-58.524 -58.523 -58.523 -37.959 -33.149 -33.143 -33.142 -24.333
  8 A'    2 A"    9 A'   10 A'   11 A'    3 A"   12 A'   13 A'                 
-24.331 -24.331 -24.325 -24.325 -15.631  -9.844  -7.598  -7.456
  4 A"   14 A'    5 A"   15 A'   16 A'   17 A'   18 A'   19 A'                 
 -7.450  -7.450  -7.276  -5.512  -5.496  -5.496  -5.491  -5.489
  6 A"   20 A'   21 A'   22 A'    7 A"   23 A'   24 A'    8 A"                 
 -5.488  -3.195  -3.193  -3.192  -3.185  -3.185  -2.436  -2.429
 25 A'   26 A'    9 A"   27 A'   10 A"   28 A'   29 A'   11 A"                 
 -2.428  -2.411  -2.411  -1.192  -1.024  -0.881  -0.707  -0.574
 30 A'   12 A"   31 A'   32 A'   33 A'   34 A'   35 A'   36 A'                 
 -0.543  -0.514  -0.433  -0.428  -0.413  -0.376  -0.375
 37 A'   13 A"   14 A"   38 A'   39 A'   15 A"   40 A'                         
 -- Virtual --                   
  0.008   0.022   0.060   0.064   0.088   0.089   0.110   0.127
 16 A"   41 A'   42 A'   43 A'   17 A"   44 A'   45 A'   18 A"                 
  0.128   0.138   0.179   0.205   0.220   0.240   0.254   0.285
 46 A'   47 A'   48 A'   49 A'   50 A'   19 A"   51 A'   52 A'                 
  0.322   0.323   0.351   0.380   0.390   0.461   0.511   0.546
 20 A"   53 A'   54 A'   55 A'   21 A"   56 A'   57 A'   58 A'                 
  0.565   0.570   0.602   0.612   0.626   0.663   0.692   0.733
 22 A"   23 A"   24 A"   59 A'   60 A'   61 A'   25 A"   62 A'                 
  0.775   0.787   0.798   0.827   0.879   0.896   0.901   0.967
 26 A"   63 A'   64 A'   65 A'   66 A'   27 A"   67 A'   68 A'                 
  0.984   1.041   1.076   1.164   1.287   1.347   1.418   1.525
 28 A"   69 A'   29 A"   70 A'   71 A'   72 A'   73 A'   30 A"                 
  1.553   1.603   1.779   1.865   1.954   2.264   2.294   2.310
 74 A'   75 A'   31 A"   76 A'   77 A'   32 A"   78 A'   33 A"                 
  2.333   2.433   2.441   2.567   2.944   4.248   4.268   4.459
 79 A'   34 A"   80 A'   81 A'   82 A'   35 A"   83 A'   36 A"                 
  4.469   4.479   4.503   4.542   4.543   4.556   4.561   4.594
 84 A'   85 A'   37 A"   86 A'   38 A"   87 A'   39 A"   88 A'                 
  4.708   4.769   4.866   6.508   6.527   6.559   7.192   7.525
 89 A'   90 A'   91 A'   40 A"   92 A'   93 A'   94 A'   95 A'                 
  8.213   8.228   8.289  14.708  14.814  14.935  28.954  29.502
 41 A"   96 A'   97 A'   42 A"   98 A'   99 A'  100 A'   43 A"                 
 29.517  29.534  29.849  29.854  29.864  29.885  29.972  36.693
101 A'  102 A'   44 A"  103 A'   45 A"  104 A'  105 A'  106 A'                 
 49.473 130.561 130.572 130.595 154.334 166.149 293.900 293.912
107 A'   46 A"  108 A'  109 A'  110 A'  111 A'   47 A"  112 A'                 
293.9861028.4121912.254
113 A'  114 A'  115 A'                                                         

 Occupation and symmetry of molecular orbitals

 Point group: Cs (2 irreducible representations).

                           A'   A"    All 
 ------------------------------------------
 All molecular orbitals:
  - Alpha                  115  47    162 
  - Beta                   115  47    162 
 ------------------------------------------
 Alpha orbitals:
  - Frozen occupied        25   8     33  
  - Active occupied        15   7     22  
  - Active virtual         75   32    107 
  - Frozen virtual         0    0     0   
 ------------------------------------------
 Beta orbitals:
  - Frozen occupied        25   8     33  
  - Active occupied        15   7     22  
  - Active virtual         75   32    107 
  - Frozen virtual         0    0     0   
 ------------------------------------------

 Import integrals:   CPU 0.00 s  wall 0.00 s

 Import integrals:   CPU 115.98 s  wall 19.99 s

 MP2 amplitudes:   CPU 0.19 s  wall 0.13 s

Running a double precision version
           CCSD T amplitudes will be solved using DIIS.

           Start     Size      MaxIter   EConv     TConv     
           3         7         100       1.00e-07  1.00e-05  
 ------------------------------------------------------------------------------
           Energy (a.u.)   Ediff      Tdiff       Comment
 ------------------------------------------------------------------------------
         -9885.13892797                           
     1   -9885.11203921   2.69e-02   8.16e-01     
     2   -9885.13894540   2.69e-02   1.19e-01     
     3   -9885.13650152   2.44e-03   5.24e-02     
     4   -9885.13919084   2.69e-03   1.94e-02     Switched to DIIS steps.
     5   -9885.14016634   9.75e-04   1.26e-02     
     6   -9885.14022309   5.67e-05   2.96e-03     
     7   -9885.14023908   1.60e-05   1.70e-03     
     8   -9885.14025119   1.21e-05   4.72e-04     
     9   -9885.14025262   1.43e-06   2.68e-04     
    10   -9885.14025180   8.22e-07   7.34e-05     
    11   -9885.14025197   1.73e-07   2.83e-05     
    12   -9885.14025181   1.59e-07   1.25e-05     
    13   -9885.14025178   3.08e-08   4.77e-06     
 ------------------------------------------------------------------------------
         -9885.14025178                           CCSD T converged.

End of double precision
 SCF energy                 = -9884.35835280
 MP2 energy                 = -9885.13892797
 CCSD correlation energy     =    -0.78189898
 CCSD total energy           = -9885.14025178

 CCSD  T1^2 = 0.0183  T2^2 = 0.2907  Leading amplitudes:

 Amplitude    Orbitals with energies
  0.0303       39 (A') A                 ->    41 (A') A                  
              -0.4128                          0.0224                     
  0.0303       39 (A') B                 ->    41 (A') B                  
              -0.4128                          0.0224                     
 -0.0296       15 (A") A                 ->    16 (A") A                  
              -0.3755                          0.0079                     
 -0.0296       15 (A") B                 ->    16 (A") B                  
              -0.3755                          0.0079                     

 Amplitude    Orbitals with energies
 -0.0676       13 (A") A     13 (A") B   ->    16 (A") A     16 (A") B    
              -0.5145       -0.5145            0.0079        0.0079       
  0.0676       13 (A") A     13 (A") B   ->    16 (A") B     16 (A") A    
              -0.5145       -0.5145            0.0079        0.0079       
  0.0676       13 (A") B     13 (A") A   ->    16 (A") A     16 (A") B    
              -0.5145       -0.5145            0.0079        0.0079       
 -0.0676       13 (A") B     13 (A") A   ->    16 (A") B     16 (A") A    
              -0.5145       -0.5145            0.0079        0.0079       

 Computing CCSD intemediates for later calculations in double precision
 Finished.

Running a double precision version
           CCSD Lambda amplitudes will be solved using DIIS.
           Start     Size      MaxIter   EConv     LConv     
           3         7         100       1.00e-07  1.00e-05  
 ------------------------------------------------------------------------------
            Enorm      Ldiff       Comment
 ------------------------------------------------------------------------------
     1     5.75e-02   4.13e-02     
     2     1.67e-02   6.35e-03     
     3     7.26e-03   1.71e-03     
     4     4.26e-03   1.33e-03     Switched to DIIS steps.
     5     1.32e-03   8.08e-04     
     6     6.51e-04   2.17e-04     
     7     2.20e-04   7.05e-05     
     8     1.02e-04   7.19e-06     
     9     3.64e-05   4.25e-07     
    10     1.67e-05   1.71e-07     
    11     7.84e-06   2.62e-07     
    12     4.12e-06   1.23e-07     
    13     2.03e-06   1.59e-07     
    14     9.21e-07   3.91e-08     
    15     4.36e-07   7.31e-08     
    16     1.93e-07   2.47e-08     
    17     9.77e-08   1.21e-08     
 ------------------------------------------------------------------------------
                                   CCSD Lambda converged.

 Computing density matrices in double precision...
           Orbital response amplitudes will be solved using DIIS.
           Start     Size      MaxIter   EConv     LConv     
           3         7         100       1.00e-06  1.00e-06  
 ------------------------------------------------------------------------------
            Enorm      Ldiff       Comment
 ------------------------------------------------------------------------------
     1     1.18e-01   5.39e-03     
     2     1.11e-01   4.75e-03     
     3     1.37e-01   2.55e-02     
     4     1.72e-02   5.43e-02     Switched to DIIS steps.
     5     8.27e-03   5.22e-03     
     6     1.11e-03   8.96e-04     
     7     9.92e-04   1.03e-04     
     8     3.11e-04   2.11e-04     
     9     6.69e-05   6.08e-05     
    10     1.55e-05   8.58e-06     
    11     7.13e-06   3.40e-07     
    12     2.70e-06   1.29e-06     
    13     8.00e-07   5.71e-07     
 ------------------------------------------------------------------------------
                                   Orbital response converged.

 Computing density matrices... Done.
 CCSD calculation:   CPU 1388.13 s  wall 245.23 s

 Transferring MO TPDM to AO TPDM
 Transferring g2_o1o1o1o1
 Transferring g2_o1o1o1v1
 Transferring g2_o1o1v1v1
 Transferring g2_o1v1o1v1
 Transferring g2_o1v1v1v1
 Transferring g2_v1v1v1v1
 Adding separable TPDM
 Computing TPDM gradient
 --------------------------------------------------------
 2e gradient
  Atom          X               Y               Z
 --------------------------------------------------------
    1        -66.191937       27.013675        0.000000  
    2         -6.970607      -21.831913        0.000000  
    3         20.391581      -36.877746       -0.000000  
    4         52.770964       31.695984        0.000000  
 --------------------------------------------------------
 --------------------------------------------------------
 Final gradient
  Atom          X               Y               Z
 --------------------------------------------------------
    1        -66.191937       27.013675        0.000000  
    2         -6.970607      -21.831913        0.000000  
    3         20.391581      -36.877746       -0.000000  
    4         52.770964       31.695984        0.000000  
 --------------------------------------------------------
 Analytic gradient from two-electron contribution:   CPU 581.81 s  wall 112.10 s

 Total ccman2 time:   CPU 2094.31 s  wall 379.29 s


 --------------------------------------------------------------
             Orbital Energies (a.u.) and Symmetries
 --------------------------------------------------------------

 Alpha MOs, Restricted
 -- Occupied --                  
******* -490.03 -180.91 -169.71 -169.71  -80.06  -65.16  -58.52
  1 A'    2 A'    3 A'    4 A'    5 A'    6 A'    7 A'    8 A'                 
-58.523 -37.959 -33.149 -33.142 -24.333 -24.331 -24.325 -15.631
  9 A'   10 A'   11 A'   12 A'   13 A'   14 A'   15 A'   16 A'                 
 -9.844  -7.598  -7.456  -7.450  -7.276  -5.512  -5.496  -5.491
 17 A'   18 A'   19 A'   20 A'   21 A'   22 A'   23 A'   24 A'                 
 -5.488-169.711 -58.523 -33.143 -24.331 -24.325  -7.450  -5.496
 25 A'    1 A"    2 A"    3 A"    4 A"    5 A"    6 A"    7 A"                 
 -5.489  -3.195  -3.192  -3.185  -2.436  -2.428  -2.411  -1.192
  8 A"   26 A'   27 A'   28 A'   29 A'   30 A'   31 A'   32 A'                 
 -1.024  -0.881  -0.707  -0.574  -0.543  -0.428  -0.413  -0.375
 33 A'   34 A'   35 A'   36 A'   37 A'   38 A'   39 A'   40 A'                 
 -3.193  -3.185  -2.429  -2.411  -0.514  -0.433  -0.376
  9 A"   10 A"   11 A"   12 A"   13 A"   14 A"   15 A"                         
 -- Virtual --                   
  0.022   0.060   0.064   0.089   0.110   0.128   0.138   0.179
 41 A'   42 A'   43 A'   44 A'   45 A'   46 A'   47 A'   48 A'                 
  0.205   0.220   0.254   0.285   0.323   0.351   0.380   0.461
 49 A'   50 A'   51 A'   52 A'   53 A'   54 A'   55 A'   56 A'                 
  0.511   0.546   0.612   0.626   0.663   0.733   0.787   0.798
 57 A'   58 A'   59 A'   60 A'   61 A'   62 A'   63 A'   64 A'                 
  0.827   0.879   0.901   0.967   1.041   1.164   1.287   1.347
 65 A'   66 A'   67 A'   68 A'   69 A'   70 A'   71 A'   72 A'                 
  1.418   1.553   1.603   1.865   1.954   2.294   2.333   2.441
 73 A'   74 A'   75 A'   76 A'   77 A'   78 A'   79 A'   80 A'                 
  2.567   2.944   4.268   4.469   4.479   4.542   4.556   4.594
 81 A'   82 A'   83 A'   84 A'   85 A'   86 A'   87 A'   88 A'                 
  4.708   4.769   4.866   6.527   6.559   7.192   7.525   8.228
 89 A'   90 A'   91 A'   92 A'   93 A'   94 A'   95 A'   96 A'                 
  8.289  14.814  14.935  28.954  29.517  29.534  29.854  29.885
 97 A'   98 A'   99 A'  100 A'  101 A'  102 A'  103 A'  104 A'                 
 29.972  36.693  49.473 130.572 130.595 154.334 166.149 293.912
105 A'  106 A'  107 A'  108 A'  109 A'  110 A'  111 A'  112 A'                 
293.9861028.4121912.254   0.008   0.088   0.127   0.240   0.322
113 A'  114 A'  115 A'   16 A"   17 A"   18 A"   19 A"   20 A"                 
  0.390   0.565   0.570   0.602   0.692   0.775   0.896   0.984
 21 A"   22 A"   23 A"   24 A"   25 A"   26 A"   27 A"   28 A"                 
  1.076   1.525   1.779   2.264   2.310   2.433   4.248   4.459
 29 A"   30 A"   31 A"   32 A"   33 A"   34 A"   35 A"   36 A"                 
  4.503   4.543   4.561   6.508   8.213  14.708  29.502  29.849
 37 A"   38 A"   39 A"   40 A"   41 A"   42 A"   43 A"   44 A"                 
 29.864 130.561 293.900
 45 A"   46 A"   47 A"                                                         

 Beta MOs, Restricted
 -- Occupied --                  
******* -490.03 -180.91 -169.71 -169.71  -80.06  -65.16  -58.52
  1 A'    2 A'    3 A'    4 A'    5 A'    6 A'    7 A'    8 A'                 
-58.523 -37.959 -33.149 -33.142 -24.333 -24.331 -24.325 -15.631
  9 A'   10 A'   11 A'   12 A'   13 A'   14 A'   15 A'   16 A'                 
 -9.844  -7.598  -7.456  -7.450  -7.276  -5.512  -5.496  -5.491
 17 A'   18 A'   19 A'   20 A'   21 A'   22 A'   23 A'   24 A'                 
 -5.488-169.711 -58.523 -33.143 -24.331 -24.325  -7.450  -5.496
 25 A'    1 A"    2 A"    3 A"    4 A"    5 A"    6 A"    7 A"                 
 -5.489  -3.195  -3.192  -3.185  -2.436  -2.428  -2.411  -1.192
  8 A"   26 A'   27 A'   28 A'   29 A'   30 A'   31 A'   32 A'                 
 -1.024  -0.881  -0.707  -0.574  -0.543  -0.428  -0.413  -0.375
 33 A'   34 A'   35 A'   36 A'   37 A'   38 A'   39 A'   40 A'                 
 -3.193  -3.185  -2.429  -2.411  -0.514  -0.433  -0.376
  9 A"   10 A"   11 A"   12 A"   13 A"   14 A"   15 A"                         
 -- Virtual --                   
  0.022   0.060   0.064   0.089   0.110   0.128   0.138   0.179
 41 A'   42 A'   43 A'   44 A'   45 A'   46 A'   47 A'   48 A'                 
  0.205   0.220   0.254   0.285   0.323   0.351   0.380   0.461
 49 A'   50 A'   51 A'   52 A'   53 A'   54 A'   55 A'   56 A'                 
  0.511   0.546   0.612   0.626   0.663   0.733   0.787   0.798
 57 A'   58 A'   59 A'   60 A'   61 A'   62 A'   63 A'   64 A'                 
  0.827   0.879   0.901   0.967   1.041   1.164   1.287   1.347
 65 A'   66 A'   67 A'   68 A'   69 A'   70 A'   71 A'   72 A'                 
  1.418   1.553   1.603   1.865   1.954   2.294   2.333   2.441
 73 A'   74 A'   75 A'   76 A'   77 A'   78 A'   79 A'   80 A'                 
  2.567   2.944   4.268   4.469   4.479   4.542   4.556   4.594
 81 A'   82 A'   83 A'   84 A'   85 A'   86 A'   87 A'   88 A'                 
  4.708   4.769   4.866   6.527   6.559   7.192   7.525   8.228
 89 A'   90 A'   91 A'   92 A'   93 A'   94 A'   95 A'   96 A'                 
  8.289  14.814  14.935  28.954  29.517  29.534  29.854  29.885
 97 A'   98 A'   99 A'  100 A'  101 A'  102 A'  103 A'  104 A'                 
 29.972  36.693  49.473 130.572 130.595 154.334 166.149 293.912
105 A'  106 A'  107 A'  108 A'  109 A'  110 A'  111 A'  112 A'                 
293.9861028.4121912.254   0.008   0.088   0.127   0.240   0.322
113 A'  114 A'  115 A'   16 A"   17 A"   18 A"   19 A"   20 A"                 
  0.390   0.565   0.570   0.602   0.692   0.775   0.896   0.984
 21 A"   22 A"   23 A"   24 A"   25 A"   26 A"   27 A"   28 A"                 
  1.076   1.525   1.779   2.264   2.310   2.433   4.248   4.459
 29 A"   30 A"   31 A"   32 A"   33 A"   34 A"   35 A"   36 A"                 
  4.503   4.543   4.561   6.508   8.213  14.708  29.502  29.849
 37 A"   38 A"   39 A"   40 A"   41 A"   42 A"   43 A"   44 A"                 
 29.864 130.561 293.900
 45 A"   46 A"   47 A"                                                         
 --------------------------------------------------------------

          Ground-State Mulliken Net Atomic Charges

     Atom                 Charge (a.u.)
  ----------------------------------------
      1 I                     0.209909
      2 N                    -0.321644
      3 P                     0.369530
      4 Br                   -0.257795
  ----------------------------------------
  Sum of atomic charges =    -0.000000

 -----------------------------------------------------------------
                    Cartesian Multipole Moments
 -----------------------------------------------------------------
    Charge (ESU x 10^10)
                 0.0000
    Dipole Moment (Debye)
         X       0.4569      Y       0.2455      Z      -0.0000
       Tot       0.5187
    Quadrupole Moments (Debye-Ang)
        XX     -65.5789     XY      -5.8049     YY     -65.2151
        XZ       0.0000     YZ      -0.0000     ZZ     -65.2826
    Octopole Moments (Debye-Ang^2)
       XXX      27.9157    XXY     -14.4618    XYY       1.3428
       YYY     -33.6554    XXZ      -0.0000    XYZ      -0.0000
       YYZ      -0.0000    XZZ       2.9659    YZZ      -7.2444
       ZZZ      -0.0000
    Hexadecapole Moments (Debye-Ang^3)
      XXXX   -1237.9565   XXXY      -3.2651   XXYY    -249.5851
      XYYY      11.0594   YYYY    -359.1188   XXXZ       0.0000
      XXYZ       0.0000   XYYZ       0.0000   YYYZ      -0.0000
      XXZZ    -224.0032   XYZZ       3.7570   YYZZ     -72.5169
      XZZZ       0.0000   YZZZ      -0.0000   ZZZZ     -87.3092
 -----------------------------------------------------------------
 DrvMan completing analytic gradient of the correlated energy
 Correlated dipole moment
            1
    1   0.1797575
    2   0.0965884
    3  -0.0000000
 Energy read as -9885.140251779
 Full Analytical Gradient: (in a.u., or Hartree/Bohr)
             1             2             3             4
    1   -0.00002739   -0.00003013    0.00001402    0.00004350
    2    0.00004784   -0.00004543   -0.00010162    0.00009921
    3   -0.00000000    0.00000000    0.00000000   -0.00000000
 Gradient time:  CPU 0.75 s  wall 0.76 s
 ######################################################
 ######################################################
 # Starting finite difference calculation for IDERIV  #
 Finite diff step size:  1.88973e-03 a.u.
 ----------------------------------------------------------------
             Standard Nuclear Orientation (Angstroms)
    I     Atom           X                Y                Z
 ----------------------------------------------------------------
    1      I       1.7218199761    -0.2285492655    -0.0000000000
    2      N       0.3959493684     1.3304379217     0.0000000000
    3      P      -1.1433430781     1.4772310838     0.0000000000
    4      Br     -2.1949988040    -0.5530977324    -0.0000000000
 ----------------------------------------------------------------
 Nuclear Repulsion Energy =   669.7661574597 hartrees
 There are       55 alpha and       55 beta electrons

                       Distance Matrix (Angstroms)
             I (  1)   N (  2)   P (  3)
   N (  2)  2.046552
   P (  3)  3.334493  1.546276
   Br(  4)  3.930242  3.203236  2.286529

 Requested basis set is 6-311++G(d,p)
 There are 62 shells and 162 basis functions
 A cutoff of  1.0D-14 yielded   1555 shell pairs
 There are     11346 function pairs (     12802 Cartesian)
 Smallest overlap matrix eigenvalue = 1.78E-03
 Guess MOs from SCF MO coefficient file

 -----------------------------------------------------------------------
  General SCF calculation program by
  Eric Jon Sundstrom, Paul Horn, Yuezhi Mao, Dmitri Zuev, Alec White,
  David Stuck, Shaama M.S., Shane Yost, Joonho Lee, David Small,
  Daniel Levine, Susi Lehtola, Hugh Burton, Evgeny Epifanovsky
 -----------------------------------------------------------------------
 Hartree-Fock
 using 6 threads for integral computing
 -------------------------------------------------------
 OpenMP Integral computing Module                
 Release: version 2.0, May 2017, Q-Chem Inc. Pleasanton 
 -------------------------------------------------------
 A restricted SCF calculation will be
 performed using DIIS
 SCF converges when DIIS error is below 1.0e-08
 ---------------------------------------
  Cycle       Energy         DIIS error
 ---------------------------------------
    1   -9884.3583394089      5.63e-06  
    2   -9884.3583395223      2.24e-06  
    3   -9884.3583395386      1.47e-06  
    4   -9884.3583395478      3.46e-07  
    5   -9884.3583395496      1.56e-07  
    6   -9884.3583395502      6.99e-08  
    7   -9884.3583395503      2.43e-08  
    8   -9884.3583395502      8.16e-09  Convergence criterion met
 ---------------------------------------
 SCF time:   CPU 11.39s  wall 2.00s 
 SCF   energy in the final basis set =    -9884.3583395502
 Total energy in the final basis set =    -9884.3583395502


 ------------------------------------------------------------------------------

   CCMAN2: suite of methods based on coupled cluster
           and equation of motion theories.

   Components:
   * libvmm-1.3-trunk
     by Evgeny Epifanovsky, Ilya Kaliman.
   * libtensor-2.5-trunk
     by Evgeny Epifanovsky, Michael Wormit, Dmitry Zuev, Sam Manzer, 
        Ilya Kaliman.
   * libcc-2.5-trunk
     by Evgeny Epifanovsky, Arik Landau, Tomasz Kus, Kirill Khistyaev, 
        Dmitry Zuev, Prashant Manohar, Xintian Feng, Anna Krylov, 
        Matthew Goldey, Alec White, Thomas Jagau, Kaushik Nanda, 
        Anastasia Gunina, Alexander Kunitsa, Joonho Lee.

   CCMAN original authors:
   Anna I. Krylov, C. David Sherrill, Steven R. Gwaltney,
   Edward F. C. Byrd (2000)
   Sergey V. Levchenko, Lyudmila V. Slipchenko, Tao Wang,
   Ana-Maria C. Cristian (2003)
   Piotr A. Pieniazek, C. Melania Oana, Evgeny Epifanovsky (2007)
   Prashant Manohar (2009)

 ------------------------------------------------------------------------------


 Allocating and initializing 30808MB of RAM...
 Calculation will run on 6 cores.


 Alpha MOs, Restricted
 -- Occupied --                  
******* -490.03 -180.91 -169.71 -169.71 -169.71  -80.06  -65.16
  1 A     2 A     3 A     4 A     5 A     6 A     7 A     8 A                  
-58.524 -58.523 -58.523 -37.959 -33.149 -33.143 -33.142 -24.333
  9 A    10 A    11 A    12 A    13 A    14 A    15 A    16 A                  
-24.331 -24.331 -24.325 -24.325 -15.631  -9.844  -7.598  -7.456
 17 A    18 A    19 A    20 A    21 A    22 A    23 A    24 A                  
 -7.450  -7.450  -7.276  -5.512  -5.497  -5.496  -5.491  -5.489
 25 A    26 A    27 A    28 A    29 A    30 A    31 A    32 A                  
 -5.488  -3.195  -3.193  -3.192  -3.185  -3.185  -2.436  -2.429
 33 A    34 A    35 A    36 A    37 A    38 A    39 A    40 A                  
 -2.428  -2.411  -2.411  -1.192  -1.024  -0.881  -0.707  -0.574
 41 A    42 A    43 A    44 A    45 A    46 A    47 A    48 A                  
 -0.543  -0.514  -0.433  -0.428  -0.413  -0.376  -0.376
 49 A    50 A    51 A    52 A    53 A    54 A    55 A                          
 -- Virtual --                   
  0.008   0.022   0.060   0.064   0.088   0.089   0.110   0.127
 56 A    57 A    58 A    59 A    60 A    61 A    62 A    63 A                  
  0.128   0.138   0.179   0.205   0.220   0.240   0.254   0.285
 64 A    65 A    66 A    67 A    68 A    69 A    70 A    71 A                  
  0.322   0.323   0.351   0.380   0.390   0.461   0.511   0.546
 72 A    73 A    74 A    75 A    76 A    77 A    78 A    79 A                  
  0.565   0.570   0.602   0.612   0.626   0.663   0.692   0.733
 80 A    81 A    82 A    83 A    84 A    85 A    86 A    87 A                  
  0.775   0.786   0.798   0.827   0.879   0.896   0.900   0.967
 88 A    89 A    90 A    91 A    92 A    93 A    94 A    95 A                  
  0.984   1.041   1.076   1.164   1.287   1.347   1.418   1.525
 96 A    97 A    98 A    99 A   100 A   101 A   102 A   103 A                  
  1.553   1.603   1.779   1.865   1.954   2.264   2.294   2.310
104 A   105 A   106 A   107 A   108 A   109 A   110 A   111 A                  
  2.333   2.433   2.441   2.566   2.944   4.248   4.268   4.459
112 A   113 A   114 A   115 A   116 A   117 A   118 A   119 A                  
  4.469   4.479   4.502   4.542   4.543   4.556   4.561   4.594
120 A   121 A   122 A   123 A   124 A   125 A   126 A   127 A                  
  4.709   4.769   4.866   6.508   6.527   6.559   7.192   7.525
128 A   129 A   130 A   131 A   132 A   133 A   134 A   135 A                  
  8.213   8.228   8.289  14.708  14.814  14.935  28.954  29.502
136 A   137 A   138 A   139 A   140 A   141 A   142 A   143 A                  
 29.517  29.534  29.849  29.854  29.864  29.885  29.972  36.693
144 A   145 A   146 A   147 A   148 A   149 A   150 A   151 A                  
 49.473 130.561 130.572 130.595 154.334 166.149 293.900 293.912
152 A   153 A   154 A   155 A   156 A   157 A   158 A   159 A                  
293.9861028.4121912.254
160 A   161 A   162 A                                                          

 Beta MOs, Restricted
 -- Occupied --                  
******* -490.03 -180.91 -169.71 -169.71 -169.71  -80.06  -65.16
  1 A     2 A     3 A     4 A     5 A     6 A     7 A     8 A                  
-58.524 -58.523 -58.523 -37.959 -33.149 -33.143 -33.142 -24.333
  9 A    10 A    11 A    12 A    13 A    14 A    15 A    16 A                  
-24.331 -24.331 -24.325 -24.325 -15.631  -9.844  -7.598  -7.456
 17 A    18 A    19 A    20 A    21 A    22 A    23 A    24 A                  
 -7.450  -7.450  -7.276  -5.512  -5.497  -5.496  -5.491  -5.489
 25 A    26 A    27 A    28 A    29 A    30 A    31 A    32 A                  
 -5.488  -3.195  -3.193  -3.192  -3.185  -3.185  -2.436  -2.429
 33 A    34 A    35 A    36 A    37 A    38 A    39 A    40 A                  
 -2.428  -2.411  -2.411  -1.192  -1.024  -0.881  -0.707  -0.574
 41 A    42 A    43 A    44 A    45 A    46 A    47 A    48 A                  
 -0.543  -0.514  -0.433  -0.428  -0.413  -0.376  -0.376
 49 A    50 A    51 A    52 A    53 A    54 A    55 A                          
 -- Virtual --                   
  0.008   0.022   0.060   0.064   0.088   0.089   0.110   0.127
 56 A    57 A    58 A    59 A    60 A    61 A    62 A    63 A                  
  0.128   0.138   0.179   0.205   0.220   0.240   0.254   0.285
 64 A    65 A    66 A    67 A    68 A    69 A    70 A    71 A                  
  0.322   0.323   0.351   0.380   0.390   0.461   0.511   0.546
 72 A    73 A    74 A    75 A    76 A    77 A    78 A    79 A                  
  0.565   0.570   0.602   0.612   0.626   0.663   0.692   0.733
 80 A    81 A    82 A    83 A    84 A    85 A    86 A    87 A                  
  0.775   0.786   0.798   0.827   0.879   0.896   0.900   0.967
 88 A    89 A    90 A    91 A    92 A    93 A    94 A    95 A                  
  0.984   1.041   1.076   1.164   1.287   1.347   1.418   1.525
 96 A    97 A    98 A    99 A   100 A   101 A   102 A   103 A                  
  1.553   1.603   1.779   1.865   1.954   2.264   2.294   2.310
104 A   105 A   106 A   107 A   108 A   109 A   110 A   111 A                  
  2.333   2.433   2.441   2.566   2.944   4.248   4.268   4.459
112 A   113 A   114 A   115 A   116 A   117 A   118 A   119 A                  
  4.469   4.479   4.502   4.542   4.543   4.556   4.561   4.594
120 A   121 A   122 A   123 A   124 A   125 A   126 A   127 A                  
  4.709   4.769   4.866   6.508   6.527   6.559   7.192   7.525
128 A   129 A   130 A   131 A   132 A   133 A   134 A   135 A                  
  8.213   8.228   8.289  14.708  14.814  14.935  28.954  29.502
136 A   137 A   138 A   139 A   140 A   141 A   142 A   143 A                  
 29.517  29.534  29.849  29.854  29.864  29.885  29.972  36.693
144 A   145 A   146 A   147 A   148 A   149 A   150 A   151 A                  
 49.473 130.561 130.572 130.595 154.334 166.149 293.900 293.912
152 A   153 A   154 A   155 A   156 A   157 A   158 A   159 A                  
293.9861028.4121912.254
160 A   161 A   162 A                                                          

 Occupation and symmetry of molecular orbitals

 Point group: C1 (1 irreducible representation).

                           A     All 
 -------------------------------------
 All molecular orbitals:
  - Alpha                  162   162 
  - Beta                   162   162 
 -------------------------------------
 Alpha orbitals:
  - Frozen occupied        33    33  
  - Active occupied        22    22  
  - Active virtual         107   107 
  - Frozen virtual         0     0   
 -------------------------------------
 Beta orbitals:
  - Frozen occupied        33    33  
  - Active occupied        22    22  
  - Active virtual         107   107 
  - Frozen virtual         0     0   
 -------------------------------------

 Import integrals:   CPU 0.00 s  wall 0.00 s

 Import integrals:   CPU 129.54 s  wall 22.35 s

 MP2 amplitudes:   CPU 0.22 s  wall 0.13 s

Running a double precision version
           CCSD T amplitudes will be solved using DIIS.

           Start     Size      MaxIter   EConv     TConv     
           3         7         100       1.00e-07  1.00e-05  
 ------------------------------------------------------------------------------
           Energy (a.u.)   Ediff      Tdiff       Comment
 ------------------------------------------------------------------------------
         -9885.13892850                           
     1   -9885.11203278   2.69e-02   8.16e-01     
     2   -9885.13894533   2.69e-02   1.19e-01     
     3   -9885.13649981   2.45e-03   5.24e-02     
     4   -9885.13919022   2.69e-03   1.94e-02     Switched to DIIS steps.
     5   -9885.14016613   9.76e-04   1.27e-02     
     6   -9885.14022294   5.68e-05   2.96e-03     
     7   -9885.14023896   1.60e-05   1.71e-03     
     8   -9885.14025109   1.21e-05   4.73e-04     
     9   -9885.14025252   1.43e-06   2.68e-04     
    10   -9885.14025169   8.23e-07   7.34e-05     
    11   -9885.14025187   1.73e-07   2.83e-05     
    12   -9885.14025171   1.59e-07   1.25e-05     
    13   -9885.14025168   3.08e-08   4.78e-06     
 ------------------------------------------------------------------------------
         -9885.14025168                           CCSD T converged.

End of double precision
 SCF energy                 = -9884.35833955
 MP2 energy                 = -9885.13892850
 CCSD correlation energy     =    -0.78191213
 CCSD total energy           = -9885.14025168

 CCSD  T1^2 = 0.0183  T2^2 = 0.2908  Leading amplitudes:

 Amplitude    Orbitals with energies
  0.0303       53 (A) A                  ->    57 (A) A                   
              -0.4128                          0.0223                     
  0.0303       53 (A) B                  ->    57 (A) B                   
              -0.4128                          0.0223                     
  0.0296       54 (A) A                  ->    56 (A) A                   
              -0.3755                          0.0079                     
  0.0296       54 (A) B                  ->    56 (A) B                   
              -0.3755                          0.0079                     

 Amplitude    Orbitals with energies
 -0.0677       50 (A) A      50 (A) B    ->    56 (A) A      56 (A) B     
              -0.5144       -0.5144            0.0079        0.0079       
  0.0677       50 (A) A      50 (A) B    ->    56 (A) B      56 (A) A     
              -0.5144       -0.5144            0.0079        0.0079       
  0.0677       50 (A) B      50 (A) A    ->    56 (A) A      56 (A) B     
              -0.5144       -0.5144            0.0079        0.0079       
 -0.0677       50 (A) B      50 (A) A    ->    56 (A) B      56 (A) A     
              -0.5144       -0.5144            0.0079        0.0079       

 Computing CCSD intemediates for later calculations in double precision
 Finished.

Running a double precision version
           CCSD Lambda amplitudes will be solved using DIIS.
           Start     Size      MaxIter   EConv     LConv     
           3         7         100       1.00e-07  1.00e-05  
 ------------------------------------------------------------------------------
            Enorm      Ldiff       Comment
 ------------------------------------------------------------------------------
     1     5.75e-02   4.13e-02     
     2     1.67e-02   6.35e-03     
     3     7.26e-03   1.71e-03     
     4     4.26e-03   1.33e-03     Switched to DIIS steps.
     5     1.32e-03   8.08e-04     
     6     6.51e-04   2.17e-04     
     7     2.20e-04   7.05e-05     
     8     1.02e-04   7.20e-06     
     9     3.65e-05   4.30e-07     
    10     1.67e-05   1.72e-07     
    11     7.86e-06   2.63e-07     
    12     4.13e-06   1.23e-07     
    13     2.03e-06   1.59e-07     
    14     9.23e-07   3.91e-08     
    15     4.37e-07   7.33e-08     
    16     1.94e-07   2.47e-08     
    17     9.80e-08   1.21e-08     
 ------------------------------------------------------------------------------
                                   CCSD Lambda converged.

 Computing density matrices in double precision...
           Orbital response amplitudes will be solved using DIIS.
           Start     Size      MaxIter   EConv     LConv     
           3         7         100       1.00e-06  1.00e-06  
 ------------------------------------------------------------------------------
            Enorm      Ldiff       Comment
 ------------------------------------------------------------------------------
     1     1.18e-01   5.40e-03     
     2     1.11e-01   4.74e-03     
     3     1.37e-01   2.55e-02     
     4     1.72e-02   5.43e-02     Switched to DIIS steps.
     5     8.28e-03   5.23e-03     
     6     1.11e-03   8.96e-04     
     7     9.92e-04   1.02e-04     
     8     3.11e-04   2.11e-04     
     9     6.70e-05   6.09e-05     
    10     1.55e-05   8.59e-06     
    11     7.15e-06   3.40e-07     
    12     2.71e-06   1.30e-06     
    13     8.02e-07   5.73e-07     
 ------------------------------------------------------------------------------
                                   Orbital response converged.

 Computing density matrices... Done.
 CCSD calculation:   CPU 4743.45 s  wall 810.46 s

 Transferring MO TPDM to AO TPDM
 Transferring g2_o1o1o1o1
 Transferring g2_o1o1o1v1
 Transferring g2_o1o1v1v1
 Transferring g2_o1v1o1v1
 Transferring g2_o1v1v1v1
 Transferring g2_v1v1v1v1
 Adding separable TPDM
 Computing TPDM gradient
 --------------------------------------------------------
 2e gradient
  Atom          X               Y               Z
 --------------------------------------------------------
    1        -66.173383       26.995246        0.000000  
    2         -6.968416      -21.816146       -0.000000  
    3         20.387959      -36.872784        0.000000  
    4         52.753840       31.693684        0.000000  
 --------------------------------------------------------
 --------------------------------------------------------
 Final gradient
  Atom          X               Y               Z
 --------------------------------------------------------
    1        -66.173383       26.995246        0.000000  
    2         -6.968416      -21.816146       -0.000000  
    3         20.387959      -36.872784        0.000000  
    4         52.753840       31.693684        0.000000  
 --------------------------------------------------------
 Analytic gradient from two-electron contribution:   CPU 615.49 s  wall 115.27 s

 Total ccman2 time:   CPU 5496.13 s  wall 949.91 s


 --------------------------------------------------------------

                    Orbital Energies (a.u.)
 --------------------------------------------------------------

 Alpha MOs
 -- Occupied --
********-490.0300-180.9059-169.7128-169.7114-169.7113 -80.0611 -65.1642
-58.5239 -58.5229 -58.5227 -37.9594 -33.1489 -33.1425 -33.1423 -24.3331
-24.3310 -24.3308 -24.3248 -24.3248 -15.6306  -9.8440  -7.5982  -7.4565
 -7.4504  -7.4497  -7.2758  -5.5118  -5.4965  -5.4959  -5.4906  -5.4890
 -5.4883  -3.1952  -3.1928  -3.1919  -3.1854  -3.1853  -2.4363  -2.4291
 -2.4284  -2.4108  -2.4108  -1.1920  -1.0238  -0.8810  -0.7074  -0.5740
 -0.5426  -0.5144  -0.4333  -0.4282  -0.4128  -0.3755  -0.3755
 -- Virtual --
  0.0079   0.0223   0.0596   0.0643   0.0876   0.0887   0.1095   0.1270
  0.1283   0.1377   0.1792   0.2052   0.2204   0.2396   0.2542   0.2850
  0.3222   0.3231   0.3505   0.3800   0.3895   0.4605   0.5113   0.5460
  0.5646   0.5704   0.6022   0.6119   0.6263   0.6633   0.6916   0.7329
  0.7747   0.7865   0.7979   0.8267   0.8788   0.8961   0.9005   0.9674
  0.9841   1.0413   1.0764   1.1643   1.2866   1.3474   1.4178   1.5247
  1.5529   1.6026   1.7790   1.8650   1.9545   2.2637   2.2939   2.3096
  2.3326   2.4333   2.4409   2.5665   2.9436   4.2478   4.2676   4.4588
  4.4686   4.4786   4.5025   4.5418   4.5429   4.5559   4.5605   4.5943
  4.7085   4.7688   4.8658   6.5085   6.5268   6.5590   7.1922   7.5254
  8.2132   8.2280   8.2892  14.7077  14.8143  14.9353  28.9539  29.5021
 29.5166  29.5342  29.8487  29.8535  29.8644  29.8851  29.9722  36.6925
 49.4728 130.5609 130.5717 130.5948 154.3342 166.1488 293.9002 293.9115
293.98571028.41211912.2543
 --------------------------------------------------------------

          Ground-State Mulliken Net Atomic Charges

     Atom                 Charge (a.u.)
  ----------------------------------------
      1 I                     0.209837
      2 N                    -0.321621
      3 P                     0.369596
      4 Br                   -0.257812
  ----------------------------------------
  Sum of atomic charges =     0.000000

 -----------------------------------------------------------------
                    Cartesian Multipole Moments
 -----------------------------------------------------------------
    Charge (ESU x 10^10)
                -0.0000
    Dipole Moment (Debye)
         X       0.4575      Y       0.2455      Z      -0.0000
       Tot       0.5192
    Quadrupole Moments (Debye-Ang)
        XX     -65.5736     XY      -5.8076     YY     -65.2156
        XZ       0.0000     YZ       0.0000     ZZ     -65.2836
    Octopole Moments (Debye-Ang^2)
       XXX      27.8511    XXY     -14.4663    XYY       1.3101
       YYY     -33.6529    XXZ       0.0000    XYZ       0.0000
       YYZ      -0.0000    XZZ       2.9361    YZZ      -7.2451
       ZZZ      -0.0000
    Hexadecapole Moments (Debye-Ang^3)
      XXXX   -1238.4637   XXXY      -3.2859   XXYY    -249.6760
      XYYY      11.0720   YYYY    -359.1210   XXXZ       0.0000
      XXYZ       0.0000   XYYZ      -0.0000   YYYZ       0.0000
      XXZZ    -224.1028   XYZZ       3.7615   YYZZ     -72.5178
      XZZZ       0.0000   YZZZ       0.0000   ZZZZ     -87.3120
 -----------------------------------------------------------------
 DrvMan completing analytic gradient of the correlated energy
 Correlated dipole moment
            1
    1   0.1799919
    2   0.0966042
    3  -0.0000000
 Energy read as -9885.140251678
 Full Analytical Gradient: (in a.u., or Hartree/Bohr)
             1             2             3             4
    1    0.00013483   -0.00016112   -0.00002116    0.00004745
    2   -0.00010042    0.00005917   -0.00005970    0.00010095
    3   -0.00000000    0.00000000   -0.00000000    0.00000000
 Gradient time:  CPU 0.76 s  wall 0.77 s
 ----------------------------------------------------------------
             Standard Nuclear Orientation (Angstroms)
    I     Atom           X                Y                Z
 ----------------------------------------------------------------
    1      I       1.7198199761    -0.2285492655    -0.0000000000
    2      N       0.3959493684     1.3304379217     0.0000000000
    3      P      -1.1433430781     1.4772310838     0.0000000000
    4      Br     -2.1949988040    -0.5530977324    -0.0000000000
 ----------------------------------------------------------------
 Nuclear Repulsion Energy =   670.0186807136 hartrees
 There are       55 alpha and       55 beta electrons

                       Distance Matrix (Angstroms)
             I (  1)   N (  2)   P (  3)
   N (  2)  2.045257
   P (  3)  3.332775  1.546276
   Br(  4)  3.928249  3.203236  2.286529

 Requested basis set is 6-311++G(d,p)
 There are 62 shells and 162 basis functions
 A cutoff of  1.0D-14 yielded   1555 shell pairs
 There are     11346 function pairs (     12802 Cartesian)
 Smallest overlap matrix eigenvalue = 1.78E-03
 Guess MOs from SCF MO coefficient file

 -----------------------------------------------------------------------
  General SCF calculation program by
  Eric Jon Sundstrom, Paul Horn, Yuezhi Mao, Dmitri Zuev, Alec White,
  David Stuck, Shaama M.S., Shane Yost, Joonho Lee, David Small,
  Daniel Levine, Susi Lehtola, Hugh Burton, Evgeny Epifanovsky
 -----------------------------------------------------------------------
 Hartree-Fock
 using 6 threads for integral computing
 -------------------------------------------------------
 OpenMP Integral computing Module                
 Release: version 2.0, May 2017, Q-Chem Inc. Pleasanton 
 -------------------------------------------------------
 A restricted SCF calculation will be
 performed using DIIS
 SCF converges when DIIS error is below 1.0e-08
 ---------------------------------------
  Cycle       Energy         DIIS error
 ---------------------------------------
    1   -9884.3583651338      1.13e-05  
    2   -9884.3583655877      4.47e-06  
    3   -9884.3583656530      2.93e-06  
    4   -9884.3583656898      6.93e-07  
    5   -9884.3583656972      3.13e-07  
    6   -9884.3583656992      1.40e-07  
    7   -9884.3583656997      4.85e-08  
    8   -9884.3583656997      1.63e-08  
    9   -9884.3583656997      4.58e-09  Convergence criterion met
 ---------------------------------------
 SCF time:   CPU 12.84s  wall 2.00s 
 SCF   energy in the final basis set =    -9884.3583656997
 Total energy in the final basis set =    -9884.3583656997


 ------------------------------------------------------------------------------

   CCMAN2: suite of methods based on coupled cluster
           and equation of motion theories.

   Components:
   * libvmm-1.3-trunk
     by Evgeny Epifanovsky, Ilya Kaliman.
   * libtensor-2.5-trunk
     by Evgeny Epifanovsky, Michael Wormit, Dmitry Zuev, Sam Manzer, 
        Ilya Kaliman.
   * libcc-2.5-trunk
     by Evgeny Epifanovsky, Arik Landau, Tomasz Kus, Kirill Khistyaev, 
        Dmitry Zuev, Prashant Manohar, Xintian Feng, Anna Krylov, 
        Matthew Goldey, Alec White, Thomas Jagau, Kaushik Nanda, 
        Anastasia Gunina, Alexander Kunitsa, Joonho Lee.

   CCMAN original authors:
   Anna I. Krylov, C. David Sherrill, Steven R. Gwaltney,
   Edward F. C. Byrd (2000)
   Sergey V. Levchenko, Lyudmila V. Slipchenko, Tao Wang,
   Ana-Maria C. Cristian (2003)
   Piotr A. Pieniazek, C. Melania Oana, Evgeny Epifanovsky (2007)
   Prashant Manohar (2009)

 ------------------------------------------------------------------------------


 Allocating and initializing 30808MB of RAM...
 Calculation will run on 6 cores.


 Alpha MOs, Restricted
 -- Occupied --                  
******* -490.03 -180.91 -169.71 -169.71 -169.71  -80.06  -65.16
  1 A     2 A     3 A     4 A     5 A     6 A     7 A     8 A                  
-58.524 -58.523 -58.523 -37.959 -33.149 -33.142 -33.142 -24.333
  9 A    10 A    11 A    12 A    13 A    14 A    15 A    16 A                  
-24.331 -24.331 -24.325 -24.325 -15.631  -9.844  -7.598  -7.456
 17 A    18 A    19 A    20 A    21 A    22 A    23 A    24 A                  
 -7.450  -7.450  -7.276  -5.512  -5.496  -5.496  -5.491  -5.489
 25 A    26 A    27 A    28 A    29 A    30 A    31 A    32 A                  
 -5.488  -3.195  -3.193  -3.192  -3.185  -3.185  -2.436  -2.429
 33 A    34 A    35 A    36 A    37 A    38 A    39 A    40 A                  
 -2.428  -2.411  -2.411  -1.192  -1.024  -0.881  -0.707  -0.574
 41 A    42 A    43 A    44 A    45 A    46 A    47 A    48 A                  
 -0.543  -0.515  -0.433  -0.428  -0.413  -0.375  -0.375
 49 A    50 A    51 A    52 A    53 A    54 A    55 A                          
 -- Virtual --                   
  0.008   0.023   0.060   0.064   0.088   0.089   0.110   0.127
 56 A    57 A    58 A    59 A    60 A    61 A    62 A    63 A                  
  0.128   0.138   0.179   0.205   0.220   0.240   0.254   0.285
 64 A    65 A    66 A    67 A    68 A    69 A    70 A    71 A                  
  0.322   0.323   0.351   0.380   0.390   0.461   0.511   0.546
 72 A    73 A    74 A    75 A    76 A    77 A    78 A    79 A                  
  0.565   0.570   0.602   0.612   0.627   0.663   0.692   0.733
 80 A    81 A    82 A    83 A    84 A    85 A    86 A    87 A                  
  0.775   0.787   0.798   0.827   0.879   0.896   0.901   0.967
 88 A    89 A    90 A    91 A    92 A    93 A    94 A    95 A                  
  0.984   1.041   1.076   1.164   1.287   1.347   1.418   1.525
 96 A    97 A    98 A    99 A   100 A   101 A   102 A   103 A                  
  1.553   1.603   1.779   1.865   1.954   2.264   2.294   2.310
104 A   105 A   106 A   107 A   108 A   109 A   110 A   111 A                  
  2.333   2.433   2.441   2.567   2.943   4.248   4.268   4.459
112 A   113 A   114 A   115 A   116 A   117 A   118 A   119 A                  
  4.469   4.479   4.503   4.542   4.543   4.556   4.561   4.594
120 A   121 A   122 A   123 A   124 A   125 A   126 A   127 A                  
  4.708   4.769   4.866   6.509   6.527   6.559   7.192   7.525
128 A   129 A   130 A   131 A   132 A   133 A   134 A   135 A                  
  8.213   8.228   8.289  14.708  14.814  14.935  28.954  29.502
136 A   137 A   138 A   139 A   140 A   141 A   142 A   143 A                  
 29.517  29.534  29.849  29.854  29.865  29.885  29.972  36.693
144 A   145 A   146 A   147 A   148 A   149 A   150 A   151 A                  
 49.473 130.561 130.572 130.595 154.335 166.149 293.900 293.912
152 A   153 A   154 A   155 A   156 A   157 A   158 A   159 A                  
293.9861028.4121912.255
160 A   161 A   162 A                                                          

 Beta MOs, Restricted
 -- Occupied --                  
******* -490.03 -180.91 -169.71 -169.71 -169.71  -80.06  -65.16
  1 A     2 A     3 A     4 A     5 A     6 A     7 A     8 A                  
-58.524 -58.523 -58.523 -37.959 -33.149 -33.142 -33.142 -24.333
  9 A    10 A    11 A    12 A    13 A    14 A    15 A    16 A                  
-24.331 -24.331 -24.325 -24.325 -15.631  -9.844  -7.598  -7.456
 17 A    18 A    19 A    20 A    21 A    22 A    23 A    24 A                  
 -7.450  -7.450  -7.276  -5.512  -5.496  -5.496  -5.491  -5.489
 25 A    26 A    27 A    28 A    29 A    30 A    31 A    32 A                  
 -5.488  -3.195  -3.193  -3.192  -3.185  -3.185  -2.436  -2.429
 33 A    34 A    35 A    36 A    37 A    38 A    39 A    40 A                  
 -2.428  -2.411  -2.411  -1.192  -1.024  -0.881  -0.707  -0.574
 41 A    42 A    43 A    44 A    45 A    46 A    47 A    48 A                  
 -0.543  -0.515  -0.433  -0.428  -0.413  -0.375  -0.375
 49 A    50 A    51 A    52 A    53 A    54 A    55 A                          
 -- Virtual --                   
  0.008   0.023   0.060   0.064   0.088   0.089   0.110   0.127
 56 A    57 A    58 A    59 A    60 A    61 A    62 A    63 A                  
  0.128   0.138   0.179   0.205   0.220   0.240   0.254   0.285
 64 A    65 A    66 A    67 A    68 A    69 A    70 A    71 A                  
  0.322   0.323   0.351   0.380   0.390   0.461   0.511   0.546
 72 A    73 A    74 A    75 A    76 A    77 A    78 A    79 A                  
  0.565   0.570   0.602   0.612   0.627   0.663   0.692   0.733
 80 A    81 A    82 A    83 A    84 A    85 A    86 A    87 A                  
  0.775   0.787   0.798   0.827   0.879   0.896   0.901   0.967
 88 A    89 A    90 A    91 A    92 A    93 A    94 A    95 A                  
  0.984   1.041   1.076   1.164   1.287   1.347   1.418   1.525
 96 A    97 A    98 A    99 A   100 A   101 A   102 A   103 A                  
  1.553   1.603   1.779   1.865   1.954   2.264   2.294   2.310
104 A   105 A   106 A   107 A   108 A   109 A   110 A   111 A                  
  2.333   2.433   2.441   2.567   2.943   4.248   4.268   4.459
112 A   113 A   114 A   115 A   116 A   117 A   118 A   119 A                  
  4.469   4.479   4.503   4.542   4.543   4.556   4.561   4.594
120 A   121 A   122 A   123 A   124 A   125 A   126 A   127 A                  
  4.708   4.769   4.866   6.509   6.527   6.559   7.192   7.525
128 A   129 A   130 A   131 A   132 A   133 A   134 A   135 A                  
  8.213   8.228   8.289  14.708  14.814  14.935  28.954  29.502
136 A   137 A   138 A   139 A   140 A   141 A   142 A   143 A                  
 29.517  29.534  29.849  29.854  29.865  29.885  29.972  36.693
144 A   145 A   146 A   147 A   148 A   149 A   150 A   151 A                  
 49.473 130.561 130.572 130.595 154.335 166.149 293.900 293.912
152 A   153 A   154 A   155 A   156 A   157 A   158 A   159 A                  
293.9861028.4121912.255
160 A   161 A   162 A                                                          

 Occupation and symmetry of molecular orbitals

 Point group: C1 (1 irreducible representation).

                           A     All 
 -------------------------------------
 All molecular orbitals:
  - Alpha                  162   162 
  - Beta                   162   162 
 -------------------------------------
 Alpha orbitals:
  - Frozen occupied        33    33  
  - Active occupied        22    22  
  - Active virtual         107   107 
  - Frozen virtual         0     0   
 -------------------------------------
 Beta orbitals:
  - Frozen occupied        33    33  
  - Active occupied        22    22  
  - Active virtual         107   107 
  - Frozen virtual         0     0   
 -------------------------------------

 Import integrals:   CPU 0.00 s  wall 0.00 s

 Import integrals:   CPU 135.83 s  wall 24.10 s

 MP2 amplitudes:   CPU 0.22 s  wall 0.13 s

Running a double precision version
           CCSD T amplitudes will be solved using DIIS.

           Start     Size      MaxIter   EConv     TConv     
           3         7         100       1.00e-07  1.00e-05  
 ------------------------------------------------------------------------------
           Energy (a.u.)   Ediff      Tdiff       Comment
 ------------------------------------------------------------------------------
         -9885.13892715                           
     1   -9885.11204533   2.69e-02   8.16e-01     
     2   -9885.13894517   2.69e-02   1.19e-01     
     3   -9885.13650291   2.44e-03   5.24e-02     
     4   -9885.13919116   2.69e-03   1.94e-02     Switched to DIIS steps.
     5   -9885.14016624   9.75e-04   1.26e-02     
     6   -9885.14022293   5.67e-05   2.96e-03     
     7   -9885.14023889   1.60e-05   1.70e-03     
     8   -9885.14025099   1.21e-05   4.72e-04     
     9   -9885.14025242   1.43e-06   2.68e-04     
    10   -9885.14025159   8.22e-07   7.33e-05     
    11   -9885.14025177   1.73e-07   2.82e-05     
    12   -9885.14025161   1.59e-07   1.25e-05     
    13   -9885.14025158   3.09e-08   4.77e-06     
 ------------------------------------------------------------------------------
         -9885.14025158                           CCSD T converged.

End of double precision
 SCF energy                 = -9884.35836570
 MP2 energy                 = -9885.13892715
 CCSD correlation energy     =    -0.78188588
 CCSD total energy           = -9885.14025158

 CCSD  T1^2 = 0.0183  T2^2 = 0.2907  Leading amplitudes:

 Amplitude    Orbitals with energies
 -0.0302       53 (A) A                  ->    57 (A) A                   
              -0.4128                          0.0225                     
 -0.0302       53 (A) B                  ->    57 (A) B                   
              -0.4128                          0.0225                     
 -0.0296       54 (A) A                  ->    56 (A) A                   
              -0.3755                          0.0078                     
 -0.0296       54 (A) B                  ->    56 (A) B                   
              -0.3755                          0.0078                     

 Amplitude    Orbitals with energies
 -0.0676       50 (A) A      50 (A) B    ->    56 (A) A      56 (A) B     
              -0.5145       -0.5145            0.0078        0.0078       
  0.0676       50 (A) A      50 (A) B    ->    56 (A) B      56 (A) A     
              -0.5145       -0.5145            0.0078        0.0078       
  0.0676       50 (A) B      50 (A) A    ->    56 (A) A      56 (A) B     
              -0.5145       -0.5145            0.0078        0.0078       
 -0.0676       50 (A) B      50 (A) A    ->    56 (A) B      56 (A) A     
              -0.5145       -0.5145            0.0078        0.0078       

 Computing CCSD intemediates for later calculations in double precision
 Finished.

Running a double precision version
           CCSD Lambda amplitudes will be solved using DIIS.
           Start     Size      MaxIter   EConv     LConv     
           3         7         100       1.00e-07  1.00e-05  
 ------------------------------------------------------------------------------
            Enorm      Ldiff       Comment
 ------------------------------------------------------------------------------
     1     5.75e-02   4.13e-02     
     2     1.67e-02   6.35e-03     
     3     7.27e-03   1.71e-03     
     4     4.26e-03   1.33e-03     Switched to DIIS steps.
     5     1.32e-03   8.08e-04     
     6     6.51e-04   2.17e-04     
     7     2.20e-04   7.04e-05     
     8     1.02e-04   7.18e-06     
     9     3.64e-05   4.20e-07     
    10     1.67e-05   1.70e-07     
    11     7.83e-06   2.62e-07     
    12     4.11e-06   1.23e-07     
    13     2.02e-06   1.58e-07     
    14     9.19e-07   3.91e-08     
    15     4.35e-07   7.28e-08     
    16     1.93e-07   2.46e-08     
    17     9.74e-08   1.20e-08     
 ------------------------------------------------------------------------------
                                   CCSD Lambda converged.

 Computing density matrices in double precision...
           Orbital response amplitudes will be solved using DIIS.
           Start     Size      MaxIter   EConv     LConv     
           3         7         100       1.00e-06  1.00e-06  
 ------------------------------------------------------------------------------
            Enorm      Ldiff       Comment
 ------------------------------------------------------------------------------
     1     1.18e-01   5.38e-03     
     2     1.11e-01   4.76e-03     
     3     1.37e-01   2.55e-02     
     4     1.72e-02   5.43e-02     Switched to DIIS steps.
     5     8.27e-03   5.21e-03     
     6     1.11e-03   8.97e-04     
     7     9.92e-04   1.03e-04     
     8     3.11e-04   2.11e-04     
     9     6.68e-05   6.08e-05     
    10     1.54e-05   8.57e-06     
    11     7.12e-06   3.40e-07     
    12     2.70e-06   1.29e-06     
    13     7.98e-07   5.70e-07     
 ------------------------------------------------------------------------------
                                   Orbital response converged.

 Computing density matrices... Done.
 CCSD calculation:   CPU 4747.70 s  wall 811.68 s

 Transferring MO TPDM to AO TPDM
 Transferring g2_o1o1o1o1
 Transferring g2_o1o1o1v1
 Transferring g2_o1o1v1v1
 Transferring g2_o1v1o1v1
 Transferring g2_o1v1v1v1
 Transferring g2_v1v1v1v1
 Adding separable TPDM
 Computing TPDM gradient
 --------------------------------------------------------
 2e gradient
  Atom          X               Y               Z
 --------------------------------------------------------
    1        -66.210482       27.032106       -0.000000  
    2         -6.972814      -21.847678        0.000000  
    3         20.395200      -36.882717       -0.000000  
    4         52.788096       31.698289        0.000000  
 --------------------------------------------------------
 --------------------------------------------------------
 Final gradient
  Atom          X               Y               Z
 --------------------------------------------------------
    1        -66.210482       27.032106       -0.000000  
    2         -6.972814      -21.847678        0.000000  
    3         20.395200      -36.882717       -0.000000  
    4         52.788096       31.698289        0.000000  
 --------------------------------------------------------
 Analytic gradient from two-electron contribution:   CPU 613.78 s  wall 117.66 s

 Total ccman2 time:   CPU 5504.94 s  wall 955.28 s


 --------------------------------------------------------------

                    Orbital Energies (a.u.)
 --------------------------------------------------------------

 Alpha MOs
 -- Occupied --
********-490.0300-180.9058-169.7127-169.7113-169.7113 -80.0611 -65.1643
-58.5240 -58.5229 -58.5227 -37.9594 -33.1488 -33.1425 -33.1422 -24.3331
-24.3310 -24.3308 -24.3248 -24.3248 -15.6305  -9.8440  -7.5982  -7.4565
 -7.4504  -7.4498  -7.2758  -5.5117  -5.4965  -5.4958  -5.4906  -5.4890
 -5.4883  -3.1952  -3.1928  -3.1920  -3.1854  -3.1854  -2.4363  -2.4290
 -2.4283  -2.4108  -2.4108  -1.1922  -1.0238  -0.8811  -0.7074  -0.5741
 -0.5427  -0.5145  -0.4334  -0.4283  -0.4128  -0.3755  -0.3755
 -- Virtual --
  0.0078   0.0225   0.0596   0.0643   0.0876   0.0887   0.1095   0.1270
  0.1283   0.1377   0.1791   0.2052   0.2204   0.2396   0.2542   0.2850
  0.3222   0.3231   0.3507   0.3800   0.3895   0.4606   0.5111   0.5459
  0.5646   0.5704   0.6023   0.6121   0.6266   0.6633   0.6916   0.7330
  0.7747   0.7865   0.7980   0.8267   0.8787   0.8961   0.9008   0.9675
  0.9841   1.0413   1.0765   1.1642   1.2866   1.3474   1.4178   1.5247
  1.5530   1.6026   1.7790   1.8649   1.9544   2.2638   2.2942   2.3096
  2.3327   2.4332   2.4410   2.5667   2.9435   4.2477   4.2676   4.4589
  4.4686   4.4786   4.5026   4.5420   4.5429   4.5558   4.5605   4.5943
  4.7084   4.7687   4.8665   6.5085   6.5269   6.5594   7.1922   7.5254
  8.2132   8.2280   8.2892  14.7077  14.8143  14.9353  28.9543  29.5022
 29.5167  29.5344  29.8488  29.8536  29.8645  29.8853  29.9723  36.6926
 49.4728 130.5610 130.5718 130.5949 154.3346 166.1488 293.9002 293.9115
293.98571028.41201912.2547
 --------------------------------------------------------------

          Ground-State Mulliken Net Atomic Charges

     Atom                 Charge (a.u.)
  ----------------------------------------
      1 I                     0.209982
      2 N                    -0.321667
      3 P                     0.369464
      4 Br                   -0.257779
  ----------------------------------------
  Sum of atomic charges =    -0.000000

 -----------------------------------------------------------------
                    Cartesian Multipole Moments
 -----------------------------------------------------------------
    Charge (ESU x 10^10)
                -0.0000
    Dipole Moment (Debye)
         X       0.4563      Y       0.2455      Z       0.0000
       Tot       0.5181
    Quadrupole Moments (Debye-Ang)
        XX     -65.5843     XY      -5.8022     YY     -65.2146
        XZ      -0.0000     YZ      -0.0000     ZZ     -65.2816
    Octopole Moments (Debye-Ang^2)
       XXX      27.9803    XXY     -14.4573    XYY       1.3755
       YYY     -33.6579    XXZ      -0.0000    XYZ      -0.0000
       YYZ       0.0000    XZZ       2.9957    YZZ      -7.2437
       ZZZ       0.0000
    Hexadecapole Moments (Debye-Ang^3)
      XXXX   -1237.4496   XXXY      -3.2443   XXYY    -249.4943
      XYYY      11.0468   YYYY    -359.1165   XXXZ      -0.0000
      XXYZ      -0.0000   XYYZ       0.0000   YYYZ      -0.0000
      XXZZ    -223.9037   XYZZ       3.7525   YYZZ     -72.5159
      XZZZ      -0.0000   YZZZ      -0.0000   ZZZZ     -87.3065
 -----------------------------------------------------------------
 DrvMan completing analytic gradient of the correlated energy
 Correlated dipole moment
            1
    1   0.1795222
    2   0.0965723
    3   0.0000000
 Energy read as -9885.140251578
 Full Analytical Gradient: (in a.u., or Hartree/Bohr)
             1             2             3             4
    1   -0.00018997    0.00010112    0.00004929    0.00003957
    2    0.00019665   -0.00015051   -0.00014360    0.00009746
    3    0.00000000   -0.00000000    0.00000000   -0.00000000
 Gradient time:  CPU 0.76 s  wall 0.74 s
 ----------------------------------------------------------------
             Standard Nuclear Orientation (Angstroms)
    I     Atom           X                Y                Z
 ----------------------------------------------------------------
    1      I       1.7208199761    -0.2275492655    -0.0000000000
    2      N       0.3959493684     1.3304379217     0.0000000000
    3      P      -1.1433430781     1.4772310838     0.0000000000
    4      Br     -2.1949988040    -0.5530977324    -0.0000000000
 ----------------------------------------------------------------
 Nuclear Repulsion Energy =   669.9422518638 hartrees
 There are       55 alpha and       55 beta electrons

                       Distance Matrix (Angstroms)
             I (  1)   N (  2)   P (  3)
   N (  2)  2.045142
   P (  3)  3.333123  1.546276
   Br(  4)  3.929328  3.203236  2.286529

 Requested basis set is 6-311++G(d,p)
 There are 62 shells and 162 basis functions
 A cutoff of  1.0D-14 yielded   1555 shell pairs
 There are     11346 function pairs (     12802 Cartesian)
 Smallest overlap matrix eigenvalue = 1.78E-03
 Guess MOs from SCF MO coefficient file

 -----------------------------------------------------------------------
  General SCF calculation program by
  Eric Jon Sundstrom, Paul Horn, Yuezhi Mao, Dmitri Zuev, Alec White,
  David Stuck, Shaama M.S., Shane Yost, Joonho Lee, David Small,
  Daniel Levine, Susi Lehtola, Hugh Burton, Evgeny Epifanovsky
 -----------------------------------------------------------------------
 Hartree-Fock
 using 6 threads for integral computing
 -------------------------------------------------------
 OpenMP Integral computing Module                
 Release: version 2.0, May 2017, Q-Chem Inc. Pleasanton 
 -------------------------------------------------------
 A restricted SCF calculation will be
 performed using DIIS
 SCF converges when DIIS error is below 1.0e-08
 ---------------------------------------
  Cycle       Energy         DIIS error
 ---------------------------------------
    1   -9884.3583691595      5.13e-06  
    2   -9884.3583693038      1.55e-06  
    3   -9884.3583693309      9.48e-07  
    4   -9884.3583693378      4.99e-07  
    5   -9884.3583693412      1.53e-07  
    6   -9884.3583693414      5.48e-08  
    7   -9884.3583693415      2.54e-08  
    8   -9884.3583693417      1.10e-08  
    9   -9884.3583693417      3.90e-09  Convergence criterion met
 ---------------------------------------
 SCF time:   CPU 12.79s  wall 3.00s 
 SCF   energy in the final basis set =    -9884.3583693417
 Total energy in the final basis set =    -9884.3583693417


 ------------------------------------------------------------------------------

   CCMAN2: suite of methods based on coupled cluster
           and equation of motion theories.

   Components:
   * libvmm-1.3-trunk
     by Evgeny Epifanovsky, Ilya Kaliman.
   * libtensor-2.5-trunk
     by Evgeny Epifanovsky, Michael Wormit, Dmitry Zuev, Sam Manzer, 
        Ilya Kaliman.
   * libcc-2.5-trunk
     by Evgeny Epifanovsky, Arik Landau, Tomasz Kus, Kirill Khistyaev, 
        Dmitry Zuev, Prashant Manohar, Xintian Feng, Anna Krylov, 
        Matthew Goldey, Alec White, Thomas Jagau, Kaushik Nanda, 
        Anastasia Gunina, Alexander Kunitsa, Joonho Lee.

   CCMAN original authors:
   Anna I. Krylov, C. David Sherrill, Steven R. Gwaltney,
   Edward F. C. Byrd (2000)
   Sergey V. Levchenko, Lyudmila V. Slipchenko, Tao Wang,
   Ana-Maria C. Cristian (2003)
   Piotr A. Pieniazek, C. Melania Oana, Evgeny Epifanovsky (2007)
   Prashant Manohar (2009)

 ------------------------------------------------------------------------------


 Allocating and initializing 30808MB of RAM...
 Calculation will run on 6 cores.


 Alpha MOs, Restricted
 -- Occupied --                  
******* -490.03 -180.91 -169.71 -169.71 -169.71  -80.06  -65.16
  1 A     2 A     3 A     4 A     5 A     6 A     7 A     8 A                  
-58.524 -58.523 -58.523 -37.959 -33.149 -33.142 -33.142 -24.333
  9 A    10 A    11 A    12 A    13 A    14 A    15 A    16 A                  
-24.331 -24.331 -24.325 -24.325 -15.631  -9.844  -7.598  -7.456
 17 A    18 A    19 A    20 A    21 A    22 A    23 A    24 A                  
 -7.450  -7.450  -7.276  -5.512  -5.496  -5.496  -5.491  -5.489
 25 A    26 A    27 A    28 A    29 A    30 A    31 A    32 A                  
 -5.488  -3.195  -3.193  -3.192  -3.185  -3.185  -2.436  -2.429
 33 A    34 A    35 A    36 A    37 A    38 A    39 A    40 A                  
 -2.428  -2.411  -2.411  -1.192  -1.024  -0.881  -0.707  -0.574
 41 A    42 A    43 A    44 A    45 A    46 A    47 A    48 A                  
 -0.543  -0.515  -0.433  -0.428  -0.413  -0.375  -0.375
 49 A    50 A    51 A    52 A    53 A    54 A    55 A                          
 -- Virtual --                   
  0.008   0.023   0.060   0.064   0.088   0.089   0.110   0.127
 56 A    57 A    58 A    59 A    60 A    61 A    62 A    63 A                  
  0.128   0.138   0.179   0.205   0.220   0.240   0.254   0.285
 64 A    65 A    66 A    67 A    68 A    69 A    70 A    71 A                  
  0.322   0.323   0.351   0.380   0.390   0.461   0.511   0.546
 72 A    73 A    74 A    75 A    76 A    77 A    78 A    79 A                  
  0.565   0.570   0.602   0.612   0.627   0.663   0.692   0.733
 80 A    81 A    82 A    83 A    84 A    85 A    86 A    87 A                  
  0.775   0.787   0.798   0.827   0.879   0.896   0.901   0.967
 88 A    89 A    90 A    91 A    92 A    93 A    94 A    95 A                  
  0.984   1.041   1.076   1.164   1.287   1.347   1.418   1.525
 96 A    97 A    98 A    99 A   100 A   101 A   102 A   103 A                  
  1.553   1.603   1.779   1.865   1.954   2.264   2.294   2.310
104 A   105 A   106 A   107 A   108 A   109 A   110 A   111 A                  
  2.333   2.433   2.441   2.567   2.943   4.248   4.268   4.459
112 A   113 A   114 A   115 A   116 A   117 A   118 A   119 A                  
  4.469   4.479   4.503   4.542   4.543   4.556   4.561   4.594
120 A   121 A   122 A   123 A   124 A   125 A   126 A   127 A                  
  4.708   4.769   4.867   6.509   6.527   6.559   7.192   7.525
128 A   129 A   130 A   131 A   132 A   133 A   134 A   135 A                  
  8.213   8.228   8.289  14.708  14.814  14.935  28.954  29.502
136 A   137 A   138 A   139 A   140 A   141 A   142 A   143 A                  
 29.517  29.534  29.849  29.854  29.865  29.885  29.972  36.693
144 A   145 A   146 A   147 A   148 A   149 A   150 A   151 A                  
 49.473 130.561 130.572 130.595 154.335 166.149 293.900 293.912
152 A   153 A   154 A   155 A   156 A   157 A   158 A   159 A                  
293.9861028.4121912.255
160 A   161 A   162 A                                                          

 Beta MOs, Restricted
 -- Occupied --                  
******* -490.03 -180.91 -169.71 -169.71 -169.71  -80.06  -65.16
  1 A     2 A     3 A     4 A     5 A     6 A     7 A     8 A                  
-58.524 -58.523 -58.523 -37.959 -33.149 -33.142 -33.142 -24.333
  9 A    10 A    11 A    12 A    13 A    14 A    15 A    16 A                  
-24.331 -24.331 -24.325 -24.325 -15.631  -9.844  -7.598  -7.456
 17 A    18 A    19 A    20 A    21 A    22 A    23 A    24 A                  
 -7.450  -7.450  -7.276  -5.512  -5.496  -5.496  -5.491  -5.489
 25 A    26 A    27 A    28 A    29 A    30 A    31 A    32 A                  
 -5.488  -3.195  -3.193  -3.192  -3.185  -3.185  -2.436  -2.429
 33 A    34 A    35 A    36 A    37 A    38 A    39 A    40 A                  
 -2.428  -2.411  -2.411  -1.192  -1.024  -0.881  -0.707  -0.574
 41 A    42 A    43 A    44 A    45 A    46 A    47 A    48 A                  
 -0.543  -0.515  -0.433  -0.428  -0.413  -0.375  -0.375
 49 A    50 A    51 A    52 A    53 A    54 A    55 A                          
 -- Virtual --                   
  0.008   0.023   0.060   0.064   0.088   0.089   0.110   0.127
 56 A    57 A    58 A    59 A    60 A    61 A    62 A    63 A                  
  0.128   0.138   0.179   0.205   0.220   0.240   0.254   0.285
 64 A    65 A    66 A    67 A    68 A    69 A    70 A    71 A                  
  0.322   0.323   0.351   0.380   0.390   0.461   0.511   0.546
 72 A    73 A    74 A    75 A    76 A    77 A    78 A    79 A                  
  0.565   0.570   0.602   0.612   0.627   0.663   0.692   0.733
 80 A    81 A    82 A    83 A    84 A    85 A    86 A    87 A                  
  0.775   0.787   0.798   0.827   0.879   0.896   0.901   0.967
 88 A    89 A    90 A    91 A    92 A    93 A    94 A    95 A                  
  0.984   1.041   1.076   1.164   1.287   1.347   1.418   1.525
 96 A    97 A    98 A    99 A   100 A   101 A   102 A   103 A                  
  1.553   1.603   1.779   1.865   1.954   2.264   2.294   2.310
104 A   105 A   106 A   107 A   108 A   109 A   110 A   111 A                  
  2.333   2.433   2.441   2.567   2.943   4.248   4.268   4.459
112 A   113 A   114 A   115 A   116 A   117 A   118 A   119 A                  
  4.469   4.479   4.503   4.542   4.543   4.556   4.561   4.594
120 A   121 A   122 A   123 A   124 A   125 A   126 A   127 A                  
  4.708   4.769   4.867   6.509   6.527   6.559   7.192   7.525
128 A   129 A   130 A   131 A   132 A   133 A   134 A   135 A                  
  8.213   8.228   8.289  14.708  14.814  14.935  28.954  29.502
136 A   137 A   138 A   139 A   140 A   141 A   142 A   143 A                  
 29.517  29.534  29.849  29.854  29.865  29.885  29.972  36.693
144 A   145 A   146 A   147 A   148 A   149 A   150 A   151 A                  
 49.473 130.561 130.572 130.595 154.335 166.149 293.900 293.912
152 A   153 A   154 A   155 A   156 A   157 A   158 A   159 A                  
293.9861028.4121912.255
160 A   161 A   162 A                                                          

 Occupation and symmetry of molecular orbitals

 Point group: C1 (1 irreducible representation).

                           A     All 
 -------------------------------------
 All molecular orbitals:
  - Alpha                  162   162 
  - Beta                   162   162 
 -------------------------------------
 Alpha orbitals:
  - Frozen occupied        33    33  
  - Active occupied        22    22  
  - Active virtual         107   107 
  - Frozen virtual         0     0   
 -------------------------------------
 Beta orbitals:
  - Frozen occupied        33    33  
  - Active occupied        22    22  
  - Active virtual         107   107 
  - Frozen virtual         0     0   
 -------------------------------------

 Import integrals:   CPU 0.00 s  wall 0.00 s

 Import integrals:   CPU 130.40 s  wall 22.61 s

 MP2 amplitudes:   CPU 0.22 s  wall 0.13 s

Running a double precision version
           CCSD T amplitudes will be solved using DIIS.

           Start     Size      MaxIter   EConv     TConv     
           3         7         100       1.00e-07  1.00e-05  
 ------------------------------------------------------------------------------
           Energy (a.u.)   Ediff      Tdiff       Comment
 ------------------------------------------------------------------------------
         -9885.13892626                           
     1   -9885.11204530   2.69e-02   8.16e-01     
     2   -9885.13894494   2.69e-02   1.19e-01     
     3   -9885.13650271   2.44e-03   5.24e-02     
     4   -9885.13919098   2.69e-03   1.94e-02     Switched to DIIS steps.
     5   -9885.14016616   9.75e-04   1.26e-02     
     6   -9885.14022287   5.67e-05   2.96e-03     
     7   -9885.14023884   1.60e-05   1.70e-03     
     8   -9885.14025093   1.21e-05   4.72e-04     
     9   -9885.14025236   1.43e-06   2.68e-04     
    10   -9885.14025154   8.22e-07   7.33e-05     
    11   -9885.14025172   1.74e-07   2.82e-05     
    12   -9885.14025156   1.59e-07   1.25e-05     
    13   -9885.14025153   3.09e-08   4.77e-06     
 ------------------------------------------------------------------------------
         -9885.14025153                           CCSD T converged.

End of double precision
 SCF energy                 = -9884.35836934
 MP2 energy                 = -9885.13892626
 CCSD correlation energy     =    -0.78188218
 CCSD total energy           = -9885.14025153

 CCSD  T1^2 = 0.0183  T2^2 = 0.2907  Leading amplitudes:

 Amplitude    Orbitals with energies
  0.0302       53 (A) A                  ->    57 (A) A                   
              -0.4128                          0.0226                     
  0.0302       53 (A) B                  ->    57 (A) B                   
              -0.4128                          0.0226                     
 -0.0296       54 (A) A                  ->    56 (A) A                   
              -0.3755                          0.0078                     
 -0.0296       54 (A) B                  ->    56 (A) B                   
              -0.3755                          0.0078                     

 Amplitude    Orbitals with energies
 -0.0676       50 (A) A      50 (A) B    ->    56 (A) A      56 (A) B     
              -0.5145       -0.5145            0.0078        0.0078       
  0.0676       50 (A) A      50 (A) B    ->    56 (A) B      56 (A) A     
              -0.5145       -0.5145            0.0078        0.0078       
  0.0676       50 (A) B      50 (A) A    ->    56 (A) A      56 (A) B     
              -0.5145       -0.5145            0.0078        0.0078       
 -0.0676       50 (A) B      50 (A) A    ->    56 (A) B      56 (A) A     
              -0.5145       -0.5145            0.0078        0.0078       

 Computing CCSD intemediates for later calculations in double precision
 Finished.

Running a double precision version
           CCSD Lambda amplitudes will be solved using DIIS.
           Start     Size      MaxIter   EConv     LConv     
           3         7         100       1.00e-07  1.00e-05  
 ------------------------------------------------------------------------------
            Enorm      Ldiff       Comment
 ------------------------------------------------------------------------------
     1     5.75e-02   4.13e-02     
     2     1.67e-02   6.35e-03     
     3     7.27e-03   1.71e-03     
     4     4.26e-03   1.33e-03     Switched to DIIS steps.
     5     1.32e-03   8.08e-04     
     6     6.51e-04   2.17e-04     
     7     2.20e-04   7.04e-05     
     8     1.02e-04   7.19e-06     
     9     3.64e-05   4.24e-07     
    10     1.67e-05   1.71e-07     
    11     7.82e-06   2.62e-07     
    12     4.11e-06   1.23e-07     
    13     2.02e-06   1.58e-07     
    14     9.19e-07   3.92e-08     
    15     4.34e-07   7.28e-08     
    16     1.93e-07   2.47e-08     
    17     9.74e-08   1.20e-08     
 ------------------------------------------------------------------------------
                                   CCSD Lambda converged.

 Computing density matrices in double precision...
           Orbital response amplitudes will be solved using DIIS.
           Start     Size      MaxIter   EConv     LConv     
           3         7         100       1.00e-06  1.00e-06  
 ------------------------------------------------------------------------------
            Enorm      Ldiff       Comment
 ------------------------------------------------------------------------------
     1     1.18e-01   5.38e-03     
     2     1.11e-01   4.77e-03     
     3     1.37e-01   2.55e-02     
     4     1.72e-02   5.43e-02     Switched to DIIS steps.
     5     8.26e-03   5.20e-03     
     6     1.11e-03   8.97e-04     
     7     9.93e-04   1.03e-04     
     8     3.11e-04   2.11e-04     
     9     6.68e-05   6.08e-05     
    10     1.54e-05   8.58e-06     
    11     7.12e-06   3.40e-07     
    12     2.70e-06   1.29e-06     
    13     7.98e-07   5.70e-07     
 ------------------------------------------------------------------------------
                                   Orbital response converged.

 Computing density matrices... Done.
 CCSD calculation:   CPU 4747.89 s  wall 811.83 s

 Transferring MO TPDM to AO TPDM
 Transferring g2_o1o1o1o1
 Transferring g2_o1o1o1v1
 Transferring g2_o1o1v1v1
 Transferring g2_o1v1o1v1
 Transferring g2_o1v1v1v1
 Transferring g2_v1v1v1v1
 Adding separable TPDM
 Computing TPDM gradient
 --------------------------------------------------------
 2e gradient
  Atom          X               Y               Z
 --------------------------------------------------------
    1        -66.209171       27.006384        0.000000  
    2         -6.959667      -21.834039       -0.000000  
    3         20.398808      -36.875855        0.000000  
    4         52.770030       31.703510        0.000000  
 --------------------------------------------------------
 --------------------------------------------------------
 Final gradient
  Atom          X               Y               Z
 --------------------------------------------------------
    1        -66.209171       27.006384        0.000000  
    2         -6.959667      -21.834039       -0.000000  
    3         20.398808      -36.875855        0.000000  
    4         52.770030       31.703510        0.000000  
 --------------------------------------------------------
 Analytic gradient from two-electron contribution:   CPU 616.49 s  wall 117.42 s

 Total ccman2 time:   CPU 5502.22 s  wall 953.72 s


 --------------------------------------------------------------

                    Orbital Energies (a.u.)
 --------------------------------------------------------------

 Alpha MOs
 -- Occupied --
********-490.0300-180.9058-169.7127-169.7113-169.7113 -80.0611 -65.1642
-58.5239 -58.5229 -58.5227 -37.9594 -33.1488 -33.1425 -33.1422 -24.3331
-24.3310 -24.3308 -24.3248 -24.3248 -15.6305  -9.8440  -7.5982  -7.4565
 -7.4504  -7.4498  -7.2758  -5.5118  -5.4965  -5.4959  -5.4906  -5.4890
 -5.4883  -3.1952  -3.1928  -3.1919  -3.1854  -3.1854  -2.4363  -2.4290
 -2.4284  -2.4108  -2.4108  -1.1922  -1.0238  -0.8812  -0.7074  -0.5741
 -0.5427  -0.5145  -0.4334  -0.4282  -0.4128  -0.3755  -0.3754
 -- Virtual --
  0.0078   0.0226   0.0596   0.0643   0.0876   0.0887   0.1095   0.1270
  0.1283   0.1377   0.1791   0.2052   0.2204   0.2396   0.2542   0.2850
  0.3222   0.3231   0.3507   0.3801   0.3895   0.4606   0.5112   0.5460
  0.5646   0.5704   0.6023   0.6120   0.6266   0.6633   0.6916   0.7330
  0.7747   0.7865   0.7980   0.8267   0.8788   0.8961   0.9008   0.9675
  0.9841   1.0414   1.0765   1.1642   1.2866   1.3474   1.4178   1.5247
  1.5529   1.6026   1.7790   1.8650   1.9545   2.2637   2.2940   2.3096
  2.3327   2.4332   2.4410   2.5668   2.9434   4.2477   4.2676   4.4588
  4.4686   4.4786   4.5026   4.5420   4.5429   4.5559   4.5605   4.5943
  4.7084   4.7687   4.8665   6.5085   6.5269   6.5594   7.1922   7.5254
  8.2132   8.2280   8.2892  14.7077  14.8143  14.9354  28.9544  29.5022
 29.5167  29.5344  29.8488  29.8536  29.8645  29.8853  29.9723  36.6926
 49.4728 130.5610 130.5717 130.5949 154.3346 166.1488 293.9002 293.9115
293.98571028.41211912.2547
 --------------------------------------------------------------

          Ground-State Mulliken Net Atomic Charges

     Atom                 Charge (a.u.)
  ----------------------------------------
      1 I                     0.210088
      2 N                    -0.321744
      3 P                     0.369531
      4 Br                   -0.257875
  ----------------------------------------
  Sum of atomic charges =    -0.000000

 -----------------------------------------------------------------
                    Cartesian Multipole Moments
 -----------------------------------------------------------------
    Charge (ESU x 10^10)
                 0.0000
    Dipole Moment (Debye)
         X       0.4581      Y       0.2465      Z      -0.0000
       Tot       0.5202
    Quadrupole Moments (Debye-Ang)
        XX     -65.5790     XY      -5.8021     YY     -65.2175
        XZ       0.0000     YZ       0.0000     ZZ     -65.2814
    Octopole Moments (Debye-Ang^2)
       XXX      27.9236    XXY     -14.4855    XYY       1.3415
       YYY     -33.7351    XXZ       0.0000    XYZ       0.0000
       YYZ      -0.0000    XZZ       2.9677    YZZ      -7.2724
       ZZZ      -0.0000
    Hexadecapole Moments (Debye-Ang^3)
      XXXX   -1237.9463   XXXY      -3.4028   XXYY    -249.5908
      XYYY      10.9326   YYYY    -359.0567   XXXZ       0.0000
      XXYZ       0.0000   XYYZ      -0.0000   YYYZ       0.0000
      XXZZ    -224.0023   XYZZ       3.7086   YYZZ     -72.5030
      XZZZ       0.0000   YZZZ       0.0000   ZZZZ     -87.3061
 -----------------------------------------------------------------
 DrvMan completing analytic gradient of the correlated energy
 Correlated dipole moment
            1
    1   0.1802427
    2   0.0969646
    3  -0.0000000
 Energy read as -9885.140251525
 Full Analytical Gradient: (in a.u., or Hartree/Bohr)
             1             2             3             4
    1   -0.00017619    0.00013884   -0.00000276    0.00004012
    2    0.00021610   -0.00019893   -0.00012584    0.00010867
    3   -0.00000000    0.00000000   -0.00000000    0.00000000
 Gradient time:  CPU 0.72 s  wall 0.73 s
 ----------------------------------------------------------------
             Standard Nuclear Orientation (Angstroms)
    I     Atom           X                Y                Z
 ----------------------------------------------------------------
    1      I       1.7208199761    -0.2295492655    -0.0000000000
    2      N       0.3959493684     1.3304379217     0.0000000000
    3      P      -1.1433430781     1.4772310838     0.0000000000
    4      Br     -2.1949988040    -0.5530977324    -0.0000000000
 ----------------------------------------------------------------
 Nuclear Repulsion Energy =   669.8425332933 hartrees
 There are       55 alpha and       55 beta electrons

                       Distance Matrix (Angstroms)
             I (  1)   N (  2)   P (  3)
   N (  2)  2.046666
   P (  3)  3.334146  1.546276
   Br(  4)  3.929163  3.203236  2.286529

 Requested basis set is 6-311++G(d,p)
 There are 62 shells and 162 basis functions
 A cutoff of  1.0D-14 yielded   1555 shell pairs
 There are     11346 function pairs (     12802 Cartesian)
 Smallest overlap matrix eigenvalue = 1.78E-03
 Guess MOs from SCF MO coefficient file

 -----------------------------------------------------------------------
  General SCF calculation program by
  Eric Jon Sundstrom, Paul Horn, Yuezhi Mao, Dmitri Zuev, Alec White,
  David Stuck, Shaama M.S., Shane Yost, Joonho Lee, David Small,
  Daniel Levine, Susi Lehtola, Hugh Burton, Evgeny Epifanovsky
 -----------------------------------------------------------------------
 Hartree-Fock
 using 6 threads for integral computing
 -------------------------------------------------------
 OpenMP Integral computing Module                
 Release: version 2.0, May 2017, Q-Chem Inc. Pleasanton 
 -------------------------------------------------------
 A restricted SCF calculation will be
 performed using DIIS
 SCF converges when DIIS error is below 1.0e-08
 ---------------------------------------
  Cycle       Energy         DIIS error
 ---------------------------------------
    1   -9884.3583351917      1.27e-05  
    2   -9884.3583357558      5.58e-06  
    3   -9884.3583358467      3.52e-06  
    4   -9884.3583358964      6.73e-07  
    5   -9884.3583359022      2.59e-07  
    6   -9884.3583359029      1.03e-07  
    7   -9884.3583359031      2.46e-08  
    8   -9884.3583359030      8.44e-09  Convergence criterion met
 ---------------------------------------
 SCF time:   CPU 11.39s  wall 2.00s 
 SCF   energy in the final basis set =    -9884.3583359030
 Total energy in the final basis set =    -9884.3583359030


 ------------------------------------------------------------------------------

   CCMAN2: suite of methods based on coupled cluster
           and equation of motion theories.

   Components:
   * libvmm-1.3-trunk
     by Evgeny Epifanovsky, Ilya Kaliman.
   * libtensor-2.5-trunk
     by Evgeny Epifanovsky, Michael Wormit, Dmitry Zuev, Sam Manzer, 
        Ilya Kaliman.
   * libcc-2.5-trunk
     by Evgeny Epifanovsky, Arik Landau, Tomasz Kus, Kirill Khistyaev, 
        Dmitry Zuev, Prashant Manohar, Xintian Feng, Anna Krylov, 
        Matthew Goldey, Alec White, Thomas Jagau, Kaushik Nanda, 
        Anastasia Gunina, Alexander Kunitsa, Joonho Lee.

   CCMAN original authors:
   Anna I. Krylov, C. David Sherrill, Steven R. Gwaltney,
   Edward F. C. Byrd (2000)
   Sergey V. Levchenko, Lyudmila V. Slipchenko, Tao Wang,
   Ana-Maria C. Cristian (2003)
   Piotr A. Pieniazek, C. Melania Oana, Evgeny Epifanovsky (2007)
   Prashant Manohar (2009)

 ------------------------------------------------------------------------------


 Allocating and initializing 30808MB of RAM...
 Calculation will run on 6 cores.


 Alpha MOs, Restricted
 -- Occupied --                  
******* -490.03 -180.91 -169.71 -169.71 -169.71  -80.06  -65.16
  1 A     2 A     3 A     4 A     5 A     6 A     7 A     8 A                  
-58.524 -58.523 -58.523 -37.959 -33.149 -33.143 -33.142 -24.333
  9 A    10 A    11 A    12 A    13 A    14 A    15 A    16 A                  
-24.331 -24.331 -24.325 -24.325 -15.631  -9.844  -7.598  -7.456
 17 A    18 A    19 A    20 A    21 A    22 A    23 A    24 A                  
 -7.450  -7.450  -7.276  -5.512  -5.497  -5.496  -5.491  -5.489
 25 A    26 A    27 A    28 A    29 A    30 A    31 A    32 A                  
 -5.488  -3.195  -3.193  -3.192  -3.185  -3.185  -2.436  -2.429
 33 A    34 A    35 A    36 A    37 A    38 A    39 A    40 A                  
 -2.428  -2.411  -2.411  -1.192  -1.024  -0.881  -0.707  -0.574
 41 A    42 A    43 A    44 A    45 A    46 A    47 A    48 A                  
 -0.543  -0.514  -0.433  -0.428  -0.413  -0.376  -0.376
 49 A    50 A    51 A    52 A    53 A    54 A    55 A                          
 -- Virtual --                   
  0.008   0.022   0.060   0.064   0.088   0.089   0.110   0.127
 56 A    57 A    58 A    59 A    60 A    61 A    62 A    63 A                  
  0.128   0.138   0.179   0.205   0.220   0.240   0.254   0.285
 64 A    65 A    66 A    67 A    68 A    69 A    70 A    71 A                  
  0.322   0.323   0.351   0.380   0.390   0.461   0.511   0.546
 72 A    73 A    74 A    75 A    76 A    77 A    78 A    79 A                  
  0.565   0.570   0.602   0.612   0.626   0.663   0.692   0.733
 80 A    81 A    82 A    83 A    84 A    85 A    86 A    87 A                  
  0.775   0.787   0.798   0.827   0.879   0.896   0.901   0.967
 88 A    89 A    90 A    91 A    92 A    93 A    94 A    95 A                  
  0.984   1.041   1.076   1.164   1.287   1.347   1.418   1.525
 96 A    97 A    98 A    99 A   100 A   101 A   102 A   103 A                  
  1.553   1.603   1.779   1.865   1.954   2.264   2.294   2.310
104 A   105 A   106 A   107 A   108 A   109 A   110 A   111 A                  
  2.333   2.433   2.441   2.566   2.944   4.248   4.268   4.459
112 A   113 A   114 A   115 A   116 A   117 A   118 A   119 A                  
  4.469   4.479   4.502   4.542   4.543   4.556   4.561   4.594
120 A   121 A   122 A   123 A   124 A   125 A   126 A   127 A                  
  4.709   4.769   4.866   6.508   6.527   6.559   7.192   7.525
128 A   129 A   130 A   131 A   132 A   133 A   134 A   135 A                  
  8.213   8.228   8.289  14.708  14.814  14.935  28.954  29.502
136 A   137 A   138 A   139 A   140 A   141 A   142 A   143 A                  
 29.517  29.534  29.849  29.854  29.864  29.885  29.972  36.693
144 A   145 A   146 A   147 A   148 A   149 A   150 A   151 A                  
 49.473 130.561 130.572 130.595 154.334 166.149 293.900 293.912
152 A   153 A   154 A   155 A   156 A   157 A   158 A   159 A                  
293.9861028.4121912.254
160 A   161 A   162 A                                                          

 Beta MOs, Restricted
 -- Occupied --                  
******* -490.03 -180.91 -169.71 -169.71 -169.71  -80.06  -65.16
  1 A     2 A     3 A     4 A     5 A     6 A     7 A     8 A                  
-58.524 -58.523 -58.523 -37.959 -33.149 -33.143 -33.142 -24.333
  9 A    10 A    11 A    12 A    13 A    14 A    15 A    16 A                  
-24.331 -24.331 -24.325 -24.325 -15.631  -9.844  -7.598  -7.456
 17 A    18 A    19 A    20 A    21 A    22 A    23 A    24 A                  
 -7.450  -7.450  -7.276  -5.512  -5.497  -5.496  -5.491  -5.489
 25 A    26 A    27 A    28 A    29 A    30 A    31 A    32 A                  
 -5.488  -3.195  -3.193  -3.192  -3.185  -3.185  -2.436  -2.429
 33 A    34 A    35 A    36 A    37 A    38 A    39 A    40 A                  
 -2.428  -2.411  -2.411  -1.192  -1.024  -0.881  -0.707  -0.574
 41 A    42 A    43 A    44 A    45 A    46 A    47 A    48 A                  
 -0.543  -0.514  -0.433  -0.428  -0.413  -0.376  -0.376
 49 A    50 A    51 A    52 A    53 A    54 A    55 A                          
 -- Virtual --                   
  0.008   0.022   0.060   0.064   0.088   0.089   0.110   0.127
 56 A    57 A    58 A    59 A    60 A    61 A    62 A    63 A                  
  0.128   0.138   0.179   0.205   0.220   0.240   0.254   0.285
 64 A    65 A    66 A    67 A    68 A    69 A    70 A    71 A                  
  0.322   0.323   0.351   0.380   0.390   0.461   0.511   0.546
 72 A    73 A    74 A    75 A    76 A    77 A    78 A    79 A                  
  0.565   0.570   0.602   0.612   0.626   0.663   0.692   0.733
 80 A    81 A    82 A    83 A    84 A    85 A    86 A    87 A                  
  0.775   0.787   0.798   0.827   0.879   0.896   0.901   0.967
 88 A    89 A    90 A    91 A    92 A    93 A    94 A    95 A                  
  0.984   1.041   1.076   1.164   1.287   1.347   1.418   1.525
 96 A    97 A    98 A    99 A   100 A   101 A   102 A   103 A                  
  1.553   1.603   1.779   1.865   1.954   2.264   2.294   2.310
104 A   105 A   106 A   107 A   108 A   109 A   110 A   111 A                  
  2.333   2.433   2.441   2.566   2.944   4.248   4.268   4.459
112 A   113 A   114 A   115 A   116 A   117 A   118 A   119 A                  
  4.469   4.479   4.502   4.542   4.543   4.556   4.561   4.594
120 A   121 A   122 A   123 A   124 A   125 A   126 A   127 A                  
  4.709   4.769   4.866   6.508   6.527   6.559   7.192   7.525
128 A   129 A   130 A   131 A   132 A   133 A   134 A   135 A                  
  8.213   8.228   8.289  14.708  14.814  14.935  28.954  29.502
136 A   137 A   138 A   139 A   140 A   141 A   142 A   143 A                  
 29.517  29.534  29.849  29.854  29.864  29.885  29.972  36.693
144 A   145 A   146 A   147 A   148 A   149 A   150 A   151 A                  
 49.473 130.561 130.572 130.595 154.334 166.149 293.900 293.912
152 A   153 A   154 A   155 A   156 A   157 A   158 A   159 A                  
293.9861028.4121912.254
160 A   161 A   162 A                                                          

 Occupation and symmetry of molecular orbitals

 Point group: C1 (1 irreducible representation).

                           A     All 
 -------------------------------------
 All molecular orbitals:
  - Alpha                  162   162 
  - Beta                   162   162 
 -------------------------------------
 Alpha orbitals:
  - Frozen occupied        33    33  
  - Active occupied        22    22  
  - Active virtual         107   107 
  - Frozen virtual         0     0   
 -------------------------------------
 Beta orbitals:
  - Frozen occupied        33    33  
  - Active occupied        22    22  
  - Active virtual         107   107 
  - Frozen virtual         0     0   
 -------------------------------------

 Import integrals:   CPU 0.00 s  wall 0.00 s

 Import integrals:   CPU 129.61 s  wall 22.40 s

 MP2 amplitudes:   CPU 0.22 s  wall 0.13 s

Running a double precision version
           CCSD T amplitudes will be solved using DIIS.

           Start     Size      MaxIter   EConv     TConv     
           3         7         100       1.00e-07  1.00e-05  
 ------------------------------------------------------------------------------
           Energy (a.u.)   Ediff      Tdiff       Comment
 ------------------------------------------------------------------------------
         -9885.13892935                           
     1   -9885.11203279   2.69e-02   8.16e-01     
     2   -9885.13894553   2.69e-02   1.19e-01     
     3   -9885.13649999   2.45e-03   5.24e-02     
     4   -9885.13919037   2.69e-03   1.94e-02     Switched to DIIS steps.
     5   -9885.14016619   9.76e-04   1.27e-02     
     6   -9885.14022298   5.68e-05   2.96e-03     
     7   -9885.14023898   1.60e-05   1.70e-03     
     8   -9885.14025111   1.21e-05   4.73e-04     
     9   -9885.14025254   1.43e-06   2.68e-04     
    10   -9885.14025172   8.22e-07   7.34e-05     
    11   -9885.14025189   1.73e-07   2.83e-05     
    12   -9885.14025173   1.59e-07   1.25e-05     
    13   -9885.14025170   3.08e-08   4.78e-06     
 ------------------------------------------------------------------------------
         -9885.14025170                           CCSD T converged.

End of double precision
 SCF energy                 = -9884.35833590
 MP2 energy                 = -9885.13892935
 CCSD correlation energy     =    -0.78191580
 CCSD total energy           = -9885.14025170

 CCSD  T1^2 = 0.0183  T2^2 = 0.2908  Leading amplitudes:

 Amplitude    Orbitals with energies
  0.0303       53 (A) A                  ->    57 (A) A                   
              -0.4128                          0.0223                     
  0.0303       53 (A) B                  ->    57 (A) B                   
              -0.4128                          0.0223                     
 -0.0296       54 (A) A                  ->    56 (A) A                   
              -0.3756                          0.0079                     
 -0.0296       54 (A) B                  ->    56 (A) B                   
              -0.3756                          0.0079                     

 Amplitude    Orbitals with energies
 -0.0677       50 (A) A      50 (A) B    ->    56 (A) A      56 (A) B     
              -0.5144       -0.5144            0.0079        0.0079       
  0.0677       50 (A) A      50 (A) B    ->    56 (A) B      56 (A) A     
              -0.5144       -0.5144            0.0079        0.0079       
  0.0677       50 (A) B      50 (A) A    ->    56 (A) A      56 (A) B     
              -0.5144       -0.5144            0.0079        0.0079       
 -0.0677       50 (A) B      50 (A) A    ->    56 (A) B      56 (A) A     
              -0.5144       -0.5144            0.0079        0.0079       

 Computing CCSD intemediates for later calculations in double precision
 Finished.

Running a double precision version
           CCSD Lambda amplitudes will be solved using DIIS.
           Start     Size      MaxIter   EConv     LConv     
           3         7         100       1.00e-07  1.00e-05  
 ------------------------------------------------------------------------------
            Enorm      Ldiff       Comment
 ------------------------------------------------------------------------------
     1     5.75e-02   4.13e-02     
     2     1.67e-02   6.35e-03     
     3     7.26e-03   1.71e-03     
     4     4.26e-03   1.33e-03     Switched to DIIS steps.
     5     1.32e-03   8.08e-04     
     6     6.51e-04   2.17e-04     
     7     2.20e-04   7.05e-05     
     8     1.02e-04   7.20e-06     
     9     3.65e-05   4.26e-07     
    10     1.67e-05   1.71e-07     
    11     7.86e-06   2.63e-07     
    12     4.14e-06   1.23e-07     
    13     2.04e-06   1.59e-07     
    14     9.24e-07   3.90e-08     
    15     4.37e-07   7.34e-08     
    16     1.94e-07   2.47e-08     
    17     9.81e-08   1.21e-08     
 ------------------------------------------------------------------------------
                                   CCSD Lambda converged.

 Computing density matrices in double precision...
           Orbital response amplitudes will be solved using DIIS.
           Start     Size      MaxIter   EConv     LConv     
           3         7         100       1.00e-06  1.00e-06  
 ------------------------------------------------------------------------------
            Enorm      Ldiff       Comment
 ------------------------------------------------------------------------------
     1     1.18e-01   5.40e-03     
     2     1.11e-01   4.73e-03     
     3     1.37e-01   2.55e-02     
     4     1.72e-02   5.43e-02     Switched to DIIS steps.
     5     8.28e-03   5.23e-03     
     6     1.11e-03   8.96e-04     
     7     9.92e-04   1.02e-04     
     8     3.11e-04   2.11e-04     
     9     6.70e-05   6.08e-05     
    10     1.55e-05   8.59e-06     
    11     7.15e-06   3.40e-07     
    12     2.71e-06   1.29e-06     
    13     8.02e-07   5.73e-07     
 ------------------------------------------------------------------------------
                                   Orbital response converged.

 Computing density matrices... Done.
 CCSD calculation:   CPU 4745.24 s  wall 811.11 s

 Transferring MO TPDM to AO TPDM
 Transferring g2_o1o1o1o1
 Transferring g2_o1o1o1v1
 Transferring g2_o1o1v1v1
 Transferring g2_o1v1o1v1
 Transferring g2_o1v1v1v1
 Transferring g2_v1v1v1v1
 Adding separable TPDM
 Computing TPDM gradient
 --------------------------------------------------------
 2e gradient
  Atom          X               Y               Z
 --------------------------------------------------------
    1        -66.174698       27.020945       -0.000000  
    2         -6.981549      -21.829767        0.000000  
    3         20.384356      -36.879633       -0.000000  
    4         52.771890       31.688454        0.000000  
 --------------------------------------------------------
 --------------------------------------------------------
 Final gradient
  Atom          X               Y               Z
 --------------------------------------------------------
    1        -66.174698       27.020945       -0.000000  
    2         -6.981549      -21.829767        0.000000  
    3         20.384356      -36.879633       -0.000000  
    4         52.771890       31.688454        0.000000  
 --------------------------------------------------------
 Analytic gradient from two-electron contribution:   CPU 614.03 s  wall 117.25 s

 Total ccman2 time:   CPU 5496.54 s  wall 952.59 s


 --------------------------------------------------------------

                    Orbital Energies (a.u.)
 --------------------------------------------------------------

 Alpha MOs
 -- Occupied --
********-490.0300-180.9058-169.7128-169.7114-169.7113 -80.0611 -65.1642
-58.5240 -58.5229 -58.5227 -37.9594 -33.1489 -33.1425 -33.1422 -24.3331
-24.3310 -24.3308 -24.3248 -24.3248 -15.6306  -9.8440  -7.5982  -7.4565
 -7.4504  -7.4498  -7.2758  -5.5118  -5.4965  -5.4959  -5.4906  -5.4890
 -5.4883  -3.1952  -3.1928  -3.1920  -3.1854  -3.1854  -2.4363  -2.4291
 -2.4284  -2.4108  -2.4108  -1.1920  -1.0238  -0.8810  -0.7074  -0.5740
 -0.5426  -0.5144  -0.4333  -0.4282  -0.4128  -0.3756  -0.3755
 -- Virtual --
  0.0079   0.0223   0.0596   0.0643   0.0876   0.0887   0.1095   0.1270
  0.1283   0.1377   0.1792   0.2052   0.2204   0.2396   0.2542   0.2850
  0.3222   0.3231   0.3505   0.3800   0.3895   0.4605   0.5112   0.5459
  0.5646   0.5704   0.6022   0.6120   0.6263   0.6633   0.6916   0.7329
  0.7747   0.7865   0.7979   0.8267   0.8787   0.8961   0.9005   0.9674
  0.9841   1.0411   1.0764   1.1643   1.2865   1.3475   1.4179   1.5247
  1.5529   1.6026   1.7790   1.8649   1.9544   2.2637   2.2941   2.3096
  2.3327   2.4333   2.4410   2.5664   2.9437   4.2478   4.2676   4.4588
  4.4686   4.4786   4.5024   4.5418   4.5429   4.5558   4.5605   4.5943
  4.7086   4.7688   4.8658   6.5085   6.5269   6.5590   7.1922   7.5254
  8.2132   8.2280   8.2892  14.7077  14.8143  14.9353  28.9538  29.5021
 29.5166  29.5342  29.8488  29.8535  29.8644  29.8851  29.9721  36.6925
 49.4728 130.5609 130.5717 130.5948 154.3342 166.1488 293.9002 293.9115
293.98571028.41201912.2542
 --------------------------------------------------------------

          Ground-State Mulliken Net Atomic Charges

     Atom                 Charge (a.u.)
  ----------------------------------------
      1 I                     0.209731
      2 N                    -0.321544
      3 P                     0.369529
      4 Br                   -0.257716
  ----------------------------------------
  Sum of atomic charges =    -0.000000

 -----------------------------------------------------------------
                    Cartesian Multipole Moments
 -----------------------------------------------------------------
    Charge (ESU x 10^10)
                -0.0000
    Dipole Moment (Debye)
         X       0.4557      Y       0.2445      Z       0.0000
       Tot       0.5171
    Quadrupole Moments (Debye-Ang)
        XX     -65.5789     XY      -5.8077     YY     -65.2127
        XZ      -0.0000     YZ      -0.0000     ZZ     -65.2837
    Octopole Moments (Debye-Ang^2)
       XXX      27.9077    XXY     -14.4380    XYY       1.3441
       YYY     -33.5757    XXZ      -0.0000    XYZ      -0.0000
       YYZ       0.0000    XZZ       2.9640    YZZ      -7.2164
       ZZZ       0.0000
    Hexadecapole Moments (Debye-Ang^3)
      XXXX   -1237.9668   XXXY      -3.1274   XXYY    -249.5796
      XYYY      11.1862   YYYY    -359.1812   XXXZ      -0.0000
      XXYZ      -0.0000   XYYZ       0.0000   YYYZ      -0.0000
      XXZZ    -224.0042   XYZZ       3.8053   YYZZ     -72.5307
      XZZZ      -0.0000   YZZZ      -0.0000   ZZZZ     -87.3124
 -----------------------------------------------------------------
 DrvMan completing analytic gradient of the correlated energy
 Correlated dipole moment
            1
    1   0.1792730
    2   0.0962128
    3   0.0000000
 Energy read as -9885.140251704
 Full Analytical Gradient: (in a.u., or Hartree/Bohr)
             1             2             3             4
    1    0.00012078   -0.00019845    0.00003078    0.00004689
    2   -0.00011992    0.00010758   -0.00007742    0.00008977
    3    0.00000000   -0.00000000    0.00000000   -0.00000000
 Gradient time:  CPU 0.77 s  wall 0.76 s
 ----------------------------------------------------------------
             Standard Nuclear Orientation (Angstroms)
    I     Atom           X                Y                Z
 ----------------------------------------------------------------
    1      I       1.7208199761    -0.2285492655     0.0010000000
    2      N       0.3959493684     1.3304379217     0.0000000000
    3      P      -1.1433430781     1.4772310838     0.0000000000
    4      Br     -2.1949988040    -0.5530977324    -0.0000000000
 ----------------------------------------------------------------
 Nuclear Repulsion Energy =   669.8923679856 hartrees
 There are       55 alpha and       55 beta electrons

                       Distance Matrix (Angstroms)
             I (  1)   N (  2)   P (  3)
   N (  2)  2.045904
   P (  3)  3.333634  1.546276
   Br(  4)  3.929245  3.203236  2.286529

 Requested basis set is 6-311++G(d,p)
 There are 62 shells and 162 basis functions
 A cutoff of  1.0D-14 yielded   1555 shell pairs
 There are     11346 function pairs (     12802 Cartesian)
 Smallest overlap matrix eigenvalue = 1.78E-03
 Guess MOs from SCF MO coefficient file

 -----------------------------------------------------------------------
  General SCF calculation program by
  Eric Jon Sundstrom, Paul Horn, Yuezhi Mao, Dmitri Zuev, Alec White,
  David Stuck, Shaama M.S., Shane Yost, Joonho Lee, David Small,
  Daniel Levine, Susi Lehtola, Hugh Burton, Evgeny Epifanovsky
 -----------------------------------------------------------------------
 Hartree-Fock
 using 6 threads for integral computing
 -------------------------------------------------------
 OpenMP Integral computing Module                
 Release: version 2.0, May 2017, Q-Chem Inc. Pleasanton 
 -------------------------------------------------------
 A restricted SCF calculation will be
 performed using DIIS
 SCF converges when DIIS error is below 1.0e-08
 ---------------------------------------
  Cycle       Energy         DIIS error
 ---------------------------------------
    1   -9884.3583525128      7.26e-06  
    2   -9884.3583527262      2.97e-06  
    3   -9884.3583527595      2.02e-06  
    4   -9884.3583527780      4.74e-07  
    5   -9884.3583527814      1.76e-07  
    6   -9884.3583527819      6.98e-08  
    7   -9884.3583527821      2.29e-08  
    8   -9884.3583527820      9.96e-09  Convergence criterion met
 ---------------------------------------
 SCF time:   CPU 11.42s  wall 2.00s 
 SCF   energy in the final basis set =    -9884.3583527820
 Total energy in the final basis set =    -9884.3583527820


 ------------------------------------------------------------------------------

   CCMAN2: suite of methods based on coupled cluster
           and equation of motion theories.

   Components:
   * libvmm-1.3-trunk
     by Evgeny Epifanovsky, Ilya Kaliman.
   * libtensor-2.5-trunk
     by Evgeny Epifanovsky, Michael Wormit, Dmitry Zuev, Sam Manzer, 
        Ilya Kaliman.
   * libcc-2.5-trunk
     by Evgeny Epifanovsky, Arik Landau, Tomasz Kus, Kirill Khistyaev, 
        Dmitry Zuev, Prashant Manohar, Xintian Feng, Anna Krylov, 
        Matthew Goldey, Alec White, Thomas Jagau, Kaushik Nanda, 
        Anastasia Gunina, Alexander Kunitsa, Joonho Lee.

   CCMAN original authors:
   Anna I. Krylov, C. David Sherrill, Steven R. Gwaltney,
   Edward F. C. Byrd (2000)
   Sergey V. Levchenko, Lyudmila V. Slipchenko, Tao Wang,
   Ana-Maria C. Cristian (2003)
   Piotr A. Pieniazek, C. Melania Oana, Evgeny Epifanovsky (2007)
   Prashant Manohar (2009)

 ------------------------------------------------------------------------------


 Allocating and initializing 30808MB of RAM...
 Calculation will run on 6 cores.


 Alpha MOs, Restricted
 -- Occupied --                  
******* -490.03 -180.91 -169.71 -169.71 -169.71  -80.06  -65.16
  1 A     2 A     3 A     4 A     5 A     6 A     7 A     8 A                  
-58.524 -58.523 -58.523 -37.959 -33.149 -33.143 -33.142 -24.333
  9 A    10 A    11 A    12 A    13 A    14 A    15 A    16 A                  
-24.331 -24.331 -24.325 -24.325 -15.631  -9.844  -7.598  -7.456
 17 A    18 A    19 A    20 A    21 A    22 A    23 A    24 A                  
 -7.450  -7.450  -7.276  -5.512  -5.496  -5.496  -5.491  -5.489
 25 A    26 A    27 A    28 A    29 A    30 A    31 A    32 A                  
 -5.488  -3.195  -3.193  -3.192  -3.185  -3.185  -2.436  -2.429
 33 A    34 A    35 A    36 A    37 A    38 A    39 A    40 A                  
 -2.428  -2.411  -2.411  -1.192  -1.024  -0.881  -0.707  -0.574
 41 A    42 A    43 A    44 A    45 A    46 A    47 A    48 A                  
 -0.543  -0.514  -0.433  -0.428  -0.413  -0.376  -0.375
 49 A    50 A    51 A    52 A    53 A    54 A    55 A                          
 -- Virtual --                   
  0.008   0.022   0.060   0.064   0.088   0.089   0.110   0.127
 56 A    57 A    58 A    59 A    60 A    61 A    62 A    63 A                  
  0.128   0.138   0.179   0.205   0.220   0.240   0.254   0.285
 64 A    65 A    66 A    67 A    68 A    69 A    70 A    71 A                  
  0.322   0.323   0.351   0.380   0.390   0.461   0.511   0.546
 72 A    73 A    74 A    75 A    76 A    77 A    78 A    79 A                  
  0.565   0.570   0.602   0.612   0.626   0.663   0.692   0.733
 80 A    81 A    82 A    83 A    84 A    85 A    86 A    87 A                  
  0.775   0.787   0.798   0.827   0.879   0.896   0.901   0.967
 88 A    89 A    90 A    91 A    92 A    93 A    94 A    95 A                  
  0.984   1.041   1.076   1.164   1.287   1.347   1.418   1.525
 96 A    97 A    98 A    99 A   100 A   101 A   102 A   103 A                  
  1.553   1.603   1.779   1.865   1.954   2.264   2.294   2.310
104 A   105 A   106 A   107 A   108 A   109 A   110 A   111 A                  
  2.333   2.433   2.441   2.567   2.944   4.248   4.268   4.459
112 A   113 A   114 A   115 A   116 A   117 A   118 A   119 A                  
  4.469   4.479   4.503   4.542   4.543   4.556   4.561   4.594
120 A   121 A   122 A   123 A   124 A   125 A   126 A   127 A                  
  4.708   4.769   4.866   6.508   6.527   6.559   7.192   7.525
128 A   129 A   130 A   131 A   132 A   133 A   134 A   135 A                  
  8.213   8.228   8.289  14.708  14.814  14.935  28.954  29.502
136 A   137 A   138 A   139 A   140 A   141 A   142 A   143 A                  
 29.517  29.534  29.849  29.854  29.864  29.885  29.972  36.693
144 A   145 A   146 A   147 A   148 A   149 A   150 A   151 A                  
 49.473 130.561 130.572 130.595 154.334 166.149 293.900 293.912
152 A   153 A   154 A   155 A   156 A   157 A   158 A   159 A                  
293.9861028.4121912.254
160 A   161 A   162 A                                                          

 Beta MOs, Restricted
 -- Occupied --                  
******* -490.03 -180.91 -169.71 -169.71 -169.71  -80.06  -65.16
  1 A     2 A     3 A     4 A     5 A     6 A     7 A     8 A                  
-58.524 -58.523 -58.523 -37.959 -33.149 -33.143 -33.142 -24.333
  9 A    10 A    11 A    12 A    13 A    14 A    15 A    16 A                  
-24.331 -24.331 -24.325 -24.325 -15.631  -9.844  -7.598  -7.456
 17 A    18 A    19 A    20 A    21 A    22 A    23 A    24 A                  
 -7.450  -7.450  -7.276  -5.512  -5.496  -5.496  -5.491  -5.489
 25 A    26 A    27 A    28 A    29 A    30 A    31 A    32 A                  
 -5.488  -3.195  -3.193  -3.192  -3.185  -3.185  -2.436  -2.429
 33 A    34 A    35 A    36 A    37 A    38 A    39 A    40 A                  
 -2.428  -2.411  -2.411  -1.192  -1.024  -0.881  -0.707  -0.574
 41 A    42 A    43 A    44 A    45 A    46 A    47 A    48 A                  
 -0.543  -0.514  -0.433  -0.428  -0.413  -0.376  -0.375
 49 A    50 A    51 A    52 A    53 A    54 A    55 A                          
 -- Virtual --                   
  0.008   0.022   0.060   0.064   0.088   0.089   0.110   0.127
 56 A    57 A    58 A    59 A    60 A    61 A    62 A    63 A                  
  0.128   0.138   0.179   0.205   0.220   0.240   0.254   0.285
 64 A    65 A    66 A    67 A    68 A    69 A    70 A    71 A                  
  0.322   0.323   0.351   0.380   0.390   0.461   0.511   0.546
 72 A    73 A    74 A    75 A    76 A    77 A    78 A    79 A                  
  0.565   0.570   0.602   0.612   0.626   0.663   0.692   0.733
 80 A    81 A    82 A    83 A    84 A    85 A    86 A    87 A                  
  0.775   0.787   0.798   0.827   0.879   0.896   0.901   0.967
 88 A    89 A    90 A    91 A    92 A    93 A    94 A    95 A                  
  0.984   1.041   1.076   1.164   1.287   1.347   1.418   1.525
 96 A    97 A    98 A    99 A   100 A   101 A   102 A   103 A                  
  1.553   1.603   1.779   1.865   1.954   2.264   2.294   2.310
104 A   105 A   106 A   107 A   108 A   109 A   110 A   111 A                  
  2.333   2.433   2.441   2.567   2.944   4.248   4.268   4.459
112 A   113 A   114 A   115 A   116 A   117 A   118 A   119 A                  
  4.469   4.479   4.503   4.542   4.543   4.556   4.561   4.594
120 A   121 A   122 A   123 A   124 A   125 A   126 A   127 A                  
  4.708   4.769   4.866   6.508   6.527   6.559   7.192   7.525
128 A   129 A   130 A   131 A   132 A   133 A   134 A   135 A                  
  8.213   8.228   8.289  14.708  14.814  14.935  28.954  29.502
136 A   137 A   138 A   139 A   140 A   141 A   142 A   143 A                  
 29.517  29.534  29.849  29.854  29.864  29.885  29.972  36.693
144 A   145 A   146 A   147 A   148 A   149 A   150 A   151 A                  
 49.473 130.561 130.572 130.595 154.334 166.149 293.900 293.912
152 A   153 A   154 A   155 A   156 A   157 A   158 A   159 A                  
293.9861028.4121912.254
160 A   161 A   162 A                                                          

 Occupation and symmetry of molecular orbitals

 Point group: C1 (1 irreducible representation).

                           A     All 
 -------------------------------------
 All molecular orbitals:
  - Alpha                  162   162 
  - Beta                   162   162 
 -------------------------------------
 Alpha orbitals:
  - Frozen occupied        33    33  
  - Active occupied        22    22  
  - Active virtual         107   107 
  - Frozen virtual         0     0   
 -------------------------------------
 Beta orbitals:
  - Frozen occupied        33    33  
  - Active occupied        22    22  
  - Active virtual         107   107 
  - Frozen virtual         0     0   
 -------------------------------------

 Import integrals:   CPU 0.00 s  wall 0.00 s

 Import integrals:   CPU 135.37 s  wall 23.69 s

 MP2 amplitudes:   CPU 0.29 s  wall 0.19 s

Running a double precision version
           CCSD T amplitudes will be solved using DIIS.

           Start     Size      MaxIter   EConv     TConv     
           3         7         100       1.00e-07  1.00e-05  
 ------------------------------------------------------------------------------
           Energy (a.u.)   Ediff      Tdiff       Comment
 ------------------------------------------------------------------------------
         -9885.13892796                           
     1   -9885.11203920   2.69e-02   8.16e-01     
     2   -9885.13894539   2.69e-02   1.19e-01     
     3   -9885.13650151   2.44e-03   5.24e-02     
     4   -9885.13919083   2.69e-03   1.94e-02     Switched to DIIS steps.
     5   -9885.14016633   9.75e-04   1.26e-02     
     6   -9885.14022308   5.68e-05   2.96e-03     
     7   -9885.14023907   1.60e-05   1.70e-03     
     8   -9885.14025118   1.21e-05   4.72e-04     
     9   -9885.14025261   1.43e-06   2.68e-04     
    10   -9885.14025179   8.22e-07   7.34e-05     
    11   -9885.14025196   1.73e-07   2.83e-05     
    12   -9885.14025180   1.59e-07   1.25e-05     
    13   -9885.14025177   3.08e-08   4.77e-06     
 ------------------------------------------------------------------------------
         -9885.14025177                           CCSD T converged.

End of double precision
 SCF energy                 = -9884.35835278
 MP2 energy                 = -9885.13892796
 CCSD correlation energy     =    -0.78189899
 CCSD total energy           = -9885.14025177

 CCSD  T1^2 = 0.0183  T2^2 = 0.2907  Leading amplitudes:

 Amplitude    Orbitals with energies
  0.0303       53 (A) A                  ->    57 (A) A                   
              -0.4128                          0.0224                     
  0.0303       53 (A) B                  ->    57 (A) B                   
              -0.4128                          0.0224                     
 -0.0274       54 (A) A                  ->    56 (A) A                   
              -0.3755                          0.0079                     
 -0.0274       54 (A) B                  ->    56 (A) B                   
              -0.3755                          0.0079                     

 Amplitude    Orbitals with energies
 -0.0676       50 (A) A      50 (A) B    ->    56 (A) A      56 (A) B     
              -0.5145       -0.5145            0.0079        0.0079       
  0.0676       50 (A) A      50 (A) B    ->    56 (A) B      56 (A) A     
              -0.5145       -0.5145            0.0079        0.0079       
  0.0676       50 (A) B      50 (A) A    ->    56 (A) A      56 (A) B     
              -0.5145       -0.5145            0.0079        0.0079       
 -0.0676       50 (A) B      50 (A) A    ->    56 (A) B      56 (A) A     
              -0.5145       -0.5145            0.0079        0.0079       

 Computing CCSD intemediates for later calculations in double precision
 Finished.

Running a double precision version
           CCSD Lambda amplitudes will be solved using DIIS.
           Start     Size      MaxIter   EConv     LConv     
           3         7         100       1.00e-07  1.00e-05  
 ------------------------------------------------------------------------------
            Enorm      Ldiff       Comment
 ------------------------------------------------------------------------------
     1     5.75e-02   4.13e-02     
     2     1.67e-02   6.35e-03     
     3     7.26e-03   1.71e-03     
     4     4.26e-03   1.33e-03     Switched to DIIS steps.
     5     1.32e-03   8.08e-04     
     6     6.51e-04   2.17e-04     
     7     2.20e-04   7.05e-05     
     8     1.02e-04   7.19e-06     
     9     3.64e-05   4.25e-07     
    10     1.67e-05   1.71e-07     
    11     7.84e-06   2.62e-07     
    12     4.12e-06   1.23e-07     
    13     2.03e-06   1.59e-07     
    14     9.21e-07   3.91e-08     
    15     4.36e-07   7.31e-08     
    16     1.93e-07   2.47e-08     
    17     9.77e-08   1.21e-08     
 ------------------------------------------------------------------------------
                                   CCSD Lambda converged.

 Computing density matrices in double precision...
           Orbital response amplitudes will be solved using DIIS.
           Start     Size      MaxIter   EConv     LConv     
           3         7         100       1.00e-06  1.00e-06  
 ------------------------------------------------------------------------------
            Enorm      Ldiff       Comment
 ------------------------------------------------------------------------------
     1     1.18e-01   5.35e-03     
     2     1.11e-01   4.82e-03     
     3     1.37e-01   2.56e-02     
     4     1.72e-02   5.43e-02     Switched to DIIS steps.
     5     8.29e-03   5.24e-03     
     6     1.11e-03   9.03e-04     
     7     9.99e-04   1.03e-04     
     8     3.14e-04   2.11e-04     
     9     6.67e-05   6.22e-05     
    10     1.53e-05   8.61e-06     
    11     7.15e-06   3.70e-07     
    12     2.72e-06   1.31e-06     
    13     7.97e-07   5.71e-07     
 ------------------------------------------------------------------------------
                                   Orbital response converged.

 Computing density matrices... Done.
 CCSD calculation:   CPU 4747.26 s  wall 811.41 s

 Transferring MO TPDM to AO TPDM
 Transferring g2_o1o1o1o1
 Transferring g2_o1o1o1v1
 Transferring g2_o1o1v1v1
 Transferring g2_o1v1o1v1
 Transferring g2_o1v1v1v1
 Transferring g2_v1v1v1v1
 Adding separable TPDM
 Computing TPDM gradient
 --------------------------------------------------------
 2e gradient
  Atom          X               Y               Z
 --------------------------------------------------------
    1        -66.191922       27.013668       -0.027536  
    2         -6.970622      -21.831909        0.013753  
    3         20.391584      -36.877743        0.005120  
    4         52.770960       31.695984        0.008663  
 --------------------------------------------------------
 --------------------------------------------------------
 Final gradient
  Atom          X               Y               Z
 --------------------------------------------------------
    1        -66.191922       27.013668       -0.027536  
    2         -6.970622      -21.831909        0.013753  
    3         20.391584      -36.877743        0.005120  
    4         52.770960       31.695984        0.008663  
 --------------------------------------------------------
 Analytic gradient from two-electron contribution:   CPU 613.17 s  wall 115.50 s

 Total ccman2 time:   CPU 5511.90 s  wall 954.82 s


 --------------------------------------------------------------

                    Orbital Energies (a.u.)
 --------------------------------------------------------------

 Alpha MOs
 -- Occupied --
********-490.0300-180.9058-169.7128-169.7114-169.7113 -80.0611 -65.1642
-58.5240 -58.5229 -58.5227 -37.9594 -33.1489 -33.1425 -33.1422 -24.3331
-24.3310 -24.3308 -24.3248 -24.3248 -15.6306  -9.8440  -7.5982  -7.4565
 -7.4504  -7.4498  -7.2758  -5.5118  -5.4965  -5.4959  -5.4906  -5.4890
 -5.4883  -3.1952  -3.1928  -3.1919  -3.1854  -3.1854  -2.4363  -2.4290
 -2.4284  -2.4108  -2.4108  -1.1921  -1.0238  -0.8811  -0.7074  -0.5741
 -0.5427  -0.5145  -0.4333  -0.4282  -0.4128  -0.3755  -0.3755
 -- Virtual --
  0.0079   0.0224   0.0596   0.0643   0.0876   0.0887   0.1095   0.1270
  0.1283   0.1377   0.1792   0.2052   0.2204   0.2396   0.2542   0.2850
  0.3222   0.3231   0.3506   0.3800   0.3895   0.4605   0.5112   0.5460
  0.5646   0.5704   0.6022   0.6120   0.6265   0.6633   0.6916   0.7330
  0.7747   0.7865   0.7979   0.8267   0.8788   0.8961   0.9006   0.9674
  0.9841   1.0413   1.0765   1.1642   1.2866   1.3474   1.4178   1.5247
  1.5529   1.6026   1.7790   1.8650   1.9545   2.2637   2.2940   2.3096
  2.3327   2.4333   2.4410   2.5666   2.9435   4.2478   4.2676   4.4588
  4.4686   4.4786   4.5025   4.5419   4.5429   4.5558   4.5605   4.5943
  4.7085   4.7688   4.8662   6.5085   6.5269   6.5592   7.1922   7.5254
  8.2132   8.2280   8.2892  14.7077  14.8143  14.9353  28.9541  29.5022
 29.5166  29.5343  29.8488  29.8535  29.8645  29.8852  29.9722  36.6926
 49.4728 130.5609 130.5717 130.5948 154.3344 166.1488 293.9002 293.9115
293.98571028.41211912.2545
 --------------------------------------------------------------

          Ground-State Mulliken Net Atomic Charges

     Atom                 Charge (a.u.)
  ----------------------------------------
      1 I                     0.209909
      2 N                    -0.321644
      3 P                     0.369530
      4 Br                   -0.257795
  ----------------------------------------
  Sum of atomic charges =    -0.000000

 -----------------------------------------------------------------
                    Cartesian Multipole Moments
 -----------------------------------------------------------------
    Charge (ESU x 10^10)
                -0.0000
    Dipole Moment (Debye)
         X       0.4569      Y       0.2455      Z       0.0009
       Tot       0.5187
    Quadrupole Moments (Debye-Ang)
        XX     -65.5789     XY      -5.8049     YY     -65.2151
        XZ       0.0020     YZ      -0.0005     ZZ     -65.2826
    Octopole Moments (Debye-Ang^2)
       XXX      27.9157    XXY     -14.4618    XYY       1.3428
       YYY     -33.6554    XXZ      -0.0212    XYZ      -0.0058
       YYZ      -0.0249    XZZ       2.9659    YZZ      -7.2444
       ZZZ      -0.0866
    Hexadecapole Moments (Debye-Ang^3)
      XXXX   -1237.9565   XXXY      -3.2651   XXYY    -249.5851
      XYYY      11.0594   YYYY    -359.1188   XXXZ      -0.1247
      XXYZ      -0.0059   XYYZ      -0.0427   YYYZ       0.0190
      XXZZ    -224.0033   XYZZ       3.7570   YYZZ     -72.5169
      XZZZ      -0.1493   YZZZ       0.0206   ZZZZ     -87.3094
 -----------------------------------------------------------------
 DrvMan completing analytic gradient of the correlated energy
 Correlated dipole moment
            1
    1   0.1797568
    2   0.0965886
    3   0.0003501
 Energy read as -9885.140251770
 Full Analytical Gradient: (in a.u., or Hartree/Bohr)
             1             2             3             4
    1   -0.00002739   -0.00003003    0.00001392    0.00004351
    2    0.00004779   -0.00004537   -0.00010164    0.00009922
    3    0.00000930   -0.00002162    0.00001858   -0.00000627
 Gradient time:  CPU 0.72 s  wall 0.75 s
 ----------------------------------------------------------------
             Standard Nuclear Orientation (Angstroms)
    I     Atom           X                Y                Z
 ----------------------------------------------------------------
    1      I       1.7208199761    -0.2285492655    -0.0000000000
    2      N       0.3969493684     1.3304379217     0.0000000000
    3      P      -1.1433430781     1.4772310838     0.0000000000
    4      Br     -2.1949988040    -0.5530977324    -0.0000000000
 ----------------------------------------------------------------
 Nuclear Repulsion Energy =   669.8894320551 hartrees
 There are       55 alpha and       55 beta electrons

                       Distance Matrix (Angstroms)
             I (  1)   N (  2)   P (  3)
   N (  2)  2.045257
   P (  3)  3.333634  1.547271
   Br(  4)  3.929245  3.204045  2.286529

 Requested basis set is 6-311++G(d,p)
 There are 62 shells and 162 basis functions
 A cutoff of  1.0D-14 yielded   1555 shell pairs
 There are     11346 function pairs (     12802 Cartesian)
 Smallest overlap matrix eigenvalue = 1.78E-03
 Guess MOs from SCF MO coefficient file

 -----------------------------------------------------------------------
  General SCF calculation program by
  Eric Jon Sundstrom, Paul Horn, Yuezhi Mao, Dmitri Zuev, Alec White,
  David Stuck, Shaama M.S., Shane Yost, Joonho Lee, David Small,
  Daniel Levine, Susi Lehtola, Hugh Burton, Evgeny Epifanovsky
 -----------------------------------------------------------------------
 Hartree-Fock
 using 6 threads for integral computing
 -------------------------------------------------------
 OpenMP Integral computing Module                
 Release: version 2.0, May 2017, Q-Chem Inc. Pleasanton 
 -------------------------------------------------------
 A restricted SCF calculation will be
 performed using DIIS
 SCF converges when DIIS error is below 1.0e-08
 ---------------------------------------
  Cycle       Energy         DIIS error
 ---------------------------------------
    1   -9884.3582939612      1.26e-05  
    2   -9884.3582945565      4.76e-06  
    3   -9884.3582946298      3.07e-06  
    4   -9884.3582946685      8.41e-07  
    5   -9884.3582946747      2.75e-07  
    6   -9884.3582946759      1.26e-07  
    7   -9884.3582946763      5.33e-08  
    8   -9884.3582946763      2.48e-08  
    9   -9884.3582946763      8.19e-09  Convergence criterion met
 ---------------------------------------
 SCF time:   CPU 12.80s  wall 2.00s 
 SCF   energy in the final basis set =    -9884.3582946763
 Total energy in the final basis set =    -9884.3582946763


 ------------------------------------------------------------------------------

   CCMAN2: suite of methods based on coupled cluster
           and equation of motion theories.

   Components:
   * libvmm-1.3-trunk
     by Evgeny Epifanovsky, Ilya Kaliman.
   * libtensor-2.5-trunk
     by Evgeny Epifanovsky, Michael Wormit, Dmitry Zuev, Sam Manzer, 
        Ilya Kaliman.
   * libcc-2.5-trunk
     by Evgeny Epifanovsky, Arik Landau, Tomasz Kus, Kirill Khistyaev, 
        Dmitry Zuev, Prashant Manohar, Xintian Feng, Anna Krylov, 
        Matthew Goldey, Alec White, Thomas Jagau, Kaushik Nanda, 
        Anastasia Gunina, Alexander Kunitsa, Joonho Lee.

   CCMAN original authors:
   Anna I. Krylov, C. David Sherrill, Steven R. Gwaltney,
   Edward F. C. Byrd (2000)
   Sergey V. Levchenko, Lyudmila V. Slipchenko, Tao Wang,
   Ana-Maria C. Cristian (2003)
   Piotr A. Pieniazek, C. Melania Oana, Evgeny Epifanovsky (2007)
   Prashant Manohar (2009)

 ------------------------------------------------------------------------------


 Allocating and initializing 30808MB of RAM...
 Calculation will run on 6 cores.


 Alpha MOs, Restricted
 -- Occupied --                  
******* -490.03 -180.91 -169.71 -169.71 -169.71  -80.06  -65.16
  1 A     2 A     3 A     4 A     5 A     6 A     7 A     8 A                  
-58.524 -58.523 -58.523 -37.959 -33.149 -33.142 -33.142 -24.333
  9 A    10 A    11 A    12 A    13 A    14 A    15 A    16 A                  
-24.331 -24.331 -24.325 -24.325 -15.631  -9.844  -7.598  -7.457
 17 A    18 A    19 A    20 A    21 A    22 A    23 A    24 A                  
 -7.451  -7.450  -7.276  -5.512  -5.496  -5.496  -5.491  -5.489
 25 A    26 A    27 A    28 A    29 A    30 A    31 A    32 A                  
 -5.488  -3.195  -3.193  -3.192  -3.185  -3.185  -2.436  -2.429
 33 A    34 A    35 A    36 A    37 A    38 A    39 A    40 A                  
 -2.428  -2.411  -2.411  -1.192  -1.024  -0.881  -0.707  -0.574
 41 A    42 A    43 A    44 A    45 A    46 A    47 A    48 A                  
 -0.543  -0.514  -0.433  -0.428  -0.413  -0.375  -0.375
 49 A    50 A    51 A    52 A    53 A    54 A    55 A                          
 -- Virtual --                   
  0.008   0.023   0.060   0.064   0.088   0.089   0.109   0.127
 56 A    57 A    58 A    59 A    60 A    61 A    62 A    63 A                  
  0.128   0.138   0.179   0.205   0.220   0.240   0.254   0.285
 64 A    65 A    66 A    67 A    68 A    69 A    70 A    71 A                  
  0.322   0.323   0.351   0.380   0.389   0.460   0.511   0.546
 72 A    73 A    74 A    75 A    76 A    77 A    78 A    79 A                  
  0.565   0.570   0.602   0.612   0.627   0.663   0.692   0.733
 80 A    81 A    82 A    83 A    84 A    85 A    86 A    87 A                  
  0.775   0.786   0.798   0.827   0.879   0.896   0.901   0.967
 88 A    89 A    90 A    91 A    92 A    93 A    94 A    95 A                  
  0.984   1.041   1.077   1.164   1.286   1.346   1.418   1.525
 96 A    97 A    98 A    99 A   100 A   101 A   102 A   103 A                  
  1.553   1.603   1.779   1.865   1.954   2.264   2.294   2.310
104 A   105 A   106 A   107 A   108 A   109 A   110 A   111 A                  
  2.333   2.433   2.441   2.567   2.943   4.248   4.268   4.459
112 A   113 A   114 A   115 A   116 A   117 A   118 A   119 A                  
  4.469   4.478   4.503   4.542   4.543   4.556   4.560   4.594
120 A   121 A   122 A   123 A   124 A   125 A   126 A   127 A                  
  4.708   4.769   4.866   6.509   6.527   6.559   7.192   7.525
128 A   129 A   130 A   131 A   132 A   133 A   134 A   135 A                  
  8.213   8.228   8.289  14.708  14.814  14.934  28.954  29.502
136 A   137 A   138 A   139 A   140 A   141 A   142 A   143 A                  
 29.517  29.534  29.849  29.854  29.865  29.885  29.972  36.692
144 A   145 A   146 A   147 A   148 A   149 A   150 A   151 A                  
 49.473 130.561 130.572 130.595 154.335 166.148 293.900 293.911
152 A   153 A   154 A   155 A   156 A   157 A   158 A   159 A                  
293.9861028.4121912.255
160 A   161 A   162 A                                                          

 Beta MOs, Restricted
 -- Occupied --                  
******* -490.03 -180.91 -169.71 -169.71 -169.71  -80.06  -65.16
  1 A     2 A     3 A     4 A     5 A     6 A     7 A     8 A                  
-58.524 -58.523 -58.523 -37.959 -33.149 -33.142 -33.142 -24.333
  9 A    10 A    11 A    12 A    13 A    14 A    15 A    16 A                  
-24.331 -24.331 -24.325 -24.325 -15.631  -9.844  -7.598  -7.457
 17 A    18 A    19 A    20 A    21 A    22 A    23 A    24 A                  
 -7.451  -7.450  -7.276  -5.512  -5.496  -5.496  -5.491  -5.489
 25 A    26 A    27 A    28 A    29 A    30 A    31 A    32 A                  
 -5.488  -3.195  -3.193  -3.192  -3.185  -3.185  -2.436  -2.429
 33 A    34 A    35 A    36 A    37 A    38 A    39 A    40 A                  
 -2.428  -2.411  -2.411  -1.192  -1.024  -0.881  -0.707  -0.574
 41 A    42 A    43 A    44 A    45 A    46 A    47 A    48 A                  
 -0.543  -0.514  -0.433  -0.428  -0.413  -0.375  -0.375
 49 A    50 A    51 A    52 A    53 A    54 A    55 A                          
 -- Virtual --                   
  0.008   0.023   0.060   0.064   0.088   0.089   0.109   0.127
 56 A    57 A    58 A    59 A    60 A    61 A    62 A    63 A                  
  0.128   0.138   0.179   0.205   0.220   0.240   0.254   0.285
 64 A    65 A    66 A    67 A    68 A    69 A    70 A    71 A                  
  0.322   0.323   0.351   0.380   0.389   0.460   0.511   0.546
 72 A    73 A    74 A    75 A    76 A    77 A    78 A    79 A                  
  0.565   0.570   0.602   0.612   0.627   0.663   0.692   0.733
 80 A    81 A    82 A    83 A    84 A    85 A    86 A    87 A                  
  0.775   0.786   0.798   0.827   0.879   0.896   0.901   0.967
 88 A    89 A    90 A    91 A    92 A    93 A    94 A    95 A                  
  0.984   1.041   1.077   1.164   1.286   1.346   1.418   1.525
 96 A    97 A    98 A    99 A   100 A   101 A   102 A   103 A                  
  1.553   1.603   1.779   1.865   1.954   2.264   2.294   2.310
104 A   105 A   106 A   107 A   108 A   109 A   110 A   111 A                  
  2.333   2.433   2.441   2.567   2.943   4.248   4.268   4.459
112 A   113 A   114 A   115 A   116 A   117 A   118 A   119 A                  
  4.469   4.478   4.503   4.542   4.543   4.556   4.560   4.594
120 A   121 A   122 A   123 A   124 A   125 A   126 A   127 A                  
  4.708   4.769   4.866   6.509   6.527   6.559   7.192   7.525
128 A   129 A   130 A   131 A   132 A   133 A   134 A   135 A                  
  8.213   8.228   8.289  14.708  14.814  14.934  28.954  29.502
136 A   137 A   138 A   139 A   140 A   141 A   142 A   143 A                  
 29.517  29.534  29.849  29.854  29.865  29.885  29.972  36.692
144 A   145 A   146 A   147 A   148 A   149 A   150 A   151 A                  
 49.473 130.561 130.572 130.595 154.335 166.148 293.900 293.911
152 A   153 A   154 A   155 A   156 A   157 A   158 A   159 A                  
293.9861028.4121912.255
160 A   161 A   162 A                                                          

 Occupation and symmetry of molecular orbitals

 Point group: C1 (1 irreducible representation).

                           A     All 
 -------------------------------------
 All molecular orbitals:
  - Alpha                  162   162 
  - Beta                   162   162 
 -------------------------------------
 Alpha orbitals:
  - Frozen occupied        33    33  
  - Active occupied        22    22  
  - Active virtual         107   107 
  - Frozen virtual         0     0   
 -------------------------------------
 Beta orbitals:
  - Frozen occupied        33    33  
  - Active occupied        22    22  
  - Active virtual         107   107 
  - Frozen virtual         0     0   
 -------------------------------------

 Import integrals:   CPU 0.00 s  wall 0.00 s

 Import integrals:   CPU 129.96 s  wall 22.52 s

 MP2 amplitudes:   CPU 0.29 s  wall 0.19 s

Running a double precision version
           CCSD T amplitudes will be solved using DIIS.

           Start     Size      MaxIter   EConv     TConv     
           3         7         100       1.00e-07  1.00e-05  
 ------------------------------------------------------------------------------
           Energy (a.u.)   Ediff      Tdiff       Comment
 ------------------------------------------------------------------------------
         -9885.13895055                           
     1   -9885.11201783   2.69e-02   8.16e-01     
     2   -9885.13894985   2.69e-02   1.19e-01     
     3   -9885.13649549   2.45e-03   5.25e-02     
     4   -9885.13918873   2.69e-03   1.94e-02     Switched to DIIS steps.
     5   -9885.14016532   9.77e-04   1.27e-02     
     6   -9885.14022221   5.69e-05   2.96e-03     
     7   -9885.14023814   1.59e-05   1.70e-03     
     8   -9885.14025025   1.21e-05   4.72e-04     
     9   -9885.14025170   1.45e-06   2.68e-04     
    10   -9885.14025087   8.28e-07   7.36e-05     
    11   -9885.14025105   1.77e-07   2.83e-05     
    12   -9885.14025089   1.59e-07   1.26e-05     
    13   -9885.14025085   3.11e-08   4.78e-06     
 ------------------------------------------------------------------------------
         -9885.14025085                           CCSD T converged.

End of double precision
 SCF energy                 = -9884.35829468
 MP2 energy                 = -9885.13895055
 CCSD correlation energy     =    -0.78195618
 CCSD total energy           = -9885.14025085

 CCSD  T1^2 = 0.0183  T2^2 = 0.2908  Leading amplitudes:

 Amplitude    Orbitals with energies
  0.0302       53 (A) A                  ->    57 (A) A                   
              -0.4128                          0.0225                     
  0.0302       53 (A) B                  ->    57 (A) B                   
              -0.4128                          0.0225                     
 -0.0297       55 (A) A                  ->    56 (A) A                   
              -0.3754                          0.0077                     
 -0.0297       55 (A) B                  ->    56 (A) B                   
              -0.3754                          0.0077                     

 Amplitude    Orbitals with energies
 -0.0677       50 (A) A      50 (A) B    ->    56 (A) A      56 (A) B     
              -0.5143       -0.5143            0.0077        0.0077       
  0.0677       50 (A) A      50 (A) B    ->    56 (A) B      56 (A) A     
              -0.5143       -0.5143            0.0077        0.0077       
  0.0677       50 (A) B      50 (A) A    ->    56 (A) A      56 (A) B     
              -0.5143       -0.5143            0.0077        0.0077       
 -0.0677       50 (A) B      50 (A) A    ->    56 (A) B      56 (A) A     
              -0.5143       -0.5143            0.0077        0.0077       

 Computing CCSD intemediates for later calculations in double precision
 Finished.

Running a double precision version
           CCSD Lambda amplitudes will be solved using DIIS.
           Start     Size      MaxIter   EConv     LConv     
           3         7         100       1.00e-07  1.00e-05  
 ------------------------------------------------------------------------------
            Enorm      Ldiff       Comment
 ------------------------------------------------------------------------------
     1     5.76e-02   4.14e-02     
     2     1.68e-02   6.35e-03     
     3     7.28e-03   1.71e-03     
     4     4.27e-03   1.34e-03     Switched to DIIS steps.
     5     1.32e-03   8.10e-04     
     6     6.53e-04   2.18e-04     
     7     2.20e-04   7.07e-05     
     8     1.02e-04   7.19e-06     
     9     3.65e-05   4.14e-07     
    10     1.67e-05   1.63e-07     
    11     7.85e-06   2.60e-07     
    12     4.12e-06   1.23e-07     
    13     2.03e-06   1.58e-07     
    14     9.22e-07   3.92e-08     
    15     4.36e-07   7.30e-08     
    16     1.94e-07   2.47e-08     
    17     9.78e-08   1.21e-08     
 ------------------------------------------------------------------------------
                                   CCSD Lambda converged.

 Computing density matrices in double precision...
           Orbital response amplitudes will be solved using DIIS.
           Start     Size      MaxIter   EConv     LConv     
           3         7         100       1.00e-06  1.00e-06  
 ------------------------------------------------------------------------------
            Enorm      Ldiff       Comment
 ------------------------------------------------------------------------------
     1     1.18e-01   5.35e-03     
     2     1.11e-01   4.77e-03     
     3     1.37e-01   2.56e-02     
     4     1.72e-02   5.44e-02     Switched to DIIS steps.
     5     8.29e-03   5.21e-03     
     6     1.11e-03   8.97e-04     
     7     9.98e-04   1.03e-04     
     8     3.12e-04   2.13e-04     
     9     6.72e-05   6.14e-05     
    10     1.55e-05   8.63e-06     
    11     7.16e-06   3.40e-07     
    12     2.71e-06   1.30e-06     
    13     8.04e-07   5.74e-07     
 ------------------------------------------------------------------------------
                                   Orbital response converged.

 Computing density matrices... Done.
 CCSD calculation:   CPU 4747.32 s  wall 811.43 s

 Transferring MO TPDM to AO TPDM
 Transferring g2_o1o1o1o1
 Transferring g2_o1o1o1v1
 Transferring g2_o1o1v1v1
 Transferring g2_o1v1o1v1
 Transferring g2_o1v1v1v1
 Transferring g2_v1v1v1v1
 Adding separable TPDM
 Computing TPDM gradient
 --------------------------------------------------------
 2e gradient
  Atom          X               Y               Z
 --------------------------------------------------------
    1        -66.188161       27.024879       -0.000003  
    2         -6.957793      -21.844353        0.000005  
    3         20.374280      -36.876865       -0.000002  
    4         52.771674       31.696339        0.000001  
 --------------------------------------------------------
 --------------------------------------------------------
 Final gradient
  Atom          X               Y               Z
 --------------------------------------------------------
    1        -66.188161       27.024879       -0.000003  
    2         -6.957793      -21.844353        0.000005  
    3         20.374280      -36.876865       -0.000002  
    4         52.771674       31.696339        0.000001  
 --------------------------------------------------------
 Analytic gradient from two-electron contribution:   CPU 612.38 s  wall 115.89 s

 Total ccman2 time:   CPU 5506.65 s  wall 954.24 s


 --------------------------------------------------------------

                    Orbital Energies (a.u.)
 --------------------------------------------------------------

 Alpha MOs
 -- Occupied --
********-490.0301-180.9058-169.7127-169.7113-169.7112 -80.0613 -65.1643
-58.5241 -58.5230 -58.5228 -37.9594 -33.1488 -33.1424 -33.1422 -24.3330
-24.3309 -24.3307 -24.3247 -24.3247 -15.6307  -9.8441  -7.5983  -7.4566
 -7.4505  -7.4499  -7.2757  -5.5117  -5.4964  -5.4958  -5.4907  -5.4892
 -5.4884  -3.1953  -3.1929  -3.1920  -3.1855  -3.1854  -2.4362  -2.4290
 -2.4283  -2.4108  -2.4108  -1.1919  -1.0239  -0.8810  -0.7075  -0.5741
 -0.5426  -0.5143  -0.4334  -0.4283  -0.4128  -0.3754  -0.3754
 -- Virtual --
  0.0077   0.0225   0.0596   0.0642   0.0876   0.0887   0.1095   0.1270
  0.1282   0.1376   0.1791   0.2052   0.2204   0.2396   0.2542   0.2851
  0.3223   0.3231   0.3507   0.3800   0.3895   0.4604   0.5111   0.5459
  0.5646   0.5703   0.6023   0.6120   0.6266   0.6634   0.6915   0.7328
  0.7746   0.7865   0.7979   0.8266   0.8785   0.8958   0.9008   0.9674
  0.9840   1.0414   1.0766   1.1643   1.2864   1.3465   1.4176   1.5247
  1.5530   1.6026   1.7789   1.8650   1.9544   2.2638   2.2941   2.3096
  2.3326   2.4327   2.4409   2.5665   2.9425   4.2477   4.2676   4.4589
  4.4686   4.4775   4.5026   4.5420   4.5428   4.5557   4.5604   4.5941
  4.7084   4.7686   4.8664   6.5085   6.5270   6.5594   7.1921   7.5247
  8.2131   8.2279   8.2891  14.7076  14.8141  14.9343  28.9543  29.5022
 29.5167  29.5344  29.8488  29.8536  29.8646  29.8853  29.9723  36.6923
 49.4727 130.5610 130.5718 130.5949 154.3346 166.1479 293.9001 293.9114
293.98561028.41191912.2547
 --------------------------------------------------------------

          Ground-State Mulliken Net Atomic Charges

     Atom                 Charge (a.u.)
  ----------------------------------------
      1 I                     0.209929
      2 N                    -0.321837
      3 P                     0.369457
      4 Br                   -0.257549
  ----------------------------------------
  Sum of atomic charges =    -0.000000

 -----------------------------------------------------------------
                    Cartesian Multipole Moments
 -----------------------------------------------------------------
    Charge (ESU x 10^10)
                 0.0000
    Dipole Moment (Debye)
         X       0.4524      Y       0.2438      Z      -0.0000
       Tot       0.5139
    Quadrupole Moments (Debye-Ang)
        XX     -65.5776     XY      -5.8024     YY     -65.2186
        XZ       0.0000     YZ      -0.0000     ZZ     -65.2848
    Octopole Moments (Debye-Ang^2)
       XXX      27.8603    XXY     -14.4679    XYY       1.3289
       YYY     -33.6712    XXZ      -0.0000    XYZ       0.0000
       YYZ      -0.0000    XZZ       2.9611    YZZ      -7.2502
       ZZZ      -0.0000
    Hexadecapole Moments (Debye-Ang^3)
      XXXX   -1237.9545   XXXY      -3.2551   XXYY    -249.5863
      XYYY      11.0384   YYYY    -359.1537   XXXZ      -0.0000
      XXYZ      -0.0000   XYYZ       0.0000   YYYZ      -0.0000
      XXZZ    -224.0060   XYZZ       3.7558   YYZZ     -72.5274
      XZZZ       0.0000   YZZZ      -0.0000   ZZZZ     -87.3153
 -----------------------------------------------------------------
 DrvMan completing analytic gradient of the correlated energy
 Correlated dipole moment
            1
    1   0.1779909
    2   0.0959372
    3  -0.0000001
 Energy read as -9885.140250855
 Full Analytical Gradient: (in a.u., or Hartree/Bohr)
             1             2             3             4
    1   -0.00015867    0.00101336   -0.00085837    0.00000368
    2    0.00021674   -0.00028897    0.00001398    0.00005825
    3    0.00000003   -0.00000001   -0.00000002    0.00000000
 Gradient time:  CPU 0.84 s  wall 0.76 s
 ----------------------------------------------------------------
             Standard Nuclear Orientation (Angstroms)
    I     Atom           X                Y                Z
 ----------------------------------------------------------------
    1      I       1.7208199761    -0.2285492655    -0.0000000000
    2      N       0.3949493684     1.3304379217     0.0000000000
    3      P      -1.1433430781     1.4772310838     0.0000000000
    4      Br     -2.1949988040    -0.5530977324    -0.0000000000
 ----------------------------------------------------------------
 Nuclear Repulsion Energy =   669.8953937439 hartrees
 There are       55 alpha and       55 beta electrons

                       Distance Matrix (Angstroms)
             I (  1)   N (  2)   P (  3)
   N (  2)  2.046552
   P (  3)  3.333634  1.545281
   Br(  4)  3.929245  3.202427  2.286529

 Requested basis set is 6-311++G(d,p)
 There are 62 shells and 162 basis functions
 A cutoff of  1.0D-14 yielded   1555 shell pairs
 There are     11346 function pairs (     12802 Cartesian)
 Smallest overlap matrix eigenvalue = 1.78E-03
 Guess MOs from SCF MO coefficient file

 -----------------------------------------------------------------------
  General SCF calculation program by
  Eric Jon Sundstrom, Paul Horn, Yuezhi Mao, Dmitri Zuev, Alec White,
  David Stuck, Shaama M.S., Shane Yost, Joonho Lee, David Small,
  Daniel Levine, Susi Lehtola, Hugh Burton, Evgeny Epifanovsky
 -----------------------------------------------------------------------
 Hartree-Fock
 using 6 threads for integral computing
 -------------------------------------------------------
 OpenMP Integral computing Module                
 Release: version 2.0, May 2017, Q-Chem Inc. Pleasanton 
 -------------------------------------------------------
 A restricted SCF calculation will be
 performed using DIIS
 SCF converges when DIIS error is below 1.0e-08
 ---------------------------------------
  Cycle       Energy         DIIS error
 ---------------------------------------
    1   -9884.3584063659      2.42e-05  
    2   -9884.3584084575      9.31e-06  
    3   -9884.3584087046      5.88e-06  
    4   -9884.3584088382      1.51e-06  
    5   -9884.3584088553      4.74e-07  
    6   -9884.3584088589      2.33e-07  
    7   -9884.3584088598      1.03e-07  
    8   -9884.3584088599      4.64e-08  
    9   -9884.3584088599      1.43e-08  
   10   -9884.3584088600      4.96e-09  Convergence criterion met
 ---------------------------------------
 SCF time:   CPU 14.33s  wall 3.00s 
 SCF   energy in the final basis set =    -9884.3584088600
 Total energy in the final basis set =    -9884.3584088600


 ------------------------------------------------------------------------------

   CCMAN2: suite of methods based on coupled cluster
           and equation of motion theories.

   Components:
   * libvmm-1.3-trunk
     by Evgeny Epifanovsky, Ilya Kaliman.
   * libtensor-2.5-trunk
     by Evgeny Epifanovsky, Michael Wormit, Dmitry Zuev, Sam Manzer, 
        Ilya Kaliman.
   * libcc-2.5-trunk
     by Evgeny Epifanovsky, Arik Landau, Tomasz Kus, Kirill Khistyaev, 
        Dmitry Zuev, Prashant Manohar, Xintian Feng, Anna Krylov, 
        Matthew Goldey, Alec White, Thomas Jagau, Kaushik Nanda, 
        Anastasia Gunina, Alexander Kunitsa, Joonho Lee.

   CCMAN original authors:
   Anna I. Krylov, C. David Sherrill, Steven R. Gwaltney,
   Edward F. C. Byrd (2000)
   Sergey V. Levchenko, Lyudmila V. Slipchenko, Tao Wang,
   Ana-Maria C. Cristian (2003)
   Piotr A. Pieniazek, C. Melania Oana, Evgeny Epifanovsky (2007)
   Prashant Manohar (2009)

 ------------------------------------------------------------------------------


 Allocating and initializing 30808MB of RAM...
 Calculation will run on 6 cores.


 Alpha MOs, Restricted
 -- Occupied --                  
******* -490.03 -180.91 -169.71 -169.71 -169.71  -80.06  -65.16
  1 A     2 A     3 A     4 A     5 A     6 A     7 A     8 A                  
-58.524 -58.523 -58.523 -37.959 -33.149 -33.143 -33.142 -24.333
  9 A    10 A    11 A    12 A    13 A    14 A    15 A    16 A                  
-24.331 -24.331 -24.325 -24.325 -15.630  -9.844  -7.598  -7.456
 17 A    18 A    19 A    20 A    21 A    22 A    23 A    24 A                  
 -7.450  -7.450  -7.276  -5.512  -5.497  -5.496  -5.490  -5.489
 25 A    26 A    27 A    28 A    29 A    30 A    31 A    32 A                  
 -5.488  -3.195  -3.193  -3.192  -3.185  -3.185  -2.436  -2.429
 33 A    34 A    35 A    36 A    37 A    38 A    39 A    40 A                  
 -2.428  -2.411  -2.411  -1.192  -1.024  -0.881  -0.707  -0.574
 41 A    42 A    43 A    44 A    45 A    46 A    47 A    48 A                  
 -0.543  -0.515  -0.433  -0.428  -0.413  -0.376  -0.376
 49 A    50 A    51 A    52 A    53 A    54 A    55 A                          
 -- Virtual --                   
  0.008   0.022   0.060   0.064   0.088   0.089   0.110   0.127
 56 A    57 A    58 A    59 A    60 A    61 A    62 A    63 A                  
  0.128   0.138   0.179   0.205   0.220   0.240   0.254   0.285
 64 A    65 A    66 A    67 A    68 A    69 A    70 A    71 A                  
  0.322   0.323   0.351   0.380   0.390   0.461   0.511   0.546
 72 A    73 A    74 A    75 A    76 A    77 A    78 A    79 A                  
  0.565   0.570   0.602   0.612   0.626   0.663   0.692   0.733
 80 A    81 A    82 A    83 A    84 A    85 A    86 A    87 A                  
  0.775   0.787   0.798   0.827   0.879   0.896   0.901   0.968
 88 A    89 A    90 A    91 A    92 A    93 A    94 A    95 A                  
  0.984   1.041   1.076   1.164   1.287   1.348   1.418   1.525
 96 A    97 A    98 A    99 A   100 A   101 A   102 A   103 A                  
  1.553   1.603   1.779   1.865   1.954   2.264   2.294   2.310
104 A   105 A   106 A   107 A   108 A   109 A   110 A   111 A                  
  2.333   2.434   2.441   2.567   2.945   4.248   4.268   4.459
112 A   113 A   114 A   115 A   116 A   117 A   118 A   119 A                  
  4.469   4.480   4.502   4.542   4.543   4.556   4.561   4.594
120 A   121 A   122 A   123 A   124 A   125 A   126 A   127 A                  
  4.709   4.769   4.866   6.508   6.527   6.559   7.192   7.526
128 A   129 A   130 A   131 A   132 A   133 A   134 A   135 A                  
  8.213   8.228   8.289  14.708  14.815  14.936  28.954  29.502
136 A   137 A   138 A   139 A   140 A   141 A   142 A   143 A                  
 29.517  29.534  29.849  29.853  29.864  29.885  29.972  36.693
144 A   145 A   146 A   147 A   148 A   149 A   150 A   151 A                  
 49.473 130.561 130.572 130.595 154.334 166.150 293.900 293.912
152 A   153 A   154 A   155 A   156 A   157 A   158 A   159 A                  
293.9861028.4121912.254
160 A   161 A   162 A                                                          

 Beta MOs, Restricted
 -- Occupied --                  
******* -490.03 -180.91 -169.71 -169.71 -169.71  -80.06  -65.16
  1 A     2 A     3 A     4 A     5 A     6 A     7 A     8 A                  
-58.524 -58.523 -58.523 -37.959 -33.149 -33.143 -33.142 -24.333
  9 A    10 A    11 A    12 A    13 A    14 A    15 A    16 A                  
-24.331 -24.331 -24.325 -24.325 -15.630  -9.844  -7.598  -7.456
 17 A    18 A    19 A    20 A    21 A    22 A    23 A    24 A                  
 -7.450  -7.450  -7.276  -5.512  -5.497  -5.496  -5.490  -5.489
 25 A    26 A    27 A    28 A    29 A    30 A    31 A    32 A                  
 -5.488  -3.195  -3.193  -3.192  -3.185  -3.185  -2.436  -2.429
 33 A    34 A    35 A    36 A    37 A    38 A    39 A    40 A                  
 -2.428  -2.411  -2.411  -1.192  -1.024  -0.881  -0.707  -0.574
 41 A    42 A    43 A    44 A    45 A    46 A    47 A    48 A                  
 -0.543  -0.515  -0.433  -0.428  -0.413  -0.376  -0.376
 49 A    50 A    51 A    52 A    53 A    54 A    55 A                          
 -- Virtual --                   
  0.008   0.022   0.060   0.064   0.088   0.089   0.110   0.127
 56 A    57 A    58 A    59 A    60 A    61 A    62 A    63 A                  
  0.128   0.138   0.179   0.205   0.220   0.240   0.254   0.285
 64 A    65 A    66 A    67 A    68 A    69 A    70 A    71 A                  
  0.322   0.323   0.351   0.380   0.390   0.461   0.511   0.546
 72 A    73 A    74 A    75 A    76 A    77 A    78 A    79 A                  
  0.565   0.570   0.602   0.612   0.626   0.663   0.692   0.733
 80 A    81 A    82 A    83 A    84 A    85 A    86 A    87 A                  
  0.775   0.787   0.798   0.827   0.879   0.896   0.901   0.968
 88 A    89 A    90 A    91 A    92 A    93 A    94 A    95 A                  
  0.984   1.041   1.076   1.164   1.287   1.348   1.418   1.525
 96 A    97 A    98 A    99 A   100 A   101 A   102 A   103 A                  
  1.553   1.603   1.779   1.865   1.954   2.264   2.294   2.310
104 A   105 A   106 A   107 A   108 A   109 A   110 A   111 A                  
  2.333   2.434   2.441   2.567   2.945   4.248   4.268   4.459
112 A   113 A   114 A   115 A   116 A   117 A   118 A   119 A                  
  4.469   4.480   4.502   4.542   4.543   4.556   4.561   4.594
120 A   121 A   122 A   123 A   124 A   125 A   126 A   127 A                  
  4.709   4.769   4.866   6.508   6.527   6.559   7.192   7.526
128 A   129 A   130 A   131 A   132 A   133 A   134 A   135 A                  
  8.213   8.228   8.289  14.708  14.815  14.936  28.954  29.502
136 A   137 A   138 A   139 A   140 A   141 A   142 A   143 A                  
 29.517  29.534  29.849  29.853  29.864  29.885  29.972  36.693
144 A   145 A   146 A   147 A   148 A   149 A   150 A   151 A                  
 49.473 130.561 130.572 130.595 154.334 166.150 293.900 293.912
152 A   153 A   154 A   155 A   156 A   157 A   158 A   159 A                  
293.9861028.4121912.254
160 A   161 A   162 A                                                          

 Occupation and symmetry of molecular orbitals

 Point group: C1 (1 irreducible representation).

                           A     All 
 -------------------------------------
 All molecular orbitals:
  - Alpha                  162   162 
  - Beta                   162   162 
 -------------------------------------
 Alpha orbitals:
  - Frozen occupied        33    33  
  - Active occupied        22    22  
  - Active virtual         107   107 
  - Frozen virtual         0     0   
 -------------------------------------
 Beta orbitals:
  - Frozen occupied        33    33  
  - Active occupied        22    22  
  - Active virtual         107   107 
  - Frozen virtual         0     0   
 -------------------------------------

 Import integrals:   CPU 0.00 s  wall 0.00 s

 Import integrals:   CPU 129.48 s  wall 22.33 s

 MP2 amplitudes:   CPU 0.22 s  wall 0.13 s

Running a double precision version
           CCSD T amplitudes will be solved using DIIS.

           Start     Size      MaxIter   EConv     TConv     
           3         7         100       1.00e-07  1.00e-05  
 ------------------------------------------------------------------------------
           Energy (a.u.)   Ediff      Tdiff       Comment
 ------------------------------------------------------------------------------
         -9885.13890346                           
     1   -9885.11205857   2.68e-02   8.16e-01     
     2   -9885.13893898   2.69e-02   1.19e-01     
     3   -9885.13650555   2.43e-03   5.24e-02     
     4   -9885.13919097   2.69e-03   1.94e-02     Switched to DIIS steps.
     5   -9885.14016539   9.74e-04   1.26e-02     
     6   -9885.14022199   5.66e-05   2.95e-03     
     7   -9885.14023803   1.60e-05   1.70e-03     
     8   -9885.14025015   1.21e-05   4.73e-04     
     9   -9885.14025156   1.41e-06   2.67e-04     
    10   -9885.14025075   8.16e-07   7.32e-05     
    11   -9885.14025092   1.70e-07   2.82e-05     
    12   -9885.14025076   1.59e-07   1.25e-05     
    13   -9885.14025073   3.06e-08   4.77e-06     
 ------------------------------------------------------------------------------
         -9885.14025073                           CCSD T converged.

End of double precision
 SCF energy                 = -9884.35840886
 MP2 energy                 = -9885.13890346
 CCSD correlation energy     =    -0.78184187
 CCSD total energy           = -9885.14025073

 CCSD  T1^2 = 0.0182  T2^2 = 0.2906  Leading amplitudes:

 Amplitude    Orbitals with energies
  0.0303       53 (A) A                  ->    57 (A) A                   
              -0.4127                          0.0223                     
  0.0303       53 (A) B                  ->    57 (A) B                   
              -0.4127                          0.0223                     
  0.0295       54 (A) A                  ->    56 (A) A                   
              -0.3756                          0.0080                     
  0.0295       54 (A) B                  ->    56 (A) B                   
              -0.3756                          0.0080                     

 Amplitude    Orbitals with energies
 -0.0676       50 (A) A      50 (A) B    ->    56 (A) A      56 (A) B     
              -0.5146       -0.5146            0.0080        0.0080       
  0.0676       50 (A) A      50 (A) B    ->    56 (A) B      56 (A) A     
              -0.5146       -0.5146            0.0080        0.0080       
  0.0676       50 (A) B      50 (A) A    ->    56 (A) A      56 (A) B     
              -0.5146       -0.5146            0.0080        0.0080       
 -0.0676       50 (A) B      50 (A) A    ->    56 (A) B      56 (A) A     
              -0.5146       -0.5146            0.0080        0.0080       

 Computing CCSD intemediates for later calculations in double precision
 Finished.

Running a double precision version
           CCSD Lambda amplitudes will be solved using DIIS.
           Start     Size      MaxIter   EConv     LConv     
           3         7         100       1.00e-07  1.00e-05  
 ------------------------------------------------------------------------------
            Enorm      Ldiff       Comment
 ------------------------------------------------------------------------------
     1     5.74e-02   4.13e-02     
     2     1.67e-02   6.34e-03     
     3     7.25e-03   1.71e-03     
     4     4.25e-03   1.33e-03     Switched to DIIS steps.
     5     1.32e-03   8.07e-04     
     6     6.50e-04   2.17e-04     
     7     2.19e-04   7.03e-05     
     8     1.02e-04   7.19e-06     
     9     3.64e-05   4.36e-07     
    10     1.67e-05   1.80e-07     
    11     7.84e-06   2.65e-07     
    12     4.13e-06   1.23e-07     
    13     2.03e-06   1.59e-07     
    14     9.20e-07   3.91e-08     
    15     4.35e-07   7.31e-08     
    16     1.93e-07   2.47e-08     
    17     9.77e-08   1.21e-08     
 ------------------------------------------------------------------------------
                                   CCSD Lambda converged.

 Computing density matrices in double precision...
           Orbital response amplitudes will be solved using DIIS.
           Start     Size      MaxIter   EConv     LConv     
           3         7         100       1.00e-06  1.00e-06  
 ------------------------------------------------------------------------------
            Enorm      Ldiff       Comment
 ------------------------------------------------------------------------------
     1     1.18e-01   5.43e-03     
     2     1.11e-01   4.73e-03     
     3     1.37e-01   2.55e-02     
     4     1.72e-02   5.43e-02     Switched to DIIS steps.
     5     8.26e-03   5.22e-03     
     6     1.10e-03   8.95e-04     
     7     9.87e-04   1.02e-04     
     8     3.10e-04   2.10e-04     
     9     6.67e-05   6.03e-05     
    10     1.54e-05   8.54e-06     
    11     7.11e-06   3.40e-07     
    12     2.70e-06   1.29e-06     
    13     7.96e-07   5.68e-07     
 ------------------------------------------------------------------------------
                                   Orbital response converged.

 Computing density matrices... Done.
 CCSD calculation:   CPU 4745.30 s  wall 811.06 s

 Transferring MO TPDM to AO TPDM
 Transferring g2_o1o1o1o1
 Transferring g2_o1o1o1v1
 Transferring g2_o1o1v1v1
 Transferring g2_o1v1o1v1
 Transferring g2_o1v1v1v1
 Transferring g2_v1v1v1v1
 Adding separable TPDM
 Computing TPDM gradient
 --------------------------------------------------------
 2e gradient
  Atom          X               Y               Z
 --------------------------------------------------------
    1        -66.195695       27.002475        0.000000  
    2         -6.983410      -21.819483       -0.000000  
    3         20.408857      -36.878618       -0.000000  
    4         52.770248       31.695625        0.000000  
 --------------------------------------------------------
 --------------------------------------------------------
 Final gradient
  Atom          X               Y               Z
 --------------------------------------------------------
    1        -66.195695       27.002475        0.000000  
    2         -6.983410      -21.819483       -0.000000  
    3         20.408857      -36.878618       -0.000000  
    4         52.770248       31.695625        0.000000  
 --------------------------------------------------------
 Analytic gradient from two-electron contribution:   CPU 615.77 s  wall 118.95 s

 Total ccman2 time:   CPU 5498.73 s  wall 954.27 s


 --------------------------------------------------------------

                    Orbital Energies (a.u.)
 --------------------------------------------------------------

 Alpha MOs
 -- Occupied --
********-490.0299-180.9059-169.7128-169.7114-169.7114 -80.0609 -65.1641
-58.5239 -58.5228 -58.5226 -37.9595 -33.1489 -33.1426 -33.1423 -24.3332
-24.3311 -24.3309 -24.3249 -24.3249 -15.6304  -9.8439  -7.5981  -7.4564
 -7.4503  -7.4497  -7.2759  -5.5118  -5.4966  -5.4959  -5.4905  -5.4889
 -5.4882  -3.1951  -3.1927  -3.1918  -3.1853  -3.1853  -2.4363  -2.4291
 -2.4284  -2.4109  -2.4109  -1.1923  -1.0237  -0.8811  -0.7073  -0.5741
 -0.5427  -0.5146  -0.4333  -0.4281  -0.4127  -0.3756  -0.3755
 -- Virtual --
  0.0080   0.0223   0.0596   0.0643   0.0876   0.0887   0.1095   0.1270
  0.1283   0.1377   0.1792   0.2053   0.2205   0.2396   0.2543   0.2850
  0.3222   0.3231   0.3505   0.3801   0.3895   0.4607   0.5113   0.5460
  0.5645   0.5704   0.6022   0.6120   0.6264   0.6633   0.6917   0.7331
  0.7748   0.7865   0.7980   0.8267   0.8790   0.8964   0.9005   0.9675
  0.9842   1.0412   1.0763   1.1642   1.2867   1.3483   1.4181   1.5246
  1.5529   1.6026   1.7791   1.8649   1.9545   2.2636   2.2940   2.3097
  2.3327   2.4338   2.4411   2.5667   2.9446   4.2478   4.2677   4.4588
  4.4686   4.4796   4.5024   4.5418   4.5430   4.5560   4.5606   4.5945
  4.7086   4.7689   4.8659   6.5084   6.5268   6.5590   7.1923   7.5260
  8.2133   8.2281   8.2893  14.7078  14.8145  14.9364  28.9539  29.5021
 29.5166  29.5342  29.8487  29.8535  29.8644  29.8851  29.9721  36.6928
 49.4729 130.5609 130.5716 130.5948 154.3342 166.1497 293.9003 293.9116
293.98581028.41221912.2543
 --------------------------------------------------------------

          Ground-State Mulliken Net Atomic Charges

     Atom                 Charge (a.u.)
  ----------------------------------------
      1 I                     0.209890
      2 N                    -0.321450
      3 P                     0.369602
      4 Br                   -0.258042
  ----------------------------------------
  Sum of atomic charges =     0.000000

 -----------------------------------------------------------------
                    Cartesian Multipole Moments
 -----------------------------------------------------------------
    Charge (ESU x 10^10)
                -0.0000
    Dipole Moment (Debye)
         X       0.4614      Y       0.2472      Z       0.0000
       Tot       0.5234
    Quadrupole Moments (Debye-Ang)
        XX     -65.5803     XY      -5.8074     YY     -65.2116
        XZ       0.0000     YZ       0.0000     ZZ     -65.2803
    Octopole Moments (Debye-Ang^2)
       XXX      27.9710    XXY     -14.4557    XYY       1.3567
       YYY     -33.6396    XXZ      -0.0000    XYZ      -0.0000
       YYZ       0.0000    XZZ       2.9706    YZZ      -7.2386
       ZZZ      -0.0000
    Hexadecapole Moments (Debye-Ang^3)
      XXXX   -1237.9587   XXXY      -3.2751   XXYY    -249.5840
      XYYY      11.0804   YYYY    -359.0838   XXXZ       0.0000
      XXYZ       0.0000   XYYZ       0.0000   YYYZ       0.0000
      XXZZ    -224.0005   XYZZ       3.7581   YYZZ     -72.5064
      XZZZ       0.0000   YZZZ       0.0000   ZZZZ     -87.3031
 -----------------------------------------------------------------
 DrvMan completing analytic gradient of the correlated energy
 Correlated dipole moment
            1
    1   0.1815293
    2   0.0972397
    3   0.0000000
 Energy read as -9885.140250728
 Full Analytical Gradient: (in a.u., or Hartree/Bohr)
             1             2             3             4
    1    0.00010363   -0.00107909    0.00089208    0.00008338
    2   -0.00012060    0.00019835   -0.00021800    0.00014025
    3   -0.00000000    0.00000000    0.00000000   -0.00000000
 Gradient time:  CPU 0.81 s  wall 0.77 s
 ----------------------------------------------------------------
             Standard Nuclear Orientation (Angstroms)
    I     Atom           X                Y                Z
 ----------------------------------------------------------------
    1      I       1.7208199761    -0.2285492655    -0.0000000000
    2      N       0.3959493684     1.3314379217     0.0000000000
    3      P      -1.1433430781     1.4772310838     0.0000000000
    4      Br     -2.1949988040    -0.5530977324    -0.0000000000
 ----------------------------------------------------------------
 Nuclear Repulsion Energy =   669.8514302818 hartrees
 There are       55 alpha and       55 beta electrons

                       Distance Matrix (Angstroms)
             I (  1)   N (  2)   P (  3)
   N (  2)  2.046666
   P (  3)  3.333634  1.546181
   Br(  4)  3.929245  3.203824  2.286529

 Requested basis set is 6-311++G(d,p)
 There are 62 shells and 162 basis functions
 A cutoff of  1.0D-14 yielded   1555 shell pairs
 There are     11346 function pairs (     12802 Cartesian)
 Smallest overlap matrix eigenvalue = 1.78E-03
 Guess MOs from SCF MO coefficient file

 -----------------------------------------------------------------------
  General SCF calculation program by
  Eric Jon Sundstrom, Paul Horn, Yuezhi Mao, Dmitri Zuev, Alec White,
  David Stuck, Shaama M.S., Shane Yost, Joonho Lee, David Small,
  Daniel Levine, Susi Lehtola, Hugh Burton, Evgeny Epifanovsky
 -----------------------------------------------------------------------
 Hartree-Fock
 using 6 threads for integral computing
 -------------------------------------------------------
 OpenMP Integral computing Module                
 Release: version 2.0, May 2017, Q-Chem Inc. Pleasanton 
 -------------------------------------------------------
 A restricted SCF calculation will be
 performed using DIIS
 SCF converges when DIIS error is below 1.0e-08
 ---------------------------------------
  Cycle       Energy         DIIS error
 ---------------------------------------
    1   -9884.3583391549      1.34e-05  
    2   -9884.3583398485      6.50e-06  
    3   -9884.3583399745      3.70e-06  
    4   -9884.3583400340      7.77e-07  
    5   -9884.3583400408      2.78e-07  
    6   -9884.3583400418      1.17e-07  
    7   -9884.3583400422      5.15e-08  
    8   -9884.3583400422      1.97e-08  
    9   -9884.3583400423      7.76e-09  Convergence criterion met
 ---------------------------------------
 SCF time:   CPU 12.80s  wall 2.00s 
 SCF   energy in the final basis set =    -9884.3583400423
 Total energy in the final basis set =    -9884.3583400423


 ------------------------------------------------------------------------------

   CCMAN2: suite of methods based on coupled cluster
           and equation of motion theories.

   Components:
   * libvmm-1.3-trunk
     by Evgeny Epifanovsky, Ilya Kaliman.
   * libtensor-2.5-trunk
     by Evgeny Epifanovsky, Michael Wormit, Dmitry Zuev, Sam Manzer, 
        Ilya Kaliman.
   * libcc-2.5-trunk
     by Evgeny Epifanovsky, Arik Landau, Tomasz Kus, Kirill Khistyaev, 
        Dmitry Zuev, Prashant Manohar, Xintian Feng, Anna Krylov, 
        Matthew Goldey, Alec White, Thomas Jagau, Kaushik Nanda, 
        Anastasia Gunina, Alexander Kunitsa, Joonho Lee.

   CCMAN original authors:
   Anna I. Krylov, C. David Sherrill, Steven R. Gwaltney,
   Edward F. C. Byrd (2000)
   Sergey V. Levchenko, Lyudmila V. Slipchenko, Tao Wang,
   Ana-Maria C. Cristian (2003)
   Piotr A. Pieniazek, C. Melania Oana, Evgeny Epifanovsky (2007)
   Prashant Manohar (2009)

 ------------------------------------------------------------------------------


 Allocating and initializing 30808MB of RAM...
 Calculation will run on 6 cores.


 Alpha MOs, Restricted
 -- Occupied --                  
******* -490.03 -180.91 -169.71 -169.71 -169.71  -80.06  -65.16
  1 A     2 A     3 A     4 A     5 A     6 A     7 A     8 A                  
-58.524 -58.523 -58.523 -37.959 -33.149 -33.143 -33.142 -24.333
  9 A    10 A    11 A    12 A    13 A    14 A    15 A    16 A                  
-24.331 -24.331 -24.325 -24.325 -15.631  -9.844  -7.598  -7.456
 17 A    18 A    19 A    20 A    21 A    22 A    23 A    24 A                  
 -7.450  -7.450  -7.276  -5.512  -5.497  -5.496  -5.491  -5.489
 25 A    26 A    27 A    28 A    29 A    30 A    31 A    32 A                  
 -5.488  -3.195  -3.193  -3.192  -3.185  -3.185  -2.436  -2.429
 33 A    34 A    35 A    36 A    37 A    38 A    39 A    40 A                  
 -2.428  -2.411  -2.411  -1.192  -1.024  -0.881  -0.707  -0.574
 41 A    42 A    43 A    44 A    45 A    46 A    47 A    48 A                  
 -0.543  -0.514  -0.433  -0.428  -0.413  -0.376  -0.376
 49 A    50 A    51 A    52 A    53 A    54 A    55 A                          
 -- Virtual --                   
  0.008   0.022   0.060   0.064   0.088   0.089   0.109   0.127
 56 A    57 A    58 A    59 A    60 A    61 A    62 A    63 A                  
  0.128   0.138   0.179   0.205   0.220   0.240   0.254   0.285
 64 A    65 A    66 A    67 A    68 A    69 A    70 A    71 A                  
  0.322   0.323   0.351   0.380   0.390   0.461   0.511   0.546
 72 A    73 A    74 A    75 A    76 A    77 A    78 A    79 A                  
  0.565   0.570   0.602   0.612   0.626   0.663   0.692   0.733
 80 A    81 A    82 A    83 A    84 A    85 A    86 A    87 A                  
  0.775   0.787   0.798   0.827   0.879   0.896   0.901   0.967
 88 A    89 A    90 A    91 A    92 A    93 A    94 A    95 A                  
  0.984   1.041   1.076   1.164   1.287   1.348   1.418   1.525
 96 A    97 A    98 A    99 A   100 A   101 A   102 A   103 A                  
  1.553   1.603   1.779   1.865   1.954   2.264   2.294   2.310
104 A   105 A   106 A   107 A   108 A   109 A   110 A   111 A                  
  2.333   2.433   2.441   2.566   2.944   4.248   4.268   4.459
112 A   113 A   114 A   115 A   116 A   117 A   118 A   119 A                  
  4.469   4.479   4.502   4.542   4.543   4.556   4.560   4.594
120 A   121 A   122 A   123 A   124 A   125 A   126 A   127 A                  
  4.709   4.769   4.866   6.508   6.527   6.559   7.192   7.525
128 A   129 A   130 A   131 A   132 A   133 A   134 A   135 A                  
  8.213   8.228   8.289  14.708  14.814  14.935  28.954  29.502
136 A   137 A   138 A   139 A   140 A   141 A   142 A   143 A                  
 29.517  29.534  29.849  29.854  29.864  29.885  29.972  36.693
144 A   145 A   146 A   147 A   148 A   149 A   150 A   151 A                  
 49.473 130.561 130.572 130.595 154.334 166.149 293.900 293.911
152 A   153 A   154 A   155 A   156 A   157 A   158 A   159 A                  
293.9861028.4121912.254
160 A   161 A   162 A                                                          

 Beta MOs, Restricted
 -- Occupied --                  
******* -490.03 -180.91 -169.71 -169.71 -169.71  -80.06  -65.16
  1 A     2 A     3 A     4 A     5 A     6 A     7 A     8 A                  
-58.524 -58.523 -58.523 -37.959 -33.149 -33.143 -33.142 -24.333
  9 A    10 A    11 A    12 A    13 A    14 A    15 A    16 A                  
-24.331 -24.331 -24.325 -24.325 -15.631  -9.844  -7.598  -7.456
 17 A    18 A    19 A    20 A    21 A    22 A    23 A    24 A                  
 -7.450  -7.450  -7.276  -5.512  -5.497  -5.496  -5.491  -5.489
 25 A    26 A    27 A    28 A    29 A    30 A    31 A    32 A                  
 -5.488  -3.195  -3.193  -3.192  -3.185  -3.185  -2.436  -2.429
 33 A    34 A    35 A    36 A    37 A    38 A    39 A    40 A                  
 -2.428  -2.411  -2.411  -1.192  -1.024  -0.881  -0.707  -0.574
 41 A    42 A    43 A    44 A    45 A    46 A    47 A    48 A                  
 -0.543  -0.514  -0.433  -0.428  -0.413  -0.376  -0.376
 49 A    50 A    51 A    52 A    53 A    54 A    55 A                          
 -- Virtual --                   
  0.008   0.022   0.060   0.064   0.088   0.089   0.109   0.127
 56 A    57 A    58 A    59 A    60 A    61 A    62 A    63 A                  
  0.128   0.138   0.179   0.205   0.220   0.240   0.254   0.285
 64 A    65 A    66 A    67 A    68 A    69 A    70 A    71 A                  
  0.322   0.323   0.351   0.380   0.390   0.461   0.511   0.546
 72 A    73 A    74 A    75 A    76 A    77 A    78 A    79 A                  
  0.565   0.570   0.602   0.612   0.626   0.663   0.692   0.733
 80 A    81 A    82 A    83 A    84 A    85 A    86 A    87 A                  
  0.775   0.787   0.798   0.827   0.879   0.896   0.901   0.967
 88 A    89 A    90 A    91 A    92 A    93 A    94 A    95 A                  
  0.984   1.041   1.076   1.164   1.287   1.348   1.418   1.525
 96 A    97 A    98 A    99 A   100 A   101 A   102 A   103 A                  
  1.553   1.603   1.779   1.865   1.954   2.264   2.294   2.310
104 A   105 A   106 A   107 A   108 A   109 A   110 A   111 A                  
  2.333   2.433   2.441   2.566   2.944   4.248   4.268   4.459
112 A   113 A   114 A   115 A   116 A   117 A   118 A   119 A                  
  4.469   4.479   4.502   4.542   4.543   4.556   4.560   4.594
120 A   121 A   122 A   123 A   124 A   125 A   126 A   127 A                  
  4.709   4.769   4.866   6.508   6.527   6.559   7.192   7.525
128 A   129 A   130 A   131 A   132 A   133 A   134 A   135 A                  
  8.213   8.228   8.289  14.708  14.814  14.935  28.954  29.502
136 A   137 A   138 A   139 A   140 A   141 A   142 A   143 A                  
 29.517  29.534  29.849  29.854  29.864  29.885  29.972  36.693
144 A   145 A   146 A   147 A   148 A   149 A   150 A   151 A                  
 49.473 130.561 130.572 130.595 154.334 166.149 293.900 293.911
152 A   153 A   154 A   155 A   156 A   157 A   158 A   159 A                  
293.9861028.4121912.254
160 A   161 A   162 A                                                          

 Occupation and symmetry of molecular orbitals

 Point group: C1 (1 irreducible representation).

                           A     All 
 -------------------------------------
 All molecular orbitals:
  - Alpha                  162   162 
  - Beta                   162   162 
 -------------------------------------
 Alpha orbitals:
  - Frozen occupied        33    33  
  - Active occupied        22    22  
  - Active virtual         107   107 
  - Frozen virtual         0     0   
 -------------------------------------
 Beta orbitals:
  - Frozen occupied        33    33  
  - Active occupied        22    22  
  - Active virtual         107   107 
  - Frozen virtual         0     0   
 -------------------------------------

 Import integrals:   CPU 0.00 s  wall 0.00 s

 Import integrals:   CPU 130.00 s  wall 22.47 s

 MP2 amplitudes:   CPU 0.24 s  wall 0.13 s

Running a double precision version
           CCSD T amplitudes will be solved using DIIS.

           Start     Size      MaxIter   EConv     TConv     
           3         7         100       1.00e-07  1.00e-05  
 ------------------------------------------------------------------------------
           Energy (a.u.)   Ediff      Tdiff       Comment
 ------------------------------------------------------------------------------
         -9885.13893015                           
     1   -9885.11203471   2.69e-02   8.16e-01     
     2   -9885.13894590   2.69e-02   1.19e-01     
     3   -9885.13650042   2.45e-03   5.24e-02     
     4   -9885.13919054   2.69e-03   1.94e-02     Switched to DIIS steps.
     5   -9885.14016616   9.76e-04   1.26e-02     
     6   -9885.14022293   5.68e-05   2.96e-03     
     7   -9885.14023893   1.60e-05   1.70e-03     
     8   -9885.14025106   1.21e-05   4.73e-04     
     9   -9885.14025249   1.43e-06   2.68e-04     
    10   -9885.14025167   8.21e-07   7.34e-05     
    11   -9885.14025184   1.73e-07   2.83e-05     
    12   -9885.14025168   1.59e-07   1.25e-05     
    13   -9885.14025165   3.08e-08   4.79e-06     
 ------------------------------------------------------------------------------
         -9885.14025165                           CCSD T converged.

End of double precision
 SCF energy                 = -9884.35834004
 MP2 energy                 = -9885.13893015
 CCSD correlation energy     =    -0.78191161
 CCSD total energy           = -9885.14025165

 CCSD  T1^2 = 0.0183  T2^2 = 0.2907  Leading amplitudes:

 Amplitude    Orbitals with energies
  0.0303       53 (A) A                  ->    57 (A) A                   
              -0.4127                          0.0223                     
  0.0303       53 (A) B                  ->    57 (A) B                   
              -0.4127                          0.0223                     
 -0.0296       54 (A) A                  ->    56 (A) A                   
              -0.3756                          0.0079                     
 -0.0296       54 (A) B                  ->    56 (A) B                   
              -0.3756                          0.0079                     

 Amplitude    Orbitals with energies
 -0.0677       50 (A) A      50 (A) B    ->    56 (A) A      56 (A) B     
              -0.5144       -0.5144            0.0079        0.0079       
  0.0677       50 (A) A      50 (A) B    ->    56 (A) B      56 (A) A     
              -0.5144       -0.5144            0.0079        0.0079       
  0.0677       50 (A) B      50 (A) A    ->    56 (A) A      56 (A) B     
              -0.5144       -0.5144            0.0079        0.0079       
 -0.0677       50 (A) B      50 (A) A    ->    56 (A) B      56 (A) A     
              -0.5144       -0.5144            0.0079        0.0079       

 Computing CCSD intemediates for later calculations in double precision
 Finished.

Running a double precision version
           CCSD Lambda amplitudes will be solved using DIIS.
           Start     Size      MaxIter   EConv     LConv     
           3         7         100       1.00e-07  1.00e-05  
 ------------------------------------------------------------------------------
            Enorm      Ldiff       Comment
 ------------------------------------------------------------------------------
     1     5.75e-02   4.13e-02     
     2     1.67e-02   6.35e-03     
     3     7.26e-03   1.71e-03     
     4     4.26e-03   1.33e-03     Switched to DIIS steps.
     5     1.32e-03   8.08e-04     
     6     6.51e-04   2.17e-04     
     7     2.20e-04   7.04e-05     
     8     1.02e-04   7.19e-06     
     9     3.65e-05   4.30e-07     
    10     1.67e-05   1.74e-07     
    11     7.86e-06   2.64e-07     
    12     4.13e-06   1.24e-07     
    13     2.03e-06   1.59e-07     
    14     9.23e-07   3.88e-08     
    15     4.37e-07   7.32e-08     
    16     1.94e-07   2.47e-08     
    17     9.80e-08   1.21e-08     
 ------------------------------------------------------------------------------
                                   CCSD Lambda converged.

 Computing density matrices in double precision...
           Orbital response amplitudes will be solved using DIIS.
           Start     Size      MaxIter   EConv     LConv     
           3         7         100       1.00e-06  1.00e-06  
 ------------------------------------------------------------------------------
            Enorm      Ldiff       Comment
 ------------------------------------------------------------------------------
     1     1.18e-01   5.40e-03     
     2     1.11e-01   4.73e-03     
     3     1.37e-01   2.56e-02     
     4     1.72e-02   5.43e-02     Switched to DIIS steps.
     5     8.28e-03   5.23e-03     
     6     1.11e-03   8.96e-04     
     7     9.91e-04   1.02e-04     
     8     3.11e-04   2.11e-04     
     9     6.69e-05   6.08e-05     
    10     1.55e-05   8.58e-06     
    11     7.14e-06   3.40e-07     
    12     2.71e-06   1.29e-06     
    13     8.02e-07   5.72e-07     
 ------------------------------------------------------------------------------
                                   Orbital response converged.

 Computing density matrices... Done.
 CCSD calculation:   CPU 4744.85 s  wall 810.95 s

 Transferring MO TPDM to AO TPDM
 Transferring g2_o1o1o1o1
 Transferring g2_o1o1o1v1
 Transferring g2_o1o1v1v1
 Transferring g2_o1v1o1v1
 Transferring g2_o1v1v1v1
 Transferring g2_v1v1v1v1
 Adding separable TPDM
 Computing TPDM gradient
 --------------------------------------------------------
 2e gradient
  Atom          X               Y               Z
 --------------------------------------------------------
    1        -66.178408       27.010944       -0.000000  
    2         -6.981558      -21.846809        0.000000  
    3         20.389961      -36.860399       -0.000000  
    4         52.770005       31.696263        0.000000  
 --------------------------------------------------------
 --------------------------------------------------------
 Final gradient
  Atom          X               Y               Z
 --------------------------------------------------------
    1        -66.178408       27.010944       -0.000000  
    2         -6.981558      -21.846809        0.000000  
    3         20.389961      -36.860399       -0.000000  
    4         52.770005       31.696263        0.000000  
 --------------------------------------------------------
 Analytic gradient from two-electron contribution:   CPU 618.29 s  wall 117.95 s

 Total ccman2 time:   CPU 5500.81 s  wall 953.25 s


 --------------------------------------------------------------

                    Orbital Energies (a.u.)
 --------------------------------------------------------------

 Alpha MOs
 -- Occupied --
********-490.0300-180.9058-169.7128-169.7114-169.7113 -80.0611 -65.1643
-58.5240 -58.5229 -58.5228 -37.9594 -33.1489 -33.1425 -33.1422 -24.3331
-24.3310 -24.3308 -24.3248 -24.3248 -15.6306  -9.8440  -7.5982  -7.4565
 -7.4504  -7.4498  -7.2758  -5.5118  -5.4965  -5.4959  -5.4906  -5.4890
 -5.4883  -3.1952  -3.1928  -3.1920  -3.1854  -3.1854  -2.4363  -2.4290
 -2.4284  -2.4108  -2.4108  -1.1921  -1.0238  -0.8810  -0.7074  -0.5740
 -0.5426  -0.5144  -0.4334  -0.4282  -0.4127  -0.3756  -0.3756
 -- Virtual --
  0.0079   0.0223   0.0596   0.0643   0.0876   0.0887   0.1095   0.1270
  0.1282   0.1377   0.1792   0.2052   0.2205   0.2396   0.2542   0.2850
  0.3222   0.3231   0.3506   0.3800   0.3895   0.4606   0.5111   0.5459
  0.5646   0.5703   0.6022   0.6120   0.6264   0.6633   0.6916   0.7330
  0.7747   0.7865   0.7979   0.8266   0.8787   0.8961   0.9006   0.9674
  0.9841   1.0410   1.0764   1.1642   1.2866   1.3476   1.4179   1.5247
  1.5529   1.6026   1.7790   1.8649   1.9544   2.2637   2.2942   2.3096
  2.3327   2.4333   2.4410   2.5664   2.9437   4.2478   4.2677   4.4588
  4.4686   4.4787   4.5024   4.5418   4.5429   4.5558   4.5605   4.5942
  4.7085   4.7688   4.8658   6.5085   6.5269   6.5590   7.1922   7.5254
  8.2132   8.2280   8.2892  14.7077  14.8143  14.9355  28.9538  29.5021
 29.5166  29.5342  29.8488  29.8535  29.8644  29.8851  29.9721  36.6926
 49.4728 130.5609 130.5717 130.5948 154.3342 166.1488 293.9002 293.9115
293.98561028.41201912.2542
 --------------------------------------------------------------

          Ground-State Mulliken Net Atomic Charges

     Atom                 Charge (a.u.)
  ----------------------------------------
      1 I                     0.209601
      2 N                    -0.321411
      3 P                     0.369437
      4 Br                   -0.257626
  ----------------------------------------
  Sum of atomic charges =    -0.000000

 -----------------------------------------------------------------
                    Cartesian Multipole Moments
 -----------------------------------------------------------------
    Charge (ESU x 10^10)
                 0.0000
    Dipole Moment (Debye)
         X       0.4552      Y       0.2432      Z       0.0000
       Tot       0.5161
    Quadrupole Moments (Debye-Ang)
        XX     -65.5789     XY      -5.8036     YY     -65.2192
        XZ      -0.0000     YZ      -0.0000     ZZ     -65.2834
    Octopole Moments (Debye-Ang^2)
       XXX      27.8967    XXY     -14.4758    XYY       1.3436
       YYY     -33.6910    XXZ      -0.0000    XYZ      -0.0000
       YYZ       0.0000    XZZ       2.9627    YZZ      -7.2511
       ZZZ       0.0000
    Hexadecapole Moments (Debye-Ang^3)
      XXXX   -1237.9510   XXXY      -3.2460   XXYY    -249.6036
      XYYY      11.0499   YYYY    -359.2417   XXXZ      -0.0000
      XXYZ      -0.0000   XYYZ       0.0000   YYYZ      -0.0000
      XXZZ    -224.0035   XYZZ       3.7553   YYZZ     -72.5331
      XZZZ      -0.0000   YZZZ      -0.0000   ZZZZ     -87.3113
 -----------------------------------------------------------------
 DrvMan completing analytic gradient of the correlated energy
 Correlated dipole moment
            1
    1   0.1790823
    2   0.0956744
    3   0.0000000
 Energy read as -9885.140251648
 Full Analytical Gradient: (in a.u., or Hartree/Bohr)
             1             2             3             4
    1    0.00007712   -0.00027321    0.00018596    0.00001012
    2   -0.00010516    0.00018889   -0.00018055    0.00009682
    3    0.00000000   -0.00000000    0.00000000   -0.00000000
 Gradient time:  CPU 0.75 s  wall 0.77 s
 ----------------------------------------------------------------
             Standard Nuclear Orientation (Angstroms)
    I     Atom           X                Y                Z
 ----------------------------------------------------------------
    1      I       1.7208199761    -0.2285492655    -0.0000000000
    2      N       0.3959493684     1.3294379217     0.0000000000
    3      P      -1.1433430781     1.4772310838     0.0000000000
    4      Br     -2.1949988040    -0.5530977324    -0.0000000000
 ----------------------------------------------------------------
 Nuclear Repulsion Energy =   669.9333586860 hartrees
 There are       55 alpha and       55 beta electrons

                       Distance Matrix (Angstroms)
             I (  1)   N (  2)   P (  3)
   N (  2)  2.045142
   P (  3)  3.333634  1.546371
   Br(  4)  3.929245  3.202648  2.286529

 Requested basis set is 6-311++G(d,p)
 There are 62 shells and 162 basis functions
 A cutoff of  1.0D-14 yielded   1555 shell pairs
 There are     11346 function pairs (     12802 Cartesian)
 Smallest overlap matrix eigenvalue = 1.78E-03
 Guess MOs from SCF MO coefficient file

 -----------------------------------------------------------------------
  General SCF calculation program by
  Eric Jon Sundstrom, Paul Horn, Yuezhi Mao, Dmitri Zuev, Alec White,
  David Stuck, Shaama M.S., Shane Yost, Joonho Lee, David Small,
  Daniel Levine, Susi Lehtola, Hugh Burton, Evgeny Epifanovsky
 -----------------------------------------------------------------------
 Hartree-Fock
 using 6 threads for integral computing
 -------------------------------------------------------
 OpenMP Integral computing Module                
 Release: version 2.0, May 2017, Q-Chem Inc. Pleasanton 
 -------------------------------------------------------
 A restricted SCF calculation will be
 performed using DIIS
 SCF converges when DIIS error is below 1.0e-08
 ---------------------------------------
  Cycle       Energy         DIIS error
 ---------------------------------------
    1   -9884.3583633948      1.78e-05  
    2   -9884.3583647890      5.71e-06  
    3   -9884.3583649355      4.48e-06  
    4   -9884.3583650077      9.15e-07  
    5   -9884.3583650173      3.20e-07  
    6   -9884.3583650187      1.38e-07  
    7   -9884.3583650189      4.46e-08  
    8   -9884.3583650188      1.52e-08  
    9   -9884.3583650190      6.91e-09  Convergence criterion met
 ---------------------------------------
 SCF time:   CPU 12.79s  wall 2.00s 
 SCF   energy in the final basis set =    -9884.3583650190
 Total energy in the final basis set =    -9884.3583650190


 ------------------------------------------------------------------------------

   CCMAN2: suite of methods based on coupled cluster
           and equation of motion theories.

   Components:
   * libvmm-1.3-trunk
     by Evgeny Epifanovsky, Ilya Kaliman.
   * libtensor-2.5-trunk
     by Evgeny Epifanovsky, Michael Wormit, Dmitry Zuev, Sam Manzer, 
        Ilya Kaliman.
   * libcc-2.5-trunk
     by Evgeny Epifanovsky, Arik Landau, Tomasz Kus, Kirill Khistyaev, 
        Dmitry Zuev, Prashant Manohar, Xintian Feng, Anna Krylov, 
        Matthew Goldey, Alec White, Thomas Jagau, Kaushik Nanda, 
        Anastasia Gunina, Alexander Kunitsa, Joonho Lee.

   CCMAN original authors:
   Anna I. Krylov, C. David Sherrill, Steven R. Gwaltney,
   Edward F. C. Byrd (2000)
   Sergey V. Levchenko, Lyudmila V. Slipchenko, Tao Wang,
   Ana-Maria C. Cristian (2003)
   Piotr A. Pieniazek, C. Melania Oana, Evgeny Epifanovsky (2007)
   Prashant Manohar (2009)

 ------------------------------------------------------------------------------


 Allocating and initializing 30808MB of RAM...
 Calculation will run on 6 cores.


 Alpha MOs, Restricted
 -- Occupied --                  
******* -490.03 -180.91 -169.71 -169.71 -169.71  -80.06  -65.16
  1 A     2 A     3 A     4 A     5 A     6 A     7 A     8 A                  
-58.524 -58.523 -58.523 -37.959 -33.149 -33.142 -33.142 -24.333
  9 A    10 A    11 A    12 A    13 A    14 A    15 A    16 A                  
-24.331 -24.331 -24.325 -24.325 -15.631  -9.844  -7.598  -7.456
 17 A    18 A    19 A    20 A    21 A    22 A    23 A    24 A                  
 -7.450  -7.450  -7.276  -5.512  -5.496  -5.496  -5.491  -5.489
 25 A    26 A    27 A    28 A    29 A    30 A    31 A    32 A                  
 -5.488  -3.195  -3.193  -3.192  -3.185  -3.185  -2.436  -2.429
 33 A    34 A    35 A    36 A    37 A    38 A    39 A    40 A                  
 -2.428  -2.411  -2.411  -1.192  -1.024  -0.881  -0.707  -0.574
 41 A    42 A    43 A    44 A    45 A    46 A    47 A    48 A                  
 -0.543  -0.514  -0.433  -0.428  -0.413  -0.375  -0.375
 49 A    50 A    51 A    52 A    53 A    54 A    55 A                          
 -- Virtual --                   
  0.008   0.023   0.060   0.064   0.088   0.089   0.110   0.127
 56 A    57 A    58 A    59 A    60 A    61 A    62 A    63 A                  
  0.128   0.138   0.179   0.205   0.220   0.240   0.254   0.285
 64 A    65 A    66 A    67 A    68 A    69 A    70 A    71 A                  
  0.322   0.323   0.351   0.380   0.390   0.461   0.511   0.546
 72 A    73 A    74 A    75 A    76 A    77 A    78 A    79 A                  
  0.565   0.570   0.602   0.612   0.627   0.663   0.692   0.733
 80 A    81 A    82 A    83 A    84 A    85 A    86 A    87 A                  
  0.775   0.787   0.798   0.827   0.879   0.896   0.901   0.968
 88 A    89 A    90 A    91 A    92 A    93 A    94 A    95 A                  
  0.984   1.042   1.077   1.164   1.287   1.347   1.418   1.525
 96 A    97 A    98 A    99 A   100 A   101 A   102 A   103 A                  
  1.553   1.603   1.779   1.865   1.954   2.264   2.294   2.310
104 A   105 A   106 A   107 A   108 A   109 A   110 A   111 A                  
  2.333   2.433   2.441   2.567   2.943   4.248   4.268   4.459
112 A   113 A   114 A   115 A   116 A   117 A   118 A   119 A                  
  4.469   4.478   4.503   4.542   4.543   4.556   4.561   4.594
120 A   121 A   122 A   123 A   124 A   125 A   126 A   127 A                  
  4.708   4.769   4.867   6.509   6.527   6.559   7.192   7.525
128 A   129 A   130 A   131 A   132 A   133 A   134 A   135 A                  
  8.213   8.228   8.289  14.708  14.814  14.935  28.954  29.502
136 A   137 A   138 A   139 A   140 A   141 A   142 A   143 A                  
 29.517  29.534  29.849  29.854  29.865  29.885  29.972  36.693
144 A   145 A   146 A   147 A   148 A   149 A   150 A   151 A                  
 49.473 130.561 130.572 130.595 154.335 166.149 293.900 293.912
152 A   153 A   154 A   155 A   156 A   157 A   158 A   159 A                  
293.9861028.4121912.255
160 A   161 A   162 A                                                          

 Beta MOs, Restricted
 -- Occupied --                  
******* -490.03 -180.91 -169.71 -169.71 -169.71  -80.06  -65.16
  1 A     2 A     3 A     4 A     5 A     6 A     7 A     8 A                  
-58.524 -58.523 -58.523 -37.959 -33.149 -33.142 -33.142 -24.333
  9 A    10 A    11 A    12 A    13 A    14 A    15 A    16 A                  
-24.331 -24.331 -24.325 -24.325 -15.631  -9.844  -7.598  -7.456
 17 A    18 A    19 A    20 A    21 A    22 A    23 A    24 A                  
 -7.450  -7.450  -7.276  -5.512  -5.496  -5.496  -5.491  -5.489
 25 A    26 A    27 A    28 A    29 A    30 A    31 A    32 A                  
 -5.488  -3.195  -3.193  -3.192  -3.185  -3.185  -2.436  -2.429
 33 A    34 A    35 A    36 A    37 A    38 A    39 A    40 A                  
 -2.428  -2.411  -2.411  -1.192  -1.024  -0.881  -0.707  -0.574
 41 A    42 A    43 A    44 A    45 A    46 A    47 A    48 A                  
 -0.543  -0.514  -0.433  -0.428  -0.413  -0.375  -0.375
 49 A    50 A    51 A    52 A    53 A    54 A    55 A                          
 -- Virtual --                   
  0.008   0.023   0.060   0.064   0.088   0.089   0.110   0.127
 56 A    57 A    58 A    59 A    60 A    61 A    62 A    63 A                  
  0.128   0.138   0.179   0.205   0.220   0.240   0.254   0.285
 64 A    65 A    66 A    67 A    68 A    69 A    70 A    71 A                  
  0.322   0.323   0.351   0.380   0.390   0.461   0.511   0.546
 72 A    73 A    74 A    75 A    76 A    77 A    78 A    79 A                  
  0.565   0.570   0.602   0.612   0.627   0.663   0.692   0.733
 80 A    81 A    82 A    83 A    84 A    85 A    86 A    87 A                  
  0.775   0.787   0.798   0.827   0.879   0.896   0.901   0.968
 88 A    89 A    90 A    91 A    92 A    93 A    94 A    95 A                  
  0.984   1.042   1.077   1.164   1.287   1.347   1.418   1.525
 96 A    97 A    98 A    99 A   100 A   101 A   102 A   103 A                  
  1.553   1.603   1.779   1.865   1.954   2.264   2.294   2.310
104 A   105 A   106 A   107 A   108 A   109 A   110 A   111 A                  
  2.333   2.433   2.441   2.567   2.943   4.248   4.268   4.459
112 A   113 A   114 A   115 A   116 A   117 A   118 A   119 A                  
  4.469   4.478   4.503   4.542   4.543   4.556   4.561   4.594
120 A   121 A   122 A   123 A   124 A   125 A   126 A   127 A                  
  4.708   4.769   4.867   6.509   6.527   6.559   7.192   7.525
128 A   129 A   130 A   131 A   132 A   133 A   134 A   135 A                  
  8.213   8.228   8.289  14.708  14.814  14.935  28.954  29.502
136 A   137 A   138 A   139 A   140 A   141 A   142 A   143 A                  
 29.517  29.534  29.849  29.854  29.865  29.885  29.972  36.693
144 A   145 A   146 A   147 A   148 A   149 A   150 A   151 A                  
 49.473 130.561 130.572 130.595 154.335 166.149 293.900 293.912
152 A   153 A   154 A   155 A   156 A   157 A   158 A   159 A                  
293.9861028.4121912.255
160 A   161 A   162 A                                                          

 Occupation and symmetry of molecular orbitals

 Point group: C1 (1 irreducible representation).

                           A     All 
 -------------------------------------
 All molecular orbitals:
  - Alpha                  162   162 
  - Beta                   162   162 
 -------------------------------------
 Alpha orbitals:
  - Frozen occupied        33    33  
  - Active occupied        22    22  
  - Active virtual         107   107 
  - Frozen virtual         0     0   
 -------------------------------------
 Beta orbitals:
  - Frozen occupied        33    33  
  - Active occupied        22    22  
  - Active virtual         107   107 
  - Frozen virtual         0     0   
 -------------------------------------

 Import integrals:   CPU 0.00 s  wall 0.00 s

 Import integrals:   CPU 129.94 s  wall 22.49 s

 MP2 amplitudes:   CPU 0.29 s  wall 0.19 s

Running a double precision version
           CCSD T amplitudes will be solved using DIIS.

           Start     Size      MaxIter   EConv     TConv     
           3         7         100       1.00e-07  1.00e-05  
 ------------------------------------------------------------------------------
           Energy (a.u.)   Ediff      Tdiff       Comment
 ------------------------------------------------------------------------------
         -9885.13892540                           
     1   -9885.11204324   2.69e-02   8.16e-01     
     2   -9885.13894447   2.69e-02   1.19e-01     
     3   -9885.13650217   2.44e-03   5.24e-02     
     4   -9885.13919070   2.69e-03   1.94e-02     Switched to DIIS steps.
     5   -9885.14016608   9.75e-04   1.26e-02     
     6   -9885.14022281   5.67e-05   2.96e-03     
     7   -9885.14023879   1.60e-05   1.70e-03     
     8   -9885.14025088   1.21e-05   4.72e-04     
     9   -9885.14025231   1.43e-06   2.68e-04     
    10   -9885.14025149   8.23e-07   7.33e-05     
    11   -9885.14025166   1.74e-07   2.82e-05     
    12   -9885.14025150   1.59e-07   1.25e-05     
    13   -9885.14025147   3.09e-08   4.76e-06     
 ------------------------------------------------------------------------------
         -9885.14025147                           CCSD T converged.

End of double precision
 SCF energy                 = -9884.35836502
 MP2 energy                 = -9885.13892540
 CCSD correlation energy     =    -0.78188646
 CCSD total energy           = -9885.14025147

 CCSD  T1^2 = 0.0183  T2^2 = 0.2907  Leading amplitudes:

 Amplitude    Orbitals with energies
  0.0302       53 (A) A                  ->    57 (A) A                   
              -0.4128                          0.0226                     
  0.0302       53 (A) B                  ->    57 (A) B                   
              -0.4128                          0.0226                     
 -0.0296       54 (A) A                  ->    56 (A) A                   
              -0.3754                          0.0078                     
 -0.0296       54 (A) B                  ->    56 (A) B                   
              -0.3754                          0.0078                     

 Amplitude    Orbitals with energies
 -0.0676       50 (A) A      50 (A) B    ->    56 (A) A      56 (A) B     
              -0.5145       -0.5145            0.0078        0.0078       
  0.0676       50 (A) A      50 (A) B    ->    56 (A) B      56 (A) A     
              -0.5145       -0.5145            0.0078        0.0078       
  0.0676       50 (A) B      50 (A) A    ->    56 (A) A      56 (A) B     
              -0.5145       -0.5145            0.0078        0.0078       
 -0.0676       50 (A) B      50 (A) A    ->    56 (A) B      56 (A) A     
              -0.5145       -0.5145            0.0078        0.0078       

 Computing CCSD intemediates for later calculations in double precision
 Finished.

Running a double precision version
           CCSD Lambda amplitudes will be solved using DIIS.
           Start     Size      MaxIter   EConv     LConv     
           3         7         100       1.00e-07  1.00e-05  
 ------------------------------------------------------------------------------
            Enorm      Ldiff       Comment
 ------------------------------------------------------------------------------
     1     5.75e-02   4.13e-02     
     2     1.67e-02   6.35e-03     
     3     7.27e-03   1.71e-03     
     4     4.26e-03   1.34e-03     Switched to DIIS steps.
     5     1.32e-03   8.09e-04     
     6     6.51e-04   2.17e-04     
     7     2.20e-04   7.05e-05     
     8     1.02e-04   7.19e-06     
     9     3.64e-05   4.21e-07     
    10     1.67e-05   1.69e-07     
    11     7.83e-06   2.61e-07     
    12     4.12e-06   1.22e-07     
    13     2.03e-06   1.58e-07     
    14     9.19e-07   3.94e-08     
    15     4.35e-07   7.29e-08     
    16     1.93e-07   2.47e-08     
    17     9.74e-08   1.20e-08     
 ------------------------------------------------------------------------------
                                   CCSD Lambda converged.

 Computing density matrices in double precision...
           Orbital response amplitudes will be solved using DIIS.
           Start     Size      MaxIter   EConv     LConv     
           3         7         100       1.00e-06  1.00e-06  
 ------------------------------------------------------------------------------
            Enorm      Ldiff       Comment
 ------------------------------------------------------------------------------
     1     1.18e-01   5.38e-03     
     2     1.11e-01   4.77e-03     
     3     1.37e-01   2.55e-02     
     4     1.72e-02   5.43e-02     Switched to DIIS steps.
     5     8.26e-03   5.20e-03     
     6     1.11e-03   8.97e-04     
     7     9.94e-04   1.03e-04     
     8     3.11e-04   2.12e-04     
     9     6.69e-05   6.09e-05     
    10     1.55e-05   8.59e-06     
    11     7.12e-06   3.40e-07     
    12     2.70e-06   1.29e-06     
    13     7.98e-07   5.70e-07     
 ------------------------------------------------------------------------------
                                   Orbital response converged.

 Computing density matrices... Done.
 CCSD calculation:   CPU 4749.01 s  wall 812.06 s

 Transferring MO TPDM to AO TPDM
 Transferring g2_o1o1o1o1
 Transferring g2_o1o1o1v1
 Transferring g2_o1o1v1v1
 Transferring g2_o1v1o1v1
 Transferring g2_o1v1v1v1
 Transferring g2_v1v1v1v1
 Adding separable TPDM
 Computing TPDM gradient
 --------------------------------------------------------
 2e gradient
  Atom          X               Y               Z
 --------------------------------------------------------
    1        -66.205468       27.016385        0.000000  
    2         -6.959632      -21.816979       -0.000000  
    3         20.393188      -36.895109        0.000000  
    4         52.771912       31.695704       -0.000000  
 --------------------------------------------------------
 --------------------------------------------------------
 Final gradient
  Atom          X               Y               Z
 --------------------------------------------------------
    1        -66.205468       27.016385        0.000000  
    2         -6.959632      -21.816979       -0.000000  
    3         20.393188      -36.895109        0.000000  
    4         52.771912       31.695704       -0.000000  
 --------------------------------------------------------
 Analytic gradient from two-electron contribution:   CPU 614.43 s  wall 116.33 s

 Total ccman2 time:   CPU 5506.68 s  wall 954.34 s


 --------------------------------------------------------------

                    Orbital Energies (a.u.)
 --------------------------------------------------------------

 Alpha MOs
 -- Occupied --
********-490.0300-180.9058-169.7128-169.7113-169.7113 -80.0611 -65.1642
-58.5239 -58.5228 -58.5227 -37.9594 -33.1488 -33.1425 -33.1422 -24.3331
-24.3310 -24.3308 -24.3248 -24.3248 -15.6305  -9.8440  -7.5982  -7.4564
 -7.4504  -7.4497  -7.2758  -5.5118  -5.4965  -5.4959  -5.4906  -5.4890
 -5.4883  -3.1951  -3.1928  -3.1919  -3.1853  -3.1853  -2.4363  -2.4290
 -2.4284  -2.4108  -2.4108  -1.1921  -1.0238  -0.8812  -0.7074  -0.5741
 -0.5427  -0.5145  -0.4333  -0.4282  -0.4128  -0.3754  -0.3754
 -- Virtual --
  0.0078   0.0226   0.0596   0.0643   0.0876   0.0887   0.1095   0.1270
  0.1283   0.1376   0.1791   0.2052   0.2204   0.2396   0.2542   0.2850
  0.3222   0.3231   0.3507   0.3800   0.3895   0.4605   0.5113   0.5460
  0.5645   0.5704   0.6023   0.6120   0.6266   0.6633   0.6916   0.7329
  0.7747   0.7865   0.7980   0.8267   0.8789   0.8961   0.9007   0.9675
  0.9841   1.0416   1.0765   1.1643   1.2865   1.3473   1.4177   1.5247
  1.5529   1.6026   1.7790   1.8651   1.9545   2.2637   2.2939   2.3097
  2.3326   2.4332   2.4410   2.5668   2.9434   4.2478   4.2676   4.4588
  4.4686   4.4785   4.5026   4.5420   4.5429   4.5559   4.5605   4.5944
  4.7084   4.7688   4.8665   6.5085   6.5269   6.5594   7.1923   7.5254
  8.2132   8.2281   8.2892  14.7077  14.8143  14.9352  28.9544  29.5022
 29.5166  29.5344  29.8488  29.8535  29.8645  29.8853  29.9723  36.6926
 49.4728 130.5610 130.5717 130.5949 154.3346 166.1488 293.9003 293.9115
293.98571028.41211912.2547
 --------------------------------------------------------------

          Ground-State Mulliken Net Atomic Charges

     Atom                 Charge (a.u.)
  ----------------------------------------
      1 I                     0.210218
      2 N                    -0.321877
      3 P                     0.369623
      4 Br                   -0.257964
  ----------------------------------------
  Sum of atomic charges =    -0.000000

 -----------------------------------------------------------------
                    Cartesian Multipole Moments
 -----------------------------------------------------------------
    Charge (ESU x 10^10)
                 0.0000
    Dipole Moment (Debye)
         X       0.4586      Y       0.2478      Z      -0.0000
       Tot       0.5213
    Quadrupole Moments (Debye-Ang)
        XX     -65.5790     XY      -5.8062     YY     -65.2110
        XZ       0.0000     YZ       0.0000     ZZ     -65.2817
    Octopole Moments (Debye-Ang^2)
       XXX      27.9346    XXY     -14.4478    XYY       1.3420
       YYY     -33.6198    XXZ       0.0000    XYZ       0.0000
       YYZ      -0.0000    XZZ       2.9690    YZZ      -7.2377
       ZZZ      -0.0000
    Hexadecapole Moments (Debye-Ang^3)
      XXXX   -1237.9621   XXXY      -3.2842   XXYY    -249.5667
      XYYY      11.0689   YYYY    -358.9960   XXXZ       0.0000
      XXYZ       0.0000   XYYZ      -0.0000   YYYZ       0.0000
      XXZZ    -224.0029   XYZZ       3.7586   YYZZ     -72.5007
      XZZZ       0.0000   YZZZ       0.0000   ZZZZ     -87.3071
 -----------------------------------------------------------------
 DrvMan completing analytic gradient of the correlated energy
 Correlated dipole moment
            1
    1   0.1804300
    2   0.0975040
    3  -0.0000000
 Energy read as -9885.140251474
 Full Analytical Gradient: (in a.u., or Hartree/Bohr)
             1             2             3             4
    1   -0.00013247    0.00021408   -0.00015856    0.00007695
    2    0.00020133   -0.00028052   -0.00002242    0.00010161
    3   -0.00000000    0.00000000   -0.00000000    0.00000000
 Gradient time:  CPU 0.75 s  wall 0.76 s
 ----------------------------------------------------------------
             Standard Nuclear Orientation (Angstroms)
    I     Atom           X                Y                Z
 ----------------------------------------------------------------
    1      I       1.7208199761    -0.2285492655    -0.0000000000
    2      N       0.3959493684     1.3304379217     0.0010000000
    3      P      -1.1433430781     1.4772310838     0.0000000000
    4      Br     -2.1949988040    -0.5530977324    -0.0000000000
 ----------------------------------------------------------------
 Nuclear Repulsion Energy =   669.8923722674 hartrees
 There are       55 alpha and       55 beta electrons

                       Distance Matrix (Angstroms)
             I (  1)   N (  2)   P (  3)
   N (  2)  2.045904
   P (  3)  3.333634  1.546276
   Br(  4)  3.929245  3.203236  2.286529

 Requested basis set is 6-311++G(d,p)
 There are 62 shells and 162 basis functions
 A cutoff of  1.0D-14 yielded   1555 shell pairs
 There are     11346 function pairs (     12802 Cartesian)
 Smallest overlap matrix eigenvalue = 1.78E-03
 Guess MOs from SCF MO coefficient file

 -----------------------------------------------------------------------
  General SCF calculation program by
  Eric Jon Sundstrom, Paul Horn, Yuezhi Mao, Dmitri Zuev, Alec White,
  David Stuck, Shaama M.S., Shane Yost, Joonho Lee, David Small,
  Daniel Levine, Susi Lehtola, Hugh Burton, Evgeny Epifanovsky
 -----------------------------------------------------------------------
 Hartree-Fock
 using 6 threads for integral computing
 -------------------------------------------------------
 OpenMP Integral computing Module                
 Release: version 2.0, May 2017, Q-Chem Inc. Pleasanton 
 -------------------------------------------------------
 A restricted SCF calculation will be
 performed using DIIS
 SCF converges when DIIS error is below 1.0e-08
 ---------------------------------------
  Cycle       Energy         DIIS error
 ---------------------------------------
    1   -9884.3583519587      1.18e-05  
    2   -9884.3583526087      3.51e-06  
    3   -9884.3583526855      2.54e-06  
    4   -9884.3583527114      7.11e-07  
    5   -9884.3583527173      2.62e-07  
    6   -9884.3583527185      1.15e-07  
    7   -9884.3583527188      4.80e-08  
    8   -9884.3583527188      1.98e-08  
    9   -9884.3583527189      7.77e-09  Convergence criterion met
 ---------------------------------------
 SCF time:   CPU 12.81s  wall 3.00s 
 SCF   energy in the final basis set =    -9884.3583527189
 Total energy in the final basis set =    -9884.3583527189


 ------------------------------------------------------------------------------

   CCMAN2: suite of methods based on coupled cluster
           and equation of motion theories.

   Components:
   * libvmm-1.3-trunk
     by Evgeny Epifanovsky, Ilya Kaliman.
   * libtensor-2.5-trunk
     by Evgeny Epifanovsky, Michael Wormit, Dmitry Zuev, Sam Manzer, 
        Ilya Kaliman.
   * libcc-2.5-trunk
     by Evgeny Epifanovsky, Arik Landau, Tomasz Kus, Kirill Khistyaev, 
        Dmitry Zuev, Prashant Manohar, Xintian Feng, Anna Krylov, 
        Matthew Goldey, Alec White, Thomas Jagau, Kaushik Nanda, 
        Anastasia Gunina, Alexander Kunitsa, Joonho Lee.

   CCMAN original authors:
   Anna I. Krylov, C. David Sherrill, Steven R. Gwaltney,
   Edward F. C. Byrd (2000)
   Sergey V. Levchenko, Lyudmila V. Slipchenko, Tao Wang,
   Ana-Maria C. Cristian (2003)
   Piotr A. Pieniazek, C. Melania Oana, Evgeny Epifanovsky (2007)
   Prashant Manohar (2009)

 ------------------------------------------------------------------------------


 Allocating and initializing 30808MB of RAM...
 Calculation will run on 6 cores.


 Alpha MOs, Restricted
 -- Occupied --                  
******* -490.03 -180.91 -169.71 -169.71 -169.71  -80.06  -65.16
  1 A     2 A     3 A     4 A     5 A     6 A     7 A     8 A                  
-58.524 -58.523 -58.523 -37.959 -33.149 -33.143 -33.142 -24.333
  9 A    10 A    11 A    12 A    13 A    14 A    15 A    16 A                  
-24.331 -24.331 -24.325 -24.325 -15.631  -9.844  -7.598  -7.456
 17 A    18 A    19 A    20 A    21 A    22 A    23 A    24 A                  
 -7.450  -7.450  -7.276  -5.512  -5.496  -5.496  -5.491  -5.489
 25 A    26 A    27 A    28 A    29 A    30 A    31 A    32 A                  
 -5.488  -3.195  -3.193  -3.192  -3.185  -3.185  -2.436  -2.429
 33 A    34 A    35 A    36 A    37 A    38 A    39 A    40 A                  
 -2.428  -2.411  -2.411  -1.192  -1.024  -0.881  -0.707  -0.574
 41 A    42 A    43 A    44 A    45 A    46 A    47 A    48 A                  
 -0.543  -0.514  -0.433  -0.428  -0.413  -0.376  -0.375
 49 A    50 A    51 A    52 A    53 A    54 A    55 A                          
 -- Virtual --                   
  0.008   0.022   0.060   0.064   0.088   0.089   0.110   0.127
 56 A    57 A    58 A    59 A    60 A    61 A    62 A    63 A                  
  0.128   0.138   0.179   0.205   0.220   0.240   0.254   0.285
 64 A    65 A    66 A    67 A    68 A    69 A    70 A    71 A                  
  0.322   0.323   0.351   0.380   0.390   0.461   0.511   0.546
 72 A    73 A    74 A    75 A    76 A    77 A    78 A    79 A                  
  0.565   0.570   0.602   0.612   0.626   0.663   0.692   0.733
 80 A    81 A    82 A    83 A    84 A    85 A    86 A    87 A                  
  0.775   0.787   0.798   0.827   0.879   0.896   0.901   0.967
 88 A    89 A    90 A    91 A    92 A    93 A    94 A    95 A                  
  0.984   1.041   1.076   1.164   1.287   1.347   1.418   1.525
 96 A    97 A    98 A    99 A   100 A   101 A   102 A   103 A                  
  1.553   1.603   1.779   1.865   1.954   2.264   2.294   2.310
104 A   105 A   106 A   107 A   108 A   109 A   110 A   111 A                  
  2.333   2.433   2.441   2.567   2.944   4.248   4.268   4.459
112 A   113 A   114 A   115 A   116 A   117 A   118 A   119 A                  
  4.469   4.479   4.503   4.542   4.543   4.556   4.561   4.594
120 A   121 A   122 A   123 A   124 A   125 A   126 A   127 A                  
  4.708   4.769   4.866   6.508   6.527   6.559   7.192   7.525
128 A   129 A   130 A   131 A   132 A   133 A   134 A   135 A                  
  8.213   8.228   8.289  14.708  14.814  14.935  28.954  29.502
136 A   137 A   138 A   139 A   140 A   141 A   142 A   143 A                  
 29.517  29.534  29.849  29.854  29.864  29.885  29.972  36.693
144 A   145 A   146 A   147 A   148 A   149 A   150 A   151 A                  
 49.473 130.561 130.572 130.595 154.334 166.149 293.900 293.912
152 A   153 A   154 A   155 A   156 A   157 A   158 A   159 A                  
293.9861028.4121912.254
160 A   161 A   162 A                                                          

 Beta MOs, Restricted
 -- Occupied --                  
******* -490.03 -180.91 -169.71 -169.71 -169.71  -80.06  -65.16
  1 A     2 A     3 A     4 A     5 A     6 A     7 A     8 A                  
-58.524 -58.523 -58.523 -37.959 -33.149 -33.143 -33.142 -24.333
  9 A    10 A    11 A    12 A    13 A    14 A    15 A    16 A                  
-24.331 -24.331 -24.325 -24.325 -15.631  -9.844  -7.598  -7.456
 17 A    18 A    19 A    20 A    21 A    22 A    23 A    24 A                  
 -7.450  -7.450  -7.276  -5.512  -5.496  -5.496  -5.491  -5.489
 25 A    26 A    27 A    28 A    29 A    30 A    31 A    32 A                  
 -5.488  -3.195  -3.193  -3.192  -3.185  -3.185  -2.436  -2.429
 33 A    34 A    35 A    36 A    37 A    38 A    39 A    40 A                  
 -2.428  -2.411  -2.411  -1.192  -1.024  -0.881  -0.707  -0.574
 41 A    42 A    43 A    44 A    45 A    46 A    47 A    48 A                  
 -0.543  -0.514  -0.433  -0.428  -0.413  -0.376  -0.375
 49 A    50 A    51 A    52 A    53 A    54 A    55 A                          
 -- Virtual --                   
  0.008   0.022   0.060   0.064   0.088   0.089   0.110   0.127
 56 A    57 A    58 A    59 A    60 A    61 A    62 A    63 A                  
  0.128   0.138   0.179   0.205   0.220   0.240   0.254   0.285
 64 A    65 A    66 A    67 A    68 A    69 A    70 A    71 A                  
  0.322   0.323   0.351   0.380   0.390   0.461   0.511   0.546
 72 A    73 A    74 A    75 A    76 A    77 A    78 A    79 A                  
  0.565   0.570   0.602   0.612   0.626   0.663   0.692   0.733
 80 A    81 A    82 A    83 A    84 A    85 A    86 A    87 A                  
  0.775   0.787   0.798   0.827   0.879   0.896   0.901   0.967
 88 A    89 A    90 A    91 A    92 A    93 A    94 A    95 A                  
  0.984   1.041   1.076   1.164   1.287   1.347   1.418   1.525
 96 A    97 A    98 A    99 A   100 A   101 A   102 A   103 A                  
  1.553   1.603   1.779   1.865   1.954   2.264   2.294   2.310
104 A   105 A   106 A   107 A   108 A   109 A   110 A   111 A                  
  2.333   2.433   2.441   2.567   2.944   4.248   4.268   4.459
112 A   113 A   114 A   115 A   116 A   117 A   118 A   119 A                  
  4.469   4.479   4.503   4.542   4.543   4.556   4.561   4.594
120 A   121 A   122 A   123 A   124 A   125 A   126 A   127 A                  
  4.708   4.769   4.866   6.508   6.527   6.559   7.192   7.525
128 A   129 A   130 A   131 A   132 A   133 A   134 A   135 A                  
  8.213   8.228   8.289  14.708  14.814  14.935  28.954  29.502
136 A   137 A   138 A   139 A   140 A   141 A   142 A   143 A                  
 29.517  29.534  29.849  29.854  29.864  29.885  29.972  36.693
144 A   145 A   146 A   147 A   148 A   149 A   150 A   151 A                  
 49.473 130.561 130.572 130.595 154.334 166.149 293.900 293.912
152 A   153 A   154 A   155 A   156 A   157 A   158 A   159 A                  
293.9861028.4121912.254
160 A   161 A   162 A                                                          

 Occupation and symmetry of molecular orbitals

 Point group: C1 (1 irreducible representation).

                           A     All 
 -------------------------------------
 All molecular orbitals:
  - Alpha                  162   162 
  - Beta                   162   162 
 -------------------------------------
 Alpha orbitals:
  - Frozen occupied        33    33  
  - Active occupied        22    22  
  - Active virtual         107   107 
  - Frozen virtual         0     0   
 -------------------------------------
 Beta orbitals:
  - Frozen occupied        33    33  
  - Active occupied        22    22  
  - Active virtual         107   107 
  - Frozen virtual         0     0   
 -------------------------------------

 Import integrals:   CPU 0.00 s  wall 0.00 s

 Import integrals:   CPU 130.40 s  wall 23.04 s

 MP2 amplitudes:   CPU 0.22 s  wall 0.13 s

Running a double precision version
           CCSD T amplitudes will be solved using DIIS.

           Start     Size      MaxIter   EConv     TConv     
           3         7         100       1.00e-07  1.00e-05  
 ------------------------------------------------------------------------------
           Energy (a.u.)   Ediff      Tdiff       Comment
 ------------------------------------------------------------------------------
         -9885.13892793                           
     1   -9885.11203916   2.69e-02   8.16e-01     
     2   -9885.13894536   2.69e-02   1.19e-01     
     3   -9885.13650147   2.44e-03   5.24e-02     
     4   -9885.13919080   2.69e-03   1.94e-02     Switched to DIIS steps.
     5   -9885.14016630   9.75e-04   1.26e-02     
     6   -9885.14022305   5.68e-05   2.96e-03     
     7   -9885.14023903   1.60e-05   1.70e-03     
     8   -9885.14025115   1.21e-05   4.72e-04     
     9   -9885.14025257   1.43e-06   2.68e-04     
    10   -9885.14025175   8.22e-07   7.34e-05     
    11   -9885.14025193   1.73e-07   2.83e-05     
    12   -9885.14025177   1.59e-07   1.25e-05     
    13   -9885.14025174   3.08e-08   4.77e-06     
 ------------------------------------------------------------------------------
         -9885.14025174                           CCSD T converged.

End of double precision
 SCF energy                 = -9884.35835272
 MP2 energy                 = -9885.13892793
 CCSD correlation energy     =    -0.78189902
 CCSD total energy           = -9885.14025174

 CCSD  T1^2 = 0.0183  T2^2 = 0.2907  Leading amplitudes:

 Amplitude    Orbitals with energies
  0.0303       53 (A) A                  ->    57 (A) A                   
              -0.4128                          0.0224                     
  0.0303       53 (A) B                  ->    57 (A) B                   
              -0.4128                          0.0224                     
 -0.0262       51 (A) A                  ->    56 (A) A                   
              -0.4333                          0.0079                     
 -0.0262       51 (A) B                  ->    56 (A) B                   
              -0.4333                          0.0079                     

 Amplitude    Orbitals with energies
 -0.0676       50 (A) A      50 (A) B    ->    56 (A) A      56 (A) B     
              -0.5145       -0.5145            0.0079        0.0079       
  0.0676       50 (A) A      50 (A) B    ->    56 (A) B      56 (A) A     
              -0.5145       -0.5145            0.0079        0.0079       
  0.0676       50 (A) B      50 (A) A    ->    56 (A) A      56 (A) B     
              -0.5145       -0.5145            0.0079        0.0079       
 -0.0676       50 (A) B      50 (A) A    ->    56 (A) B      56 (A) A     
              -0.5145       -0.5145            0.0079        0.0079       

 Computing CCSD intemediates for later calculations in double precision
 Finished.

Running a double precision version
           CCSD Lambda amplitudes will be solved using DIIS.
           Start     Size      MaxIter   EConv     LConv     
           3         7         100       1.00e-07  1.00e-05  
 ------------------------------------------------------------------------------
            Enorm      Ldiff       Comment
 ------------------------------------------------------------------------------
     1     5.75e-02   4.13e-02     
     2     1.67e-02   6.35e-03     
     3     7.26e-03   1.71e-03     
     4     4.26e-03   1.33e-03     Switched to DIIS steps.
     5     1.32e-03   8.08e-04     
     6     6.51e-04   2.17e-04     
     7     2.20e-04   7.05e-05     
     8     1.02e-04   7.19e-06     
     9     3.64e-05   4.25e-07     
    10     1.67e-05   1.71e-07     
    11     7.84e-06   2.62e-07     
    12     4.12e-06   1.23e-07     
    13     2.03e-06   1.59e-07     
    14     9.21e-07   3.91e-08     
    15     4.36e-07   7.31e-08     
    16     1.93e-07   2.47e-08     
    17     9.77e-08   1.21e-08     
 ------------------------------------------------------------------------------
                                   CCSD Lambda converged.

 Computing density matrices in double precision...
           Orbital response amplitudes will be solved using DIIS.
           Start     Size      MaxIter   EConv     LConv     
           3         7         100       1.00e-06  1.00e-06  
 ------------------------------------------------------------------------------
            Enorm      Ldiff       Comment
 ------------------------------------------------------------------------------
     1     1.18e-01   5.32e-03     
     2     1.11e-01   4.87e-03     
     3     1.37e-01   2.56e-02     
     4     1.72e-02   5.43e-02     Switched to DIIS steps.
     5     8.31e-03   5.25e-03     
     6     1.11e-03   9.08e-04     
     7     1.00e-03   1.04e-04     
     8     3.17e-04   2.11e-04     
     9     6.66e-05   6.32e-05     
    10     1.52e-05   8.64e-06     
    11     7.16e-06   3.90e-07     
    12     2.73e-06   1.31e-06     
    13     7.90e-07   5.69e-07     
 ------------------------------------------------------------------------------
                                   Orbital response converged.

 Computing density matrices... Done.
 CCSD calculation:   CPU 4745.51 s  wall 811.15 s

 Transferring MO TPDM to AO TPDM
 Transferring g2_o1o1o1o1
 Transferring g2_o1o1o1v1
 Transferring g2_o1o1v1v1
 Transferring g2_o1v1o1v1
 Transferring g2_o1v1v1v1
 Transferring g2_v1v1v1v1
 Adding separable TPDM
 Computing TPDM gradient
 --------------------------------------------------------
 2e gradient
  Atom          X               Y               Z
 --------------------------------------------------------
    1        -66.191931       27.013663        0.014238  
    2         -6.970611      -21.831906       -0.029217  
    3         20.391580      -36.877744        0.012572  
    4         52.770962       31.695987        0.002407  
 --------------------------------------------------------
 --------------------------------------------------------
 Final gradient
  Atom          X               Y               Z
 --------------------------------------------------------
    1        -66.191931       27.013663        0.014238  
    2         -6.970611      -21.831906       -0.029217  
    3         20.391580      -36.877744        0.012572  
    4         52.770962       31.695987        0.002407  
 --------------------------------------------------------
 Analytic gradient from two-electron contribution:   CPU 615.11 s  wall 117.64 s

 Total ccman2 time:   CPU 5499.23 s  wall 953.78 s


 --------------------------------------------------------------

                    Orbital Energies (a.u.)
 --------------------------------------------------------------

 Alpha MOs
 -- Occupied --
********-490.0300-180.9058-169.7128-169.7114-169.7113 -80.0611 -65.1642
-58.5240 -58.5229 -58.5227 -37.9594 -33.1489 -33.1425 -33.1422 -24.3331
-24.3310 -24.3308 -24.3248 -24.3248 -15.6306  -9.8440  -7.5982  -7.4565
 -7.4504  -7.4498  -7.2758  -5.5118  -5.4965  -5.4959  -5.4906  -5.4890
 -5.4883  -3.1952  -3.1928  -3.1919  -3.1854  -3.1854  -2.4363  -2.4290
 -2.4284  -2.4108  -2.4108  -1.1921  -1.0238  -0.8811  -0.7074  -0.5741
 -0.5427  -0.5145  -0.4333  -0.4282  -0.4128  -0.3755  -0.3755
 -- Virtual --
  0.0079   0.0224   0.0596   0.0643   0.0876   0.0887   0.1095   0.1270
  0.1283   0.1377   0.1792   0.2052   0.2204   0.2396   0.2542   0.2850
  0.3222   0.3231   0.3506   0.3800   0.3895   0.4605   0.5112   0.5460
  0.5646   0.5704   0.6022   0.6120   0.6265   0.6633   0.6916   0.7330
  0.7747   0.7865   0.7979   0.8267   0.8788   0.8961   0.9007   0.9674
  0.9841   1.0413   1.0765   1.1642   1.2866   1.3474   1.4178   1.5247
  1.5529   1.6026   1.7790   1.8650   1.9545   2.2637   2.2940   2.3096
  2.3327   2.4333   2.4410   2.5666   2.9435   4.2478   4.2676   4.4588
  4.4686   4.4786   4.5025   4.5419   4.5429   4.5558   4.5605   4.5943
  4.7085   4.7688   4.8662   6.5085   6.5269   6.5592   7.1922   7.5254
  8.2132   8.2280   8.2892  14.7077  14.8143  14.9353  28.9541  29.5022
 29.5166  29.5343  29.8488  29.8535  29.8645  29.8852  29.9722  36.6926
 49.4728 130.5609 130.5717 130.5948 154.3344 166.1488 293.9002 293.9115
293.98571028.41211912.2545
 --------------------------------------------------------------

          Ground-State Mulliken Net Atomic Charges

     Atom                 Charge (a.u.)
  ----------------------------------------
      1 I                     0.209909
      2 N                    -0.321644
      3 P                     0.369530
      4 Br                   -0.257795
  ----------------------------------------
  Sum of atomic charges =     0.000000

 -----------------------------------------------------------------
                    Cartesian Multipole Moments
 -----------------------------------------------------------------
    Charge (ESU x 10^10)
                 0.0000
    Dipole Moment (Debye)
         X       0.4569      Y       0.2455      Z      -0.0019
       Tot       0.5187
    Quadrupole Moments (Debye-Ang)
        XX     -65.5789     XY      -5.8049     YY     -65.2151
        XZ      -0.0024     YZ      -0.0022     ZZ     -65.2826
    Octopole Moments (Debye-Ang^2)
       XXX      27.9156    XXY     -14.4618    XYY       1.3428
       YYY     -33.6554    XXZ      -0.0100    XYZ       0.0026
       YYZ      -0.0124    XZZ       2.9659    YZZ      -7.2444
       ZZZ      -0.0179
    Hexadecapole Moments (Debye-Ang^3)
      XXXX   -1237.9564   XXXY      -3.2650   XXYY    -249.5851
      XYYY      11.0594   YYYY    -359.1188   XXXZ      -0.0271
      XXYZ      -0.0019   XYYZ      -0.0102   YYYZ      -0.0315
      XXZZ    -224.0033   XYZZ       3.7570   YYZZ     -72.5169
      XZZZ      -0.0088   YZZZ      -0.0246   ZZZZ     -87.3093
 -----------------------------------------------------------------
 DrvMan completing analytic gradient of the correlated energy
 Correlated dipole moment
            1
    1   0.1797557
    2   0.0965881
    3  -0.0007312
 Energy read as -9885.140251735
 Full Analytical Gradient: (in a.u., or Hartree/Bohr)
             1             2             3             4
    1   -0.00002738   -0.00002974    0.00001363    0.00004350
    2    0.00004784   -0.00004544   -0.00010162    0.00009921
    3   -0.00002153    0.00004999   -0.00004295    0.00001449
 Gradient time:  CPU 0.71 s  wall 0.73 s
 ----------------------------------------------------------------
             Standard Nuclear Orientation (Angstroms)
    I     Atom           X                Y                Z
 ----------------------------------------------------------------
    1      I       1.7208199761    -0.2285492655    -0.0000000000
    2      N       0.3959493684     1.3304379217     0.0000000000
    3      P      -1.1423430781     1.4772310838     0.0000000000
    4      Br     -2.1949988040    -0.5530977324    -0.0000000000
 ----------------------------------------------------------------
 Nuclear Repulsion Energy =   669.9236291631 hartrees
 There are       55 alpha and       55 beta electrons

                       Distance Matrix (Angstroms)
             I (  1)   N (  2)   P (  3)
   N (  2)  2.045904
   P (  3)  3.332775  1.545281
   Br(  4)  3.929245  3.203236  2.286989

 Requested basis set is 6-311++G(d,p)
 There are 62 shells and 162 basis functions
 A cutoff of  1.0D-14 yielded   1555 shell pairs
 There are     11346 function pairs (     12802 Cartesian)
 Smallest overlap matrix eigenvalue = 1.78E-03
 Guess MOs from SCF MO coefficient file

 -----------------------------------------------------------------------
  General SCF calculation program by
  Eric Jon Sundstrom, Paul Horn, Yuezhi Mao, Dmitri Zuev, Alec White,
  David Stuck, Shaama M.S., Shane Yost, Joonho Lee, David Small,
  Daniel Levine, Susi Lehtola, Hugh Burton, Evgeny Epifanovsky
 -----------------------------------------------------------------------
 Hartree-Fock
 using 6 threads for integral computing
 -------------------------------------------------------
 OpenMP Integral computing Module                
 Release: version 2.0, May 2017, Q-Chem Inc. Pleasanton 
 -------------------------------------------------------
 A restricted SCF calculation will be
 performed using DIIS
 SCF converges when DIIS error is below 1.0e-08
 ---------------------------------------
  Cycle       Energy         DIIS error
 ---------------------------------------
    1   -9884.3584166610      1.42e-05  
    2   -9884.3584174128      6.98e-06  
    3   -9884.3584175542      3.77e-06  
    4   -9884.3584176182      8.81e-07  
    5   -9884.3584176273      3.61e-07  
    6   -9884.3584176297      1.55e-07  
    7   -9884.3584176302      6.54e-08  
    8   -9884.3584176303      2.68e-08  
    9   -9884.3584176304      9.65e-09  Convergence criterion met
 ---------------------------------------
 SCF time:   CPU 12.82s  wall 2.00s 
 SCF   energy in the final basis set =    -9884.3584176304
 Total energy in the final basis set =    -9884.3584176304


 ------------------------------------------------------------------------------

   CCMAN2: suite of methods based on coupled cluster
           and equation of motion theories.

   Components:
   * libvmm-1.3-trunk
     by Evgeny Epifanovsky, Ilya Kaliman.
   * libtensor-2.5-trunk
     by Evgeny Epifanovsky, Michael Wormit, Dmitry Zuev, Sam Manzer, 
        Ilya Kaliman.
   * libcc-2.5-trunk
     by Evgeny Epifanovsky, Arik Landau, Tomasz Kus, Kirill Khistyaev, 
        Dmitry Zuev, Prashant Manohar, Xintian Feng, Anna Krylov, 
        Matthew Goldey, Alec White, Thomas Jagau, Kaushik Nanda, 
        Anastasia Gunina, Alexander Kunitsa, Joonho Lee.

   CCMAN original authors:
   Anna I. Krylov, C. David Sherrill, Steven R. Gwaltney,
   Edward F. C. Byrd (2000)
   Sergey V. Levchenko, Lyudmila V. Slipchenko, Tao Wang,
   Ana-Maria C. Cristian (2003)
   Piotr A. Pieniazek, C. Melania Oana, Evgeny Epifanovsky (2007)
   Prashant Manohar (2009)

 ------------------------------------------------------------------------------


 Allocating and initializing 30808MB of RAM...
 Calculation will run on 6 cores.


 Alpha MOs, Restricted
 -- Occupied --                  
******* -490.03 -180.91 -169.71 -169.71 -169.71  -80.06  -65.16
  1 A     2 A     3 A     4 A     5 A     6 A     7 A     8 A                  
-58.524 -58.523 -58.523 -37.959 -33.149 -33.143 -33.142 -24.333
  9 A    10 A    11 A    12 A    13 A    14 A    15 A    16 A                  
-24.331 -24.331 -24.325 -24.325 -15.630  -9.844  -7.598  -7.456
 17 A    18 A    19 A    20 A    21 A    22 A    23 A    24 A                  
 -7.450  -7.450  -7.276  -5.512  -5.497  -5.496  -5.490  -5.489
 25 A    26 A    27 A    28 A    29 A    30 A    31 A    32 A                  
 -5.488  -3.195  -3.193  -3.192  -3.185  -3.185  -2.436  -2.429
 33 A    34 A    35 A    36 A    37 A    38 A    39 A    40 A                  
 -2.428  -2.411  -2.411  -1.192  -1.024  -0.881  -0.707  -0.574
 41 A    42 A    43 A    44 A    45 A    46 A    47 A    48 A                  
 -0.543  -0.515  -0.433  -0.428  -0.413  -0.376  -0.376
 49 A    50 A    51 A    52 A    53 A    54 A    55 A                          
 -- Virtual --                   
  0.008   0.022   0.060   0.064   0.088   0.089   0.110   0.127
 56 A    57 A    58 A    59 A    60 A    61 A    62 A    63 A                  
  0.128   0.138   0.179   0.205   0.220   0.240   0.254   0.285
 64 A    65 A    66 A    67 A    68 A    69 A    70 A    71 A                  
  0.322   0.323   0.351   0.380   0.390   0.461   0.511   0.546
 72 A    73 A    74 A    75 A    76 A    77 A    78 A    79 A                  
  0.565   0.570   0.602   0.612   0.626   0.663   0.692   0.733
 80 A    81 A    82 A    83 A    84 A    85 A    86 A    87 A                  
  0.775   0.787   0.798   0.827   0.879   0.896   0.901   0.967
 88 A    89 A    90 A    91 A    92 A    93 A    94 A    95 A                  
  0.984   1.041   1.076   1.164   1.287   1.348   1.418   1.525
 96 A    97 A    98 A    99 A   100 A   101 A   102 A   103 A                  
  1.553   1.603   1.779   1.865   1.954   2.264   2.294   2.310
104 A   105 A   106 A   107 A   108 A   109 A   110 A   111 A                  
  2.333   2.434   2.441   2.567   2.944   4.248   4.268   4.459
112 A   113 A   114 A   115 A   116 A   117 A   118 A   119 A                  
  4.469   4.480   4.502   4.542   4.543   4.556   4.561   4.594
120 A   121 A   122 A   123 A   124 A   125 A   126 A   127 A                  
  4.708   4.769   4.866   6.508   6.527   6.559   7.192   7.526
128 A   129 A   130 A   131 A   132 A   133 A   134 A   135 A                  
  8.213   8.228   8.289  14.708  14.814  14.936  28.954  29.502
136 A   137 A   138 A   139 A   140 A   141 A   142 A   143 A                  
 29.517  29.534  29.849  29.853  29.864  29.885  29.972  36.693
144 A   145 A   146 A   147 A   148 A   149 A   150 A   151 A                  
 49.473 130.561 130.572 130.595 154.334 166.150 293.900 293.912
152 A   153 A   154 A   155 A   156 A   157 A   158 A   159 A                  
293.9861028.4121912.254
160 A   161 A   162 A                                                          

 Beta MOs, Restricted
 -- Occupied --                  
******* -490.03 -180.91 -169.71 -169.71 -169.71  -80.06  -65.16
  1 A     2 A     3 A     4 A     5 A     6 A     7 A     8 A                  
-58.524 -58.523 -58.523 -37.959 -33.149 -33.143 -33.142 -24.333
  9 A    10 A    11 A    12 A    13 A    14 A    15 A    16 A                  
-24.331 -24.331 -24.325 -24.325 -15.630  -9.844  -7.598  -7.456
 17 A    18 A    19 A    20 A    21 A    22 A    23 A    24 A                  
 -7.450  -7.450  -7.276  -5.512  -5.497  -5.496  -5.490  -5.489
 25 A    26 A    27 A    28 A    29 A    30 A    31 A    32 A                  
 -5.488  -3.195  -3.193  -3.192  -3.185  -3.185  -2.436  -2.429
 33 A    34 A    35 A    36 A    37 A    38 A    39 A    40 A                  
 -2.428  -2.411  -2.411  -1.192  -1.024  -0.881  -0.707  -0.574
 41 A    42 A    43 A    44 A    45 A    46 A    47 A    48 A                  
 -0.543  -0.515  -0.433  -0.428  -0.413  -0.376  -0.376
 49 A    50 A    51 A    52 A    53 A    54 A    55 A                          
 -- Virtual --                   
  0.008   0.022   0.060   0.064   0.088   0.089   0.110   0.127
 56 A    57 A    58 A    59 A    60 A    61 A    62 A    63 A                  
  0.128   0.138   0.179   0.205   0.220   0.240   0.254   0.285
 64 A    65 A    66 A    67 A    68 A    69 A    70 A    71 A                  
  0.322   0.323   0.351   0.380   0.390   0.461   0.511   0.546
 72 A    73 A    74 A    75 A    76 A    77 A    78 A    79 A                  
  0.565   0.570   0.602   0.612   0.626   0.663   0.692   0.733
 80 A    81 A    82 A    83 A    84 A    85 A    86 A    87 A                  
  0.775   0.787   0.798   0.827   0.879   0.896   0.901   0.967
 88 A    89 A    90 A    91 A    92 A    93 A    94 A    95 A                  
  0.984   1.041   1.076   1.164   1.287   1.348   1.418   1.525
 96 A    97 A    98 A    99 A   100 A   101 A   102 A   103 A                  
  1.553   1.603   1.779   1.865   1.954   2.264   2.294   2.310
104 A   105 A   106 A   107 A   108 A   109 A   110 A   111 A                  
  2.333   2.434   2.441   2.567   2.944   4.248   4.268   4.459
112 A   113 A   114 A   115 A   116 A   117 A   118 A   119 A                  
  4.469   4.480   4.502   4.542   4.543   4.556   4.561   4.594
120 A   121 A   122 A   123 A   124 A   125 A   126 A   127 A                  
  4.708   4.769   4.866   6.508   6.527   6.559   7.192   7.526
128 A   129 A   130 A   131 A   132 A   133 A   134 A   135 A                  
  8.213   8.228   8.289  14.708  14.814  14.936  28.954  29.502
136 A   137 A   138 A   139 A   140 A   141 A   142 A   143 A                  
 29.517  29.534  29.849  29.853  29.864  29.885  29.972  36.693
144 A   145 A   146 A   147 A   148 A   149 A   150 A   151 A                  
 49.473 130.561 130.572 130.595 154.334 166.150 293.900 293.912
152 A   153 A   154 A   155 A   156 A   157 A   158 A   159 A                  
293.9861028.4121912.254
160 A   161 A   162 A                                                          

 Occupation and symmetry of molecular orbitals

 Point group: C1 (1 irreducible representation).

                           A     All 
 -------------------------------------
 All molecular orbitals:
  - Alpha                  162   162 
  - Beta                   162   162 
 -------------------------------------
 Alpha orbitals:
  - Frozen occupied        33    33  
  - Active occupied        22    22  
  - Active virtual         107   107 
  - Frozen virtual         0     0   
 -------------------------------------
 Beta orbitals:
  - Frozen occupied        33    33  
  - Active occupied        22    22  
  - Active virtual         107   107 
  - Frozen virtual         0     0   
 -------------------------------------

 Import integrals:   CPU 0.00 s  wall 0.00 s

 Import integrals:   CPU 129.69 s  wall 22.40 s

 MP2 amplitudes:   CPU 0.22 s  wall 0.13 s

Running a double precision version
           CCSD T amplitudes will be solved using DIIS.

           Start     Size      MaxIter   EConv     TConv     
           3         7         100       1.00e-07  1.00e-05  
 ------------------------------------------------------------------------------
           Energy (a.u.)   Ediff      Tdiff       Comment
 ------------------------------------------------------------------------------
         -9885.13890412                           
     1   -9885.11206181   2.68e-02   8.16e-01     
     2   -9885.13893989   2.69e-02   1.19e-01     
     3   -9885.13650624   2.43e-03   5.24e-02     
     4   -9885.13919130   2.69e-03   1.94e-02     Switched to DIIS steps.
     5   -9885.14016557   9.74e-04   1.26e-02     
     6   -9885.14022215   5.66e-05   2.95e-03     
     7   -9885.14023817   1.60e-05   1.70e-03     
     8   -9885.14025028   1.21e-05   4.72e-04     
     9   -9885.14025169   1.41e-06   2.67e-04     
    10   -9885.14025087   8.16e-07   7.31e-05     
    11   -9885.14025104   1.70e-07   2.82e-05     
    12   -9885.14025089   1.59e-07   1.25e-05     
    13   -9885.14025085   3.06e-08   4.77e-06     
 ------------------------------------------------------------------------------
         -9885.14025085                           CCSD T converged.

End of double precision
 SCF energy                 = -9884.35841763
 MP2 energy                 = -9885.13890412
 CCSD correlation energy     =    -0.78183322
 CCSD total energy           = -9885.14025085

 CCSD  T1^2 = 0.0182  T2^2 = 0.2906  Leading amplitudes:

 Amplitude    Orbitals with energies
  0.0303       53 (A) A                  ->    57 (A) A                   
              -0.4127                          0.0224                     
  0.0303       53 (A) B                  ->    57 (A) B                   
              -0.4127                          0.0224                     
  0.0295       54 (A) A                  ->    56 (A) A                   
              -0.3756                          0.0080                     
  0.0295       54 (A) B                  ->    56 (A) B                   
              -0.3756                          0.0080                     

 Amplitude    Orbitals with energies
 -0.0676       50 (A) A      50 (A) B    ->    56 (A) A      56 (A) B     
              -0.5147       -0.5147            0.0080        0.0080       
  0.0676       50 (A) A      50 (A) B    ->    56 (A) B      56 (A) A     
              -0.5147       -0.5147            0.0080        0.0080       
  0.0676       50 (A) B      50 (A) A    ->    56 (A) A      56 (A) B     
              -0.5147       -0.5147            0.0080        0.0080       
 -0.0676       50 (A) B      50 (A) A    ->    56 (A) B      56 (A) A     
              -0.5147       -0.5147            0.0080        0.0080       

 Computing CCSD intemediates for later calculations in double precision
 Finished.

Running a double precision version
           CCSD Lambda amplitudes will be solved using DIIS.
           Start     Size      MaxIter   EConv     LConv     
           3         7         100       1.00e-07  1.00e-05  
 ------------------------------------------------------------------------------
            Enorm      Ldiff       Comment
 ------------------------------------------------------------------------------
     1     5.74e-02   4.13e-02     
     2     1.67e-02   6.34e-03     
     3     7.25e-03   1.71e-03     
     4     4.25e-03   1.33e-03     Switched to DIIS steps.
     5     1.32e-03   8.07e-04     
     6     6.50e-04   2.17e-04     
     7     2.19e-04   7.03e-05     
     8     1.02e-04   7.18e-06     
     9     3.64e-05   4.30e-07     
    10     1.67e-05   1.78e-07     
    11     7.84e-06   2.64e-07     
    12     4.12e-06   1.23e-07     
    13     2.03e-06   1.59e-07     
    14     9.19e-07   3.93e-08     
    15     4.34e-07   7.30e-08     
    16     1.93e-07   2.47e-08     
    17     9.75e-08   1.21e-08     
 ------------------------------------------------------------------------------
                                   CCSD Lambda converged.

 Computing density matrices in double precision...
           Orbital response amplitudes will be solved using DIIS.
           Start     Size      MaxIter   EConv     LConv     
           3         7         100       1.00e-06  1.00e-06  
 ------------------------------------------------------------------------------
            Enorm      Ldiff       Comment
 ------------------------------------------------------------------------------
     1     1.18e-01   5.41e-03     
     2     1.11e-01   4.75e-03     
     3     1.37e-01   2.55e-02     
     4     1.72e-02   5.43e-02     Switched to DIIS steps.
     5     8.25e-03   5.21e-03     
     6     1.10e-03   8.96e-04     
     7     9.87e-04   1.02e-04     
     8     3.10e-04   2.10e-04     
     9     6.66e-05   6.03e-05     
    10     1.54e-05   8.54e-06     
    11     7.10e-06   3.40e-07     
    12     2.70e-06   1.29e-06     
    13     7.95e-07   5.68e-07     
 ------------------------------------------------------------------------------
                                   Orbital response converged.

 Computing density matrices... Done.
 CCSD calculation:   CPU 4746.55 s  wall 811.47 s

 Transferring MO TPDM to AO TPDM
 Transferring g2_o1o1o1o1
 Transferring g2_o1o1o1v1
 Transferring g2_o1o1v1v1
 Transferring g2_o1v1o1v1
 Transferring g2_o1v1v1v1
 Transferring g2_v1v1v1v1
 Adding separable TPDM
 Computing TPDM gradient
 --------------------------------------------------------
 2e gradient
  Atom          X               Y               Z
 --------------------------------------------------------
    1        -66.197948       27.022800        0.000006  
    2         -6.985410      -21.833982       -0.000002  
    3         20.407132      -36.867102       -0.000002  
    4         52.776225       31.678284       -0.000002  
 --------------------------------------------------------
 --------------------------------------------------------
 Final gradient
  Atom          X               Y               Z
 --------------------------------------------------------
    1        -66.197948       27.022800        0.000006  
    2         -6.985410      -21.833982       -0.000002  
    3         20.407132      -36.867102       -0.000002  
    4         52.776225       31.678284       -0.000002  
 --------------------------------------------------------
 Analytic gradient from two-electron contribution:   CPU 614.65 s  wall 116.46 s

 Total ccman2 time:   CPU 5498.19 s  wall 952.14 s


 --------------------------------------------------------------

                    Orbital Energies (a.u.)
 --------------------------------------------------------------

 Alpha MOs
 -- Occupied --
********-490.0299-180.9059-169.7128-169.7114-169.7114 -80.0610 -65.1641
-58.5238 -58.5227 -58.5226 -37.9595 -33.1489 -33.1426 -33.1423 -24.3332
-24.3311 -24.3309 -24.3249 -24.3249 -15.6305  -9.8439  -7.5981  -7.4563
 -7.4503  -7.4496  -7.2759  -5.5118  -5.4966  -5.4959  -5.4905  -5.4890
 -5.4883  -3.1950  -3.1927  -3.1918  -3.1853  -3.1852  -2.4363  -2.4291
 -2.4284  -2.4109  -2.4109  -1.1924  -1.0237  -0.8812  -0.7073  -0.5741
 -0.5428  -0.5147  -0.4333  -0.4282  -0.4127  -0.3756  -0.3755
 -- Virtual --
  0.0080   0.0224   0.0596   0.0643   0.0876   0.0887   0.1095   0.1270
  0.1283   0.1377   0.1792   0.2052   0.2205   0.2396   0.2542   0.2850
  0.3222   0.3230   0.3506   0.3801   0.3895   0.4607   0.5112   0.5460
  0.5645   0.5704   0.6022   0.6120   0.6265   0.6633   0.6918   0.7332
  0.7748   0.7866   0.7980   0.8267   0.8790   0.8963   0.9006   0.9674
  0.9840   1.0411   1.0763   1.1641   1.2866   1.3482   1.4181   1.5246
  1.5529   1.6026   1.7791   1.8648   1.9544   2.2637   2.2941   2.3097
  2.3327   2.4337   2.4411   2.5667   2.9444   4.2478   4.2676   4.4588
  4.4686   4.4796   4.5025   4.5419   4.5430   4.5560   4.5606   4.5944
  4.7085   4.7688   4.8661   6.5084   6.5268   6.5592   7.1923   7.5260
  8.2133   8.2281   8.2893  14.7078  14.8144  14.9364  28.9541  29.5021
 29.5166  29.5343  29.8487  29.8535  29.8644  29.8851  29.9722  36.6928
 49.4729 130.5609 130.5716 130.5948 154.3344 166.1497 293.9003 293.9116
293.98571028.41221912.2544
 --------------------------------------------------------------

          Ground-State Mulliken Net Atomic Charges

     Atom                 Charge (a.u.)
  ----------------------------------------
      1 I                     0.210009
      2 N                    -0.321361
      3 P                     0.369547
      4 Br                   -0.258195
  ----------------------------------------
  Sum of atomic charges =    -0.000000

 -----------------------------------------------------------------
                    Cartesian Multipole Moments
 -----------------------------------------------------------------
    Charge (ESU x 10^10)
                -0.0000
    Dipole Moment (Debye)
         X       0.4638      Y       0.2486      Z      -0.0000
       Tot       0.5262
    Quadrupole Moments (Debye-Ang)
        XX     -65.5904     XY      -5.8061     YY     -65.2102
        XZ      -0.0000     YZ      -0.0000     ZZ     -65.2800
    Octopole Moments (Debye-Ang^2)
       XXX      27.9203    XXY     -14.4609    XYY       1.3466
       YYY     -33.6350    XXZ       0.0000    XYZ      -0.0000
       YYZ       0.0000    XZZ       2.9574    YZZ      -7.2369
       ZZZ       0.0000
    Hexadecapole Moments (Debye-Ang^3)
      XXXX   -1237.8881   XXXY      -3.3258   XXYY    -249.5683
      XYYY      10.9958   YYYY    -359.0781   XXXZ       0.0000
      XXYZ      -0.0000   XYYZ      -0.0000   YYYZ      -0.0000
      XXZZ    -223.9843   XYZZ       3.7342   YYZZ     -72.5050
      XZZZ       0.0000   YZZZ      -0.0000   ZZZZ     -87.3024
 -----------------------------------------------------------------
 DrvMan completing analytic gradient of the correlated energy
 Correlated dipole moment
            1
    1   0.1824798
    2   0.0978017
    3  -0.0000000
 Energy read as -9885.140250855
 Full Analytical Gradient: (in a.u., or Hartree/Bohr)
             1             2             3             4
    1   -0.00006262   -0.00090816    0.00095974    0.00001104
    2    0.00003108    0.00012720   -0.00022195    0.00006368
    3   -0.00000003   -0.00000001    0.00000002    0.00000002
 Gradient time:  CPU 0.78 s  wall 0.79 s
 ----------------------------------------------------------------
             Standard Nuclear Orientation (Angstroms)
    I     Atom           X                Y                Z
 ----------------------------------------------------------------
    1      I       1.7208199761    -0.2285492655    -0.0000000000
    2      N       0.3959493684     1.3304379217     0.0000000000
    3      P      -1.1443430781     1.4772310838     0.0000000000
    4      Br     -2.1949988040    -0.5530977324    -0.0000000000
 ----------------------------------------------------------------
 Nuclear Repulsion Energy =   669.8611922229 hartrees
 There are       55 alpha and       55 beta electrons

                       Distance Matrix (Angstroms)
             I (  1)   N (  2)   P (  3)
   N (  2)  2.045904
   P (  3)  3.334493  1.547271
   Br(  4)  3.929245  3.203236  2.286069

 Requested basis set is 6-311++G(d,p)
 There are 62 shells and 162 basis functions
 A cutoff of  1.0D-14 yielded   1555 shell pairs
 There are     11346 function pairs (     12802 Cartesian)
 Smallest overlap matrix eigenvalue = 1.78E-03
 Guess MOs from SCF MO coefficient file

 -----------------------------------------------------------------------
  General SCF calculation program by
  Eric Jon Sundstrom, Paul Horn, Yuezhi Mao, Dmitri Zuev, Alec White,
  David Stuck, Shaama M.S., Shane Yost, Joonho Lee, David Small,
  Daniel Levine, Susi Lehtola, Hugh Burton, Evgeny Epifanovsky
 -----------------------------------------------------------------------
 Hartree-Fock
 using 6 threads for integral computing
 -------------------------------------------------------
 OpenMP Integral computing Module                
 Release: version 2.0, May 2017, Q-Chem Inc. Pleasanton 
 -------------------------------------------------------
 A restricted SCF calculation will be
 performed using DIIS
 SCF converges when DIIS error is below 1.0e-08
 ---------------------------------------
  Cycle       Energy         DIIS error
 ---------------------------------------
    1   -9884.3582836897      2.38e-05  
    2   -9884.3582854893      1.34e-05  
    3   -9884.3582859713      5.73e-06  
    4   -9884.3582861215      1.41e-06  
    5   -9884.3582861422      5.89e-07  
    6   -9884.3582861484      2.58e-07  
    7   -9884.3582861498      1.05e-07  
    8   -9884.3582861498      4.03e-08  
    9   -9884.3582861498      1.33e-08  
   10   -9884.3582861500      4.37e-09  Convergence criterion met
 ---------------------------------------
 SCF time:   CPU 14.30s  wall 3.00s 
 SCF   energy in the final basis set =    -9884.3582861500
 Total energy in the final basis set =    -9884.3582861500


 ------------------------------------------------------------------------------

   CCMAN2: suite of methods based on coupled cluster
           and equation of motion theories.

   Components:
   * libvmm-1.3-trunk
     by Evgeny Epifanovsky, Ilya Kaliman.
   * libtensor-2.5-trunk
     by Evgeny Epifanovsky, Michael Wormit, Dmitry Zuev, Sam Manzer, 
        Ilya Kaliman.
   * libcc-2.5-trunk
     by Evgeny Epifanovsky, Arik Landau, Tomasz Kus, Kirill Khistyaev, 
        Dmitry Zuev, Prashant Manohar, Xintian Feng, Anna Krylov, 
        Matthew Goldey, Alec White, Thomas Jagau, Kaushik Nanda, 
        Anastasia Gunina, Alexander Kunitsa, Joonho Lee.

   CCMAN original authors:
   Anna I. Krylov, C. David Sherrill, Steven R. Gwaltney,
   Edward F. C. Byrd (2000)
   Sergey V. Levchenko, Lyudmila V. Slipchenko, Tao Wang,
   Ana-Maria C. Cristian (2003)
   Piotr A. Pieniazek, C. Melania Oana, Evgeny Epifanovsky (2007)
   Prashant Manohar (2009)

 ------------------------------------------------------------------------------


 Allocating and initializing 30808MB of RAM...
 Calculation will run on 6 cores.


 Alpha MOs, Restricted
 -- Occupied --                  
******* -490.03 -180.91 -169.71 -169.71 -169.71  -80.06  -65.16
  1 A     2 A     3 A     4 A     5 A     6 A     7 A     8 A                  
-58.524 -58.523 -58.523 -37.959 -33.149 -33.142 -33.142 -24.333
  9 A    10 A    11 A    12 A    13 A    14 A    15 A    16 A                  
-24.331 -24.331 -24.325 -24.325 -15.631  -9.844  -7.598  -7.457
 17 A    18 A    19 A    20 A    21 A    22 A    23 A    24 A                  
 -7.451  -7.450  -7.276  -5.512  -5.496  -5.496  -5.491  -5.489
 25 A    26 A    27 A    28 A    29 A    30 A    31 A    32 A                  
 -5.488  -3.195  -3.193  -3.192  -3.185  -3.185  -2.436  -2.429
 33 A    34 A    35 A    36 A    37 A    38 A    39 A    40 A                  
 -2.428  -2.411  -2.411  -1.192  -1.024  -0.881  -0.707  -0.574
 41 A    42 A    43 A    44 A    45 A    46 A    47 A    48 A                  
 -0.543  -0.514  -0.433  -0.428  -0.413  -0.375  -0.375
 49 A    50 A    51 A    52 A    53 A    54 A    55 A                          
 -- Virtual --                   
  0.008   0.022   0.060   0.064   0.088   0.089   0.109   0.127
 56 A    57 A    58 A    59 A    60 A    61 A    62 A    63 A                  
  0.128   0.138   0.179   0.205   0.220   0.240   0.254   0.285
 64 A    65 A    66 A    67 A    68 A    69 A    70 A    71 A                  
  0.322   0.323   0.351   0.380   0.390   0.460   0.511   0.546
 72 A    73 A    74 A    75 A    76 A    77 A    78 A    79 A                  
  0.565   0.570   0.602   0.612   0.626   0.663   0.691   0.733
 80 A    81 A    82 A    83 A    84 A    85 A    86 A    87 A                  
  0.775   0.786   0.798   0.827   0.879   0.896   0.901   0.967
 88 A    89 A    90 A    91 A    92 A    93 A    94 A    95 A                  
  0.984   1.041   1.077   1.164   1.287   1.347   1.418   1.525
 96 A    97 A    98 A    99 A   100 A   101 A   102 A   103 A                  
  1.553   1.603   1.779   1.865   1.955   2.264   2.294   2.310
104 A   105 A   106 A   107 A   108 A   109 A   110 A   111 A                  
  2.333   2.433   2.441   2.566   2.943   4.248   4.268   4.459
112 A   113 A   114 A   115 A   116 A   117 A   118 A   119 A                  
  4.469   4.478   4.503   4.542   4.543   4.556   4.560   4.594
120 A   121 A   122 A   123 A   124 A   125 A   126 A   127 A                  
  4.708   4.769   4.866   6.509   6.527   6.559   7.192   7.525
128 A   129 A   130 A   131 A   132 A   133 A   134 A   135 A                  
  8.213   8.228   8.289  14.708  14.814  14.934  28.954  29.502
136 A   137 A   138 A   139 A   140 A   141 A   142 A   143 A                  
 29.517  29.534  29.849  29.854  29.865  29.885  29.972  36.692
144 A   145 A   146 A   147 A   148 A   149 A   150 A   151 A                  
 49.473 130.561 130.572 130.595 154.334 166.148 293.900 293.911
152 A   153 A   154 A   155 A   156 A   157 A   158 A   159 A                  
293.9861028.4121912.255
160 A   161 A   162 A                                                          

 Beta MOs, Restricted
 -- Occupied --                  
******* -490.03 -180.91 -169.71 -169.71 -169.71  -80.06  -65.16
  1 A     2 A     3 A     4 A     5 A     6 A     7 A     8 A                  
-58.524 -58.523 -58.523 -37.959 -33.149 -33.142 -33.142 -24.333
  9 A    10 A    11 A    12 A    13 A    14 A    15 A    16 A                  
-24.331 -24.331 -24.325 -24.325 -15.631  -9.844  -7.598  -7.457
 17 A    18 A    19 A    20 A    21 A    22 A    23 A    24 A                  
 -7.451  -7.450  -7.276  -5.512  -5.496  -5.496  -5.491  -5.489
 25 A    26 A    27 A    28 A    29 A    30 A    31 A    32 A                  
 -5.488  -3.195  -3.193  -3.192  -3.185  -3.185  -2.436  -2.429
 33 A    34 A    35 A    36 A    37 A    38 A    39 A    40 A                  
 -2.428  -2.411  -2.411  -1.192  -1.024  -0.881  -0.707  -0.574
 41 A    42 A    43 A    44 A    45 A    46 A    47 A    48 A                  
 -0.543  -0.514  -0.433  -0.428  -0.413  -0.375  -0.375
 49 A    50 A    51 A    52 A    53 A    54 A    55 A                          
 -- Virtual --                   
  0.008   0.022   0.060   0.064   0.088   0.089   0.109   0.127
 56 A    57 A    58 A    59 A    60 A    61 A    62 A    63 A                  
  0.128   0.138   0.179   0.205   0.220   0.240   0.254   0.285
 64 A    65 A    66 A    67 A    68 A    69 A    70 A    71 A                  
  0.322   0.323   0.351   0.380   0.390   0.460   0.511   0.546
 72 A    73 A    74 A    75 A    76 A    77 A    78 A    79 A                  
  0.565   0.570   0.602   0.612   0.626   0.663   0.691   0.733
 80 A    81 A    82 A    83 A    84 A    85 A    86 A    87 A                  
  0.775   0.786   0.798   0.827   0.879   0.896   0.901   0.967
 88 A    89 A    90 A    91 A    92 A    93 A    94 A    95 A                  
  0.984   1.041   1.077   1.164   1.287   1.347   1.418   1.525
 96 A    97 A    98 A    99 A   100 A   101 A   102 A   103 A                  
  1.553   1.603   1.779   1.865   1.955   2.264   2.294   2.310
104 A   105 A   106 A   107 A   108 A   109 A   110 A   111 A                  
  2.333   2.433   2.441   2.566   2.943   4.248   4.268   4.459
112 A   113 A   114 A   115 A   116 A   117 A   118 A   119 A                  
  4.469   4.478   4.503   4.542   4.543   4.556   4.560   4.594
120 A   121 A   122 A   123 A   124 A   125 A   126 A   127 A                  
  4.708   4.769   4.866   6.509   6.527   6.559   7.192   7.525
128 A   129 A   130 A   131 A   132 A   133 A   134 A   135 A                  
  8.213   8.228   8.289  14.708  14.814  14.934  28.954  29.502
136 A   137 A   138 A   139 A   140 A   141 A   142 A   143 A                  
 29.517  29.534  29.849  29.854  29.865  29.885  29.972  36.692
144 A   145 A   146 A   147 A   148 A   149 A   150 A   151 A                  
 49.473 130.561 130.572 130.595 154.334 166.148 293.900 293.911
152 A   153 A   154 A   155 A   156 A   157 A   158 A   159 A                  
293.9861028.4121912.255
160 A   161 A   162 A                                                          

 Occupation and symmetry of molecular orbitals

 Point group: C1 (1 irreducible representation).

                           A     All 
 -------------------------------------
 All molecular orbitals:
  - Alpha                  162   162 
  - Beta                   162   162 
 -------------------------------------
 Alpha orbitals:
  - Frozen occupied        33    33  
  - Active occupied        22    22  
  - Active virtual         107   107 
  - Frozen virtual         0     0   
 -------------------------------------
 Beta orbitals:
  - Frozen occupied        33    33  
  - Active occupied        22    22  
  - Active virtual         107   107 
  - Frozen virtual         0     0   
 -------------------------------------

 Import integrals:   CPU 0.00 s  wall 0.00 s

 Import integrals:   CPU 129.90 s  wall 22.43 s

 MP2 amplitudes:   CPU 0.22 s  wall 0.13 s

Running a double precision version
           CCSD T amplitudes will be solved using DIIS.

           Start     Size      MaxIter   EConv     TConv     
           3         7         100       1.00e-07  1.00e-05  
 ------------------------------------------------------------------------------
           Energy (a.u.)   Ediff      Tdiff       Comment
 ------------------------------------------------------------------------------
         -9885.13895006                           
     1   -9885.11201479   2.69e-02   8.16e-01     
     2   -9885.13894914   2.69e-02   1.19e-01     
     3   -9885.13649500   2.45e-03   5.25e-02     
     4   -9885.13918860   2.69e-03   1.94e-02     Switched to DIIS steps.
     5   -9885.14016533   9.77e-04   1.27e-02     
     6   -9885.14022224   5.69e-05   2.96e-03     
     7   -9885.14023820   1.60e-05   1.71e-03     
     8   -9885.14025031   1.21e-05   4.72e-04     
     9   -9885.14025176   1.45e-06   2.68e-04     
    10   -9885.14025093   8.28e-07   7.36e-05     
    11   -9885.14025111   1.77e-07   2.83e-05     
    12   -9885.14025095   1.60e-07   1.26e-05     
    13   -9885.14025092   3.11e-08   4.77e-06     
 ------------------------------------------------------------------------------
         -9885.14025092                           CCSD T converged.

End of double precision
 SCF energy                 = -9884.35828615
 MP2 energy                 = -9885.13895006
 CCSD correlation energy     =    -0.78196477
 CCSD total energy           = -9885.14025092

 CCSD  T1^2 = 0.0183  T2^2 = 0.2908  Leading amplitudes:

 Amplitude    Orbitals with energies
  0.0302       53 (A) A                  ->    57 (A) A                   
              -0.4128                          0.0225                     
  0.0302       53 (A) B                  ->    57 (A) B                   
              -0.4128                          0.0225                     
 -0.0297       55 (A) A                  ->    56 (A) A                   
              -0.3754                          0.0078                     
 -0.0297       55 (A) B                  ->    56 (A) B                   
              -0.3754                          0.0078                     

 Amplitude    Orbitals with energies
 -0.0677       50 (A) A      50 (A) B    ->    56 (A) A      56 (A) B     
              -0.5143       -0.5143            0.0078        0.0078       
  0.0677       50 (A) A      50 (A) B    ->    56 (A) B      56 (A) A     
              -0.5143       -0.5143            0.0078        0.0078       
  0.0677       50 (A) B      50 (A) A    ->    56 (A) A      56 (A) B     
              -0.5143       -0.5143            0.0078        0.0078       
 -0.0677       50 (A) B      50 (A) A    ->    56 (A) B      56 (A) A     
              -0.5143       -0.5143            0.0078        0.0078       

 Computing CCSD intemediates for later calculations in double precision
 Finished.

Running a double precision version
           CCSD Lambda amplitudes will be solved using DIIS.
           Start     Size      MaxIter   EConv     LConv     
           3         7         100       1.00e-07  1.00e-05  
 ------------------------------------------------------------------------------
            Enorm      Ldiff       Comment
 ------------------------------------------------------------------------------
     1     5.75e-02   4.14e-02     
     2     1.68e-02   6.35e-03     
     3     7.28e-03   1.71e-03     
     4     4.27e-03   1.34e-03     Switched to DIIS steps.
     5     1.32e-03   8.10e-04     
     6     6.52e-04   2.18e-04     
     7     2.20e-04   7.07e-05     
     8     1.02e-04   7.20e-06     
     9     3.65e-05   4.20e-07     
    10     1.67e-05   1.64e-07     
    11     7.85e-06   2.61e-07     
    12     4.12e-06   1.23e-07     
    13     2.03e-06   1.59e-07     
    14     9.23e-07   3.90e-08     
    15     4.37e-07   7.32e-08     
    16     1.94e-07   2.47e-08     
    17     9.79e-08   1.21e-08     
 ------------------------------------------------------------------------------
                                   CCSD Lambda converged.

 Computing density matrices in double precision...
           Orbital response amplitudes will be solved using DIIS.
           Start     Size      MaxIter   EConv     LConv     
           3         7         100       1.00e-06  1.00e-06  
 ------------------------------------------------------------------------------
            Enorm      Ldiff       Comment
 ------------------------------------------------------------------------------
     1     1.18e-01   5.37e-03     
     2     1.11e-01   4.75e-03     
     3     1.37e-01   2.56e-02     
     4     1.72e-02   5.43e-02     Switched to DIIS steps.
     5     8.30e-03   5.23e-03     
     6     1.11e-03   8.97e-04     
     7     9.98e-04   1.03e-04     
     8     3.12e-04   2.12e-04     
     9     6.72e-05   6.14e-05     
    10     1.55e-05   8.63e-06     
    11     7.17e-06   3.40e-07     
    12     2.71e-06   1.30e-06     
    13     8.05e-07   5.74e-07     
 ------------------------------------------------------------------------------
                                   Orbital response converged.

 Computing density matrices... Done.
 CCSD calculation:   CPU 4746.91 s  wall 811.49 s

 Transferring MO TPDM to AO TPDM
 Transferring g2_o1o1o1o1
 Transferring g2_o1o1o1v1
 Transferring g2_o1o1v1v1
 Transferring g2_o1v1o1v1
 Transferring g2_o1v1v1v1
 Transferring g2_v1v1v1v1
 Adding separable TPDM
 Computing TPDM gradient
 --------------------------------------------------------
 2e gradient
  Atom          X               Y               Z
 --------------------------------------------------------
    1        -66.185931       27.004556        0.000000  
    2         -6.955770      -21.829851       -0.000000  
    3         20.376022      -36.888383        0.000000  
    4         52.765679       31.713678       -0.000000  
 --------------------------------------------------------
 --------------------------------------------------------
 Final gradient
  Atom          X               Y               Z
 --------------------------------------------------------
    1        -66.185931       27.004556        0.000000  
    2         -6.955770      -21.829851       -0.000000  
    3         20.376022      -36.888383        0.000000  
    4         52.765679       31.713678       -0.000000  
 --------------------------------------------------------
 Analytic gradient from two-electron contribution:   CPU 615.59 s  wall 117.26 s

 Total ccman2 time:   CPU 5500.15 s  wall 953.07 s


 --------------------------------------------------------------

                    Orbital Energies (a.u.)
 --------------------------------------------------------------

 Alpha MOs
 -- Occupied --
********-490.0301-180.9058-169.7127-169.7113-169.7112 -80.0612 -65.1644
-58.5241 -58.5230 -58.5228 -37.9594 -33.1488 -33.1424 -33.1422 -24.3330
-24.3310 -24.3307 -24.3247 -24.3247 -15.6306  -9.8441  -7.5983  -7.4566
 -7.4505  -7.4499  -7.2757  -5.5117  -5.4964  -5.4958  -5.4906  -5.4891
 -5.4884  -3.1953  -3.1929  -3.1921  -3.1855  -3.1855  -2.4362  -2.4290
 -2.4283  -2.4108  -2.4108  -1.1917  -1.0240  -0.8810  -0.7075  -0.5740
 -0.5425  -0.5143  -0.4334  -0.4283  -0.4128  -0.3755  -0.3754
 -- Virtual --
  0.0078   0.0225   0.0596   0.0642   0.0876   0.0887   0.1095   0.1270
  0.1282   0.1376   0.1791   0.2052   0.2204   0.2396   0.2542   0.2851
  0.3223   0.3231   0.3506   0.3800   0.3895   0.4604   0.5112   0.5459
  0.5646   0.5703   0.6023   0.6120   0.6265   0.6633   0.6914   0.7327
  0.7746   0.7865   0.7979   0.8266   0.8786   0.8958   0.9007   0.9674
  0.9842   1.0414   1.0766   1.1644   1.2865   1.3466   1.4176   1.5247
  1.5530   1.6026   1.7790   1.8651   1.9545   2.2638   2.2940   2.3096
  2.3326   2.4328   2.4409   2.5665   2.9426   4.2478   4.2676   4.4589
  4.4686   4.4775   4.5026   4.5419   4.5428   4.5557   4.5604   4.5942
  4.7085   4.7687   4.8662   6.5085   6.5269   6.5592   7.1922   7.5247
  8.2131   8.2279   8.2891  14.7076  14.8142  14.9343  28.9541  29.5022
 29.5167  29.5344  29.8488  29.8536  29.8646  29.8853  29.9723  36.6924
 49.4727 130.5610 130.5718 130.5949 154.3345 166.1479 293.9001 293.9114
293.98561028.41201912.2545
 --------------------------------------------------------------

          Ground-State Mulliken Net Atomic Charges

     Atom                 Charge (a.u.)
  ----------------------------------------
      1 I                     0.209810
      2 N                    -0.321926
      3 P                     0.369512
      4 Br                   -0.257397
  ----------------------------------------
  Sum of atomic charges =    -0.000000

 -----------------------------------------------------------------
                    Cartesian Multipole Moments
 -----------------------------------------------------------------
    Charge (ESU x 10^10)
                -0.0000
    Dipole Moment (Debye)
         X       0.4500      Y       0.2424      Z      -0.0000
       Tot       0.5111
    Quadrupole Moments (Debye-Ang)
        XX     -65.5675     XY      -5.8038     YY     -65.2200
        XZ      -0.0000     YZ      -0.0000     ZZ     -65.2851
    Octopole Moments (Debye-Ang^2)
       XXX      27.9111    XXY     -14.4626    XYY       1.3391
       YYY     -33.6758    XXZ       0.0000    XYZ      -0.0000
       YYZ       0.0000    XZZ       2.9744    YZZ      -7.2519
       ZZZ       0.0000
    Hexadecapole Moments (Debye-Ang^3)
      XXXX   -1238.0251   XXXY      -3.2044   XXYY    -249.6021
      XYYY      11.1230   YYYY    -359.1593   XXXZ      -0.0000
      XXYZ      -0.0000   XYYZ      -0.0000   YYYZ      -0.0000
      XXZZ    -224.0222   XYZZ       3.7798   YYZZ     -72.5287
      XZZZ      -0.0000   YZZZ      -0.0000   ZZZZ     -87.3161
 -----------------------------------------------------------------
 DrvMan completing analytic gradient of the correlated energy
 Correlated dipole moment
            1
    1   0.1770403
    2   0.0953772
    3  -0.0000000
 Energy read as -9885.140250920
 Full Analytical Gradient: (in a.u., or Hartree/Bohr)
             1             2             3             4
    1    0.00000776    0.00084225   -0.00092604    0.00007603
    2    0.00006464   -0.00021733    0.00001777    0.00013491
    3    0.00000000   -0.00000000    0.00000000    0.00000000
 Gradient time:  CPU 0.77 s  wall 0.79 s
 ----------------------------------------------------------------
             Standard Nuclear Orientation (Angstroms)
    I     Atom           X                Y                Z
 ----------------------------------------------------------------
    1      I       1.7208199761    -0.2285492655    -0.0000000000
    2      N       0.3959493684     1.3304379217     0.0000000000
    3      P      -1.1433430781     1.4782310838     0.0000000000
    4      Br     -2.1949988040    -0.5530977324    -0.0000000000
 ----------------------------------------------------------------
 Nuclear Repulsion Energy =   669.8236398382 hartrees
 There are       55 alpha and       55 beta electrons

                       Distance Matrix (Angstroms)
             I (  1)   N (  2)   P (  3)
   N (  2)  2.045904
   P (  3)  3.334146  1.546371
   Br(  4)  3.929245  3.203236  2.287417

 Requested basis set is 6-311++G(d,p)
 There are 62 shells and 162 basis functions
 A cutoff of  1.0D-14 yielded   1555 shell pairs
 There are     11346 function pairs (     12802 Cartesian)
 Smallest overlap matrix eigenvalue = 1.78E-03
 Guess MOs from SCF MO coefficient file

 -----------------------------------------------------------------------
  General SCF calculation program by
  Eric Jon Sundstrom, Paul Horn, Yuezhi Mao, Dmitri Zuev, Alec White,
  David Stuck, Shaama M.S., Shane Yost, Joonho Lee, David Small,
  Daniel Levine, Susi Lehtola, Hugh Burton, Evgeny Epifanovsky
 -----------------------------------------------------------------------
 Hartree-Fock
 using 6 threads for integral computing
 -------------------------------------------------------
 OpenMP Integral computing Module                
 Release: version 2.0, May 2017, Q-Chem Inc. Pleasanton 
 -------------------------------------------------------
 A restricted SCF calculation will be
 performed using DIIS
 SCF converges when DIIS error is below 1.0e-08
 ---------------------------------------
  Cycle       Energy         DIIS error
 ---------------------------------------
    1   -9884.3583405635      1.50e-05  
    2   -9884.3583414357      6.98e-06  
    3   -9884.3583415675      4.10e-06  
    4   -9884.3583416325      7.68e-07  
    5   -9884.3583416383      2.96e-07  
    6   -9884.3583416398      1.35e-07  
    7   -9884.3583416402      5.93e-08  
    8   -9884.3583416402      2.18e-08  
    9   -9884.3583416403      6.99e-09  Convergence criterion met
 ---------------------------------------
 SCF time:   CPU 13.03s  wall 2.00s 
 SCF   energy in the final basis set =    -9884.3583416403
 Total energy in the final basis set =    -9884.3583416403


 ------------------------------------------------------------------------------

   CCMAN2: suite of methods based on coupled cluster
           and equation of motion theories.

   Components:
   * libvmm-1.3-trunk
     by Evgeny Epifanovsky, Ilya Kaliman.
   * libtensor-2.5-trunk
     by Evgeny Epifanovsky, Michael Wormit, Dmitry Zuev, Sam Manzer, 
        Ilya Kaliman.
   * libcc-2.5-trunk
     by Evgeny Epifanovsky, Arik Landau, Tomasz Kus, Kirill Khistyaev, 
        Dmitry Zuev, Prashant Manohar, Xintian Feng, Anna Krylov, 
        Matthew Goldey, Alec White, Thomas Jagau, Kaushik Nanda, 
        Anastasia Gunina, Alexander Kunitsa, Joonho Lee.

   CCMAN original authors:
   Anna I. Krylov, C. David Sherrill, Steven R. Gwaltney,
   Edward F. C. Byrd (2000)
   Sergey V. Levchenko, Lyudmila V. Slipchenko, Tao Wang,
   Ana-Maria C. Cristian (2003)
   Piotr A. Pieniazek, C. Melania Oana, Evgeny Epifanovsky (2007)
   Prashant Manohar (2009)

 ------------------------------------------------------------------------------


 Allocating and initializing 30808MB of RAM...
 Calculation will run on 6 cores.


 Alpha MOs, Restricted
 -- Occupied --                  
******* -490.03 -180.91 -169.71 -169.71 -169.71  -80.06  -65.16
  1 A     2 A     3 A     4 A     5 A     6 A     7 A     8 A                  
-58.524 -58.523 -58.523 -37.959 -33.149 -33.143 -33.142 -24.333
  9 A    10 A    11 A    12 A    13 A    14 A    15 A    16 A                  
-24.331 -24.331 -24.325 -24.325 -15.631  -9.844  -7.598  -7.456
 17 A    18 A    19 A    20 A    21 A    22 A    23 A    24 A                  
 -7.450  -7.450  -7.276  -5.512  -5.497  -5.496  -5.491  -5.489
 25 A    26 A    27 A    28 A    29 A    30 A    31 A    32 A                  
 -5.488  -3.195  -3.193  -3.192  -3.185  -3.185  -2.436  -2.429
 33 A    34 A    35 A    36 A    37 A    38 A    39 A    40 A                  
 -2.428  -2.411  -2.411  -1.192  -1.024  -0.881  -0.707  -0.574
 41 A    42 A    43 A    44 A    45 A    46 A    47 A    48 A                  
 -0.543  -0.514  -0.433  -0.428  -0.413  -0.376  -0.375
 49 A    50 A    51 A    52 A    53 A    54 A    55 A                          
 -- Virtual --                   
  0.008   0.022   0.060   0.064   0.088   0.089   0.110   0.127
 56 A    57 A    58 A    59 A    60 A    61 A    62 A    63 A                  
  0.128   0.138   0.179   0.205   0.220   0.240   0.254   0.285
 64 A    65 A    66 A    67 A    68 A    69 A    70 A    71 A                  
  0.322   0.323   0.351   0.380   0.389   0.461   0.511   0.546
 72 A    73 A    74 A    75 A    76 A    77 A    78 A    79 A                  
  0.565   0.570   0.602   0.612   0.626   0.663   0.692   0.733
 80 A    81 A    82 A    83 A    84 A    85 A    86 A    87 A                  
  0.775   0.787   0.798   0.827   0.879   0.896   0.900   0.967
 88 A    89 A    90 A    91 A    92 A    93 A    94 A    95 A                  
  0.984   1.041   1.076   1.164   1.286   1.347   1.418   1.525
 96 A    97 A    98 A    99 A   100 A   101 A   102 A   103 A                  
  1.553   1.603   1.779   1.865   1.954   2.264   2.294   2.310
104 A   105 A   106 A   107 A   108 A   109 A   110 A   111 A                  
  2.333   2.433   2.441   2.567   2.943   4.248   4.268   4.459
112 A   113 A   114 A   115 A   116 A   117 A   118 A   119 A                  
  4.469   4.478   4.503   4.542   4.543   4.556   4.561   4.594
120 A   121 A   122 A   123 A   124 A   125 A   126 A   127 A                  
  4.708   4.769   4.866   6.508   6.527   6.559   7.192   7.525
128 A   129 A   130 A   131 A   132 A   133 A   134 A   135 A                  
  8.213   8.228   8.289  14.708  14.814  14.935  28.954  29.502
136 A   137 A   138 A   139 A   140 A   141 A   142 A   143 A                  
 29.517  29.534  29.849  29.853  29.864  29.885  29.972  36.692
144 A   145 A   146 A   147 A   148 A   149 A   150 A   151 A                  
 49.473 130.561 130.572 130.595 154.334 166.149 293.900 293.912
152 A   153 A   154 A   155 A   156 A   157 A   158 A   159 A                  
293.9861028.4121912.254
160 A   161 A   162 A                                                          

 Beta MOs, Restricted
 -- Occupied --                  
******* -490.03 -180.91 -169.71 -169.71 -169.71  -80.06  -65.16
  1 A     2 A     3 A     4 A     5 A     6 A     7 A     8 A                  
-58.524 -58.523 -58.523 -37.959 -33.149 -33.143 -33.142 -24.333
  9 A    10 A    11 A    12 A    13 A    14 A    15 A    16 A                  
-24.331 -24.331 -24.325 -24.325 -15.631  -9.844  -7.598  -7.456
 17 A    18 A    19 A    20 A    21 A    22 A    23 A    24 A                  
 -7.450  -7.450  -7.276  -5.512  -5.497  -5.496  -5.491  -5.489
 25 A    26 A    27 A    28 A    29 A    30 A    31 A    32 A                  
 -5.488  -3.195  -3.193  -3.192  -3.185  -3.185  -2.436  -2.429
 33 A    34 A    35 A    36 A    37 A    38 A    39 A    40 A                  
 -2.428  -2.411  -2.411  -1.192  -1.024  -0.881  -0.707  -0.574
 41 A    42 A    43 A    44 A    45 A    46 A    47 A    48 A                  
 -0.543  -0.514  -0.433  -0.428  -0.413  -0.376  -0.375
 49 A    50 A    51 A    52 A    53 A    54 A    55 A                          
 -- Virtual --                   
  0.008   0.022   0.060   0.064   0.088   0.089   0.110   0.127
 56 A    57 A    58 A    59 A    60 A    61 A    62 A    63 A                  
  0.128   0.138   0.179   0.205   0.220   0.240   0.254   0.285
 64 A    65 A    66 A    67 A    68 A    69 A    70 A    71 A                  
  0.322   0.323   0.351   0.380   0.389   0.461   0.511   0.546
 72 A    73 A    74 A    75 A    76 A    77 A    78 A    79 A                  
  0.565   0.570   0.602   0.612   0.626   0.663   0.692   0.733
 80 A    81 A    82 A    83 A    84 A    85 A    86 A    87 A                  
  0.775   0.787   0.798   0.827   0.879   0.896   0.900   0.967
 88 A    89 A    90 A    91 A    92 A    93 A    94 A    95 A                  
  0.984   1.041   1.076   1.164   1.286   1.347   1.418   1.525
 96 A    97 A    98 A    99 A   100 A   101 A   102 A   103 A                  
  1.553   1.603   1.779   1.865   1.954   2.264   2.294   2.310
104 A   105 A   106 A   107 A   108 A   109 A   110 A   111 A                  
  2.333   2.433   2.441   2.567   2.943   4.248   4.268   4.459
112 A   113 A   114 A   115 A   116 A   117 A   118 A   119 A                  
  4.469   4.478   4.503   4.542   4.543   4.556   4.561   4.594
120 A   121 A   122 A   123 A   124 A   125 A   126 A   127 A                  
  4.708   4.769   4.866   6.508   6.527   6.559   7.192   7.525
128 A   129 A   130 A   131 A   132 A   133 A   134 A   135 A                  
  8.213   8.228   8.289  14.708  14.814  14.935  28.954  29.502
136 A   137 A   138 A   139 A   140 A   141 A   142 A   143 A                  
 29.517  29.534  29.849  29.853  29.864  29.885  29.972  36.692
144 A   145 A   146 A   147 A   148 A   149 A   150 A   151 A                  
 49.473 130.561 130.572 130.595 154.334 166.149 293.900 293.912
152 A   153 A   154 A   155 A   156 A   157 A   158 A   159 A                  
293.9861028.4121912.254
160 A   161 A   162 A                                                          

 Occupation and symmetry of molecular orbitals

 Point group: C1 (1 irreducible representation).

                           A     All 
 -------------------------------------
 All molecular orbitals:
  - Alpha                  162   162 
  - Beta                   162   162 
 -------------------------------------
 Alpha orbitals:
  - Frozen occupied        33    33  
  - Active occupied        22    22  
  - Active virtual         107   107 
  - Frozen virtual         0     0   
 -------------------------------------
 Beta orbitals:
  - Frozen occupied        33    33  
  - Active occupied        22    22  
  - Active virtual         107   107 
  - Frozen virtual         0     0   
 -------------------------------------

 Import integrals:   CPU 0.00 s  wall 0.00 s

 Import integrals:   CPU 135.61 s  wall 23.98 s

 MP2 amplitudes:   CPU 0.22 s  wall 0.13 s

Running a double precision version
           CCSD T amplitudes will be solved using DIIS.

           Start     Size      MaxIter   EConv     TConv     
           3         7         100       1.00e-07  1.00e-05  
 ------------------------------------------------------------------------------
           Energy (a.u.)   Ediff      Tdiff       Comment
 ------------------------------------------------------------------------------
         -9885.13892565                           
     1   -9885.11203313   2.69e-02   8.16e-01     
     2   -9885.13894531   2.69e-02   1.19e-01     
     3   -9885.13649970   2.45e-03   5.24e-02     
     4   -9885.13919010   2.69e-03   1.94e-02     Switched to DIIS steps.
     5   -9885.14016617   9.76e-04   1.27e-02     
     6   -9885.14022300   5.68e-05   2.96e-03     
     7   -9885.14023899   1.60e-05   1.71e-03     
     8   -9885.14025112   1.21e-05   4.72e-04     
     9   -9885.14025255   1.43e-06   2.68e-04     
    10   -9885.14025172   8.22e-07   7.34e-05     
    11   -9885.14025190   1.74e-07   2.83e-05     
    12   -9885.14025174   1.59e-07   1.25e-05     
    13   -9885.14025171   3.07e-08   4.77e-06     
 ------------------------------------------------------------------------------
         -9885.14025171                           CCSD T converged.

End of double precision
 SCF energy                 = -9884.35834164
 MP2 energy                 = -9885.13892565
 CCSD correlation energy     =    -0.78191007
 CCSD total energy           = -9885.14025171

 CCSD  T1^2 = 0.0183  T2^2 = 0.2908  Leading amplitudes:

 Amplitude    Orbitals with energies
  0.0303       53 (A) A                  ->    57 (A) A                   
              -0.4128                          0.0224                     
  0.0303       53 (A) B                  ->    57 (A) B                   
              -0.4128                          0.0224                     
  0.0296       54 (A) A                  ->    56 (A) A                   
              -0.3755                          0.0078                     
  0.0296       54 (A) B                  ->    56 (A) B                   
              -0.3755                          0.0078                     

 Amplitude    Orbitals with energies
 -0.0677       50 (A) A      50 (A) B    ->    56 (A) A      56 (A) B     
              -0.5144       -0.5144            0.0078        0.0078       
  0.0677       50 (A) A      50 (A) B    ->    56 (A) B      56 (A) A     
              -0.5144       -0.5144            0.0078        0.0078       
  0.0677       50 (A) B      50 (A) A    ->    56 (A) A      56 (A) B     
              -0.5144       -0.5144            0.0078        0.0078       
 -0.0677       50 (A) B      50 (A) A    ->    56 (A) B      56 (A) A     
              -0.5144       -0.5144            0.0078        0.0078       

 Computing CCSD intemediates for later calculations in double precision
 Finished.

Running a double precision version
           CCSD Lambda amplitudes will be solved using DIIS.
           Start     Size      MaxIter   EConv     LConv     
           3         7         100       1.00e-07  1.00e-05  
 ------------------------------------------------------------------------------
            Enorm      Ldiff       Comment
 ------------------------------------------------------------------------------
     1     5.75e-02   4.13e-02     
     2     1.68e-02   6.35e-03     
     3     7.27e-03   1.71e-03     
     4     4.26e-03   1.34e-03     Switched to DIIS steps.
     5     1.32e-03   8.09e-04     
     6     6.52e-04   2.17e-04     
     7     2.20e-04   7.06e-05     
     8     1.02e-04   7.19e-06     
     9     3.65e-05   4.10e-07     
    10     1.67e-05   1.63e-07     
    11     7.88e-06   2.58e-07     
    12     4.14e-06   1.21e-07     
    13     2.04e-06   1.60e-07     
    14     9.24e-07   3.99e-08     
    15     4.37e-07   7.35e-08     
    16     1.94e-07   2.48e-08     
    17     9.81e-08   1.21e-08     
 ------------------------------------------------------------------------------
                                   CCSD Lambda converged.

 Computing density matrices in double precision...
           Orbital response amplitudes will be solved using DIIS.
           Start     Size      MaxIter   EConv     LConv     
           3         7         100       1.00e-06  1.00e-06  
 ------------------------------------------------------------------------------
            Enorm      Ldiff       Comment
 ------------------------------------------------------------------------------
     1     1.18e-01   5.37e-03     
     2     1.11e-01   4.76e-03     
     3     1.37e-01   2.56e-02     
     4     1.72e-02   5.43e-02     Switched to DIIS steps.
     5     8.28e-03   5.21e-03     
     6     1.11e-03   8.96e-04     
     7     9.94e-04   1.02e-04     
     8     3.12e-04   2.12e-04     
     9     6.70e-05   6.10e-05     
    10     1.55e-05   8.60e-06     
    11     7.15e-06   3.41e-07     
    12     2.71e-06   1.30e-06     
    13     8.02e-07   5.74e-07     
 ------------------------------------------------------------------------------
                                   Orbital response converged.

 Computing density matrices... Done.
 CCSD calculation:   CPU 4748.65 s  wall 811.90 s

 Transferring MO TPDM to AO TPDM
 Transferring g2_o1o1o1o1
 Transferring g2_o1o1o1v1
 Transferring g2_o1o1v1v1
 Transferring g2_o1v1o1v1
 Transferring g2_o1v1v1v1
 Transferring g2_v1v1v1v1
 Adding separable TPDM
 Computing TPDM gradient
 --------------------------------------------------------
 2e gradient
  Atom          X               Y               Z
 --------------------------------------------------------
    1        -66.185908       27.016530        0.000000  
    2         -6.968553      -21.815247       -0.000000  
    3         20.401642      -36.884491        0.000000  
    4         52.752819       31.683208       -0.000000  
 --------------------------------------------------------
 --------------------------------------------------------
 Final gradient
  Atom          X               Y               Z
 --------------------------------------------------------
    1        -66.185908       27.016530        0.000000  
    2         -6.968553      -21.815247       -0.000000  
    3         20.401642      -36.884491        0.000000  
    4         52.752819       31.683208       -0.000000  
 --------------------------------------------------------
 Analytic gradient from two-electron contribution:   CPU 615.79 s  wall 118.90 s

 Total ccman2 time:   CPU 5508.24 s  wall 956.87 s


 --------------------------------------------------------------

                    Orbital Energies (a.u.)
 --------------------------------------------------------------

 Alpha MOs
 -- Occupied --
********-490.0299-180.9059-169.7128-169.7114-169.7113 -80.0612 -65.1641
-58.5238 -58.5227 -58.5226 -37.9595 -33.1489 -33.1425 -33.1423 -24.3331
-24.3311 -24.3308 -24.3248 -24.3248 -15.6306  -9.8439  -7.5983  -7.4563
 -7.4503  -7.4496  -7.2758  -5.5118  -5.4965  -5.4959  -5.4906  -5.4891
 -5.4884  -3.1950  -3.1927  -3.1918  -3.1852  -3.1852  -2.4363  -2.4291
 -2.4284  -2.4109  -2.4109  -1.1921  -1.0236  -0.8811  -0.7074  -0.5740
 -0.5427  -0.5144  -0.4332  -0.4281  -0.4128  -0.3755  -0.3755
 -- Virtual --
  0.0078   0.0224   0.0596   0.0643   0.0876   0.0887   0.1095   0.1270
  0.1283   0.1376   0.1792   0.2052   0.2204   0.2396   0.2542   0.2850
  0.3222   0.3231   0.3506   0.3800   0.3895   0.4605   0.5113   0.5460
  0.5645   0.5704   0.6023   0.6120   0.6264   0.6634   0.6918   0.7329
  0.7748   0.7866   0.7980   0.8267   0.8788   0.8960   0.9004   0.9674
  0.9838   1.0413   1.0764   1.1643   1.2862   1.3472   1.4177   1.5247
  1.5529   1.6026   1.7790   1.8650   1.9542   2.2637   2.2940   2.3097
  2.3326   2.4332   2.4409   2.5665   2.9434   4.2477   4.2675   4.4588
  4.4686   4.4784   4.5025   4.5419   4.5430   4.5559   4.5606   4.5943
  4.7084   4.7686   4.8661   6.5085   6.5269   6.5592   7.1923   7.5253
  8.2133   8.2281   8.2892  14.7076  14.8142  14.9351  28.9541  29.5021
 29.5166  29.5343  29.8487  29.8535  29.8645  29.8852  29.9722  36.6925
 49.4728 130.5609 130.5717 130.5948 154.3344 166.1487 293.9003 293.9116
293.98561028.41211912.2544
 --------------------------------------------------------------

          Ground-State Mulliken Net Atomic Charges

     Atom                 Charge (a.u.)
  ----------------------------------------
      1 I                     0.210210
      2 N                    -0.321640
      3 P                     0.369679
      4 Br                   -0.258249
  ----------------------------------------
  Sum of atomic charges =     0.000000

 -----------------------------------------------------------------
                    Cartesian Multipole Moments
 -----------------------------------------------------------------
    Charge (ESU x 10^10)
                 0.0000
    Dipole Moment (Debye)
         X       0.4618      Y       0.2511      Z      -0.0000
       Tot       0.5256
    Quadrupole Moments (Debye-Ang)
        XX     -65.5864     XY      -5.8167     YY     -65.2034
        XZ      -0.0000     YZ      -0.0000     ZZ     -65.2842
    Octopole Moments (Debye-Ang^2)
       XXX      27.9672    XXY     -14.4563    XYY       1.3323
       YYY     -33.6635    XXZ      -0.0000    XYZ      -0.0000
       YYZ       0.0000    XZZ       2.9738    YZZ      -7.2532
       ZZZ       0.0000
    Hexadecapole Moments (Debye-Ang^3)
      XXXX   -1238.0751   XXXY      -3.2891   XXYY    -249.6053
      XYYY      11.0541   YYYY    -359.2718   XXXZ      -0.0000
      XXYZ      -0.0000   XYYZ      -0.0000   YYYZ      -0.0000
      XXZZ    -224.0153   XYZZ       3.7623   YYZZ     -72.5477
      XZZZ      -0.0000   YZZZ      -0.0000   ZZZZ     -87.3143
 -----------------------------------------------------------------
 DrvMan completing analytic gradient of the correlated energy
 Correlated dipole moment
            1
    1   0.1816738
    2   0.0987915
    3  -0.0000000
 Energy read as -9885.140251708
 Full Analytical Gradient: (in a.u., or Hartree/Bohr)
             1             2             3             4
    1    0.00001452    0.00008609   -0.00010618    0.00000557
    2    0.00002364   -0.00012460    0.00017237   -0.00007141
    3    0.00000000   -0.00000000    0.00000000    0.00000000
 Gradient time:  CPU 0.72 s  wall 0.73 s
 ----------------------------------------------------------------
             Standard Nuclear Orientation (Angstroms)
    I     Atom           X                Y                Z
 ----------------------------------------------------------------
    1      I       1.7208199761    -0.2285492655    -0.0000000000
    2      N       0.3959493684     1.3304379217     0.0000000000
    3      P      -1.1433430781     1.4762310838     0.0000000000
    4      Br     -2.1949988040    -0.5530977324    -0.0000000000
 ----------------------------------------------------------------
 Nuclear Repulsion Energy =   669.9611612679 hartrees
 There are       55 alpha and       55 beta electrons

                       Distance Matrix (Angstroms)
             I (  1)   N (  2)   P (  3)
   N (  2)  2.045904
   P (  3)  3.333123  1.546181
   Br(  4)  3.929245  3.203236  2.285641

 Requested basis set is 6-311++G(d,p)
 There are 62 shells and 162 basis functions
 A cutoff of  1.0D-14 yielded   1555 shell pairs
 There are     11346 function pairs (     12802 Cartesian)
 Smallest overlap matrix eigenvalue = 1.78E-03
 Guess MOs from SCF MO coefficient file

 -----------------------------------------------------------------------
  General SCF calculation program by
  Eric Jon Sundstrom, Paul Horn, Yuezhi Mao, Dmitri Zuev, Alec White,
  David Stuck, Shaama M.S., Shane Yost, Joonho Lee, David Small,
  Daniel Levine, Susi Lehtola, Hugh Burton, Evgeny Epifanovsky
 -----------------------------------------------------------------------
 Hartree-Fock
 using 6 threads for integral computing
 -------------------------------------------------------
 OpenMP Integral computing Module                
 Release: version 2.0, May 2017, Q-Chem Inc. Pleasanton 
 -------------------------------------------------------
 A restricted SCF calculation will be
 performed using DIIS
 SCF converges when DIIS error is below 1.0e-08
 ---------------------------------------
  Cycle       Energy         DIIS error
 ---------------------------------------
    1   -9884.3583619873      1.61e-05  
    2   -9884.3583632130      4.08e-06  
    3   -9884.3583633343      1.54e-06  
    4   -9884.3583633476      5.64e-07  
    5   -9884.3583633504      2.13e-07  
    6   -9884.3583633512      1.08e-07  
    7   -9884.3583633512      4.84e-08  
    8   -9884.3583633513      2.05e-08  
    9   -9884.3583633512      8.04e-09  Convergence criterion met
 ---------------------------------------
 SCF time:   CPU 12.82s  wall 2.00s 
 SCF   energy in the final basis set =    -9884.3583633512
 Total energy in the final basis set =    -9884.3583633512


 ------------------------------------------------------------------------------

   CCMAN2: suite of methods based on coupled cluster
           and equation of motion theories.

   Components:
   * libvmm-1.3-trunk
     by Evgeny Epifanovsky, Ilya Kaliman.
   * libtensor-2.5-trunk
     by Evgeny Epifanovsky, Michael Wormit, Dmitry Zuev, Sam Manzer, 
        Ilya Kaliman.
   * libcc-2.5-trunk
     by Evgeny Epifanovsky, Arik Landau, Tomasz Kus, Kirill Khistyaev, 
        Dmitry Zuev, Prashant Manohar, Xintian Feng, Anna Krylov, 
        Matthew Goldey, Alec White, Thomas Jagau, Kaushik Nanda, 
        Anastasia Gunina, Alexander Kunitsa, Joonho Lee.

   CCMAN original authors:
   Anna I. Krylov, C. David Sherrill, Steven R. Gwaltney,
   Edward F. C. Byrd (2000)
   Sergey V. Levchenko, Lyudmila V. Slipchenko, Tao Wang,
   Ana-Maria C. Cristian (2003)
   Piotr A. Pieniazek, C. Melania Oana, Evgeny Epifanovsky (2007)
   Prashant Manohar (2009)

 ------------------------------------------------------------------------------


 Allocating and initializing 30808MB of RAM...
 Calculation will run on 6 cores.


 Alpha MOs, Restricted
 -- Occupied --                  
******* -490.03 -180.91 -169.71 -169.71 -169.71  -80.06  -65.16
  1 A     2 A     3 A     4 A     5 A     6 A     7 A     8 A                  
-58.524 -58.523 -58.523 -37.959 -33.149 -33.142 -33.142 -24.333
  9 A    10 A    11 A    12 A    13 A    14 A    15 A    16 A                  
-24.331 -24.331 -24.325 -24.325 -15.631  -9.844  -7.598  -7.457
 17 A    18 A    19 A    20 A    21 A    22 A    23 A    24 A                  
 -7.451  -7.450  -7.276  -5.512  -5.496  -5.496  -5.490  -5.489
 25 A    26 A    27 A    28 A    29 A    30 A    31 A    32 A                  
 -5.488  -3.195  -3.193  -3.192  -3.186  -3.185  -2.436  -2.429
 33 A    34 A    35 A    36 A    37 A    38 A    39 A    40 A                  
 -2.428  -2.411  -2.411  -1.192  -1.024  -0.881  -0.707  -0.574
 41 A    42 A    43 A    44 A    45 A    46 A    47 A    48 A                  
 -0.543  -0.515  -0.433  -0.428  -0.413  -0.375  -0.375
 49 A    50 A    51 A    52 A    53 A    54 A    55 A                          
 -- Virtual --                   
  0.008   0.022   0.060   0.064   0.088   0.089   0.109   0.127
 56 A    57 A    58 A    59 A    60 A    61 A    62 A    63 A                  
  0.128   0.138   0.179   0.205   0.220   0.240   0.254   0.285
 64 A    65 A    66 A    67 A    68 A    69 A    70 A    71 A                  
  0.322   0.323   0.351   0.380   0.390   0.461   0.511   0.546
 72 A    73 A    74 A    75 A    76 A    77 A    78 A    79 A                  
  0.565   0.570   0.602   0.612   0.627   0.663   0.691   0.733
 80 A    81 A    82 A    83 A    84 A    85 A    86 A    87 A                  
  0.775   0.786   0.798   0.827   0.879   0.896   0.901   0.968
 88 A    89 A    90 A    91 A    92 A    93 A    94 A    95 A                  
  0.984   1.041   1.076   1.164   1.287   1.348   1.418   1.525
 96 A    97 A    98 A    99 A   100 A   101 A   102 A   103 A                  
  1.553   1.603   1.779   1.865   1.955   2.264   2.294   2.310
104 A   105 A   106 A   107 A   108 A   109 A   110 A   111 A                  
  2.333   2.433   2.441   2.567   2.944   4.248   4.268   4.459
112 A   113 A   114 A   115 A   116 A   117 A   118 A   119 A                  
  4.469   4.479   4.503   4.542   4.543   4.556   4.560   4.594
120 A   121 A   122 A   123 A   124 A   125 A   126 A   127 A                  
  4.709   4.769   4.866   6.509   6.527   6.559   7.192   7.525
128 A   129 A   130 A   131 A   132 A   133 A   134 A   135 A                  
  8.213   8.228   8.289  14.708  14.814  14.936  28.954  29.502
136 A   137 A   138 A   139 A   140 A   141 A   142 A   143 A                  
 29.517  29.534  29.849  29.854  29.865  29.885  29.972  36.693
144 A   145 A   146 A   147 A   148 A   149 A   150 A   151 A                  
 49.473 130.561 130.572 130.595 154.334 166.149 293.900 293.911
152 A   153 A   154 A   155 A   156 A   157 A   158 A   159 A                  
293.9861028.4121912.255
160 A   161 A   162 A                                                          

 Beta MOs, Restricted
 -- Occupied --                  
******* -490.03 -180.91 -169.71 -169.71 -169.71  -80.06  -65.16
  1 A     2 A     3 A     4 A     5 A     6 A     7 A     8 A                  
-58.524 -58.523 -58.523 -37.959 -33.149 -33.142 -33.142 -24.333
  9 A    10 A    11 A    12 A    13 A    14 A    15 A    16 A                  
-24.331 -24.331 -24.325 -24.325 -15.631  -9.844  -7.598  -7.457
 17 A    18 A    19 A    20 A    21 A    22 A    23 A    24 A                  
 -7.451  -7.450  -7.276  -5.512  -5.496  -5.496  -5.490  -5.489
 25 A    26 A    27 A    28 A    29 A    30 A    31 A    32 A                  
 -5.488  -3.195  -3.193  -3.192  -3.186  -3.185  -2.436  -2.429
 33 A    34 A    35 A    36 A    37 A    38 A    39 A    40 A                  
 -2.428  -2.411  -2.411  -1.192  -1.024  -0.881  -0.707  -0.574
 41 A    42 A    43 A    44 A    45 A    46 A    47 A    48 A                  
 -0.543  -0.515  -0.433  -0.428  -0.413  -0.375  -0.375
 49 A    50 A    51 A    52 A    53 A    54 A    55 A                          
 -- Virtual --                   
  0.008   0.022   0.060   0.064   0.088   0.089   0.109   0.127
 56 A    57 A    58 A    59 A    60 A    61 A    62 A    63 A                  
  0.128   0.138   0.179   0.205   0.220   0.240   0.254   0.285
 64 A    65 A    66 A    67 A    68 A    69 A    70 A    71 A                  
  0.322   0.323   0.351   0.380   0.390   0.461   0.511   0.546
 72 A    73 A    74 A    75 A    76 A    77 A    78 A    79 A                  
  0.565   0.570   0.602   0.612   0.627   0.663   0.691   0.733
 80 A    81 A    82 A    83 A    84 A    85 A    86 A    87 A                  
  0.775   0.786   0.798   0.827   0.879   0.896   0.901   0.968
 88 A    89 A    90 A    91 A    92 A    93 A    94 A    95 A                  
  0.984   1.041   1.076   1.164   1.287   1.348   1.418   1.525
 96 A    97 A    98 A    99 A   100 A   101 A   102 A   103 A                  
  1.553   1.603   1.779   1.865   1.955   2.264   2.294   2.310
104 A   105 A   106 A   107 A   108 A   109 A   110 A   111 A                  
  2.333   2.433   2.441   2.567   2.944   4.248   4.268   4.459
112 A   113 A   114 A   115 A   116 A   117 A   118 A   119 A                  
  4.469   4.479   4.503   4.542   4.543   4.556   4.560   4.594
120 A   121 A   122 A   123 A   124 A   125 A   126 A   127 A                  
  4.709   4.769   4.866   6.509   6.527   6.559   7.192   7.525
128 A   129 A   130 A   131 A   132 A   133 A   134 A   135 A                  
  8.213   8.228   8.289  14.708  14.814  14.936  28.954  29.502
136 A   137 A   138 A   139 A   140 A   141 A   142 A   143 A                  
 29.517  29.534  29.849  29.854  29.865  29.885  29.972  36.693
144 A   145 A   146 A   147 A   148 A   149 A   150 A   151 A                  
 49.473 130.561 130.572 130.595 154.334 166.149 293.900 293.911
152 A   153 A   154 A   155 A   156 A   157 A   158 A   159 A                  
293.9861028.4121912.255
160 A   161 A   162 A                                                          

 Occupation and symmetry of molecular orbitals

 Point group: C1 (1 irreducible representation).

                           A     All 
 -------------------------------------
 All molecular orbitals:
  - Alpha                  162   162 
  - Beta                   162   162 
 -------------------------------------
 Alpha orbitals:
  - Frozen occupied        33    33  
  - Active occupied        22    22  
  - Active virtual         107   107 
  - Frozen virtual         0     0   
 -------------------------------------
 Beta orbitals:
  - Frozen occupied        33    33  
  - Active occupied        22    22  
  - Active virtual         107   107 
  - Frozen virtual         0     0   
 -------------------------------------

 Import integrals:   CPU 0.00 s  wall 0.00 s

 Import integrals:   CPU 129.65 s  wall 22.43 s

 MP2 amplitudes:   CPU 0.28 s  wall 0.19 s

Running a double precision version
           CCSD T amplitudes will be solved using DIIS.

           Start     Size      MaxIter   EConv     TConv     
           3         7         100       1.00e-07  1.00e-05  
 ------------------------------------------------------------------------------
           Energy (a.u.)   Ediff      Tdiff       Comment
 ------------------------------------------------------------------------------
         -9885.13892978                           
     1   -9885.11204473   2.69e-02   8.16e-01     
     2   -9885.13894497   2.69e-02   1.19e-01     
     3   -9885.13650280   2.44e-03   5.24e-02     
     4   -9885.13919105   2.69e-03   1.94e-02     Switched to DIIS steps.
     5   -9885.14016598   9.75e-04   1.26e-02     
     6   -9885.14022265   5.67e-05   2.95e-03     
     7   -9885.14023863   1.60e-05   1.70e-03     
     8   -9885.14025073   1.21e-05   4.72e-04     
     9   -9885.14025216   1.43e-06   2.68e-04     
    10   -9885.14025134   8.22e-07   7.34e-05     
    11   -9885.14025151   1.73e-07   2.83e-05     
    12   -9885.14025136   1.59e-07   1.25e-05     
    13   -9885.14025132   3.10e-08   4.78e-06     
 ------------------------------------------------------------------------------
         -9885.14025132                           CCSD T converged.

End of double precision
 SCF energy                 = -9884.35836335
 MP2 energy                 = -9885.13892978
 CCSD correlation energy     =    -0.78188797
 CCSD total energy           = -9885.14025132

 CCSD  T1^2 = 0.0182  T2^2 = 0.2907  Leading amplitudes:

 Amplitude    Orbitals with energies
  0.0302       53 (A) A                  ->    57 (A) A                   
              -0.4127                          0.0225                     
  0.0302       53 (A) B                  ->    57 (A) B                   
              -0.4127                          0.0225                     
 -0.0296       55 (A) A                  ->    56 (A) A                   
              -0.3755                          0.0079                     
 -0.0296       55 (A) B                  ->    56 (A) B                   
              -0.3755                          0.0079                     

 Amplitude    Orbitals with energies
 -0.0676       50 (A) A      50 (A) B    ->    56 (A) A      56 (A) B     
              -0.5145       -0.5145            0.0079        0.0079       
  0.0676       50 (A) A      50 (A) B    ->    56 (A) B      56 (A) A     
              -0.5145       -0.5145            0.0079        0.0079       
  0.0676       50 (A) B      50 (A) A    ->    56 (A) A      56 (A) B     
              -0.5145       -0.5145            0.0079        0.0079       
 -0.0676       50 (A) B      50 (A) A    ->    56 (A) B      56 (A) A     
              -0.5145       -0.5145            0.0079        0.0079       

 Computing CCSD intemediates for later calculations in double precision
 Finished.

Running a double precision version
           CCSD Lambda amplitudes will be solved using DIIS.
           Start     Size      MaxIter   EConv     LConv     
           3         7         100       1.00e-07  1.00e-05  
 ------------------------------------------------------------------------------
            Enorm      Ldiff       Comment
 ------------------------------------------------------------------------------
     1     5.75e-02   4.13e-02     
     2     1.67e-02   6.34e-03     
     3     7.26e-03   1.71e-03     
     4     4.26e-03   1.33e-03     Switched to DIIS steps.
     5     1.32e-03   8.08e-04     
     6     6.50e-04   2.17e-04     
     7     2.19e-04   7.04e-05     
     8     1.02e-04   7.20e-06     
     9     3.64e-05   4.40e-07     
    10     1.66e-05   1.79e-07     
    11     7.81e-06   2.67e-07     
    12     4.10e-06   1.25e-07     
    13     2.02e-06   1.57e-07     
    14     9.18e-07   3.84e-08     
    15     4.34e-07   7.27e-08     
    16     1.93e-07   2.45e-08     
    17     9.74e-08   1.20e-08     
 ------------------------------------------------------------------------------
                                   CCSD Lambda converged.

 Computing density matrices in double precision...
           Orbital response amplitudes will be solved using DIIS.
           Start     Size      MaxIter   EConv     LConv     
           3         7         100       1.00e-06  1.00e-06  
 ------------------------------------------------------------------------------
            Enorm      Ldiff       Comment
 ------------------------------------------------------------------------------
     1     1.18e-01   5.41e-03     
     2     1.11e-01   4.74e-03     
     3     1.37e-01   2.55e-02     
     4     1.72e-02   5.43e-02     Switched to DIIS steps.
     5     8.27e-03   5.22e-03     
     6     1.11e-03   8.97e-04     
     7     9.91e-04   1.03e-04     
     8     3.11e-04   2.11e-04     
     9     6.68e-05   6.07e-05     
    10     1.54e-05   8.57e-06     
    11     7.12e-06   3.39e-07     
    12     2.70e-06   1.29e-06     
    13     7.98e-07   5.69e-07     
 ------------------------------------------------------------------------------
                                   Orbital response converged.

 Computing density matrices... Done.
 CCSD calculation:   CPU 4748.02 s  wall 811.70 s

 Transferring MO TPDM to AO TPDM
 Transferring g2_o1o1o1o1
 Transferring g2_o1o1o1v1
 Transferring g2_o1o1v1v1
 Transferring g2_o1v1o1v1
 Transferring g2_o1v1v1v1
 Transferring g2_v1v1v1v1
 Adding separable TPDM
 Computing TPDM gradient
 --------------------------------------------------------
 2e gradient
  Atom          X               Y               Z
 --------------------------------------------------------
    1        -66.197964       27.010810       -0.000000  
    2         -6.972644      -21.848581        0.000000  
    3         20.381485      -36.870986       -0.000000  
    4         52.789123       31.708758       -0.000000  
 --------------------------------------------------------
 --------------------------------------------------------
 Final gradient
  Atom          X               Y               Z
 --------------------------------------------------------
    1        -66.197964       27.010810       -0.000000  
    2         -6.972644      -21.848581        0.000000  
    3         20.381485      -36.870986       -0.000000  
    4         52.789123       31.708758       -0.000000  
 --------------------------------------------------------
 Analytic gradient from two-electron contribution:   CPU 616.15 s  wall 117.14 s

 Total ccman2 time:   CPU 5509.61 s  wall 955.41 s


 --------------------------------------------------------------

                    Orbital Energies (a.u.)
 --------------------------------------------------------------

 Alpha MOs
 -- Occupied --
********-490.0301-180.9058-169.7127-169.7113-169.7112 -80.0610 -65.1644
-58.5241 -58.5230 -58.5228 -37.9594 -33.1488 -33.1425 -33.1422 -24.3331
-24.3310 -24.3307 -24.3248 -24.3248 -15.6305  -9.8441  -7.5981  -7.4566
 -7.4505  -7.4499  -7.2758  -5.5117  -5.4965  -5.4958  -5.4905  -5.4890
 -5.4883  -3.1953  -3.1929  -3.1921  -3.1855  -3.1855  -2.4362  -2.4290
 -2.4283  -2.4108  -2.4108  -1.1921  -1.0240  -0.8810  -0.7074  -0.5741
 -0.5427  -0.5145  -0.4335  -0.4284  -0.4127  -0.3755  -0.3755
 -- Virtual --
  0.0079   0.0225   0.0597   0.0643   0.0876   0.0887   0.1095   0.1270
  0.1282   0.1378   0.1792   0.2052   0.2205   0.2396   0.2542   0.2850
  0.3222   0.3231   0.3507   0.3800   0.3895   0.4605   0.5111   0.5459
  0.5646   0.5703   0.6022   0.6120   0.6265   0.6633   0.6914   0.7330
  0.7746   0.7865   0.7979   0.8267   0.8788   0.8961   0.9009   0.9675
  0.9843   1.0412   1.0765   1.1642   1.2869   1.3476   1.4179   1.5247
  1.5529   1.6026   1.7791   1.8649   1.9547   2.2638   2.2941   2.3096
  2.3327   2.4333   2.4410   2.5667   2.9437   4.2478   4.2677   4.4589
  4.4686   4.4787   4.5026   4.5419   4.5428   4.5558   4.5605   4.5942
  4.7085   4.7689   4.8662   6.5085   6.5269   6.5592   7.1922   7.5255
  8.2131   8.2279   8.2892  14.7078  14.8144  14.9356  28.9541  29.5022
 29.5167  29.5344  29.8488  29.8536  29.8645  29.8852  29.9723  36.6927
 49.4727 130.5610 130.5717 130.5949 154.3345 166.1490 293.9001 293.9114
293.98571028.41201912.2545
 --------------------------------------------------------------

          Ground-State Mulliken Net Atomic Charges

     Atom                 Charge (a.u.)
  ----------------------------------------
      1 I                     0.209608
      2 N                    -0.321647
      3 P                     0.369380
      4 Br                   -0.257341
  ----------------------------------------
  Sum of atomic charges =    -0.000000

 -----------------------------------------------------------------
                    Cartesian Multipole Moments
 -----------------------------------------------------------------
    Charge (ESU x 10^10)
                -0.0000
    Dipole Moment (Debye)
         X       0.4520      Y       0.2399      Z       0.0000
       Tot       0.5117
    Quadrupole Moments (Debye-Ang)
        XX     -65.5715     XY      -5.7931     YY     -65.2268
        XZ      -0.0000     YZ      -0.0000     ZZ     -65.2809
    Octopole Moments (Debye-Ang^2)
       XXX      27.8641    XXY     -14.4672    XYY       1.3533
       YYY     -33.6473    XXZ      -0.0000    XYZ      -0.0000
       YYZ       0.0000    XZZ       2.9580    YZZ      -7.2356
       ZZZ       0.0000
    Hexadecapole Moments (Debye-Ang^3)
      XXXX   -1237.8378   XXXY      -3.2410   XXYY    -249.5650
      XYYY      11.0647   YYYY    -358.9657   XXXZ      -0.0000
      XXYZ      -0.0000   XYYZ       0.0000   YYYZ      -0.0000
      XXZZ    -223.9912   XYZZ       3.7516   YYZZ     -72.4860
      XZZZ      -0.0000   YZZZ      -0.0000   ZZZZ     -87.3042
 -----------------------------------------------------------------
 DrvMan completing analytic gradient of the correlated energy
 Correlated dipole moment
            1
    1   0.1778407
    2   0.0943840
    3   0.0000000
 Energy read as -9885.140251324
 Full Analytical Gradient: (in a.u., or Hartree/Bohr)
             1             2             3             4
    1   -0.00006936   -0.00014596    0.00013359    0.00008173
    2    0.00007208    0.00003354   -0.00037604    0.00027043
    3    0.00000000   -0.00000000    0.00000000   -0.00000000
 Gradient time:  CPU 0.76 s  wall 0.77 s
 ----------------------------------------------------------------
             Standard Nuclear Orientation (Angstroms)
    I     Atom           X                Y                Z
 ----------------------------------------------------------------
    1      I       1.7208199761    -0.2285492655    -0.0000000000
    2      N       0.3959493684     1.3304379217     0.0000000000
    3      P      -1.1433430781     1.4772310838     0.0010000000
    4      Br     -2.1949988040    -0.5530977324    -0.0000000000
 ----------------------------------------------------------------
 Nuclear Repulsion Energy =   669.8923684047 hartrees
 There are       55 alpha and       55 beta electrons

                       Distance Matrix (Angstroms)
             I (  1)   N (  2)   P (  3)
   N (  2)  2.045904
   P (  3)  3.333634  1.546276
   Br(  4)  3.929245  3.203236  2.286529

 Requested basis set is 6-311++G(d,p)
 There are 62 shells and 162 basis functions
 A cutoff of  1.0D-14 yielded   1555 shell pairs
 There are     11346 function pairs (     12802 Cartesian)
 Smallest overlap matrix eigenvalue = 1.78E-03
 Guess MOs from SCF MO coefficient file

 -----------------------------------------------------------------------
  General SCF calculation program by
  Eric Jon Sundstrom, Paul Horn, Yuezhi Mao, Dmitri Zuev, Alec White,
  David Stuck, Shaama M.S., Shane Yost, Joonho Lee, David Small,
  Daniel Levine, Susi Lehtola, Hugh Burton, Evgeny Epifanovsky
 -----------------------------------------------------------------------
 Hartree-Fock
 using 6 threads for integral computing
 -------------------------------------------------------
 OpenMP Integral computing Module                
 Release: version 2.0, May 2017, Q-Chem Inc. Pleasanton 
 -------------------------------------------------------
 A restricted SCF calculation will be
 performed using DIIS
 SCF converges when DIIS error is below 1.0e-08
 ---------------------------------------
  Cycle       Energy         DIIS error
 ---------------------------------------
    1   -9884.3583520537      1.08e-05  
    2   -9884.3583526537      2.86e-06  
    3   -9884.3583527263      9.94e-07  
    4   -9884.3583527342      4.20e-07  
    5   -9884.3583527362      1.68e-07  
    6   -9884.3583527366      8.19e-08  
    7   -9884.3583527368      4.30e-08  
    8   -9884.3583527367      1.54e-08  
    9   -9884.3583527367      5.29e-09  Convergence criterion met
 ---------------------------------------
 SCF time:   CPU 12.83s  wall 3.00s 
 SCF   energy in the final basis set =    -9884.3583527367
 Total energy in the final basis set =    -9884.3583527367


 ------------------------------------------------------------------------------

   CCMAN2: suite of methods based on coupled cluster
           and equation of motion theories.

   Components:
   * libvmm-1.3-trunk
     by Evgeny Epifanovsky, Ilya Kaliman.
   * libtensor-2.5-trunk
     by Evgeny Epifanovsky, Michael Wormit, Dmitry Zuev, Sam Manzer, 
        Ilya Kaliman.
   * libcc-2.5-trunk
     by Evgeny Epifanovsky, Arik Landau, Tomasz Kus, Kirill Khistyaev, 
        Dmitry Zuev, Prashant Manohar, Xintian Feng, Anna Krylov, 
        Matthew Goldey, Alec White, Thomas Jagau, Kaushik Nanda, 
        Anastasia Gunina, Alexander Kunitsa, Joonho Lee.

   CCMAN original authors:
   Anna I. Krylov, C. David Sherrill, Steven R. Gwaltney,
   Edward F. C. Byrd (2000)
   Sergey V. Levchenko, Lyudmila V. Slipchenko, Tao Wang,
   Ana-Maria C. Cristian (2003)
   Piotr A. Pieniazek, C. Melania Oana, Evgeny Epifanovsky (2007)
   Prashant Manohar (2009)

 ------------------------------------------------------------------------------


 Allocating and initializing 30808MB of RAM...
 Calculation will run on 6 cores.


 Alpha MOs, Restricted
 -- Occupied --                  
******* -490.03 -180.91 -169.71 -169.71 -169.71  -80.06  -65.16
  1 A     2 A     3 A     4 A     5 A     6 A     7 A     8 A                  
-58.524 -58.523 -58.523 -37.959 -33.149 -33.143 -33.142 -24.333
  9 A    10 A    11 A    12 A    13 A    14 A    15 A    16 A                  
-24.331 -24.331 -24.325 -24.325 -15.631  -9.844  -7.598  -7.456
 17 A    18 A    19 A    20 A    21 A    22 A    23 A    24 A                  
 -7.450  -7.450  -7.276  -5.512  -5.496  -5.496  -5.491  -5.489
 25 A    26 A    27 A    28 A    29 A    30 A    31 A    32 A                  
 -5.488  -3.195  -3.193  -3.192  -3.185  -3.185  -2.436  -2.429
 33 A    34 A    35 A    36 A    37 A    38 A    39 A    40 A                  
 -2.428  -2.411  -2.411  -1.192  -1.024  -0.881  -0.707  -0.574
 41 A    42 A    43 A    44 A    45 A    46 A    47 A    48 A                  
 -0.543  -0.514  -0.433  -0.428  -0.413  -0.376  -0.375
 49 A    50 A    51 A    52 A    53 A    54 A    55 A                          
 -- Virtual --                   
  0.008   0.022   0.060   0.064   0.088   0.089   0.110   0.127
 56 A    57 A    58 A    59 A    60 A    61 A    62 A    63 A                  
  0.128   0.138   0.179   0.205   0.220   0.240   0.254   0.285
 64 A    65 A    66 A    67 A    68 A    69 A    70 A    71 A                  
  0.322   0.323   0.351   0.380   0.390   0.461   0.511   0.546
 72 A    73 A    74 A    75 A    76 A    77 A    78 A    79 A                  
  0.565   0.570   0.602   0.612   0.626   0.663   0.692   0.733
 80 A    81 A    82 A    83 A    84 A    85 A    86 A    87 A                  
  0.775   0.787   0.798   0.827   0.879   0.896   0.901   0.967
 88 A    89 A    90 A    91 A    92 A    93 A    94 A    95 A                  
  0.984   1.041   1.076   1.164   1.287   1.347   1.418   1.525
 96 A    97 A    98 A    99 A   100 A   101 A   102 A   103 A                  
  1.553   1.603   1.779   1.865   1.954   2.264   2.294   2.310
104 A   105 A   106 A   107 A   108 A   109 A   110 A   111 A                  
  2.333   2.433   2.441   2.567   2.944   4.248   4.268   4.459
112 A   113 A   114 A   115 A   116 A   117 A   118 A   119 A                  
  4.469   4.479   4.503   4.542   4.543   4.556   4.561   4.594
120 A   121 A   122 A   123 A   124 A   125 A   126 A   127 A                  
  4.708   4.769   4.866   6.508   6.527   6.559   7.192   7.525
128 A   129 A   130 A   131 A   132 A   133 A   134 A   135 A                  
  8.213   8.228   8.289  14.708  14.814  14.935  28.954  29.502
136 A   137 A   138 A   139 A   140 A   141 A   142 A   143 A                  
 29.517  29.534  29.849  29.854  29.864  29.885  29.972  36.693
144 A   145 A   146 A   147 A   148 A   149 A   150 A   151 A                  
 49.473 130.561 130.572 130.595 154.334 166.149 293.900 293.912
152 A   153 A   154 A   155 A   156 A   157 A   158 A   159 A                  
293.9861028.4121912.254
160 A   161 A   162 A                                                          

 Beta MOs, Restricted
 -- Occupied --                  
******* -490.03 -180.91 -169.71 -169.71 -169.71  -80.06  -65.16
  1 A     2 A     3 A     4 A     5 A     6 A     7 A     8 A                  
-58.524 -58.523 -58.523 -37.959 -33.149 -33.143 -33.142 -24.333
  9 A    10 A    11 A    12 A    13 A    14 A    15 A    16 A                  
-24.331 -24.331 -24.325 -24.325 -15.631  -9.844  -7.598  -7.456
 17 A    18 A    19 A    20 A    21 A    22 A    23 A    24 A                  
 -7.450  -7.450  -7.276  -5.512  -5.496  -5.496  -5.491  -5.489
 25 A    26 A    27 A    28 A    29 A    30 A    31 A    32 A                  
 -5.488  -3.195  -3.193  -3.192  -3.185  -3.185  -2.436  -2.429
 33 A    34 A    35 A    36 A    37 A    38 A    39 A    40 A                  
 -2.428  -2.411  -2.411  -1.192  -1.024  -0.881  -0.707  -0.574
 41 A    42 A    43 A    44 A    45 A    46 A    47 A    48 A                  
 -0.543  -0.514  -0.433  -0.428  -0.413  -0.376  -0.375
 49 A    50 A    51 A    52 A    53 A    54 A    55 A                          
 -- Virtual --                   
  0.008   0.022   0.060   0.064   0.088   0.089   0.110   0.127
 56 A    57 A    58 A    59 A    60 A    61 A    62 A    63 A                  
  0.128   0.138   0.179   0.205   0.220   0.240   0.254   0.285
 64 A    65 A    66 A    67 A    68 A    69 A    70 A    71 A                  
  0.322   0.323   0.351   0.380   0.390   0.461   0.511   0.546
 72 A    73 A    74 A    75 A    76 A    77 A    78 A    79 A                  
  0.565   0.570   0.602   0.612   0.626   0.663   0.692   0.733
 80 A    81 A    82 A    83 A    84 A    85 A    86 A    87 A                  
  0.775   0.787   0.798   0.827   0.879   0.896   0.901   0.967
 88 A    89 A    90 A    91 A    92 A    93 A    94 A    95 A                  
  0.984   1.041   1.076   1.164   1.287   1.347   1.418   1.525
 96 A    97 A    98 A    99 A   100 A   101 A   102 A   103 A                  
  1.553   1.603   1.779   1.865   1.954   2.264   2.294   2.310
104 A   105 A   106 A   107 A   108 A   109 A   110 A   111 A                  
  2.333   2.433   2.441   2.567   2.944   4.248   4.268   4.459
112 A   113 A   114 A   115 A   116 A   117 A   118 A   119 A                  
  4.469   4.479   4.503   4.542   4.543   4.556   4.561   4.594
120 A   121 A   122 A   123 A   124 A   125 A   126 A   127 A                  
  4.708   4.769   4.866   6.508   6.527   6.559   7.192   7.525
128 A   129 A   130 A   131 A   132 A   133 A   134 A   135 A                  
  8.213   8.228   8.289  14.708  14.814  14.935  28.954  29.502
136 A   137 A   138 A   139 A   140 A   141 A   142 A   143 A                  
 29.517  29.534  29.849  29.854  29.864  29.885  29.972  36.693
144 A   145 A   146 A   147 A   148 A   149 A   150 A   151 A                  
 49.473 130.561 130.572 130.595 154.334 166.149 293.900 293.912
152 A   153 A   154 A   155 A   156 A   157 A   158 A   159 A                  
293.9861028.4121912.254
160 A   161 A   162 A                                                          

 Occupation and symmetry of molecular orbitals

 Point group: C1 (1 irreducible representation).

                           A     All 
 -------------------------------------
 All molecular orbitals:
  - Alpha                  162   162 
  - Beta                   162   162 
 -------------------------------------
 Alpha orbitals:
  - Frozen occupied        33    33  
  - Active occupied        22    22  
  - Active virtual         107   107 
  - Frozen virtual         0     0   
 -------------------------------------
 Beta orbitals:
  - Frozen occupied        33    33  
  - Active occupied        22    22  
  - Active virtual         107   107 
  - Frozen virtual         0     0   
 -------------------------------------

 Import integrals:   CPU 0.00 s  wall 0.00 s

 Import integrals:   CPU 130.66 s  wall 22.94 s

 MP2 amplitudes:   CPU 0.22 s  wall 0.13 s

Running a double precision version
           CCSD T amplitudes will be solved using DIIS.

           Start     Size      MaxIter   EConv     TConv     
           3         7         100       1.00e-07  1.00e-05  
 ------------------------------------------------------------------------------
           Energy (a.u.)   Ediff      Tdiff       Comment
 ------------------------------------------------------------------------------
         -9885.13892795                           
     1   -9885.11203916   2.69e-02   8.16e-01     
     2   -9885.13894537   2.69e-02   1.19e-01     
     3   -9885.13650148   2.44e-03   5.24e-02     
     4   -9885.13919081   2.69e-03   1.94e-02     Switched to DIIS steps.
     5   -9885.14016630   9.75e-04   1.26e-02     
     6   -9885.14022305   5.68e-05   2.96e-03     
     7   -9885.14023904   1.60e-05   1.70e-03     
     8   -9885.14025115   1.21e-05   4.72e-04     
     9   -9885.14025258   1.43e-06   2.68e-04     
    10   -9885.14025176   8.22e-07   7.34e-05     
    11   -9885.14025193   1.73e-07   2.83e-05     
    12   -9885.14025178   1.59e-07   1.25e-05     
    13   -9885.14025174   3.08e-08   4.77e-06     
 ------------------------------------------------------------------------------
         -9885.14025174                           CCSD T converged.

End of double precision
 SCF energy                 = -9884.35835274
 MP2 energy                 = -9885.13892795
 CCSD correlation energy     =    -0.78189901
 CCSD total energy           = -9885.14025174

 CCSD  T1^2 = 0.0183  T2^2 = 0.2907  Leading amplitudes:

 Amplitude    Orbitals with energies
  0.0303       53 (A) A                  ->    57 (A) A                   
              -0.4128                          0.0224                     
  0.0303       53 (A) B                  ->    57 (A) B                   
              -0.4128                          0.0224                     
 -0.0262       51 (A) A                  ->    56 (A) A                   
              -0.4333                          0.0079                     
 -0.0262       51 (A) B                  ->    56 (A) B                   
              -0.4333                          0.0079                     

 Amplitude    Orbitals with energies
 -0.0676       50 (A) A      50 (A) B    ->    56 (A) A      56 (A) B     
              -0.5145       -0.5145            0.0079        0.0079       
  0.0676       50 (A) A      50 (A) B    ->    56 (A) B      56 (A) A     
              -0.5145       -0.5145            0.0079        0.0079       
  0.0676       50 (A) B      50 (A) A    ->    56 (A) A      56 (A) B     
              -0.5145       -0.5145            0.0079        0.0079       
 -0.0676       50 (A) B      50 (A) A    ->    56 (A) B      56 (A) A     
              -0.5145       -0.5145            0.0079        0.0079       

 Computing CCSD intemediates for later calculations in double precision
 Finished.

Running a double precision version
           CCSD Lambda amplitudes will be solved using DIIS.
           Start     Size      MaxIter   EConv     LConv     
           3         7         100       1.00e-07  1.00e-05  
 ------------------------------------------------------------------------------
            Enorm      Ldiff       Comment
 ------------------------------------------------------------------------------
     1     5.75e-02   4.13e-02     
     2     1.67e-02   6.35e-03     
     3     7.26e-03   1.71e-03     
     4     4.26e-03   1.33e-03     Switched to DIIS steps.
     5     1.32e-03   8.08e-04     
     6     6.51e-04   2.17e-04     
     7     2.20e-04   7.05e-05     
     8     1.02e-04   7.19e-06     
     9     3.64e-05   4.25e-07     
    10     1.67e-05   1.71e-07     
    11     7.84e-06   2.62e-07     
    12     4.12e-06   1.23e-07     
    13     2.03e-06   1.59e-07     
    14     9.21e-07   3.91e-08     
    15     4.36e-07   7.31e-08     
    16     1.93e-07   2.47e-08     
    17     9.77e-08   1.21e-08     
 ------------------------------------------------------------------------------
                                   CCSD Lambda converged.

 Computing density matrices in double precision...
           Orbital response amplitudes will be solved using DIIS.
           Start     Size      MaxIter   EConv     LConv     
           3         7         100       1.00e-06  1.00e-06  
 ------------------------------------------------------------------------------
            Enorm      Ldiff       Comment
 ------------------------------------------------------------------------------
     1     1.18e-01   5.32e-03     
     2     1.11e-01   4.86e-03     
     3     1.37e-01   2.56e-02     
     4     1.72e-02   5.43e-02     Switched to DIIS steps.
     5     8.31e-03   5.25e-03     
     6     1.11e-03   9.07e-04     
     7     1.00e-03   1.04e-04     
     8     3.16e-04   2.11e-04     
     9     6.66e-05   6.31e-05     
    10     1.52e-05   8.63e-06     
    11     7.16e-06   3.87e-07     
    12     2.72e-06   1.31e-06     
    13     7.91e-07   5.69e-07     
 ------------------------------------------------------------------------------
                                   Orbital response converged.

 Computing density matrices... Done.
 CCSD calculation:   CPU 4747.81 s  wall 811.73 s

 Transferring MO TPDM to AO TPDM
 Transferring g2_o1o1o1o1
 Transferring g2_o1o1o1v1
 Transferring g2_o1o1v1v1
 Transferring g2_o1v1o1v1
 Transferring g2_o1v1v1v1
 Transferring g2_v1v1v1v1
 Adding separable TPDM
 Computing TPDM gradient
 --------------------------------------------------------
 2e gradient
  Atom          X               Y               Z
 --------------------------------------------------------
    1        -66.191930       27.013670        0.004493  
    2         -6.970613      -21.831910        0.014158  
    3         20.391583      -36.877737       -0.030645  
    4         52.770960       31.695977        0.011994  
 --------------------------------------------------------
 --------------------------------------------------------
 Final gradient
  Atom          X               Y               Z
 --------------------------------------------------------
    1        -66.191930       27.013670        0.004493  
    2         -6.970613      -21.831910        0.014158  
    3         20.391583      -36.877737       -0.030645  
    4         52.770960       31.695977        0.011994  
 --------------------------------------------------------
 Analytic gradient from two-electron contribution:   CPU 617.57 s  wall 118.10 s

 Total ccman2 time:   CPU 5504.20 s  wall 954.72 s


 --------------------------------------------------------------

                    Orbital Energies (a.u.)
 --------------------------------------------------------------

 Alpha MOs
 -- Occupied --
********-490.0300-180.9058-169.7128-169.7114-169.7113 -80.0611 -65.1642
-58.5240 -58.5229 -58.5227 -37.9594 -33.1489 -33.1425 -33.1422 -24.3331
-24.3310 -24.3308 -24.3248 -24.3248 -15.6306  -9.8440  -7.5982  -7.4565
 -7.4504  -7.4498  -7.2758  -5.5118  -5.4965  -5.4959  -5.4906  -5.4890
 -5.4883  -3.1952  -3.1928  -3.1919  -3.1854  -3.1854  -2.4363  -2.4290
 -2.4284  -2.4108  -2.4108  -1.1921  -1.0238  -0.8811  -0.7074  -0.5741
 -0.5427  -0.5145  -0.4333  -0.4282  -0.4128  -0.3755  -0.3755
 -- Virtual --
  0.0079   0.0224   0.0596   0.0643   0.0876   0.0887   0.1095   0.1270
  0.1283   0.1377   0.1792   0.2052   0.2204   0.2396   0.2542   0.2850
  0.3222   0.3231   0.3506   0.3800   0.3895   0.4605   0.5112   0.5460
  0.5646   0.5704   0.6022   0.6120   0.6265   0.6633   0.6916   0.7330
  0.7747   0.7865   0.7979   0.8267   0.8788   0.8961   0.9006   0.9674
  0.9841   1.0413   1.0765   1.1642   1.2866   1.3474   1.4178   1.5247
  1.5529   1.6026   1.7790   1.8650   1.9545   2.2637   2.2940   2.3096
  2.3327   2.4333   2.4410   2.5666   2.9435   4.2478   4.2676   4.4588
  4.4686   4.4786   4.5025   4.5419   4.5429   4.5558   4.5605   4.5943
  4.7085   4.7688   4.8662   6.5085   6.5269   6.5592   7.1922   7.5254
  8.2132   8.2280   8.2892  14.7077  14.8143  14.9353  28.9541  29.5022
 29.5166  29.5343  29.8488  29.8535  29.8645  29.8852  29.9722  36.6926
 49.4728 130.5609 130.5717 130.5948 154.3344 166.1488 293.9002 293.9115
293.98571028.41211912.2545
 --------------------------------------------------------------

          Ground-State Mulliken Net Atomic Charges

     Atom                 Charge (a.u.)
  ----------------------------------------
      1 I                     0.209909
      2 N                    -0.321644
      3 P                     0.369530
      4 Br                   -0.257795
  ----------------------------------------
  Sum of atomic charges =    -0.000000

 -----------------------------------------------------------------
                    Cartesian Multipole Moments
 -----------------------------------------------------------------
    Charge (ESU x 10^10)
                -0.0000
    Dipole Moment (Debye)
         X       0.4569      Y       0.2455      Z       0.0017
       Tot       0.5187
    Quadrupole Moments (Debye-Ang)
        XX     -65.5789     XY      -5.8049     YY     -65.2151
        XZ      -0.0009     YZ       0.0022     ZZ     -65.2826
    Octopole Moments (Debye-Ang^2)
       XXX      27.9157    XXY     -14.4618    XYY       1.3428
       YYY     -33.6554    XXZ      -0.0123    XYZ      -0.0038
       YYZ      -0.0118    XZZ       2.9659    YZZ      -7.2444
       ZZZ      -0.0336
    Hexadecapole Moments (Debye-Ang^3)
      XXXX   -1237.9565   XXXY      -3.2651   XXYY    -249.5851
      XYYY      11.0594   YYYY    -359.1187   XXXZ       0.0510
      XXYZ      -0.0138   XYYZ       0.0184   YYYZ      -0.0527
      XXZZ    -224.0033   XYZZ       3.7570   YYZZ     -72.5169
      XZZZ       0.0400   YZZZ      -0.0505   ZZZZ     -87.3093
 -----------------------------------------------------------------
 DrvMan completing analytic gradient of the correlated energy
 Correlated dipole moment
            1
    1   0.1797569
    2   0.0965891
    3   0.0006702
 Energy read as -9885.140251745
 Full Analytical Gradient: (in a.u., or Hartree/Bohr)
             1             2             3             4
    1   -0.00002743   -0.00002963    0.00001356    0.00004349
    2    0.00004785   -0.00004547   -0.00010157    0.00009920
    3    0.00001855   -0.00004298    0.00003684   -0.00001241
 Gradient time:  CPU 0.74 s  wall 0.76 s
 ----------------------------------------------------------------
             Standard Nuclear Orientation (Angstroms)
    I     Atom           X                Y                Z
 ----------------------------------------------------------------
    1      I       1.7208199761    -0.2285492655    -0.0000000000
    2      N       0.3959493684     1.3304379217     0.0000000000
    3      P      -1.1433430781     1.4772310838     0.0000000000
    4      Br     -2.1939988040    -0.5530977324    -0.0000000000
 ----------------------------------------------------------------
 Nuclear Repulsion Energy =   669.9904308872 hartrees
 There are       55 alpha and       55 beta electrons

                       Distance Matrix (Angstroms)
             I (  1)   N (  2)   P (  3)
   N (  2)  2.045904
   P (  3)  3.333634  1.546276
   Br(  4)  3.928249  3.202427  2.286069

 Requested basis set is 6-311++G(d,p)
 There are 62 shells and 162 basis functions
 A cutoff of  1.0D-14 yielded   1555 shell pairs
 There are     11346 function pairs (     12802 Cartesian)
 Smallest overlap matrix eigenvalue = 1.78E-03
 Guess MOs from SCF MO coefficient file

 -----------------------------------------------------------------------
  General SCF calculation program by
  Eric Jon Sundstrom, Paul Horn, Yuezhi Mao, Dmitri Zuev, Alec White,
  David Stuck, Shaama M.S., Shane Yost, Joonho Lee, David Small,
  Daniel Levine, Susi Lehtola, Hugh Burton, Evgeny Epifanovsky
 -----------------------------------------------------------------------
 Hartree-Fock
 using 6 threads for integral computing
 -------------------------------------------------------
 OpenMP Integral computing Module                
 Release: version 2.0, May 2017, Q-Chem Inc. Pleasanton 
 -------------------------------------------------------
 A restricted SCF calculation will be
 performed using DIIS
 SCF converges when DIIS error is below 1.0e-08
 ---------------------------------------
  Cycle       Energy         DIIS error
 ---------------------------------------
    1   -9884.3583567329      7.97e-06  
    2   -9884.3583570934      2.28e-06  
    3   -9884.3583571435      1.06e-06  
    4   -9884.3583571501      5.45e-07  
    5   -9884.3583571523      1.81e-07  
    6   -9884.3583571528      7.77e-08  
    7   -9884.3583571528      3.07e-08  
    8   -9884.3583571528      1.09e-08  
    9   -9884.3583571529      4.03e-09  Convergence criterion met
 ---------------------------------------
 SCF time:   CPU 12.93s  wall 2.00s 
 SCF   energy in the final basis set =    -9884.3583571529
 Total energy in the final basis set =    -9884.3583571529


 ------------------------------------------------------------------------------

   CCMAN2: suite of methods based on coupled cluster
           and equation of motion theories.

   Components:
   * libvmm-1.3-trunk
     by Evgeny Epifanovsky, Ilya Kaliman.
   * libtensor-2.5-trunk
     by Evgeny Epifanovsky, Michael Wormit, Dmitry Zuev, Sam Manzer, 
        Ilya Kaliman.
   * libcc-2.5-trunk
     by Evgeny Epifanovsky, Arik Landau, Tomasz Kus, Kirill Khistyaev, 
        Dmitry Zuev, Prashant Manohar, Xintian Feng, Anna Krylov, 
        Matthew Goldey, Alec White, Thomas Jagau, Kaushik Nanda, 
        Anastasia Gunina, Alexander Kunitsa, Joonho Lee.

   CCMAN original authors:
   Anna I. Krylov, C. David Sherrill, Steven R. Gwaltney,
   Edward F. C. Byrd (2000)
   Sergey V. Levchenko, Lyudmila V. Slipchenko, Tao Wang,
   Ana-Maria C. Cristian (2003)
   Piotr A. Pieniazek, C. Melania Oana, Evgeny Epifanovsky (2007)
   Prashant Manohar (2009)

 ------------------------------------------------------------------------------


 Allocating and initializing 30808MB of RAM...
 Calculation will run on 6 cores.


 Alpha MOs, Restricted
 -- Occupied --                  
******* -490.03 -180.91 -169.71 -169.71 -169.71  -80.06  -65.16
  1 A     2 A     3 A     4 A     5 A     6 A     7 A     8 A                  
-58.524 -58.523 -58.523 -37.959 -33.149 -33.142 -33.142 -24.333
  9 A    10 A    11 A    12 A    13 A    14 A    15 A    16 A                  
-24.331 -24.331 -24.325 -24.325 -15.631  -9.844  -7.598  -7.457
 17 A    18 A    19 A    20 A    21 A    22 A    23 A    24 A                  
 -7.450  -7.450  -7.276  -5.512  -5.496  -5.496  -5.491  -5.489
 25 A    26 A    27 A    28 A    29 A    30 A    31 A    32 A                  
 -5.488  -3.195  -3.193  -3.192  -3.185  -3.185  -2.436  -2.429
 33 A    34 A    35 A    36 A    37 A    38 A    39 A    40 A                  
 -2.428  -2.411  -2.411  -1.192  -1.024  -0.881  -0.707  -0.574
 41 A    42 A    43 A    44 A    45 A    46 A    47 A    48 A                  
 -0.543  -0.514  -0.433  -0.428  -0.413  -0.375  -0.375
 49 A    50 A    51 A    52 A    53 A    54 A    55 A                          
 -- Virtual --                   
  0.008   0.022   0.060   0.064   0.088   0.089   0.110   0.127
 56 A    57 A    58 A    59 A    60 A    61 A    62 A    63 A                  
  0.128   0.138   0.179   0.205   0.220   0.240   0.254   0.285
 64 A    65 A    66 A    67 A    68 A    69 A    70 A    71 A                  
  0.322   0.323   0.351   0.380   0.390   0.461   0.511   0.546
 72 A    73 A    74 A    75 A    76 A    77 A    78 A    79 A                  
  0.565   0.570   0.602   0.612   0.627   0.663   0.691   0.733
 80 A    81 A    82 A    83 A    84 A    85 A    86 A    87 A                  
  0.775   0.787   0.798   0.827   0.879   0.896   0.901   0.968
 88 A    89 A    90 A    91 A    92 A    93 A    94 A    95 A                  
  0.984   1.041   1.076   1.164   1.287   1.348   1.418   1.525
 96 A    97 A    98 A    99 A   100 A   101 A   102 A   103 A                  
  1.553   1.603   1.779   1.865   1.955   2.264   2.294   2.310
104 A   105 A   106 A   107 A   108 A   109 A   110 A   111 A                  
  2.333   2.433   2.441   2.567   2.944   4.248   4.268   4.459
112 A   113 A   114 A   115 A   116 A   117 A   118 A   119 A                  
  4.469   4.479   4.503   4.542   4.543   4.556   4.561   4.594
120 A   121 A   122 A   123 A   124 A   125 A   126 A   127 A                  
  4.709   4.769   4.866   6.509   6.527   6.559   7.192   7.525
128 A   129 A   130 A   131 A   132 A   133 A   134 A   135 A                  
  8.213   8.228   8.289  14.708  14.814  14.935  28.954  29.502
136 A   137 A   138 A   139 A   140 A   141 A   142 A   143 A                  
 29.517  29.534  29.849  29.854  29.865  29.885  29.972  36.693
144 A   145 A   146 A   147 A   148 A   149 A   150 A   151 A                  
 49.473 130.561 130.572 130.595 154.334 166.149 293.900 293.912
152 A   153 A   154 A   155 A   156 A   157 A   158 A   159 A                  
293.9861028.4121912.254
160 A   161 A   162 A                                                          

 Beta MOs, Restricted
 -- Occupied --                  
******* -490.03 -180.91 -169.71 -169.71 -169.71  -80.06  -65.16
  1 A     2 A     3 A     4 A     5 A     6 A     7 A     8 A                  
-58.524 -58.523 -58.523 -37.959 -33.149 -33.142 -33.142 -24.333
  9 A    10 A    11 A    12 A    13 A    14 A    15 A    16 A                  
-24.331 -24.331 -24.325 -24.325 -15.631  -9.844  -7.598  -7.457
 17 A    18 A    19 A    20 A    21 A    22 A    23 A    24 A                  
 -7.450  -7.450  -7.276  -5.512  -5.496  -5.496  -5.491  -5.489
 25 A    26 A    27 A    28 A    29 A    30 A    31 A    32 A                  
 -5.488  -3.195  -3.193  -3.192  -3.185  -3.185  -2.436  -2.429
 33 A    34 A    35 A    36 A    37 A    38 A    39 A    40 A                  
 -2.428  -2.411  -2.411  -1.192  -1.024  -0.881  -0.707  -0.574
 41 A    42 A    43 A    44 A    45 A    46 A    47 A    48 A                  
 -0.543  -0.514  -0.433  -0.428  -0.413  -0.375  -0.375
 49 A    50 A    51 A    52 A    53 A    54 A    55 A                          
 -- Virtual --                   
  0.008   0.022   0.060   0.064   0.088   0.089   0.110   0.127
 56 A    57 A    58 A    59 A    60 A    61 A    62 A    63 A                  
  0.128   0.138   0.179   0.205   0.220   0.240   0.254   0.285
 64 A    65 A    66 A    67 A    68 A    69 A    70 A    71 A                  
  0.322   0.323   0.351   0.380   0.390   0.461   0.511   0.546
 72 A    73 A    74 A    75 A    76 A    77 A    78 A    79 A                  
  0.565   0.570   0.602   0.612   0.627   0.663   0.691   0.733
 80 A    81 A    82 A    83 A    84 A    85 A    86 A    87 A                  
  0.775   0.787   0.798   0.827   0.879   0.896   0.901   0.968
 88 A    89 A    90 A    91 A    92 A    93 A    94 A    95 A                  
  0.984   1.041   1.076   1.164   1.287   1.348   1.418   1.525
 96 A    97 A    98 A    99 A   100 A   101 A   102 A   103 A                  
  1.553   1.603   1.779   1.865   1.955   2.264   2.294   2.310
104 A   105 A   106 A   107 A   108 A   109 A   110 A   111 A                  
  2.333   2.433   2.441   2.567   2.944   4.248   4.268   4.459
112 A   113 A   114 A   115 A   116 A   117 A   118 A   119 A                  
  4.469   4.479   4.503   4.542   4.543   4.556   4.561   4.594
120 A   121 A   122 A   123 A   124 A   125 A   126 A   127 A                  
  4.709   4.769   4.866   6.509   6.527   6.559   7.192   7.525
128 A   129 A   130 A   131 A   132 A   133 A   134 A   135 A                  
  8.213   8.228   8.289  14.708  14.814  14.935  28.954  29.502
136 A   137 A   138 A   139 A   140 A   141 A   142 A   143 A                  
 29.517  29.534  29.849  29.854  29.865  29.885  29.972  36.693
144 A   145 A   146 A   147 A   148 A   149 A   150 A   151 A                  
 49.473 130.561 130.572 130.595 154.334 166.149 293.900 293.912
152 A   153 A   154 A   155 A   156 A   157 A   158 A   159 A                  
293.9861028.4121912.254
160 A   161 A   162 A                                                          

 Occupation and symmetry of molecular orbitals

 Point group: C1 (1 irreducible representation).

                           A     All 
 -------------------------------------
 All molecular orbitals:
  - Alpha                  162   162 
  - Beta                   162   162 
 -------------------------------------
 Alpha orbitals:
  - Frozen occupied        33    33  
  - Active occupied        22    22  
  - Active virtual         107   107 
  - Frozen virtual         0     0   
 -------------------------------------
 Beta orbitals:
  - Frozen occupied        33    33  
  - Active occupied        22    22  
  - Active virtual         107   107 
  - Frozen virtual         0     0   
 -------------------------------------

 Import integrals:   CPU 0.00 s  wall 0.00 s

 Import integrals:   CPU 129.67 s  wall 22.74 s

 MP2 amplitudes:   CPU 0.30 s  wall 0.21 s

Running a double precision version
           CCSD T amplitudes will be solved using DIIS.

           Start     Size      MaxIter   EConv     TConv     
           3         7         100       1.00e-07  1.00e-05  
 ------------------------------------------------------------------------------
           Energy (a.u.)   Ediff      Tdiff       Comment
 ------------------------------------------------------------------------------
         -9885.13892665                           
     1   -9885.11204227   2.69e-02   8.16e-01     
     2   -9885.13894444   2.69e-02   1.19e-01     
     3   -9885.13650241   2.44e-03   5.24e-02     
     4   -9885.13919102   2.69e-03   1.94e-02     Switched to DIIS steps.
     5   -9885.14016624   9.75e-04   1.26e-02     
     6   -9885.14022295   5.67e-05   2.96e-03     
     7   -9885.14023894   1.60e-05   1.70e-03     
     8   -9885.14025104   1.21e-05   4.72e-04     
     9   -9885.14025247   1.43e-06   2.68e-04     
    10   -9885.14025165   8.22e-07   7.34e-05     
    11   -9885.14025182   1.73e-07   2.83e-05     
    12   -9885.14025166   1.59e-07   1.25e-05     
    13   -9885.14025163   3.09e-08   4.77e-06     
 ------------------------------------------------------------------------------
         -9885.14025163                           CCSD T converged.

End of double precision
 SCF energy                 = -9884.35835715
 MP2 energy                 = -9885.13892665
 CCSD correlation energy     =    -0.78189448
 CCSD total energy           = -9885.14025163

 CCSD  T1^2 = 0.0183  T2^2 = 0.2907  Leading amplitudes:

 Amplitude    Orbitals with energies
  0.0302       53 (A) A                  ->    57 (A) A                   
              -0.4128                          0.0225                     
  0.0302       53 (A) B                  ->    57 (A) B                   
              -0.4128                          0.0225                     
  0.0296       54 (A) A                  ->    56 (A) A                   
              -0.3755                          0.0079                     
  0.0296       54 (A) B                  ->    56 (A) B                   
              -0.3755                          0.0079                     

 Amplitude    Orbitals with energies
 -0.0676       50 (A) A      50 (A) B    ->    56 (A) A      56 (A) B     
              -0.5145       -0.5145            0.0079        0.0079       
  0.0676       50 (A) A      50 (A) B    ->    56 (A) B      56 (A) A     
              -0.5145       -0.5145            0.0079        0.0079       
  0.0676       50 (A) B      50 (A) A    ->    56 (A) A      56 (A) B     
              -0.5145       -0.5145            0.0079        0.0079       
 -0.0676       50 (A) B      50 (A) A    ->    56 (A) B      56 (A) A     
              -0.5145       -0.5145            0.0079        0.0079       

 Computing CCSD intemediates for later calculations in double precision
 Finished.

Running a double precision version
           CCSD Lambda amplitudes will be solved using DIIS.
           Start     Size      MaxIter   EConv     LConv     
           3         7         100       1.00e-07  1.00e-05  
 ------------------------------------------------------------------------------
            Enorm      Ldiff       Comment
 ------------------------------------------------------------------------------
     1     5.75e-02   4.13e-02     
     2     1.67e-02   6.34e-03     
     3     7.26e-03   1.71e-03     
     4     4.26e-03   1.33e-03     Switched to DIIS steps.
     5     1.32e-03   8.08e-04     
     6     6.51e-04   2.17e-04     
     7     2.20e-04   7.04e-05     
     8     1.02e-04   7.19e-06     
     9     3.64e-05   4.26e-07     
    10     1.67e-05   1.72e-07     
    11     7.83e-06   2.63e-07     
    12     4.12e-06   1.23e-07     
    13     2.03e-06   1.58e-07     
    14     9.20e-07   3.89e-08     
    15     4.35e-07   7.30e-08     
    16     1.93e-07   2.46e-08     
    17     9.76e-08   1.20e-08     
 ------------------------------------------------------------------------------
                                   CCSD Lambda converged.

 Computing density matrices in double precision...
           Orbital response amplitudes will be solved using DIIS.
           Start     Size      MaxIter   EConv     LConv     
           3         7         100       1.00e-06  1.00e-06  
 ------------------------------------------------------------------------------
            Enorm      Ldiff       Comment
 ------------------------------------------------------------------------------
     1     1.18e-01   5.40e-03     
     2     1.11e-01   4.75e-03     
     3     1.37e-01   2.55e-02     
     4     1.72e-02   5.43e-02     Switched to DIIS steps.
     5     8.27e-03   5.22e-03     
     6     1.11e-03   8.96e-04     
     7     9.92e-04   1.03e-04     
     8     3.11e-04   2.11e-04     
     9     6.69e-05   6.08e-05     
    10     1.54e-05   8.58e-06     
    11     7.12e-06   3.40e-07     
    12     2.70e-06   1.29e-06     
    13     7.99e-07   5.70e-07     
 ------------------------------------------------------------------------------
                                   Orbital response converged.

 Computing density matrices... Done.
 CCSD calculation:   CPU 4744.88 s  wall 811.55 s

 Transferring MO TPDM to AO TPDM
 Transferring g2_o1o1o1o1
 Transferring g2_o1o1o1v1
 Transferring g2_o1o1v1v1
 Transferring g2_o1v1o1v1
 Transferring g2_o1v1v1v1
 Transferring g2_v1v1v1v1
 Adding separable TPDM
 Computing TPDM gradient
 --------------------------------------------------------
 2e gradient
  Atom          X               Y               Z
 --------------------------------------------------------
    1        -66.208248       27.011782        0.000003  
    2         -6.970798      -21.833181       -0.000004  
    3         20.396947      -36.894228        0.000000  
    4         52.782099       31.715627        0.000001  
 --------------------------------------------------------
 --------------------------------------------------------
 Final gradient
  Atom          X               Y               Z
 --------------------------------------------------------
    1        -66.208248       27.011782        0.000003  
    2         -6.970798      -21.833181       -0.000004  
    3         20.396947      -36.894228        0.000000  
    4         52.782099       31.715627        0.000001  
 --------------------------------------------------------
 Analytic gradient from two-electron contribution:   CPU 616.26 s  wall 118.42 s

 Total ccman2 time:   CPU 5498.69 s  wall 954.68 s


 --------------------------------------------------------------

                    Orbital Energies (a.u.)
 --------------------------------------------------------------

 Alpha MOs
 -- Occupied --
********-490.0300-180.9058-169.7127-169.7113-169.7113 -80.0611 -65.1643
-58.5240 -58.5229 -58.5228 -37.9594 -33.1488 -33.1425 -33.1422 -24.3331
-24.3310 -24.3308 -24.3248 -24.3248 -15.6305  -9.8441  -7.5982  -7.4565
 -7.4505  -7.4498  -7.2758  -5.5117  -5.4965  -5.4958  -5.4905  -5.4890
 -5.4883  -3.1952  -3.1928  -3.1920  -3.1854  -3.1854  -2.4363  -2.4290
 -2.4283  -2.4108  -2.4108  -1.1921  -1.0239  -0.8810  -0.7074  -0.5741
 -0.5427  -0.5145  -0.4334  -0.4282  -0.4128  -0.3755  -0.3755
 -- Virtual --
  0.0079   0.0225   0.0596   0.0643   0.0876   0.0887   0.1095   0.1270
  0.1283   0.1377   0.1792   0.2052   0.2204   0.2396   0.2542   0.2850
  0.3222   0.3231   0.3506   0.3800   0.3895   0.4606   0.5112   0.5459
  0.5646   0.5703   0.6023   0.6120   0.6265   0.6633   0.6915   0.7329
  0.7747   0.7865   0.7980   0.8267   0.8788   0.8961   0.9007   0.9676
  0.9842   1.0413   1.0765   1.1643   1.2867   1.3475   1.4179   1.5247
  1.5530   1.6026   1.7791   1.8650   1.9546   2.2637   2.2941   2.3096
  2.3327   2.4333   2.4410   2.5667   2.9436   4.2478   4.2676   4.4589
  4.4686   4.4786   4.5026   4.5419   4.5429   4.5558   4.5605   4.5944
  4.7085   4.7689   4.8662   6.5085   6.5269   6.5592   7.1922   7.5254
  8.2132   8.2280   8.2892  14.7077  14.8144  14.9354  28.9541  29.5022
 29.5167  29.5343  29.8488  29.8536  29.8645  29.8852  29.9722  36.6926
 49.4728 130.5610 130.5717 130.5949 154.3345 166.1488 293.9002 293.9115
293.98571028.41211912.2545
 --------------------------------------------------------------

          Ground-State Mulliken Net Atomic Charges

     Atom                 Charge (a.u.)
  ----------------------------------------
      1 I                     0.209863
      2 N                    -0.321755
      3 P                     0.369519
      4 Br                   -0.257627
  ----------------------------------------
  Sum of atomic charges =    -0.000000

 -----------------------------------------------------------------
                    Cartesian Multipole Moments
 -----------------------------------------------------------------
    Charge (ESU x 10^10)
                -0.0000
    Dipole Moment (Debye)
         X       0.4539      Y       0.2440      Z      -0.0000
       Tot       0.5153
    Quadrupole Moments (Debye-Ang)
        XX     -65.5732     XY      -5.8033     YY     -65.2159
        XZ       0.0000     YZ      -0.0000     ZZ     -65.2819
    Octopole Moments (Debye-Ang^2)
       XXX      27.8343    XXY     -14.4636    XYY       1.3204
       YYY     -33.6626    XXZ       0.0000    XYZ      -0.0000
       YYZ       0.0000    XZZ       2.9436    YZZ      -7.2454
       ZZZ      -0.0000
    Hexadecapole Moments (Debye-Ang^3)
      XXXX   -1237.4086   XXXY      -3.2370   XXYY    -249.5073
      XYYY      11.0977   YYYY    -359.1222   XXXZ       0.0000
      XXYZ      -0.0000   XYYZ       0.0000   YYYZ      -0.0000
      XXZZ    -223.9140   XYZZ       3.7691   YYZZ     -72.5173
      XZZZ       0.0000   YZZZ      -0.0000   ZZZZ     -87.3072
 -----------------------------------------------------------------
 DrvMan completing analytic gradient of the correlated energy
 Correlated dipole moment
            1
    1   0.1785728
    2   0.0960118
    3  -0.0000001
 Energy read as -9885.140251632
 Full Analytical Gradient: (in a.u., or Hartree/Bohr)
             1             2             3             4
    1   -0.00002346   -0.00007000   -0.00001850    0.00011195
    2    0.00004445   -0.00007887   -0.00013975    0.00017417
    3   -0.00000002    0.00000003   -0.00000001   -0.00000000
 Gradient time:  CPU 0.78 s  wall 0.79 s
 ----------------------------------------------------------------
             Standard Nuclear Orientation (Angstroms)
    I     Atom           X                Y                Z
 ----------------------------------------------------------------
    1      I       1.7208199761    -0.2285492655    -0.0000000000
    2      N       0.3959493684     1.3304379217     0.0000000000
    3      P      -1.1433430781     1.4772310838     0.0000000000
    4      Br     -2.1959988040    -0.5530977324    -0.0000000000
 ----------------------------------------------------------------
 Nuclear Repulsion Energy =   669.7943828847 hartrees
 There are       55 alpha and       55 beta electrons

                       Distance Matrix (Angstroms)
             I (  1)   N (  2)   P (  3)
   N (  2)  2.045904
   P (  3)  3.333634  1.546276
   Br(  4)  3.930242  3.204045  2.286989

 Requested basis set is 6-311++G(d,p)
 There are 62 shells and 162 basis functions
 A cutoff of  1.0D-14 yielded   1555 shell pairs
 There are     11346 function pairs (     12802 Cartesian)
 Smallest overlap matrix eigenvalue = 1.78E-03
 Guess MOs from SCF MO coefficient file

 -----------------------------------------------------------------------
  General SCF calculation program by
  Eric Jon Sundstrom, Paul Horn, Yuezhi Mao, Dmitri Zuev, Alec White,
  David Stuck, Shaama M.S., Shane Yost, Joonho Lee, David Small,
  Daniel Levine, Susi Lehtola, Hugh Burton, Evgeny Epifanovsky
 -----------------------------------------------------------------------
 Hartree-Fock
 using 6 threads for integral computing
 -------------------------------------------------------
 OpenMP Integral computing Module                
 Release: version 2.0, May 2017, Q-Chem Inc. Pleasanton 
 -------------------------------------------------------
 A restricted SCF calculation will be
 performed using DIIS
 SCF converges when DIIS error is below 1.0e-08
 ---------------------------------------
  Cycle       Energy         DIIS error
 ---------------------------------------
    1   -9884.3583479872      6.80e-06  
    2   -9884.3583482552      2.14e-06  
    3   -9884.3583482883      1.46e-06  
    4   -9884.3583482978      4.78e-07  
    5   -9884.3583482999      1.60e-07  
    6   -9884.3583483003      6.42e-08  
    7   -9884.3583483003      2.30e-08  
    8   -9884.3583483003      1.08e-08  
    9   -9884.3583483001      5.16e-09  Convergence criterion met
 ---------------------------------------
 SCF time:   CPU 12.82s  wall 3.00s 
 SCF   energy in the final basis set =    -9884.3583483001
 Total energy in the final basis set =    -9884.3583483001


 ------------------------------------------------------------------------------

   CCMAN2: suite of methods based on coupled cluster
           and equation of motion theories.

   Components:
   * libvmm-1.3-trunk
     by Evgeny Epifanovsky, Ilya Kaliman.
   * libtensor-2.5-trunk
     by Evgeny Epifanovsky, Michael Wormit, Dmitry Zuev, Sam Manzer, 
        Ilya Kaliman.
   * libcc-2.5-trunk
     by Evgeny Epifanovsky, Arik Landau, Tomasz Kus, Kirill Khistyaev, 
        Dmitry Zuev, Prashant Manohar, Xintian Feng, Anna Krylov, 
        Matthew Goldey, Alec White, Thomas Jagau, Kaushik Nanda, 
        Anastasia Gunina, Alexander Kunitsa, Joonho Lee.

   CCMAN original authors:
   Anna I. Krylov, C. David Sherrill, Steven R. Gwaltney,
   Edward F. C. Byrd (2000)
   Sergey V. Levchenko, Lyudmila V. Slipchenko, Tao Wang,
   Ana-Maria C. Cristian (2003)
   Piotr A. Pieniazek, C. Melania Oana, Evgeny Epifanovsky (2007)
   Prashant Manohar (2009)

 ------------------------------------------------------------------------------


 Allocating and initializing 30808MB of RAM...
 Calculation will run on 6 cores.


 Alpha MOs, Restricted
 -- Occupied --                  
******* -490.03 -180.91 -169.71 -169.71 -169.71  -80.06  -65.16
  1 A     2 A     3 A     4 A     5 A     6 A     7 A     8 A                  
-58.524 -58.523 -58.523 -37.959 -33.149 -33.143 -33.142 -24.333
  9 A    10 A    11 A    12 A    13 A    14 A    15 A    16 A                  
-24.331 -24.331 -24.325 -24.325 -15.631  -9.844  -7.598  -7.456
 17 A    18 A    19 A    20 A    21 A    22 A    23 A    24 A                  
 -7.450  -7.450  -7.276  -5.512  -5.497  -5.496  -5.491  -5.489
 25 A    26 A    27 A    28 A    29 A    30 A    31 A    32 A                  
 -5.488  -3.195  -3.193  -3.192  -3.185  -3.185  -2.436  -2.429
 33 A    34 A    35 A    36 A    37 A    38 A    39 A    40 A                  
 -2.428  -2.411  -2.411  -1.192  -1.024  -0.881  -0.707  -0.574
 41 A    42 A    43 A    44 A    45 A    46 A    47 A    48 A                  
 -0.543  -0.514  -0.433  -0.428  -0.413  -0.376  -0.376
 49 A    50 A    51 A    52 A    53 A    54 A    55 A                          
 -- Virtual --                   
  0.008   0.022   0.060   0.064   0.088   0.089   0.110   0.127
 56 A    57 A    58 A    59 A    60 A    61 A    62 A    63 A                  
  0.128   0.138   0.179   0.205   0.220   0.240   0.254   0.285
 64 A    65 A    66 A    67 A    68 A    69 A    70 A    71 A                  
  0.322   0.323   0.351   0.380   0.390   0.461   0.511   0.546
 72 A    73 A    74 A    75 A    76 A    77 A    78 A    79 A                  
  0.565   0.570   0.602   0.612   0.626   0.663   0.692   0.733
 80 A    81 A    82 A    83 A    84 A    85 A    86 A    87 A                  
  0.775   0.787   0.798   0.827   0.879   0.896   0.901   0.967
 88 A    89 A    90 A    91 A    92 A    93 A    94 A    95 A                  
  0.984   1.041   1.076   1.164   1.286   1.347   1.418   1.525
 96 A    97 A    98 A    99 A   100 A   101 A   102 A   103 A                  
  1.553   1.603   1.779   1.865   1.954   2.264   2.294   2.310
104 A   105 A   106 A   107 A   108 A   109 A   110 A   111 A                  
  2.333   2.433   2.441   2.567   2.944   4.248   4.268   4.459
112 A   113 A   114 A   115 A   116 A   117 A   118 A   119 A                  
  4.469   4.479   4.503   4.542   4.543   4.556   4.561   4.594
120 A   121 A   122 A   123 A   124 A   125 A   126 A   127 A                  
  4.708   4.769   4.866   6.508   6.527   6.559   7.192   7.525
128 A   129 A   130 A   131 A   132 A   133 A   134 A   135 A                  
  8.213   8.228   8.289  14.708  14.814  14.935  28.954  29.502
136 A   137 A   138 A   139 A   140 A   141 A   142 A   143 A                  
 29.517  29.534  29.849  29.854  29.864  29.885  29.972  36.693
144 A   145 A   146 A   147 A   148 A   149 A   150 A   151 A                  
 49.473 130.561 130.572 130.595 154.334 166.149 293.900 293.912
152 A   153 A   154 A   155 A   156 A   157 A   158 A   159 A                  
293.9861028.4121912.254
160 A   161 A   162 A                                                          

 Beta MOs, Restricted
 -- Occupied --                  
******* -490.03 -180.91 -169.71 -169.71 -169.71  -80.06  -65.16
  1 A     2 A     3 A     4 A     5 A     6 A     7 A     8 A                  
-58.524 -58.523 -58.523 -37.959 -33.149 -33.143 -33.142 -24.333
  9 A    10 A    11 A    12 A    13 A    14 A    15 A    16 A                  
-24.331 -24.331 -24.325 -24.325 -15.631  -9.844  -7.598  -7.456
 17 A    18 A    19 A    20 A    21 A    22 A    23 A    24 A                  
 -7.450  -7.450  -7.276  -5.512  -5.497  -5.496  -5.491  -5.489
 25 A    26 A    27 A    28 A    29 A    30 A    31 A    32 A                  
 -5.488  -3.195  -3.193  -3.192  -3.185  -3.185  -2.436  -2.429
 33 A    34 A    35 A    36 A    37 A    38 A    39 A    40 A                  
 -2.428  -2.411  -2.411  -1.192  -1.024  -0.881  -0.707  -0.574
 41 A    42 A    43 A    44 A    45 A    46 A    47 A    48 A                  
 -0.543  -0.514  -0.433  -0.428  -0.413  -0.376  -0.376
 49 A    50 A    51 A    52 A    53 A    54 A    55 A                          
 -- Virtual --                   
  0.008   0.022   0.060   0.064   0.088   0.089   0.110   0.127
 56 A    57 A    58 A    59 A    60 A    61 A    62 A    63 A                  
  0.128   0.138   0.179   0.205   0.220   0.240   0.254   0.285
 64 A    65 A    66 A    67 A    68 A    69 A    70 A    71 A                  
  0.322   0.323   0.351   0.380   0.390   0.461   0.511   0.546
 72 A    73 A    74 A    75 A    76 A    77 A    78 A    79 A                  
  0.565   0.570   0.602   0.612   0.626   0.663   0.692   0.733
 80 A    81 A    82 A    83 A    84 A    85 A    86 A    87 A                  
  0.775   0.787   0.798   0.827   0.879   0.896   0.901   0.967
 88 A    89 A    90 A    91 A    92 A    93 A    94 A    95 A                  
  0.984   1.041   1.076   1.164   1.286   1.347   1.418   1.525
 96 A    97 A    98 A    99 A   100 A   101 A   102 A   103 A                  
  1.553   1.603   1.779   1.865   1.954   2.264   2.294   2.310
104 A   105 A   106 A   107 A   108 A   109 A   110 A   111 A                  
  2.333   2.433   2.441   2.567   2.944   4.248   4.268   4.459
112 A   113 A   114 A   115 A   116 A   117 A   118 A   119 A                  
  4.469   4.479   4.503   4.542   4.543   4.556   4.561   4.594
120 A   121 A   122 A   123 A   124 A   125 A   126 A   127 A                  
  4.708   4.769   4.866   6.508   6.527   6.559   7.192   7.525
128 A   129 A   130 A   131 A   132 A   133 A   134 A   135 A                  
  8.213   8.228   8.289  14.708  14.814  14.935  28.954  29.502
136 A   137 A   138 A   139 A   140 A   141 A   142 A   143 A                  
 29.517  29.534  29.849  29.854  29.864  29.885  29.972  36.693
144 A   145 A   146 A   147 A   148 A   149 A   150 A   151 A                  
 49.473 130.561 130.572 130.595 154.334 166.149 293.900 293.912
152 A   153 A   154 A   155 A   156 A   157 A   158 A   159 A                  
293.9861028.4121912.254
160 A   161 A   162 A                                                          

 Occupation and symmetry of molecular orbitals

 Point group: C1 (1 irreducible representation).

                           A     All 
 -------------------------------------
 All molecular orbitals:
  - Alpha                  162   162 
  - Beta                   162   162 
 -------------------------------------
 Alpha orbitals:
  - Frozen occupied        33    33  
  - Active occupied        22    22  
  - Active virtual         107   107 
  - Frozen virtual         0     0   
 -------------------------------------
 Beta orbitals:
  - Frozen occupied        33    33  
  - Active occupied        22    22  
  - Active virtual         107   107 
  - Frozen virtual         0     0   
 -------------------------------------

 Import integrals:   CPU 0.00 s  wall 0.00 s

 Import integrals:   CPU 130.27 s  wall 22.55 s

 MP2 amplitudes:   CPU 0.22 s  wall 0.13 s

Running a double precision version
           CCSD T amplitudes will be solved using DIIS.

           Start     Size      MaxIter   EConv     TConv     
           3         7         100       1.00e-07  1.00e-05  
 ------------------------------------------------------------------------------
           Energy (a.u.)   Ediff      Tdiff       Comment
 ------------------------------------------------------------------------------
         -9885.13892915                           
     1   -9885.11203601   2.69e-02   8.16e-01     
     2   -9885.13894622   2.69e-02   1.19e-01     
     3   -9885.13650049   2.45e-03   5.24e-02     
     4   -9885.13919053   2.69e-03   1.94e-02     Switched to DIIS steps.
     5   -9885.14016630   9.76e-04   1.26e-02     
     6   -9885.14022309   5.68e-05   2.96e-03     
     7   -9885.14023908   1.60e-05   1.70e-03     
     8   -9885.14025120   1.21e-05   4.72e-04     
     9   -9885.14025263   1.43e-06   2.68e-04     
    10   -9885.14025181   8.22e-07   7.34e-05     
    11   -9885.14025198   1.74e-07   2.83e-05     
    12   -9885.14025183   1.59e-07   1.25e-05     
    13   -9885.14025179   3.08e-08   4.78e-06     
 ------------------------------------------------------------------------------
         -9885.14025179                           CCSD T converged.

End of double precision
 SCF energy                 = -9884.35834830
 MP2 energy                 = -9885.13892915
 CCSD correlation energy     =    -0.78190349
 CCSD total energy           = -9885.14025179

 CCSD  T1^2 = 0.0183  T2^2 = 0.2907  Leading amplitudes:

 Amplitude    Orbitals with energies
  0.0303       53 (A) A                  ->    57 (A) A                   
              -0.4127                          0.0224                     
  0.0303       53 (A) B                  ->    57 (A) B                   
              -0.4127                          0.0224                     
  0.0296       54 (A) A                  ->    56 (A) A                   
              -0.3755                          0.0078                     
  0.0296       54 (A) B                  ->    56 (A) B                   
              -0.3755                          0.0078                     

 Amplitude    Orbitals with energies
 -0.0677       50 (A) A      50 (A) B    ->    56 (A) A      56 (A) B     
              -0.5145       -0.5145            0.0078        0.0078       
  0.0677       50 (A) A      50 (A) B    ->    56 (A) B      56 (A) A     
              -0.5145       -0.5145            0.0078        0.0078       
  0.0677       50 (A) B      50 (A) A    ->    56 (A) A      56 (A) B     
              -0.5145       -0.5145            0.0078        0.0078       
 -0.0677       50 (A) B      50 (A) A    ->    56 (A) B      56 (A) A     
              -0.5145       -0.5145            0.0078        0.0078       

 Computing CCSD intemediates for later calculations in double precision
 Finished.

Running a double precision version
           CCSD Lambda amplitudes will be solved using DIIS.
           Start     Size      MaxIter   EConv     LConv     
           3         7         100       1.00e-07  1.00e-05  
 ------------------------------------------------------------------------------
            Enorm      Ldiff       Comment
 ------------------------------------------------------------------------------
     1     5.75e-02   4.13e-02     
     2     1.67e-02   6.35e-03     
     3     7.27e-03   1.71e-03     
     4     4.26e-03   1.34e-03     Switched to DIIS steps.
     5     1.32e-03   8.09e-04     
     6     6.51e-04   2.17e-04     
     7     2.20e-04   7.05e-05     
     8     1.02e-04   7.19e-06     
     9     3.65e-05   4.24e-07     
    10     1.67e-05   1.70e-07     
    11     7.86e-06   2.62e-07     
    12     4.13e-06   1.23e-07     
    13     2.03e-06   1.59e-07     
    14     9.22e-07   3.93e-08     
    15     4.36e-07   7.31e-08     
    16     1.93e-07   2.47e-08     
    17     9.78e-08   1.21e-08     
 ------------------------------------------------------------------------------
                                   CCSD Lambda converged.

 Computing density matrices in double precision...
           Orbital response amplitudes will be solved using DIIS.
           Start     Size      MaxIter   EConv     LConv     
           3         7         100       1.00e-06  1.00e-06  
 ------------------------------------------------------------------------------
            Enorm      Ldiff       Comment
 ------------------------------------------------------------------------------
     1     1.18e-01   5.38e-03     
     2     1.11e-01   4.76e-03     
     3     1.37e-01   2.56e-02     
     4     1.72e-02   5.43e-02     Switched to DIIS steps.
     5     8.27e-03   5.21e-03     
     6     1.11e-03   8.97e-04     
     7     9.93e-04   1.02e-04     
     8     3.11e-04   2.12e-04     
     9     6.70e-05   6.09e-05     
    10     1.55e-05   8.59e-06     
    11     7.14e-06   3.41e-07     
    12     2.71e-06   1.30e-06     
    13     8.01e-07   5.72e-07     
 ------------------------------------------------------------------------------
                                   Orbital response converged.

 Computing density matrices... Done.
 CCSD calculation:   CPU 4749.73 s  wall 812.06 s

 Transferring MO TPDM to AO TPDM
 Transferring g2_o1o1o1o1
 Transferring g2_o1o1o1v1
 Transferring g2_o1o1v1v1
 Transferring g2_o1v1o1v1
 Transferring g2_o1v1v1v1
 Transferring g2_v1v1v1v1
 Adding separable TPDM
 Computing TPDM gradient
 --------------------------------------------------------
 2e gradient
  Atom          X               Y               Z
 --------------------------------------------------------
    1        -66.175634       27.015566        0.000000  
    2         -6.970414      -21.830646       -0.000000  
    3         20.386232      -36.861265       -0.000000  
    4         52.759817       31.676346        0.000000  
 --------------------------------------------------------
 --------------------------------------------------------
 Final gradient
  Atom          X               Y               Z
 --------------------------------------------------------
    1        -66.175634       27.015566        0.000000  
    2         -6.970414      -21.830646       -0.000000  
    3         20.386232      -36.861265       -0.000000  
    4         52.759817       31.676346        0.000000  
 --------------------------------------------------------
 Analytic gradient from two-electron contribution:   CPU 618.21 s  wall 119.54 s

 Total ccman2 time:   CPU 5506.07 s  wall 956.05 s


 --------------------------------------------------------------

                    Orbital Energies (a.u.)
 --------------------------------------------------------------

 Alpha MOs
 -- Occupied --
********-490.0300-180.9059-169.7128-169.7114-169.7113 -80.0611 -65.1642
-58.5239 -58.5228 -58.5227 -37.9594 -33.1489 -33.1425 -33.1423 -24.3331
-24.3310 -24.3308 -24.3248 -24.3248 -15.6306  -9.8440  -7.5982  -7.4564
 -7.4504  -7.4497  -7.2758  -5.5118  -5.4965  -5.4959  -5.4906  -5.4891
 -5.4884  -3.1951  -3.1928  -3.1919  -3.1853  -3.1853  -2.4363  -2.4291
 -2.4284  -2.4108  -2.4108  -1.1921  -1.0237  -0.8811  -0.7074  -0.5741
 -0.5427  -0.5145  -0.4333  -0.4282  -0.4127  -0.3755  -0.3755
 -- Virtual --
  0.0078   0.0224   0.0596   0.0643   0.0876   0.0887   0.1095   0.1270
  0.1282   0.1376   0.1792   0.2052   0.2204   0.2396   0.2542   0.2850
  0.3222   0.3231   0.3506   0.3801   0.3895   0.4605   0.5112   0.5460
  0.5645   0.5704   0.6022   0.6119   0.6264   0.6633   0.6917   0.7330
  0.7748   0.7865   0.7979   0.8266   0.8788   0.8960   0.9006   0.9673
  0.9840   1.0412   1.0764   1.1642   1.2865   1.3473   1.4178   1.5247
  1.5529   1.6026   1.7790   1.8649   1.9544   2.2637   2.2940   2.3096
  2.3327   2.4332   2.4409   2.5665   2.9435   4.2477   4.2676   4.4588
  4.4686   4.4785   4.5025   4.5419   4.5429   4.5559   4.5605   4.5942
  4.7084   4.7687   4.8661   6.5085   6.5269   6.5592   7.1922   7.5254
  8.2132   8.2280   8.2892  14.7077  14.8142  14.9353  28.9541  29.5021
 29.5166  29.5343  29.8487  29.8535  29.8645  29.8852  29.9722  36.6925
 49.4728 130.5609 130.5717 130.5948 154.3344 166.1488 293.9003 293.9115
293.98561028.41211912.2544
 --------------------------------------------------------------

          Ground-State Mulliken Net Atomic Charges

     Atom                 Charge (a.u.)
  ----------------------------------------
      1 I                     0.209955
      2 N                    -0.321532
      3 P                     0.369541
      4 Br                   -0.257964
  ----------------------------------------
  Sum of atomic charges =    -0.000000

 -----------------------------------------------------------------
                    Cartesian Multipole Moments
 -----------------------------------------------------------------
    Charge (ESU x 10^10)
                 0.0000
    Dipole Moment (Debye)
         X       0.4599      Y       0.2470      Z      -0.0000
       Tot       0.5220
    Quadrupole Moments (Debye-Ang)
        XX     -65.5847     XY      -5.8065     YY     -65.2143
        XZ       0.0000     YZ      -0.0000     ZZ     -65.2832
    Octopole Moments (Debye-Ang^2)
       XXX      27.9971    XXY     -14.4599    XYY       1.3652
       YYY     -33.6483    XXZ       0.0000    XYZ       0.0000
       YYZ      -0.0000    XZZ       2.9881    YZZ      -7.2433
       ZZZ      -0.0000
    Hexadecapole Moments (Debye-Ang^3)
      XXXX   -1238.5048   XXXY      -3.2932   XXYY    -249.6630
      XYYY      11.0211   YYYY    -359.1153   XXXZ       0.0000
      XXYZ      -0.0000   XYYZ       0.0000   YYYZ      -0.0000
      XXZZ    -224.0925   XYZZ       3.7448   YYZZ     -72.5164
      XZZZ       0.0000   YZZZ      -0.0000   ZZZZ     -87.3112
 -----------------------------------------------------------------
 DrvMan completing analytic gradient of the correlated energy
 Correlated dipole moment
            1
    1   0.1809430
    2   0.0971653
    3  -0.0000000
 Energy read as -9885.140251795
 Full Analytical Gradient: (in a.u., or Hartree/Bohr)
             1             2             3             4
    1   -0.00003136    0.00000969    0.00004654   -0.00002488
    2    0.00005123   -0.00001205   -0.00006358    0.00002440
    3   -0.00000000    0.00000000   -0.00000000   -0.00000000
 Gradient time:  CPU 0.74 s  wall 0.75 s
 ----------------------------------------------------------------
             Standard Nuclear Orientation (Angstroms)
    I     Atom           X                Y                Z
 ----------------------------------------------------------------
    1      I       1.7208199761    -0.2285492655    -0.0000000000
    2      N       0.3959493684     1.3304379217     0.0000000000
    3      P      -1.1433430781     1.4772310838     0.0000000000
    4      Br     -2.1949988040    -0.5520977324    -0.0000000000
 ----------------------------------------------------------------
 Nuclear Repulsion Energy =   669.9522668625 hartrees
 There are       55 alpha and       55 beta electrons

                       Distance Matrix (Angstroms)
             I (  1)   N (  2)   P (  3)
   N (  2)  2.045904
   P (  3)  3.333634  1.546276
   Br(  4)  3.929163  3.202648  2.285641

 Requested basis set is 6-311++G(d,p)
 There are 62 shells and 162 basis functions
 A cutoff of  1.0D-14 yielded   1555 shell pairs
 There are     11346 function pairs (     12802 Cartesian)
 Smallest overlap matrix eigenvalue = 1.78E-03
 Guess MOs from SCF MO coefficient file

 -----------------------------------------------------------------------
  General SCF calculation program by
  Eric Jon Sundstrom, Paul Horn, Yuezhi Mao, Dmitri Zuev, Alec White,
  David Stuck, Shaama M.S., Shane Yost, Joonho Lee, David Small,
  Daniel Levine, Susi Lehtola, Hugh Burton, Evgeny Epifanovsky
 -----------------------------------------------------------------------
 Hartree-Fock
 using 6 threads for integral computing
 -------------------------------------------------------
 OpenMP Integral computing Module                
 Release: version 2.0, May 2017, Q-Chem Inc. Pleasanton 
 -------------------------------------------------------
 A restricted SCF calculation will be
 performed using DIIS
 SCF converges when DIIS error is below 1.0e-08
 ---------------------------------------
  Cycle       Energy         DIIS error
 ---------------------------------------
    1   -9884.3583589664      7.30e-06  
    2   -9884.3583592287      2.10e-06  
    3   -9884.3583592543      1.37e-06  
    4   -9884.3583592614      4.42e-07  
    5   -9884.3583592627      1.52e-07  
    6   -9884.3583592630      6.54e-08  
    7   -9884.3583592629      2.21e-08  
    8   -9884.3583592631      9.35e-09  Convergence criterion met
 ---------------------------------------
 SCF time:   CPU 11.41s  wall 2.00s 
 SCF   energy in the final basis set =    -9884.3583592631
 Total energy in the final basis set =    -9884.3583592631


 ------------------------------------------------------------------------------

   CCMAN2: suite of methods based on coupled cluster
           and equation of motion theories.

   Components:
   * libvmm-1.3-trunk
     by Evgeny Epifanovsky, Ilya Kaliman.
   * libtensor-2.5-trunk
     by Evgeny Epifanovsky, Michael Wormit, Dmitry Zuev, Sam Manzer, 
        Ilya Kaliman.
   * libcc-2.5-trunk
     by Evgeny Epifanovsky, Arik Landau, Tomasz Kus, Kirill Khistyaev, 
        Dmitry Zuev, Prashant Manohar, Xintian Feng, Anna Krylov, 
        Matthew Goldey, Alec White, Thomas Jagau, Kaushik Nanda, 
        Anastasia Gunina, Alexander Kunitsa, Joonho Lee.

   CCMAN original authors:
   Anna I. Krylov, C. David Sherrill, Steven R. Gwaltney,
   Edward F. C. Byrd (2000)
   Sergey V. Levchenko, Lyudmila V. Slipchenko, Tao Wang,
   Ana-Maria C. Cristian (2003)
   Piotr A. Pieniazek, C. Melania Oana, Evgeny Epifanovsky (2007)
   Prashant Manohar (2009)

 ------------------------------------------------------------------------------


 Allocating and initializing 30808MB of RAM...
 Calculation will run on 6 cores.


 Alpha MOs, Restricted
 -- Occupied --                  
******* -490.03 -180.91 -169.71 -169.71 -169.71  -80.06  -65.16
  1 A     2 A     3 A     4 A     5 A     6 A     7 A     8 A                  
-58.524 -58.523 -58.523 -37.959 -33.149 -33.142 -33.142 -24.333
  9 A    10 A    11 A    12 A    13 A    14 A    15 A    16 A                  
-24.331 -24.331 -24.325 -24.325 -15.630  -9.844  -7.598  -7.457
 17 A    18 A    19 A    20 A    21 A    22 A    23 A    24 A                  
 -7.451  -7.450  -7.276  -5.512  -5.496  -5.496  -5.491  -5.489
 25 A    26 A    27 A    28 A    29 A    30 A    31 A    32 A                  
 -5.488  -3.195  -3.193  -3.192  -3.185  -3.185  -2.436  -2.429
 33 A    34 A    35 A    36 A    37 A    38 A    39 A    40 A                  
 -2.428  -2.411  -2.411  -1.192  -1.024  -0.881  -0.707  -0.574
 41 A    42 A    43 A    44 A    45 A    46 A    47 A    48 A                  
 -0.543  -0.514  -0.433  -0.428  -0.413  -0.375  -0.375
 49 A    50 A    51 A    52 A    53 A    54 A    55 A                          
 -- Virtual --                   
  0.008   0.022   0.060   0.064   0.088   0.089   0.110   0.127
 56 A    57 A    58 A    59 A    60 A    61 A    62 A    63 A                  
  0.128   0.138   0.179   0.205   0.220   0.240   0.254   0.285
 64 A    65 A    66 A    67 A    68 A    69 A    70 A    71 A                  
  0.322   0.323   0.351   0.380   0.390   0.461   0.511   0.546
 72 A    73 A    74 A    75 A    76 A    77 A    78 A    79 A                  
  0.565   0.570   0.602   0.612   0.627   0.663   0.691   0.733
 80 A    81 A    82 A    83 A    84 A    85 A    86 A    87 A                  
  0.775   0.786   0.798   0.827   0.879   0.896   0.901   0.968
 88 A    89 A    90 A    91 A    92 A    93 A    94 A    95 A                  
  0.984   1.041   1.076   1.164   1.287   1.348   1.418   1.525
 96 A    97 A    98 A    99 A   100 A   101 A   102 A   103 A                  
  1.553   1.603   1.779   1.865   1.955   2.264   2.294   2.310
[truncated: 71,297 more chars]
