# Supplementary material for: Geometric and energetic data from ab initio calculations of haloethene, haloimine, halomethylenephosphine, haloiminophosphine, halodiazene, halodiphosphene and halocyclopropane
Source: Data Brief. 2019 Nov 2;27:104738. doi: 10.1016/j.dib.2019.104738 (PMC6861602; doi:10.1016/j.dib.2019.104738)
Supplement: Multimedia component 7 [file mmc7.zip › NP/CCSD/freq/IENPEBr.out]

Q-Chem Developer Version!
                  Welcome to Q-Chem
     A Quantum Leap Into The Future Of Chemistry


 Q-Chem 5.1, Q-Chem, Inc., Pleasanton, CA (2018)

 Yihan Shao,  Zhengting Gan,  E. Epifanovsky,  A. T. B. Gilbert,  M. Wormit,  
 J. Kussmann,  A. W. Lange,  A. Behn,  Jia Deng,  Xintian Feng,  D. Ghosh,  
 M. Goldey,  P. R. Horn,  L. D. Jacobson,  I. Kaliman,  T. Kus,  A. Landau,  
 Jie Liu,  E. I. Proynov,  R. M. Richard,  R. P. Steele,  E. J. Sundstrom,  
 H. L. Woodcock III,  P. M. Zimmerman,  D. Zuev,  B. Albrecht,  E. Alguire,  
 S. A. Baeppler,  D. Barton,  Z. Benda,  Y. A. Bernard,  E. J. Berquist,  
 K. B. Bravaya,  H. Burton,  D. Casanova,  Chun-Min Chang,  Yunqing Chen,  
 A. Chien,  K. D. Closser,  M. P. Coons,  S. Coriani,  S. Dasgupta,  
 A. L. Dempwolff,  M. Diedenhofen,  Hainam Do,  R. G. Edgar,  Po-Tung Fang,  
 S. Faraji,  S. Fatehi,  Qingguo Feng,  K. D. Fenk,  J. Fosso-Tande,  
 J. Gayvert,  Qinghui Ge,  A. Ghysels,  G. Gidofalvi,  J. Gomes,  
 J. Gonthier,  A. Gunina,  D. Hait,  M. W. D. Hanson-Heine,  
 P. H. P. Harbach,  A. W. Hauser,  J. E. Herr,  E. G. Hohenstein,  
 Z. C. Holden,  Kerwin Hui,  B. C. Huynh,  T.-C. Jagau,  Hyunjun Ji,  
 B. Kaduk,  K. Khistyaev,  Jaehoon Kim,  P. Klunzinger,  K. Koh,  
 D. Kosenkov,  L. Koulias,  T. Kowalczyk,  C. M. Krauter,  A. Kunitsa,  
 Ka Un Lao,  A. Laurent,  K. V. Lawler,  Joonho Lee,  D. Lefrancois,  
 S. Lehtola,  D. S. Levine,  Yi-Pei Li,  You-Sheng Lin,  Fenglai Liu,  
 E. Livshits,  A. Luenser,  P. Manohar,  E. Mansoor,  S. F. Manzer,  
 Shan-Ping Mao,  Yuezhi Mao,  N. Mardirossian,  A. V. Marenich,  
 T. Markovich,  L. A. Martinez-Martinez,  S. A. Maurer,  N. J. Mayhall,  
 S. C. McKenzie,  J.-M. Mewes,  A. F. Morrison,  J. W. Mullinax,  K. Nanda,  
 T. S. Nguyen-Beck,  R. Olivares-Amaya,  J. A. Parkhill,  T. M. Perrine,  
 F. Plasser,  P. Pokhilko,  S. Prager,  A. Prociuk,  E. Ramos,  D. R. Rehn,  
 F. Rob,  M. Schneider,  N. Sergueev,  S. M. Sharada,  S. Sharma,  
 D. W. Small,  T. Stauch,  T. Stein,  Yu-Chuan Su,  A. J. W. Thom,  
 A. Tkatchenko,  T. Tsuchimochi,  N. M. Tubman,  L. Vogt,  M. L. Vidal,  
 O. Vydrov,  M. A. Watson,  J. Wenzel,  M. de Wergifosse,  T. A. Wesolowski,  
 A. White,  J. Witte,  A. Yamada,  Jun Yang,  K. Yao,  S. Yeganeh,  
 S. R. Yost,  Zhi-Qiang You,  A. Zech,  Igor Ying Zhang,  Xing Zhang,  
 Yan Zhao,  Ying Zhu,  B. R. Brooks,  G. K. L. Chan,  C. J. Cramer,  
 M. S. Gordon,  W. J. Hehre,  A. Klamt,  M. W. Schmidt,  C. D. Sherrill,  
 D. G. Truhlar,  A. Aspuru-Guzik,  R. Baer,  A. T. Bell,  N. A. Besley,  
 Jeng-Da Chai,  A. E. DePrince, III,  R. A. DiStasio Jr.,  A. Dreuw,  
 B. D. Dunietz,  T. R. Furlani,  Chao-Ping Hsu,  Yousung Jung,  Jing Kong,  
 D. S. Lambrecht,  WanZhen Liang,  C. Ochsenfeld,  V. A. Rassolov,  
 L. V. Slipchenko,  J. E. Subotnik,  T. Van Voorhis,  J. M. Herbert,  
 A. I. Krylov,  P. M. W. Gill,  M. Head-Gordon

 Contributors to earlier versions of Q-Chem not listed above: 
 R. D. Adamson,  B. Austin,  J. Baker,  G. J. O. Beran,  K. Brandhorst,  
 S. T. Brown,  E. F. C. Byrd,  A. K. Chakraborty,  C.-L. Cheng,  
 Siu Hung Chien,  D. M. Chipman,  D. L. Crittenden,  H. Dachsel,  
 R. J. Doerksen,  A. D. Dutoi,  L. Fusti-Molnar,  W. A. Goddard III,  
 A. Golubeva-Zadorozhnaya,  S. R. Gwaltney,  G. Hawkins,  A. Heyden,  
 S. Hirata,  G. Kedziora,  F. J. Keil,  C. Kelley,  Jihan Kim,  R. A. King,  
 R. Z. Khaliullin,  P. P. Korambath,  W. Kurlancheek,  A. M. Lee,  M. S. Lee,  
 S. V. Levchenko,  Ching Yeh Lin,  D. Liotard,  R. C. Lochan,  I. Lotan,  
 P. E. Maslen,  N. Nair,  D. P. O'Neill,  D. Neuhauser,  E. Neuscamman,  
 C. M. Oana,  R. Olson,  B. Peters,  R. Peverati,  P. A. Pieniazek,  
 Y. M. Rhee,  J. Ritchie,  M. A. Rohrdanz,  E. Rosta,  N. J. Russ,  
 H. F. Schaefer III,  N. E. Schultz,  N. Shenvi,  A. C. Simmonett,  A. Sodt,  
 D. Stuck,  K. S. Thanthiriwatte,  V. Vanovschi,  Tao Wang,  A. Warshel,  
 C. F. Williams,  Q. Wu,  X. Xu,  W. Zhang

 Please cite Q-Chem as follows:
 Y. Shao et al., Mol. Phys. 113, 184-215 (2015)
 DOI: 10.1080/00268976.2014.952696

 Q-Chem 5.1.2 for Intel X86 EM64T Linux

 Parts of Q-Chem use Armadillo 8.300.2 (Tropical Shenanigans).
 http://arma.sourceforge.net/

 Q-Chem begins on Wed May  8 14:00:12 2019  

Host: 
0

     Scratch files written to /scratch/taweetham/qchem20618//
Input Ideriv = 1
Curr. Ideriv = -1
Max.  Ideriv = 1


!!********************************************.
!!******************Warning*******************.
!!Desired Analytical derivatives not available.
!!Finite difference job might take a long time.
!!********************************************.
!!********************************************.


 2-order derivative to be evaluated numerically with 1-order analytical derivatives

Checking the input file for inconsistencies... 	...done.

--------------------------------------------------------------
User input:
--------------------------------------------------------------
I=Cl_E.out
$molecule
0 1
I 
N  1 2.090046
P  2 1.577635 1 115.504460
Cl 3 2.065403 2 101.222252 1 -180.000000 0
$end

$rem
   JOB_TYPE 	FREQUENCY
   BASIS 		6-311++G**
   METHOD	ccsd
   MEM_TOTAL	31000
   N_FROZEN_CORE      FC
$end

--------------------------------------------------------------
 ----------------------------------------------------------------
             Standard Nuclear Orientation (Angstroms)
    I     Atom           X                Y                Z
 ----------------------------------------------------------------
    1      I       1.5447713206     0.0320918081     0.0000000000
    2      N      -0.4844515733     0.5326382385     0.0000000000
    3      P      -1.4849933026    -0.6871356918    -0.0000000000
    4      Cl     -3.3062834965     0.2869236400     0.0000000000
 ----------------------------------------------------------------
 Molecular Point Group                 Cs    NOp =  2
 Largest Abelian Subgroup              Cs    NOp =  2
 Nuclear Repulsion Energy =   449.9683629200 hartrees
 There are       46 alpha and       46 beta electrons
 Requested basis set is 6-311++G(d,p)
 There are 56 shells and 144 basis functions
 Total memory of 31000 MB is distributed as follows: 
   MEM_STATIC is set to 192 MB
   QALLOC/CCMAN JOB total memory use is  30808 MB
 Warning: actual memory use might exceed 31000 MB

 Total QAlloc Memory Limit  31000 MB
 Mega-Array Size       188 MB
 MEM_STATIC part       192 MB

                       Distance Matrix (Angstroms)
             I (  1)   N (  2)   P (  3)
   N (  2)  2.090046
   P (  3)  3.113962  1.577635
   Cl(  4)  4.857744  2.832510  2.065403

 A cutoff of  1.0D-14 yielded   1290 shell pairs
 There are      9213 function pairs (     10283 Cartesian)

 -------------------------------------------------------
 OpenMP Integral Computing Module                       
 Release: version 1.0, May 2013, Q-Chem Inc. Pittsburgh 
 -------------------------------------------------------
 Integral Job Info:
 Integral job number is                      11
 Integral operator is                         1
 short-range coefficients                     0
 long-range coefficients              100000000
 Omega coefficients                           0
 if combine SR and LR in K                    0
 Integral screening is                        0
 Integral computing path is                   2
 max size of driver memory is            800000
 size of driver memory is                593474
 size of scratch memory is             11933652
 max col of scratch BK array               1296
 max len of scratch array in speh3          155
 max len of scratch index in speh4           18
 max int batch size is                      520
 min int batch size is                       52
 fixed nKL is                                52
 max L of basis functions is                  2
 order of int derivative is                   0
 number of shells is                         56
 number of basis is                         152
 number of cartesian basis is               152
 number of contracted shell pairs          1290
 number of primitive shell pairs           2963
 maxK2 (contraction) of shell pair           36
 max number of K2 of shell pair               1
 max number of CS2 of shell pair            196
 max number of PS2 of shell pair            196
 mem total for path MDJ                  523660
 -------------------------------------------------------
 Smallest overlap matrix eigenvalue = 2.32E-03
 Guess from superposition of atomic densities
 Warning:  Energy on first SCF cycle will be non-variational
 SAD guess density has 92.000000 electrons

 -----------------------------------------------------------------------
  General SCF calculation program by
  Eric Jon Sundstrom, Paul Horn, Yuezhi Mao, Dmitri Zuev, Alec White,
  David Stuck, Shaama M.S., Shane Yost, Joonho Lee, David Small,
  Daniel Levine, Susi Lehtola, Hugh Burton, Evgeny Epifanovsky
 -----------------------------------------------------------------------
 Hartree-Fock
 using 6 threads for integral computing
 -------------------------------------------------------
 OpenMP Integral computing Module                
 Release: version 2.0, May 2017, Q-Chem Inc. Pleasanton 
 -------------------------------------------------------
 A restricted SCF calculation will be
 performed using DIIS
 SCF converges when DIIS error is below 1.0e-08
 ---------------------------------------
  Cycle       Energy         DIIS error
 ---------------------------------------
    1   -7771.8552519830      3.75e-02  
    2   -7771.4278491289      4.12e-03  
    3   -7771.4738375279      1.97e-03  
    4   -7771.4838673271      4.38e-04  
    5   -7771.4849191991      2.39e-04  
    6   -7771.4851972306      1.08e-04  
    7   -7771.4852964501      4.76e-05  
    8   -7771.4853248802      2.13e-05  
    9   -7771.4853301696      9.23e-06  
   10   -7771.4853313662      3.18e-06  
   11   -7771.4853315176      9.28e-07  
   12   -7771.4853315284      2.72e-07  
   13   -7771.4853315289      8.41e-08  
   14   -7771.4853315288      3.00e-08  
   15   -7771.4853315290      1.06e-08  
   16   -7771.4853315290      3.60e-09  Convergence criterion met
 ---------------------------------------
 SCF time:   CPU 14.28s  wall 3.00s 
 SCF   energy in the final basis set =    -7771.4853315290
 Total energy in the final basis set =    -7771.4853315290


 ------------------------------------------------------------------------------

   CCMAN2: suite of methods based on coupled cluster
           and equation of motion theories.

   Components:
   * libvmm-1.3-trunk
     by Evgeny Epifanovsky, Ilya Kaliman.
   * libtensor-2.5-trunk
     by Evgeny Epifanovsky, Michael Wormit, Dmitry Zuev, Sam Manzer, 
        Ilya Kaliman.
   * libcc-2.5-trunk
     by Evgeny Epifanovsky, Arik Landau, Tomasz Kus, Kirill Khistyaev, 
        Dmitry Zuev, Prashant Manohar, Xintian Feng, Anna Krylov, 
        Matthew Goldey, Alec White, Thomas Jagau, Kaushik Nanda, 
        Anastasia Gunina, Alexander Kunitsa, Joonho Lee.

   CCMAN original authors:
   Anna I. Krylov, C. David Sherrill, Steven R. Gwaltney,
   Edward F. C. Byrd (2000)
   Sergey V. Levchenko, Lyudmila V. Slipchenko, Tao Wang,
   Ana-Maria C. Cristian (2003)
   Piotr A. Pieniazek, C. Melania Oana, Evgeny Epifanovsky (2007)
   Prashant Manohar (2009)

 ------------------------------------------------------------------------------


 Allocating and initializing 30808MB of RAM...
 Calculation will run on 6 cores.


 Alpha MOs, Restricted
 -- Occupied --                  
******* -180.90 -169.71 -169.71 -169.71 -104.85  -80.06  -37.96
  1 A'    2 A'    3 A'    1 A"    4 A'    5 A'    6 A'    7 A'                 
-33.145 -33.139 -33.139 -24.329 -24.327 -24.327 -24.321 -24.321
  8 A'    2 A"    9 A'   10 A'    3 A"   11 A'   12 A'    4 A"                 
-15.635 -10.580  -8.048  -8.045  -8.045  -7.602  -7.272  -5.508
 13 A'   14 A'   15 A'    5 A"   16 A'   17 A'   18 A'   19 A'                 
 -5.495  -5.494  -5.493  -5.493  -5.493  -2.432  -2.425  -2.425
 20 A'    6 A"   21 A'   22 A'    7 A"   23 A'   24 A'    8 A"                 
 -2.408  -2.408  -1.200  -1.112  -0.864  -0.728  -0.586  -0.557
 25 A'    9 A"   26 A'   27 A'   28 A'   29 A'   30 A'   31 A'                 
 -0.530  -0.468  -0.468  -0.431  -0.382  -0.373
 10 A"   32 A'   11 A"   33 A'   34 A'   12 A"                                 
 -- Virtual --                   
  0.003   0.028   0.061   0.069   0.086   0.086   0.126   0.136
 13 A"   35 A'   36 A'   37 A'   38 A'   14 A"   39 A'   40 A'                 
  0.152   0.154   0.200   0.220   0.230   0.239   0.258   0.302
 15 A"   41 A'   42 A'   43 A'   16 A"   44 A'   45 A'   46 A'                 
  0.324   0.325   0.350   0.381   0.392   0.472   0.556   0.567
 47 A'   17 A"   48 A'   18 A"   49 A'   50 A'   51 A'   19 A"                 
  0.586   0.588   0.611   0.612   0.617   0.661   0.772   0.789
 52 A'   20 A"   53 A'   21 A"   54 A'   55 A'   56 A'   57 A'                 
  0.810   0.879   0.903   0.938   0.977   1.066   1.120   1.134
 22 A"   23 A"   58 A'   59 A'   60 A'   24 A"   61 A'   25 A"                 
  1.152   1.186   1.194   1.203   1.311   1.425   1.503   1.526
 62 A'   63 A'   26 A"   64 A'   65 A'   66 A'   67 A'   27 A"                 
  1.552   1.594   1.776   1.861   1.989   2.279   2.405   2.423
 68 A'   69 A'   28 A"   70 A'   71 A'   29 A"   72 A'   30 A"                 
  2.518   2.610   2.638   2.742   2.946   4.243   4.278   4.458
 73 A'   31 A"   74 A'   75 A'   76 A'   32 A"   77 A'   78 A'                 
  4.462   4.476   4.499   4.530   4.720   4.860   6.514   6.526
 33 A"   79 A'   34 A"   80 A'   81 A'   82 A'   35 A"   83 A'                 
  6.552   7.500  10.360  14.701  14.801  14.896  26.677  26.717
 84 A'   85 A'   86 A'   36 A"   87 A'   88 A'   37 A"   89 A'                 
 27.022  28.953  29.508  29.517  29.535  29.853  29.858  29.864
 90 A'   91 A'   38 A"   92 A'   93 A'   39 A"   94 A'   40 A"                 
 29.880  29.970  36.689 130.566 130.573 130.596 154.334 166.115
 95 A'   96 A'   97 A'   41 A"   98 A'   99 A'  100 A'  101 A'                 
219.2161912.254
102 A'  103 A'                                                                 

 Beta MOs, Restricted
 -- Occupied --                  
******* -180.90 -169.71 -169.71 -169.71 -104.85  -80.06  -37.96
  1 A'    2 A'    3 A'    1 A"    4 A'    5 A'    6 A'    7 A'                 
-33.145 -33.139 -33.139 -24.329 -24.327 -24.327 -24.321 -24.321
  8 A'    2 A"    9 A'   10 A'    3 A"   11 A'   12 A'    4 A"                 
-15.635 -10.580  -8.048  -8.045  -8.045  -7.602  -7.272  -5.508
 13 A'   14 A'   15 A'    5 A"   16 A'   17 A'   18 A'   19 A'                 
 -5.495  -5.494  -5.493  -5.493  -5.493  -2.432  -2.425  -2.425
 20 A'    6 A"   21 A'   22 A'    7 A"   23 A'   24 A'    8 A"                 
 -2.408  -2.408  -1.200  -1.112  -0.864  -0.728  -0.586  -0.557
 25 A'    9 A"   26 A'   27 A'   28 A'   29 A'   30 A'   31 A'                 
 -0.530  -0.468  -0.468  -0.431  -0.382  -0.373
 10 A"   32 A'   11 A"   33 A'   34 A'   12 A"                                 
 -- Virtual --                   
  0.003   0.028   0.061   0.069   0.086   0.086   0.126   0.136
 13 A"   35 A'   36 A'   37 A'   38 A'   14 A"   39 A'   40 A'                 
  0.152   0.154   0.200   0.220   0.230   0.239   0.258   0.302
 15 A"   41 A'   42 A'   43 A'   16 A"   44 A'   45 A'   46 A'                 
  0.324   0.325   0.350   0.381   0.392   0.472   0.556   0.567
 47 A'   17 A"   48 A'   18 A"   49 A'   50 A'   51 A'   19 A"                 
  0.586   0.588   0.611   0.612   0.617   0.661   0.772   0.789
 52 A'   20 A"   53 A'   21 A"   54 A'   55 A'   56 A'   57 A'                 
  0.810   0.879   0.903   0.938   0.977   1.066   1.120   1.134
 22 A"   23 A"   58 A'   59 A'   60 A'   24 A"   61 A'   25 A"                 
  1.152   1.186   1.194   1.203   1.311   1.425   1.503   1.526
 62 A'   63 A'   26 A"   64 A'   65 A'   66 A'   67 A'   27 A"                 
  1.552   1.594   1.776   1.861   1.989   2.279   2.405   2.423
 68 A'   69 A'   28 A"   70 A'   71 A'   29 A"   72 A'   30 A"                 
  2.518   2.610   2.638   2.742   2.946   4.243   4.278   4.458
 73 A'   31 A"   74 A'   75 A'   76 A'   32 A"   77 A'   78 A'                 
  4.462   4.476   4.499   4.530   4.720   4.860   6.514   6.526
 33 A"   79 A'   34 A"   80 A'   81 A'   82 A'   35 A"   83 A'                 
  6.552   7.500  10.360  14.701  14.801  14.896  26.677  26.717
 84 A'   85 A'   86 A'   36 A"   87 A'   88 A'   37 A"   89 A'                 
 27.022  28.953  29.508  29.517  29.535  29.853  29.858  29.864
 90 A'   91 A'   38 A"   92 A'   93 A'   39 A"   94 A'   40 A"                 
 29.880  29.970  36.689 130.566 130.573 130.596 154.334 166.115
 95 A'   96 A'   97 A'   41 A"   98 A'   99 A'  100 A'  101 A'                 
219.2161912.254
102 A'  103 A'                                                                 

 Occupation and symmetry of molecular orbitals

 Point group: Cs (2 irreducible representations).

                           A'   A"    All 
 ------------------------------------------
 All molecular orbitals:
  - Alpha                  103  41    144 
  - Beta                   103  41    144 
 ------------------------------------------
 Alpha orbitals:
  - Frozen occupied        22   7     29  
  - Active occupied        12   5     17  
  - Active virtual         69   29    98  
  - Frozen virtual         0    0     0   
 ------------------------------------------
 Beta orbitals:
  - Frozen occupied        22   7     29  
  - Active occupied        12   5     17  
  - Active virtual         69   29    98  
  - Frozen virtual         0    0     0   
 ------------------------------------------

 Import integrals:   CPU 0.00 s  wall 0.00 s

 Import integrals:   CPU 67.06 s  wall 11.80 s

 MP2 amplitudes:   CPU 0.15 s  wall 0.12 s

Running a double precision version
           CCSD T amplitudes will be solved using DIIS.

           Start     Size      MaxIter   EConv     TConv     
           3         7         100       1.00e-07  1.00e-05  
 ------------------------------------------------------------------------------
           Energy (a.u.)   Ediff      Tdiff       Comment
 ------------------------------------------------------------------------------
         -7772.12408765                           
     1   -7772.11613442   7.95e-03   7.88e-01     
     2   -7772.13953586   2.34e-02   1.16e-01     
     3   -7772.13813966   1.40e-03   5.15e-02     
     4   -7772.14063372   2.49e-03   1.60e-02     Switched to DIIS steps.
     5   -7772.14148483   8.51e-04   1.23e-02     
     6   -7772.14151968   3.49e-05   2.44e-03     
     7   -7772.14152189   2.21e-06   1.28e-03     
     8   -7772.14152560   3.71e-06   2.96e-04     
     9   -7772.14152686   1.26e-06   2.04e-04     
    10   -7772.14152650   3.60e-07   6.65e-05     
    11   -7772.14152648   1.71e-08   2.93e-05     
    12   -7772.14152641   7.11e-08   1.26e-05     
    13   -7772.14152640   1.27e-08   4.20e-06     
 ------------------------------------------------------------------------------
         -7772.14152640                           CCSD T converged.

End of double precision
 SCF energy                 = -7771.48533153
 MP2 energy                 = -7772.12408765
 CCSD correlation energy     =    -0.65619487
 CCSD total energy           = -7772.14152640

 CCSD  T1^2 = 0.0136  T2^2 = 0.2777  Leading amplitudes:

 Amplitude    Orbitals with energies
  0.0302       10 (A") A                 ->    13 (A") A                  
              -0.5300                          0.0029                     
  0.0302       10 (A") B                 ->    13 (A") B                  
              -0.5300                          0.0029                     
 -0.0268       12 (A") A                 ->    13 (A") A                  
              -0.3726                          0.0029                     
 -0.0268       12 (A") B                 ->    13 (A") B                  
              -0.3726                          0.0029                     

 Amplitude    Orbitals with energies
 -0.0487       10 (A") A     10 (A") B   ->    13 (A") A     13 (A") B    
              -0.5300       -0.5300            0.0029        0.0029       
  0.0487       10 (A") A     10 (A") B   ->    13 (A") B     13 (A") A    
              -0.5300       -0.5300            0.0029        0.0029       
  0.0487       10 (A") B     10 (A") A   ->    13 (A") A     13 (A") B    
              -0.5300       -0.5300            0.0029        0.0029       
 -0.0487       10 (A") B     10 (A") A   ->    13 (A") B     13 (A") A    
              -0.5300       -0.5300            0.0029        0.0029       

 Computing CCSD intemediates for later calculations in double precision
 Finished.

Running a double precision version
           CCSD Lambda amplitudes will be solved using DIIS.
           Start     Size      MaxIter   EConv     LConv     
           3         7         100       1.00e-07  1.00e-05  
 ------------------------------------------------------------------------------
            Enorm      Ldiff       Comment
 ------------------------------------------------------------------------------
     1     5.40e-02   4.07e-02     
     2     1.44e-02   5.64e-03     
     3     6.14e-03   1.98e-03     
     4     3.54e-03   1.19e-03     Switched to DIIS steps.
     5     1.08e-03   6.52e-04     
     6     4.87e-04   1.66e-04     
     7     1.66e-04   3.52e-05     
     8     7.42e-05   3.90e-07     
     9     2.69e-05   2.47e-06     
    10     1.15e-05   8.29e-07     
    11     4.21e-06   6.48e-08     
    12     1.99e-06   3.56e-08     
    13     9.68e-07   8.93e-08     
    14     4.70e-07   1.79e-09     
    15     2.63e-07   2.90e-08     
    16     1.20e-07   7.57e-09     
    17     6.04e-08   2.24e-09     
 ------------------------------------------------------------------------------
                                   CCSD Lambda converged.

 Computing density matrices in double precision...
           Orbital response amplitudes will be solved using DIIS.
           Start     Size      MaxIter   EConv     LConv     
           3         7         100       1.00e-06  1.00e-06  
 ------------------------------------------------------------------------------
            Enorm      Ldiff       Comment
 ------------------------------------------------------------------------------
     1     8.38e-02   1.59e-02     
     2     4.72e-02   1.17e-02     
     3     4.92e-02   7.97e-03     
     4     1.50e-02   8.97e-03     Switched to DIIS steps.
     5     3.41e-03   4.64e-03     
     6     9.17e-04   5.24e-04     
     7     5.61e-04   2.84e-05     
     8     1.14e-04   1.32e-04     
     9     2.77e-05   9.68e-06     
    10     8.61e-06   2.63e-06     
    11     4.27e-06   1.55e-09     
    12     1.18e-06   2.22e-07     
    13     4.25e-07   2.45e-07     
 ------------------------------------------------------------------------------
                                   Orbital response converged.

 Computing density matrices... Done.
 CCSD calculation:   CPU 566.61 s  wall 102.02 s

 Transferring MO TPDM to AO TPDM
 Transferring g2_o1o1o1o1
 Transferring g2_o1o1o1v1
 Transferring g2_o1o1v1v1
 Transferring g2_o1v1o1v1
 Transferring g2_o1v1v1v1
 Transferring g2_v1v1v1v1
 Adding separable TPDM
 Computing TPDM gradient
 --------------------------------------------------------
 2e gradient
  Atom          X               Y               Z
 --------------------------------------------------------
    1        -55.671496        1.122519        0.000000  
    2         10.133744      -18.972991       -0.000000  
    3         15.377163       26.505728        0.000000  
    4         30.160589       -8.655256        0.000000  
 --------------------------------------------------------
 --------------------------------------------------------
 Final gradient
  Atom          X               Y               Z
 --------------------------------------------------------
    1        -55.671496        1.122519        0.000000  
    2         10.133744      -18.972991       -0.000000  
    3         15.377163       26.505728        0.000000  
    4         30.160589       -8.655256        0.000000  
 --------------------------------------------------------
 Analytic gradient from two-electron contribution:   CPU 360.30 s  wall 70.95 s

 Total ccman2 time:   CPU 999.40 s  wall 186.15 s


 --------------------------------------------------------------
             Orbital Energies (a.u.) and Symmetries
 --------------------------------------------------------------

 Alpha MOs, Restricted
 -- Occupied --                  
******* -180.90 -169.71 -169.71 -104.85  -80.06  -37.96  -33.14
  1 A'    2 A'    3 A'    4 A'    5 A'    6 A'    7 A'    8 A'                 
-33.139 -24.329 -24.327 -24.321 -15.635 -10.580  -8.048  -8.045
  9 A'   10 A'   11 A'   12 A'   13 A'   14 A'   15 A'   16 A'                 
 -7.602  -7.272  -5.508  -5.495  -5.493  -5.493-169.708 -33.139
 17 A'   18 A'   19 A'   20 A'   21 A'   22 A'    1 A"    2 A"                 
-24.327 -24.321  -8.045  -5.494  -5.493  -2.432  -2.425  -2.408
  3 A"    4 A"    5 A"    6 A"    7 A"   23 A'   24 A'   25 A'                 
 -1.200  -1.112  -0.864  -0.728  -0.586  -0.557  -0.468  -0.431
 26 A'   27 A'   28 A'   29 A'   30 A'   31 A'   32 A'   33 A'                 
 -0.382  -2.425  -2.408  -0.530  -0.468  -0.373
 34 A'    8 A"    9 A"   10 A"   11 A"   12 A"                                 
 -- Virtual --                   
  0.028   0.061   0.069   0.086   0.126   0.136   0.154   0.200
 35 A'   36 A'   37 A'   38 A'   39 A'   40 A'   41 A'   42 A'                 
  0.220   0.239   0.258   0.302   0.324   0.350   0.392   0.472
 43 A'   44 A'   45 A'   46 A'   47 A'   48 A'   49 A'   50 A'                 
  0.556   0.586   0.611   0.617   0.661   0.772   0.789   0.903
 51 A'   52 A'   53 A'   54 A'   55 A'   56 A'   57 A'   58 A'                 
  0.938   0.977   1.120   1.152   1.186   1.203   1.311   1.425
 59 A'   60 A'   61 A'   62 A'   63 A'   64 A'   65 A'   66 A'                 
  1.503   1.552   1.594   1.861   1.989   2.405   2.518   2.638
 67 A'   68 A'   69 A'   70 A'   71 A'   72 A'   73 A'   74 A'                 
  2.742   2.946   4.278   4.458   4.476   4.530   4.720   4.860
 75 A'   76 A'   77 A'   78 A'   79 A'   80 A'   81 A'   82 A'                 
  6.526   6.552   7.500  10.360  14.801  14.896  26.717  27.022
 83 A'   84 A'   85 A'   86 A'   87 A'   88 A'   89 A'   90 A'                 
 28.953  29.517  29.535  29.858  29.880  29.970  36.689 130.573
 91 A'   92 A'   93 A'   94 A'   95 A'   96 A'   97 A'   98 A'                 
130.596 154.334 166.115 219.2161912.254   0.003   0.086   0.152
 99 A'  100 A'  101 A'  102 A'  103 A'   13 A"   14 A"   15 A"                 
  0.230   0.325   0.381   0.567   0.588   0.612   0.810   0.879
 16 A"   17 A"   18 A"   19 A"   20 A"   21 A"   22 A"   23 A"                 
  1.066   1.134   1.194   1.526   1.776   2.279   2.423   2.610
 24 A"   25 A"   26 A"   27 A"   28 A"   29 A"   30 A"   31 A"                 
  4.243   4.462   4.499   6.514  14.701  26.677  29.508  29.853
 32 A"   33 A"   34 A"   35 A"   36 A"   37 A"   38 A"   39 A"                 
 29.864 130.566
 40 A"   41 A"                                                                 

 Beta MOs, Restricted
 -- Occupied --                  
******* -180.90 -169.71 -169.71 -104.85  -80.06  -37.96  -33.14
  1 A'    2 A'    3 A'    4 A'    5 A'    6 A'    7 A'    8 A'                 
-33.139 -24.329 -24.327 -24.321 -15.635 -10.580  -8.048  -8.045
  9 A'   10 A'   11 A'   12 A'   13 A'   14 A'   15 A'   16 A'                 
 -7.602  -7.272  -5.508  -5.495  -5.493  -5.493-169.708 -33.139
 17 A'   18 A'   19 A'   20 A'   21 A'   22 A'    1 A"    2 A"                 
-24.327 -24.321  -8.045  -5.494  -5.493  -2.432  -2.425  -2.408
  3 A"    4 A"    5 A"    6 A"    7 A"   23 A'   24 A'   25 A'                 
 -1.200  -1.112  -0.864  -0.728  -0.586  -0.557  -0.468  -0.431
 26 A'   27 A'   28 A'   29 A'   30 A'   31 A'   32 A'   33 A'                 
 -0.382  -2.425  -2.408  -0.530  -0.468  -0.373
 34 A'    8 A"    9 A"   10 A"   11 A"   12 A"                                 
 -- Virtual --                   
  0.028   0.061   0.069   0.086   0.126   0.136   0.154   0.200
 35 A'   36 A'   37 A'   38 A'   39 A'   40 A'   41 A'   42 A'                 
  0.220   0.239   0.258   0.302   0.324   0.350   0.392   0.472
 43 A'   44 A'   45 A'   46 A'   47 A'   48 A'   49 A'   50 A'                 
  0.556   0.586   0.611   0.617   0.661   0.772   0.789   0.903
 51 A'   52 A'   53 A'   54 A'   55 A'   56 A'   57 A'   58 A'                 
  0.938   0.977   1.120   1.152   1.186   1.203   1.311   1.425
 59 A'   60 A'   61 A'   62 A'   63 A'   64 A'   65 A'   66 A'                 
  1.503   1.552   1.594   1.861   1.989   2.405   2.518   2.638
 67 A'   68 A'   69 A'   70 A'   71 A'   72 A'   73 A'   74 A'                 
  2.742   2.946   4.278   4.458   4.476   4.530   4.720   4.860
 75 A'   76 A'   77 A'   78 A'   79 A'   80 A'   81 A'   82 A'                 
  6.526   6.552   7.500  10.360  14.801  14.896  26.717  27.022
 83 A'   84 A'   85 A'   86 A'   87 A'   88 A'   89 A'   90 A'                 
 28.953  29.517  29.535  29.858  29.880  29.970  36.689 130.573
 91 A'   92 A'   93 A'   94 A'   95 A'   96 A'   97 A'   98 A'                 
130.596 154.334 166.115 219.2161912.254   0.003   0.086   0.152
 99 A'  100 A'  101 A'  102 A'  103 A'   13 A"   14 A"   15 A"                 
  0.230   0.325   0.381   0.567   0.588   0.612   0.810   0.879
 16 A"   17 A"   18 A"   19 A"   20 A"   21 A"   22 A"   23 A"                 
  1.066   1.134   1.194   1.526   1.776   2.279   2.423   2.610
 24 A"   25 A"   26 A"   27 A"   28 A"   29 A"   30 A"   31 A"                 
  4.243   4.462   4.499   6.514  14.701  26.677  29.508  29.853
 32 A"   33 A"   34 A"   35 A"   36 A"   37 A"   38 A"   39 A"                 
 29.864 130.566
 40 A"   41 A"                                                                 
 --------------------------------------------------------------

          Ground-State Mulliken Net Atomic Charges

     Atom                 Charge (a.u.)
  ----------------------------------------
      1 I                     0.128668
      2 N                    -0.318926
      3 P                     0.293126
      4 Cl                   -0.102868
  ----------------------------------------
  Sum of atomic charges =    -0.000000

 -----------------------------------------------------------------
                    Cartesian Multipole Moments
 -----------------------------------------------------------------
    Charge (ESU x 10^10)
                -0.0000
    Dipole Moment (Debye)
         X       1.0718      Y      -1.9378      Z      -0.0000
       Tot       2.2145
    Quadrupole Moments (Debye-Ang)
        XX     -59.9019     XY       2.0320     YY     -61.8605
        XZ       0.0000     YZ       0.0000     ZZ     -59.4397
    Octopole Moments (Debye-Ang^2)
       XXX      87.9894    XXY      -3.0266    XYY      19.7569
       YYY       2.5885    XXZ      -0.0000    XYZ      -0.0000
       YYZ       0.0000    XZZ      17.5649    YZZ       0.2356
       ZZZ      -0.0000
    Hexadecapole Moments (Debye-Ang^3)
      XXXX   -1495.7233   XXXY     -10.2445   XXYY    -273.5188
      XYYY      -0.8588   YYYY    -141.5517   XXXZ       0.0000
      XXYZ       0.0000   XYYZ      -0.0000   YYYZ       0.0000
      XXZZ    -266.1184   XYZZ       1.0280   YYZZ     -35.9656
      XZZZ       0.0000   YZZZ       0.0000   ZZZZ     -79.4558
 -----------------------------------------------------------------
 DrvMan completing analytic gradient of the correlated energy
 Correlated dipole moment
            1
    1   0.4216659
    2  -0.7623973
    3  -0.0000000
 Energy read as -7772.141526399
 Full Analytical Gradient: (in a.u., or Hartree/Bohr)
             1             2             3             4
    1    0.00003578    0.00004711   -0.00009994    0.00001705
    2   -0.00000401    0.00005495   -0.00001963   -0.00003131
    3   -0.00000000   -0.00000000    0.00000000   -0.00000000
 Gradient time:  CPU 0.74 s  wall 0.75 s
 ######################################################
 ######################################################
 # Starting finite difference calculation for IDERIV  #
 Finite diff step size:  1.88973e-03 a.u.
 ----------------------------------------------------------------
             Standard Nuclear Orientation (Angstroms)
    I     Atom           X                Y                Z
 ----------------------------------------------------------------
    1      I       1.5457713206     0.0320918081     0.0000000000
    2      N      -0.4844515733     0.5326382385     0.0000000000
    3      P      -1.4849933026    -0.6871356918    -0.0000000000
    4      Cl     -3.3062834965     0.2869236400     0.0000000000
 ----------------------------------------------------------------
 Nuclear Repulsion Energy =   449.8623750991 hartrees
 There are       46 alpha and       46 beta electrons

                       Distance Matrix (Angstroms)
             I (  1)   N (  2)   P (  3)
   N (  2)  2.091017
   P (  3)  3.114935  1.577635
   Cl(  4)  4.858742  2.832510  2.065403

 Requested basis set is 6-311++G(d,p)
 There are 56 shells and 144 basis functions
 A cutoff of  1.0D-14 yielded   1290 shell pairs
 There are      9213 function pairs (     10283 Cartesian)
 Smallest overlap matrix eigenvalue = 2.32E-03
 Guess MOs from SCF MO coefficient file

 -----------------------------------------------------------------------
  General SCF calculation program by
  Eric Jon Sundstrom, Paul Horn, Yuezhi Mao, Dmitri Zuev, Alec White,
  David Stuck, Shaama M.S., Shane Yost, Joonho Lee, David Small,
  Daniel Levine, Susi Lehtola, Hugh Burton, Evgeny Epifanovsky
 -----------------------------------------------------------------------
 Hartree-Fock
 using 6 threads for integral computing
 -------------------------------------------------------
 OpenMP Integral computing Module                
 Release: version 2.0, May 2017, Q-Chem Inc. Pleasanton 
 -------------------------------------------------------
 A restricted SCF calculation will be
 performed using DIIS
 SCF converges when DIIS error is below 1.0e-08
 ---------------------------------------
  Cycle       Energy         DIIS error
 ---------------------------------------
    1   -7771.4853126316      7.83e-06  
    2   -7771.4853127889      3.41e-06  
    3   -7771.4853128129      2.08e-06  
    4   -7771.4853128262      4.14e-07  
    5   -7771.4853128278      1.77e-07  
    6   -7771.4853128284      8.42e-08  
    7   -7771.4853128285      2.97e-08  
    8   -7771.4853128284      9.94e-09  Convergence criterion met
 ---------------------------------------
 SCF time:   CPU 7.05s  wall 1.00s 
 SCF   energy in the final basis set =    -7771.4853128284
 Total energy in the final basis set =    -7771.4853128284


 ------------------------------------------------------------------------------

   CCMAN2: suite of methods based on coupled cluster
           and equation of motion theories.

   Components:
   * libvmm-1.3-trunk
     by Evgeny Epifanovsky, Ilya Kaliman.
   * libtensor-2.5-trunk
     by Evgeny Epifanovsky, Michael Wormit, Dmitry Zuev, Sam Manzer, 
        Ilya Kaliman.
   * libcc-2.5-trunk
     by Evgeny Epifanovsky, Arik Landau, Tomasz Kus, Kirill Khistyaev, 
        Dmitry Zuev, Prashant Manohar, Xintian Feng, Anna Krylov, 
        Matthew Goldey, Alec White, Thomas Jagau, Kaushik Nanda, 
        Anastasia Gunina, Alexander Kunitsa, Joonho Lee.

   CCMAN original authors:
   Anna I. Krylov, C. David Sherrill, Steven R. Gwaltney,
   Edward F. C. Byrd (2000)
   Sergey V. Levchenko, Lyudmila V. Slipchenko, Tao Wang,
   Ana-Maria C. Cristian (2003)
   Piotr A. Pieniazek, C. Melania Oana, Evgeny Epifanovsky (2007)
   Prashant Manohar (2009)

 ------------------------------------------------------------------------------


 Allocating and initializing 30808MB of RAM...
 Calculation will run on 6 cores.


 Alpha MOs, Restricted
 -- Occupied --                  
******* -180.90 -169.71 -169.71 -169.71 -104.85  -80.06  -37.96
  1 A     2 A     3 A     4 A     5 A     6 A     7 A     8 A                  
-33.145 -33.139 -33.139 -24.329 -24.327 -24.327 -24.321 -24.321
  9 A    10 A    11 A    12 A    13 A    14 A    15 A    16 A                  
-15.635 -10.580  -8.048  -8.045  -8.045  -7.602  -7.272  -5.508
 17 A    18 A    19 A    20 A    21 A    22 A    23 A    24 A                  
 -5.495  -5.494  -5.493  -5.493  -5.493  -2.432  -2.425  -2.425
 25 A    26 A    27 A    28 A    29 A    30 A    31 A    32 A                  
 -2.408  -2.408  -1.200  -1.112  -0.864  -0.728  -0.586  -0.557
 33 A    34 A    35 A    36 A    37 A    38 A    39 A    40 A                  
 -0.530  -0.468  -0.468  -0.431  -0.382  -0.373
 41 A    42 A    43 A    44 A    45 A    46 A                                  
 -- Virtual --                   
  0.003   0.028   0.061   0.069   0.086   0.086   0.126   0.136
 47 A    48 A    49 A    50 A    51 A    52 A    53 A    54 A                  
  0.152   0.154   0.200   0.220   0.230   0.239   0.258   0.302
 55 A    56 A    57 A    58 A    59 A    60 A    61 A    62 A                  
  0.324   0.325   0.350   0.381   0.392   0.472   0.556   0.567
 63 A    64 A    65 A    66 A    67 A    68 A    69 A    70 A                  
  0.586   0.588   0.611   0.612   0.617   0.661   0.772   0.789
 71 A    72 A    73 A    74 A    75 A    76 A    77 A    78 A                  
  0.810   0.879   0.903   0.938   0.977   1.066   1.120   1.134
 79 A    80 A    81 A    82 A    83 A    84 A    85 A    86 A                  
  1.152   1.186   1.194   1.203   1.311   1.426   1.503   1.526
 87 A    88 A    89 A    90 A    91 A    92 A    93 A    94 A                  
  1.552   1.593   1.776   1.861   1.989   2.279   2.405   2.423
 95 A    96 A    97 A    98 A    99 A   100 A   101 A   102 A                  
  2.518   2.610   2.638   2.742   2.947   4.243   4.278   4.458
103 A   104 A   105 A   106 A   107 A   108 A   109 A   110 A                  
  4.462   4.476   4.499   4.530   4.720   4.860   6.514   6.526
111 A   112 A   113 A   114 A   115 A   116 A   117 A   118 A                  
  6.552   7.500  10.360  14.701  14.801  14.896  26.677  26.717
119 A   120 A   121 A   122 A   123 A   124 A   125 A   126 A                  
 27.022  28.952  29.508  29.517  29.535  29.853  29.858  29.864
127 A   128 A   129 A   130 A   131 A   132 A   133 A   134 A                  
 29.880  29.970  36.689 130.566 130.573 130.596 154.334 166.115
135 A   136 A   137 A   138 A   139 A   140 A   141 A   142 A                  
219.2161912.254
143 A   144 A                                                                  

 Beta MOs, Restricted
 -- Occupied --                  
******* -180.90 -169.71 -169.71 -169.71 -104.85  -80.06  -37.96
  1 A     2 A     3 A     4 A     5 A     6 A     7 A     8 A                  
-33.145 -33.139 -33.139 -24.329 -24.327 -24.327 -24.321 -24.321
  9 A    10 A    11 A    12 A    13 A    14 A    15 A    16 A                  
-15.635 -10.580  -8.048  -8.045  -8.045  -7.602  -7.272  -5.508
 17 A    18 A    19 A    20 A    21 A    22 A    23 A    24 A                  
 -5.495  -5.494  -5.493  -5.493  -5.493  -2.432  -2.425  -2.425
 25 A    26 A    27 A    28 A    29 A    30 A    31 A    32 A                  
 -2.408  -2.408  -1.200  -1.112  -0.864  -0.728  -0.586  -0.557
 33 A    34 A    35 A    36 A    37 A    38 A    39 A    40 A                  
 -0.530  -0.468  -0.468  -0.431  -0.382  -0.373
 41 A    42 A    43 A    44 A    45 A    46 A                                  
 -- Virtual --                   
  0.003   0.028   0.061   0.069   0.086   0.086   0.126   0.136
 47 A    48 A    49 A    50 A    51 A    52 A    53 A    54 A                  
  0.152   0.154   0.200   0.220   0.230   0.239   0.258   0.302
 55 A    56 A    57 A    58 A    59 A    60 A    61 A    62 A                  
  0.324   0.325   0.350   0.381   0.392   0.472   0.556   0.567
 63 A    64 A    65 A    66 A    67 A    68 A    69 A    70 A                  
  0.586   0.588   0.611   0.612   0.617   0.661   0.772   0.789
 71 A    72 A    73 A    74 A    75 A    76 A    77 A    78 A                  
  0.810   0.879   0.903   0.938   0.977   1.066   1.120   1.134
 79 A    80 A    81 A    82 A    83 A    84 A    85 A    86 A                  
  1.152   1.186   1.194   1.203   1.311   1.426   1.503   1.526
 87 A    88 A    89 A    90 A    91 A    92 A    93 A    94 A                  
  1.552   1.593   1.776   1.861   1.989   2.279   2.405   2.423
 95 A    96 A    97 A    98 A    99 A   100 A   101 A   102 A                  
  2.518   2.610   2.638   2.742   2.947   4.243   4.278   4.458
103 A   104 A   105 A   106 A   107 A   108 A   109 A   110 A                  
  4.462   4.476   4.499   4.530   4.720   4.860   6.514   6.526
111 A   112 A   113 A   114 A   115 A   116 A   117 A   118 A                  
  6.552   7.500  10.360  14.701  14.801  14.896  26.677  26.717
119 A   120 A   121 A   122 A   123 A   124 A   125 A   126 A                  
 27.022  28.952  29.508  29.517  29.535  29.853  29.858  29.864
127 A   128 A   129 A   130 A   131 A   132 A   133 A   134 A                  
 29.880  29.970  36.689 130.566 130.573 130.596 154.334 166.115
135 A   136 A   137 A   138 A   139 A   140 A   141 A   142 A                  
219.2161912.254
143 A   144 A                                                                  

 Occupation and symmetry of molecular orbitals

 Point group: C1 (1 irreducible representation).

                           A     All 
 -------------------------------------
 All molecular orbitals:
  - Alpha                  144   144 
  - Beta                   144   144 
 -------------------------------------
 Alpha orbitals:
  - Frozen occupied        29    29  
  - Active occupied        17    17  
  - Active virtual         98    98  
  - Frozen virtual         0     0   
 -------------------------------------
 Beta orbitals:
  - Frozen occupied        29    29  
  - Active occupied        17    17  
  - Active virtual         98    98  
  - Frozen virtual         0     0   
 -------------------------------------

 Import integrals:   CPU 0.00 s  wall 0.00 s

 Import integrals:   CPU 73.65 s  wall 12.88 s

 MP2 amplitudes:   CPU 0.17 s  wall 0.12 s

Running a double precision version
           CCSD T amplitudes will be solved using DIIS.

           Start     Size      MaxIter   EConv     TConv     
           3         7         100       1.00e-07  1.00e-05  
 ------------------------------------------------------------------------------
           Energy (a.u.)   Ediff      Tdiff       Comment
 ------------------------------------------------------------------------------
         -7772.12408764                           
     1   -7772.11612532   7.96e-03   7.88e-01     
     2   -7772.13953597   2.34e-02   1.16e-01     
     3   -7772.13813726   1.40e-03   5.16e-02     
     4   -7772.14063289   2.50e-03   1.60e-02     Switched to DIIS steps.
     5   -7772.14148444   8.52e-04   1.23e-02     
     6   -7772.14151934   3.49e-05   2.44e-03     
     7   -7772.14152155   2.21e-06   1.28e-03     
     8   -7772.14152526   3.71e-06   2.96e-04     
     9   -7772.14152653   1.26e-06   2.04e-04     
    10   -7772.14152617   3.61e-07   6.64e-05     
    11   -7772.14152615   1.64e-08   2.93e-05     
    12   -7772.14152608   7.13e-08   1.26e-05     
    13   -7772.14152607   1.27e-08   4.20e-06     
 ------------------------------------------------------------------------------
         -7772.14152607                           CCSD T converged.

End of double precision
 SCF energy                 = -7771.48531283
 MP2 energy                 = -7772.12408764
 CCSD correlation energy     =    -0.65621324
 CCSD total energy           = -7772.14152607

 CCSD  T1^2 = 0.0136  T2^2 = 0.2777  Leading amplitudes:

 Amplitude    Orbitals with energies
 -0.0303       41 (A) A                  ->    47 (A) A                   
              -0.5300                          0.0030                     
 -0.0303       41 (A) B                  ->    47 (A) B                   
              -0.5300                          0.0030                     
 -0.0268       46 (A) A                  ->    47 (A) A                   
              -0.3727                          0.0030                     
 -0.0268       46 (A) B                  ->    47 (A) B                   
              -0.3727                          0.0030                     

 Amplitude    Orbitals with energies
 -0.0487       41 (A) A      41 (A) B    ->    47 (A) A      47 (A) B     
              -0.5300       -0.5300            0.0030        0.0030       
  0.0487       41 (A) A      41 (A) B    ->    47 (A) B      47 (A) A     
              -0.5300       -0.5300            0.0030        0.0030       
  0.0487       41 (A) B      41 (A) A    ->    47 (A) A      47 (A) B     
              -0.5300       -0.5300            0.0030        0.0030       
 -0.0487       41 (A) B      41 (A) A    ->    47 (A) B      47 (A) A     
              -0.5300       -0.5300            0.0030        0.0030       

 Computing CCSD intemediates for later calculations in double precision
 Finished.

Running a double precision version
           CCSD Lambda amplitudes will be solved using DIIS.
           Start     Size      MaxIter   EConv     LConv     
           3         7         100       1.00e-07  1.00e-05  
 ------------------------------------------------------------------------------
            Enorm      Ldiff       Comment
 ------------------------------------------------------------------------------
     1     5.40e-02   4.07e-02     
     2     1.44e-02   5.63e-03     
     3     6.13e-03   1.98e-03     
     4     3.54e-03   1.19e-03     Switched to DIIS steps.
     5     1.08e-03   6.52e-04     
     6     4.87e-04   1.66e-04     
     7     1.66e-04   3.52e-05     
     8     7.42e-05   3.86e-07     
     9     2.69e-05   2.48e-06     
    10     1.15e-05   8.33e-07     
    11     4.22e-06   6.66e-08     
    12     2.00e-06   3.63e-08     
    13     9.75e-07   9.00e-08     
    14     4.74e-07   2.15e-09     
    15     2.66e-07   2.93e-08     
    16     1.21e-07   7.74e-09     
    17     6.09e-08   2.30e-09     
 ------------------------------------------------------------------------------
                                   CCSD Lambda converged.

 Computing density matrices in double precision...
           Orbital response amplitudes will be solved using DIIS.
           Start     Size      MaxIter   EConv     LConv     
           3         7         100       1.00e-06  1.00e-06  
 ------------------------------------------------------------------------------
            Enorm      Ldiff       Comment
 ------------------------------------------------------------------------------
     1     8.38e-02   1.59e-02     
     2     4.72e-02   1.17e-02     
     3     4.94e-02   8.01e-03     
     4     1.50e-02   9.04e-03     Switched to DIIS steps.
     5     3.41e-03   4.65e-03     
     6     9.17e-04   5.23e-04     
     7     5.60e-04   2.82e-05     
     8     1.14e-04   1.31e-04     
     9     2.78e-05   9.65e-06     
    10     8.63e-06   2.64e-06     
    11     4.28e-06   8.24e-10     
    12     1.19e-06   2.22e-07     
    13     4.27e-07   2.45e-07     
 ------------------------------------------------------------------------------
                                   Orbital response converged.

 Computing density matrices... Done.
 CCSD calculation:   CPU 1828.88 s  wall 318.18 s

 Transferring MO TPDM to AO TPDM
 Transferring g2_o1o1o1o1
 Transferring g2_o1o1o1v1
 Transferring g2_o1o1v1v1
 Transferring g2_o1v1o1v1
 Transferring g2_o1v1v1v1
 Transferring g2_v1v1v1v1
 Adding separable TPDM
 Computing TPDM gradient
 --------------------------------------------------------
 2e gradient
  Atom          X               Y               Z
 --------------------------------------------------------
    1        -55.646414        1.120641        0.000000  
    2         10.123580      -18.966204       -0.000000  
    3         15.366807       26.500032        0.000000  
    4         30.156027       -8.654468       -0.000000  
 --------------------------------------------------------
 --------------------------------------------------------
 Final gradient
  Atom          X               Y               Z
 --------------------------------------------------------
    1        -55.646414        1.120641        0.000000  
    2         10.123580      -18.966204       -0.000000  
    3         15.366807       26.500032        0.000000  
    4         30.156027       -8.654468       -0.000000  
 --------------------------------------------------------
 Analytic gradient from two-electron contribution:   CPU 377.30 s  wall 93.19 s

 Total ccman2 time:   CPU 2285.80 s  wall 425.73 s


 --------------------------------------------------------------

                    Orbital Energies (a.u.)
 --------------------------------------------------------------

 Alpha MOs
 -- Occupied --
********-180.9022-169.7090-169.7077-169.7077-104.8533 -80.0647 -37.9558
-33.1450 -33.1389 -33.1389 -24.3292 -24.3272 -24.3271 -24.3214 -24.3214
-15.6354 -10.5800  -8.0480  -8.0452  -8.0450  -7.6025  -7.2722  -5.5076
 -5.4949  -5.4937  -5.4934  -5.4930  -5.4930  -2.4317  -2.4249  -2.4248
 -2.4080  -2.4080  -1.2003  -1.1121  -0.8642  -0.7283  -0.5859  -0.5569
 -0.5300  -0.4684  -0.4683  -0.4311  -0.3822  -0.3727
 -- Virtual --
  0.0030   0.0276   0.0607   0.0688   0.0856   0.0859   0.1260   0.1363
  0.1520   0.1537   0.1995   0.2199   0.2299   0.2392   0.2583   0.3021
  0.3237   0.3246   0.3501   0.3808   0.3917   0.4722   0.5560   0.5668
  0.5862   0.5879   0.6113   0.6117   0.6169   0.6612   0.7716   0.7891
  0.8095   0.8790   0.9032   0.9379   0.9772   1.0660   1.1199   1.1339
  1.1519   1.1858   1.1941   1.2028   1.3113   1.4255   1.5031   1.5260
  1.5517   1.5935   1.7762   1.8608   1.9893   2.2789   2.4049   2.4233
  2.5179   2.6102   2.6377   2.7422   2.9465   4.2428   4.2785   4.4584
  4.4624   4.4760   4.4985   4.5301   4.7200   4.8599   6.5143   6.5261
  6.5520   7.4998  10.3601  14.7008  14.8007  14.8956  26.6767  26.7169
 27.0219  28.9524  29.5078  29.5174  29.5345  29.8525  29.8583  29.8644
 29.8802  29.9702  36.6893 130.5661 130.5734 130.5959 154.3339 166.1147
219.21561912.2541
 --------------------------------------------------------------

          Ground-State Mulliken Net Atomic Charges

     Atom                 Charge (a.u.)
  ----------------------------------------
      1 I                     0.128564
      2 N                    -0.318856
      3 P                     0.293069
      4 Cl                   -0.102777
  ----------------------------------------
  Sum of atomic charges =     0.000000

 -----------------------------------------------------------------
                    Cartesian Multipole Moments
 -----------------------------------------------------------------
    Charge (ESU x 10^10)
                 0.0000
    Dipole Moment (Debye)
         X       1.0719      Y      -1.9381      Z       0.0000
       Tot       2.2148
    Quadrupole Moments (Debye-Ang)
        XX     -59.8961     XY       2.0315     YY     -61.8616
        XZ       0.0000     YZ       0.0000     ZZ     -59.4410
    Octopole Moments (Debye-Ang^2)
       XXX      87.9129    XXY      -3.0247    XYY      19.7281
       YYY       2.5863    XXZ      -0.0000    XYZ      -0.0000
       YYZ       0.0000    XZZ      17.5355    YZZ       0.2349
       ZZZ       0.0000
    Hexadecapole Moments (Debye-Ang^3)
      XXXX   -1496.1393   XXXY     -10.2475   XXYY    -273.6092
      XYYY      -0.8637   YYYY    -141.5552   XXXZ       0.0000
      XXYZ       0.0000   XYYZ      -0.0000   YYYZ      -0.0000
      XXZZ    -266.2067   XYZZ       1.0271   YYZZ     -35.9667
      XZZZ       0.0000   YZZZ      -0.0000   ZZZZ     -79.4596
 -----------------------------------------------------------------
 DrvMan completing analytic gradient of the correlated energy
 Correlated dipole moment
            1
    1   0.4217322
    2  -0.7625007
    3   0.0000000
 Energy read as -7772.141526065
 Full Analytical Gradient: (in a.u., or Hartree/Bohr)
             1             2             3             4
    1    0.00031850   -0.00018869   -0.00014296    0.00001315
    2   -0.00004207    0.00006453    0.00001860   -0.00004105
    3   -0.00000000   -0.00000000    0.00000000   -0.00000000
 Gradient time:  CPU 0.77 s  wall 0.77 s
 ----------------------------------------------------------------
             Standard Nuclear Orientation (Angstroms)
    I     Atom           X                Y                Z
 ----------------------------------------------------------------
    1      I       1.5437713206     0.0320918081     0.0000000000
    2      N      -0.4844515733     0.5326382385     0.0000000000
    3      P      -1.4849933026    -0.6871356918    -0.0000000000
    4      Cl     -3.3062834965     0.2869236400     0.0000000000
 ----------------------------------------------------------------
 Nuclear Repulsion Energy =   450.0744239673 hartrees
 There are       46 alpha and       46 beta electrons

                       Distance Matrix (Angstroms)
             I (  1)   N (  2)   P (  3)
   N (  2)  2.089075
   P (  3)  3.112989  1.577635
   Cl(  4)  4.856745  2.832510  2.065403

 Requested basis set is 6-311++G(d,p)
 There are 56 shells and 144 basis functions
 A cutoff of  1.0D-14 yielded   1290 shell pairs
 There are      9213 function pairs (     10283 Cartesian)
 Smallest overlap matrix eigenvalue = 2.32E-03
 Guess MOs from SCF MO coefficient file

 -----------------------------------------------------------------------
  General SCF calculation program by
  Eric Jon Sundstrom, Paul Horn, Yuezhi Mao, Dmitri Zuev, Alec White,
  David Stuck, Shaama M.S., Shane Yost, Joonho Lee, David Small,
  Daniel Levine, Susi Lehtola, Hugh Burton, Evgeny Epifanovsky
 -----------------------------------------------------------------------
 Hartree-Fock
 using 6 threads for integral computing
 -------------------------------------------------------
 OpenMP Integral computing Module                
 Release: version 2.0, May 2017, Q-Chem Inc. Pleasanton 
 -------------------------------------------------------
 A restricted SCF calculation will be
 performed using DIIS
 SCF converges when DIIS error is below 1.0e-08
 ---------------------------------------
  Cycle       Energy         DIIS error
 ---------------------------------------
    1   -7771.4853488591      1.57e-05  
    2   -7771.4853494892      6.82e-06  
    3   -7771.4853495848      4.15e-06  
    4   -7771.4853496382      8.28e-07  
    5   -7771.4853496450      3.54e-07  
    6   -7771.4853496469      1.68e-07  
    7   -7771.4853496474      5.94e-08  
    8   -7771.4853496474      1.99e-08  
    9   -7771.4853496475      7.12e-09  Convergence criterion met
 ---------------------------------------
 SCF time:   CPU 7.97s  wall 2.00s 
 SCF   energy in the final basis set =    -7771.4853496475
 Total energy in the final basis set =    -7771.4853496475


 ------------------------------------------------------------------------------

   CCMAN2: suite of methods based on coupled cluster
           and equation of motion theories.

   Components:
   * libvmm-1.3-trunk
     by Evgeny Epifanovsky, Ilya Kaliman.
   * libtensor-2.5-trunk
     by Evgeny Epifanovsky, Michael Wormit, Dmitry Zuev, Sam Manzer, 
        Ilya Kaliman.
   * libcc-2.5-trunk
     by Evgeny Epifanovsky, Arik Landau, Tomasz Kus, Kirill Khistyaev, 
        Dmitry Zuev, Prashant Manohar, Xintian Feng, Anna Krylov, 
        Matthew Goldey, Alec White, Thomas Jagau, Kaushik Nanda, 
        Anastasia Gunina, Alexander Kunitsa, Joonho Lee.

   CCMAN original authors:
   Anna I. Krylov, C. David Sherrill, Steven R. Gwaltney,
   Edward F. C. Byrd (2000)
   Sergey V. Levchenko, Lyudmila V. Slipchenko, Tao Wang,
   Ana-Maria C. Cristian (2003)
   Piotr A. Pieniazek, C. Melania Oana, Evgeny Epifanovsky (2007)
   Prashant Manohar (2009)

 ------------------------------------------------------------------------------


 Allocating and initializing 30808MB of RAM...
 Calculation will run on 6 cores.


 Alpha MOs, Restricted
 -- Occupied --                  
******* -180.90 -169.71 -169.71 -169.71 -104.85  -80.06  -37.96
  1 A     2 A     3 A     4 A     5 A     6 A     7 A     8 A                  
-33.145 -33.139 -33.139 -24.329 -24.327 -24.327 -24.321 -24.321
  9 A    10 A    11 A    12 A    13 A    14 A    15 A    16 A                  
-15.635 -10.580  -8.048  -8.045  -8.045  -7.603  -7.272  -5.508
 17 A    18 A    19 A    20 A    21 A    22 A    23 A    24 A                  
 -5.495  -5.494  -5.493  -5.493  -5.493  -2.432  -2.425  -2.425
 25 A    26 A    27 A    28 A    29 A    30 A    31 A    32 A                  
 -2.408  -2.408  -1.200  -1.112  -0.864  -0.728  -0.586  -0.557
 33 A    34 A    35 A    36 A    37 A    38 A    39 A    40 A                  
 -0.530  -0.468  -0.468  -0.431  -0.382  -0.373
 41 A    42 A    43 A    44 A    45 A    46 A                                  
 -- Virtual --                   
  0.003   0.028   0.061   0.069   0.086   0.086   0.126   0.136
 47 A    48 A    49 A    50 A    51 A    52 A    53 A    54 A                  
  0.152   0.154   0.200   0.220   0.230   0.239   0.258   0.302
 55 A    56 A    57 A    58 A    59 A    60 A    61 A    62 A                  
  0.324   0.325   0.350   0.381   0.392   0.472   0.556   0.567
 63 A    64 A    65 A    66 A    67 A    68 A    69 A    70 A                  
  0.586   0.588   0.611   0.612   0.617   0.661   0.772   0.789
 71 A    72 A    73 A    74 A    75 A    76 A    77 A    78 A                  
  0.810   0.879   0.903   0.938   0.977   1.066   1.120   1.134
 79 A    80 A    81 A    82 A    83 A    84 A    85 A    86 A                  
  1.152   1.186   1.194   1.203   1.311   1.425   1.503   1.526
 87 A    88 A    89 A    90 A    91 A    92 A    93 A    94 A                  
  1.552   1.594   1.776   1.861   1.989   2.279   2.405   2.423
 95 A    96 A    97 A    98 A    99 A   100 A   101 A   102 A                  
  2.518   2.610   2.638   2.742   2.946   4.243   4.278   4.458
103 A   104 A   105 A   106 A   107 A   108 A   109 A   110 A                  
  4.462   4.476   4.499   4.530   4.720   4.861   6.514   6.526
111 A   112 A   113 A   114 A   115 A   116 A   117 A   118 A                  
  6.552   7.500  10.360  14.701  14.801  14.896  26.677  26.717
119 A   120 A   121 A   122 A   123 A   124 A   125 A   126 A                  
 27.022  28.953  29.508  29.517  29.535  29.853  29.858  29.865
127 A   128 A   129 A   130 A   131 A   132 A   133 A   134 A                  
 29.880  29.970  36.689 130.566 130.573 130.596 154.334 166.115
135 A   136 A   137 A   138 A   139 A   140 A   141 A   142 A                  
219.2161912.255
143 A   144 A                                                                  

 Beta MOs, Restricted
 -- Occupied --                  
******* -180.90 -169.71 -169.71 -169.71 -104.85  -80.06  -37.96
  1 A     2 A     3 A     4 A     5 A     6 A     7 A     8 A                  
-33.145 -33.139 -33.139 -24.329 -24.327 -24.327 -24.321 -24.321
  9 A    10 A    11 A    12 A    13 A    14 A    15 A    16 A                  
-15.635 -10.580  -8.048  -8.045  -8.045  -7.603  -7.272  -5.508
 17 A    18 A    19 A    20 A    21 A    22 A    23 A    24 A                  
 -5.495  -5.494  -5.493  -5.493  -5.493  -2.432  -2.425  -2.425
 25 A    26 A    27 A    28 A    29 A    30 A    31 A    32 A                  
 -2.408  -2.408  -1.200  -1.112  -0.864  -0.728  -0.586  -0.557
 33 A    34 A    35 A    36 A    37 A    38 A    39 A    40 A                  
 -0.530  -0.468  -0.468  -0.431  -0.382  -0.373
 41 A    42 A    43 A    44 A    45 A    46 A                                  
 -- Virtual --                   
  0.003   0.028   0.061   0.069   0.086   0.086   0.126   0.136
 47 A    48 A    49 A    50 A    51 A    52 A    53 A    54 A                  
  0.152   0.154   0.200   0.220   0.230   0.239   0.258   0.302
 55 A    56 A    57 A    58 A    59 A    60 A    61 A    62 A                  
  0.324   0.325   0.350   0.381   0.392   0.472   0.556   0.567
 63 A    64 A    65 A    66 A    67 A    68 A    69 A    70 A                  
  0.586   0.588   0.611   0.612   0.617   0.661   0.772   0.789
 71 A    72 A    73 A    74 A    75 A    76 A    77 A    78 A                  
  0.810   0.879   0.903   0.938   0.977   1.066   1.120   1.134
 79 A    80 A    81 A    82 A    83 A    84 A    85 A    86 A                  
  1.152   1.186   1.194   1.203   1.311   1.425   1.503   1.526
 87 A    88 A    89 A    90 A    91 A    92 A    93 A    94 A                  
  1.552   1.594   1.776   1.861   1.989   2.279   2.405   2.423
 95 A    96 A    97 A    98 A    99 A   100 A   101 A   102 A                  
  2.518   2.610   2.638   2.742   2.946   4.243   4.278   4.458
103 A   104 A   105 A   106 A   107 A   108 A   109 A   110 A                  
  4.462   4.476   4.499   4.530   4.720   4.861   6.514   6.526
111 A   112 A   113 A   114 A   115 A   116 A   117 A   118 A                  
  6.552   7.500  10.360  14.701  14.801  14.896  26.677  26.717
119 A   120 A   121 A   122 A   123 A   124 A   125 A   126 A                  
 27.022  28.953  29.508  29.517  29.535  29.853  29.858  29.865
127 A   128 A   129 A   130 A   131 A   132 A   133 A   134 A                  
 29.880  29.970  36.689 130.566 130.573 130.596 154.334 166.115
135 A   136 A   137 A   138 A   139 A   140 A   141 A   142 A                  
219.2161912.255
143 A   144 A                                                                  

 Occupation and symmetry of molecular orbitals

 Point group: C1 (1 irreducible representation).

                           A     All 
 -------------------------------------
 All molecular orbitals:
  - Alpha                  144   144 
  - Beta                   144   144 
 -------------------------------------
 Alpha orbitals:
  - Frozen occupied        29    29  
  - Active occupied        17    17  
  - Active virtual         98    98  
  - Frozen virtual         0     0   
 -------------------------------------
 Beta orbitals:
  - Frozen occupied        29    29  
  - Active occupied        17    17  
  - Active virtual         98    98  
  - Frozen virtual         0     0   
 -------------------------------------

 Import integrals:   CPU 0.00 s  wall 0.00 s

 Import integrals:   CPU 73.62 s  wall 12.91 s

 MP2 amplitudes:   CPU 0.17 s  wall 0.12 s

Running a double precision version
           CCSD T amplitudes will be solved using DIIS.

           Start     Size      MaxIter   EConv     TConv     
           3         7         100       1.00e-07  1.00e-05  
 ------------------------------------------------------------------------------
           Energy (a.u.)   Ediff      Tdiff       Comment
 ------------------------------------------------------------------------------
         -7772.12408712                           
     1   -7772.11614298   7.94e-03   7.88e-01     
     2   -7772.13953521   2.34e-02   1.16e-01     
     3   -7772.13814153   1.39e-03   5.15e-02     
     4   -7772.14063401   2.49e-03   1.60e-02     Switched to DIIS steps.
     5   -7772.14148467   8.51e-04   1.23e-02     
     6   -7772.14151949   3.48e-05   2.44e-03     
     7   -7772.14152169   2.20e-06   1.28e-03     
     8   -7772.14152540   3.71e-06   2.96e-04     
     9   -7772.14152665   1.25e-06   2.04e-04     
    10   -7772.14152630   3.59e-07   6.65e-05     
    11   -7772.14152628   1.77e-08   2.93e-05     
    12   -7772.14152621   7.09e-08   1.26e-05     
    13   -7772.14152619   1.28e-08   4.20e-06     
 ------------------------------------------------------------------------------
         -7772.14152619                           CCSD T converged.

End of double precision
 SCF energy                 = -7771.48534965
 MP2 energy                 = -7772.12408712
 CCSD correlation energy     =    -0.65617655
 CCSD total energy           = -7772.14152619

 CCSD  T1^2 = 0.0136  T2^2 = 0.2776  Leading amplitudes:

 Amplitude    Orbitals with energies
  0.0302       41 (A) A                  ->    47 (A) A                   
              -0.5300                          0.0029                     
  0.0302       41 (A) B                  ->    47 (A) B                   
              -0.5300                          0.0029                     
  0.0268       46 (A) A                  ->    47 (A) A                   
              -0.3726                          0.0029                     
  0.0268       46 (A) B                  ->    47 (A) B                   
              -0.3726                          0.0029                     

 Amplitude    Orbitals with energies
 -0.0488       41 (A) A      41 (A) B    ->    47 (A) A      47 (A) B     
              -0.5300       -0.5300            0.0029        0.0029       
  0.0488       41 (A) A      41 (A) B    ->    47 (A) B      47 (A) A     
              -0.5300       -0.5300            0.0029        0.0029       
  0.0488       41 (A) B      41 (A) A    ->    47 (A) A      47 (A) B     
              -0.5300       -0.5300            0.0029        0.0029       
 -0.0488       41 (A) B      41 (A) A    ->    47 (A) B      47 (A) A     
              -0.5300       -0.5300            0.0029        0.0029       

 Computing CCSD intemediates for later calculations in double precision
 Finished.

Running a double precision version
           CCSD Lambda amplitudes will be solved using DIIS.
           Start     Size      MaxIter   EConv     LConv     
           3         7         100       1.00e-07  1.00e-05  
 ------------------------------------------------------------------------------
            Enorm      Ldiff       Comment
 ------------------------------------------------------------------------------
     1     5.40e-02   4.07e-02     
     2     1.44e-02   5.64e-03     
     3     6.14e-03   1.98e-03     
     4     3.54e-03   1.19e-03     Switched to DIIS steps.
     5     1.08e-03   6.52e-04     
     6     4.88e-04   1.65e-04     
     7     1.66e-04   3.52e-05     
     8     7.42e-05   3.95e-07     
     9     2.69e-05   2.47e-06     
    10     1.15e-05   8.25e-07     
    11     4.20e-06   6.29e-08     
    12     1.98e-06   3.48e-08     
    13     9.61e-07   8.86e-08     
    14     4.66e-07   1.44e-09     
    15     2.61e-07   2.86e-08     
    16     1.18e-07   7.41e-09     
    17     5.98e-08   2.19e-09     
 ------------------------------------------------------------------------------
                                   CCSD Lambda converged.

 Computing density matrices in double precision...
           Orbital response amplitudes will be solved using DIIS.
           Start     Size      MaxIter   EConv     LConv     
           3         7         100       1.00e-06  1.00e-06  
 ------------------------------------------------------------------------------
            Enorm      Ldiff       Comment
 ------------------------------------------------------------------------------
     1     8.38e-02   1.59e-02     
     2     4.71e-02   1.18e-02     
     3     4.90e-02   7.94e-03     
     4     1.50e-02   8.90e-03     Switched to DIIS steps.
     5     3.41e-03   4.62e-03     
     6     9.17e-04   5.24e-04     
     7     5.61e-04   2.86e-05     
     8     1.14e-04   1.32e-04     
     9     2.77e-05   9.70e-06     
    10     8.59e-06   2.63e-06     
    11     4.26e-06   2.30e-09     
    12     1.18e-06   2.22e-07     
    13     4.23e-07   2.45e-07     
 ------------------------------------------------------------------------------
                                   Orbital response converged.

 Computing density matrices... Done.
 CCSD calculation:   CPU 1830.33 s  wall 319.05 s

 Transferring MO TPDM to AO TPDM
 Transferring g2_o1o1o1o1
 Transferring g2_o1o1o1v1
 Transferring g2_o1o1v1v1
 Transferring g2_o1v1o1v1
 Transferring g2_o1v1v1v1
 Transferring g2_v1v1v1v1
 Adding separable TPDM
 Computing TPDM gradient
 --------------------------------------------------------
 2e gradient
  Atom          X               Y               Z
 --------------------------------------------------------
    1        -55.696576        1.124391       -0.000000  
    2         10.143898      -18.979775        0.000000  
    3         15.387522       26.511427       -0.000000  
    4         30.165156       -8.656043        0.000000  
 --------------------------------------------------------
 --------------------------------------------------------
 Final gradient
  Atom          X               Y               Z
 --------------------------------------------------------
    1        -55.696576        1.124391       -0.000000  
    2         10.143898      -18.979775        0.000000  
    3         15.387522       26.511427       -0.000000  
    4         30.165156       -8.656043        0.000000  
 --------------------------------------------------------
 Analytic gradient from two-electron contribution:   CPU 373.46 s  wall 76.72 s

 Total ccman2 time:   CPU 2284.54 s  wall 410.41 s


 --------------------------------------------------------------

                    Orbital Energies (a.u.)
 --------------------------------------------------------------

 Alpha MOs
 -- Occupied --
********-180.9021-169.7090-169.7076-169.7076-104.8533 -80.0647 -37.9558
-33.1450 -33.1389 -33.1389 -24.3292 -24.3271 -24.3271 -24.3214 -24.3214
-15.6353 -10.5800  -8.0480  -8.0452  -8.0450  -7.6025  -7.2722  -5.5076
 -5.4949  -5.4937  -5.4934  -5.4930  -5.4929  -2.4317  -2.4249  -2.4248
 -2.4080  -2.4080  -1.2004  -1.1122  -0.8644  -0.7283  -0.5860  -0.5570
 -0.5300  -0.4685  -0.4684  -0.4311  -0.3821  -0.3726
 -- Virtual --
  0.0029   0.0279   0.0608   0.0688   0.0857   0.0859   0.1260   0.1363
  0.1520   0.1537   0.1995   0.2199   0.2299   0.2392   0.2582   0.3021
  0.3237   0.3246   0.3502   0.3808   0.3917   0.4722   0.5560   0.5668
  0.5862   0.5879   0.6113   0.6119   0.6173   0.6613   0.7717   0.7892
  0.8095   0.8790   0.9035   0.9382   0.9772   1.0660   1.1198   1.1339
  1.1519   1.1857   1.1941   1.2028   1.3113   1.4254   1.5030   1.5261
  1.5518   1.5936   1.7762   1.8608   1.9893   2.2791   2.4051   2.4232
  2.5184   2.6102   2.6377   2.7423   2.9464   4.2428   4.2784   4.4584
  4.4624   4.4761   4.4987   4.5303   4.7200   4.8606   6.5143   6.5262
  6.5523   7.4999  10.3601  14.7008  14.8007  14.8956  26.6767  26.7169
 27.0219  28.9530  29.5078  29.5175  29.5347  29.8526  29.8583  29.8645
 29.8803  29.9704  36.6894 130.5661 130.5735 130.5960 154.3345 166.1147
219.21571912.2546
 --------------------------------------------------------------

          Ground-State Mulliken Net Atomic Charges

     Atom                 Charge (a.u.)
  ----------------------------------------
      1 I                     0.128772
      2 N                    -0.318996
      3 P                     0.293184
      4 Cl                   -0.102960
  ----------------------------------------
  Sum of atomic charges =     0.000000

 -----------------------------------------------------------------
                    Cartesian Multipole Moments
 -----------------------------------------------------------------
    Charge (ESU x 10^10)
                 0.0000
    Dipole Moment (Debye)
         X       1.0716      Y      -1.9376      Z      -0.0000
       Tot       2.2141
    Quadrupole Moments (Debye-Ang)
        XX     -59.9077     XY       2.0325     YY     -61.8595
        XZ      -0.0000     YZ      -0.0000     ZZ     -59.4383
    Octopole Moments (Debye-Ang^2)
       XXX      88.0659    XXY      -3.0285    XYY      19.7856
       YYY       2.5908    XXZ       0.0000    XYZ       0.0000
       YYZ      -0.0000    XZZ      17.5942    YZZ       0.2363
       ZZZ       0.0000
    Hexadecapole Moments (Debye-Ang^3)
      XXXX   -1495.3077   XXXY     -10.2416   XXYY    -273.4285
      XYYY      -0.8539   YYYY    -141.5483   XXXZ      -0.0000
      XXYZ      -0.0000   XYYZ       0.0000   YYYZ      -0.0000
      XXZZ    -266.0302   XYZZ       1.0290   YYZZ     -35.9644
      XZZZ      -0.0000   YZZZ      -0.0000   ZZZZ     -79.4519
 -----------------------------------------------------------------
 DrvMan completing analytic gradient of the correlated energy
 Correlated dipole moment
            1
    1   0.4215985
    2  -0.7622937
    3  -0.0000000
 Energy read as -7772.141526194
 Full Analytical Gradient: (in a.u., or Hartree/Bohr)
             1             2             3             4
    1   -0.00024820    0.00028402   -0.00005677    0.00002095
    2    0.00003433    0.00004512   -0.00005788   -0.00002158
    3    0.00000000   -0.00000000   -0.00000000    0.00000000
 Gradient time:  CPU 0.79 s  wall 0.80 s
 ----------------------------------------------------------------
             Standard Nuclear Orientation (Angstroms)
    I     Atom           X                Y                Z
 ----------------------------------------------------------------
    1      I       1.5447713206     0.0330918081     0.0000000000
    2      N      -0.4844515733     0.5326382385     0.0000000000
    3      P      -1.4849933026    -0.6871356918    -0.0000000000
    4      Cl     -3.3062834965     0.2869236400     0.0000000000
 ----------------------------------------------------------------
 Nuclear Repulsion Energy =   449.9701488719 hartrees
 There are       46 alpha and       46 beta electrons

                       Distance Matrix (Angstroms)
             I (  1)   N (  2)   P (  3)
   N (  2)  2.089807
   P (  3)  3.114194  1.577635
   Cl(  4)  4.857691  2.832510  2.065403

 Requested basis set is 6-311++G(d,p)
 There are 56 shells and 144 basis functions
 A cutoff of  1.0D-14 yielded   1290 shell pairs
 There are      9213 function pairs (     10283 Cartesian)
 Smallest overlap matrix eigenvalue = 2.32E-03
 Guess MOs from SCF MO coefficient file

 -----------------------------------------------------------------------
  General SCF calculation program by
  Eric Jon Sundstrom, Paul Horn, Yuezhi Mao, Dmitri Zuev, Alec White,
  David Stuck, Shaama M.S., Shane Yost, Joonho Lee, David Small,
  Daniel Levine, Susi Lehtola, Hugh Burton, Evgeny Epifanovsky
 -----------------------------------------------------------------------
 Hartree-Fock
 using 6 threads for integral computing
 -------------------------------------------------------
 OpenMP Integral computing Module                
 Release: version 2.0, May 2017, Q-Chem Inc. Pleasanton 
 -------------------------------------------------------
 A restricted SCF calculation will be
 performed using DIIS
 SCF converges when DIIS error is below 1.0e-08
 ---------------------------------------
  Cycle       Energy         DIIS error
 ---------------------------------------
    1   -7771.4853379821      7.45e-06  
    2   -7771.4853381672      2.83e-06  
    3   -7771.4853381937      1.89e-06  
    4   -7771.4853382075      5.49e-07  
    5   -7771.4853382111      2.27e-07  
    6   -7771.4853382121      8.68e-08  
    7   -7771.4853382121      3.49e-08  
    8   -7771.4853382123      1.37e-08  
    9   -7771.4853382123      4.28e-09  Convergence criterion met
 ---------------------------------------
 SCF time:   CPU 8.17s  wall 2.00s 
 SCF   energy in the final basis set =    -7771.4853382123
 Total energy in the final basis set =    -7771.4853382123


 ------------------------------------------------------------------------------

   CCMAN2: suite of methods based on coupled cluster
           and equation of motion theories.

   Components:
   * libvmm-1.3-trunk
     by Evgeny Epifanovsky, Ilya Kaliman.
   * libtensor-2.5-trunk
     by Evgeny Epifanovsky, Michael Wormit, Dmitry Zuev, Sam Manzer, 
        Ilya Kaliman.
   * libcc-2.5-trunk
     by Evgeny Epifanovsky, Arik Landau, Tomasz Kus, Kirill Khistyaev, 
        Dmitry Zuev, Prashant Manohar, Xintian Feng, Anna Krylov, 
        Matthew Goldey, Alec White, Thomas Jagau, Kaushik Nanda, 
        Anastasia Gunina, Alexander Kunitsa, Joonho Lee.

   CCMAN original authors:
   Anna I. Krylov, C. David Sherrill, Steven R. Gwaltney,
   Edward F. C. Byrd (2000)
   Sergey V. Levchenko, Lyudmila V. Slipchenko, Tao Wang,
   Ana-Maria C. Cristian (2003)
   Piotr A. Pieniazek, C. Melania Oana, Evgeny Epifanovsky (2007)
   Prashant Manohar (2009)

 ------------------------------------------------------------------------------


 Allocating and initializing 30808MB of RAM...
 Calculation will run on 6 cores.


 Alpha MOs, Restricted
 -- Occupied --                  
******* -180.90 -169.71 -169.71 -169.71 -104.85  -80.06  -37.96
  1 A     2 A     3 A     4 A     5 A     6 A     7 A     8 A                  
-33.145 -33.139 -33.139 -24.329 -24.327 -24.327 -24.321 -24.321
  9 A    10 A    11 A    12 A    13 A    14 A    15 A    16 A                  
-15.635 -10.580  -8.048  -8.045  -8.045  -7.602  -7.272  -5.508
 17 A    18 A    19 A    20 A    21 A    22 A    23 A    24 A                  
 -5.495  -5.494  -5.493  -5.493  -5.493  -2.432  -2.425  -2.425
 25 A    26 A    27 A    28 A    29 A    30 A    31 A    32 A                  
 -2.408  -2.408  -1.200  -1.112  -0.864  -0.728  -0.586  -0.557
 33 A    34 A    35 A    36 A    37 A    38 A    39 A    40 A                  
 -0.530  -0.468  -0.468  -0.431  -0.382  -0.373
 41 A    42 A    43 A    44 A    45 A    46 A                                  
 -- Virtual --                   
  0.003   0.028   0.061   0.069   0.086   0.086   0.126   0.136
 47 A    48 A    49 A    50 A    51 A    52 A    53 A    54 A                  
  0.152   0.154   0.200   0.220   0.230   0.239   0.258   0.302
 55 A    56 A    57 A    58 A    59 A    60 A    61 A    62 A                  
  0.324   0.325   0.350   0.381   0.392   0.472   0.556   0.567
 63 A    64 A    65 A    66 A    67 A    68 A    69 A    70 A                  
  0.586   0.588   0.611   0.612   0.617   0.661   0.772   0.789
 71 A    72 A    73 A    74 A    75 A    76 A    77 A    78 A                  
  0.810   0.879   0.903   0.938   0.977   1.066   1.120   1.134
 79 A    80 A    81 A    82 A    83 A    84 A    85 A    86 A                  
  1.152   1.186   1.194   1.203   1.311   1.425   1.503   1.526
 87 A    88 A    89 A    90 A    91 A    92 A    93 A    94 A                  
  1.552   1.594   1.776   1.861   1.989   2.279   2.405   2.423
 95 A    96 A    97 A    98 A    99 A   100 A   101 A   102 A                  
  2.518   2.610   2.638   2.742   2.946   4.243   4.278   4.458
103 A   104 A   105 A   106 A   107 A   108 A   109 A   110 A                  
  4.462   4.476   4.499   4.530   4.720   4.860   6.514   6.526
111 A   112 A   113 A   114 A   115 A   116 A   117 A   118 A                  
  6.552   7.500  10.360  14.701  14.801  14.896  26.677  26.717
119 A   120 A   121 A   122 A   123 A   124 A   125 A   126 A                  
 27.022  28.953  29.508  29.517  29.535  29.853  29.858  29.864
127 A   128 A   129 A   130 A   131 A   132 A   133 A   134 A                  
 29.880  29.970  36.689 130.566 130.573 130.596 154.334 166.115
135 A   136 A   137 A   138 A   139 A   140 A   141 A   142 A                  
219.2161912.254
143 A   144 A                                                                  

 Beta MOs, Restricted
 -- Occupied --                  
******* -180.90 -169.71 -169.71 -169.71 -104.85  -80.06  -37.96
  1 A     2 A     3 A     4 A     5 A     6 A     7 A     8 A                  
-33.145 -33.139 -33.139 -24.329 -24.327 -24.327 -24.321 -24.321
  9 A    10 A    11 A    12 A    13 A    14 A    15 A    16 A                  
-15.635 -10.580  -8.048  -8.045  -8.045  -7.602  -7.272  -5.508
 17 A    18 A    19 A    20 A    21 A    22 A    23 A    24 A                  
 -5.495  -5.494  -5.493  -5.493  -5.493  -2.432  -2.425  -2.425
 25 A    26 A    27 A    28 A    29 A    30 A    31 A    32 A                  
 -2.408  -2.408  -1.200  -1.112  -0.864  -0.728  -0.586  -0.557
 33 A    34 A    35 A    36 A    37 A    38 A    39 A    40 A                  
 -0.530  -0.468  -0.468  -0.431  -0.382  -0.373
 41 A    42 A    43 A    44 A    45 A    46 A                                  
 -- Virtual --                   
  0.003   0.028   0.061   0.069   0.086   0.086   0.126   0.136
 47 A    48 A    49 A    50 A    51 A    52 A    53 A    54 A                  
  0.152   0.154   0.200   0.220   0.230   0.239   0.258   0.302
 55 A    56 A    57 A    58 A    59 A    60 A    61 A    62 A                  
  0.324   0.325   0.350   0.381   0.392   0.472   0.556   0.567
 63 A    64 A    65 A    66 A    67 A    68 A    69 A    70 A                  
  0.586   0.588   0.611   0.612   0.617   0.661   0.772   0.789
 71 A    72 A    73 A    74 A    75 A    76 A    77 A    78 A                  
  0.810   0.879   0.903   0.938   0.977   1.066   1.120   1.134
 79 A    80 A    81 A    82 A    83 A    84 A    85 A    86 A                  
  1.152   1.186   1.194   1.203   1.311   1.425   1.503   1.526
 87 A    88 A    89 A    90 A    91 A    92 A    93 A    94 A                  
  1.552   1.594   1.776   1.861   1.989   2.279   2.405   2.423
 95 A    96 A    97 A    98 A    99 A   100 A   101 A   102 A                  
  2.518   2.610   2.638   2.742   2.946   4.243   4.278   4.458
103 A   104 A   105 A   106 A   107 A   108 A   109 A   110 A                  
  4.462   4.476   4.499   4.530   4.720   4.860   6.514   6.526
111 A   112 A   113 A   114 A   115 A   116 A   117 A   118 A                  
  6.552   7.500  10.360  14.701  14.801  14.896  26.677  26.717
119 A   120 A   121 A   122 A   123 A   124 A   125 A   126 A                  
 27.022  28.953  29.508  29.517  29.535  29.853  29.858  29.864
127 A   128 A   129 A   130 A   131 A   132 A   133 A   134 A                  
 29.880  29.970  36.689 130.566 130.573 130.596 154.334 166.115
135 A   136 A   137 A   138 A   139 A   140 A   141 A   142 A                  
219.2161912.254
143 A   144 A                                                                  

 Occupation and symmetry of molecular orbitals

 Point group: C1 (1 irreducible representation).

                           A     All 
 -------------------------------------
 All molecular orbitals:
  - Alpha                  144   144 
  - Beta                   144   144 
 -------------------------------------
 Alpha orbitals:
  - Frozen occupied        29    29  
  - Active occupied        17    17  
  - Active virtual         98    98  
  - Frozen virtual         0     0   
 -------------------------------------
 Beta orbitals:
  - Frozen occupied        29    29  
  - Active occupied        17    17  
  - Active virtual         98    98  
  - Frozen virtual         0     0   
 -------------------------------------

 Import integrals:   CPU 0.00 s  wall 0.00 s

 Import integrals:   CPU 73.16 s  wall 12.76 s

 MP2 amplitudes:   CPU 0.30 s  wall 0.28 s

Running a double precision version
           CCSD T amplitudes will be solved using DIIS.

           Start     Size      MaxIter   EConv     TConv     
           3         7         100       1.00e-07  1.00e-05  
 ------------------------------------------------------------------------------
           Energy (a.u.)   Ediff      Tdiff       Comment
 ------------------------------------------------------------------------------
         -7772.12408561                           
     1   -7772.11613641   7.95e-03   7.88e-01     
     2   -7772.13953538   2.34e-02   1.16e-01     
     3   -7772.13814006   1.40e-03   5.15e-02     
     4   -7772.14063374   2.49e-03   1.60e-02     Switched to DIIS steps.
     5   -7772.14148481   8.51e-04   1.23e-02     
     6   -7772.14151967   3.49e-05   2.44e-03     
     7   -7772.14152188   2.21e-06   1.28e-03     
     8   -7772.14152559   3.71e-06   2.96e-04     
     9   -7772.14152685   1.26e-06   2.04e-04     
    10   -7772.14152649   3.60e-07   6.64e-05     
    11   -7772.14152647   1.71e-08   2.93e-05     
    12   -7772.14152640   7.11e-08   1.26e-05     
    13   -7772.14152639   1.27e-08   4.20e-06     
 ------------------------------------------------------------------------------
         -7772.14152639                           CCSD T converged.

End of double precision
 SCF energy                 = -7771.48533821
 MP2 energy                 = -7772.12408561
 CCSD correlation energy     =    -0.65618818
 CCSD total energy           = -7772.14152639

 CCSD  T1^2 = 0.0136  T2^2 = 0.2776  Leading amplitudes:

 Amplitude    Orbitals with energies
  0.0302       41 (A) A                  ->    47 (A) A                   
              -0.5300                          0.0029                     
  0.0302       41 (A) B                  ->    47 (A) B                   
              -0.5300                          0.0029                     
  0.0268       46 (A) A                  ->    47 (A) A                   
              -0.3726                          0.0029                     
  0.0268       46 (A) B                  ->    47 (A) B                   
              -0.3726                          0.0029                     

 Amplitude    Orbitals with energies
 -0.0487       41 (A) A      41 (A) B    ->    47 (A) A      47 (A) B     
              -0.5300       -0.5300            0.0029        0.0029       
  0.0487       41 (A) A      41 (A) B    ->    47 (A) B      47 (A) A     
              -0.5300       -0.5300            0.0029        0.0029       
  0.0487       41 (A) B      41 (A) A    ->    47 (A) A      47 (A) B     
              -0.5300       -0.5300            0.0029        0.0029       
 -0.0487       41 (A) B      41 (A) A    ->    47 (A) B      47 (A) A     
              -0.5300       -0.5300            0.0029        0.0029       

 Computing CCSD intemediates for later calculations in double precision
 Finished.

Running a double precision version
           CCSD Lambda amplitudes will be solved using DIIS.
           Start     Size      MaxIter   EConv     LConv     
           3         7         100       1.00e-07  1.00e-05  
 ------------------------------------------------------------------------------
            Enorm      Ldiff       Comment
 ------------------------------------------------------------------------------
     1     5.40e-02   4.07e-02     
     2     1.44e-02   5.64e-03     
     3     6.14e-03   1.98e-03     
     4     3.54e-03   1.19e-03     Switched to DIIS steps.
     5     1.08e-03   6.52e-04     
     6     4.88e-04   1.66e-04     
     7     1.66e-04   3.52e-05     
     8     7.42e-05   3.86e-07     
     9     2.69e-05   2.48e-06     
    10     1.15e-05   8.29e-07     
    11     4.21e-06   6.51e-08     
    12     1.99e-06   3.57e-08     
    13     9.68e-07   8.93e-08     
    14     4.70e-07   1.83e-09     
    15     2.63e-07   2.90e-08     
    16     1.20e-07   7.57e-09     
    17     6.03e-08   2.24e-09     
 ------------------------------------------------------------------------------
                                   CCSD Lambda converged.

 Computing density matrices in double precision...
           Orbital response amplitudes will be solved using DIIS.
           Start     Size      MaxIter   EConv     LConv     
           3         7         100       1.00e-06  1.00e-06  
 ------------------------------------------------------------------------------
            Enorm      Ldiff       Comment
 ------------------------------------------------------------------------------
     1     8.38e-02   1.59e-02     
     2     4.72e-02   1.17e-02     
     3     4.92e-02   7.96e-03     
     4     1.50e-02   8.95e-03     Switched to DIIS steps.
     5     3.41e-03   4.63e-03     
     6     9.17e-04   5.24e-04     
     7     5.61e-04   2.84e-05     
     8     1.14e-04   1.32e-04     
     9     2.77e-05   9.69e-06     
    10     8.61e-06   2.63e-06     
    11     4.26e-06   2.71e-09     
    12     1.18e-06   2.22e-07     
    13     4.24e-07   2.45e-07     
 ------------------------------------------------------------------------------
                                   Orbital response converged.

 Computing density matrices... Done.
 CCSD calculation:   CPU 1831.04 s  wall 319.24 s

 Transferring MO TPDM to AO TPDM
 Transferring g2_o1o1o1o1
 Transferring g2_o1o1o1v1
 Transferring g2_o1o1v1v1
 Transferring g2_o1v1o1v1
 Transferring g2_o1v1v1v1
 Transferring g2_v1v1v1v1
 Adding separable TPDM
 Computing TPDM gradient
 --------------------------------------------------------
 2e gradient
  Atom          X               Y               Z
 --------------------------------------------------------
    1        -55.674084        1.104490        0.000000  
    2         10.140356      -18.963953       -0.000000  
    3         15.373152       26.513079        0.000000  
    4         30.160575       -8.653617        0.000000  
 --------------------------------------------------------
 --------------------------------------------------------
 Final gradient
  Atom          X               Y               Z
 --------------------------------------------------------
    1        -55.674084        1.104490        0.000000  
    2         10.140356      -18.963953       -0.000000  
    3         15.373152       26.513079        0.000000  
    4         30.160575       -8.653617        0.000000  
 --------------------------------------------------------
 Analytic gradient from two-electron contribution:   CPU 380.72 s  wall 75.49 s

 Total ccman2 time:   CPU 2291.35 s  wall 409.21 s


 --------------------------------------------------------------

                    Orbital Energies (a.u.)
 --------------------------------------------------------------

 Alpha MOs
 -- Occupied --
********-180.9021-169.7090-169.7077-169.7077-104.8533 -80.0647 -37.9558
-33.1450 -33.1389 -33.1389 -24.3292 -24.3271 -24.3271 -24.3214 -24.3214
-15.6353 -10.5800  -8.0480  -8.0452  -8.0450  -7.6025  -7.2722  -5.5076
 -5.4949  -5.4937  -5.4934  -5.4930  -5.4929  -2.4318  -2.4249  -2.4248
 -2.4080  -2.4080  -1.2003  -1.1122  -0.8643  -0.7283  -0.5860  -0.5570
 -0.5300  -0.4684  -0.4683  -0.4311  -0.3821  -0.3726
 -- Virtual --
  0.0029   0.0278   0.0607   0.0688   0.0856   0.0859   0.1260   0.1363
  0.1520   0.1537   0.1995   0.2199   0.2299   0.2392   0.2582   0.3021
  0.3237   0.3246   0.3502   0.3808   0.3917   0.4722   0.5560   0.5668
  0.5862   0.5879   0.6114   0.6118   0.6172   0.6613   0.7717   0.7891
  0.8095   0.8790   0.9034   0.9380   0.9773   1.0660   1.1199   1.1339
  1.1519   1.1858   1.1941   1.2028   1.3113   1.4254   1.5031   1.5260
  1.5517   1.5936   1.7762   1.8609   1.9893   2.2791   2.4049   2.4232
  2.5183   2.6102   2.6377   2.7423   2.9465   4.2428   4.2784   4.4584
  4.4624   4.4760   4.4987   4.5302   4.7200   4.8604   6.5143   6.5262
  6.5522   7.4998  10.3601  14.7008  14.8007  14.8956  26.6767  26.7169
 27.0219  28.9528  29.5078  29.5174  29.5346  29.8525  29.8583  29.8645
 29.8802  29.9703  36.6894 130.5661 130.5734 130.5960 154.3343 166.1147
219.21571912.2544
 --------------------------------------------------------------

          Ground-State Mulliken Net Atomic Charges

     Atom                 Charge (a.u.)
  ----------------------------------------
      1 I                     0.128781
      2 N                    -0.319032
      3 P                     0.293075
      4 Cl                   -0.102823
  ----------------------------------------
  Sum of atomic charges =    -0.000000

 -----------------------------------------------------------------
                    Cartesian Multipole Moments
 -----------------------------------------------------------------
    Charge (ESU x 10^10)
                 0.0000
    Dipole Moment (Debye)
         X       1.0725      Y      -1.9374      Z      -0.0000
       Tot       2.2144
    Quadrupole Moments (Debye-Ang)
        XX     -59.9025     XY       2.0343     YY     -61.8607
        XZ       0.0000     YZ       0.0000     ZZ     -59.4394
    Octopole Moments (Debye-Ang^2)
       XXX      87.9955    XXY      -3.0465    XYY      19.7556
       YYY       2.5016    XXZ      -0.0000    XYZ      -0.0000
       YYZ       0.0000    XZZ      17.5657    YZZ       0.2067
       ZZZ      -0.0000
    Hexadecapole Moments (Debye-Ang^3)
      XXXX   -1495.7195   XXXY     -10.3464   XXYY    -273.5297
      XYYY      -0.9926   YYYY    -141.5619   XXXZ       0.0000
      XXYZ       0.0000   XYYZ       0.0000   YYYZ       0.0000
      XXZZ    -266.1189   XYZZ       0.9829   YYZZ     -35.9673
      XZZZ       0.0000   YZZZ       0.0000   ZZZZ     -79.4554
 -----------------------------------------------------------------
 DrvMan completing analytic gradient of the correlated energy
 Correlated dipole moment
            1
    1   0.4219377
    2  -0.7622371
    3  -0.0000000
 Energy read as -7772.141526388
 Full Analytical Gradient: (in a.u., or Hartree/Bohr)
             1             2             3             4
    1   -0.00000237    0.00010749   -0.00012319    0.00001806
    2    0.00001488    0.00004716   -0.00003197   -0.00003007
    3    0.00000000    0.00000000   -0.00000000    0.00000000
 Gradient time:  CPU 0.78 s  wall 0.80 s
 ----------------------------------------------------------------
             Standard Nuclear Orientation (Angstroms)
    I     Atom           X                Y                Z
 ----------------------------------------------------------------
    1      I       1.5447713206     0.0310918081     0.0000000000
    2      N      -0.4844515733     0.5326382385     0.0000000000
    3      P      -1.4849933026    -0.6871356918    -0.0000000000
    4      Cl     -3.3062834965     0.2869236400     0.0000000000
 ----------------------------------------------------------------
 Nuclear Repulsion Energy =   449.9665433370 hartrees
 There are       46 alpha and       46 beta electrons

                       Distance Matrix (Angstroms)
             I (  1)   N (  2)   P (  3)
   N (  2)  2.090286
   P (  3)  3.113732  1.577635
   Cl(  4)  4.857796  2.832510  2.065403

 Requested basis set is 6-311++G(d,p)
 There are 56 shells and 144 basis functions
 A cutoff of  1.0D-14 yielded   1290 shell pairs
 There are      9213 function pairs (     10283 Cartesian)
 Smallest overlap matrix eigenvalue = 2.32E-03
 Guess MOs from SCF MO coefficient file

 -----------------------------------------------------------------------
  General SCF calculation program by
  Eric Jon Sundstrom, Paul Horn, Yuezhi Mao, Dmitri Zuev, Alec White,
  David Stuck, Shaama M.S., Shane Yost, Joonho Lee, David Small,
  Daniel Levine, Susi Lehtola, Hugh Burton, Evgeny Epifanovsky
 -----------------------------------------------------------------------
 Hartree-Fock
 using 6 threads for integral computing
 -------------------------------------------------------
 OpenMP Integral computing Module                
 Release: version 2.0, May 2017, Q-Chem Inc. Pleasanton 
 -------------------------------------------------------
 A restricted SCF calculation will be
 performed using DIIS
 SCF converges when DIIS error is below 1.0e-08
 ---------------------------------------
  Cycle       Energy         DIIS error
 ---------------------------------------
    1   -7771.4853244134      8.38e-06  
    2   -7771.4853247177      2.87e-06  
    3   -7771.4853247712      2.08e-06  
    4   -7771.4853247904      7.37e-07  
    5   -7771.4853247970      2.22e-07  
    6   -7771.4853247976      7.77e-08  
    7   -7771.4853247977      3.26e-08  
    8   -7771.4853247977      1.45e-08  
    9   -7771.4853247977      4.05e-09  Convergence criterion met
 ---------------------------------------
 SCF time:   CPU 7.99s  wall 1.00s 
 SCF   energy in the final basis set =    -7771.4853247977
 Total energy in the final basis set =    -7771.4853247977


 ------------------------------------------------------------------------------

   CCMAN2: suite of methods based on coupled cluster
           and equation of motion theories.

   Components:
   * libvmm-1.3-trunk
     by Evgeny Epifanovsky, Ilya Kaliman.
   * libtensor-2.5-trunk
     by Evgeny Epifanovsky, Michael Wormit, Dmitry Zuev, Sam Manzer, 
        Ilya Kaliman.
   * libcc-2.5-trunk
     by Evgeny Epifanovsky, Arik Landau, Tomasz Kus, Kirill Khistyaev, 
        Dmitry Zuev, Prashant Manohar, Xintian Feng, Anna Krylov, 
        Matthew Goldey, Alec White, Thomas Jagau, Kaushik Nanda, 
        Anastasia Gunina, Alexander Kunitsa, Joonho Lee.

   CCMAN original authors:
   Anna I. Krylov, C. David Sherrill, Steven R. Gwaltney,
   Edward F. C. Byrd (2000)
   Sergey V. Levchenko, Lyudmila V. Slipchenko, Tao Wang,
   Ana-Maria C. Cristian (2003)
   Piotr A. Pieniazek, C. Melania Oana, Evgeny Epifanovsky (2007)
   Prashant Manohar (2009)

 ------------------------------------------------------------------------------


 Allocating and initializing 30808MB of RAM...
 Calculation will run on 6 cores.


 Alpha MOs, Restricted
 -- Occupied --                  
******* -180.90 -169.71 -169.71 -169.71 -104.85  -80.06  -37.96
  1 A     2 A     3 A     4 A     5 A     6 A     7 A     8 A                  
-33.145 -33.139 -33.139 -24.329 -24.327 -24.327 -24.321 -24.321
  9 A    10 A    11 A    12 A    13 A    14 A    15 A    16 A                  
-15.635 -10.580  -8.048  -8.045  -8.045  -7.603  -7.272  -5.508
 17 A    18 A    19 A    20 A    21 A    22 A    23 A    24 A                  
 -5.495  -5.494  -5.493  -5.493  -5.493  -2.432  -2.425  -2.425
 25 A    26 A    27 A    28 A    29 A    30 A    31 A    32 A                  
 -2.408  -2.408  -1.200  -1.112  -0.864  -0.728  -0.586  -0.557
 33 A    34 A    35 A    36 A    37 A    38 A    39 A    40 A                  
 -0.530  -0.468  -0.468  -0.431  -0.382  -0.373
 41 A    42 A    43 A    44 A    45 A    46 A                                  
 -- Virtual --                   
  0.003   0.028   0.061   0.069   0.086   0.086   0.126   0.136
 47 A    48 A    49 A    50 A    51 A    52 A    53 A    54 A                  
  0.152   0.154   0.200   0.220   0.230   0.239   0.258   0.302
 55 A    56 A    57 A    58 A    59 A    60 A    61 A    62 A                  
  0.324   0.325   0.350   0.381   0.392   0.472   0.556   0.567
 63 A    64 A    65 A    66 A    67 A    68 A    69 A    70 A                  
  0.586   0.588   0.611   0.612   0.617   0.661   0.772   0.789
 71 A    72 A    73 A    74 A    75 A    76 A    77 A    78 A                  
  0.810   0.879   0.903   0.938   0.977   1.066   1.120   1.134
 79 A    80 A    81 A    82 A    83 A    84 A    85 A    86 A                  
  1.152   1.186   1.194   1.203   1.311   1.426   1.503   1.526
 87 A    88 A    89 A    90 A    91 A    92 A    93 A    94 A                  
  1.552   1.593   1.776   1.861   1.989   2.279   2.405   2.423
 95 A    96 A    97 A    98 A    99 A   100 A   101 A   102 A                  
  2.518   2.610   2.638   2.742   2.946   4.243   4.278   4.458
103 A   104 A   105 A   106 A   107 A   108 A   109 A   110 A                  
  4.462   4.476   4.499   4.530   4.720   4.860   6.514   6.526
111 A   112 A   113 A   114 A   115 A   116 A   117 A   118 A                  
  6.552   7.500  10.360  14.701  14.801  14.896  26.677  26.717
119 A   120 A   121 A   122 A   123 A   124 A   125 A   126 A                  
 27.022  28.953  29.508  29.517  29.535  29.853  29.858  29.864
127 A   128 A   129 A   130 A   131 A   132 A   133 A   134 A                  
 29.880  29.970  36.689 130.566 130.573 130.596 154.334 166.115
135 A   136 A   137 A   138 A   139 A   140 A   141 A   142 A                  
219.2161912.254
143 A   144 A                                                                  

 Beta MOs, Restricted
 -- Occupied --                  
******* -180.90 -169.71 -169.71 -169.71 -104.85  -80.06  -37.96
  1 A     2 A     3 A     4 A     5 A     6 A     7 A     8 A                  
-33.145 -33.139 -33.139 -24.329 -24.327 -24.327 -24.321 -24.321
  9 A    10 A    11 A    12 A    13 A    14 A    15 A    16 A                  
-15.635 -10.580  -8.048  -8.045  -8.045  -7.603  -7.272  -5.508
 17 A    18 A    19 A    20 A    21 A    22 A    23 A    24 A                  
 -5.495  -5.494  -5.493  -5.493  -5.493  -2.432  -2.425  -2.425
 25 A    26 A    27 A    28 A    29 A    30 A    31 A    32 A                  
 -2.408  -2.408  -1.200  -1.112  -0.864  -0.728  -0.586  -0.557
 33 A    34 A    35 A    36 A    37 A    38 A    39 A    40 A                  
 -0.530  -0.468  -0.468  -0.431  -0.382  -0.373
 41 A    42 A    43 A    44 A    45 A    46 A                                  
 -- Virtual --                   
  0.003   0.028   0.061   0.069   0.086   0.086   0.126   0.136
 47 A    48 A    49 A    50 A    51 A    52 A    53 A    54 A                  
  0.152   0.154   0.200   0.220   0.230   0.239   0.258   0.302
 55 A    56 A    57 A    58 A    59 A    60 A    61 A    62 A                  
  0.324   0.325   0.350   0.381   0.392   0.472   0.556   0.567
 63 A    64 A    65 A    66 A    67 A    68 A    69 A    70 A                  
  0.586   0.588   0.611   0.612   0.617   0.661   0.772   0.789
 71 A    72 A    73 A    74 A    75 A    76 A    77 A    78 A                  
  0.810   0.879   0.903   0.938   0.977   1.066   1.120   1.134
 79 A    80 A    81 A    82 A    83 A    84 A    85 A    86 A                  
  1.152   1.186   1.194   1.203   1.311   1.426   1.503   1.526
 87 A    88 A    89 A    90 A    91 A    92 A    93 A    94 A                  
  1.552   1.593   1.776   1.861   1.989   2.279   2.405   2.423
 95 A    96 A    97 A    98 A    99 A   100 A   101 A   102 A                  
  2.518   2.610   2.638   2.742   2.946   4.243   4.278   4.458
103 A   104 A   105 A   106 A   107 A   108 A   109 A   110 A                  
  4.462   4.476   4.499   4.530   4.720   4.860   6.514   6.526
111 A   112 A   113 A   114 A   115 A   116 A   117 A   118 A                  
  6.552   7.500  10.360  14.701  14.801  14.896  26.677  26.717
119 A   120 A   121 A   122 A   123 A   124 A   125 A   126 A                  
 27.022  28.953  29.508  29.517  29.535  29.853  29.858  29.864
127 A   128 A   129 A   130 A   131 A   132 A   133 A   134 A                  
 29.880  29.970  36.689 130.566 130.573 130.596 154.334 166.115
135 A   136 A   137 A   138 A   139 A   140 A   141 A   142 A                  
219.2161912.254
143 A   144 A                                                                  

 Occupation and symmetry of molecular orbitals

 Point group: C1 (1 irreducible representation).

                           A     All 
 -------------------------------------
 All molecular orbitals:
  - Alpha                  144   144 
  - Beta                   144   144 
 -------------------------------------
 Alpha orbitals:
  - Frozen occupied        29    29  
  - Active occupied        17    17  
  - Active virtual         98    98  
  - Frozen virtual         0     0   
 -------------------------------------
 Beta orbitals:
  - Frozen occupied        29    29  
  - Active occupied        17    17  
  - Active virtual         98    98  
  - Frozen virtual         0     0   
 -------------------------------------

 Import integrals:   CPU 0.00 s  wall 0.00 s

 Import integrals:   CPU 73.67 s  wall 12.87 s

 MP2 amplitudes:   CPU 0.17 s  wall 0.12 s

Running a double precision version
           CCSD T amplitudes will be solved using DIIS.

           Start     Size      MaxIter   EConv     TConv     
           3         7         100       1.00e-07  1.00e-05  
 ------------------------------------------------------------------------------
           Energy (a.u.)   Ediff      Tdiff       Comment
 ------------------------------------------------------------------------------
         -7772.12408966                           
     1   -7772.11613240   7.96e-03   7.88e-01     
     2   -7772.13953630   2.34e-02   1.16e-01     
     3   -7772.13813923   1.40e-03   5.15e-02     
     4   -7772.14063366   2.49e-03   1.60e-02     Switched to DIIS steps.
     5   -7772.14148481   8.51e-04   1.23e-02     
     6   -7772.14151966   3.49e-05   2.44e-03     
     7   -7772.14152187   2.20e-06   1.28e-03     
     8   -7772.14152558   3.71e-06   2.96e-04     
     9   -7772.14152684   1.26e-06   2.04e-04     
    10   -7772.14152648   3.60e-07   6.65e-05     
    11   -7772.14152646   1.70e-08   2.94e-05     
    12   -7772.14152639   7.11e-08   1.26e-05     
    13   -7772.14152638   1.27e-08   4.20e-06     
 ------------------------------------------------------------------------------
         -7772.14152638                           CCSD T converged.

End of double precision
 SCF energy                 = -7771.48532480
 MP2 energy                 = -7772.12408966
 CCSD correlation energy     =    -0.65620158
 CCSD total energy           = -7772.14152638

 CCSD  T1^2 = 0.0136  T2^2 = 0.2777  Leading amplitudes:

 Amplitude    Orbitals with energies
  0.0303       41 (A) A                  ->    47 (A) A                   
              -0.5300                          0.0029                     
  0.0303       41 (A) B                  ->    47 (A) B                   
              -0.5300                          0.0029                     
  0.0268       46 (A) A                  ->    47 (A) A                   
              -0.3727                          0.0029                     
  0.0268       46 (A) B                  ->    47 (A) B                   
              -0.3727                          0.0029                     

 Amplitude    Orbitals with energies
 -0.0487       41 (A) A      41 (A) B    ->    47 (A) A      47 (A) B     
              -0.5300       -0.5300            0.0029        0.0029       
  0.0487       41 (A) A      41 (A) B    ->    47 (A) B      47 (A) A     
              -0.5300       -0.5300            0.0029        0.0029       
  0.0487       41 (A) B      41 (A) A    ->    47 (A) A      47 (A) B     
              -0.5300       -0.5300            0.0029        0.0029       
 -0.0487       41 (A) B      41 (A) A    ->    47 (A) B      47 (A) A     
              -0.5300       -0.5300            0.0029        0.0029       

 Computing CCSD intemediates for later calculations in double precision
 Finished.

Running a double precision version
           CCSD Lambda amplitudes will be solved using DIIS.
           Start     Size      MaxIter   EConv     LConv     
           3         7         100       1.00e-07  1.00e-05  
 ------------------------------------------------------------------------------
            Enorm      Ldiff       Comment
 ------------------------------------------------------------------------------
     1     5.40e-02   4.07e-02     
     2     1.44e-02   5.63e-03     
     3     6.13e-03   1.98e-03     
     4     3.54e-03   1.19e-03     Switched to DIIS steps.
     5     1.08e-03   6.52e-04     
     6     4.87e-04   1.65e-04     
     7     1.66e-04   3.52e-05     
     8     7.42e-05   3.95e-07     
     9     2.69e-05   2.47e-06     
    10     1.15e-05   8.28e-07     
    11     4.21e-06   6.45e-08     
    12     1.99e-06   3.54e-08     
    13     9.68e-07   8.92e-08     
    14     4.70e-07   1.76e-09     
    15     2.63e-07   2.90e-08     
    16     1.20e-07   7.57e-09     
    17     6.04e-08   2.25e-09     
 ------------------------------------------------------------------------------
                                   CCSD Lambda converged.

 Computing density matrices in double precision...
           Orbital response amplitudes will be solved using DIIS.
           Start     Size      MaxIter   EConv     LConv     
           3         7         100       1.00e-06  1.00e-06  
 ------------------------------------------------------------------------------
            Enorm      Ldiff       Comment
 ------------------------------------------------------------------------------
     1     8.38e-02   1.59e-02     
     2     4.72e-02   1.17e-02     
     3     4.93e-02   7.98e-03     
     4     1.50e-02   8.99e-03     Switched to DIIS steps.
     5     3.41e-03   4.64e-03     
     6     9.17e-04   5.23e-04     
     7     5.60e-04   2.84e-05     
     8     1.14e-04   1.32e-04     
     9     2.78e-05   9.67e-06     
    10     8.62e-06   2.63e-06     
    11     4.27e-06   4.00e-10     
    12     1.18e-06   2.22e-07     
    13     4.25e-07   2.45e-07     
 ------------------------------------------------------------------------------
                                   Orbital response converged.

 Computing density matrices... Done.
 CCSD calculation:   CPU 1831.81 s  wall 319.33 s

 Transferring MO TPDM to AO TPDM
 Transferring g2_o1o1o1o1
 Transferring g2_o1o1o1v1
 Transferring g2_o1o1v1v1
 Transferring g2_o1v1o1v1
 Transferring g2_o1v1v1v1
 Transferring g2_v1v1v1v1
 Adding separable TPDM
 Computing TPDM gradient
 --------------------------------------------------------
 2e gradient
  Atom          X               Y               Z
 --------------------------------------------------------
    1        -55.668897        1.140546       -0.000000  
    2         10.127129      -18.982022        0.000000  
    3         15.381168       26.498370       -0.000000  
    4         30.160601       -8.656894        0.000000  
 --------------------------------------------------------
 --------------------------------------------------------
 Final gradient
  Atom          X               Y               Z
 --------------------------------------------------------
    1        -55.668897        1.140546       -0.000000  
    2         10.127129      -18.982022        0.000000  
    3         15.381168       26.498370       -0.000000  
    4         30.160601       -8.656894        0.000000  
 --------------------------------------------------------
 Analytic gradient from two-electron contribution:   CPU 388.44 s  wall 79.09 s

 Total ccman2 time:   CPU 2300.24 s  wall 412.91 s


 --------------------------------------------------------------

                    Orbital Energies (a.u.)
 --------------------------------------------------------------

 Alpha MOs
 -- Occupied --
********-180.9021-169.7090-169.7077-169.7077-104.8533 -80.0647 -37.9558
-33.1450 -33.1389 -33.1389 -24.3292 -24.3271 -24.3271 -24.3214 -24.3214
-15.6354 -10.5800  -8.0480  -8.0452  -8.0450  -7.6025  -7.2722  -5.5076
 -5.4949  -5.4937  -5.4934  -5.4930  -5.4929  -2.4317  -2.4249  -2.4248
 -2.4080  -2.4080  -1.2004  -1.1122  -0.8643  -0.7283  -0.5860  -0.5570
 -0.5300  -0.4684  -0.4683  -0.4311  -0.3822  -0.3727
 -- Virtual --
  0.0029   0.0277   0.0607   0.0688   0.0856   0.0859   0.1260   0.1363
  0.1520   0.1536   0.1995   0.2199   0.2299   0.2392   0.2583   0.3021
  0.3237   0.3246   0.3502   0.3808   0.3917   0.4723   0.5560   0.5668
  0.5862   0.5879   0.6112   0.6118   0.6170   0.6612   0.7716   0.7891
  0.8095   0.8790   0.9032   0.9380   0.9771   1.0660   1.1199   1.1339
  1.1519   1.1857   1.1941   1.2028   1.3113   1.4255   1.5030   1.5260
  1.5518   1.5935   1.7762   1.8608   1.9893   2.2790   2.4051   2.4233
  2.5181   2.6102   2.6377   2.7422   2.9465   4.2427   4.2784   4.4584
  4.4624   4.4761   4.4986   4.5302   4.7200   4.8601   6.5143   6.5262
  6.5521   7.4998  10.3601  14.7008  14.8007  14.8956  26.6767  26.7169
 27.0219  28.9526  29.5078  29.5174  29.5346  29.8525  29.8583  29.8645
 29.8802  29.9703  36.6893 130.5661 130.5734 130.5959 154.3341 166.1147
219.21561912.2543
 --------------------------------------------------------------

          Ground-State Mulliken Net Atomic Charges

     Atom                 Charge (a.u.)
  ----------------------------------------
      1 I                     0.128555
      2 N                    -0.318820
      3 P                     0.293178
      4 Cl                   -0.102913
  ----------------------------------------
  Sum of atomic charges =    -0.000000

 -----------------------------------------------------------------
                    Cartesian Multipole Moments
 -----------------------------------------------------------------
    Charge (ESU x 10^10)
                 0.0000
    Dipole Moment (Debye)
         X       1.0711      Y      -1.9382      Z      -0.0000
       Tot       2.2145
    Quadrupole Moments (Debye-Ang)
        XX     -59.9013     XY       2.0298     YY     -61.8604
        XZ      -0.0000     YZ      -0.0000     ZZ     -59.4399
    Octopole Moments (Debye-Ang^2)
       XXX      87.9834    XXY      -3.0067    XYY      19.7581
       YYY       2.6755    XXZ       0.0000    XYZ       0.0000
       YYZ      -0.0000    XZZ      17.5640    YZZ       0.2646
       ZZZ      -0.0000
    Hexadecapole Moments (Debye-Ang^3)
      XXXX   -1495.7273   XXXY     -10.1427   XXYY    -273.5079
      XYYY      -0.7250   YYYY    -141.5420   XXXZ      -0.0000
      XXYZ      -0.0000   XYYZ       0.0000   YYYZ      -0.0000
      XXZZ    -266.1179   XYZZ       1.0731   YYZZ     -35.9638
      XZZZ      -0.0000   YZZZ      -0.0000   ZZZZ     -79.4561
 -----------------------------------------------------------------
 DrvMan completing analytic gradient of the correlated energy
 Correlated dipole moment
            1
    1   0.4213959
    2  -0.7625575
    3  -0.0000000
 Energy read as -7772.141526376
 Full Analytical Gradient: (in a.u., or Hartree/Bohr)
             1             2             3             4
    1    0.00007402   -0.00001335   -0.00007673    0.00001606
    2   -0.00002297    0.00006284   -0.00000729   -0.00003258
    3    0.00000000   -0.00000000   -0.00000000    0.00000000
 Gradient time:  CPU 0.77 s  wall 0.78 s
 ----------------------------------------------------------------
             Standard Nuclear Orientation (Angstroms)
    I     Atom           X                Y                Z
 ----------------------------------------------------------------
    1      I       1.5447713206     0.0320918081     0.0010000000
    2      N      -0.4844515733     0.5326382385     0.0000000000
    3      P      -1.4849933026    -0.6871356918    -0.0000000000
    4      Cl     -3.3062834965     0.2869236400     0.0000000000
 ----------------------------------------------------------------
 Nuclear Repulsion Energy =   449.9683431224 hartrees
 There are       46 alpha and       46 beta electrons

                       Distance Matrix (Angstroms)
             I (  1)   N (  2)   P (  3)
   N (  2)  2.090046
   P (  3)  3.113963  1.577635
   Cl(  4)  4.857744  2.832510  2.065403

 Requested basis set is 6-311++G(d,p)
 There are 56 shells and 144 basis functions
 A cutoff of  1.0D-14 yielded   1290 shell pairs
 There are      9213 function pairs (     10283 Cartesian)
 Smallest overlap matrix eigenvalue = 2.32E-03
 Guess MOs from SCF MO coefficient file

 -----------------------------------------------------------------------
  General SCF calculation program by
  Eric Jon Sundstrom, Paul Horn, Yuezhi Mao, Dmitri Zuev, Alec White,
  David Stuck, Shaama M.S., Shane Yost, Joonho Lee, David Small,
  Daniel Levine, Susi Lehtola, Hugh Burton, Evgeny Epifanovsky
 -----------------------------------------------------------------------
 Hartree-Fock
 using 6 threads for integral computing
 -------------------------------------------------------
 OpenMP Integral computing Module                
 Release: version 2.0, May 2017, Q-Chem Inc. Pleasanton 
 -------------------------------------------------------
 A restricted SCF calculation will be
 performed using DIIS
 SCF converges when DIIS error is below 1.0e-08
 ---------------------------------------
  Cycle       Energy         DIIS error
 ---------------------------------------
    1   -7771.4853313340      5.56e-06  
    2   -7771.4853314770      1.80e-06  
    3   -7771.4853315038      1.19e-06  
    4   -7771.4853315112      5.32e-07  
    5   -7771.4853315144      1.54e-07  
    6   -7771.4853315147      5.52e-08  
    7   -7771.4853315147      2.61e-08  
    8   -7771.4853315147      1.14e-08  
    9   -7771.4853315148      3.20e-09  Convergence criterion met
 ---------------------------------------
 SCF time:   CPU 8.04s  wall 1.00s 
 SCF   energy in the final basis set =    -7771.4853315148
 Total energy in the final basis set =    -7771.4853315148


 ------------------------------------------------------------------------------

   CCMAN2: suite of methods based on coupled cluster
           and equation of motion theories.

   Components:
   * libvmm-1.3-trunk
     by Evgeny Epifanovsky, Ilya Kaliman.
   * libtensor-2.5-trunk
     by Evgeny Epifanovsky, Michael Wormit, Dmitry Zuev, Sam Manzer, 
        Ilya Kaliman.
   * libcc-2.5-trunk
     by Evgeny Epifanovsky, Arik Landau, Tomasz Kus, Kirill Khistyaev, 
        Dmitry Zuev, Prashant Manohar, Xintian Feng, Anna Krylov, 
        Matthew Goldey, Alec White, Thomas Jagau, Kaushik Nanda, 
        Anastasia Gunina, Alexander Kunitsa, Joonho Lee.

   CCMAN original authors:
   Anna I. Krylov, C. David Sherrill, Steven R. Gwaltney,
   Edward F. C. Byrd (2000)
   Sergey V. Levchenko, Lyudmila V. Slipchenko, Tao Wang,
   Ana-Maria C. Cristian (2003)
   Piotr A. Pieniazek, C. Melania Oana, Evgeny Epifanovsky (2007)
   Prashant Manohar (2009)

 ------------------------------------------------------------------------------


 Allocating and initializing 30808MB of RAM...
 Calculation will run on 6 cores.


 Alpha MOs, Restricted
 -- Occupied --                  
******* -180.90 -169.71 -169.71 -169.71 -104.85  -80.06  -37.96
  1 A     2 A     3 A     4 A     5 A     6 A     7 A     8 A                  
-33.145 -33.139 -33.139 -24.329 -24.327 -24.327 -24.321 -24.321
  9 A    10 A    11 A    12 A    13 A    14 A    15 A    16 A                  
-15.635 -10.580  -8.048  -8.045  -8.045  -7.602  -7.272  -5.508
 17 A    18 A    19 A    20 A    21 A    22 A    23 A    24 A                  
 -5.495  -5.494  -5.493  -5.493  -5.493  -2.432  -2.425  -2.425
 25 A    26 A    27 A    28 A    29 A    30 A    31 A    32 A                  
 -2.408  -2.408  -1.200  -1.112  -0.864  -0.728  -0.586  -0.557
 33 A    34 A    35 A    36 A    37 A    38 A    39 A    40 A                  
 -0.530  -0.468  -0.468  -0.431  -0.382  -0.373
 41 A    42 A    43 A    44 A    45 A    46 A                                  
 -- Virtual --                   
  0.003   0.028   0.061   0.069   0.086   0.086   0.126   0.136
 47 A    48 A    49 A    50 A    51 A    52 A    53 A    54 A                  
  0.152   0.154   0.200   0.220   0.230   0.239   0.258   0.302
 55 A    56 A    57 A    58 A    59 A    60 A    61 A    62 A                  
  0.324   0.325   0.350   0.381   0.392   0.472   0.556   0.567
 63 A    64 A    65 A    66 A    67 A    68 A    69 A    70 A                  
  0.586   0.588   0.611   0.612   0.617   0.661   0.772   0.789
 71 A    72 A    73 A    74 A    75 A    76 A    77 A    78 A                  
  0.810   0.879   0.903   0.938   0.977   1.066   1.120   1.134
 79 A    80 A    81 A    82 A    83 A    84 A    85 A    86 A                  
  1.152   1.186   1.194   1.203   1.311   1.425   1.503   1.526
 87 A    88 A    89 A    90 A    91 A    92 A    93 A    94 A                  
  1.552   1.594   1.776   1.861   1.989   2.279   2.405   2.423
 95 A    96 A    97 A    98 A    99 A   100 A   101 A   102 A                  
  2.518   2.610   2.638   2.742   2.946   4.243   4.278   4.458
103 A   104 A   105 A   106 A   107 A   108 A   109 A   110 A                  
  4.462   4.476   4.499   4.530   4.720   4.860   6.514   6.526
111 A   112 A   113 A   114 A   115 A   116 A   117 A   118 A                  
  6.552   7.500  10.360  14.701  14.801  14.896  26.677  26.717
119 A   120 A   121 A   122 A   123 A   124 A   125 A   126 A                  
 27.022  28.953  29.508  29.517  29.535  29.853  29.858  29.864
127 A   128 A   129 A   130 A   131 A   132 A   133 A   134 A                  
 29.880  29.970  36.689 130.566 130.573 130.596 154.334 166.115
135 A   136 A   137 A   138 A   139 A   140 A   141 A   142 A                  
219.2161912.254
143 A   144 A                                                                  

 Beta MOs, Restricted
 -- Occupied --                  
******* -180.90 -169.71 -169.71 -169.71 -104.85  -80.06  -37.96
  1 A     2 A     3 A     4 A     5 A     6 A     7 A     8 A                  
-33.145 -33.139 -33.139 -24.329 -24.327 -24.327 -24.321 -24.321
  9 A    10 A    11 A    12 A    13 A    14 A    15 A    16 A                  
-15.635 -10.580  -8.048  -8.045  -8.045  -7.602  -7.272  -5.508
 17 A    18 A    19 A    20 A    21 A    22 A    23 A    24 A                  
 -5.495  -5.494  -5.493  -5.493  -5.493  -2.432  -2.425  -2.425
 25 A    26 A    27 A    28 A    29 A    30 A    31 A    32 A                  
 -2.408  -2.408  -1.200  -1.112  -0.864  -0.728  -0.586  -0.557
 33 A    34 A    35 A    36 A    37 A    38 A    39 A    40 A                  
 -0.530  -0.468  -0.468  -0.431  -0.382  -0.373
 41 A    42 A    43 A    44 A    45 A    46 A                                  
 -- Virtual --                   
  0.003   0.028   0.061   0.069   0.086   0.086   0.126   0.136
 47 A    48 A    49 A    50 A    51 A    52 A    53 A    54 A                  
  0.152   0.154   0.200   0.220   0.230   0.239   0.258   0.302
 55 A    56 A    57 A    58 A    59 A    60 A    61 A    62 A                  
  0.324   0.325   0.350   0.381   0.392   0.472   0.556   0.567
 63 A    64 A    65 A    66 A    67 A    68 A    69 A    70 A                  
  0.586   0.588   0.611   0.612   0.617   0.661   0.772   0.789
 71 A    72 A    73 A    74 A    75 A    76 A    77 A    78 A                  
  0.810   0.879   0.903   0.938   0.977   1.066   1.120   1.134
 79 A    80 A    81 A    82 A    83 A    84 A    85 A    86 A                  
  1.152   1.186   1.194   1.203   1.311   1.425   1.503   1.526
 87 A    88 A    89 A    90 A    91 A    92 A    93 A    94 A                  
  1.552   1.594   1.776   1.861   1.989   2.279   2.405   2.423
 95 A    96 A    97 A    98 A    99 A   100 A   101 A   102 A                  
  2.518   2.610   2.638   2.742   2.946   4.243   4.278   4.458
103 A   104 A   105 A   106 A   107 A   108 A   109 A   110 A                  
  4.462   4.476   4.499   4.530   4.720   4.860   6.514   6.526
111 A   112 A   113 A   114 A   115 A   116 A   117 A   118 A                  
  6.552   7.500  10.360  14.701  14.801  14.896  26.677  26.717
119 A   120 A   121 A   122 A   123 A   124 A   125 A   126 A                  
 27.022  28.953  29.508  29.517  29.535  29.853  29.858  29.864
127 A   128 A   129 A   130 A   131 A   132 A   133 A   134 A                  
 29.880  29.970  36.689 130.566 130.573 130.596 154.334 166.115
135 A   136 A   137 A   138 A   139 A   140 A   141 A   142 A                  
219.2161912.254
143 A   144 A                                                                  

 Occupation and symmetry of molecular orbitals

 Point group: C1 (1 irreducible representation).

                           A     All 
 -------------------------------------
 All molecular orbitals:
  - Alpha                  144   144 
  - Beta                   144   144 
 -------------------------------------
 Alpha orbitals:
  - Frozen occupied        29    29  
  - Active occupied        17    17  
  - Active virtual         98    98  
  - Frozen virtual         0     0   
 -------------------------------------
 Beta orbitals:
  - Frozen occupied        29    29  
  - Active occupied        17    17  
  - Active virtual         98    98  
  - Frozen virtual         0     0   
 -------------------------------------

 Import integrals:   CPU 0.00 s  wall 0.00 s

 Import integrals:   CPU 75.68 s  wall 13.41 s

 MP2 amplitudes:   CPU 0.17 s  wall 0.12 s

Running a double precision version
           CCSD T amplitudes will be solved using DIIS.

           Start     Size      MaxIter   EConv     TConv     
           3         7         100       1.00e-07  1.00e-05  
 ------------------------------------------------------------------------------
           Energy (a.u.)   Ediff      Tdiff       Comment
 ------------------------------------------------------------------------------
         -7772.12408764                           
     1   -7772.11613441   7.95e-03   7.88e-01     
     2   -7772.13953585   2.34e-02   1.16e-01     
     3   -7772.13813965   1.40e-03   5.15e-02     
     4   -7772.14063371   2.49e-03   1.60e-02     Switched to DIIS steps.
     5   -7772.14148482   8.51e-04   1.23e-02     
     6   -7772.14151968   3.49e-05   2.44e-03     
     7   -7772.14152188   2.21e-06   1.28e-03     
     8   -7772.14152559   3.71e-06   2.96e-04     
     9   -7772.14152685   1.26e-06   2.04e-04     
    10   -7772.14152649   3.60e-07   6.65e-05     
    11   -7772.14152647   1.71e-08   2.93e-05     
    12   -7772.14152640   7.11e-08   1.26e-05     
    13   -7772.14152639   1.27e-08   4.20e-06     
 ------------------------------------------------------------------------------
         -7772.14152639                           CCSD T converged.

End of double precision
 SCF energy                 = -7771.48533151
 MP2 energy                 = -7772.12408764
 CCSD correlation energy     =    -0.65619487
 CCSD total energy           = -7772.14152639

 CCSD  T1^2 = 0.0136  T2^2 = 0.2777  Leading amplitudes:

 Amplitude    Orbitals with energies
 -0.0302       41 (A) A                  ->    47 (A) A                   
              -0.5300                          0.0029                     
 -0.0302       41 (A) B                  ->    47 (A) B                   
              -0.5300                          0.0029                     
  0.0268       46 (A) A                  ->    47 (A) A                   
              -0.3726                          0.0029                     
  0.0268       46 (A) B                  ->    47 (A) B                   
              -0.3726                          0.0029                     

 Amplitude    Orbitals with energies
 -0.0487       41 (A) A      41 (A) B    ->    47 (A) A      47 (A) B     
              -0.5300       -0.5300            0.0029        0.0029       
  0.0487       41 (A) A      41 (A) B    ->    47 (A) B      47 (A) A     
              -0.5300       -0.5300            0.0029        0.0029       
  0.0487       41 (A) B      41 (A) A    ->    47 (A) A      47 (A) B     
              -0.5300       -0.5300            0.0029        0.0029       
 -0.0487       41 (A) B      41 (A) A    ->    47 (A) B      47 (A) A     
              -0.5300       -0.5300            0.0029        0.0029       

 Computing CCSD intemediates for later calculations in double precision
 Finished.

Running a double precision version
           CCSD Lambda amplitudes will be solved using DIIS.
           Start     Size      MaxIter   EConv     LConv     
           3         7         100       1.00e-07  1.00e-05  
 ------------------------------------------------------------------------------
            Enorm      Ldiff       Comment
 ------------------------------------------------------------------------------
     1     5.40e-02   4.07e-02     
     2     1.44e-02   5.64e-03     
     3     6.14e-03   1.98e-03     
     4     3.54e-03   1.19e-03     Switched to DIIS steps.
     5     1.08e-03   6.52e-04     
     6     4.87e-04   1.66e-04     
     7     1.66e-04   3.52e-05     
     8     7.42e-05   3.90e-07     
     9     2.69e-05   2.47e-06     
    10     1.15e-05   8.29e-07     
    11     4.21e-06   6.48e-08     
    12     1.99e-06   3.56e-08     
    13     9.68e-07   8.93e-08     
    14     4.70e-07   1.79e-09     
    15     2.63e-07   2.90e-08     
    16     1.20e-07   7.57e-09     
    17     6.04e-08   2.24e-09     
 ------------------------------------------------------------------------------
                                   CCSD Lambda converged.

 Computing density matrices in double precision...
           Orbital response amplitudes will be solved using DIIS.
           Start     Size      MaxIter   EConv     LConv     
           3         7         100       1.00e-06  1.00e-06  
 ------------------------------------------------------------------------------
            Enorm      Ldiff       Comment
 ------------------------------------------------------------------------------
     1     8.38e-02   1.59e-02     
     2     4.72e-02   1.17e-02     
     3     4.92e-02   7.97e-03     
     4     1.50e-02   8.97e-03     Switched to DIIS steps.
     5     3.41e-03   4.64e-03     
     6     9.17e-04   5.24e-04     
     7     5.61e-04   2.84e-05     
     8     1.14e-04   1.32e-04     
     9     2.77e-05   9.68e-06     
    10     8.61e-06   2.63e-06     
    11     4.27e-06   1.82e-09     
    12     1.18e-06   2.22e-07     
    13     4.25e-07   2.45e-07     
 ------------------------------------------------------------------------------
                                   Orbital response converged.

 Computing density matrices... Done.
 CCSD calculation:   CPU 1833.29 s  wall 319.46 s

 Transferring MO TPDM to AO TPDM
 Transferring g2_o1o1o1o1
 Transferring g2_o1o1o1v1
 Transferring g2_o1o1v1v1
 Transferring g2_o1v1o1v1
 Transferring g2_o1v1v1v1
 Transferring g2_v1v1v1v1
 Adding separable TPDM
 Computing TPDM gradient
 --------------------------------------------------------
 2e gradient
  Atom          X               Y               Z
 --------------------------------------------------------
    1        -55.671487        1.122518       -0.021182  
    2         10.133738      -18.972989        0.012324  
    3         15.377160       26.505726        0.007250  
    4         30.160589       -8.655255        0.001608  
 --------------------------------------------------------
 --------------------------------------------------------
 Final gradient
  Atom          X               Y               Z
 --------------------------------------------------------
    1        -55.671487        1.122518       -0.021182  
    2         10.133738      -18.972989        0.012324  
    3         15.377160       26.505726        0.007250  
    4         30.160589       -8.655255        0.001608  
 --------------------------------------------------------
 Analytic gradient from two-electron contribution:   CPU 372.36 s  wall 76.49 s

 Total ccman2 time:   CPU 2288.09 s  wall 411.03 s


 --------------------------------------------------------------

                    Orbital Energies (a.u.)
 --------------------------------------------------------------

 Alpha MOs
 -- Occupied --
********-180.9021-169.7090-169.7077-169.7077-104.8533 -80.0647 -37.9558
-33.1450 -33.1389 -33.1389 -24.3292 -24.3271 -24.3271 -24.3214 -24.3214
-15.6353 -10.5800  -8.0480  -8.0452  -8.0450  -7.6025  -7.2722  -5.5076
 -5.4949  -5.4937  -5.4934  -5.4930  -5.4929  -2.4317  -2.4249  -2.4248
 -2.4080  -2.4080  -1.2004  -1.1122  -0.8643  -0.7283  -0.5860  -0.5570
 -0.5300  -0.4684  -0.4683  -0.4311  -0.3822  -0.3726
 -- Virtual --
  0.0029   0.0277   0.0607   0.0688   0.0856   0.0859   0.1260   0.1363
  0.1520   0.1537   0.1995   0.2199   0.2299   0.2392   0.2583   0.3021
  0.3237   0.3246   0.3502   0.3808   0.3917   0.4722   0.5560   0.5668
  0.5862   0.5879   0.6113   0.6118   0.6171   0.6612   0.7717   0.7891
  0.8095   0.8790   0.9033   0.9380   0.9772   1.0660   1.1199   1.1339
  1.1519   1.1857   1.1941   1.2028   1.3113   1.4255   1.5030   1.5260
  1.5517   1.5935   1.7762   1.8608   1.9893   2.2790   2.4050   2.4232
  2.5182   2.6102   2.6377   2.7423   2.9465   4.2428   4.2784   4.4584
  4.4624   4.4760   4.4986   4.5302   4.7200   4.8603   6.5143   6.5262
  6.5521   7.4998  10.3601  14.7008  14.8007  14.8956  26.6767  26.7169
 27.0219  28.9527  29.5078  29.5174  29.5346  29.8525  29.8583  29.8645
 29.8802  29.9703  36.6893 130.5661 130.5734 130.5959 154.3342 166.1147
219.21571912.2544
 --------------------------------------------------------------

          Ground-State Mulliken Net Atomic Charges

     Atom                 Charge (a.u.)
  ----------------------------------------
      1 I                     0.128668
      2 N                    -0.318926
      3 P                     0.293126
      4 Cl                   -0.102868
  ----------------------------------------
  Sum of atomic charges =    -0.000000

 -----------------------------------------------------------------
                    Cartesian Multipole Moments
 -----------------------------------------------------------------
    Charge (ESU x 10^10)
                -0.0000
    Dipole Moment (Debye)
         X       1.0718      Y      -1.9378      Z       0.0004
       Tot       2.2145
    Quadrupole Moments (Debye-Ang)
        XX     -59.9019     XY       2.0320     YY     -61.8605
        XZ       0.0021     YZ       0.0003     ZZ     -59.4397
    Octopole Moments (Debye-Ang^2)
       XXX      87.9894    XXY      -3.0266    XYY      19.7569
       YYY       2.5885    XXZ      -0.0186    XYZ      -0.0012
       YYZ      -0.0292    XZZ      17.5649    YZZ       0.2356
       ZZZ      -0.0878
    Hexadecapole Moments (Debye-Ang^3)
      XXXX   -1495.7234   XXXY     -10.2445   XXYY    -273.5188
      XYYY      -0.8588   YYYY    -141.5517   XXXZ      -0.1012
      XXYZ      -0.0033   XYYZ      -0.0446   YYYZ      -0.0015
      XXZZ    -266.1184   XYZZ       1.0280   YYZZ     -35.9656
      XZZZ      -0.1349   YZZZ      -0.0020   ZZZZ     -79.4559
 -----------------------------------------------------------------
 DrvMan completing analytic gradient of the correlated energy
 Correlated dipole moment
            1
    1   0.4216664
    2  -0.7623974
    3   0.0001644
 Energy read as -7772.141526389
 Full Analytical Gradient: (in a.u., or Hartree/Bohr)
             1             2             3             4
    1    0.00003586    0.00004705   -0.00009996    0.00001705
    2   -0.00000403    0.00005497   -0.00001963   -0.00003132
    3    0.00000910   -0.00001214   -0.00000539    0.00000844
 Gradient time:  CPU 0.75 s  wall 0.76 s
 ----------------------------------------------------------------
             Standard Nuclear Orientation (Angstroms)
    I     Atom           X                Y                Z
 ----------------------------------------------------------------
    1      I       1.5447713206     0.0320918081     0.0000000000
    2      N      -0.4834515733     0.5326382385     0.0000000000
    3      P      -1.4849933026    -0.6871356918    -0.0000000000
    4      Cl     -3.3062834965     0.2869236400     0.0000000000
 ----------------------------------------------------------------
 Nuclear Repulsion Energy =   449.9900446314 hartrees
 There are       46 alpha and       46 beta electrons

                       Distance Matrix (Angstroms)
             I (  1)   N (  2)   P (  3)
   N (  2)  2.089075
   P (  3)  3.113962  1.578269
   Cl(  4)  4.857744  2.833506  2.065403

 Requested basis set is 6-311++G(d,p)
 There are 56 shells and 144 basis functions
 A cutoff of  1.0D-14 yielded   1290 shell pairs
 There are      9213 function pairs (     10283 Cartesian)
 Smallest overlap matrix eigenvalue = 2.32E-03
 Guess MOs from SCF MO coefficient file

 -----------------------------------------------------------------------
  General SCF calculation program by
  Eric Jon Sundstrom, Paul Horn, Yuezhi Mao, Dmitri Zuev, Alec White,
  David Stuck, Shaama M.S., Shane Yost, Joonho Lee, David Small,
  Daniel Levine, Susi Lehtola, Hugh Burton, Evgeny Epifanovsky
 -----------------------------------------------------------------------
 Hartree-Fock
 using 6 threads for integral computing
 -------------------------------------------------------
 OpenMP Integral computing Module                
 Release: version 2.0, May 2017, Q-Chem Inc. Pleasanton 
 -------------------------------------------------------
 A restricted SCF calculation will be
 performed using DIIS
 SCF converges when DIIS error is below 1.0e-08
 ---------------------------------------
  Cycle       Energy         DIIS error
 ---------------------------------------
    1   -7771.4853086116      1.20e-05  
    2   -7771.4853090981      2.98e-06  
    3   -7771.4853091525      1.18e-06  
    4   -7771.4853091610      6.76e-07  
    5   -7771.4853091636      2.88e-07  
    6   -7771.4853091644      1.34e-07  
    7   -7771.4853091647      4.74e-08  
    8   -7771.4853091646      2.08e-08  
    9   -7771.4853091647      7.49e-09  Convergence criterion met
 ---------------------------------------
 SCF time:   CPU 8.05s  wall 2.00s 
 SCF   energy in the final basis set =    -7771.4853091647
 Total energy in the final basis set =    -7771.4853091647


 ------------------------------------------------------------------------------

   CCMAN2: suite of methods based on coupled cluster
           and equation of motion theories.

   Components:
   * libvmm-1.3-trunk
     by Evgeny Epifanovsky, Ilya Kaliman.
   * libtensor-2.5-trunk
     by Evgeny Epifanovsky, Michael Wormit, Dmitry Zuev, Sam Manzer, 
        Ilya Kaliman.
   * libcc-2.5-trunk
     by Evgeny Epifanovsky, Arik Landau, Tomasz Kus, Kirill Khistyaev, 
        Dmitry Zuev, Prashant Manohar, Xintian Feng, Anna Krylov, 
        Matthew Goldey, Alec White, Thomas Jagau, Kaushik Nanda, 
        Anastasia Gunina, Alexander Kunitsa, Joonho Lee.

   CCMAN original authors:
   Anna I. Krylov, C. David Sherrill, Steven R. Gwaltney,
   Edward F. C. Byrd (2000)
   Sergey V. Levchenko, Lyudmila V. Slipchenko, Tao Wang,
   Ana-Maria C. Cristian (2003)
   Piotr A. Pieniazek, C. Melania Oana, Evgeny Epifanovsky (2007)
   Prashant Manohar (2009)

 ------------------------------------------------------------------------------


 Allocating and initializing 30808MB of RAM...
 Calculation will run on 6 cores.


 Alpha MOs, Restricted
 -- Occupied --                  
******* -180.90 -169.71 -169.71 -169.71 -104.85  -80.06  -37.96
  1 A     2 A     3 A     4 A     5 A     6 A     7 A     8 A                  
-33.145 -33.139 -33.139 -24.329 -24.327 -24.327 -24.321 -24.321
  9 A    10 A    11 A    12 A    13 A    14 A    15 A    16 A                  
-15.635 -10.580  -8.048  -8.045  -8.045  -7.603  -7.272  -5.508
 17 A    18 A    19 A    20 A    21 A    22 A    23 A    24 A                  
 -5.495  -5.494  -5.493  -5.493  -5.493  -2.432  -2.425  -2.425
 25 A    26 A    27 A    28 A    29 A    30 A    31 A    32 A                  
 -2.408  -2.408  -1.200  -1.112  -0.864  -0.728  -0.586  -0.557
 33 A    34 A    35 A    36 A    37 A    38 A    39 A    40 A                  
 -0.530  -0.469  -0.468  -0.431  -0.382  -0.373
 41 A    42 A    43 A    44 A    45 A    46 A                                  
 -- Virtual --                   
  0.003   0.028   0.061   0.069   0.086   0.086   0.126   0.136
 47 A    48 A    49 A    50 A    51 A    52 A    53 A    54 A                  
  0.152   0.154   0.200   0.220   0.230   0.239   0.258   0.302
 55 A    56 A    57 A    58 A    59 A    60 A    61 A    62 A                  
  0.324   0.325   0.350   0.381   0.392   0.472   0.556   0.567
 63 A    64 A    65 A    66 A    67 A    68 A    69 A    70 A                  
  0.586   0.588   0.611   0.612   0.617   0.661   0.772   0.789
 71 A    72 A    73 A    74 A    75 A    76 A    77 A    78 A                  
  0.809   0.879   0.904   0.938   0.977   1.066   1.120   1.134
 79 A    80 A    81 A    82 A    83 A    84 A    85 A    86 A                  
  1.152   1.186   1.194   1.203   1.311   1.425   1.503   1.526
 87 A    88 A    89 A    90 A    91 A    92 A    93 A    94 A                  
  1.552   1.594   1.776   1.861   1.989   2.279   2.405   2.423
 95 A    96 A    97 A    98 A    99 A   100 A   101 A   102 A                  
  2.518   2.610   2.638   2.742   2.946   4.243   4.278   4.458
103 A   104 A   105 A   106 A   107 A   108 A   109 A   110 A                  
  4.462   4.476   4.499   4.530   4.720   4.861   6.514   6.526
111 A   112 A   113 A   114 A   115 A   116 A   117 A   118 A                  
  6.552   7.499  10.360  14.701  14.801  14.895  26.677  26.717
119 A   120 A   121 A   122 A   123 A   124 A   125 A   126 A                  
 27.022  28.953  29.508  29.517  29.535  29.853  29.858  29.865
127 A   128 A   129 A   130 A   131 A   132 A   133 A   134 A                  
 29.880  29.970  36.689 130.566 130.573 130.596 154.334 166.114
135 A   136 A   137 A   138 A   139 A   140 A   141 A   142 A                  
219.2161912.255
143 A   144 A                                                                  

 Beta MOs, Restricted
 -- Occupied --                  
******* -180.90 -169.71 -169.71 -169.71 -104.85  -80.06  -37.96
  1 A     2 A     3 A     4 A     5 A     6 A     7 A     8 A                  
-33.145 -33.139 -33.139 -24.329 -24.327 -24.327 -24.321 -24.321
  9 A    10 A    11 A    12 A    13 A    14 A    15 A    16 A                  
-15.635 -10.580  -8.048  -8.045  -8.045  -7.603  -7.272  -5.508
 17 A    18 A    19 A    20 A    21 A    22 A    23 A    24 A                  
 -5.495  -5.494  -5.493  -5.493  -5.493  -2.432  -2.425  -2.425
 25 A    26 A    27 A    28 A    29 A    30 A    31 A    32 A                  
 -2.408  -2.408  -1.200  -1.112  -0.864  -0.728  -0.586  -0.557
 33 A    34 A    35 A    36 A    37 A    38 A    39 A    40 A                  
 -0.530  -0.469  -0.468  -0.431  -0.382  -0.373
 41 A    42 A    43 A    44 A    45 A    46 A                                  
 -- Virtual --                   
  0.003   0.028   0.061   0.069   0.086   0.086   0.126   0.136
 47 A    48 A    49 A    50 A    51 A    52 A    53 A    54 A                  
  0.152   0.154   0.200   0.220   0.230   0.239   0.258   0.302
 55 A    56 A    57 A    58 A    59 A    60 A    61 A    62 A                  
  0.324   0.325   0.350   0.381   0.392   0.472   0.556   0.567
 63 A    64 A    65 A    66 A    67 A    68 A    69 A    70 A                  
  0.586   0.588   0.611   0.612   0.617   0.661   0.772   0.789
 71 A    72 A    73 A    74 A    75 A    76 A    77 A    78 A                  
  0.809   0.879   0.904   0.938   0.977   1.066   1.120   1.134
 79 A    80 A    81 A    82 A    83 A    84 A    85 A    86 A                  
  1.152   1.186   1.194   1.203   1.311   1.425   1.503   1.526
 87 A    88 A    89 A    90 A    91 A    92 A    93 A    94 A                  
  1.552   1.594   1.776   1.861   1.989   2.279   2.405   2.423
 95 A    96 A    97 A    98 A    99 A   100 A   101 A   102 A                  
  2.518   2.610   2.638   2.742   2.946   4.243   4.278   4.458
103 A   104 A   105 A   106 A   107 A   108 A   109 A   110 A                  
  4.462   4.476   4.499   4.530   4.720   4.861   6.514   6.526
111 A   112 A   113 A   114 A   115 A   116 A   117 A   118 A                  
  6.552   7.499  10.360  14.701  14.801  14.895  26.677  26.717
119 A   120 A   121 A   122 A   123 A   124 A   125 A   126 A                  
 27.022  28.953  29.508  29.517  29.535  29.853  29.858  29.865
127 A   128 A   129 A   130 A   131 A   132 A   133 A   134 A                  
 29.880  29.970  36.689 130.566 130.573 130.596 154.334 166.114
135 A   136 A   137 A   138 A   139 A   140 A   141 A   142 A                  
219.2161912.255
143 A   144 A                                                                  

 Occupation and symmetry of molecular orbitals

 Point group: C1 (1 irreducible representation).

                           A     All 
 -------------------------------------
 All molecular orbitals:
  - Alpha                  144   144 
  - Beta                   144   144 
 -------------------------------------
 Alpha orbitals:
  - Frozen occupied        29    29  
  - Active occupied        17    17  
  - Active virtual         98    98  
  - Frozen virtual         0     0   
 -------------------------------------
 Beta orbitals:
  - Frozen occupied        29    29  
  - Active occupied        17    17  
  - Active virtual         98    98  
  - Frozen virtual         0     0   
 -------------------------------------

 Import integrals:   CPU 0.00 s  wall 0.00 s

 Import integrals:   CPU 73.71 s  wall 12.92 s

 MP2 amplitudes:   CPU 0.21 s  wall 0.13 s

Running a double precision version
           CCSD T amplitudes will be solved using DIIS.

           Start     Size      MaxIter   EConv     TConv     
           3         7         100       1.00e-07  1.00e-05  
 ------------------------------------------------------------------------------
           Energy (a.u.)   Ediff      Tdiff       Comment
 ------------------------------------------------------------------------------
         -7772.12410062                           
     1   -7772.11612573   7.97e-03   7.88e-01     
     2   -7772.13953757   2.34e-02   1.16e-01     
     3   -7772.13813695   1.40e-03   5.16e-02     
     4   -7772.14063246   2.50e-03   1.60e-02     Switched to DIIS steps.
     5   -7772.14148412   8.52e-04   1.23e-02     
     6   -7772.14151899   3.49e-05   2.44e-03     
     7   -7772.14152120   2.20e-06   1.28e-03     
     8   -7772.14152491   3.72e-06   2.97e-04     
     9   -7772.14152617   1.25e-06   2.04e-04     
    10   -7772.14152580   3.61e-07   6.65e-05     
    11   -7772.14152579   1.74e-08   2.94e-05     
    12   -7772.14152572   7.10e-08   1.26e-05     
    13   -7772.14152570   1.26e-08   4.21e-06     
 ------------------------------------------------------------------------------
         -7772.14152570                           CCSD T converged.

End of double precision
 SCF energy                 = -7771.48530916
 MP2 energy                 = -7772.12410062
 CCSD correlation energy     =    -0.65621654
 CCSD total energy           = -7772.14152570

 CCSD  T1^2 = 0.0136  T2^2 = 0.2777  Leading amplitudes:

 Amplitude    Orbitals with energies
  0.0302       41 (A) A                  ->    47 (A) A                   
              -0.5300                          0.0028                     
  0.0302       41 (A) B                  ->    47 (A) B                   
              -0.5300                          0.0028                     
 -0.0268       46 (A) A                  ->    47 (A) A                   
              -0.3725                          0.0028                     
 -0.0268       46 (A) B                  ->    47 (A) B                   
              -0.3725                          0.0028                     

 Amplitude    Orbitals with energies
 -0.0487       41 (A) A      41 (A) B    ->    47 (A) A      47 (A) B     
              -0.5300       -0.5300            0.0028        0.0028       
  0.0487       41 (A) A      41 (A) B    ->    47 (A) B      47 (A) A     
              -0.5300       -0.5300            0.0028        0.0028       
  0.0487       41 (A) B      41 (A) A    ->    47 (A) A      47 (A) B     
              -0.5300       -0.5300            0.0028        0.0028       
 -0.0487       41 (A) B      41 (A) A    ->    47 (A) B      47 (A) A     
              -0.5300       -0.5300            0.0028        0.0028       

 Computing CCSD intemediates for later calculations in double precision
 Finished.

Running a double precision version
           CCSD Lambda amplitudes will be solved using DIIS.
           Start     Size      MaxIter   EConv     LConv     
           3         7         100       1.00e-07  1.00e-05  
 ------------------------------------------------------------------------------
            Enorm      Ldiff       Comment
 ------------------------------------------------------------------------------
     1     5.40e-02   4.07e-02     
     2     1.45e-02   5.64e-03     
     3     6.14e-03   1.98e-03     
     4     3.54e-03   1.19e-03     Switched to DIIS steps.
     5     1.08e-03   6.53e-04     
     6     4.88e-04   1.66e-04     
     7     1.67e-04   3.54e-05     
     8     7.44e-05   4.11e-07     
     9     2.69e-05   2.47e-06     
    10     1.15e-05   8.28e-07     
    11     4.20e-06   6.31e-08     
    12     1.98e-06   3.55e-08     
    13     9.60e-07   8.87e-08     
    14     4.65e-07   1.28e-09     
    15     2.60e-07   2.86e-08     
    16     1.18e-07   7.36e-09     
    17     5.98e-08   2.17e-09     
 ------------------------------------------------------------------------------
                                   CCSD Lambda converged.

 Computing density matrices in double precision...
           Orbital response amplitudes will be solved using DIIS.
           Start     Size      MaxIter   EConv     LConv     
           3         7         100       1.00e-06  1.00e-06  
 ------------------------------------------------------------------------------
            Enorm      Ldiff       Comment
 ------------------------------------------------------------------------------
     1     8.38e-02   1.58e-02     
     2     4.72e-02   1.18e-02     
     3     4.91e-02   7.97e-03     
     4     1.50e-02   8.92e-03     Switched to DIIS steps.
     5     3.42e-03   4.64e-03     
     6     9.20e-04   5.25e-04     
     7     5.63e-04   2.83e-05     
     8     1.15e-04   1.32e-04     
     9     2.78e-05   9.79e-06     
    10     8.61e-06   2.63e-06     
    11     4.26e-06   2.42e-09     
    12     1.18e-06   2.23e-07     
    13     4.23e-07   2.46e-07     
 ------------------------------------------------------------------------------
                                   Orbital response converged.

 Computing density matrices... Done.
 CCSD calculation:   CPU 1831.91 s  wall 319.27 s

 Transferring MO TPDM to AO TPDM
 Transferring g2_o1o1o1o1
 Transferring g2_o1o1o1v1
 Transferring g2_o1o1v1v1
 Transferring g2_o1v1o1v1
 Transferring g2_o1v1v1v1
 Transferring g2_v1v1v1v1
 Adding separable TPDM
 Computing TPDM gradient
 --------------------------------------------------------
 2e gradient
  Atom          X               Y               Z
 --------------------------------------------------------
    1        -55.682172        1.128749       -0.000003  
    2         10.141356      -18.967766        0.000005  
    3         15.380540       26.493301       -0.000000  
    4         30.160276       -8.654284       -0.000001  
 --------------------------------------------------------
 --------------------------------------------------------
 Final gradient
  Atom          X               Y               Z
 --------------------------------------------------------
    1        -55.682172        1.128749       -0.000003  
    2         10.141356      -18.967766        0.000005  
    3         15.380540       26.493301       -0.000000  
    4         30.160276       -8.654284       -0.000001  
 --------------------------------------------------------
 Analytic gradient from two-electron contribution:   CPU 365.17 s  wall 70.63 s

 Total ccman2 time:   CPU 2278.55 s  wall 404.76 s


 --------------------------------------------------------------

                    Orbital Energies (a.u.)
 --------------------------------------------------------------

 Alpha MOs
 -- Occupied --
********-180.9021-169.7090-169.7076-169.7076-104.8534 -80.0648 -37.9557
-33.1449 -33.1389 -33.1388 -24.3291 -24.3271 -24.3271 -24.3214 -24.3214
-15.6354 -10.5801  -8.0481  -8.0453  -8.0451  -7.6026  -7.2722  -5.5076
 -5.4950  -5.4938  -5.4935  -5.4930  -5.4929  -2.4317  -2.4249  -2.4248
 -2.4080  -2.4080  -1.2002  -1.1122  -0.8643  -0.7283  -0.5860  -0.5570
 -0.5300  -0.4685  -0.4684  -0.4312  -0.3821  -0.3725
 -- Virtual --
  0.0028   0.0279   0.0607   0.0688   0.0857   0.0859   0.1260   0.1362
  0.1520   0.1536   0.1995   0.2199   0.2299   0.2391   0.2582   0.3021
  0.3237   0.3246   0.3502   0.3808   0.3917   0.4720   0.5560   0.5668
  0.5861   0.5880   0.6113   0.6118   0.6172   0.6613   0.7717   0.7891
  0.8095   0.8789   0.9035   0.9381   0.9774   1.0661   1.1199   1.1338
  1.1519   1.1857   1.1941   1.2026   1.3106   1.4254   1.5030   1.5261
  1.5518   1.5936   1.7762   1.8609   1.9893   2.2791   2.4048   2.4229
  2.5184   2.6102   2.6377   2.7422   2.9458   4.2427   4.2783   4.4577
  4.4624   4.4761   4.4988   4.5303   4.7200   4.8606   6.5143   6.5262
  6.5522   7.4994  10.3601  14.7007  14.8006  14.8951  26.6766  26.7169
 27.0218  28.9530  29.5078  29.5175  29.5347  29.8526  29.8583  29.8645
 29.8803  29.9704  36.6893 130.5661 130.5735 130.5960 154.3344 166.1141
219.21561912.2546
 --------------------------------------------------------------

          Ground-State Mulliken Net Atomic Charges

     Atom                 Charge (a.u.)
  ----------------------------------------
      1 I                     0.128893
      2 N                    -0.319200
      3 P                     0.293019
      4 Cl                   -0.102712
  ----------------------------------------
  Sum of atomic charges =    -0.000000

 -----------------------------------------------------------------
                    Cartesian Multipole Moments
 -----------------------------------------------------------------
    Charge (ESU x 10^10)
                 0.0000
    Dipole Moment (Debye)
         X       1.0695      Y      -1.9371      Z      -0.0000
       Tot       2.2127
    Quadrupole Moments (Debye-Ang)
        XX     -59.8978     XY       2.0306     YY     -61.8617
        XZ      -0.0000     YZ       0.0000     ZZ     -59.4404
    Octopole Moments (Debye-Ang^2)
       XXX      87.9402    XXY      -3.0239    XYY      19.7509
       YYY       2.5901    XXZ      -0.0000    XYZ      -0.0000
       YYZ      -0.0000    XZZ      17.5613    YZZ       0.2374
       ZZZ      -0.0000
    Hexadecapole Moments (Debye-Ang^3)
      XXXX   -1495.5894   XXXY     -10.2605   XXYY    -273.5147
      XYYY      -0.8683   YYYY    -141.5555   XXXZ      -0.0000
      XXYZ       0.0000   XYYZ       0.0000   YYYZ       0.0000
      XXZZ    -266.1126   XYZZ       1.0231   YYZZ     -35.9674
      XZZZ      -0.0000   YZZZ       0.0000   ZZZZ     -79.4587
 -----------------------------------------------------------------
 DrvMan completing analytic gradient of the correlated energy
 Correlated dipole moment
            1
    1   0.4207835
    2  -0.7621153
    3  -0.0000001
 Energy read as -7772.141525703
 Full Analytical Gradient: (in a.u., or Hartree/Bohr)
             1             2             3             4
    1   -0.00020110    0.00068875   -0.00045171   -0.00003595
    2    0.00005656    0.00039682   -0.00040303   -0.00005036
    3    0.00000002    0.00000000   -0.00000004    0.00000002
 Gradient time:  CPU 0.79 s  wall 0.80 s
 ----------------------------------------------------------------
             Standard Nuclear Orientation (Angstroms)
    I     Atom           X                Y                Z
 ----------------------------------------------------------------
    1      I       1.5447713206     0.0320918081     0.0000000000
    2      N      -0.4854515733     0.5326382385     0.0000000000
    3      P      -1.4849933026    -0.6871356918    -0.0000000000
    4      Cl     -3.3062834965     0.2869236400     0.0000000000
 ----------------------------------------------------------------
 Nuclear Repulsion Energy =   449.9467289190 hartrees
 There are       46 alpha and       46 beta electrons

                       Distance Matrix (Angstroms)
             I (  1)   N (  2)   P (  3)
   N (  2)  2.091017
   P (  3)  3.113962  1.577001
   Cl(  4)  4.857744  2.831513  2.065403

 Requested basis set is 6-311++G(d,p)
 There are 56 shells and 144 basis functions
 A cutoff of  1.0D-14 yielded   1290 shell pairs
 There are      9213 function pairs (     10283 Cartesian)
 Smallest overlap matrix eigenvalue = 2.32E-03
 Guess MOs from SCF MO coefficient file

 -----------------------------------------------------------------------
  General SCF calculation program by
  Eric Jon Sundstrom, Paul Horn, Yuezhi Mao, Dmitri Zuev, Alec White,
  David Stuck, Shaama M.S., Shane Yost, Joonho Lee, David Small,
  Daniel Levine, Susi Lehtola, Hugh Burton, Evgeny Epifanovsky
 -----------------------------------------------------------------------
 Hartree-Fock
 using 6 threads for integral computing
 -------------------------------------------------------
 OpenMP Integral computing Module                
 Release: version 2.0, May 2017, Q-Chem Inc. Pleasanton 
 -------------------------------------------------------
 A restricted SCF calculation will be
 performed using DIIS
 SCF converges when DIIS error is below 1.0e-08
 ---------------------------------------
  Cycle       Energy         DIIS error
 ---------------------------------------
    1   -7771.4853507071      2.28e-05  
    2   -7771.4853523851      5.54e-06  
    3   -7771.4853525477      2.16e-06  
    4   -7771.4853525698      1.21e-06  
    5   -7771.4853525763      4.74e-07  
    6   -7771.4853525784      2.38e-07  
    7   -7771.4853525792      8.83e-08  
    8   -7771.4853525793      3.57e-08  
    9   -7771.4853525793      1.22e-08  
   10   -7771.4853525793      3.72e-09  Convergence criterion met
 ---------------------------------------
 SCF time:   CPU 8.89s  wall 2.00s 
 SCF   energy in the final basis set =    -7771.4853525793
 Total energy in the final basis set =    -7771.4853525793


 ------------------------------------------------------------------------------

   CCMAN2: suite of methods based on coupled cluster
           and equation of motion theories.

   Components:
   * libvmm-1.3-trunk
     by Evgeny Epifanovsky, Ilya Kaliman.
   * libtensor-2.5-trunk
     by Evgeny Epifanovsky, Michael Wormit, Dmitry Zuev, Sam Manzer, 
        Ilya Kaliman.
   * libcc-2.5-trunk
     by Evgeny Epifanovsky, Arik Landau, Tomasz Kus, Kirill Khistyaev, 
        Dmitry Zuev, Prashant Manohar, Xintian Feng, Anna Krylov, 
        Matthew Goldey, Alec White, Thomas Jagau, Kaushik Nanda, 
        Anastasia Gunina, Alexander Kunitsa, Joonho Lee.

   CCMAN original authors:
   Anna I. Krylov, C. David Sherrill, Steven R. Gwaltney,
   Edward F. C. Byrd (2000)
   Sergey V. Levchenko, Lyudmila V. Slipchenko, Tao Wang,
   Ana-Maria C. Cristian (2003)
   Piotr A. Pieniazek, C. Melania Oana, Evgeny Epifanovsky (2007)
   Prashant Manohar (2009)

 ------------------------------------------------------------------------------


 Allocating and initializing 30808MB of RAM...
 Calculation will run on 6 cores.


 Alpha MOs, Restricted
 -- Occupied --                  
******* -180.90 -169.71 -169.71 -169.71 -104.85  -80.06  -37.96
  1 A     2 A     3 A     4 A     5 A     6 A     7 A     8 A                  
-33.145 -33.139 -33.139 -24.329 -24.327 -24.327 -24.321 -24.321
  9 A    10 A    11 A    12 A    13 A    14 A    15 A    16 A                  
-15.635 -10.580  -8.048  -8.045  -8.045  -7.602  -7.272  -5.508
 17 A    18 A    19 A    20 A    21 A    22 A    23 A    24 A                  
 -5.495  -5.494  -5.493  -5.493  -5.493  -2.432  -2.425  -2.425
 25 A    26 A    27 A    28 A    29 A    30 A    31 A    32 A                  
 -2.408  -2.408  -1.200  -1.112  -0.864  -0.728  -0.586  -0.557
 33 A    34 A    35 A    36 A    37 A    38 A    39 A    40 A                  
 -0.530  -0.468  -0.468  -0.431  -0.382  -0.373
 41 A    42 A    43 A    44 A    45 A    46 A                                  
 -- Virtual --                   
  0.003   0.028   0.061   0.069   0.086   0.086   0.126   0.136
 47 A    48 A    49 A    50 A    51 A    52 A    53 A    54 A                  
  0.152   0.154   0.200   0.220   0.230   0.239   0.258   0.302
 55 A    56 A    57 A    58 A    59 A    60 A    61 A    62 A                  
  0.324   0.325   0.350   0.381   0.392   0.472   0.556   0.567
 63 A    64 A    65 A    66 A    67 A    68 A    69 A    70 A                  
  0.586   0.588   0.611   0.612   0.617   0.661   0.772   0.789
 71 A    72 A    73 A    74 A    75 A    76 A    77 A    78 A                  
  0.810   0.879   0.903   0.938   0.977   1.066   1.120   1.134
 79 A    80 A    81 A    82 A    83 A    84 A    85 A    86 A                  
  1.152   1.186   1.194   1.203   1.312   1.426   1.503   1.526
 87 A    88 A    89 A    90 A    91 A    92 A    93 A    94 A                  
  1.552   1.593   1.776   1.861   1.989   2.279   2.405   2.424
 95 A    96 A    97 A    98 A    99 A   100 A   101 A   102 A                  
  2.518   2.610   2.638   2.742   2.947   4.243   4.279   4.459
103 A   104 A   105 A   106 A   107 A   108 A   109 A   110 A                  
  4.462   4.476   4.499   4.530   4.720   4.860   6.514   6.526
111 A   112 A   113 A   114 A   115 A   116 A   117 A   118 A                  
  6.552   7.500  10.360  14.701  14.801  14.896  26.677  26.717
119 A   120 A   121 A   122 A   123 A   124 A   125 A   126 A                  
 27.022  28.952  29.508  29.517  29.535  29.853  29.858  29.864
127 A   128 A   129 A   130 A   131 A   132 A   133 A   134 A                  
 29.880  29.970  36.689 130.566 130.573 130.596 154.334 166.115
135 A   136 A   137 A   138 A   139 A   140 A   141 A   142 A                  
219.2161912.254
143 A   144 A                                                                  

 Beta MOs, Restricted
 -- Occupied --                  
******* -180.90 -169.71 -169.71 -169.71 -104.85  -80.06  -37.96
  1 A     2 A     3 A     4 A     5 A     6 A     7 A     8 A                  
-33.145 -33.139 -33.139 -24.329 -24.327 -24.327 -24.321 -24.321
  9 A    10 A    11 A    12 A    13 A    14 A    15 A    16 A                  
-15.635 -10.580  -8.048  -8.045  -8.045  -7.602  -7.272  -5.508
 17 A    18 A    19 A    20 A    21 A    22 A    23 A    24 A                  
 -5.495  -5.494  -5.493  -5.493  -5.493  -2.432  -2.425  -2.425
 25 A    26 A    27 A    28 A    29 A    30 A    31 A    32 A                  
 -2.408  -2.408  -1.200  -1.112  -0.864  -0.728  -0.586  -0.557
 33 A    34 A    35 A    36 A    37 A    38 A    39 A    40 A                  
 -0.530  -0.468  -0.468  -0.431  -0.382  -0.373
 41 A    42 A    43 A    44 A    45 A    46 A                                  
 -- Virtual --                   
  0.003   0.028   0.061   0.069   0.086   0.086   0.126   0.136
 47 A    48 A    49 A    50 A    51 A    52 A    53 A    54 A                  
  0.152   0.154   0.200   0.220   0.230   0.239   0.258   0.302
 55 A    56 A    57 A    58 A    59 A    60 A    61 A    62 A                  
  0.324   0.325   0.350   0.381   0.392   0.472   0.556   0.567
 63 A    64 A    65 A    66 A    67 A    68 A    69 A    70 A                  
  0.586   0.588   0.611   0.612   0.617   0.661   0.772   0.789
 71 A    72 A    73 A    74 A    75 A    76 A    77 A    78 A                  
  0.810   0.879   0.903   0.938   0.977   1.066   1.120   1.134
 79 A    80 A    81 A    82 A    83 A    84 A    85 A    86 A                  
  1.152   1.186   1.194   1.203   1.312   1.426   1.503   1.526
 87 A    88 A    89 A    90 A    91 A    92 A    93 A    94 A                  
  1.552   1.593   1.776   1.861   1.989   2.279   2.405   2.424
 95 A    96 A    97 A    98 A    99 A   100 A   101 A   102 A                  
  2.518   2.610   2.638   2.742   2.947   4.243   4.279   4.459
103 A   104 A   105 A   106 A   107 A   108 A   109 A   110 A                  
  4.462   4.476   4.499   4.530   4.720   4.860   6.514   6.526
111 A   112 A   113 A   114 A   115 A   116 A   117 A   118 A                  
  6.552   7.500  10.360  14.701  14.801  14.896  26.677  26.717
119 A   120 A   121 A   122 A   123 A   124 A   125 A   126 A                  
 27.022  28.952  29.508  29.517  29.535  29.853  29.858  29.864
127 A   128 A   129 A   130 A   131 A   132 A   133 A   134 A                  
 29.880  29.970  36.689 130.566 130.573 130.596 154.334 166.115
135 A   136 A   137 A   138 A   139 A   140 A   141 A   142 A                  
219.2161912.254
143 A   144 A                                                                  

 Occupation and symmetry of molecular orbitals

 Point group: C1 (1 irreducible representation).

                           A     All 
 -------------------------------------
 All molecular orbitals:
  - Alpha                  144   144 
  - Beta                   144   144 
 -------------------------------------
 Alpha orbitals:
  - Frozen occupied        29    29  
  - Active occupied        17    17  
  - Active virtual         98    98  
  - Frozen virtual         0     0   
 -------------------------------------
 Beta orbitals:
  - Frozen occupied        29    29  
  - Active occupied        17    17  
  - Active virtual         98    98  
  - Frozen virtual         0     0   
 -------------------------------------

 Import integrals:   CPU 0.00 s  wall 0.00 s

 Import integrals:   CPU 73.55 s  wall 12.86 s

 MP2 amplitudes:   CPU 0.17 s  wall 0.16 s

Running a double precision version
           CCSD T amplitudes will be solved using DIIS.

           Start     Size      MaxIter   EConv     TConv     
           3         7         100       1.00e-07  1.00e-05  
 ------------------------------------------------------------------------------
           Energy (a.u.)   Ediff      Tdiff       Comment
 ------------------------------------------------------------------------------
         -7772.12407350                           
     1   -7772.11614187   7.93e-03   7.88e-01     
     2   -7772.13953294   2.34e-02   1.16e-01     
     3   -7772.13814116   1.39e-03   5.15e-02     
     4   -7772.14063377   2.49e-03   1.60e-02     Switched to DIIS steps.
     5   -7772.14148432   8.51e-04   1.23e-02     
     6   -7772.14151917   3.48e-05   2.44e-03     
     7   -7772.14152138   2.21e-06   1.28e-03     
     8   -7772.14152508   3.71e-06   2.96e-04     
     9   -7772.14152634   1.26e-06   2.04e-04     
    10   -7772.14152598   3.59e-07   6.64e-05     
    11   -7772.14152597   1.68e-08   2.93e-05     
    12   -7772.14152590   7.11e-08   1.26e-05     
    13   -7772.14152588   1.28e-08   4.19e-06     
 ------------------------------------------------------------------------------
         -7772.14152588                           CCSD T converged.

End of double precision
 SCF energy                 = -7771.48535258
 MP2 energy                 = -7772.12407350
 CCSD correlation energy     =    -0.65617330
 CCSD total energy           = -7772.14152588

 CCSD  T1^2 = 0.0136  T2^2 = 0.2776  Leading amplitudes:

 Amplitude    Orbitals with energies
 -0.0303       41 (A) A                  ->    47 (A) A                   
              -0.5300                          0.0030                     
 -0.0303       41 (A) B                  ->    47 (A) B                   
              -0.5300                          0.0030                     
 -0.0267       46 (A) A                  ->    47 (A) A                   
              -0.3728                          0.0030                     
 -0.0267       46 (A) B                  ->    47 (A) B                   
              -0.3728                          0.0030                     

 Amplitude    Orbitals with energies
 -0.0488       41 (A) A      41 (A) B    ->    47 (A) A      47 (A) B     
              -0.5300       -0.5300            0.0030        0.0030       
  0.0488       41 (A) A      41 (A) B    ->    47 (A) B      47 (A) A     
              -0.5300       -0.5300            0.0030        0.0030       
  0.0488       41 (A) B      41 (A) A    ->    47 (A) A      47 (A) B     
              -0.5300       -0.5300            0.0030        0.0030       
 -0.0488       41 (A) B      41 (A) A    ->    47 (A) B      47 (A) A     
              -0.5300       -0.5300            0.0030        0.0030       

 Computing CCSD intemediates for later calculations in double precision
 Finished.

Running a double precision version
           CCSD Lambda amplitudes will be solved using DIIS.
           Start     Size      MaxIter   EConv     LConv     
           3         7         100       1.00e-07  1.00e-05  
 ------------------------------------------------------------------------------
            Enorm      Ldiff       Comment
 ------------------------------------------------------------------------------
     1     5.39e-02   4.07e-02     
     2     1.44e-02   5.63e-03     
     3     6.13e-03   1.98e-03     
     4     3.53e-03   1.19e-03     Switched to DIIS steps.
     5     1.07e-03   6.50e-04     
     6     4.87e-04   1.65e-04     
     7     1.66e-04   3.50e-05     
     8     7.40e-05   3.70e-07     
     9     2.69e-05   2.48e-06     
    10     1.15e-05   8.29e-07     
    11     4.22e-06   6.64e-08     
    12     2.00e-06   3.57e-08     
    13     9.76e-07   8.99e-08     
    14     4.75e-07   2.31e-09     
    15     2.66e-07   2.94e-08     
    16     1.21e-07   7.78e-09     
    17     6.09e-08   2.31e-09     
 ------------------------------------------------------------------------------
                                   CCSD Lambda converged.

 Computing density matrices in double precision...
           Orbital response amplitudes will be solved using DIIS.
           Start     Size      MaxIter   EConv     LConv     
           3         7         100       1.00e-06  1.00e-06  
 ------------------------------------------------------------------------------
            Enorm      Ldiff       Comment
 ------------------------------------------------------------------------------
     1     8.38e-02   1.59e-02     
     2     4.72e-02   1.17e-02     
     3     4.93e-02   7.98e-03     
     4     1.50e-02   9.02e-03     Switched to DIIS steps.
     5     3.40e-03   4.63e-03     
     6     9.14e-04   5.22e-04     
     7     5.58e-04   2.85e-05     
     8     1.14e-04   1.31e-04     
     9     2.77e-05   9.57e-06     
    10     8.62e-06   2.64e-06     
    11     4.27e-06   7.21e-10     
    12     1.18e-06   2.20e-07     
    13     4.26e-07   2.44e-07     
 ------------------------------------------------------------------------------
                                   Orbital response converged.

 Computing density matrices... Done.
 CCSD calculation:   CPU 1832.34 s  wall 319.15 s

 Transferring MO TPDM to AO TPDM
 Transferring g2_o1o1o1o1
 Transferring g2_o1o1o1v1
 Transferring g2_o1o1v1v1
 Transferring g2_o1v1o1v1
 Transferring g2_o1v1v1v1
 Transferring g2_v1v1v1v1
 Adding separable TPDM
 Computing TPDM gradient
 --------------------------------------------------------
 2e gradient
  Atom          X               Y               Z
 --------------------------------------------------------
    1        -55.660815        1.116298        0.000000  
    2         10.126159      -18.978207        0.000000  
    3         15.373756       26.518135       -0.000000  
    4         30.160900       -8.656226       -0.000000  
 --------------------------------------------------------
 --------------------------------------------------------
 Final gradient
  Atom          X               Y               Z
 --------------------------------------------------------
    1        -55.660815        1.116298        0.000000  
    2         10.126159      -18.978207        0.000000  
    3         15.373756       26.518135       -0.000000  
    4         30.160900       -8.656226       -0.000000  
 --------------------------------------------------------
 Analytic gradient from two-electron contribution:   CPU 371.43 s  wall 72.82 s

 Total ccman2 time:   CPU 2283.51 s  wall 406.41 s


 --------------------------------------------------------------

                    Orbital Energies (a.u.)
 --------------------------------------------------------------

 Alpha MOs
 -- Occupied --
********-180.9022-169.7090-169.7077-169.7077-104.8533 -80.0647 -37.9558
-33.1450 -33.1389 -33.1389 -24.3292 -24.3272 -24.3271 -24.3214 -24.3214
-15.6353 -10.5800  -8.0479  -8.0452  -8.0450  -7.6024  -7.2722  -5.5077
 -5.4948  -5.4937  -5.4933  -5.4930  -5.4930  -2.4318  -2.4249  -2.4248
 -2.4080  -2.4080  -1.2005  -1.1121  -0.8643  -0.7283  -0.5860  -0.5570
 -0.5300  -0.4684  -0.4683  -0.4310  -0.3822  -0.3728
 -- Virtual --
  0.0030   0.0276   0.0607   0.0688   0.0856   0.0859   0.1260   0.1363
  0.1520   0.1537   0.1995   0.2200   0.2299   0.2392   0.2583   0.3021
  0.3237   0.3245   0.3501   0.3808   0.3917   0.4724   0.5560   0.5667
  0.5862   0.5878   0.6113   0.6118   0.6169   0.6612   0.7716   0.7892
  0.8095   0.8792   0.9031   0.9380   0.9770   1.0659   1.1198   1.1339
  1.1519   1.1858   1.1942   1.2030   1.3120   1.4255   1.5031   1.5260
  1.5517   1.5935   1.7762   1.8608   1.9893   2.2789   2.4052   2.4236
  2.5180   2.6103   2.6377   2.7423   2.9472   4.2428   4.2785   4.4591
  4.4624   4.4760   4.4985   4.5301   4.7200   4.8600   6.5143   6.5261
  6.5520   7.5002  10.3602  14.7009  14.8009  14.8962  26.6767  26.7170
 27.0220  28.9524  29.5078  29.5174  29.5345  29.8525  29.8583  29.8644
 29.8802  29.9702  36.6894 130.5661 130.5734 130.5959 154.3340 166.1152
219.21571912.2541
 --------------------------------------------------------------

          Ground-State Mulliken Net Atomic Charges

     Atom                 Charge (a.u.)
  ----------------------------------------
      1 I                     0.128443
      2 N                    -0.318653
      3 P                     0.293234
      4 Cl                   -0.103025
  ----------------------------------------
  Sum of atomic charges =     0.000000

 -----------------------------------------------------------------
                    Cartesian Multipole Moments
 -----------------------------------------------------------------
    Charge (ESU x 10^10)
                 0.0000
    Dipole Moment (Debye)
         X       1.0740      Y      -1.9385      Z      -0.0000
       Tot       2.2162
    Quadrupole Moments (Debye-Ang)
        XX     -59.9060     XY       2.0335     YY     -61.8594
        XZ       0.0000     YZ       0.0000     ZZ     -59.4389
    Octopole Moments (Debye-Ang^2)
       XXX      88.0386    XXY      -3.0293    XYY      19.7629
       YYY       2.5870    XXZ      -0.0000    XYZ      -0.0000
       YYZ      -0.0000    XZZ      17.5685    YZZ       0.2339
       ZZZ      -0.0000
    Hexadecapole Moments (Debye-Ang^3)
      XXXX   -1495.8575   XXXY     -10.2285   XXYY    -273.5229
      XYYY      -0.8493   YYYY    -141.5480   XXXZ       0.0000
      XXYZ       0.0000   XYYZ       0.0000   YYYZ       0.0000
      XXZZ    -266.1243   XYZZ       1.0329   YYZZ     -35.9637
      XZZZ       0.0000   YZZZ       0.0000   ZZZZ     -79.4529
 -----------------------------------------------------------------
 DrvMan completing analytic gradient of the correlated energy
 Correlated dipole moment
            1
    1   0.4225486
    2  -0.7626789
    3  -0.0000000
 Energy read as -7772.141525884
 Full Analytical Gradient: (in a.u., or Hartree/Bohr)
             1             2             3             4
    1    0.00027159   -0.00059439    0.00025261    0.00007019
    2   -0.00006429   -0.00028897    0.00036554   -0.00001228
    3   -0.00000000    0.00000000   -0.00000000    0.00000000
 Gradient time:  CPU 0.82 s  wall 0.82 s
 ----------------------------------------------------------------
             Standard Nuclear Orientation (Angstroms)
    I     Atom           X                Y                Z
 ----------------------------------------------------------------
    1      I       1.5447713206     0.0320918081     0.0000000000
    2      N      -0.4844515733     0.5336382385     0.0000000000
    3      P      -1.4849933026    -0.6871356918    -0.0000000000
    4      Cl     -3.3062834965     0.2869236400     0.0000000000
 ----------------------------------------------------------------
 Nuclear Repulsion Energy =   449.9396535772 hartrees
 There are       46 alpha and       46 beta electrons

                       Distance Matrix (Angstroms)
             I (  1)   N (  2)   P (  3)
   N (  2)  2.090286
   P (  3)  3.113962  1.578408
   Cl(  4)  4.857744  2.832597  2.065403

 Requested basis set is 6-311++G(d,p)
 There are 56 shells and 144 basis functions
 A cutoff of  1.0D-14 yielded   1290 shell pairs
 There are      9213 function pairs (     10283 Cartesian)
 Smallest overlap matrix eigenvalue = 2.32E-03
 Guess MOs from SCF MO coefficient file

 -----------------------------------------------------------------------
  General SCF calculation program by
  Eric Jon Sundstrom, Paul Horn, Yuezhi Mao, Dmitri Zuev, Alec White,
  David Stuck, Shaama M.S., Shane Yost, Joonho Lee, David Small,
  Daniel Levine, Susi Lehtola, Hugh Burton, Evgeny Epifanovsky
 -----------------------------------------------------------------------
 Hartree-Fock
 using 6 threads for integral computing
 -------------------------------------------------------
 OpenMP Integral computing Module                
 Release: version 2.0, May 2017, Q-Chem Inc. Pleasanton 
 -------------------------------------------------------
 A restricted SCF calculation will be
 performed using DIIS
 SCF converges when DIIS error is below 1.0e-08
 ---------------------------------------
  Cycle       Energy         DIIS error
 ---------------------------------------
    1   -7771.4852608010      1.76e-05  
    2   -7771.4852616873      7.21e-06  
    3   -7771.4852618017      4.54e-06  
    4   -7771.4852618644      1.01e-06  
    5   -7771.4852618704      3.00e-07  
    6   -7771.4852618713      1.44e-07  
    7   -7771.4852618715      6.27e-08  
    8   -7771.4852618716      3.10e-08  
    9   -7771.4852618718      1.01e-08  
   10   -7771.4852618718      3.27e-09  Convergence criterion met
 ---------------------------------------
 SCF time:   CPU 8.90s  wall 2.00s 
 SCF   energy in the final basis set =    -7771.4852618718
 Total energy in the final basis set =    -7771.4852618718


 ------------------------------------------------------------------------------

   CCMAN2: suite of methods based on coupled cluster
           and equation of motion theories.

   Components:
   * libvmm-1.3-trunk
     by Evgeny Epifanovsky, Ilya Kaliman.
   * libtensor-2.5-trunk
     by Evgeny Epifanovsky, Michael Wormit, Dmitry Zuev, Sam Manzer, 
        Ilya Kaliman.
   * libcc-2.5-trunk
     by Evgeny Epifanovsky, Arik Landau, Tomasz Kus, Kirill Khistyaev, 
        Dmitry Zuev, Prashant Manohar, Xintian Feng, Anna Krylov, 
        Matthew Goldey, Alec White, Thomas Jagau, Kaushik Nanda, 
        Anastasia Gunina, Alexander Kunitsa, Joonho Lee.

   CCMAN original authors:
   Anna I. Krylov, C. David Sherrill, Steven R. Gwaltney,
   Edward F. C. Byrd (2000)
   Sergey V. Levchenko, Lyudmila V. Slipchenko, Tao Wang,
   Ana-Maria C. Cristian (2003)
   Piotr A. Pieniazek, C. Melania Oana, Evgeny Epifanovsky (2007)
   Prashant Manohar (2009)

 ------------------------------------------------------------------------------


 Allocating and initializing 30808MB of RAM...
 Calculation will run on 6 cores.


 Alpha MOs, Restricted
 -- Occupied --                  
******* -180.90 -169.71 -169.71 -169.71 -104.85  -80.06  -37.96
  1 A     2 A     3 A     4 A     5 A     6 A     7 A     8 A                  
-33.145 -33.139 -33.139 -24.329 -24.327 -24.327 -24.321 -24.321
  9 A    10 A    11 A    12 A    13 A    14 A    15 A    16 A                  
-15.636 -10.580  -8.048  -8.045  -8.045  -7.603  -7.272  -5.508
 17 A    18 A    19 A    20 A    21 A    22 A    23 A    24 A                  
 -5.495  -5.494  -5.494  -5.493  -5.493  -2.432  -2.425  -2.425
 25 A    26 A    27 A    28 A    29 A    30 A    31 A    32 A                  
 -2.408  -2.408  -1.200  -1.112  -0.864  -0.728  -0.586  -0.557
 33 A    34 A    35 A    36 A    37 A    38 A    39 A    40 A                  
 -0.530  -0.468  -0.468  -0.431  -0.382  -0.373
 41 A    42 A    43 A    44 A    45 A    46 A                                  
 -- Virtual --                   
  0.003   0.028   0.061   0.069   0.086   0.086   0.126   0.136
 47 A    48 A    49 A    50 A    51 A    52 A    53 A    54 A                  
  0.152   0.154   0.200   0.220   0.230   0.239   0.258   0.302
 55 A    56 A    57 A    58 A    59 A    60 A    61 A    62 A                  
  0.324   0.325   0.350   0.381   0.392   0.472   0.556   0.567
 63 A    64 A    65 A    66 A    67 A    68 A    69 A    70 A                  
  0.586   0.588   0.611   0.612   0.617   0.661   0.772   0.789
 71 A    72 A    73 A    74 A    75 A    76 A    77 A    78 A                  
  0.809   0.879   0.903   0.938   0.977   1.066   1.120   1.134
 79 A    80 A    81 A    82 A    83 A    84 A    85 A    86 A                  
  1.152   1.186   1.194   1.203   1.310   1.426   1.503   1.526
 87 A    88 A    89 A    90 A    91 A    92 A    93 A    94 A                  
  1.552   1.594   1.776   1.861   1.989   2.279   2.405   2.423
 95 A    96 A    97 A    98 A    99 A   100 A   101 A   102 A                  
  2.518   2.610   2.638   2.742   2.946   4.243   4.278   4.458
103 A   104 A   105 A   106 A   107 A   108 A   109 A   110 A                  
  4.462   4.476   4.499   4.530   4.720   4.860   6.514   6.526
111 A   112 A   113 A   114 A   115 A   116 A   117 A   118 A                  
  6.552   7.499  10.360  14.701  14.801  14.895  26.677  26.717
119 A   120 A   121 A   122 A   123 A   124 A   125 A   126 A                  
 27.022  28.953  29.508  29.517  29.535  29.853  29.858  29.865
127 A   128 A   129 A   130 A   131 A   132 A   133 A   134 A                  
 29.880  29.970  36.689 130.566 130.573 130.596 154.334 166.114
135 A   136 A   137 A   138 A   139 A   140 A   141 A   142 A                  
219.2161912.254
143 A   144 A                                                                  

 Beta MOs, Restricted
 -- Occupied --                  
******* -180.90 -169.71 -169.71 -169.71 -104.85  -80.06  -37.96
  1 A     2 A     3 A     4 A     5 A     6 A     7 A     8 A                  
-33.145 -33.139 -33.139 -24.329 -24.327 -24.327 -24.321 -24.321
  9 A    10 A    11 A    12 A    13 A    14 A    15 A    16 A                  
-15.636 -10.580  -8.048  -8.045  -8.045  -7.603  -7.272  -5.508
 17 A    18 A    19 A    20 A    21 A    22 A    23 A    24 A                  
 -5.495  -5.494  -5.494  -5.493  -5.493  -2.432  -2.425  -2.425
 25 A    26 A    27 A    28 A    29 A    30 A    31 A    32 A                  
 -2.408  -2.408  -1.200  -1.112  -0.864  -0.728  -0.586  -0.557
 33 A    34 A    35 A    36 A    37 A    38 A    39 A    40 A                  
 -0.530  -0.468  -0.468  -0.431  -0.382  -0.373
 41 A    42 A    43 A    44 A    45 A    46 A                                  
 -- Virtual --                   
  0.003   0.028   0.061   0.069   0.086   0.086   0.126   0.136
 47 A    48 A    49 A    50 A    51 A    52 A    53 A    54 A                  
  0.152   0.154   0.200   0.220   0.230   0.239   0.258   0.302
 55 A    56 A    57 A    58 A    59 A    60 A    61 A    62 A                  
  0.324   0.325   0.350   0.381   0.392   0.472   0.556   0.567
 63 A    64 A    65 A    66 A    67 A    68 A    69 A    70 A                  
  0.586   0.588   0.611   0.612   0.617   0.661   0.772   0.789
 71 A    72 A    73 A    74 A    75 A    76 A    77 A    78 A                  
  0.809   0.879   0.903   0.938   0.977   1.066   1.120   1.134
 79 A    80 A    81 A    82 A    83 A    84 A    85 A    86 A                  
  1.152   1.186   1.194   1.203   1.310   1.426   1.503   1.526
 87 A    88 A    89 A    90 A    91 A    92 A    93 A    94 A                  
  1.552   1.594   1.776   1.861   1.989   2.279   2.405   2.423
 95 A    96 A    97 A    98 A    99 A   100 A   101 A   102 A                  
  2.518   2.610   2.638   2.742   2.946   4.243   4.278   4.458
103 A   104 A   105 A   106 A   107 A   108 A   109 A   110 A                  
  4.462   4.476   4.499   4.530   4.720   4.860   6.514   6.526
111 A   112 A   113 A   114 A   115 A   116 A   117 A   118 A                  
  6.552   7.499  10.360  14.701  14.801  14.895  26.677  26.717
119 A   120 A   121 A   122 A   123 A   124 A   125 A   126 A                  
 27.022  28.953  29.508  29.517  29.535  29.853  29.858  29.865
127 A   128 A   129 A   130 A   131 A   132 A   133 A   134 A                  
 29.880  29.970  36.689 130.566 130.573 130.596 154.334 166.114
135 A   136 A   137 A   138 A   139 A   140 A   141 A   142 A                  
219.2161912.254
143 A   144 A                                                                  

 Occupation and symmetry of molecular orbitals

 Point group: C1 (1 irreducible representation).

                           A     All 
 -------------------------------------
 All molecular orbitals:
  - Alpha                  144   144 
  - Beta                   144   144 
 -------------------------------------
 Alpha orbitals:
  - Frozen occupied        29    29  
  - Active occupied        17    17  
  - Active virtual         98    98  
  - Frozen virtual         0     0   
 -------------------------------------
 Beta orbitals:
  - Frozen occupied        29    29  
  - Active occupied        17    17  
  - Active virtual         98    98  
  - Frozen virtual         0     0   
 -------------------------------------

 Import integrals:   CPU 0.00 s  wall 0.00 s

 Import integrals:   CPU 73.32 s  wall 12.78 s

 MP2 amplitudes:   CPU 0.17 s  wall 0.12 s

Running a double precision version
           CCSD T amplitudes will be solved using DIIS.

           Start     Size      MaxIter   EConv     TConv     
           3         7         100       1.00e-07  1.00e-05  
 ------------------------------------------------------------------------------
           Energy (a.u.)   Ediff      Tdiff       Comment
 ------------------------------------------------------------------------------
         -7772.12411227                           
     1   -7772.11610989   8.00e-03   7.89e-01     
     2   -7772.13954028   2.34e-02   1.16e-01     
     3   -7772.13813340   1.41e-03   5.16e-02     
     4   -7772.14063184   2.50e-03   1.60e-02     Switched to DIIS steps.
     5   -7772.14148422   8.52e-04   1.23e-02     
     6   -7772.14151914   3.49e-05   2.44e-03     
     7   -7772.14152133   2.20e-06   1.28e-03     
     8   -7772.14152505   3.72e-06   2.97e-04     
     9   -7772.14152631   1.26e-06   2.05e-04     
    10   -7772.14152595   3.62e-07   6.66e-05     
    11   -7772.14152593   1.69e-08   2.95e-05     
    12   -7772.14152586   7.13e-08   1.27e-05     
    13   -7772.14152585   1.26e-08   4.23e-06     
 ------------------------------------------------------------------------------
         -7772.14152585                           CCSD T converged.

End of double precision
 SCF energy                 = -7771.48526187
 MP2 energy                 = -7772.12411227
 CCSD correlation energy     =    -0.65626398
 CCSD total energy           = -7772.14152585

 CCSD  T1^2 = 0.0136  T2^2 = 0.2778  Leading amplitudes:

 Amplitude    Orbitals with energies
 -0.0303       41 (A) A                  ->    47 (A) A                   
              -0.5299                          0.0028                     
 -0.0303       41 (A) B                  ->    47 (A) B                   
              -0.5299                          0.0028                     
  0.0268       46 (A) A                  ->    47 (A) A                   
              -0.3726                          0.0028                     
  0.0268       46 (A) B                  ->    47 (A) B                   
              -0.3726                          0.0028                     

 Amplitude    Orbitals with energies
 -0.0487       41 (A) A      41 (A) B    ->    47 (A) A      47 (A) B     
              -0.5299       -0.5299            0.0028        0.0028       
  0.0487       41 (A) A      41 (A) B    ->    47 (A) B      47 (A) A     
              -0.5299       -0.5299            0.0028        0.0028       
  0.0487       41 (A) B      41 (A) A    ->    47 (A) A      47 (A) B     
              -0.5299       -0.5299            0.0028        0.0028       
 -0.0487       41 (A) B      41 (A) A    ->    47 (A) B      47 (A) A     
              -0.5299       -0.5299            0.0028        0.0028       

 Computing CCSD intemediates for later calculations in double precision
 Finished.

Running a double precision version
           CCSD Lambda amplitudes will be solved using DIIS.
           Start     Size      MaxIter   EConv     LConv     
           3         7         100       1.00e-07  1.00e-05  
 ------------------------------------------------------------------------------
            Enorm      Ldiff       Comment
 ------------------------------------------------------------------------------
     1     5.40e-02   4.07e-02     
     2     1.45e-02   5.64e-03     
     3     6.14e-03   1.98e-03     
     4     3.54e-03   1.19e-03     Switched to DIIS steps.
     5     1.08e-03   6.53e-04     
     6     4.89e-04   1.66e-04     
     7     1.67e-04   3.54e-05     
     8     7.44e-05   4.25e-07     
     9     2.69e-05   2.47e-06     
    10     1.15e-05   8.30e-07     
    11     4.21e-06   6.34e-08     
    12     1.98e-06   3.53e-08     
    13     9.59e-07   8.86e-08     
    14     4.63e-07   1.29e-09     
    15     2.59e-07   2.86e-08     
    16     1.18e-07   7.38e-09     
    17     5.97e-08   2.19e-09     
 ------------------------------------------------------------------------------
                                   CCSD Lambda converged.

 Computing density matrices in double precision...
           Orbital response amplitudes will be solved using DIIS.
           Start     Size      MaxIter   EConv     LConv     
           3         7         100       1.00e-06  1.00e-06  
 ------------------------------------------------------------------------------
            Enorm      Ldiff       Comment
 ------------------------------------------------------------------------------
     1     8.38e-02   1.58e-02     
     2     4.73e-02   1.17e-02     
     3     4.94e-02   8.02e-03     
     4     1.51e-02   9.02e-03     Switched to DIIS steps.
     5     3.42e-03   4.67e-03     
     6     9.21e-04   5.24e-04     
     7     5.63e-04   2.81e-05     
     8     1.15e-04   1.32e-04     
     9     2.78e-05   9.77e-06     
    10     8.64e-06   2.64e-06     
    11     4.29e-06   3.15e-10     
    12     1.19e-06   2.23e-07     
    13     4.25e-07   2.46e-07     
 ------------------------------------------------------------------------------
                                   Orbital response converged.

 Computing density matrices... Done.
 CCSD calculation:   CPU 1832.34 s  wall 319.24 s

 Transferring MO TPDM to AO TPDM
 Transferring g2_o1o1o1o1
 Transferring g2_o1o1o1v1
 Transferring g2_o1o1v1v1
 Transferring g2_o1v1o1v1
 Transferring g2_o1v1v1v1
 Transferring g2_v1v1v1v1
 Adding separable TPDM
 Computing TPDM gradient
 --------------------------------------------------------
 2e gradient
  Atom          X               Y               Z
 --------------------------------------------------------
    1        -55.662038        1.131840       -0.000000  
    2         10.135564      -18.978340        0.000000  
    3         15.365482       26.500887       -0.000000  
    4         30.160993       -8.654387       -0.000000  
 --------------------------------------------------------
 --------------------------------------------------------
 Final gradient
  Atom          X               Y               Z
 --------------------------------------------------------
    1        -55.662038        1.131840       -0.000000  
    2         10.135564      -18.978340        0.000000  
    3         15.365482       26.500887       -0.000000  
    4         30.160993       -8.654387       -0.000000  
 --------------------------------------------------------
 Analytic gradient from two-electron contribution:   CPU 365.74 s  wall 78.54 s

 Total ccman2 time:   CPU 2277.90 s  wall 412.21 s


 --------------------------------------------------------------

                    Orbital Energies (a.u.)
 --------------------------------------------------------------

 Alpha MOs
 -- Occupied --
********-180.9021-169.7090-169.7076-169.7076-104.8534 -80.0649 -37.9557
-33.1449 -33.1388 -33.1388 -24.3291 -24.3271 -24.3271 -24.3214 -24.3214
-15.6355 -10.5801  -8.0481  -8.0453  -8.0451  -7.6026  -7.2722  -5.5076
 -5.4950  -5.4938  -5.4935  -5.4929  -5.4929  -2.4317  -2.4248  -2.4248
 -2.4080  -2.4080  -1.2002  -1.1122  -0.8642  -0.7284  -0.5859  -0.5569
 -0.5299  -0.4684  -0.4683  -0.4312  -0.3822  -0.3726
 -- Virtual --
  0.0028   0.0278   0.0607   0.0687   0.0856   0.0859   0.1259   0.1362
  0.1520   0.1536   0.1995   0.2198   0.2299   0.2391   0.2583   0.3021
  0.3237   0.3246   0.3502   0.3808   0.3916   0.4721   0.5560   0.5668
  0.5862   0.5879   0.6112   0.6118   0.6170   0.6612   0.7715   0.7890
  0.8095   0.8788   0.9031   0.9380   0.9772   1.0661   1.1198   1.1338
  1.1518   1.1856   1.1941   1.2027   1.3105   1.4256   1.5029   1.5261
  1.5518   1.5935   1.7761   1.8609   1.9891   2.2790   2.4049   2.4229
  2.5180   2.6102   2.6376   2.7421   2.9458   4.2427   4.2784   4.4576
  4.4624   4.4761   4.4987   4.5302   4.7200   4.8602   6.5143   6.5262
  6.5521   7.4993  10.3601  14.7007  14.8006  14.8949  26.6766  26.7169
 27.0218  28.9526  29.5078  29.5175  29.5346  29.8526  29.8584  29.8645
 29.8803  29.9703  36.6891 130.5661 130.5735 130.5960 154.3341 166.1140
219.21561912.2543
 --------------------------------------------------------------

          Ground-State Mulliken Net Atomic Charges

     Atom                 Charge (a.u.)
  ----------------------------------------
      1 I                     0.128354
      2 N                    -0.318733
      3 P                     0.293173
      4 Cl                   -0.102794
  ----------------------------------------
  Sum of atomic charges =    -0.000000

 -----------------------------------------------------------------
                    Cartesian Multipole Moments
 -----------------------------------------------------------------
    Charge (ESU x 10^10)
                 0.0000
    Dipole Moment (Debye)
         X       1.0679      Y      -1.9392      Z      -0.0000
       Tot       2.2138
    Quadrupole Moments (Debye-Ang)
        XX     -59.8994     XY       2.0323     YY     -61.8614
        XZ      -0.0000     YZ       0.0000     ZZ     -59.4422
    Octopole Moments (Debye-Ang^2)
       XXX      87.9501    XXY      -3.0369    XYY      19.7533
       YYY       2.5639    XXZ      -0.0000    XYZ      -0.0000
       YYZ      -0.0000    XZZ      17.5643    YZZ       0.2299
       ZZZ      -0.0000
    Hexadecapole Moments (Debye-Ang^3)
      XXXX   -1495.6637   XXXY     -10.2570   XXYY    -273.5090
      XYYY      -0.8420   YYYY    -141.5858   XXXZ      -0.0000
      XXYZ       0.0000   XYYZ       0.0000   YYYZ       0.0000
      XXZZ    -266.1200   XYZZ       1.0302   YYZZ     -35.9727
      XZZZ       0.0000   YZZZ       0.0000   ZZZZ     -79.4624
 -----------------------------------------------------------------
 DrvMan completing analytic gradient of the correlated energy
 Correlated dipole moment
            1
    1   0.4201526
    2  -0.7629425
    3  -0.0000000
 Energy read as -7772.141525848
 Full Analytical Gradient: (in a.u., or Hartree/Bohr)
             1             2             3             4
    1    0.00004557    0.00038891   -0.00043308   -0.00000140
    2   -0.00001192    0.00053017   -0.00051168   -0.00000656
    3   -0.00000000    0.00000000   -0.00000000    0.00000000
 Gradient time:  CPU 0.82 s  wall 0.83 s
 ----------------------------------------------------------------
             Standard Nuclear Orientation (Angstroms)
    I     Atom           X                Y                Z
 ----------------------------------------------------------------
    1      I       1.5447713206     0.0320918081     0.0000000000
    2      N      -0.4844515733     0.5316382385     0.0000000000
    3      P      -1.4849933026    -0.6871356918    -0.0000000000
    4      Cl     -3.3062834965     0.2869236400     0.0000000000
 ----------------------------------------------------------------
 Nuclear Repulsion Energy =   449.9970629774 hartrees
 There are       46 alpha and       46 beta electrons

                       Distance Matrix (Angstroms)
             I (  1)   N (  2)   P (  3)
   N (  2)  2.089807
   P (  3)  3.113962  1.576862
   Cl(  4)  4.857744  2.832423  2.065403

 Requested basis set is 6-311++G(d,p)
 There are 56 shells and 144 basis functions
 A cutoff of  1.0D-14 yielded   1290 shell pairs
 There are      9213 function pairs (     10283 Cartesian)
 Smallest overlap matrix eigenvalue = 2.32E-03
 Guess MOs from SCF MO coefficient file

 -----------------------------------------------------------------------
  General SCF calculation program by
  Eric Jon Sundstrom, Paul Horn, Yuezhi Mao, Dmitri Zuev, Alec White,
  David Stuck, Shaama M.S., Shane Yost, Joonho Lee, David Small,
  Daniel Levine, Susi Lehtola, Hugh Burton, Evgeny Epifanovsky
 -----------------------------------------------------------------------
 Hartree-Fock
 using 6 threads for integral computing
 -------------------------------------------------------
 OpenMP Integral computing Module                
 Release: version 2.0, May 2017, Q-Chem Inc. Pleasanton 
 -------------------------------------------------------
 A restricted SCF calculation will be
 performed using DIIS
 SCF converges when DIIS error is below 1.0e-08
 ---------------------------------------
  Cycle       Energy         DIIS error
 ---------------------------------------
    1   -7771.4853982112      2.20e-05  
    2   -7771.4853996959      1.21e-05  
    3   -7771.4854000419      5.84e-06  
    4   -7771.4854001750      1.29e-06  
    5   -7771.4854001889      4.13e-07  
    6   -7771.4854001907      1.43e-07  
    7   -7771.4854001909      5.88e-08  
    8   -7771.4854001908      2.02e-08  
    9   -7771.4854001909      5.78e-09  Convergence criterion met
 ---------------------------------------
 SCF time:   CPU 8.05s  wall 2.00s 
 SCF   energy in the final basis set =    -7771.4854001909
 Total energy in the final basis set =    -7771.4854001909


 ------------------------------------------------------------------------------

   CCMAN2: suite of methods based on coupled cluster
           and equation of motion theories.

   Components:
   * libvmm-1.3-trunk
     by Evgeny Epifanovsky, Ilya Kaliman.
   * libtensor-2.5-trunk
     by Evgeny Epifanovsky, Michael Wormit, Dmitry Zuev, Sam Manzer, 
        Ilya Kaliman.
   * libcc-2.5-trunk
     by Evgeny Epifanovsky, Arik Landau, Tomasz Kus, Kirill Khistyaev, 
        Dmitry Zuev, Prashant Manohar, Xintian Feng, Anna Krylov, 
        Matthew Goldey, Alec White, Thomas Jagau, Kaushik Nanda, 
        Anastasia Gunina, Alexander Kunitsa, Joonho Lee.

   CCMAN original authors:
   Anna I. Krylov, C. David Sherrill, Steven R. Gwaltney,
   Edward F. C. Byrd (2000)
   Sergey V. Levchenko, Lyudmila V. Slipchenko, Tao Wang,
   Ana-Maria C. Cristian (2003)
   Piotr A. Pieniazek, C. Melania Oana, Evgeny Epifanovsky (2007)
   Prashant Manohar (2009)

 ------------------------------------------------------------------------------


 Allocating and initializing 30808MB of RAM...
 Calculation will run on 6 cores.


 Alpha MOs, Restricted
 -- Occupied --                  
******* -180.90 -169.71 -169.71 -169.71 -104.85  -80.06  -37.96
  1 A     2 A     3 A     4 A     5 A     6 A     7 A     8 A                  
-33.145 -33.139 -33.139 -24.329 -24.327 -24.327 -24.321 -24.321
  9 A    10 A    11 A    12 A    13 A    14 A    15 A    16 A                  
-15.635 -10.580  -8.048  -8.045  -8.045  -7.602  -7.272  -5.508
 17 A    18 A    19 A    20 A    21 A    22 A    23 A    24 A                  
 -5.495  -5.494  -5.493  -5.493  -5.493  -2.432  -2.425  -2.425
 25 A    26 A    27 A    28 A    29 A    30 A    31 A    32 A                  
 -2.408  -2.408  -1.201  -1.112  -0.864  -0.728  -0.586  -0.557
 33 A    34 A    35 A    36 A    37 A    38 A    39 A    40 A                  
 -0.530  -0.468  -0.468  -0.431  -0.382  -0.373
 41 A    42 A    43 A    44 A    45 A    46 A                                  
 -- Virtual --                   
  0.003   0.028   0.061   0.069   0.086   0.086   0.126   0.136
 47 A    48 A    49 A    50 A    51 A    52 A    53 A    54 A                  
  0.152   0.154   0.200   0.220   0.230   0.239   0.258   0.302
 55 A    56 A    57 A    58 A    59 A    60 A    61 A    62 A                  
  0.324   0.325   0.350   0.381   0.392   0.472   0.556   0.567
 63 A    64 A    65 A    66 A    67 A    68 A    69 A    70 A                  
  0.586   0.588   0.611   0.612   0.617   0.661   0.772   0.789
 71 A    72 A    73 A    74 A    75 A    76 A    77 A    78 A                  
  0.810   0.879   0.904   0.938   0.977   1.066   1.120   1.134
 79 A    80 A    81 A    82 A    83 A    84 A    85 A    86 A                  
  1.152   1.186   1.194   1.203   1.312   1.425   1.503   1.526
 87 A    88 A    89 A    90 A    91 A    92 A    93 A    94 A                  
  1.552   1.594   1.776   1.861   1.989   2.279   2.405   2.424
 95 A    96 A    97 A    98 A    99 A   100 A   101 A   102 A                  
  2.518   2.610   2.638   2.742   2.947   4.243   4.278   4.459
103 A   104 A   105 A   106 A   107 A   108 A   109 A   110 A                  
  4.462   4.476   4.499   4.530   4.720   4.860   6.514   6.526
111 A   112 A   113 A   114 A   115 A   116 A   117 A   118 A                  
  6.552   7.500  10.360  14.701  14.801  14.896  26.677  26.717
119 A   120 A   121 A   122 A   123 A   124 A   125 A   126 A                  
 27.022  28.953  29.508  29.517  29.535  29.852  29.858  29.864
127 A   128 A   129 A   130 A   131 A   132 A   133 A   134 A                  
 29.880  29.970  36.690 130.566 130.573 130.596 154.334 166.115
135 A   136 A   137 A   138 A   139 A   140 A   141 A   142 A                  
219.2161912.254
143 A   144 A                                                                  

 Beta MOs, Restricted
 -- Occupied --                  
******* -180.90 -169.71 -169.71 -169.71 -104.85  -80.06  -37.96
  1 A     2 A     3 A     4 A     5 A     6 A     7 A     8 A                  
-33.145 -33.139 -33.139 -24.329 -24.327 -24.327 -24.321 -24.321
  9 A    10 A    11 A    12 A    13 A    14 A    15 A    16 A                  
-15.635 -10.580  -8.048  -8.045  -8.045  -7.602  -7.272  -5.508
 17 A    18 A    19 A    20 A    21 A    22 A    23 A    24 A                  
 -5.495  -5.494  -5.493  -5.493  -5.493  -2.432  -2.425  -2.425
 25 A    26 A    27 A    28 A    29 A    30 A    31 A    32 A                  
 -2.408  -2.408  -1.201  -1.112  -0.864  -0.728  -0.586  -0.557
 33 A    34 A    35 A    36 A    37 A    38 A    39 A    40 A                  
 -0.530  -0.468  -0.468  -0.431  -0.382  -0.373
 41 A    42 A    43 A    44 A    45 A    46 A                                  
 -- Virtual --                   
  0.003   0.028   0.061   0.069   0.086   0.086   0.126   0.136
 47 A    48 A    49 A    50 A    51 A    52 A    53 A    54 A                  
  0.152   0.154   0.200   0.220   0.230   0.239   0.258   0.302
 55 A    56 A    57 A    58 A    59 A    60 A    61 A    62 A                  
  0.324   0.325   0.350   0.381   0.392   0.472   0.556   0.567
 63 A    64 A    65 A    66 A    67 A    68 A    69 A    70 A                  
  0.586   0.588   0.611   0.612   0.617   0.661   0.772   0.789
 71 A    72 A    73 A    74 A    75 A    76 A    77 A    78 A                  
  0.810   0.879   0.904   0.938   0.977   1.066   1.120   1.134
 79 A    80 A    81 A    82 A    83 A    84 A    85 A    86 A                  
  1.152   1.186   1.194   1.203   1.312   1.425   1.503   1.526
 87 A    88 A    89 A    90 A    91 A    92 A    93 A    94 A                  
  1.552   1.594   1.776   1.861   1.989   2.279   2.405   2.424
 95 A    96 A    97 A    98 A    99 A   100 A   101 A   102 A                  
  2.518   2.610   2.638   2.742   2.947   4.243   4.278   4.459
103 A   104 A   105 A   106 A   107 A   108 A   109 A   110 A                  
  4.462   4.476   4.499   4.530   4.720   4.860   6.514   6.526
111 A   112 A   113 A   114 A   115 A   116 A   117 A   118 A                  
  6.552   7.500  10.360  14.701  14.801  14.896  26.677  26.717
119 A   120 A   121 A   122 A   123 A   124 A   125 A   126 A                  
 27.022  28.953  29.508  29.517  29.535  29.852  29.858  29.864
127 A   128 A   129 A   130 A   131 A   132 A   133 A   134 A                  
 29.880  29.970  36.690 130.566 130.573 130.596 154.334 166.115
135 A   136 A   137 A   138 A   139 A   140 A   141 A   142 A                  
219.2161912.254
143 A   144 A                                                                  

 Occupation and symmetry of molecular orbitals

 Point group: C1 (1 irreducible representation).

                           A     All 
 -------------------------------------
 All molecular orbitals:
  - Alpha                  144   144 
  - Beta                   144   144 
 -------------------------------------
 Alpha orbitals:
  - Frozen occupied        29    29  
  - Active occupied        17    17  
  - Active virtual         98    98  
  - Frozen virtual         0     0   
 -------------------------------------
 Beta orbitals:
  - Frozen occupied        29    29  
  - Active occupied        17    17  
  - Active virtual         98    98  
  - Frozen virtual         0     0   
 -------------------------------------

 Import integrals:   CPU 0.00 s  wall 0.00 s

 Import integrals:   CPU 73.10 s  wall 12.76 s

 MP2 amplitudes:   CPU 0.17 s  wall 0.12 s

Running a double precision version
           CCSD T amplitudes will be solved using DIIS.

           Start     Size      MaxIter   EConv     TConv     
           3         7         100       1.00e-07  1.00e-05  
 ------------------------------------------------------------------------------
           Energy (a.u.)   Ediff      Tdiff       Comment
 ------------------------------------------------------------------------------
         -7772.12406220                           
     1   -7772.11615800   7.90e-03   7.88e-01     
     2   -7772.13953057   2.34e-02   1.16e-01     
     3   -7772.13814501   1.39e-03   5.15e-02     
     4   -7772.14063470   2.49e-03   1.60e-02     Switched to DIIS steps.
     5   -7772.14148454   8.50e-04   1.23e-02     
     6   -7772.14151934   3.48e-05   2.43e-03     
     7   -7772.14152156   2.22e-06   1.28e-03     
     8   -7772.14152526   3.70e-06   2.96e-04     
     9   -7772.14152652   1.26e-06   2.04e-04     
    10   -7772.14152616   3.58e-07   6.63e-05     
    11   -7772.14152614   1.72e-08   2.92e-05     
    12   -7772.14152607   7.09e-08   1.26e-05     
    13   -7772.14152606   1.29e-08   4.18e-06     
 ------------------------------------------------------------------------------
         -7772.14152606                           CCSD T converged.

End of double precision
 SCF energy                 = -7771.48540019
 MP2 energy                 = -7772.12406220
 CCSD correlation energy     =    -0.65612587
 CCSD total energy           = -7772.14152606

 CCSD  T1^2 = 0.0136  T2^2 = 0.2775  Leading amplitudes:

 Amplitude    Orbitals with energies
 -0.0302       41 (A) A                  ->    47 (A) A                   
              -0.5300                          0.0031                     
 -0.0302       41 (A) B                  ->    47 (A) B                   
              -0.5300                          0.0031                     
 -0.0267       46 (A) A                  ->    47 (A) A                   
              -0.3727                          0.0031                     
 -0.0267       46 (A) B                  ->    47 (A) B                   
              -0.3727                          0.0031                     

 Amplitude    Orbitals with energies
 -0.0488       41 (A) A      41 (A) B    ->    47 (A) A      47 (A) B     
              -0.5300       -0.5300            0.0031        0.0031       
  0.0488       41 (A) A      41 (A) B    ->    47 (A) B      47 (A) A     
              -0.5300       -0.5300            0.0031        0.0031       
  0.0488       41 (A) B      41 (A) A    ->    47 (A) A      47 (A) B     
              -0.5300       -0.5300            0.0031        0.0031       
 -0.0488       41 (A) B      41 (A) A    ->    47 (A) B      47 (A) A     
              -0.5300       -0.5300            0.0031        0.0031       

 Computing CCSD intemediates for later calculations in double precision
 Finished.

Running a double precision version
           CCSD Lambda amplitudes will be solved using DIIS.
           Start     Size      MaxIter   EConv     LConv     
           3         7         100       1.00e-07  1.00e-05  
 ------------------------------------------------------------------------------
            Enorm      Ldiff       Comment
 ------------------------------------------------------------------------------
     1     5.39e-02   4.06e-02     
     2     1.44e-02   5.63e-03     
     3     6.13e-03   1.98e-03     
     4     3.53e-03   1.19e-03     Switched to DIIS steps.
     5     1.07e-03   6.50e-04     
     6     4.86e-04   1.65e-04     
     7     1.66e-04   3.50e-05     
     8     7.40e-05   3.57e-07     
     9     2.68e-05   2.48e-06     
    10     1.15e-05   8.27e-07     
    11     4.22e-06   6.61e-08     
    12     2.00e-06   3.58e-08     
    13     9.78e-07   8.99e-08     
    14     4.77e-07   2.30e-09     
    15     2.67e-07   2.94e-08     
    16     1.21e-07   7.76e-09     
    17     6.10e-08   2.29e-09     
 ------------------------------------------------------------------------------
                                   CCSD Lambda converged.

 Computing density matrices in double precision...
           Orbital response amplitudes will be solved using DIIS.
           Start     Size      MaxIter   EConv     LConv     
           3         7         100       1.00e-06  1.00e-06  
 ------------------------------------------------------------------------------
            Enorm      Ldiff       Comment
 ------------------------------------------------------------------------------
     1     8.37e-02   1.59e-02     
     2     4.71e-02   1.17e-02     
     3     4.90e-02   7.92e-03     
     4     1.49e-02   8.92e-03     Switched to DIIS steps.
     5     3.41e-03   4.61e-03     
     6     9.13e-04   5.23e-04     
     7     5.58e-04   2.87e-05     
     8     1.14e-04   1.31e-04     
     9     2.77e-05   9.58e-06     
    10     8.58e-06   2.63e-06     
    11     4.25e-06   3.44e-09     
    12     1.18e-06   2.20e-07     
    13     4.24e-07   2.44e-07     
 ------------------------------------------------------------------------------
                                   Orbital response converged.

 Computing density matrices... Done.
 CCSD calculation:   CPU 1830.51 s  wall 319.09 s

 Transferring MO TPDM to AO TPDM
 Transferring g2_o1o1o1o1
 Transferring g2_o1o1o1v1
 Transferring g2_o1o1v1v1
 Transferring g2_o1v1o1v1
 Transferring g2_o1v1v1v1
 Transferring g2_v1v1v1v1
 Adding separable TPDM
 Computing TPDM gradient
 --------------------------------------------------------
 2e gradient
  Atom          X               Y               Z
 --------------------------------------------------------
    1        -55.680952        1.113194        0.000000  
    2         10.131926      -18.967637       -0.000000  
    3         15.388855       26.510561        0.000000  
    4         30.160171       -8.656117       -0.000000  
 --------------------------------------------------------
 --------------------------------------------------------
 Final gradient
  Atom          X               Y               Z
 --------------------------------------------------------
    1        -55.680952        1.113194        0.000000  
    2         10.131926      -18.967637       -0.000000  
    3         15.388855       26.510561        0.000000  
    4         30.160171       -8.656117       -0.000000  
 --------------------------------------------------------
 Analytic gradient from two-electron contribution:   CPU 376.48 s  wall 83.20 s

 Total ccman2 time:   CPU 2286.40 s  wall 416.68 s


 --------------------------------------------------------------

                    Orbital Energies (a.u.)
 --------------------------------------------------------------

 Alpha MOs
 -- Occupied --
********-180.9022-169.7091-169.7077-169.7077-104.8533 -80.0646 -37.9558
-33.1450 -33.1389 -33.1389 -24.3292 -24.3272 -24.3272 -24.3215 -24.3215
-15.6352 -10.5800  -8.0479  -8.0452  -8.0450  -7.6024  -7.2723  -5.5077
 -5.4948  -5.4936  -5.4933  -5.4930  -5.4930  -2.4318  -2.4249  -2.4249
 -2.4081  -2.4081  -1.2005  -1.1122  -0.8644  -0.7282  -0.5860  -0.5570
 -0.5300  -0.4684  -0.4684  -0.4311  -0.3822  -0.3727
 -- Virtual --
  0.0031   0.0277   0.0608   0.0688   0.0856   0.0860   0.1260   0.1363
  0.1520   0.1537   0.1996   0.2201   0.2299   0.2392   0.2582   0.3021
  0.3237   0.3245   0.3502   0.3809   0.3918   0.4723   0.5560   0.5667
  0.5862   0.5879   0.6114   0.6118   0.6172   0.6613   0.7718   0.7893
  0.8096   0.8793   0.9036   0.9381   0.9772   1.0659   1.1199   1.1339
  1.1519   1.1858   1.1942   1.2029   1.3122   1.4253   1.5032   1.5260
  1.5517   1.5936   1.7763   1.8608   1.9895   2.2790   2.4051   2.4236
  2.5183   2.6103   2.6378   2.7424   2.9472   4.2428   4.2785   4.4593
  4.4624   4.4760   4.4986   4.5302   4.7200   4.8604   6.5142   6.5261
  6.5521   7.5004  10.3602  14.7009  14.8009  14.8964  26.6767  26.7170
 27.0220  28.9528  29.5077  29.5174  29.5346  29.8525  29.8583  29.8644
 29.8802  29.9703  36.6895 130.5660 130.5734 130.5959 154.3343 166.1154
219.21571912.2544
 --------------------------------------------------------------

          Ground-State Mulliken Net Atomic Charges

     Atom                 Charge (a.u.)
  ----------------------------------------
      1 I                     0.128982
      2 N                    -0.319119
      3 P                     0.293079
      4 Cl                   -0.102943
  ----------------------------------------
  Sum of atomic charges =     0.000000

 -----------------------------------------------------------------
                    Cartesian Multipole Moments
 -----------------------------------------------------------------
    Charge (ESU x 10^10)
                 0.0000
    Dipole Moment (Debye)
         X       1.0756      Y      -1.9364      Z      -0.0000
       Tot       2.2151
    Quadrupole Moments (Debye-Ang)
        XX     -59.9045     XY       2.0318     YY     -61.8597
        XZ       0.0000     YZ       0.0000     ZZ     -59.4371
    Octopole Moments (Debye-Ang^2)
       XXX      88.0288    XXY      -3.0163    XYY      19.7604
       YYY       2.6132    XXZ      -0.0000    XYZ      -0.0000
       YYZ      -0.0000    XZZ      17.5654    YZZ       0.2414
       ZZZ      -0.0000
    Hexadecapole Moments (Debye-Ang^3)
      XXXX   -1495.7836   XXXY     -10.2321   XXYY    -273.5286
      XYYY      -0.8756   YYYY    -141.5178   XXXZ       0.0000
      XXYZ      -0.0000   XYYZ       0.0000   YYYZ       0.0000
      XXZZ    -266.1169   XYZZ       1.0258   YYZZ     -35.9585
      XZZZ       0.0000   YZZZ       0.0000   ZZZZ     -79.4491
 -----------------------------------------------------------------
 DrvMan completing analytic gradient of the correlated energy
 Correlated dipole moment
            1
    1   0.4231843
    2  -0.7618510
    3  -0.0000000
 Energy read as -7772.141526057
 Full Analytical Gradient: (in a.u., or Hartree/Bohr)
             1             2             3             4
    1    0.00002613   -0.00029688    0.00023510    0.00003565
    2    0.00000375   -0.00042161    0.00047398   -0.00005612
    3   -0.00000000    0.00000000   -0.00000000    0.00000000
 Gradient time:  CPU 0.79 s  wall 0.83 s
 ----------------------------------------------------------------
             Standard Nuclear Orientation (Angstroms)
    I     Atom           X                Y                Z
 ----------------------------------------------------------------
    1      I       1.5447713206     0.0320918081     0.0000000000
    2      N      -0.4844515733     0.5326382385     0.0010000000
    3      P      -1.4849933026    -0.6871356918    -0.0000000000
    4      Cl     -3.3062834965     0.2869236400     0.0000000000
 ----------------------------------------------------------------
 Nuclear Repulsion Energy =   449.9683437076 hartrees
 There are       46 alpha and       46 beta electrons

                       Distance Matrix (Angstroms)
             I (  1)   N (  2)   P (  3)
   N (  2)  2.090046
   P (  3)  3.113962  1.577635
   Cl(  4)  4.857744  2.832510  2.065403

 Requested basis set is 6-311++G(d,p)
 There are 56 shells and 144 basis functions
 A cutoff of  1.0D-14 yielded   1290 shell pairs
 There are      9213 function pairs (     10283 Cartesian)
 Smallest overlap matrix eigenvalue = 2.32E-03
 Guess MOs from SCF MO coefficient file

 -----------------------------------------------------------------------
  General SCF calculation program by
  Eric Jon Sundstrom, Paul Horn, Yuezhi Mao, Dmitri Zuev, Alec White,
  David Stuck, Shaama M.S., Shane Yost, Joonho Lee, David Small,
  Daniel Levine, Susi Lehtola, Hugh Burton, Evgeny Epifanovsky
 -----------------------------------------------------------------------
 Hartree-Fock
 using 6 threads for integral computing
 -------------------------------------------------------
 OpenMP Integral computing Module                
 Release: version 2.0, May 2017, Q-Chem Inc. Pleasanton 
 -------------------------------------------------------
 A restricted SCF calculation will be
 performed using DIIS
 SCF converges when DIIS error is below 1.0e-08
 ---------------------------------------
  Cycle       Energy         DIIS error
 ---------------------------------------
    1   -7771.4853306171      1.38e-05  
    2   -7771.4853312920      6.53e-06  
    3   -7771.4853314083      4.01e-06  
    4   -7771.4853314697      9.19e-07  
    5   -7771.4853314789      3.74e-07  
    6   -7771.4853314813      1.78e-07  
    7   -7771.4853314817      8.46e-08  
    8   -7771.4853314819      4.22e-08  
    9   -7771.4853314820      1.55e-08  
   10   -7771.4853314819      4.49e-09  Convergence criterion met
 ---------------------------------------
 SCF time:   CPU 8.93s  wall 1.00s 
 SCF   energy in the final basis set =    -7771.4853314819
 Total energy in the final basis set =    -7771.4853314819


 ------------------------------------------------------------------------------

   CCMAN2: suite of methods based on coupled cluster
           and equation of motion theories.

   Components:
   * libvmm-1.3-trunk
     by Evgeny Epifanovsky, Ilya Kaliman.
   * libtensor-2.5-trunk
     by Evgeny Epifanovsky, Michael Wormit, Dmitry Zuev, Sam Manzer, 
        Ilya Kaliman.
   * libcc-2.5-trunk
     by Evgeny Epifanovsky, Arik Landau, Tomasz Kus, Kirill Khistyaev, 
        Dmitry Zuev, Prashant Manohar, Xintian Feng, Anna Krylov, 
        Matthew Goldey, Alec White, Thomas Jagau, Kaushik Nanda, 
        Anastasia Gunina, Alexander Kunitsa, Joonho Lee.

   CCMAN original authors:
   Anna I. Krylov, C. David Sherrill, Steven R. Gwaltney,
   Edward F. C. Byrd (2000)
   Sergey V. Levchenko, Lyudmila V. Slipchenko, Tao Wang,
   Ana-Maria C. Cristian (2003)
   Piotr A. Pieniazek, C. Melania Oana, Evgeny Epifanovsky (2007)
   Prashant Manohar (2009)

 ------------------------------------------------------------------------------


 Allocating and initializing 30808MB of RAM...
 Calculation will run on 6 cores.


 Alpha MOs, Restricted
 -- Occupied --                  
******* -180.90 -169.71 -169.71 -169.71 -104.85  -80.06  -37.96
  1 A     2 A     3 A     4 A     5 A     6 A     7 A     8 A                  
-33.145 -33.139 -33.139 -24.329 -24.327 -24.327 -24.321 -24.321
  9 A    10 A    11 A    12 A    13 A    14 A    15 A    16 A                  
-15.635 -10.580  -8.048  -8.045  -8.045  -7.602  -7.272  -5.508
 17 A    18 A    19 A    20 A    21 A    22 A    23 A    24 A                  
 -5.495  -5.494  -5.493  -5.493  -5.493  -2.432  -2.425  -2.425
 25 A    26 A    27 A    28 A    29 A    30 A    31 A    32 A                  
 -2.408  -2.408  -1.200  -1.112  -0.864  -0.728  -0.586  -0.557
 33 A    34 A    35 A    36 A    37 A    38 A    39 A    40 A                  
 -0.530  -0.468  -0.468  -0.431  -0.382  -0.373
 41 A    42 A    43 A    44 A    45 A    46 A                                  
 -- Virtual --                   
  0.003   0.028   0.061   0.069   0.086   0.086   0.126   0.136
 47 A    48 A    49 A    50 A    51 A    52 A    53 A    54 A                  
  0.152   0.154   0.200   0.220   0.230   0.239   0.258   0.302
 55 A    56 A    57 A    58 A    59 A    60 A    61 A    62 A                  
  0.324   0.325   0.350   0.381   0.392   0.472   0.556   0.567
 63 A    64 A    65 A    66 A    67 A    68 A    69 A    70 A                  
  0.586   0.588   0.611   0.612   0.617   0.661   0.772   0.789
 71 A    72 A    73 A    74 A    75 A    76 A    77 A    78 A                  
  0.810   0.879   0.903   0.938   0.977   1.066   1.120   1.134
 79 A    80 A    81 A    82 A    83 A    84 A    85 A    86 A                  
  1.152   1.186   1.194   1.203   1.311   1.425   1.503   1.526
 87 A    88 A    89 A    90 A    91 A    92 A    93 A    94 A                  
  1.552   1.594   1.776   1.861   1.989   2.279   2.405   2.423
 95 A    96 A    97 A    98 A    99 A   100 A   101 A   102 A                  
  2.518   2.610   2.638   2.742   2.946   4.243   4.278   4.458
103 A   104 A   105 A   106 A   107 A   108 A   109 A   110 A                  
  4.462   4.476   4.499   4.530   4.720   4.860   6.514   6.526
111 A   112 A   113 A   114 A   115 A   116 A   117 A   118 A                  
  6.552   7.500  10.360  14.701  14.801  14.896  26.677  26.717
119 A   120 A   121 A   122 A   123 A   124 A   125 A   126 A                  
 27.022  28.953  29.508  29.517  29.535  29.853  29.858  29.864
127 A   128 A   129 A   130 A   131 A   132 A   133 A   134 A                  
 29.880  29.970  36.689 130.566 130.573 130.596 154.334 166.115
135 A   136 A   137 A   138 A   139 A   140 A   141 A   142 A                  
219.2161912.254
143 A   144 A                                                                  

 Beta MOs, Restricted
 -- Occupied --                  
******* -180.90 -169.71 -169.71 -169.71 -104.85  -80.06  -37.96
  1 A     2 A     3 A     4 A     5 A     6 A     7 A     8 A                  
-33.145 -33.139 -33.139 -24.329 -24.327 -24.327 -24.321 -24.321
  9 A    10 A    11 A    12 A    13 A    14 A    15 A    16 A                  
-15.635 -10.580  -8.048  -8.045  -8.045  -7.602  -7.272  -5.508
 17 A    18 A    19 A    20 A    21 A    22 A    23 A    24 A                  
 -5.495  -5.494  -5.493  -5.493  -5.493  -2.432  -2.425  -2.425
 25 A    26 A    27 A    28 A    29 A    30 A    31 A    32 A                  
 -2.408  -2.408  -1.200  -1.112  -0.864  -0.728  -0.586  -0.557
 33 A    34 A    35 A    36 A    37 A    38 A    39 A    40 A                  
 -0.530  -0.468  -0.468  -0.431  -0.382  -0.373
 41 A    42 A    43 A    44 A    45 A    46 A                                  
 -- Virtual --                   
  0.003   0.028   0.061   0.069   0.086   0.086   0.126   0.136
 47 A    48 A    49 A    50 A    51 A    52 A    53 A    54 A                  
  0.152   0.154   0.200   0.220   0.230   0.239   0.258   0.302
 55 A    56 A    57 A    58 A    59 A    60 A    61 A    62 A                  
  0.324   0.325   0.350   0.381   0.392   0.472   0.556   0.567
 63 A    64 A    65 A    66 A    67 A    68 A    69 A    70 A                  
  0.586   0.588   0.611   0.612   0.617   0.661   0.772   0.789
 71 A    72 A    73 A    74 A    75 A    76 A    77 A    78 A                  
  0.810   0.879   0.903   0.938   0.977   1.066   1.120   1.134
 79 A    80 A    81 A    82 A    83 A    84 A    85 A    86 A                  
  1.152   1.186   1.194   1.203   1.311   1.425   1.503   1.526
 87 A    88 A    89 A    90 A    91 A    92 A    93 A    94 A                  
  1.552   1.594   1.776   1.861   1.989   2.279   2.405   2.423
 95 A    96 A    97 A    98 A    99 A   100 A   101 A   102 A                  
  2.518   2.610   2.638   2.742   2.946   4.243   4.278   4.458
103 A   104 A   105 A   106 A   107 A   108 A   109 A   110 A                  
  4.462   4.476   4.499   4.530   4.720   4.860   6.514   6.526
111 A   112 A   113 A   114 A   115 A   116 A   117 A   118 A                  
  6.552   7.500  10.360  14.701  14.801  14.896  26.677  26.717
119 A   120 A   121 A   122 A   123 A   124 A   125 A   126 A                  
 27.022  28.953  29.508  29.517  29.535  29.853  29.858  29.864
127 A   128 A   129 A   130 A   131 A   132 A   133 A   134 A                  
 29.880  29.970  36.689 130.566 130.573 130.596 154.334 166.115
135 A   136 A   137 A   138 A   139 A   140 A   141 A   142 A                  
219.2161912.254
143 A   144 A                                                                  

 Occupation and symmetry of molecular orbitals

 Point group: C1 (1 irreducible representation).

                           A     All 
 -------------------------------------
 All molecular orbitals:
  - Alpha                  144   144 
  - Beta                   144   144 
 -------------------------------------
 Alpha orbitals:
  - Frozen occupied        29    29  
  - Active occupied        17    17  
  - Active virtual         98    98  
  - Frozen virtual         0     0   
 -------------------------------------
 Beta orbitals:
  - Frozen occupied        29    29  
  - Active occupied        17    17  
  - Active virtual         98    98  
  - Frozen virtual         0     0   
 -------------------------------------

 Import integrals:   CPU 0.00 s  wall 0.00 s

 Import integrals:   CPU 73.92 s  wall 13.06 s

 MP2 amplitudes:   CPU 0.17 s  wall 0.12 s

Running a double precision version
           CCSD T amplitudes will be solved using DIIS.

           Start     Size      MaxIter   EConv     TConv     
           3         7         100       1.00e-07  1.00e-05  
 ------------------------------------------------------------------------------
           Energy (a.u.)   Ediff      Tdiff       Comment
 ------------------------------------------------------------------------------
         -7772.12408765                           
     1   -7772.11613440   7.95e-03   7.88e-01     
     2   -7772.13953585   2.34e-02   1.16e-01     
     3   -7772.13813965   1.40e-03   5.15e-02     
     4   -7772.14063371   2.49e-03   1.60e-02     Switched to DIIS steps.
     5   -7772.14148481   8.51e-04   1.23e-02     
     6   -7772.14151967   3.49e-05   2.44e-03     
     7   -7772.14152188   2.21e-06   1.28e-03     
     8   -7772.14152559   3.71e-06   2.96e-04     
     9   -7772.14152685   1.26e-06   2.04e-04     
    10   -7772.14152649   3.60e-07   6.65e-05     
    11   -7772.14152647   1.71e-08   2.93e-05     
    12   -7772.14152640   7.11e-08   1.26e-05     
    13   -7772.14152639   1.27e-08   4.20e-06     
 ------------------------------------------------------------------------------
         -7772.14152639                           CCSD T converged.

End of double precision
 SCF energy                 = -7771.48533148
 MP2 energy                 = -7772.12408765
 CCSD correlation energy     =    -0.65619490
 CCSD total energy           = -7772.14152639

 CCSD  T1^2 = 0.0136  T2^2 = 0.2777  Leading amplitudes:

 Amplitude    Orbitals with energies
 -0.0302       41 (A) A                  ->    47 (A) A                   
              -0.5300                          0.0029                     
 -0.0302       41 (A) B                  ->    47 (A) B                   
              -0.5300                          0.0029                     
 -0.0268       46 (A) A                  ->    47 (A) A                   
              -0.3726                          0.0029                     
 -0.0268       46 (A) B                  ->    47 (A) B                   
              -0.3726                          0.0029                     

 Amplitude    Orbitals with energies
 -0.0487       41 (A) A      41 (A) B    ->    47 (A) A      47 (A) B     
              -0.5300       -0.5300            0.0029        0.0029       
  0.0487       41 (A) A      41 (A) B    ->    47 (A) B      47 (A) A     
              -0.5300       -0.5300            0.0029        0.0029       
  0.0487       41 (A) B      41 (A) A    ->    47 (A) A      47 (A) B     
              -0.5300       -0.5300            0.0029        0.0029       
 -0.0487       41 (A) B      41 (A) A    ->    47 (A) B      47 (A) A     
              -0.5300       -0.5300            0.0029        0.0029       

 Computing CCSD intemediates for later calculations in double precision
 Finished.

Running a double precision version
           CCSD Lambda amplitudes will be solved using DIIS.
           Start     Size      MaxIter   EConv     LConv     
           3         7         100       1.00e-07  1.00e-05  
 ------------------------------------------------------------------------------
            Enorm      Ldiff       Comment
 ------------------------------------------------------------------------------
     1     5.40e-02   4.07e-02     
     2     1.44e-02   5.64e-03     
     3     6.14e-03   1.98e-03     
     4     3.54e-03   1.19e-03     Switched to DIIS steps.
     5     1.08e-03   6.52e-04     
     6     4.87e-04   1.66e-04     
     7     1.66e-04   3.52e-05     
     8     7.42e-05   3.91e-07     
     9     2.69e-05   2.47e-06     
    10     1.15e-05   8.29e-07     
    11     4.21e-06   6.48e-08     
    12     1.99e-06   3.56e-08     
    13     9.68e-07   8.93e-08     
    14     4.70e-07   1.79e-09     
    15     2.63e-07   2.90e-08     
    16     1.20e-07   7.57e-09     
    17     6.04e-08   2.24e-09     
 ------------------------------------------------------------------------------
                                   CCSD Lambda converged.

 Computing density matrices in double precision...
           Orbital response amplitudes will be solved using DIIS.
           Start     Size      MaxIter   EConv     LConv     
           3         7         100       1.00e-06  1.00e-06  
 ------------------------------------------------------------------------------
            Enorm      Ldiff       Comment
 ------------------------------------------------------------------------------
     1     8.38e-02   1.59e-02     
     2     4.72e-02   1.17e-02     
     3     4.92e-02   7.98e-03     
     4     1.50e-02   8.98e-03     Switched to DIIS steps.
     5     3.41e-03   4.64e-03     
     6     9.17e-04   5.24e-04     
     7     5.61e-04   2.84e-05     
     8     1.14e-04   1.32e-04     
     9     2.77e-05   9.68e-06     
    10     8.61e-06   2.63e-06     
    11     4.27e-06   2.03e-09     
    12     1.18e-06   2.22e-07     
    13     4.25e-07   2.45e-07     
 ------------------------------------------------------------------------------
                                   Orbital response converged.

 Computing density matrices... Done.
 CCSD calculation:   CPU 1833.50 s  wall 319.82 s

 Transferring MO TPDM to AO TPDM
 Transferring g2_o1o1o1o1
 Transferring g2_o1o1o1v1
 Transferring g2_o1o1v1v1
 Transferring g2_o1v1o1v1
 Transferring g2_o1v1v1v1
 Transferring g2_v1v1v1v1
 Adding separable TPDM
 Computing TPDM gradient
 --------------------------------------------------------
 2e gradient
  Atom          X               Y               Z
 --------------------------------------------------------
    1        -55.671489        1.122517        0.011912  
    2         10.133742      -18.972982       -0.024153  
    3         15.377159       26.505721        0.010124  
    4         30.160588       -8.655256        0.002117  
 --------------------------------------------------------
 --------------------------------------------------------
 Final gradient
  Atom          X               Y               Z
 --------------------------------------------------------
    1        -55.671489        1.122517        0.011912  
    2         10.133742      -18.972982       -0.024153  
    3         15.377159       26.505721        0.010124  
    4         30.160588       -8.655256        0.002117  
 --------------------------------------------------------
 Analytic gradient from two-electron contribution:   CPU 377.09 s  wall 78.88 s

 Total ccman2 time:   CPU 2291.63 s  wall 413.55 s


 --------------------------------------------------------------

                    Orbital Energies (a.u.)
 --------------------------------------------------------------

 Alpha MOs
 -- Occupied --
********-180.9021-169.7090-169.7077-169.7077-104.8533 -80.0647 -37.9558
-33.1450 -33.1389 -33.1389 -24.3292 -24.3271 -24.3271 -24.3214 -24.3214
-15.6353 -10.5800  -8.0480  -8.0452  -8.0450  -7.6025  -7.2722  -5.5076
 -5.4949  -5.4937  -5.4934  -5.4930  -5.4929  -2.4317  -2.4249  -2.4248
 -2.4080  -2.4080  -1.2004  -1.1122  -0.8643  -0.7283  -0.5860  -0.5570
 -0.5300  -0.4684  -0.4683  -0.4311  -0.3822  -0.3726
 -- Virtual --
  0.0029   0.0277   0.0607   0.0688   0.0856   0.0859   0.1260   0.1363
  0.1520   0.1537   0.1995   0.2199   0.2299   0.2392   0.2583   0.3021
  0.3237   0.3246   0.3502   0.3808   0.3917   0.4722   0.5560   0.5668
  0.5862   0.5879   0.6113   0.6118   0.6171   0.6612   0.7717   0.7891
  0.8095   0.8790   0.9033   0.9380   0.9772   1.0660   1.1199   1.1339
  1.1519   1.1857   1.1941   1.2028   1.3113   1.4255   1.5030   1.5260
  1.5517   1.5935   1.7762   1.8608   1.9893   2.2790   2.4050   2.4232
  2.5182   2.6102   2.6377   2.7423   2.9465   4.2428   4.2784   4.4584
  4.4624   4.4760   4.4986   4.5302   4.7200   4.8603   6.5143   6.5262
  6.5521   7.4998  10.3601  14.7008  14.8007  14.8956  26.6767  26.7169
 27.0219  28.9527  29.5078  29.5174  29.5346  29.8525  29.8583  29.8645
 29.8802  29.9703  36.6893 130.5661 130.5734 130.5959 154.3342 166.1147
219.21571912.2544
 --------------------------------------------------------------

          Ground-State Mulliken Net Atomic Charges

     Atom                 Charge (a.u.)
  ----------------------------------------
      1 I                     0.128668
      2 N                    -0.318926
      3 P                     0.293126
      4 Cl                   -0.102868
  ----------------------------------------
  Sum of atomic charges =     0.000000

 -----------------------------------------------------------------
                    Cartesian Multipole Moments
 -----------------------------------------------------------------
    Charge (ESU x 10^10)
                -0.0000
    Dipole Moment (Debye)
         X       1.0718      Y      -1.9378      Z      -0.0013
       Tot       2.2145
    Quadrupole Moments (Debye-Ang)
        XX     -59.9019     XY       2.0320     YY     -61.8605
        XZ      -0.0009     YZ      -0.0028     ZZ     -59.4397
    Octopole Moments (Debye-Ang^2)
       XXX      87.9894    XXY      -3.0266    XYY      19.7569
       YYY       2.5885    XXZ      -0.0114    XYZ       0.0036
       YYZ      -0.0060    XZZ      17.5649    YZZ       0.2356
       ZZZ      -0.0169
    Hexadecapole Moments (Debye-Ang^3)
      XXXX   -1495.7233   XXXY     -10.2445   XXYY    -273.5188
      XYYY      -0.8588   YYYY    -141.5517   XXXZ      -0.0092
      XXYZ      -0.0062   XYYZ       0.0020   YYYZ      -0.0153
      XXZZ    -266.1184   XYZZ       1.0280   YYZZ     -35.9656
      XZZZ       0.0070   YZZZ      -0.0120   ZZZZ     -79.4558
 -----------------------------------------------------------------
 DrvMan completing analytic gradient of the correlated energy
 Correlated dipole moment
            1
    1   0.4216657
    2  -0.7623974
    3  -0.0005250
 Energy read as -7772.141526387
 Full Analytical Gradient: (in a.u., or Hartree/Bohr)
             1             2             3             4
    1    0.00003583    0.00004722   -0.00010010    0.00001705
    2   -0.00000401    0.00005515   -0.00001982   -0.00003131
    3   -0.00001211    0.00001619    0.00000718   -0.00001127
 Gradient time:  CPU 0.80 s  wall 0.83 s
 ----------------------------------------------------------------
             Standard Nuclear Orientation (Angstroms)
    I     Atom           X                Y                Z
 ----------------------------------------------------------------
    1      I       1.5447713206     0.0320918081     0.0000000000
    2      N      -0.4844515733     0.5326382385     0.0000000000
    3      P      -1.4839933026    -0.6871356918    -0.0000000000
    4      Cl     -3.3062834965     0.2869236400     0.0000000000
 ----------------------------------------------------------------
 Nuclear Repulsion Energy =   449.9968639525 hartrees
 There are       46 alpha and       46 beta electrons

                       Distance Matrix (Angstroms)
             I (  1)   N (  2)   P (  3)
   N (  2)  2.090046
   P (  3)  3.112989  1.577001
   Cl(  4)  4.857744  2.832510  2.066285

 Requested basis set is 6-311++G(d,p)
 There are 56 shells and 144 basis functions
 A cutoff of  1.0D-14 yielded   1290 shell pairs
 There are      9213 function pairs (     10283 Cartesian)
 Smallest overlap matrix eigenvalue = 2.32E-03
 Guess MOs from SCF MO coefficient file

 -----------------------------------------------------------------------
  General SCF calculation program by
  Eric Jon Sundstrom, Paul Horn, Yuezhi Mao, Dmitri Zuev, Alec White,
  David Stuck, Shaama M.S., Shane Yost, Joonho Lee, David Small,
  Daniel Levine, Susi Lehtola, Hugh Burton, Evgeny Epifanovsky
 -----------------------------------------------------------------------
 Hartree-Fock
 using 6 threads for integral computing
 -------------------------------------------------------
 OpenMP Integral computing Module                
 Release: version 2.0, May 2017, Q-Chem Inc. Pleasanton 
 -------------------------------------------------------
 A restricted SCF calculation will be
 performed using DIIS
 SCF converges when DIIS error is below 1.0e-08
 ---------------------------------------
  Cycle       Energy         DIIS error
 ---------------------------------------
    1   -7771.4853671108      1.45e-05  
    2   -7771.4853678567      5.59e-06  
    3   -7771.4853679417      3.95e-06  
    4   -7771.4853679910      8.60e-07  
    5   -7771.4853679978      3.77e-07  
    6   -7771.4853680003      1.85e-07  
    7   -7771.4853680009      8.21e-08  
    8   -7771.4853680010      3.27e-08  
    9   -7771.4853680011      1.25e-08  
   10   -7771.4853680010      4.66e-09  Convergence criterion met
 ---------------------------------------
 SCF time:   CPU 8.91s  wall 1.00s 
 SCF   energy in the final basis set =    -7771.4853680010
 Total energy in the final basis set =    -7771.4853680010


 ------------------------------------------------------------------------------

   CCMAN2: suite of methods based on coupled cluster
           and equation of motion theories.

   Components:
   * libvmm-1.3-trunk
     by Evgeny Epifanovsky, Ilya Kaliman.
   * libtensor-2.5-trunk
     by Evgeny Epifanovsky, Michael Wormit, Dmitry Zuev, Sam Manzer, 
        Ilya Kaliman.
   * libcc-2.5-trunk
     by Evgeny Epifanovsky, Arik Landau, Tomasz Kus, Kirill Khistyaev, 
        Dmitry Zuev, Prashant Manohar, Xintian Feng, Anna Krylov, 
        Matthew Goldey, Alec White, Thomas Jagau, Kaushik Nanda, 
        Anastasia Gunina, Alexander Kunitsa, Joonho Lee.

   CCMAN original authors:
   Anna I. Krylov, C. David Sherrill, Steven R. Gwaltney,
   Edward F. C. Byrd (2000)
   Sergey V. Levchenko, Lyudmila V. Slipchenko, Tao Wang,
   Ana-Maria C. Cristian (2003)
   Piotr A. Pieniazek, C. Melania Oana, Evgeny Epifanovsky (2007)
   Prashant Manohar (2009)

 ------------------------------------------------------------------------------


 Allocating and initializing 30808MB of RAM...
 Calculation will run on 6 cores.


 Alpha MOs, Restricted
 -- Occupied --                  
******* -180.90 -169.71 -169.71 -169.71 -104.85  -80.06  -37.96
  1 A     2 A     3 A     4 A     5 A     6 A     7 A     8 A                  
-33.145 -33.139 -33.139 -24.329 -24.327 -24.327 -24.321 -24.321
  9 A    10 A    11 A    12 A    13 A    14 A    15 A    16 A                  
-15.635 -10.580  -8.048  -8.045  -8.045  -7.603  -7.272  -5.508
 17 A    18 A    19 A    20 A    21 A    22 A    23 A    24 A                  
 -5.495  -5.494  -5.493  -5.493  -5.493  -2.432  -2.425  -2.425
 25 A    26 A    27 A    28 A    29 A    30 A    31 A    32 A                  
 -2.408  -2.408  -1.201  -1.112  -0.864  -0.728  -0.586  -0.557
 33 A    34 A    35 A    36 A    37 A    38 A    39 A    40 A                  
 -0.530  -0.468  -0.468  -0.431  -0.382  -0.373
 41 A    42 A    43 A    44 A    45 A    46 A                                  
 -- Virtual --                   
  0.003   0.028   0.061   0.069   0.086   0.086   0.126   0.136
 47 A    48 A    49 A    50 A    51 A    52 A    53 A    54 A                  
  0.152   0.154   0.200   0.220   0.230   0.239   0.258   0.302
 55 A    56 A    57 A    58 A    59 A    60 A    61 A    62 A                  
  0.324   0.325   0.350   0.381   0.392   0.472   0.556   0.567
 63 A    64 A    65 A    66 A    67 A    68 A    69 A    70 A                  
  0.586   0.588   0.611   0.612   0.617   0.661   0.772   0.789
 71 A    72 A    73 A    74 A    75 A    76 A    77 A    78 A                  
  0.810   0.879   0.903   0.938   0.977   1.066   1.120   1.134
 79 A    80 A    81 A    82 A    83 A    84 A    85 A    86 A                  
  1.152   1.186   1.194   1.203   1.312   1.425   1.503   1.526
 87 A    88 A    89 A    90 A    91 A    92 A    93 A    94 A                  
  1.552   1.593   1.776   1.861   1.989   2.279   2.405   2.424
 95 A    96 A    97 A    98 A    99 A   100 A   101 A   102 A                  
  2.518   2.610   2.638   2.742   2.947   4.243   4.278   4.459
103 A   104 A   105 A   106 A   107 A   108 A   109 A   110 A                  
  4.462   4.476   4.499   4.530   4.720   4.860   6.514   6.526
111 A   112 A   113 A   114 A   115 A   116 A   117 A   118 A                  
  6.552   7.500  10.360  14.701  14.801  14.896  26.677  26.717
119 A   120 A   121 A   122 A   123 A   124 A   125 A   126 A                  
 27.021  28.953  29.508  29.517  29.535  29.852  29.858  29.864
127 A   128 A   129 A   130 A   131 A   132 A   133 A   134 A                  
 29.880  29.970  36.689 130.566 130.573 130.596 154.334 166.115
135 A   136 A   137 A   138 A   139 A   140 A   141 A   142 A                  
219.2161912.254
143 A   144 A                                                                  

 Beta MOs, Restricted
 -- Occupied --                  
******* -180.90 -169.71 -169.71 -169.71 -104.85  -80.06  -37.96
  1 A     2 A     3 A     4 A     5 A     6 A     7 A     8 A                  
-33.145 -33.139 -33.139 -24.329 -24.327 -24.327 -24.321 -24.321
  9 A    10 A    11 A    12 A    13 A    14 A    15 A    16 A                  
-15.635 -10.580  -8.048  -8.045  -8.045  -7.603  -7.272  -5.508
 17 A    18 A    19 A    20 A    21 A    22 A    23 A    24 A                  
 -5.495  -5.494  -5.493  -5.493  -5.493  -2.432  -2.425  -2.425
 25 A    26 A    27 A    28 A    29 A    30 A    31 A    32 A                  
 -2.408  -2.408  -1.201  -1.112  -0.864  -0.728  -0.586  -0.557
 33 A    34 A    35 A    36 A    37 A    38 A    39 A    40 A                  
 -0.530  -0.468  -0.468  -0.431  -0.382  -0.373
 41 A    42 A    43 A    44 A    45 A    46 A                                  
 -- Virtual --                   
  0.003   0.028   0.061   0.069   0.086   0.086   0.126   0.136
 47 A    48 A    49 A    50 A    51 A    52 A    53 A    54 A                  
  0.152   0.154   0.200   0.220   0.230   0.239   0.258   0.302
 55 A    56 A    57 A    58 A    59 A    60 A    61 A    62 A                  
  0.324   0.325   0.350   0.381   0.392   0.472   0.556   0.567
 63 A    64 A    65 A    66 A    67 A    68 A    69 A    70 A                  
  0.586   0.588   0.611   0.612   0.617   0.661   0.772   0.789
 71 A    72 A    73 A    74 A    75 A    76 A    77 A    78 A                  
  0.810   0.879   0.903   0.938   0.977   1.066   1.120   1.134
 79 A    80 A    81 A    82 A    83 A    84 A    85 A    86 A                  
  1.152   1.186   1.194   1.203   1.312   1.425   1.503   1.526
 87 A    88 A    89 A    90 A    91 A    92 A    93 A    94 A                  
  1.552   1.593   1.776   1.861   1.989   2.279   2.405   2.424
 95 A    96 A    97 A    98 A    99 A   100 A   101 A   102 A                  
  2.518   2.610   2.638   2.742   2.947   4.243   4.278   4.459
103 A   104 A   105 A   106 A   107 A   108 A   109 A   110 A                  
  4.462   4.476   4.499   4.530   4.720   4.860   6.514   6.526
111 A   112 A   113 A   114 A   115 A   116 A   117 A   118 A                  
  6.552   7.500  10.360  14.701  14.801  14.896  26.677  26.717
119 A   120 A   121 A   122 A   123 A   124 A   125 A   126 A                  
 27.021  28.953  29.508  29.517  29.535  29.852  29.858  29.864
127 A   128 A   129 A   130 A   131 A   132 A   133 A   134 A                  
 29.880  29.970  36.689 130.566 130.573 130.596 154.334 166.115
135 A   136 A   137 A   138 A   139 A   140 A   141 A   142 A                  
219.2161912.254
143 A   144 A                                                                  

 Occupation and symmetry of molecular orbitals

 Point group: C1 (1 irreducible representation).

                           A     All 
 -------------------------------------
 All molecular orbitals:
  - Alpha                  144   144 
  - Beta                   144   144 
 -------------------------------------
 Alpha orbitals:
  - Frozen occupied        29    29  
  - Active occupied        17    17  
  - Active virtual         98    98  
  - Frozen virtual         0     0   
 -------------------------------------
 Beta orbitals:
  - Frozen occupied        29    29  
  - Active occupied        17    17  
  - Active virtual         98    98  
  - Frozen virtual         0     0   
 -------------------------------------

 Import integrals:   CPU 0.00 s  wall 0.00 s

 Import integrals:   CPU 73.80 s  wall 12.96 s

 MP2 amplitudes:   CPU 0.17 s  wall 0.12 s

Running a double precision version
           CCSD T amplitudes will be solved using DIIS.

           Start     Size      MaxIter   EConv     TConv     
           3         7         100       1.00e-07  1.00e-05  
 ------------------------------------------------------------------------------
           Energy (a.u.)   Ediff      Tdiff       Comment
 ------------------------------------------------------------------------------
         -7772.12406928                           
     1   -7772.11614739   7.92e-03   7.88e-01     
     2   -7772.13953196   2.34e-02   1.16e-01     
     3   -7772.13814257   1.39e-03   5.15e-02     
     4   -7772.14063412   2.49e-03   1.60e-02     Switched to DIIS steps.
     5   -7772.14148447   8.50e-04   1.23e-02     
     6   -7772.14151932   3.49e-05   2.43e-03     
     7   -7772.14152153   2.21e-06   1.28e-03     
     8   -7772.14152523   3.70e-06   2.96e-04     
     9   -7772.14152649   1.26e-06   2.04e-04     
    10   -7772.14152614   3.59e-07   6.64e-05     
    11   -7772.14152612   1.67e-08   2.93e-05     
    12   -7772.14152605   7.11e-08   1.26e-05     
    13   -7772.14152604   1.28e-08   4.18e-06     
 ------------------------------------------------------------------------------
         -7772.14152604                           CCSD T converged.

End of double precision
 SCF energy                 = -7771.48536800
 MP2 energy                 = -7772.12406928
 CCSD correlation energy     =    -0.65615803
 CCSD total energy           = -7772.14152604

 CCSD  T1^2 = 0.0136  T2^2 = 0.2776  Leading amplitudes:

 Amplitude    Orbitals with energies
  0.0302       41 (A) A                  ->    47 (A) A                   
              -0.5300                          0.0030                     
  0.0302       41 (A) B                  ->    47 (A) B                   
              -0.5300                          0.0030                     
  0.0267       46 (A) A                  ->    47 (A) A                   
              -0.3727                          0.0030                     
  0.0267       46 (A) B                  ->    47 (A) B                   
              -0.3727                          0.0030                     

 Amplitude    Orbitals with energies
 -0.0489       41 (A) A      41 (A) B    ->    47 (A) A      47 (A) B     
              -0.5300       -0.5300            0.0030        0.0030       
  0.0489       41 (A) A      41 (A) B    ->    47 (A) B      47 (A) A     
              -0.5300       -0.5300            0.0030        0.0030       
  0.0489       41 (A) B      41 (A) A    ->    47 (A) A      47 (A) B     
              -0.5300       -0.5300            0.0030        0.0030       
 -0.0489       41 (A) B      41 (A) A    ->    47 (A) B      47 (A) A     
              -0.5300       -0.5300            0.0030        0.0030       

 Computing CCSD intemediates for later calculations in double precision
 Finished.

Running a double precision version
           CCSD Lambda amplitudes will be solved using DIIS.
           Start     Size      MaxIter   EConv     LConv     
           3         7         100       1.00e-07  1.00e-05  
 ------------------------------------------------------------------------------
            Enorm      Ldiff       Comment
 ------------------------------------------------------------------------------
     1     5.39e-02   4.06e-02     
     2     1.44e-02   5.64e-03     
     3     6.13e-03   1.98e-03     
     4     3.53e-03   1.19e-03     Switched to DIIS steps.
     5     1.08e-03   6.51e-04     
     6     4.87e-04   1.65e-04     
     7     1.66e-04   3.50e-05     
     8     7.41e-05   3.53e-07     
     9     2.69e-05   2.49e-06     
    10     1.15e-05   8.32e-07     
    11     4.23e-06   6.78e-08     
    12     2.00e-06   3.58e-08     
    13     9.77e-07   9.01e-08     
    14     4.76e-07   2.39e-09     
    15     2.67e-07   2.94e-08     
    16     1.21e-07   7.79e-09     
    17     6.10e-08   2.30e-09     
 ------------------------------------------------------------------------------
                                   CCSD Lambda converged.

 Computing density matrices in double precision...
           Orbital response amplitudes will be solved using DIIS.
           Start     Size      MaxIter   EConv     LConv     
           3         7         100       1.00e-06  1.00e-06  
 ------------------------------------------------------------------------------
            Enorm      Ldiff       Comment
 ------------------------------------------------------------------------------
     1     8.38e-02   1.59e-02     
     2     4.71e-02   1.17e-02     
     3     4.92e-02   7.96e-03     
     4     1.50e-02   8.96e-03     Switched to DIIS steps.
     5     3.41e-03   4.62e-03     
     6     9.15e-04   5.23e-04     
     7     5.59e-04   2.87e-05     
     8     1.14e-04   1.31e-04     
     9     2.77e-05   9.61e-06     
    10     8.60e-06   2.63e-06     
    11     4.26e-06   2.30e-09     
    12     1.18e-06   2.21e-07     
    13     4.25e-07   2.45e-07     
 ------------------------------------------------------------------------------
                                   Orbital response converged.

 Computing density matrices... Done.
 CCSD calculation:   CPU 1834.56 s  wall 319.99 s

 Transferring MO TPDM to AO TPDM
 Transferring g2_o1o1o1o1
 Transferring g2_o1o1o1v1
 Transferring g2_o1o1v1v1
 Transferring g2_o1v1o1v1
 Transferring g2_o1v1v1v1
 Transferring g2_v1v1v1v1
 Adding separable TPDM
 Computing TPDM gradient
 --------------------------------------------------------
 2e gradient
  Atom          X               Y               Z
 --------------------------------------------------------
    1        -55.682303        1.118133        0.000001  
    2         10.138185      -18.985821        0.000000  
    3         15.392688       26.513662       -0.000002  
    4         30.151430       -8.645974        0.000001  
 --------------------------------------------------------
 --------------------------------------------------------
 Final gradient
  Atom          X               Y               Z
 --------------------------------------------------------
    1        -55.682303        1.118133        0.000001  
    2         10.138185      -18.985821        0.000000  
    3         15.392688       26.513662       -0.000002  
    4         30.151430       -8.645974        0.000001  
 --------------------------------------------------------
 Analytic gradient from two-electron contribution:   CPU 368.13 s  wall 71.29 s

 Total ccman2 time:   CPU 2282.99 s  wall 405.94 s


 --------------------------------------------------------------

                    Orbital Energies (a.u.)
 --------------------------------------------------------------

 Alpha MOs
 -- Occupied --
********-180.9022-169.7091-169.7077-169.7077-104.8532 -80.0647 -37.9558
-33.1451 -33.1390 -33.1389 -24.3293 -24.3272 -24.3272 -24.3215 -24.3215
-15.6353 -10.5799  -8.0478  -8.0451  -8.0449  -7.6025  -7.2723  -5.5077
 -5.4949  -5.4937  -5.4934  -5.4931  -5.4930  -2.4318  -2.4250  -2.4249
 -2.4081  -2.4081  -1.2005  -1.1120  -0.8644  -0.7282  -0.5860  -0.5570
 -0.5300  -0.4684  -0.4684  -0.4311  -0.3823  -0.3727
 -- Virtual --
  0.0030   0.0277   0.0607   0.0688   0.0856   0.0859   0.1259   0.1362
  0.1520   0.1537   0.1995   0.2200   0.2299   0.2392   0.2583   0.3021
  0.3236   0.3245   0.3502   0.3808   0.3917   0.4724   0.5561   0.5667
  0.5862   0.5879   0.6113   0.6118   0.6170   0.6612   0.7717   0.7893
  0.8098   0.8792   0.9033   0.9380   0.9770   1.0659   1.1200   1.1340
  1.1520   1.1857   1.1940   1.2028   1.3119   1.4254   1.5026   1.5260
  1.5517   1.5935   1.7762   1.8607   1.9893   2.2790   2.4052   2.4235
  2.5181   2.6103   2.6378   2.7422   2.9470   4.2427   4.2784   4.4591
  4.4623   4.4760   4.4986   4.5301   4.7199   4.8602   6.5142   6.5261
  6.5520   7.5002  10.3602  14.7008  14.8008  14.8961  26.6768  26.7169
 27.0215  28.9526  29.5077  29.5174  29.5345  29.8525  29.8582  29.8644
 29.8802  29.9702  36.6894 130.5660 130.5734 130.5959 154.3341 166.1152
219.21571912.2543
 --------------------------------------------------------------

          Ground-State Mulliken Net Atomic Charges

     Atom                 Charge (a.u.)
  ----------------------------------------
      1 I                     0.128680
      2 N                    -0.318521
      3 P                     0.293452
      4 Cl                   -0.103612
  ----------------------------------------
  Sum of atomic charges =     0.000000

 -----------------------------------------------------------------
                    Cartesian Multipole Moments
 -----------------------------------------------------------------
    Charge (ESU x 10^10)
                -0.0000
    Dipole Moment (Debye)
         X       1.0806      Y      -1.9396      Z      -0.0000
       Tot       2.2203
    Quadrupole Moments (Debye-Ang)
        XX     -59.9307     XY       2.0352     YY     -61.8576
        XZ       0.0000     YZ      -0.0000     ZZ     -59.4387
    Octopole Moments (Debye-Ang^2)
       XXX      88.0808    XXY      -3.0355    XYY      19.7491
       YYY       2.5839    XXZ       0.0000    XYZ       0.0000
       YYZ      -0.0000    XZZ      17.5603    YZZ       0.2336
       ZZZ       0.0000
    Hexadecapole Moments (Debye-Ang^3)
      XXXX   -1495.9571   XXXY     -10.2018   XXYY    -273.4991
      XYYY      -0.8194   YYYY    -141.5364   XXXZ       0.0000
      XXYZ      -0.0000   XYYZ       0.0000   YYYZ      -0.0000
      XXZZ    -266.1107   XYZZ       1.0402   YYZZ     -35.9620
      XZZZ       0.0000   YZZZ      -0.0000   ZZZZ     -79.4509
 -----------------------------------------------------------------
 DrvMan completing analytic gradient of the correlated energy
 Correlated dipole moment
            1
    1   0.4251352
    2  -0.7630968
    3  -0.0000000
 Energy read as -7772.141526035
 Full Analytical Gradient: (in a.u., or Hartree/Bohr)
             1             2             3             4
    1   -0.00000736   -0.00030542    0.00048302   -0.00017024
    2   -0.00002723   -0.00027993    0.00020767    0.00009949
    3   -0.00000001   -0.00000001    0.00000003   -0.00000001
 Gradient time:  CPU 0.79 s  wall 0.81 s
 ----------------------------------------------------------------
             Standard Nuclear Orientation (Angstroms)
    I     Atom           X                Y                Z
 ----------------------------------------------------------------
    1      I       1.5447713206     0.0320918081     0.0000000000
    2      N      -0.4844515733     0.5326382385     0.0000000000
    3      P      -1.4859933026    -0.6871356918    -0.0000000000
    4      Cl     -3.3062834965     0.2869236400     0.0000000000
 ----------------------------------------------------------------
 Nuclear Repulsion Energy =   449.9399108585 hartrees
 There are       46 alpha and       46 beta electrons

                       Distance Matrix (Angstroms)
             I (  1)   N (  2)   P (  3)
   N (  2)  2.090046
   P (  3)  3.114935  1.578269
   Cl(  4)  4.857744  2.832510  2.064521

 Requested basis set is 6-311++G(d,p)
 There are 56 shells and 144 basis functions
 A cutoff of  1.0D-14 yielded   1290 shell pairs
 There are      9213 function pairs (     10283 Cartesian)
 Smallest overlap matrix eigenvalue = 2.32E-03
 Guess MOs from SCF MO coefficient file

 -----------------------------------------------------------------------
  General SCF calculation program by
  Eric Jon Sundstrom, Paul Horn, Yuezhi Mao, Dmitri Zuev, Alec White,
  David Stuck, Shaama M.S., Shane Yost, Joonho Lee, David Small,
  Daniel Levine, Susi Lehtola, Hugh Burton, Evgeny Epifanovsky
 -----------------------------------------------------------------------
 Hartree-Fock
 using 6 threads for integral computing
 -------------------------------------------------------
 OpenMP Integral computing Module                
 Release: version 2.0, May 2017, Q-Chem Inc. Pleasanton 
 -------------------------------------------------------
 A restricted SCF calculation will be
 performed using DIIS
 SCF converges when DIIS error is below 1.0e-08
 ---------------------------------------
  Cycle       Energy         DIIS error
 ---------------------------------------
    1   -7771.4852918065      2.39e-05  
    2   -7771.4852935757      1.01e-05  
    3   -7771.4852937744      6.38e-06  
    4   -7771.4852938854      1.01e-06  
    5   -7771.4852938901      2.62e-07  
    6   -7771.4852938908      1.03e-07  
    7   -7771.4852938909      4.44e-08  
    8   -7771.4852938911      1.88e-08  
    9   -7771.4852938909      7.37e-09  Convergence criterion met
 ---------------------------------------
 SCF time:   CPU 8.05s  wall 2.00s 
 SCF   energy in the final basis set =    -7771.4852938909
 Total energy in the final basis set =    -7771.4852938909


 ------------------------------------------------------------------------------

   CCMAN2: suite of methods based on coupled cluster
           and equation of motion theories.

   Components:
   * libvmm-1.3-trunk
     by Evgeny Epifanovsky, Ilya Kaliman.
   * libtensor-2.5-trunk
     by Evgeny Epifanovsky, Michael Wormit, Dmitry Zuev, Sam Manzer, 
        Ilya Kaliman.
   * libcc-2.5-trunk
     by Evgeny Epifanovsky, Arik Landau, Tomasz Kus, Kirill Khistyaev, 
        Dmitry Zuev, Prashant Manohar, Xintian Feng, Anna Krylov, 
        Matthew Goldey, Alec White, Thomas Jagau, Kaushik Nanda, 
        Anastasia Gunina, Alexander Kunitsa, Joonho Lee.

   CCMAN original authors:
   Anna I. Krylov, C. David Sherrill, Steven R. Gwaltney,
   Edward F. C. Byrd (2000)
   Sergey V. Levchenko, Lyudmila V. Slipchenko, Tao Wang,
   Ana-Maria C. Cristian (2003)
   Piotr A. Pieniazek, C. Melania Oana, Evgeny Epifanovsky (2007)
   Prashant Manohar (2009)

 ------------------------------------------------------------------------------


 Allocating and initializing 30808MB of RAM...
 Calculation will run on 6 cores.


 Alpha MOs, Restricted
 -- Occupied --                  
******* -180.90 -169.71 -169.71 -169.71 -104.85  -80.06  -37.96
  1 A     2 A     3 A     4 A     5 A     6 A     7 A     8 A                  
-33.145 -33.139 -33.139 -24.329 -24.327 -24.327 -24.321 -24.321
  9 A    10 A    11 A    12 A    13 A    14 A    15 A    16 A                  
-15.635 -10.580  -8.048  -8.045  -8.045  -7.602  -7.272  -5.508
 17 A    18 A    19 A    20 A    21 A    22 A    23 A    24 A                  
 -5.495  -5.494  -5.493  -5.493  -5.493  -2.432  -2.425  -2.425
 25 A    26 A    27 A    28 A    29 A    30 A    31 A    32 A                  
 -2.408  -2.408  -1.200  -1.112  -0.864  -0.728  -0.586  -0.557
 33 A    34 A    35 A    36 A    37 A    38 A    39 A    40 A                  
 -0.530  -0.469  -0.468  -0.431  -0.382  -0.373
 41 A    42 A    43 A    44 A    45 A    46 A                                  
 -- Virtual --                   
  0.003   0.028   0.061   0.069   0.086   0.086   0.126   0.136
 47 A    48 A    49 A    50 A    51 A    52 A    53 A    54 A                  
  0.152   0.154   0.200   0.220   0.230   0.239   0.258   0.302
 55 A    56 A    57 A    58 A    59 A    60 A    61 A    62 A                  
  0.324   0.325   0.350   0.381   0.392   0.472   0.556   0.567
 63 A    64 A    65 A    66 A    67 A    68 A    69 A    70 A                  
  0.586   0.588   0.611   0.612   0.617   0.661   0.772   0.789
 71 A    72 A    73 A    74 A    75 A    76 A    77 A    78 A                  
  0.809   0.879   0.903   0.938   0.977   1.066   1.120   1.134
 79 A    80 A    81 A    82 A    83 A    84 A    85 A    86 A                  
  1.152   1.186   1.194   1.203   1.311   1.426   1.503   1.526
 87 A    88 A    89 A    90 A    91 A    92 A    93 A    94 A                  
  1.552   1.594   1.776   1.861   1.989   2.279   2.405   2.423
 95 A    96 A    97 A    98 A    99 A   100 A   101 A   102 A                  
  2.518   2.610   2.638   2.742   2.946   4.243   4.278   4.458
103 A   104 A   105 A   106 A   107 A   108 A   109 A   110 A                  
  4.462   4.476   4.499   4.530   4.720   4.860   6.514   6.526
111 A   112 A   113 A   114 A   115 A   116 A   117 A   118 A                  
  6.552   7.499  10.360  14.701  14.801  14.895  26.677  26.717
119 A   120 A   121 A   122 A   123 A   124 A   125 A   126 A                  
 27.022  28.953  29.508  29.517  29.535  29.853  29.858  29.865
127 A   128 A   129 A   130 A   131 A   132 A   133 A   134 A                  
 29.880  29.970  36.689 130.566 130.573 130.596 154.334 166.114
135 A   136 A   137 A   138 A   139 A   140 A   141 A   142 A                  
219.2161912.254
143 A   144 A                                                                  

 Beta MOs, Restricted
 -- Occupied --                  
******* -180.90 -169.71 -169.71 -169.71 -104.85  -80.06  -37.96
  1 A     2 A     3 A     4 A     5 A     6 A     7 A     8 A                  
-33.145 -33.139 -33.139 -24.329 -24.327 -24.327 -24.321 -24.321
  9 A    10 A    11 A    12 A    13 A    14 A    15 A    16 A                  
-15.635 -10.580  -8.048  -8.045  -8.045  -7.602  -7.272  -5.508
 17 A    18 A    19 A    20 A    21 A    22 A    23 A    24 A                  
 -5.495  -5.494  -5.493  -5.493  -5.493  -2.432  -2.425  -2.425
 25 A    26 A    27 A    28 A    29 A    30 A    31 A    32 A                  
 -2.408  -2.408  -1.200  -1.112  -0.864  -0.728  -0.586  -0.557
 33 A    34 A    35 A    36 A    37 A    38 A    39 A    40 A                  
 -0.530  -0.469  -0.468  -0.431  -0.382  -0.373
 41 A    42 A    43 A    44 A    45 A    46 A                                  
 -- Virtual --                   
  0.003   0.028   0.061   0.069   0.086   0.086   0.126   0.136
 47 A    48 A    49 A    50 A    51 A    52 A    53 A    54 A                  
  0.152   0.154   0.200   0.220   0.230   0.239   0.258   0.302
 55 A    56 A    57 A    58 A    59 A    60 A    61 A    62 A                  
  0.324   0.325   0.350   0.381   0.392   0.472   0.556   0.567
 63 A    64 A    65 A    66 A    67 A    68 A    69 A    70 A                  
  0.586   0.588   0.611   0.612   0.617   0.661   0.772   0.789
 71 A    72 A    73 A    74 A    75 A    76 A    77 A    78 A                  
  0.809   0.879   0.903   0.938   0.977   1.066   1.120   1.134
 79 A    80 A    81 A    82 A    83 A    84 A    85 A    86 A                  
  1.152   1.186   1.194   1.203   1.311   1.426   1.503   1.526
 87 A    88 A    89 A    90 A    91 A    92 A    93 A    94 A                  
  1.552   1.594   1.776   1.861   1.989   2.279   2.405   2.423
 95 A    96 A    97 A    98 A    99 A   100 A   101 A   102 A                  
  2.518   2.610   2.638   2.742   2.946   4.243   4.278   4.458
103 A   104 A   105 A   106 A   107 A   108 A   109 A   110 A                  
  4.462   4.476   4.499   4.530   4.720   4.860   6.514   6.526
111 A   112 A   113 A   114 A   115 A   116 A   117 A   118 A                  
  6.552   7.499  10.360  14.701  14.801  14.895  26.677  26.717
119 A   120 A   121 A   122 A   123 A   124 A   125 A   126 A                  
 27.022  28.953  29.508  29.517  29.535  29.853  29.858  29.865
127 A   128 A   129 A   130 A   131 A   132 A   133 A   134 A                  
 29.880  29.970  36.689 130.566 130.573 130.596 154.334 166.114
135 A   136 A   137 A   138 A   139 A   140 A   141 A   142 A                  
219.2161912.254
143 A   144 A                                                                  

 Occupation and symmetry of molecular orbitals

 Point group: C1 (1 irreducible representation).

                           A     All 
 -------------------------------------
 All molecular orbitals:
  - Alpha                  144   144 
  - Beta                   144   144 
 -------------------------------------
 Alpha orbitals:
  - Frozen occupied        29    29  
  - Active occupied        17    17  
  - Active virtual         98    98  
  - Frozen virtual         0     0   
 -------------------------------------
 Beta orbitals:
  - Frozen occupied        29    29  
  - Active occupied        17    17  
  - Active virtual         98    98  
  - Frozen virtual         0     0   
 -------------------------------------

 Import integrals:   CPU 0.00 s  wall 0.00 s

 Import integrals:   CPU 73.60 s  wall 12.90 s

 MP2 amplitudes:   CPU 0.17 s  wall 0.12 s

Running a double precision version
           CCSD T amplitudes will be solved using DIIS.

           Start     Size      MaxIter   EConv     TConv     
           3         7         100       1.00e-07  1.00e-05  
 ------------------------------------------------------------------------------
           Energy (a.u.)   Ediff      Tdiff       Comment
 ------------------------------------------------------------------------------
         -7772.12410497                           
     1   -7772.11612032   7.98e-03   7.88e-01     
     2   -7772.13953866   2.34e-02   1.16e-01     
     3   -7772.13813564   1.40e-03   5.16e-02     
     4   -7772.14063221   2.50e-03   1.60e-02     Switched to DIIS steps.
     5   -7772.14148408   8.52e-04   1.23e-02     
     6   -7772.14151894   3.49e-05   2.44e-03     
     7   -7772.14152115   2.21e-06   1.28e-03     
     8   -7772.14152487   3.72e-06   2.97e-04     
     9   -7772.14152612   1.25e-06   2.04e-04     
    10   -7772.14152576   3.61e-07   6.65e-05     
    11   -7772.14152574   1.74e-08   2.94e-05     
    12   -7772.14152567   7.11e-08   1.26e-05     
    13   -7772.14152566   1.27e-08   4.22e-06     
 ------------------------------------------------------------------------------
         -7772.14152566                           CCSD T converged.

End of double precision
 SCF energy                 = -7771.48529389
 MP2 energy                 = -7772.12410497
 CCSD correlation energy     =    -0.65623177
 CCSD total energy           = -7772.14152566

 CCSD  T1^2 = 0.0136  T2^2 = 0.2777  Leading amplitudes:

 Amplitude    Orbitals with energies
 -0.0303       41 (A) A                  ->    47 (A) A                   
              -0.5300                          0.0029                     
 -0.0303       41 (A) B                  ->    47 (A) B                   
              -0.5300                          0.0029                     
 -0.0268       46 (A) A                  ->    47 (A) A                   
              -0.3725                          0.0029                     
 -0.0268       46 (A) B                  ->    47 (A) B                   
              -0.3725                          0.0029                     

 Amplitude    Orbitals with energies
 -0.0486       41 (A) A      41 (A) B    ->    47 (A) A      47 (A) B     
              -0.5300       -0.5300            0.0029        0.0029       
  0.0486       41 (A) A      41 (A) B    ->    47 (A) B      47 (A) A     
              -0.5300       -0.5300            0.0029        0.0029       
  0.0486       41 (A) B      41 (A) A    ->    47 (A) A      47 (A) B     
              -0.5300       -0.5300            0.0029        0.0029       
 -0.0486       41 (A) B      41 (A) A    ->    47 (A) B      47 (A) A     
              -0.5300       -0.5300            0.0029        0.0029       

 Computing CCSD intemediates for later calculations in double precision
 Finished.

Running a double precision version
           CCSD Lambda amplitudes will be solved using DIIS.
           Start     Size      MaxIter   EConv     LConv     
           3         7         100       1.00e-07  1.00e-05  
 ------------------------------------------------------------------------------
            Enorm      Ldiff       Comment
 ------------------------------------------------------------------------------
     1     5.40e-02   4.07e-02     
     2     1.44e-02   5.64e-03     
     3     6.14e-03   1.98e-03     
     4     3.54e-03   1.19e-03     Switched to DIIS steps.
     5     1.08e-03   6.53e-04     
     6     4.88e-04   1.66e-04     
     7     1.66e-04   3.54e-05     
     8     7.43e-05   4.28e-07     
     9     2.69e-05   2.46e-06     
    10     1.15e-05   8.25e-07     
    11     4.19e-06   6.18e-08     
    12     1.98e-06   3.53e-08     
    13     9.59e-07   8.84e-08     
    14     4.64e-07   1.19e-09     
    15     2.60e-07   2.85e-08     
    16     1.18e-07   7.35e-09     
    17     5.97e-08   2.18e-09     
 ------------------------------------------------------------------------------
                                   CCSD Lambda converged.

 Computing density matrices in double precision...
           Orbital response amplitudes will be solved using DIIS.
           Start     Size      MaxIter   EConv     LConv     
           3         7         100       1.00e-06  1.00e-06  
 ------------------------------------------------------------------------------
            Enorm      Ldiff       Comment
 ------------------------------------------------------------------------------
     1     8.38e-02   1.59e-02     
     2     4.72e-02   1.17e-02     
     3     4.93e-02   7.99e-03     
     4     1.50e-02   8.98e-03     Switched to DIIS steps.
     5     3.41e-03   4.65e-03     
     6     9.19e-04   5.24e-04     
     7     5.62e-04   2.81e-05     
     8     1.14e-04   1.32e-04     
     9     2.78e-05   9.75e-06     
    10     8.62e-06   2.63e-06     
    11     4.28e-06   8.27e-10     
    12     1.19e-06   2.23e-07     
    13     4.24e-07   2.46e-07     
 ------------------------------------------------------------------------------
                                   Orbital response converged.

 Computing density matrices... Done.
 CCSD calculation:   CPU 1833.29 s  wall 319.70 s

 Transferring MO TPDM to AO TPDM
 Transferring g2_o1o1o1o1
 Transferring g2_o1o1o1v1
 Transferring g2_o1o1v1v1
 Transferring g2_o1v1o1v1
 Transferring g2_o1v1v1v1
 Transferring g2_v1v1v1v1
 Adding separable TPDM
 Computing TPDM gradient
 --------------------------------------------------------
 2e gradient
  Atom          X               Y               Z
 --------------------------------------------------------
    1        -55.660700        1.126894        0.000000  
    2         10.129325      -18.960140       -0.000000  
    3         15.361633       26.497792        0.000000  
    4         30.169742       -8.664545        0.000000  
 --------------------------------------------------------
 --------------------------------------------------------
 Final gradient
  Atom          X               Y               Z
 --------------------------------------------------------
    1        -55.660700        1.126894        0.000000  
    2         10.129325      -18.960140       -0.000000  
    3         15.361633       26.497792        0.000000  
    4         30.169742       -8.664545        0.000000  
 --------------------------------------------------------
 Analytic gradient from two-electron contribution:   CPU 367.53 s  wall 71.81 s

 Total ccman2 time:   CPU 2280.51 s  wall 406.07 s


 --------------------------------------------------------------

                    Orbital Energies (a.u.)
 --------------------------------------------------------------

 Alpha MOs
 -- Occupied --
********-180.9021-169.7089-169.7076-169.7076-104.8535 -80.0648 -37.9557
-33.1449 -33.1388 -33.1388 -24.3291 -24.3271 -24.3270 -24.3213 -24.3213
-15.6354 -10.5802  -8.0482  -8.0454  -8.0452  -7.6025  -7.2721  -5.5076
 -5.4949  -5.4937  -5.4934  -5.4929  -5.4929  -2.4317  -2.4248  -2.4247
 -2.4079  -2.4079  -1.2002  -1.1124  -0.8642  -0.7284  -0.5860  -0.5570
 -0.5300  -0.4685  -0.4683  -0.4311  -0.3821  -0.3725
 -- Virtual --
  0.0029   0.0278   0.0608   0.0688   0.0857   0.0859   0.1260   0.1363
  0.1520   0.1536   0.1996   0.2199   0.2299   0.2391   0.2583   0.3021
  0.3238   0.3246   0.3502   0.3808   0.3917   0.4720   0.5559   0.5668
  0.5862   0.5880   0.6113   0.6118   0.6171   0.6613   0.7716   0.7890
  0.8093   0.8789   0.9034   0.9381   0.9774   1.0661   1.1198   1.1337
  1.1518   1.1858   1.1943   1.2028   1.3107   1.4256   1.5034   1.5261
  1.5518   1.5936   1.7762   1.8610   1.9893   2.2791   2.4048   2.4230
  2.5182   2.6101   2.6376   2.7423   2.9460   4.2428   4.2785   4.4578
  4.4625   4.4761   4.4987   4.5303   4.7200   4.8603   6.5144   6.5262
  6.5522   7.4995  10.3600  14.7008  14.8007  14.8952  26.6766  26.7169
 27.0224  28.9527  29.5079  29.5175  29.5347  29.8526  29.8584  29.8646
 29.8803  29.9704  36.6893 130.5662 130.5735 130.5960 154.3343 166.1142
219.21561912.2544
 --------------------------------------------------------------

          Ground-State Mulliken Net Atomic Charges

     Atom                 Charge (a.u.)
  ----------------------------------------
      1 I                     0.128656
      2 N                    -0.319331
      3 P                     0.292800
      4 Cl                   -0.102124
  ----------------------------------------
  Sum of atomic charges =    -0.000000

 -----------------------------------------------------------------
                    Cartesian Multipole Moments
 -----------------------------------------------------------------
    Charge (ESU x 10^10)
                -0.0000
    Dipole Moment (Debye)
         X       1.0630      Y      -1.9360      Z       0.0000
       Tot       2.2087
    Quadrupole Moments (Debye-Ang)
        XX     -59.8731     XY       2.0289     YY     -61.8635
        XZ      -0.0000     YZ      -0.0000     ZZ     -59.4406
    Octopole Moments (Debye-Ang^2)
       XXX      87.8980    XXY      -3.0177    XYY      19.7647
       YYY       2.5932    XXZ       0.0000    XYZ       0.0000
       YYZ       0.0000    XZZ      17.5694    YZZ       0.2376
       ZZZ       0.0000
    Hexadecapole Moments (Debye-Ang^3)
      XXXX   -1495.4898   XXXY     -10.2872   XXYY    -273.5386
      XYYY      -0.8982   YYYY    -141.5671   XXXZ       0.0000
      XXYZ      -0.0000   XYYZ      -0.0000   YYYZ      -0.0000
      XXZZ    -266.1261   XYZZ       1.0158   YYZZ     -35.9691
      XZZZ      -0.0000   YZZZ      -0.0000   ZZZZ     -79.4606
 -----------------------------------------------------------------
 DrvMan completing analytic gradient of the correlated energy
 Correlated dipole moment
            1
    1   0.4182002
    2  -0.7616974
    3   0.0000000
 Energy read as -7772.141525658
 Full Analytical Gradient: (in a.u., or Hartree/Bohr)
             1             2             3             4
    1    0.00007888    0.00039886   -0.00068297    0.00020523
    2    0.00001920    0.00038825   -0.00024473   -0.00016272
    3    0.00000000   -0.00000000    0.00000000   -0.00000000
 Gradient time:  CPU 0.81 s  wall 0.84 s
 ----------------------------------------------------------------
             Standard Nuclear Orientation (Angstroms)
    I     Atom           X                Y                Z
 ----------------------------------------------------------------
    1      I       1.5447713206     0.0320918081     0.0000000000
    2      N      -0.4844515733     0.5326382385     0.0000000000
    3      P      -1.4849933026    -0.6861356918    -0.0000000000
    4      Cl     -3.3062834965     0.2869236400     0.0000000000
 ----------------------------------------------------------------
 Nuclear Repulsion Energy =   450.0105591776 hartrees
 There are       46 alpha and       46 beta electrons

                       Distance Matrix (Angstroms)
             I (  1)   N (  2)   P (  3)
   N (  2)  2.090046
   P (  3)  3.113732  1.576862
   Cl(  4)  4.857744  2.832510  2.064932

 Requested basis set is 6-311++G(d,p)
 There are 56 shells and 144 basis functions
 A cutoff of  1.0D-14 yielded   1290 shell pairs
 There are      9213 function pairs (     10283 Cartesian)
 Smallest overlap matrix eigenvalue = 2.32E-03
 Guess MOs from SCF MO coefficient file

 -----------------------------------------------------------------------
  General SCF calculation program by
  Eric Jon Sundstrom, Paul Horn, Yuezhi Mao, Dmitri Zuev, Alec White,
  David Stuck, Shaama M.S., Shane Yost, Joonho Lee, David Small,
  Daniel Levine, Susi Lehtola, Hugh Burton, Evgeny Epifanovsky
 -----------------------------------------------------------------------
 Hartree-Fock
 using 6 threads for integral computing
 -------------------------------------------------------
 OpenMP Integral computing Module                
 Release: version 2.0, May 2017, Q-Chem Inc. Pleasanton 
 -------------------------------------------------------
 A restricted SCF calculation will be
 performed using DIIS
 SCF converges when DIIS error is below 1.0e-08
 ---------------------------------------
  Cycle       Energy         DIIS error
 ---------------------------------------
    1   -7771.4853988575      1.81e-05  
    2   -7771.4853997391      9.83e-06  
    3   -7771.4853999369      4.49e-06  
    4   -7771.4854000031      9.22e-07  
    5   -7771.4854000076      2.80e-07  
    6   -7771.4854000083      1.14e-07  
    7   -7771.4854000085      5.03e-08  
    8   -7771.4854000086      2.14e-08  
    9   -7771.4854000085      6.48e-09  Convergence criterion met
 ---------------------------------------
 SCF time:   CPU 8.05s  wall 2.00s 
 SCF   energy in the final basis set =    -7771.4854000085
 Total energy in the final basis set =    -7771.4854000085


 ------------------------------------------------------------------------------

   CCMAN2: suite of methods based on coupled cluster
           and equation of motion theories.

   Components:
   * libvmm-1.3-trunk
     by Evgeny Epifanovsky, Ilya Kaliman.
   * libtensor-2.5-trunk
     by Evgeny Epifanovsky, Michael Wormit, Dmitry Zuev, Sam Manzer, 
        Ilya Kaliman.
   * libcc-2.5-trunk
     by Evgeny Epifanovsky, Arik Landau, Tomasz Kus, Kirill Khistyaev, 
        Dmitry Zuev, Prashant Manohar, Xintian Feng, Anna Krylov, 
        Matthew Goldey, Alec White, Thomas Jagau, Kaushik Nanda, 
        Anastasia Gunina, Alexander Kunitsa, Joonho Lee.

   CCMAN original authors:
   Anna I. Krylov, C. David Sherrill, Steven R. Gwaltney,
   Edward F. C. Byrd (2000)
   Sergey V. Levchenko, Lyudmila V. Slipchenko, Tao Wang,
   Ana-Maria C. Cristian (2003)
   Piotr A. Pieniazek, C. Melania Oana, Evgeny Epifanovsky (2007)
   Prashant Manohar (2009)

 ------------------------------------------------------------------------------


 Allocating and initializing 30808MB of RAM...
 Calculation will run on 6 cores.


 Alpha MOs, Restricted
 -- Occupied --                  
******* -180.90 -169.71 -169.71 -169.71 -104.85  -80.06  -37.96
  1 A     2 A     3 A     4 A     5 A     6 A     7 A     8 A                  
-33.145 -33.139 -33.139 -24.329 -24.327 -24.327 -24.321 -24.321
  9 A    10 A    11 A    12 A    13 A    14 A    15 A    16 A                  
-15.635 -10.580  -8.048  -8.045  -8.045  -7.602  -7.272  -5.508
 17 A    18 A    19 A    20 A    21 A    22 A    23 A    24 A                  
 -5.495  -5.494  -5.493  -5.493  -5.493  -2.432  -2.425  -2.425
 25 A    26 A    27 A    28 A    29 A    30 A    31 A    32 A                  
 -2.408  -2.408  -1.201  -1.112  -0.864  -0.728  -0.586  -0.557
 33 A    34 A    35 A    36 A    37 A    38 A    39 A    40 A                  
 -0.530  -0.468  -0.468  -0.431  -0.382  -0.373
 41 A    42 A    43 A    44 A    45 A    46 A                                  
 -- Virtual --                   
  0.003   0.028   0.061   0.069   0.086   0.086   0.126   0.136
 47 A    48 A    49 A    50 A    51 A    52 A    53 A    54 A                  
  0.152   0.154   0.200   0.220   0.230   0.239   0.258   0.302
 55 A    56 A    57 A    58 A    59 A    60 A    61 A    62 A                  
  0.324   0.325   0.350   0.381   0.392   0.472   0.556   0.567
 63 A    64 A    65 A    66 A    67 A    68 A    69 A    70 A                  
  0.586   0.588   0.611   0.612   0.617   0.661   0.772   0.789
 71 A    72 A    73 A    74 A    75 A    76 A    77 A    78 A                  
  0.809   0.879   0.904   0.938   0.977   1.066   1.120   1.134
 79 A    80 A    81 A    82 A    83 A    84 A    85 A    86 A                  
  1.152   1.186   1.194   1.203   1.312   1.425   1.503   1.526
 87 A    88 A    89 A    90 A    91 A    92 A    93 A    94 A                  
  1.552   1.594   1.776   1.861   1.990   2.279   2.405   2.424
 95 A    96 A    97 A    98 A    99 A   100 A   101 A   102 A                  
  2.518   2.610   2.638   2.742   2.947   4.243   4.278   4.459
103 A   104 A   105 A   106 A   107 A   108 A   109 A   110 A                  
  4.462   4.476   4.499   4.530   4.720   4.860   6.514   6.526
111 A   112 A   113 A   114 A   115 A   116 A   117 A   118 A                  
  6.552   7.500  10.360  14.701  14.801  14.896  26.677  26.717
119 A   120 A   121 A   122 A   123 A   124 A   125 A   126 A                  
 27.022  28.953  29.508  29.517  29.535  29.853  29.858  29.864
127 A   128 A   129 A   130 A   131 A   132 A   133 A   134 A                  
 29.880  29.970  36.690 130.566 130.573 130.596 154.334 166.115
135 A   136 A   137 A   138 A   139 A   140 A   141 A   142 A                  
219.2161912.254
143 A   144 A                                                                  

 Beta MOs, Restricted
 -- Occupied --                  
******* -180.90 -169.71 -169.71 -169.71 -104.85  -80.06  -37.96
  1 A     2 A     3 A     4 A     5 A     6 A     7 A     8 A                  
-33.145 -33.139 -33.139 -24.329 -24.327 -24.327 -24.321 -24.321
  9 A    10 A    11 A    12 A    13 A    14 A    15 A    16 A                  
-15.635 -10.580  -8.048  -8.045  -8.045  -7.602  -7.272  -5.508
 17 A    18 A    19 A    20 A    21 A    22 A    23 A    24 A                  
 -5.495  -5.494  -5.493  -5.493  -5.493  -2.432  -2.425  -2.425
 25 A    26 A    27 A    28 A    29 A    30 A    31 A    32 A                  
 -2.408  -2.408  -1.201  -1.112  -0.864  -0.728  -0.586  -0.557
 33 A    34 A    35 A    36 A    37 A    38 A    39 A    40 A                  
 -0.530  -0.468  -0.468  -0.431  -0.382  -0.373
 41 A    42 A    43 A    44 A    45 A    46 A                                  
 -- Virtual --                   
  0.003   0.028   0.061   0.069   0.086   0.086   0.126   0.136
 47 A    48 A    49 A    50 A    51 A    52 A    53 A    54 A                  
  0.152   0.154   0.200   0.220   0.230   0.239   0.258   0.302
 55 A    56 A    57 A    58 A    59 A    60 A    61 A    62 A                  
  0.324   0.325   0.350   0.381   0.392   0.472   0.556   0.567
 63 A    64 A    65 A    66 A    67 A    68 A    69 A    70 A                  
  0.586   0.588   0.611   0.612   0.617   0.661   0.772   0.789
 71 A    72 A    73 A    74 A    75 A    76 A    77 A    78 A                  
  0.809   0.879   0.904   0.938   0.977   1.066   1.120   1.134
 79 A    80 A    81 A    82 A    83 A    84 A    85 A    86 A                  
  1.152   1.186   1.194   1.203   1.312   1.425   1.503   1.526
 87 A    88 A    89 A    90 A    91 A    92 A    93 A    94 A                  
  1.552   1.594   1.776   1.861   1.990   2.279   2.405   2.424
 95 A    96 A    97 A    98 A    99 A   100 A   101 A   102 A                  
  2.518   2.610   2.638   2.742   2.947   4.243   4.278   4.459
103 A   104 A   105 A   106 A   107 A   108 A   109 A   110 A                  
  4.462   4.476   4.499   4.530   4.720   4.860   6.514   6.526
111 A   112 A   113 A   114 A   115 A   116 A   117 A   118 A                  
  6.552   7.500  10.360  14.701  14.801  14.896  26.677  26.717
119 A   120 A   121 A   122 A   123 A   124 A   125 A   126 A                  
 27.022  28.953  29.508  29.517  29.535  29.853  29.858  29.864
127 A   128 A   129 A   130 A   131 A   132 A   133 A   134 A                  
 29.880  29.970  36.690 130.566 130.573 130.596 154.334 166.115
135 A   136 A   137 A   138 A   139 A   140 A   141 A   142 A                  
219.2161912.254
143 A   144 A                                                                  

 Occupation and symmetry of molecular orbitals

 Point group: C1 (1 irreducible representation).

                           A     All 
 -------------------------------------
 All molecular orbitals:
  - Alpha                  144   144 
  - Beta                   144   144 
 -------------------------------------
 Alpha orbitals:
  - Frozen occupied        29    29  
  - Active occupied        17    17  
  - Active virtual         98    98  
  - Frozen virtual         0     0   
 -------------------------------------
 Beta orbitals:
  - Frozen occupied        29    29  
  - Active occupied        17    17  
  - Active virtual         98    98  
  - Frozen virtual         0     0   
 -------------------------------------

 Import integrals:   CPU 0.00 s  wall 0.00 s

 Import integrals:   CPU 76.08 s  wall 13.59 s

 MP2 amplitudes:   CPU 0.17 s  wall 0.12 s

Running a double precision version
           CCSD T amplitudes will be solved using DIIS.

           Start     Size      MaxIter   EConv     TConv     
           3         7         100       1.00e-07  1.00e-05  
 ------------------------------------------------------------------------------
           Energy (a.u.)   Ediff      Tdiff       Comment
 ------------------------------------------------------------------------------
         -7772.12406503                           
     1   -7772.11615865   7.91e-03   7.88e-01     
     2   -7772.13953104   2.34e-02   1.16e-01     
     3   -7772.13814511   1.39e-03   5.15e-02     
     4   -7772.14063472   2.49e-03   1.60e-02     Switched to DIIS steps.
     5   -7772.14148437   8.50e-04   1.23e-02     
     6   -7772.14151914   3.48e-05   2.43e-03     
     7   -7772.14152135   2.22e-06   1.28e-03     
     8   -7772.14152506   3.70e-06   2.96e-04     
     9   -7772.14152631   1.26e-06   2.04e-04     
    10   -7772.14152596   3.58e-07   6.63e-05     
    11   -7772.14152594   1.75e-08   2.92e-05     
    12   -7772.14152587   7.09e-08   1.26e-05     
    13   -7772.14152585   1.29e-08   4.18e-06     
 ------------------------------------------------------------------------------
         -7772.14152585                           CCSD T converged.

End of double precision
 SCF energy                 = -7771.48540001
 MP2 energy                 = -7772.12406503
 CCSD correlation energy     =    -0.65612585
 CCSD total energy           = -7772.14152585

 CCSD  T1^2 = 0.0136  T2^2 = 0.2775  Leading amplitudes:

 Amplitude    Orbitals with energies
  0.0302       41 (A) A                  ->    47 (A) A                   
              -0.5301                          0.0031                     
  0.0302       41 (A) B                  ->    47 (A) B                   
              -0.5301                          0.0031                     
 -0.0267       46 (A) A                  ->    47 (A) A                   
              -0.3727                          0.0031                     
 -0.0267       46 (A) B                  ->    47 (A) B                   
              -0.3727                          0.0031                     

 Amplitude    Orbitals with energies
 -0.0487       41 (A) A      41 (A) B    ->    47 (A) A      47 (A) B     
              -0.5301       -0.5301            0.0031        0.0031       
  0.0487       41 (A) A      41 (A) B    ->    47 (A) B      47 (A) A     
              -0.5301       -0.5301            0.0031        0.0031       
  0.0487       41 (A) B      41 (A) A    ->    47 (A) A      47 (A) B     
              -0.5301       -0.5301            0.0031        0.0031       
 -0.0487       41 (A) B      41 (A) A    ->    47 (A) B      47 (A) A     
              -0.5301       -0.5301            0.0031        0.0031       

 Computing CCSD intemediates for later calculations in double precision
 Finished.

Running a double precision version
           CCSD Lambda amplitudes will be solved using DIIS.
           Start     Size      MaxIter   EConv     LConv     
           3         7         100       1.00e-07  1.00e-05  
 ------------------------------------------------------------------------------
            Enorm      Ldiff       Comment
 ------------------------------------------------------------------------------
     1     5.39e-02   4.06e-02     
     2     1.44e-02   5.63e-03     
     3     6.12e-03   1.98e-03     
     4     3.53e-03   1.19e-03     Switched to DIIS steps.
     5     1.07e-03   6.50e-04     
     6     4.86e-04   1.65e-04     
     7     1.66e-04   3.50e-05     
     8     7.39e-05   3.73e-07     
     9     2.68e-05   2.47e-06     
    10     1.15e-05   8.23e-07     
    11     4.22e-06   6.40e-08     
    12     2.00e-06   3.52e-08     
    13     9.77e-07   8.94e-08     
    14     4.76e-07   2.05e-09     
    15     2.67e-07   2.93e-08     
    16     1.21e-07   7.70e-09     
    17     6.09e-08   2.28e-09     
 ------------------------------------------------------------------------------
                                   CCSD Lambda converged.

 Computing density matrices in double precision...
           Orbital response amplitudes will be solved using DIIS.
           Start     Size      MaxIter   EConv     LConv     
           3         7         100       1.00e-06  1.00e-06  
 ------------------------------------------------------------------------------
            Enorm      Ldiff       Comment
 ------------------------------------------------------------------------------
     1     8.37e-02   1.59e-02     
     2     4.71e-02   1.17e-02     
     3     4.91e-02   7.93e-03     
     4     1.49e-02   8.94e-03     Switched to DIIS steps.
     5     3.40e-03   4.61e-03     
     6     9.12e-04   5.22e-04     
     7     5.58e-04   2.88e-05     
     8     1.14e-04   1.31e-04     
     9     2.76e-05   9.56e-06     
    10     8.58e-06   2.62e-06     
    11     4.25e-06   1.22e-09     
    12     1.18e-06   2.20e-07     
    13     4.24e-07   2.44e-07     
 ------------------------------------------------------------------------------
                                   Orbital response converged.

 Computing density matrices... Done.
 CCSD calculation:   CPU 1831.93 s  wall 319.42 s

 Transferring MO TPDM to AO TPDM
 Transferring g2_o1o1o1o1
 Transferring g2_o1o1o1v1
 Transferring g2_o1o1v1v1
 Transferring g2_o1v1o1v1
 Transferring g2_o1v1v1v1
 Transferring g2_v1v1v1v1
 Adding separable TPDM
 Computing TPDM gradient
 --------------------------------------------------------
 2e gradient
  Atom          X               Y               Z
 --------------------------------------------------------
    1        -55.679030        1.128976        0.000000  
    2         10.123808      -18.976575       -0.000000  
    3         15.384994       26.496935        0.000000  
    4         30.170228       -8.649337        0.000000  
 --------------------------------------------------------
 --------------------------------------------------------
 Final gradient
  Atom          X               Y               Z
 --------------------------------------------------------
    1        -55.679030        1.128976        0.000000  
    2         10.123808      -18.976575       -0.000000  
    3         15.384994       26.496935        0.000000  
    4         30.170228       -8.649337        0.000000  
 --------------------------------------------------------
 Analytic gradient from two-electron contribution:   CPU 370.52 s  wall 72.22 s

 Total ccman2 time:   CPU 2285.40 s  wall 406.98 s


 --------------------------------------------------------------

                    Orbital Energies (a.u.)
 --------------------------------------------------------------

 Alpha MOs
 -- Occupied --
********-180.9022-169.7090-169.7077-169.7077-104.8533 -80.0646 -37.9558
-33.1450 -33.1389 -33.1389 -24.3292 -24.3272 -24.3272 -24.3214 -24.3214
-15.6352 -10.5800  -8.0480  -8.0452  -8.0450  -7.6024  -7.2722  -5.5077
 -5.4948  -5.4936  -5.4933  -5.4930  -5.4930  -2.4318  -2.4249  -2.4248
 -2.4080  -2.4080  -1.2005  -1.1123  -0.8643  -0.7282  -0.5861  -0.5570
 -0.5301  -0.4685  -0.4684  -0.4310  -0.3822  -0.3727
 -- Virtual --
  0.0031   0.0277   0.0608   0.0689   0.0856   0.0860   0.1261   0.1363
  0.1520   0.1536   0.1996   0.2201   0.2299   0.2391   0.2583   0.3021
  0.3237   0.3245   0.3502   0.3809   0.3918   0.4723   0.5560   0.5667
  0.5862   0.5879   0.6113   0.6118   0.6171   0.6612   0.7718   0.7893
  0.8095   0.8793   0.9035   0.9382   0.9771   1.0659   1.1199   1.1338
  1.1519   1.1858   1.1942   1.2029   1.3122   1.4254   1.5033   1.5260
  1.5518   1.5935   1.7763   1.8608   1.9896   2.2790   2.4051   2.4237
  2.5182   2.6102   2.6378   2.7424   2.9472   4.2428   4.2785   4.4594
  4.4624   4.4760   4.4986   4.5302   4.7200   4.8602   6.5143   6.5262
  6.5521   7.5005  10.3601  14.7010  14.8009  14.8964  26.6767  26.7169
 27.0223  28.9527  29.5078  29.5174  29.5346  29.8525  29.8583  29.8644
 29.8802  29.9703  36.6896 130.5661 130.5734 130.5959 154.3342 166.1155
219.21571912.2543
 --------------------------------------------------------------

          Ground-State Mulliken Net Atomic Charges

     Atom                 Charge (a.u.)
  ----------------------------------------
      1 I                     0.128893
      2 N                    -0.319205
      3 P                     0.293009
      4 Cl                   -0.102697
  ----------------------------------------
  Sum of atomic charges =     0.000000

 -----------------------------------------------------------------
                    Cartesian Multipole Moments
 -----------------------------------------------------------------
    Charge (ESU x 10^10)
                -0.0000
    Dipole Moment (Debye)
         X       1.0719      Y      -1.9351      Z       0.0000
       Tot       2.2121
    Quadrupole Moments (Debye-Ang)
        XX     -59.8910     XY       2.0266     YY     -61.8653
        XZ      -0.0000     YZ      -0.0000     ZZ     -59.4368
    Octopole Moments (Debye-Ang^2)
       XXX      87.9662    XXY      -3.0344    XYY      19.7659
       YYY       2.5571    XXZ       0.0000    XYZ       0.0000
       YYZ       0.0000    XZZ      17.5601    YZZ       0.2248
       ZZZ       0.0000
    Hexadecapole Moments (Debye-Ang^3)
      XXXX   -1495.5476   XXXY     -10.1910   XXYY    -273.5174
      XYYY      -0.8148   YYYY    -141.4640   XXXZ       0.0000
      XXYZ      -0.0000   XYYZ      -0.0000   YYYZ      -0.0000
      XXZZ    -266.1013   XYZZ       1.0434   YYZZ     -35.9499
      XZZZ      -0.0000   YZZZ      -0.0000   ZZZZ     -79.4488
 -----------------------------------------------------------------
 DrvMan completing analytic gradient of the correlated energy
 Correlated dipole moment
            1
    1   0.4217310
    2  -0.7613196
    3   0.0000000
 Energy read as -7772.141525854
 Full Analytical Gradient: (in a.u., or Hartree/Bohr)
             1             2             3             4
    1    0.00007403   -0.00033823    0.00012711    0.00013708
    2   -0.00001641   -0.00043868    0.00059950   -0.00014441
    3    0.00000000   -0.00000000    0.00000000   -0.00000000
 Gradient time:  CPU 0.77 s  wall 0.78 s
 ----------------------------------------------------------------
             Standard Nuclear Orientation (Angstroms)
    I     Atom           X                Y                Z
 ----------------------------------------------------------------
    1      I       1.5447713206     0.0320918081     0.0000000000
    2      N      -0.4844515733     0.5326382385     0.0000000000
    3      P      -1.4849933026    -0.6881356918    -0.0000000000
    4      Cl     -3.3062834965     0.2869236400     0.0000000000
 ----------------------------------------------------------------
 Nuclear Repulsion Energy =   449.9261610898 hartrees
 There are       46 alpha and       46 beta electrons

                       Distance Matrix (Angstroms)
             I (  1)   N (  2)   P (  3)
   N (  2)  2.090046
   P (  3)  3.114194  1.578408
   Cl(  4)  4.857744  2.832510  2.065875

 Requested basis set is 6-311++G(d,p)
 There are 56 shells and 144 basis functions
 A cutoff of  1.0D-14 yielded   1290 shell pairs
 There are      9213 function pairs (     10283 Cartesian)
 Smallest overlap matrix eigenvalue = 2.32E-03
 Guess MOs from SCF MO coefficient file

 -----------------------------------------------------------------------
  General SCF calculation program by
  Eric Jon Sundstrom, Paul Horn, Yuezhi Mao, Dmitri Zuev, Alec White,
  David Stuck, Shaama M.S., Shane Yost, Joonho Lee, David Small,
  Daniel Levine, Susi Lehtola, Hugh Burton, Evgeny Epifanovsky
 -----------------------------------------------------------------------
 Hartree-Fock
 using 6 threads for integral computing
 -------------------------------------------------------
 OpenMP Integral computing Module                
 Release: version 2.0, May 2017, Q-Chem Inc. Pleasanton 
 -------------------------------------------------------
 A restricted SCF calculation will be
 performed using DIIS
 SCF converges when DIIS error is below 1.0e-08
 ---------------------------------------
  Cycle       Energy         DIIS error
 ---------------------------------------
    1   -7771.4852598726      2.24e-05  
    2   -7771.4852613946      1.09e-05  
    3   -7771.4852616470      5.84e-06  
    4   -7771.4852617614      1.38e-06  
    5   -7771.4852617712      4.21e-07  
    6   -7771.4852617728      1.69e-07  
    7   -7771.4852617731      7.96e-08  
    8   -7771.4852617730      3.50e-08  
    9   -7771.4852617732      1.03e-08  
   10   -7771.4852617732      3.19e-09  Convergence criterion met
 ---------------------------------------
 SCF time:   CPU 8.92s  wall 1.00s 
 SCF   energy in the final basis set =    -7771.4852617732
 Total energy in the final basis set =    -7771.4852617732


 ------------------------------------------------------------------------------

   CCMAN2: suite of methods based on coupled cluster
           and equation of motion theories.

   Components:
   * libvmm-1.3-trunk
     by Evgeny Epifanovsky, Ilya Kaliman.
   * libtensor-2.5-trunk
     by Evgeny Epifanovsky, Michael Wormit, Dmitry Zuev, Sam Manzer, 
        Ilya Kaliman.
   * libcc-2.5-trunk
     by Evgeny Epifanovsky, Arik Landau, Tomasz Kus, Kirill Khistyaev, 
        Dmitry Zuev, Prashant Manohar, Xintian Feng, Anna Krylov, 
        Matthew Goldey, Alec White, Thomas Jagau, Kaushik Nanda, 
        Anastasia Gunina, Alexander Kunitsa, Joonho Lee.

   CCMAN original authors:
   Anna I. Krylov, C. David Sherrill, Steven R. Gwaltney,
   Edward F. C. Byrd (2000)
   Sergey V. Levchenko, Lyudmila V. Slipchenko, Tao Wang,
   Ana-Maria C. Cristian (2003)
   Piotr A. Pieniazek, C. Melania Oana, Evgeny Epifanovsky (2007)
   Prashant Manohar (2009)

 ------------------------------------------------------------------------------


 Allocating and initializing 30808MB of RAM...
 Calculation will run on 6 cores.


 Alpha MOs, Restricted
 -- Occupied --                  
******* -180.90 -169.71 -169.71 -169.71 -104.85  -80.06  -37.96
  1 A     2 A     3 A     4 A     5 A     6 A     7 A     8 A                  
-33.145 -33.139 -33.139 -24.329 -24.327 -24.327 -24.321 -24.321
  9 A    10 A    11 A    12 A    13 A    14 A    15 A    16 A                  
-15.636 -10.580  -8.048  -8.045  -8.045  -7.603  -7.272  -5.508
 17 A    18 A    19 A    20 A    21 A    22 A    23 A    24 A                  
 -5.495  -5.494  -5.494  -5.493  -5.493  -2.432  -2.425  -2.425
 25 A    26 A    27 A    28 A    29 A    30 A    31 A    32 A                  
 -2.408  -2.408  -1.200  -1.112  -0.864  -0.728  -0.586  -0.557
 33 A    34 A    35 A    36 A    37 A    38 A    39 A    40 A                  
 -0.530  -0.468  -0.468  -0.431  -0.382  -0.373
 41 A    42 A    43 A    44 A    45 A    46 A                                  
 -- Virtual --                   
  0.003   0.028   0.061   0.069   0.086   0.086   0.126   0.136
 47 A    48 A    49 A    50 A    51 A    52 A    53 A    54 A                  
  0.152   0.154   0.200   0.220   0.230   0.239   0.258   0.302
 55 A    56 A    57 A    58 A    59 A    60 A    61 A    62 A                  
  0.324   0.325   0.350   0.381   0.392   0.472   0.556   0.567
 63 A    64 A    65 A    66 A    67 A    68 A    69 A    70 A                  
  0.586   0.588   0.611   0.612   0.617   0.661   0.772   0.789
 71 A    72 A    73 A    74 A    75 A    76 A    77 A    78 A                  
  0.810   0.879   0.903   0.938   0.977   1.066   1.120   1.134
 79 A    80 A    81 A    82 A    83 A    84 A    85 A    86 A                  
  1.152   1.186   1.194   1.203   1.310   1.426   1.503   1.526
 87 A    88 A    89 A    90 A    91 A    92 A    93 A    94 A                  
  1.552   1.594   1.776   1.861   1.989   2.279   2.405   2.423
 95 A    96 A    97 A    98 A    99 A   100 A   101 A   102 A                  
  2.518   2.610   2.638   2.742   2.946   4.243   4.278   4.458
103 A   104 A   105 A   106 A   107 A   108 A   109 A   110 A                  
  4.462   4.476   4.499   4.530   4.720   4.860   6.514   6.526
111 A   112 A   113 A   114 A   115 A   116 A   117 A   118 A                  
  6.552   7.499  10.360  14.701  14.801  14.895  26.677  26.717
119 A   120 A   121 A   122 A   123 A   124 A   125 A   126 A                  
 27.022  28.953  29.508  29.517  29.535  29.853  29.858  29.865
127 A   128 A   129 A   130 A   131 A   132 A   133 A   134 A                  
 29.880  29.970  36.689 130.566 130.573 130.596 154.334 166.114
135 A   136 A   137 A   138 A   139 A   140 A   141 A   142 A                  
219.2161912.254
143 A   144 A                                                                  

 Beta MOs, Restricted
 -- Occupied --                  
******* -180.90 -169.71 -169.71 -169.71 -104.85  -80.06  -37.96
  1 A     2 A     3 A     4 A     5 A     6 A     7 A     8 A                  
-33.145 -33.139 -33.139 -24.329 -24.327 -24.327 -24.321 -24.321
  9 A    10 A    11 A    12 A    13 A    14 A    15 A    16 A                  
-15.636 -10.580  -8.048  -8.045  -8.045  -7.603  -7.272  -5.508
 17 A    18 A    19 A    20 A    21 A    22 A    23 A    24 A                  
 -5.495  -5.494  -5.494  -5.493  -5.493  -2.432  -2.425  -2.425
 25 A    26 A    27 A    28 A    29 A    30 A    31 A    32 A                  
 -2.408  -2.408  -1.200  -1.112  -0.864  -0.728  -0.586  -0.557
 33 A    34 A    35 A    36 A    37 A    38 A    39 A    40 A                  
 -0.530  -0.468  -0.468  -0.431  -0.382  -0.373
 41 A    42 A    43 A    44 A    45 A    46 A                                  
 -- Virtual --                   
  0.003   0.028   0.061   0.069   0.086   0.086   0.126   0.136
 47 A    48 A    49 A    50 A    51 A    52 A    53 A    54 A                  
  0.152   0.154   0.200   0.220   0.230   0.239   0.258   0.302
 55 A    56 A    57 A    58 A    59 A    60 A    61 A    62 A                  
  0.324   0.325   0.350   0.381   0.392   0.472   0.556   0.567
 63 A    64 A    65 A    66 A    67 A    68 A    69 A    70 A                  
  0.586   0.588   0.611   0.612   0.617   0.661   0.772   0.789
 71 A    72 A    73 A    74 A    75 A    76 A    77 A    78 A                  
  0.810   0.879   0.903   0.938   0.977   1.066   1.120   1.134
 79 A    80 A    81 A    82 A    83 A    84 A    85 A    86 A                  
  1.152   1.186   1.194   1.203   1.310   1.426   1.503   1.526
 87 A    88 A    89 A    90 A    91 A    92 A    93 A    94 A                  
  1.552   1.594   1.776   1.861   1.989   2.279   2.405   2.423
 95 A    96 A    97 A    98 A    99 A   100 A   101 A   102 A                  
  2.518   2.610   2.638   2.742   2.946   4.243   4.278   4.458
103 A   104 A   105 A   106 A   107 A   108 A   109 A   110 A                  
  4.462   4.476   4.499   4.530   4.720   4.860   6.514   6.526
111 A   112 A   113 A   114 A   115 A   116 A   117 A   118 A                  
  6.552   7.499  10.360  14.701  14.801  14.895  26.677  26.717
119 A   120 A   121 A   122 A   123 A   124 A   125 A   126 A                  
 27.022  28.953  29.508  29.517  29.535  29.853  29.858  29.865
127 A   128 A   129 A   130 A   131 A   132 A   133 A   134 A                  
 29.880  29.970  36.689 130.566 130.573 130.596 154.334 166.114
135 A   136 A   137 A   138 A   139 A   140 A   141 A   142 A                  
219.2161912.254
143 A   144 A                                                                  

 Occupation and symmetry of molecular orbitals

 Point group: C1 (1 irreducible representation).

                           A     All 
 -------------------------------------
 All molecular orbitals:
  - Alpha                  144   144 
  - Beta                   144   144 
 -------------------------------------
 Alpha orbitals:
  - Frozen occupied        29    29  
  - Active occupied        17    17  
  - Active virtual         98    98  
  - Frozen virtual         0     0   
 -------------------------------------
 Beta orbitals:
  - Frozen occupied        29    29  
  - Active occupied        17    17  
  - Active virtual         98    98  
  - Frozen virtual         0     0   
 -------------------------------------

 Import integrals:   CPU 0.00 s  wall 0.00 s

 Import integrals:   CPU 75.09 s  wall 13.53 s

 MP2 amplitudes:   CPU 0.17 s  wall 0.12 s

Running a double precision version
           CCSD T amplitudes will be solved using DIIS.

           Start     Size      MaxIter   EConv     TConv     
           3         7         100       1.00e-07  1.00e-05  
 ------------------------------------------------------------------------------
           Energy (a.u.)   Ediff      Tdiff       Comment
 ------------------------------------------------------------------------------
         -7772.12410916                           
     1   -7772.11610897   8.00e-03   7.89e-01     
     2   -7772.13953953   2.34e-02   1.16e-01     
     3   -7772.13813303   1.41e-03   5.16e-02     
     4   -7772.14063155   2.50e-03   1.60e-02     Switched to DIIS steps.
     5   -7772.14148411   8.53e-04   1.23e-02     
     6   -7772.14151907   3.50e-05   2.44e-03     
     7   -7772.14152126   2.20e-06   1.28e-03     
     8   -7772.14152498   3.72e-06   2.97e-04     
     9   -7772.14152624   1.26e-06   2.05e-04     
    10   -7772.14152588   3.62e-07   6.66e-05     
    11   -7772.14152586   1.66e-08   2.94e-05     
    12   -7772.14152579   7.13e-08   1.27e-05     
    13   -7772.14152578   1.25e-08   4.23e-06     
 ------------------------------------------------------------------------------
         -7772.14152578                           CCSD T converged.

End of double precision
 SCF energy                 = -7771.48526177
 MP2 energy                 = -7772.12410916
 CCSD correlation energy     =    -0.65626401
 CCSD total energy           = -7772.14152578

 CCSD  T1^2 = 0.0136  T2^2 = 0.2778  Leading amplitudes:

 Amplitude    Orbitals with energies
 -0.0303       41 (A) A                  ->    47 (A) A                   
              -0.5299                          0.0028                     
 -0.0303       41 (A) B                  ->    47 (A) B                   
              -0.5299                          0.0028                     
 -0.0268       46 (A) A                  ->    47 (A) A                   
              -0.3726                          0.0028                     
 -0.0268       46 (A) B                  ->    47 (A) B                   
              -0.3726                          0.0028                     

 Amplitude    Orbitals with energies
 -0.0488       41 (A) A      41 (A) B    ->    47 (A) A      47 (A) B     
              -0.5299       -0.5299            0.0028        0.0028       
  0.0488       41 (A) A      41 (A) B    ->    47 (A) B      47 (A) A     
              -0.5299       -0.5299            0.0028        0.0028       
  0.0488       41 (A) B      41 (A) A    ->    47 (A) A      47 (A) B     
              -0.5299       -0.5299            0.0028        0.0028       
 -0.0488       41 (A) B      41 (A) A    ->    47 (A) B      47 (A) A     
              -0.5299       -0.5299            0.0028        0.0028       

 Computing CCSD intemediates for later calculations in double precision
 Finished.

Running a double precision version
           CCSD Lambda amplitudes will be solved using DIIS.
           Start     Size      MaxIter   EConv     LConv     
           3         7         100       1.00e-07  1.00e-05  
 ------------------------------------------------------------------------------
            Enorm      Ldiff       Comment
 ------------------------------------------------------------------------------
     1     5.40e-02   4.07e-02     
     2     1.45e-02   5.64e-03     
     3     6.15e-03   1.98e-03     
     4     3.54e-03   1.19e-03     Switched to DIIS steps.
     5     1.08e-03   6.53e-04     
     6     4.89e-04   1.66e-04     
     7     1.67e-04   3.54e-05     
     8     7.44e-05   4.09e-07     
     9     2.70e-05   2.48e-06     
    10     1.15e-05   8.35e-07     
    11     4.21e-06   6.56e-08     
    12     1.98e-06   3.59e-08     
    13     9.60e-07   8.91e-08     
    14     4.64e-07   1.54e-09     
    15     2.60e-07   2.87e-08     
    16     1.18e-07   7.44e-09     
    17     5.97e-08   2.21e-09     
 ------------------------------------------------------------------------------
                                   CCSD Lambda converged.

 Computing density matrices in double precision...
           Orbital response amplitudes will be solved using DIIS.
           Start     Size      MaxIter   EConv     LConv     
           3         7         100       1.00e-06  1.00e-06  
 ------------------------------------------------------------------------------
            Enorm      Ldiff       Comment
 ------------------------------------------------------------------------------
     1     8.39e-02   1.58e-02     
     2     4.73e-02   1.17e-02     
     3     4.93e-02   8.02e-03     
     4     1.51e-02   9.01e-03     Switched to DIIS steps.
     5     3.42e-03   4.66e-03     
     6     9.22e-04   5.25e-04     
     7     5.63e-04   2.80e-05     
     8     1.15e-04   1.32e-04     
     9     2.78e-05   9.80e-06     
    10     8.64e-06   2.64e-06     
    11     4.29e-06   1.91e-09     
    12     1.19e-06   2.23e-07     
    13     4.25e-07   2.46e-07     
 ------------------------------------------------------------------------------
                                   Orbital response converged.

 Computing density matrices... Done.
 CCSD calculation:   CPU 1834.53 s  wall 319.73 s

 Transferring MO TPDM to AO TPDM
 Transferring g2_o1o1o1o1
 Transferring g2_o1o1o1v1
 Transferring g2_o1o1v1v1
 Transferring g2_o1v1o1v1
 Transferring g2_o1v1v1v1
 Transferring g2_v1v1v1v1
 Adding separable TPDM
 Computing TPDM gradient
 --------------------------------------------------------
 2e gradient
  Atom          X               Y               Z
 --------------------------------------------------------
    1        -55.663961        1.116073        0.000000  
    2         10.143686      -18.969398       -0.000000  
    3         15.369335       26.514480        0.000000  
    4         30.150940       -8.661154        0.000000  
 --------------------------------------------------------
 --------------------------------------------------------
 Final gradient
  Atom          X               Y               Z
 --------------------------------------------------------
    1        -55.663961        1.116073        0.000000  
    2         10.143686      -18.969398       -0.000000  
    3         15.369335       26.514480        0.000000  
    4         30.150940       -8.661154        0.000000  
 --------------------------------------------------------
 Analytic gradient from two-electron contribution:   CPU 364.31 s  wall 70.51 s

 Total ccman2 time:   CPU 2280.08 s  wall 405.39 s


 --------------------------------------------------------------

                    Orbital Energies (a.u.)
 --------------------------------------------------------------

 Alpha MOs
 -- Occupied --
********-180.9021-169.7090-169.7076-169.7076-104.8533 -80.0649 -37.9557
-33.1449 -33.1389 -33.1388 -24.3291 -24.3271 -24.3271 -24.3214 -24.3214
-15.6355 -10.5800  -8.0480  -8.0452  -8.0450  -7.6026  -7.2722  -5.5076
 -5.4950  -5.4939  -5.4935  -5.4930  -5.4929  -2.4317  -2.4249  -2.4248
 -2.4080  -2.4080  -1.2002  -1.1121  -0.8642  -0.7284  -0.5859  -0.5569
 -0.5299  -0.4684  -0.4683  -0.4312  -0.3822  -0.3726
 -- Virtual --
  0.0028   0.0278   0.0607   0.0687   0.0856   0.0859   0.1259   0.1362
  0.1520   0.1537   0.1995   0.2198   0.2299   0.2392   0.2582   0.3021
  0.3237   0.3246   0.3502   0.3808   0.3916   0.4721   0.5560   0.5668
  0.5862   0.5879   0.6113   0.6118   0.6171   0.6612   0.7716   0.7890
  0.8096   0.8788   0.9032   0.9379   0.9773   1.0661   1.1198   1.1339
  1.1519   1.1857   1.1940   1.2028   1.3105   1.4255   1.5027   1.5260
  1.5517   1.5935   1.7761   1.8609   1.9890   2.2790   2.4049   2.4228
  2.5181   2.6102   2.6376   2.7421   2.9457   4.2427   4.2784   4.4575
  4.4624   4.4761   4.4987   4.5302   4.7200   4.8603   6.5143   6.5262
  6.5521   7.4992  10.3601  14.7007  14.8006  14.8948  26.6767  26.7169
 27.0215  28.9527  29.5078  29.5174  29.5346  29.8526  29.8583  29.8645
 29.8803  29.9704  36.6891 130.5661 130.5735 130.5960 154.3342 166.1139
219.21561912.2544
 --------------------------------------------------------------

          Ground-State Mulliken Net Atomic Charges

     Atom                 Charge (a.u.)
  ----------------------------------------
      1 I                     0.128443
      2 N                    -0.318646
      3 P                     0.293242
      4 Cl                   -0.103040
  ----------------------------------------
  Sum of atomic charges =    -0.000000

 -----------------------------------------------------------------
                    Cartesian Multipole Moments
 -----------------------------------------------------------------
    Charge (ESU x 10^10)
                 0.0000
    Dipole Moment (Debye)
         X       1.0716      Y      -1.9406      Z       0.0000
       Tot       2.2168
    Quadrupole Moments (Debye-Ang)
        XX     -59.9128     XY       2.0375     YY     -61.8558
        XZ       0.0000     YZ       0.0000     ZZ     -59.4425
    Octopole Moments (Debye-Ang^2)
       XXX      88.0127    XXY      -3.0188    XYY      19.7479
       YYY       2.6200    XXZ      -0.0000    XYZ      -0.0000
       YYZ       0.0000    XZZ      17.5696    YZZ       0.2465
       ZZZ      -0.0000
    Hexadecapole Moments (Debye-Ang^3)
      XXXX   -1495.8993   XXXY     -10.2981   XXYY    -273.5202
      XYYY      -0.9027   YYYY    -141.6396   XXXZ       0.0000
      XXYZ       0.0000   XYYZ      -0.0000   YYYZ       0.0000
      XXZZ    -266.1356   XYZZ       1.0127   YYZZ     -35.9812
      XZZZ       0.0000   YZZZ       0.0000   ZZZZ     -79.4627
 -----------------------------------------------------------------
 DrvMan completing analytic gradient of the correlated energy
 Correlated dipole moment
            1
    1   0.4216047
    2  -0.7634739
    3   0.0000000
 Energy read as -7772.141525779
 Full Analytical Gradient: (in a.u., or Hartree/Bohr)
             1             2             3             4
    1   -0.00000238    0.00043032   -0.00032530   -0.00010264
    2    0.00000829    0.00054693   -0.00063690    0.00008167
    3   -0.00000000    0.00000000    0.00000000   -0.00000000
 Gradient time:  CPU 0.79 s  wall 0.79 s
 ----------------------------------------------------------------
             Standard Nuclear Orientation (Angstroms)
    I     Atom           X                Y                Z
 ----------------------------------------------------------------
    1      I       1.5447713206     0.0320918081     0.0000000000
    2      N      -0.4844515733     0.5326382385     0.0000000000
    3      P      -1.4849933026    -0.6871356918     0.0010000000
    4      Cl     -3.3062834965     0.2869236400     0.0000000000
 ----------------------------------------------------------------
 Nuclear Repulsion Energy =   449.9683412209 hartrees
 There are       46 alpha and       46 beta electrons

                       Distance Matrix (Angstroms)
             I (  1)   N (  2)   P (  3)
   N (  2)  2.090046
   P (  3)  3.113963  1.577635
   Cl(  4)  4.857744  2.832510  2.065403

 Requested basis set is 6-311++G(d,p)
 There are 56 shells and 144 basis functions
 A cutoff of  1.0D-14 yielded   1290 shell pairs
 There are      9213 function pairs (     10283 Cartesian)
 Smallest overlap matrix eigenvalue = 2.32E-03
 Guess MOs from SCF MO coefficient file

 -----------------------------------------------------------------------
  General SCF calculation program by
  Eric Jon Sundstrom, Paul Horn, Yuezhi Mao, Dmitri Zuev, Alec White,
  David Stuck, Shaama M.S., Shane Yost, Joonho Lee, David Small,
  Daniel Levine, Susi Lehtola, Hugh Burton, Evgeny Epifanovsky
 -----------------------------------------------------------------------
 Hartree-Fock
 using 6 threads for integral computing
 -------------------------------------------------------
 OpenMP Integral computing Module                
 Release: version 2.0, May 2017, Q-Chem Inc. Pleasanton 
 -------------------------------------------------------
 A restricted SCF calculation will be
 performed using DIIS
 SCF converges when DIIS error is below 1.0e-08
 ---------------------------------------
  Cycle       Energy         DIIS error
 ---------------------------------------
    1   -7771.4853306182      1.39e-05  
    2   -7771.4853313308      5.95e-06  
    3   -7771.4853314300      3.91e-06  
    4   -7771.4853314848      9.73e-07  
    5   -7771.4853314930      4.17e-07  
    6   -7771.4853314958      2.22e-07  
    7   -7771.4853314969      9.56e-08  
    8   -7771.4853314971      3.94e-08  
    9   -7771.4853314971      1.47e-08  
   10   -7771.4853314970      5.44e-09  Convergence criterion met
 ---------------------------------------
 SCF time:   CPU 8.96s  wall 2.00s 
 SCF   energy in the final basis set =    -7771.4853314970
 Total energy in the final basis set =    -7771.4853314970


 ------------------------------------------------------------------------------

   CCMAN2: suite of methods based on coupled cluster
           and equation of motion theories.

   Components:
   * libvmm-1.3-trunk
     by Evgeny Epifanovsky, Ilya Kaliman.
   * libtensor-2.5-trunk
     by Evgeny Epifanovsky, Michael Wormit, Dmitry Zuev, Sam Manzer, 
        Ilya Kaliman.
   * libcc-2.5-trunk
     by Evgeny Epifanovsky, Arik Landau, Tomasz Kus, Kirill Khistyaev, 
        Dmitry Zuev, Prashant Manohar, Xintian Feng, Anna Krylov, 
        Matthew Goldey, Alec White, Thomas Jagau, Kaushik Nanda, 
        Anastasia Gunina, Alexander Kunitsa, Joonho Lee.

   CCMAN original authors:
   Anna I. Krylov, C. David Sherrill, Steven R. Gwaltney,
   Edward F. C. Byrd (2000)
   Sergey V. Levchenko, Lyudmila V. Slipchenko, Tao Wang,
   Ana-Maria C. Cristian (2003)
   Piotr A. Pieniazek, C. Melania Oana, Evgeny Epifanovsky (2007)
   Prashant Manohar (2009)

 ------------------------------------------------------------------------------


 Allocating and initializing 30808MB of RAM...
 Calculation will run on 6 cores.


 Alpha MOs, Restricted
 -- Occupied --                  
******* -180.90 -169.71 -169.71 -169.71 -104.85  -80.06  -37.96
  1 A     2 A     3 A     4 A     5 A     6 A     7 A     8 A                  
-33.145 -33.139 -33.139 -24.329 -24.327 -24.327 -24.321 -24.321
  9 A    10 A    11 A    12 A    13 A    14 A    15 A    16 A                  
-15.635 -10.580  -8.048  -8.045  -8.045  -7.602  -7.272  -5.508
 17 A    18 A    19 A    20 A    21 A    22 A    23 A    24 A                  
 -5.495  -5.494  -5.493  -5.493  -5.493  -2.432  -2.425  -2.425
 25 A    26 A    27 A    28 A    29 A    30 A    31 A    32 A                  
 -2.408  -2.408  -1.200  -1.112  -0.864  -0.728  -0.586  -0.557
 33 A    34 A    35 A    36 A    37 A    38 A    39 A    40 A                  
 -0.530  -0.468  -0.468  -0.431  -0.382  -0.373
 41 A    42 A    43 A    44 A    45 A    46 A                                  
 -- Virtual --                   
  0.003   0.028   0.061   0.069   0.086   0.086   0.126   0.136
 47 A    48 A    49 A    50 A    51 A    52 A    53 A    54 A                  
  0.152   0.154   0.200   0.220   0.230   0.239   0.258   0.302
 55 A    56 A    57 A    58 A    59 A    60 A    61 A    62 A                  
  0.324   0.325   0.350   0.381   0.392   0.472   0.556   0.567
 63 A    64 A    65 A    66 A    67 A    68 A    69 A    70 A                  
  0.586   0.588   0.611   0.612   0.617   0.661   0.772   0.789
 71 A    72 A    73 A    74 A    75 A    76 A    77 A    78 A                  
  0.810   0.879   0.903   0.938   0.977   1.066   1.120   1.134
 79 A    80 A    81 A    82 A    83 A    84 A    85 A    86 A                  
  1.152   1.186   1.194   1.203   1.311   1.425   1.503   1.526
 87 A    88 A    89 A    90 A    91 A    92 A    93 A    94 A                  
  1.552   1.594   1.776   1.861   1.989   2.279   2.405   2.423
 95 A    96 A    97 A    98 A    99 A   100 A   101 A   102 A                  
  2.518   2.610   2.638   2.742   2.946   4.243   4.278   4.458
103 A   104 A   105 A   106 A   107 A   108 A   109 A   110 A                  
  4.462   4.476   4.499   4.530   4.720   4.860   6.514   6.526
111 A   112 A   113 A   114 A   115 A   116 A   117 A   118 A                  
  6.552   7.500  10.360  14.701  14.801  14.896  26.677  26.717
119 A   120 A   121 A   122 A   123 A   124 A   125 A   126 A                  
 27.022  28.953  29.508  29.517  29.535  29.853  29.858  29.864
127 A   128 A   129 A   130 A   131 A   132 A   133 A   134 A                  
 29.880  29.970  36.689 130.566 130.573 130.596 154.334 166.115
135 A   136 A   137 A   138 A   139 A   140 A   141 A   142 A                  
219.2161912.254
143 A   144 A                                                                  

 Beta MOs, Restricted
 -- Occupied --                  
******* -180.90 -169.71 -169.71 -169.71 -104.85  -80.06  -37.96
  1 A     2 A     3 A     4 A     5 A     6 A     7 A     8 A                  
-33.145 -33.139 -33.139 -24.329 -24.327 -24.327 -24.321 -24.321
  9 A    10 A    11 A    12 A    13 A    14 A    15 A    16 A                  
-15.635 -10.580  -8.048  -8.045  -8.045  -7.602  -7.272  -5.508
 17 A    18 A    19 A    20 A    21 A    22 A    23 A    24 A                  
 -5.495  -5.494  -5.493  -5.493  -5.493  -2.432  -2.425  -2.425
 25 A    26 A    27 A    28 A    29 A    30 A    31 A    32 A                  
 -2.408  -2.408  -1.200  -1.112  -0.864  -0.728  -0.586  -0.557
 33 A    34 A    35 A    36 A    37 A    38 A    39 A    40 A                  
 -0.530  -0.468  -0.468  -0.431  -0.382  -0.373
 41 A    42 A    43 A    44 A    45 A    46 A                                  
 -- Virtual --                   
  0.003   0.028   0.061   0.069   0.086   0.086   0.126   0.136
 47 A    48 A    49 A    50 A    51 A    52 A    53 A    54 A                  
  0.152   0.154   0.200   0.220   0.230   0.239   0.258   0.302
 55 A    56 A    57 A    58 A    59 A    60 A    61 A    62 A                  
  0.324   0.325   0.350   0.381   0.392   0.472   0.556   0.567
 63 A    64 A    65 A    66 A    67 A    68 A    69 A    70 A                  
  0.586   0.588   0.611   0.612   0.617   0.661   0.772   0.789
 71 A    72 A    73 A    74 A    75 A    76 A    77 A    78 A                  
  0.810   0.879   0.903   0.938   0.977   1.066   1.120   1.134
 79 A    80 A    81 A    82 A    83 A    84 A    85 A    86 A                  
  1.152   1.186   1.194   1.203   1.311   1.425   1.503   1.526
 87 A    88 A    89 A    90 A    91 A    92 A    93 A    94 A                  
  1.552   1.594   1.776   1.861   1.989   2.279   2.405   2.423
 95 A    96 A    97 A    98 A    99 A   100 A   101 A   102 A                  
  2.518   2.610   2.638   2.742   2.946   4.243   4.278   4.458
103 A   104 A   105 A   106 A   107 A   108 A   109 A   110 A                  
  4.462   4.476   4.499   4.530   4.720   4.860   6.514   6.526
111 A   112 A   113 A   114 A   115 A   116 A   117 A   118 A                  
  6.552   7.500  10.360  14.701  14.801  14.896  26.677  26.717
119 A   120 A   121 A   122 A   123 A   124 A   125 A   126 A                  
 27.022  28.953  29.508  29.517  29.535  29.853  29.858  29.864
127 A   128 A   129 A   130 A   131 A   132 A   133 A   134 A                  
 29.880  29.970  36.689 130.566 130.573 130.596 154.334 166.115
135 A   136 A   137 A   138 A   139 A   140 A   141 A   142 A                  
219.2161912.254
143 A   144 A                                                                  

 Occupation and symmetry of molecular orbitals

 Point group: C1 (1 irreducible representation).

                           A     All 
 -------------------------------------
 All molecular orbitals:
  - Alpha                  144   144 
  - Beta                   144   144 
 -------------------------------------
 Alpha orbitals:
  - Frozen occupied        29    29  
  - Active occupied        17    17  
  - Active virtual         98    98  
  - Frozen virtual         0     0   
 -------------------------------------
 Beta orbitals:
  - Frozen occupied        29    29  
  - Active occupied        17    17  
  - Active virtual         98    98  
  - Frozen virtual         0     0   
 -------------------------------------

 Import integrals:   CPU 0.00 s  wall 0.00 s

 Import integrals:   CPU 74.44 s  wall 13.19 s

 MP2 amplitudes:   CPU 0.17 s  wall 0.12 s

Running a double precision version
           CCSD T amplitudes will be solved using DIIS.

           Start     Size      MaxIter   EConv     TConv     
           3         7         100       1.00e-07  1.00e-05  
 ------------------------------------------------------------------------------
           Energy (a.u.)   Ediff      Tdiff       Comment
 ------------------------------------------------------------------------------
         -7772.12408765                           
     1   -7772.11613441   7.95e-03   7.88e-01     
     2   -7772.13953585   2.34e-02   1.16e-01     
     3   -7772.13813966   1.40e-03   5.15e-02     
     4   -7772.14063371   2.49e-03   1.60e-02     Switched to DIIS steps.
     5   -7772.14148482   8.51e-04   1.23e-02     
     6   -7772.14151968   3.49e-05   2.44e-03     
     7   -7772.14152189   2.21e-06   1.28e-03     
     8   -7772.14152560   3.71e-06   2.96e-04     
     9   -7772.14152685   1.26e-06   2.04e-04     
    10   -7772.14152649   3.60e-07   6.65e-05     
    11   -7772.14152648   1.71e-08   2.93e-05     
    12   -7772.14152641   7.11e-08   1.26e-05     
    13   -7772.14152639   1.27e-08   4.20e-06     
 ------------------------------------------------------------------------------
         -7772.14152639                           CCSD T converged.

End of double precision
 SCF energy                 = -7771.48533150
 MP2 energy                 = -7772.12408765
 CCSD correlation energy     =    -0.65619490
 CCSD total energy           = -7772.14152639

 CCSD  T1^2 = 0.0136  T2^2 = 0.2777  Leading amplitudes:

 Amplitude    Orbitals with energies
  0.0302       41 (A) A                  ->    47 (A) A                   
              -0.5300                          0.0029                     
  0.0302       41 (A) B                  ->    47 (A) B                   
              -0.5300                          0.0029                     
  0.0268       46 (A) A                  ->    47 (A) A                   
              -0.3726                          0.0029                     
  0.0268       46 (A) B                  ->    47 (A) B                   
              -0.3726                          0.0029                     

 Amplitude    Orbitals with energies
 -0.0487       41 (A) A      41 (A) B    ->    47 (A) A      47 (A) B     
              -0.5300       -0.5300            0.0029        0.0029       
  0.0487       41 (A) A      41 (A) B    ->    47 (A) B      47 (A) A     
              -0.5300       -0.5300            0.0029        0.0029       
  0.0487       41 (A) B      41 (A) A    ->    47 (A) A      47 (A) B     
              -0.5300       -0.5300            0.0029        0.0029       
 -0.0487       41 (A) B      41 (A) A    ->    47 (A) B      47 (A) A     
              -0.5300       -0.5300            0.0029        0.0029       

 Computing CCSD intemediates for later calculations in double precision
 Finished.

Running a double precision version
           CCSD Lambda amplitudes will be solved using DIIS.
           Start     Size      MaxIter   EConv     LConv     
           3         7         100       1.00e-07  1.00e-05  
 ------------------------------------------------------------------------------
            Enorm      Ldiff       Comment
 ------------------------------------------------------------------------------
     1     5.40e-02   4.07e-02     
     2     1.44e-02   5.64e-03     
     3     6.14e-03   1.98e-03     
     4     3.54e-03   1.19e-03     Switched to DIIS steps.
     5     1.08e-03   6.52e-04     
     6     4.87e-04   1.66e-04     
     7     1.66e-04   3.52e-05     
     8     7.42e-05   3.90e-07     
     9     2.69e-05   2.47e-06     
    10     1.15e-05   8.29e-07     
    11     4.21e-06   6.48e-08     
    12     1.99e-06   3.56e-08     
    13     9.68e-07   8.93e-08     
    14     4.70e-07   1.79e-09     
    15     2.63e-07   2.90e-08     
    16     1.20e-07   7.57e-09     
    17     6.04e-08   2.24e-09     
 ------------------------------------------------------------------------------
                                   CCSD Lambda converged.

 Computing density matrices in double precision...
           Orbital response amplitudes will be solved using DIIS.
           Start     Size      MaxIter   EConv     LConv     
           3         7         100       1.00e-06  1.00e-06  
 ------------------------------------------------------------------------------
            Enorm      Ldiff       Comment
 ------------------------------------------------------------------------------
     1     8.38e-02   1.59e-02     
     2     4.72e-02   1.17e-02     
     3     4.92e-02   7.97e-03     
     4     1.50e-02   8.97e-03     Switched to DIIS steps.
     5     3.41e-03   4.64e-03     
     6     9.17e-04   5.24e-04     
     7     5.61e-04   2.84e-05     
     8     1.14e-04   1.32e-04     
     9     2.77e-05   9.68e-06     
    10     8.61e-06   2.63e-06     
    11     4.27e-06   1.65e-09     
    12     1.18e-06   2.22e-07     
    13     4.25e-07   2.45e-07     
 ------------------------------------------------------------------------------
                                   Orbital response converged.

 Computing density matrices... Done.
 CCSD calculation:   CPU 1833.83 s  wall 319.92 s

 Transferring MO TPDM to AO TPDM
 Transferring g2_o1o1o1o1
 Transferring g2_o1o1o1v1
 Transferring g2_o1o1v1v1
 Transferring g2_o1v1o1v1
 Transferring g2_o1v1v1v1
 Transferring g2_v1v1v1v1
 Adding separable TPDM
 Computing TPDM gradient
 --------------------------------------------------------
 2e gradient
  Atom          X               Y               Z
 --------------------------------------------------------
    1        -55.671493        1.122518        0.007393  
    2         10.133748      -18.972984        0.010162  
    3         15.377159       26.505719       -0.026556  
    4         30.160585       -8.655253        0.009001  
 --------------------------------------------------------
 --------------------------------------------------------
 Final gradient
  Atom          X               Y               Z
 --------------------------------------------------------
    1        -55.671493        1.122518        0.007393  
    2         10.133748      -18.972984        0.010162  
    3         15.377159       26.505719       -0.026556  
    4         30.160585       -8.655253        0.009001  
 --------------------------------------------------------
 Analytic gradient from two-electron contribution:   CPU 375.55 s  wall 72.51 s

 Total ccman2 time:   CPU 2290.19 s  wall 407.25 s


 --------------------------------------------------------------

                    Orbital Energies (a.u.)
 --------------------------------------------------------------

 Alpha MOs
 -- Occupied --
********-180.9021-169.7090-169.7077-169.7077-104.8533 -80.0647 -37.9558
-33.1450 -33.1389 -33.1389 -24.3292 -24.3271 -24.3271 -24.3214 -24.3214
-15.6353 -10.5800  -8.0480  -8.0452  -8.0450  -7.6025  -7.2722  -5.5076
 -5.4949  -5.4937  -5.4934  -5.4930  -5.4929  -2.4317  -2.4249  -2.4248
 -2.4080  -2.4080  -1.2004  -1.1122  -0.8643  -0.7283  -0.5860  -0.5570
 -0.5300  -0.4684  -0.4683  -0.4311  -0.3822  -0.3726
 -- Virtual --
  0.0029   0.0277   0.0607   0.0688   0.0856   0.0859   0.1260   0.1363
  0.1520   0.1537   0.1995   0.2199   0.2299   0.2392   0.2583   0.3021
  0.3237   0.3246   0.3502   0.3808   0.3917   0.4722   0.5560   0.5668
  0.5862   0.5879   0.6113   0.6118   0.6171   0.6612   0.7717   0.7891
  0.8095   0.8790   0.9033   0.9380   0.9772   1.0660   1.1199   1.1339
  1.1519   1.1857   1.1941   1.2028   1.3113   1.4255   1.5030   1.5260
  1.5517   1.5935   1.7762   1.8608   1.9893   2.2790   2.4050   2.4232
  2.5182   2.6102   2.6377   2.7423   2.9465   4.2428   4.2784   4.4584
  4.4624   4.4760   4.4986   4.5302   4.7200   4.8603   6.5143   6.5262
  6.5521   7.4998  10.3601  14.7008  14.8007  14.8956  26.6767  26.7169
 27.0219  28.9527  29.5078  29.5174  29.5346  29.8525  29.8583  29.8645
 29.8802  29.9703  36.6893 130.5661 130.5734 130.5959 154.3342 166.1147
219.21571912.2544
 --------------------------------------------------------------

          Ground-State Mulliken Net Atomic Charges

     Atom                 Charge (a.u.)
  ----------------------------------------
      1 I                     0.128668
      2 N                    -0.318926
      3 P                     0.293127
      4 Cl                   -0.102868
  ----------------------------------------
  Sum of atomic charges =     0.000000

 -----------------------------------------------------------------
                    Cartesian Multipole Moments
 -----------------------------------------------------------------
    Charge (ESU x 10^10)
                 0.0000
    Dipole Moment (Debye)
         X       1.0718      Y      -1.9378      Z       0.0015
       Tot       2.2145
    Quadrupole Moments (Debye-Ang)
        XX     -59.9019     XY       2.0320     YY     -61.8605
        XZ      -0.0026     YZ       0.0011     ZZ     -59.4397
    Octopole Moments (Debye-Ang^2)
       XXX      87.9894    XXY      -3.0266    XYY      19.7569
       YYY       2.5885    XXZ      -0.0125    XYZ      -0.0004
       YYZ      -0.0143    XZZ      17.5649    YZZ       0.2356
       ZZZ      -0.0345
    Hexadecapole Moments (Debye-Ang^3)
      XXXX   -1495.7235   XXXY     -10.2445   XXYY    -273.5188
      XYYY      -0.8588   YYYY    -141.5517   XXXZ       0.0606
      XXYZ       0.0060   XYYZ       0.0210   YYYZ       0.0318
      XXZZ    -266.1184   XYZZ       1.0280   YYZZ     -35.9656
      XZZZ       0.0494   YZZZ       0.0269   ZZZZ     -79.4558
 -----------------------------------------------------------------
 DrvMan completing analytic gradient of the correlated energy
 Correlated dipole moment
            1
    1   0.4216665
    2  -0.7623977
    3   0.0006072
 Energy read as -7772.141526393
 Full Analytical Gradient: (in a.u., or Hartree/Bohr)
             1             2             3             4
    1    0.00003580    0.00004727   -0.00010006    0.00001699
    2   -0.00000400    0.00005518   -0.00001991   -0.00003127
    3   -0.00000542    0.00000718    0.00000327   -0.00000503
 Gradient time:  CPU 0.74 s  wall 0.76 s
 ----------------------------------------------------------------
             Standard Nuclear Orientation (Angstroms)
    I     Atom           X                Y                Z
 ----------------------------------------------------------------
    1      I       1.5447713206     0.0320918081     0.0000000000
    2      N      -0.4844515733     0.5326382385     0.0000000000
    3      P      -1.4849933026    -0.6871356918    -0.0000000000
    4      Cl     -3.3052834965     0.2869236400     0.0000000000
 ----------------------------------------------------------------
 Nuclear Repulsion Energy =   450.0242700386 hartrees
 There are       46 alpha and       46 beta electrons

                       Distance Matrix (Angstroms)
             I (  1)   N (  2)   P (  3)
   N (  2)  2.090046
   P (  3)  3.113962  1.577635
   Cl(  4)  4.856745  2.831513  2.064521

 Requested basis set is 6-311++G(d,p)
 There are 56 shells and 144 basis functions
 A cutoff of  1.0D-14 yielded   1290 shell pairs
 There are      9213 function pairs (     10283 Cartesian)
 Smallest overlap matrix eigenvalue = 2.32E-03
 Guess MOs from SCF MO coefficient file

 -----------------------------------------------------------------------
  General SCF calculation program by
  Eric Jon Sundstrom, Paul Horn, Yuezhi Mao, Dmitri Zuev, Alec White,
  David Stuck, Shaama M.S., Shane Yost, Joonho Lee, David Small,
  Daniel Levine, Susi Lehtola, Hugh Burton, Evgeny Epifanovsky
 -----------------------------------------------------------------------
 Hartree-Fock
 using 6 threads for integral computing
 -------------------------------------------------------
 OpenMP Integral computing Module                
 Release: version 2.0, May 2017, Q-Chem Inc. Pleasanton 
 -------------------------------------------------------
 A restricted SCF calculation will be
 performed using DIIS
 SCF converges when DIIS error is below 1.0e-08
 ---------------------------------------
  Cycle       Energy         DIIS error
 ---------------------------------------
    1   -7771.4853337378      1.09e-05  
    2   -7771.4853342529      3.11e-06  
    3   -7771.4853343228      1.57e-06  
    4   -7771.4853343352      7.95e-07  
    5   -7771.4853343405      4.03e-07  
    6   -7771.4853343429      2.00e-07  
    7   -7771.4853343438      8.26e-08  
    8   -7771.4853343440      3.01e-08  
    9   -7771.4853343441      1.16e-08  
   10   -7771.4853343441      4.52e-09  Convergence criterion met
 ---------------------------------------
 SCF time:   CPU 8.97s  wall 2.00s 
 SCF   energy in the final basis set =    -7771.4853343441
 Total energy in the final basis set =    -7771.4853343441


 ------------------------------------------------------------------------------

   CCMAN2: suite of methods based on coupled cluster
           and equation of motion theories.

   Components:
   * libvmm-1.3-trunk
     by Evgeny Epifanovsky, Ilya Kaliman.
   * libtensor-2.5-trunk
     by Evgeny Epifanovsky, Michael Wormit, Dmitry Zuev, Sam Manzer, 
        Ilya Kaliman.
   * libcc-2.5-trunk
     by Evgeny Epifanovsky, Arik Landau, Tomasz Kus, Kirill Khistyaev, 
        Dmitry Zuev, Prashant Manohar, Xintian Feng, Anna Krylov, 
        Matthew Goldey, Alec White, Thomas Jagau, Kaushik Nanda, 
        Anastasia Gunina, Alexander Kunitsa, Joonho Lee.

   CCMAN original authors:
   Anna I. Krylov, C. David Sherrill, Steven R. Gwaltney,
   Edward F. C. Byrd (2000)
   Sergey V. Levchenko, Lyudmila V. Slipchenko, Tao Wang,
   Ana-Maria C. Cristian (2003)
   Piotr A. Pieniazek, C. Melania Oana, Evgeny Epifanovsky (2007)
   Prashant Manohar (2009)

 ------------------------------------------------------------------------------


 Allocating and initializing 30808MB of RAM...
 Calculation will run on 6 cores.


 Alpha MOs, Restricted
 -- Occupied --                  
******* -180.90 -169.71 -169.71 -169.71 -104.85  -80.06  -37.96
  1 A     2 A     3 A     4 A     5 A     6 A     7 A     8 A                  
-33.145 -33.139 -33.139 -24.329 -24.327 -24.327 -24.321 -24.321
  9 A    10 A    11 A    12 A    13 A    14 A    15 A    16 A                  
-15.635 -10.580  -8.048  -8.045  -8.045  -7.602  -7.272  -5.508
 17 A    18 A    19 A    20 A    21 A    22 A    23 A    24 A                  
 -5.495  -5.494  -5.493  -5.493  -5.493  -2.432  -2.425  -2.425
 25 A    26 A    27 A    28 A    29 A    30 A    31 A    32 A                  
 -2.408  -2.408  -1.200  -1.112  -0.864  -0.728  -0.586  -0.557
 33 A    34 A    35 A    36 A    37 A    38 A    39 A    40 A                  
 -0.530  -0.468  -0.468  -0.431  -0.382  -0.373
 41 A    42 A    43 A    44 A    45 A    46 A                                  
 -- Virtual --                   
  0.003   0.028   0.061   0.069   0.086   0.086   0.126   0.136
 47 A    48 A    49 A    50 A    51 A    52 A    53 A    54 A                  
  0.152   0.154   0.200   0.220   0.230   0.239   0.258   0.302
 55 A    56 A    57 A    58 A    59 A    60 A    61 A    62 A                  
  0.324   0.325   0.350   0.381   0.392   0.472   0.556   0.567
 63 A    64 A    65 A    66 A    67 A    68 A    69 A    70 A                  
  0.586   0.588   0.611   0.612   0.617   0.661   0.772   0.789
 71 A    72 A    73 A    74 A    75 A    76 A    77 A    78 A                  
  0.809   0.879   0.903   0.938   0.977   1.066   1.120   1.134
 79 A    80 A    81 A    82 A    83 A    84 A    85 A    86 A                  
  1.152   1.186   1.194   1.203   1.311   1.426   1.503   1.526
 87 A    88 A    89 A    90 A    91 A    92 A    93 A    94 A                  
  1.552   1.594   1.776   1.861   1.989   2.279   2.405   2.423
 95 A    96 A    97 A    98 A    99 A   100 A   101 A   102 A                  
  2.518   2.610   2.638   2.742   2.947   4.243   4.279   4.459
103 A   104 A   105 A   106 A   107 A   108 A   109 A   110 A                  
  4.462   4.476   4.499   4.530   4.720   4.860   6.514   6.526
111 A   112 A   113 A   114 A   115 A   116 A   117 A   118 A                  
  6.552   7.500  10.360  14.701  14.801  14.896  26.677  26.717
119 A   120 A   121 A   122 A   123 A   124 A   125 A   126 A                  
 27.022  28.953  29.508  29.517  29.535  29.853  29.858  29.865
127 A   128 A   129 A   130 A   131 A   132 A   133 A   134 A                  
 29.880  29.970  36.689 130.566 130.573 130.596 154.334 166.115
135 A   136 A   137 A   138 A   139 A   140 A   141 A   142 A                  
219.2161912.254
143 A   144 A                                                                  

 Beta MOs, Restricted
 -- Occupied --                  
******* -180.90 -169.71 -169.71 -169.71 -104.85  -80.06  -37.96
  1 A     2 A     3 A     4 A     5 A     6 A     7 A     8 A                  
-33.145 -33.139 -33.139 -24.329 -24.327 -24.327 -24.321 -24.321
  9 A    10 A    11 A    12 A    13 A    14 A    15 A    16 A                  
-15.635 -10.580  -8.048  -8.045  -8.045  -7.602  -7.272  -5.508
 17 A    18 A    19 A    20 A    21 A    22 A    23 A    24 A                  
 -5.495  -5.494  -5.493  -5.493  -5.493  -2.432  -2.425  -2.425
 25 A    26 A    27 A    28 A    29 A    30 A    31 A    32 A                  
 -2.408  -2.408  -1.200  -1.112  -0.864  -0.728  -0.586  -0.557
 33 A    34 A    35 A    36 A    37 A    38 A    39 A    40 A                  
 -0.530  -0.468  -0.468  -0.431  -0.382  -0.373
 41 A    42 A    43 A    44 A    45 A    46 A                                  
 -- Virtual --                   
  0.003   0.028   0.061   0.069   0.086   0.086   0.126   0.136
 47 A    48 A    49 A    50 A    51 A    52 A    53 A    54 A                  
  0.152   0.154   0.200   0.220   0.230   0.239   0.258   0.302
 55 A    56 A    57 A    58 A    59 A    60 A    61 A    62 A                  
  0.324   0.325   0.350   0.381   0.392   0.472   0.556   0.567
 63 A    64 A    65 A    66 A    67 A    68 A    69 A    70 A                  
  0.586   0.588   0.611   0.612   0.617   0.661   0.772   0.789
 71 A    72 A    73 A    74 A    75 A    76 A    77 A    78 A                  
  0.809   0.879   0.903   0.938   0.977   1.066   1.120   1.134
 79 A    80 A    81 A    82 A    83 A    84 A    85 A    86 A                  
  1.152   1.186   1.194   1.203   1.311   1.426   1.503   1.526
 87 A    88 A    89 A    90 A    91 A    92 A    93 A    94 A                  
  1.552   1.594   1.776   1.861   1.989   2.279   2.405   2.423
 95 A    96 A    97 A    98 A    99 A   100 A   101 A   102 A                  
  2.518   2.610   2.638   2.742   2.947   4.243   4.279   4.459
103 A   104 A   105 A   106 A   107 A   108 A   109 A   110 A                  
  4.462   4.476   4.499   4.530   4.720   4.860   6.514   6.526
111 A   112 A   113 A   114 A   115 A   116 A   117 A   118 A                  
  6.552   7.500  10.360  14.701  14.801  14.896  26.677  26.717
119 A   120 A   121 A   122 A   123 A   124 A   125 A   126 A                  
 27.022  28.953  29.508  29.517  29.535  29.853  29.858  29.865
127 A   128 A   129 A   130 A   131 A   132 A   133 A   134 A                  
 29.880  29.970  36.689 130.566 130.573 130.596 154.334 166.115
135 A   136 A   137 A   138 A   139 A   140 A   141 A   142 A                  
219.2161912.254
143 A   144 A                                                                  

 Occupation and symmetry of molecular orbitals

 Point group: C1 (1 irreducible representation).

                           A     All 
 -------------------------------------
 All molecular orbitals:
  - Alpha                  144   144 
  - Beta                   144   144 
 -------------------------------------
 Alpha orbitals:
  - Frozen occupied        29    29  
  - Active occupied        17    17  
  - Active virtual         98    98  
  - Frozen virtual         0     0   
 -------------------------------------
 Beta orbitals:
  - Frozen occupied        29    29  
  - Active occupied        17    17  
  - Active virtual         98    98  
  - Frozen virtual         0     0   
 -------------------------------------

 Import integrals:   CPU 0.00 s  wall 0.00 s

 Import integrals:   CPU 75.00 s  wall 13.29 s

 MP2 amplitudes:   CPU 0.17 s  wall 0.12 s

Running a double precision version
           CCSD T amplitudes will be solved using DIIS.

           Start     Size      MaxIter   EConv     TConv     
           3         7         100       1.00e-07  1.00e-05  
 ------------------------------------------------------------------------------
           Energy (a.u.)   Ediff      Tdiff       Comment
 ------------------------------------------------------------------------------
         -7772.12409145                           
     1   -7772.11613756   7.95e-03   7.88e-01     
     2   -7772.13953627   2.34e-02   1.16e-01     
     3   -7772.13814021   1.40e-03   5.15e-02     
     4   -7772.14063376   2.49e-03   1.60e-02     Switched to DIIS steps.
     5   -7772.14148462   8.51e-04   1.23e-02     
     6   -7772.14151942   3.48e-05   2.44e-03     
     7   -7772.14152163   2.21e-06   1.28e-03     
     8   -7772.14152534   3.71e-06   2.96e-04     
     9   -7772.14152660   1.25e-06   2.04e-04     
    10   -7772.14152624   3.60e-07   6.64e-05     
    11   -7772.14152622   1.78e-08   2.94e-05     
    12   -7772.14152615   7.09e-08   1.26e-05     
    13   -7772.14152613   1.28e-08   4.21e-06     
 ------------------------------------------------------------------------------
         -7772.14152613                           CCSD T converged.

End of double precision
 SCF energy                 = -7771.48533434
 MP2 energy                 = -7772.12409145
 CCSD correlation energy     =    -0.65619179
 CCSD total energy           = -7772.14152613

 CCSD  T1^2 = 0.0136  T2^2 = 0.2776  Leading amplitudes:

 Amplitude    Orbitals with energies
  0.0303       41 (A) A                  ->    47 (A) A                   
              -0.5301                          0.0030                     
  0.0303       41 (A) B                  ->    47 (A) B                   
              -0.5301                          0.0030                     
 -0.0268       46 (A) A                  ->    47 (A) A                   
              -0.3726                          0.0030                     
 -0.0268       46 (A) B                  ->    47 (A) B                   
              -0.3726                          0.0030                     

 Amplitude    Orbitals with energies
 -0.0486       41 (A) A      41 (A) B    ->    47 (A) A      47 (A) B     
              -0.5301       -0.5301            0.0030        0.0030       
  0.0486       41 (A) A      41 (A) B    ->    47 (A) B      47 (A) A     
              -0.5301       -0.5301            0.0030        0.0030       
  0.0486       41 (A) B      41 (A) A    ->    47 (A) A      47 (A) B     
              -0.5301       -0.5301            0.0030        0.0030       
 -0.0486       41 (A) B      41 (A) A    ->    47 (A) B      47 (A) A     
              -0.5301       -0.5301            0.0030        0.0030       

 Computing CCSD intemediates for later calculations in double precision
 Finished.

Running a double precision version
           CCSD Lambda amplitudes will be solved using DIIS.
           Start     Size      MaxIter   EConv     LConv     
           3         7         100       1.00e-07  1.00e-05  
 ------------------------------------------------------------------------------
            Enorm      Ldiff       Comment
 ------------------------------------------------------------------------------
     1     5.40e-02   4.07e-02     
     2     1.44e-02   5.63e-03     
     3     6.13e-03   1.98e-03     
     4     3.54e-03   1.19e-03     Switched to DIIS steps.
     5     1.08e-03   6.52e-04     
     6     4.87e-04   1.65e-04     
     7     1.66e-04   3.52e-05     
     8     7.41e-05   4.12e-07     
     9     2.69e-05   2.46e-06     
    10     1.15e-05   8.22e-07     
    11     4.20e-06   6.16e-08     
    12     1.98e-06   3.46e-08     
    13     9.60e-07   8.83e-08     
    14     4.65e-07   1.35e-09     
    15     2.60e-07   2.86e-08     
    16     1.18e-07   7.40e-09     
    17     5.98e-08   2.19e-09     
 ------------------------------------------------------------------------------
                                   CCSD Lambda converged.

 Computing density matrices in double precision...
           Orbital response amplitudes will be solved using DIIS.
           Start     Size      MaxIter   EConv     LConv     
           3         7         100       1.00e-06  1.00e-06  
 ------------------------------------------------------------------------------
            Enorm      Ldiff       Comment
 ------------------------------------------------------------------------------
     1     8.38e-02   1.59e-02     
     2     4.72e-02   1.17e-02     
     3     4.92e-02   7.96e-03     
     4     1.50e-02   8.96e-03     Switched to DIIS steps.
     5     3.41e-03   4.64e-03     
     6     9.16e-04   5.23e-04     
     7     5.60e-04   2.84e-05     
     8     1.14e-04   1.31e-04     
     9     2.77e-05   9.66e-06     
    10     8.60e-06   2.63e-06     
    11     4.27e-06   7.04e-10     
    12     1.18e-06   2.22e-07     
    13     4.24e-07   2.45e-07     
 ------------------------------------------------------------------------------
                                   Orbital response converged.

 Computing density matrices... Done.
 CCSD calculation:   CPU 1830.70 s  wall 319.25 s

 Transferring MO TPDM to AO TPDM
 Transferring g2_o1o1o1o1
 Transferring g2_o1o1o1v1
 Transferring g2_o1o1v1v1
 Transferring g2_o1v1o1v1
 Transferring g2_o1v1v1v1
 Transferring g2_v1v1v1v1
 Adding separable TPDM
 Computing TPDM gradient
 --------------------------------------------------------
 2e gradient
  Atom          X               Y               Z
 --------------------------------------------------------
    1        -55.675097        1.122549        0.000001  
    2         10.131873      -18.972160       -0.000002  
    3         15.368604       26.515917        0.000002  
    4         30.174620       -8.666307       -0.000001  
 --------------------------------------------------------
 --------------------------------------------------------
 Final gradient
  Atom          X               Y               Z
 --------------------------------------------------------
    1        -55.675097        1.122549        0.000001  
    2         10.131873      -18.972160       -0.000002  
    3         15.368604       26.515917        0.000002  
    4         30.174620       -8.666307       -0.000001  
 --------------------------------------------------------
 Analytic gradient from two-electron contribution:   CPU 367.99 s  wall 72.20 s

 Total ccman2 time:   CPU 2280.36 s  wall 406.49 s


 --------------------------------------------------------------

                    Orbital Energies (a.u.)
 --------------------------------------------------------------

 Alpha MOs
 -- Occupied --
********-180.9021-169.7090-169.7076-169.7076-104.8534 -80.0647 -37.9557
-33.1449 -33.1388 -33.1388 -24.3291 -24.3271 -24.3271 -24.3213 -24.3213
-15.6353 -10.5801  -8.0481  -8.0453  -8.0451  -7.6024  -7.2722  -5.5076
 -5.4948  -5.4937  -5.4933  -5.4929  -5.4929  -2.4317  -2.4248  -2.4248
 -2.4080  -2.4080  -1.2004  -1.1123  -0.8642  -0.7283  -0.5860  -0.5570
 -0.5301  -0.4685  -0.4683  -0.4311  -0.3821  -0.3726
 -- Virtual --
  0.0030   0.0278   0.0608   0.0688   0.0857   0.0859   0.1260   0.1363
  0.1520   0.1536   0.1996   0.2200   0.2299   0.2392   0.2583   0.3021
  0.3237   0.3246   0.3502   0.3808   0.3917   0.4722   0.5559   0.5668
  0.5863   0.5879   0.6113   0.6118   0.6172   0.6613   0.7716   0.7891
  0.8093   0.8790   0.9034   0.9382   0.9772   1.0660   1.1197   1.1338
  1.1518   1.1858   1.1943   1.2030   1.3114   1.4256   1.5034   1.5261
  1.5518   1.5936   1.7763   1.8609   1.9893   2.2791   2.4051   2.4233
  2.5182   2.6101   2.6377   2.7424   2.9466   4.2428   4.2785   4.4585
  4.4625   4.4761   4.4987   4.5303   4.7200   4.8604   6.5144   6.5262
  6.5522   7.4999  10.3601  14.7009  14.8008  14.8957  26.6767  26.7169
 27.0225  28.9528  29.5079  29.5175  29.5347  29.8526  29.8584  29.8645
 29.8803  29.9704  36.6894 130.5662 130.5735 130.5960 154.3343 166.1148
219.21561912.2544
 --------------------------------------------------------------

          Ground-State Mulliken Net Atomic Charges

     Atom                 Charge (a.u.)
  ----------------------------------------
      1 I                     0.128534
      2 N                    -0.319128
      3 P                     0.292966
      4 Cl                   -0.102372
  ----------------------------------------
  Sum of atomic charges =     0.000000

 -----------------------------------------------------------------
                    Cartesian Multipole Moments
 -----------------------------------------------------------------
    Charge (ESU x 10^10)
                -0.0000
    Dipole Moment (Debye)
         X       1.0650      Y      -1.9365      Z       0.0000
       Tot       2.2100
    Quadrupole Moments (Debye-Ang)
        XX     -59.8808     XY       2.0289     YY     -61.8613
        XZ       0.0000     YZ       0.0000     ZZ     -59.4385
    Octopole Moments (Debye-Ang^2)
       XXX      87.8440    XXY      -3.0183    XYY      19.7375
       YYY       2.5939    XXZ       0.0000    XYZ      -0.0000
       YYZ      -0.0000    XZZ      17.5429    YZZ       0.2366
       ZZZ      -0.0000
    Hexadecapole Moments (Debye-Ang^3)
      XXXX   -1494.8564   XXXY     -10.2774   XXYY    -273.4128
      XYYY      -0.8812   YYYY    -141.5598   XXXZ       0.0000
      XXYZ       0.0000   XYYZ       0.0000   YYYZ       0.0000
      XXZZ    -266.0086   XYZZ       1.0219   YYZZ     -35.9662
      XZZZ       0.0000   YZZZ       0.0000   ZZZZ     -79.4539
 -----------------------------------------------------------------
 DrvMan completing analytic gradient of the correlated energy
 Correlated dipole moment
            1
    1   0.4190140
    2  -0.7618761
    3   0.0000000
 Energy read as -7772.141526135
 Full Analytical Gradient: (in a.u., or Hartree/Bohr)
             1             2             3             4
    1    0.00003187   -0.00000602   -0.00028812    0.00026227
    2   -0.00000302    0.00003648    0.00010045   -0.00013392
    3   -0.00000001    0.00000001   -0.00000001    0.00000001
 Gradient time:  CPU 0.79 s  wall 0.80 s
 ----------------------------------------------------------------
             Standard Nuclear Orientation (Angstroms)
    I     Atom           X                Y                Z
 ----------------------------------------------------------------
    1      I       1.5447713206     0.0320918081     0.0000000000
    2      N      -0.4844515733     0.5326382385     0.0000000000
    3      P      -1.4849933026    -0.6871356918    -0.0000000000
    4      Cl     -3.3072834965     0.2869236400     0.0000000000
 ----------------------------------------------------------------
 Nuclear Repulsion Energy =   449.9124899768 hartrees
 There are       46 alpha and       46 beta electrons

                       Distance Matrix (Angstroms)
             I (  1)   N (  2)   P (  3)
   N (  2)  2.090046
   P (  3)  3.113962  1.577635
   Cl(  4)  4.858742  2.833506  2.066285

 Requested basis set is 6-311++G(d,p)
 There are 56 shells and 144 basis functions
 A cutoff of  1.0D-14 yielded   1290 shell pairs
 There are      9213 function pairs (     10283 Cartesian)
 Smallest overlap matrix eigenvalue = 2.32E-03
 Guess MOs from SCF MO coefficient file

 -----------------------------------------------------------------------
  General SCF calculation program by
  Eric Jon Sundstrom, Paul Horn, Yuezhi Mao, Dmitri Zuev, Alec White,
  David Stuck, Shaama M.S., Shane Yost, Joonho Lee, David Small,
  Daniel Levine, Susi Lehtola, Hugh Burton, Evgeny Epifanovsky
 -----------------------------------------------------------------------
 Hartree-Fock
 using 6 threads for integral computing
 -------------------------------------------------------
 OpenMP Integral computing Module                
 Release: version 2.0, May 2017, Q-Chem Inc. Pleasanton 
 -------------------------------------------------------
 A restricted SCF calculation will be
 performed using DIIS
 SCF converges when DIIS error is below 1.0e-08
 ---------------------------------------
  Cycle       Energy         DIIS error
 ---------------------------------------
    1   -7771.4853274140      1.43e-05  
    2   -7771.4853281431      3.78e-06  
    3   -7771.4853282036      2.19e-06  
    4   -7771.4853282174      7.88e-07  
    5   -7771.4853282199      2.58e-07  
    6   -7771.4853282205      9.69e-08  
    7   -7771.4853282205      4.81e-08  
    8   -7771.4853282205      2.24e-08  
    9   -7771.4853282206      8.10e-09  Convergence criterion met
 ---------------------------------------
 SCF time:   CPU 8.11s  wall 2.00s 
 SCF   energy in the final basis set =    -7771.4853282206
 Total energy in the final basis set =    -7771.4853282206


 ------------------------------------------------------------------------------

   CCMAN2: suite of methods based on coupled cluster
           and equation of motion theories.

   Components:
   * libvmm-1.3-trunk
     by Evgeny Epifanovsky, Ilya Kaliman.
   * libtensor-2.5-trunk
     by Evgeny Epifanovsky, Michael Wormit, Dmitry Zuev, Sam Manzer, 
        Ilya Kaliman.
   * libcc-2.5-trunk
     by Evgeny Epifanovsky, Arik Landau, Tomasz Kus, Kirill Khistyaev, 
        Dmitry Zuev, Prashant Manohar, Xintian Feng, Anna Krylov, 
        Matthew Goldey, Alec White, Thomas Jagau, Kaushik Nanda, 
        Anastasia Gunina, Alexander Kunitsa, Joonho Lee.

   CCMAN original authors:
   Anna I. Krylov, C. David Sherrill, Steven R. Gwaltney,
   Edward F. C. Byrd (2000)
   Sergey V. Levchenko, Lyudmila V. Slipchenko, Tao Wang,
   Ana-Maria C. Cristian (2003)
   Piotr A. Pieniazek, C. Melania Oana, Evgeny Epifanovsky (2007)
   Prashant Manohar (2009)

 ------------------------------------------------------------------------------


 Allocating and initializing 30808MB of RAM...
 Calculation will run on 6 cores.


 Alpha MOs, Restricted
 -- Occupied --                  
******* -180.90 -169.71 -169.71 -169.71 -104.85  -80.06  -37.96
  1 A     2 A     3 A     4 A     5 A     6 A     7 A     8 A                  
-33.145 -33.139 -33.139 -24.329 -24.327 -24.327 -24.321 -24.321
  9 A    10 A    11 A    12 A    13 A    14 A    15 A    16 A                  
-15.635 -10.580  -8.048  -8.045  -8.045  -7.603  -7.272  -5.508
 17 A    18 A    19 A    20 A    21 A    22 A    23 A    24 A                  
 -5.495  -5.494  -5.493  -5.493  -5.493  -2.432  -2.425  -2.425
 25 A    26 A    27 A    28 A    29 A    30 A    31 A    32 A                  
 -2.408  -2.408  -1.200  -1.112  -0.864  -0.728  -0.586  -0.557
 33 A    34 A    35 A    36 A    37 A    38 A    39 A    40 A                  
 -0.530  -0.468  -0.468  -0.431  -0.382  -0.373
 41 A    42 A    43 A    44 A    45 A    46 A                                  
 -- Virtual --                   
  0.003   0.028   0.061   0.069   0.086   0.086   0.126   0.136
 47 A    48 A    49 A    50 A    51 A    52 A    53 A    54 A                  
  0.152   0.154   0.200   0.220   0.230   0.239   0.258   0.302
 55 A    56 A    57 A    58 A    59 A    60 A    61 A    62 A                  
  0.324   0.325   0.350   0.381   0.392   0.472   0.556   0.567
 63 A    64 A    65 A    66 A    67 A    68 A    69 A    70 A                  
  0.586   0.588   0.611   0.612   0.617   0.661   0.772   0.789
 71 A    72 A    73 A    74 A    75 A    76 A    77 A    78 A                  
  0.810   0.879   0.903   0.938   0.977   1.066   1.120   1.134
 79 A    80 A    81 A    82 A    83 A    84 A    85 A    86 A                  
  1.152   1.186   1.194   1.203   1.311   1.425   1.503   1.526
 87 A    88 A    89 A    90 A    91 A    92 A    93 A    94 A                  
  1.552   1.593   1.776   1.861   1.989   2.279   2.405   2.423
 95 A    96 A    97 A    98 A    99 A   100 A   101 A   102 A                  
  2.518   2.610   2.638   2.742   2.946   4.243   4.278   4.458
103 A   104 A   105 A   106 A   107 A   108 A   109 A   110 A                  
  4.462   4.476   4.499   4.530   4.720   4.860   6.514   6.526
111 A   112 A   113 A   114 A   115 A   116 A   117 A   118 A                  
  6.552   7.500  10.360  14.701  14.801  14.896  26.677  26.717
119 A   120 A   121 A   122 A   123 A   124 A   125 A   126 A                  
 27.021  28.953  29.508  29.517  29.535  29.852  29.858  29.864
127 A   128 A   129 A   130 A   131 A   132 A   133 A   134 A                  
 29.880  29.970  36.689 130.566 130.573 130.596 154.334 166.115
135 A   136 A   137 A   138 A   139 A   140 A   141 A   142 A                  
219.2161912.254
143 A   144 A                                                                  

 Beta MOs, Restricted
 -- Occupied --                  
******* -180.90 -169.71 -169.71 -169.71 -104.85  -80.06  -37.96
  1 A     2 A     3 A     4 A     5 A     6 A     7 A     8 A                  
-33.145 -33.139 -33.139 -24.329 -24.327 -24.327 -24.321 -24.321
  9 A    10 A    11 A    12 A    13 A    14 A    15 A    16 A                  
-15.635 -10.580  -8.048  -8.045  -8.045  -7.603  -7.272  -5.508
 17 A    18 A    19 A    20 A    21 A    22 A    23 A    24 A                  
 -5.495  -5.494  -5.493  -5.493  -5.493  -2.432  -2.425  -2.425
 25 A    26 A    27 A    28 A    29 A    30 A    31 A    32 A                  
 -2.408  -2.408  -1.200  -1.112  -0.864  -0.728  -0.586  -0.557
 33 A    34 A    35 A    36 A    37 A    38 A    39 A    40 A                  
 -0.530  -0.468  -0.468  -0.431  -0.382  -0.373
 41 A    42 A    43 A    44 A    45 A    46 A                                  
 -- Virtual --                   
  0.003   0.028   0.061   0.069   0.086   0.086   0.126   0.136
 47 A    48 A    49 A    50 A    51 A    52 A    53 A    54 A                  
  0.152   0.154   0.200   0.220   0.230   0.239   0.258   0.302
 55 A    56 A    57 A    58 A    59 A    60 A    61 A    62 A                  
  0.324   0.325   0.350   0.381   0.392   0.472   0.556   0.567
 63 A    64 A    65 A    66 A    67 A    68 A    69 A    70 A                  
  0.586   0.588   0.611   0.612   0.617   0.661   0.772   0.789
 71 A    72 A    73 A    74 A    75 A    76 A    77 A    78 A                  
  0.810   0.879   0.903   0.938   0.977   1.066   1.120   1.134
 79 A    80 A    81 A    82 A    83 A    84 A    85 A    86 A                  
  1.152   1.186   1.194   1.203   1.311   1.425   1.503   1.526
 87 A    88 A    89 A    90 A    91 A    92 A    93 A    94 A                  
  1.552   1.593   1.776   1.861   1.989   2.279   2.405   2.423
 95 A    96 A    97 A    98 A    99 A   100 A   101 A   102 A                  
  2.518   2.610   2.638   2.742   2.946   4.243   4.278   4.458
103 A   104 A   105 A   106 A   107 A   108 A   109 A   110 A                  
  4.462   4.476   4.499   4.530   4.720   4.860   6.514   6.526
111 A   112 A   113 A   114 A   115 A   116 A   117 A   118 A                  
  6.552   7.500  10.360  14.701  14.801  14.896  26.677  26.717
119 A   120 A   121 A   122 A   123 A   124 A   125 A   126 A                  
 27.021  28.953  29.508  29.517  29.535  29.852  29.858  29.864
127 A   128 A   129 A   130 A   131 A   132 A   133 A   134 A                  
 29.880  29.970  36.689 130.566 130.573 130.596 154.334 166.115
135 A   136 A   137 A   138 A   139 A   140 A   141 A   142 A                  
219.2161912.254
143 A   144 A                                                                  

 Occupation and symmetry of molecular orbitals

 Point group: C1 (1 irreducible representation).

                           A     All 
 -------------------------------------
 All molecular orbitals:
  - Alpha                  144   144 
  - Beta                   144   144 
 -------------------------------------
 Alpha orbitals:
  - Frozen occupied        29    29  
  - Active occupied        17    17  
  - Active virtual         98    98  
  - Frozen virtual         0     0   
 -------------------------------------
 Beta orbitals:
  - Frozen occupied        29    29  
  - Active occupied        17    17  
  - Active virtual         98    98  
  - Frozen virtual         0     0   
 -------------------------------------

 Import integrals:   CPU 0.00 s  wall 0.00 s

 Import integrals:   CPU 73.69 s  wall 12.86 s

 MP2 amplitudes:   CPU 0.17 s  wall 0.12 s

Running a double precision version
           CCSD T amplitudes will be solved using DIIS.

           Start     Size      MaxIter   EConv     TConv     
           3         7         100       1.00e-07  1.00e-05  
 ------------------------------------------------------------------------------
           Energy (a.u.)   Ediff      Tdiff       Comment
 ------------------------------------------------------------------------------
         -7772.12408341                           
     1   -7772.11613082   7.95e-03   7.88e-01     
     2   -7772.13953498   2.34e-02   1.16e-01     
     3   -7772.13813865   1.40e-03   5.15e-02     
     4   -7772.14063322   2.49e-03   1.60e-02     Switched to DIIS steps.
     5   -7772.14148457   8.51e-04   1.23e-02     
     6   -7772.14151949   3.49e-05   2.44e-03     
     7   -7772.14152169   2.20e-06   1.28e-03     
     8   -7772.14152540   3.71e-06   2.96e-04     
     9   -7772.14152666   1.26e-06   2.05e-04     
    10   -7772.14152630   3.60e-07   6.65e-05     
    11   -7772.14152629   1.64e-08   2.93e-05     
    12   -7772.14152621   7.13e-08   1.26e-05     
    13   -7772.14152620   1.26e-08   4.20e-06     
 ------------------------------------------------------------------------------
         -7772.14152620                           CCSD T converged.

End of double precision
 SCF energy                 = -7771.48532822
 MP2 energy                 = -7772.12408341
 CCSD correlation energy     =    -0.65619798
 CCSD total energy           = -7772.14152620

 CCSD  T1^2 = 0.0136  T2^2 = 0.2777  Leading amplitudes:

 Amplitude    Orbitals with energies
 -0.0302       41 (A) A                  ->    47 (A) A                   
              -0.5299                          0.0029                     
 -0.0302       41 (A) B                  ->    47 (A) B                   
              -0.5299                          0.0029                     
  0.0268       46 (A) A                  ->    47 (A) A                   
              -0.3727                          0.0029                     
  0.0268       46 (A) B                  ->    47 (A) B                   
              -0.3727                          0.0029                     

 Amplitude    Orbitals with energies
 -0.0489       41 (A) A      41 (A) B    ->    47 (A) A      47 (A) B     
              -0.5299       -0.5299            0.0029        0.0029       
  0.0489       41 (A) A      41 (A) B    ->    47 (A) B      47 (A) A     
              -0.5299       -0.5299            0.0029        0.0029       
  0.0489       41 (A) B      41 (A) A    ->    47 (A) A      47 (A) B     
              -0.5299       -0.5299            0.0029        0.0029       
 -0.0489       41 (A) B      41 (A) A    ->    47 (A) B      47 (A) A     
              -0.5299       -0.5299            0.0029        0.0029       

 Computing CCSD intemediates for later calculations in double precision
 Finished.

Running a double precision version
           CCSD Lambda amplitudes will be solved using DIIS.
           Start     Size      MaxIter   EConv     LConv     
           3         7         100       1.00e-07  1.00e-05  
 ------------------------------------------------------------------------------
            Enorm      Ldiff       Comment
 ------------------------------------------------------------------------------
     1     5.40e-02   4.07e-02     
     2     1.44e-02   5.64e-03     
     3     6.14e-03   1.98e-03     
     4     3.54e-03   1.19e-03     Switched to DIIS steps.
     5     1.08e-03   6.52e-04     
     6     4.88e-04   1.66e-04     
     7     1.66e-04   3.52e-05     
     8     7.42e-05   3.69e-07     
     9     2.69e-05   2.49e-06     
    10     1.15e-05   8.36e-07     
    11     4.23e-06   6.80e-08     
    12     2.00e-06   3.65e-08     
    13     9.76e-07   9.02e-08     
    14     4.75e-07   2.24e-09     
    15     2.66e-07   2.94e-08     
    16     1.21e-07   7.75e-09     
    17     6.09e-08   2.29e-09     
 ------------------------------------------------------------------------------
                                   CCSD Lambda converged.

 Computing density matrices in double precision...
           Orbital response amplitudes will be solved using DIIS.
           Start     Size      MaxIter   EConv     LConv     
           3         7         100       1.00e-06  1.00e-06  
 ------------------------------------------------------------------------------
            Enorm      Ldiff       Comment
 ------------------------------------------------------------------------------
     1     8.38e-02   1.58e-02     
     2     4.72e-02   1.17e-02     
     3     4.92e-02   7.99e-03     
     4     1.50e-02   8.98e-03     Switched to DIIS steps.
     5     3.42e-03   4.64e-03     
     6     9.18e-04   5.24e-04     
     7     5.61e-04   2.84e-05     
     8     1.14e-04   1.32e-04     
     9     2.78e-05   9.70e-06     
    10     8.62e-06   2.64e-06     
    11     4.26e-06   2.41e-09     
    12     1.19e-06   2.22e-07     
    13     4.25e-07   2.46e-07     
 ------------------------------------------------------------------------------
                                   Orbital response converged.

 Computing density matrices... Done.
 CCSD calculation:   CPU 1832.72 s  wall 319.36 s

 Transferring MO TPDM to AO TPDM
 Transferring g2_o1o1o1o1
 Transferring g2_o1o1o1v1
 Transferring g2_o1o1v1v1
 Transferring g2_o1v1o1v1
 Transferring g2_o1v1v1v1
 Transferring g2_v1v1v1v1
 Adding separable TPDM
 Computing TPDM gradient
 --------------------------------------------------------
 2e gradient
  Atom          X               Y               Z
 --------------------------------------------------------
    1        -55.667893        1.122489        0.000000  
    2         10.135613      -18.973826        0.000000  
    3         15.385726       26.495556       -0.000000  
    4         30.146554       -8.644219       -0.000000  
 --------------------------------------------------------
 --------------------------------------------------------
 Final gradient
  Atom          X               Y               Z
 --------------------------------------------------------
    1        -55.667893        1.122489        0.000000  
    2         10.135613      -18.973826        0.000000  
    3         15.385726       26.495556       -0.000000  
    4         30.146554       -8.644219       -0.000000  
 --------------------------------------------------------
 Analytic gradient from two-electron contribution:   CPU 366.47 s  wall 71.59 s

 Total ccman2 time:   CPU 2279.24 s  wall 405.45 s


 --------------------------------------------------------------

                    Orbital Energies (a.u.)
 --------------------------------------------------------------

 Alpha MOs
 -- Occupied --
********-180.9022-169.7091-169.7077-169.7077-104.8532 -80.0648 -37.9558
-33.1450 -33.1390 -33.1389 -24.3292 -24.3272 -24.3272 -24.3215 -24.3215
-15.6354 -10.5799  -8.0479  -8.0451  -8.0449  -7.6026  -7.2723  -5.5077
 -5.4950  -5.4938  -5.4935  -5.4930  -5.4930  -2.4318  -2.4249  -2.4249
 -2.4081  -2.4081  -1.2003  -1.1120  -0.8643  -0.7283  -0.5859  -0.5569
 -0.5299  -0.4684  -0.4683  -0.4311  -0.3822  -0.3727
 -- Virtual --
  0.0029   0.0277   0.0607   0.0688   0.0856   0.0859   0.1259   0.1362
  0.1520   0.1537   0.1995   0.2199   0.2299   0.2392   0.2582   0.3021
  0.3237   0.3245   0.3502   0.3808   0.3917   0.4722   0.5561   0.5667
  0.5861   0.5879   0.6113   0.6118   0.6170   0.6612   0.7717   0.7892
  0.8097   0.8790   0.9033   0.9379   0.9772   1.0660   1.1200   1.1340
  1.1519   1.1857   1.1939   1.2026   1.3112   1.4254   1.5026   1.5260
  1.5516   1.5935   1.7761   1.8607   1.9893   2.2790   2.4049   2.4232
  2.5181   2.6103   2.6377   2.7421   2.9464   4.2427   4.2783   4.4584
  4.4623   4.4760   4.4986   4.5302   4.7199   4.8602   6.5142   6.5261
  6.5520   7.4997  10.3602  14.7007  14.8007  14.8955  26.6767  26.7169
 27.0214  28.9526  29.5077  29.5174  29.5345  29.8525  29.8582  29.8644
 29.8802  29.9703  36.6893 130.5660 130.5734 130.5959 154.3341 166.1146
219.21571912.2543
 --------------------------------------------------------------

          Ground-State Mulliken Net Atomic Charges

     Atom                 Charge (a.u.)
  ----------------------------------------
      1 I                     0.128801
      2 N                    -0.318725
      3 P                     0.293287
      4 Cl                   -0.103364
  ----------------------------------------
  Sum of atomic charges =    -0.000000

 -----------------------------------------------------------------
                    Cartesian Multipole Moments
 -----------------------------------------------------------------
    Charge (ESU x 10^10)
                 0.0000
    Dipole Moment (Debye)
         X       1.0785      Y      -1.9391      Z      -0.0000
       Tot       2.2189
    Quadrupole Moments (Debye-Ang)
        XX     -59.9230     XY       2.0352     YY     -61.8598
        XZ       0.0000     YZ       0.0000     ZZ     -59.4408
    Octopole Moments (Debye-Ang^2)
       XXX      88.1349    XXY      -3.0350    XYY      19.7762
       YYY       2.5832    XXZ      -0.0000    XYZ      -0.0000
       YYZ      -0.0000    XZZ      17.5868    YZZ       0.2347
       ZZZ      -0.0000
    Hexadecapole Moments (Debye-Ang^3)
      XXXX   -1496.5911   XXXY     -10.2117   XXYY    -273.6248
      XYYY      -0.8364   YYYY    -141.5437   XXXZ      -0.0000
      XXYZ       0.0000   XYYZ       0.0000   YYYZ       0.0000
      XXZZ    -266.2283   XYZZ       1.0341   YYZZ     -35.9649
      XZZZ       0.0000   YZZZ       0.0000   ZZZZ     -79.4577
 -----------------------------------------------------------------
 DrvMan completing analytic gradient of the correlated energy
 Correlated dipole moment
            1
    1   0.4243177
    2  -0.7629189
    3  -0.0000000
 Energy read as -7772.141526202
 Full Analytical Gradient: (in a.u., or Hartree/Bohr)
             1             2             3             4
    1    0.00003966    0.00010013    0.00008736   -0.00022715
    2   -0.00000502    0.00007355   -0.00013928    0.00007075
    3   -0.00000000    0.00000000   -0.00000000    0.00000000
 Gradient time:  CPU 0.80 s  wall 0.82 s
 ----------------------------------------------------------------
             Standard Nuclear Orientation (Angstroms)
    I     Atom           X                Y                Z
 ----------------------------------------------------------------
    1      I       1.5447713206     0.0320918081     0.0000000000
    2      N      -0.4844515733     0.5326382385     0.0000000000
    3      P      -1.4849933026    -0.6871356918    -0.0000000000
    4      Cl     -3.3062834965     0.2879236400     0.0000000000
 ----------------------------------------------------------------
 Nuclear Repulsion Energy =   449.9530598439 hartrees
 There are       46 alpha and       46 beta electrons

                       Distance Matrix (Angstroms)
             I (  1)   N (  2)   P (  3)
   N (  2)  2.090046
   P (  3)  3.113962  1.577635
   Cl(  4)  4.857796  2.832423  2.065875

 Requested basis set is 6-311++G(d,p)
 There are 56 shells and 144 basis functions
 A cutoff of  1.0D-14 yielded   1290 shell pairs
 There are      9213 function pairs (     10283 Cartesian)
 Smallest overlap matrix eigenvalue = 2.32E-03
 Guess MOs from SCF MO coefficient file

 -----------------------------------------------------------------------
  General SCF calculation program by
  Eric Jon Sundstrom, Paul Horn, Yuezhi Mao, Dmitri Zuev, Alec White,
  David Stuck, Shaama M.S., Shane Yost, Joonho Lee, David Small,
  Daniel Levine, Susi Lehtola, Hugh Burton, Evgeny Epifanovsky
 -----------------------------------------------------------------------
 Hartree-Fock
 using 6 threads for integral computing
 -------------------------------------------------------
 OpenMP Integral computing Module                
 Release: version 2.0, May 2017, Q-Chem Inc. Pleasanton 
 -------------------------------------------------------
 A restricted SCF calculation will be
 performed using DIIS
 SCF converges when DIIS error is below 1.0e-08
 ---------------------------------------
  Cycle       Energy         DIIS error
 ---------------------------------------
    1   -7771.4853245735      6.32e-06  
    2   -7771.4853247504      1.87e-06  
    3   -7771.4853247703      1.14e-06  
    4   -7771.4853247748      3.98e-07  
    5   -7771.4853247756      1.19e-07  
    6   -7771.4853247758      4.24e-08  
    7   -7771.4853247756      1.85e-08  
    8   -7771.4853247757      8.83e-09  Convergence criterion met
 ---------------------------------------
 SCF time:   CPU 7.12s  wall 2.00s 
 SCF   energy in the final basis set =    -7771.4853247757
 Total energy in the final basis set =    -7771.4853247757


 ------------------------------------------------------------------------------

   CCMAN2: suite of methods based on coupled cluster
           and equation of motion theories.

   Components:
   * libvmm-1.3-trunk
     by Evgeny Epifanovsky, Ilya Kaliman.
   * libtensor-2.5-trunk
     by Evgeny Epifanovsky, Michael Wormit, Dmitry Zuev, Sam Manzer, 
        Ilya Kaliman.
   * libcc-2.5-trunk
     by Evgeny Epifanovsky, Arik Landau, Tomasz Kus, Kirill Khistyaev, 
        Dmitry Zuev, Prashant Manohar, Xintian Feng, Anna Krylov, 
        Matthew Goldey, Alec White, Thomas Jagau, Kaushik Nanda, 
        Anastasia Gunina, Alexander Kunitsa, Joonho Lee.

   CCMAN original authors:
   Anna I. Krylov, C. David Sherrill, Steven R. Gwaltney,
   Edward F. C. Byrd (2000)
   Sergey V. Levchenko, Lyudmila V. Slipchenko, Tao Wang,
   Ana-Maria C. Cristian (2003)
   Piotr A. Pieniazek, C. Melania Oana, Evgeny Epifanovsky (2007)
   Prashant Manohar (2009)

 ------------------------------------------------------------------------------


 Allocating and initializing 30808MB of RAM...
 Calculation will run on 6 cores.


 Alpha MOs, Restricted
 -- Occupied --                  
******* -180.90 -169.71 -169.71 -169.71 -104.85  -80.06  -37.96
  1 A     2 A     3 A     4 A     5 A     6 A     7 A     8 A                  
-33.145 -33.139 -33.139 -24.329 -24.327 -24.327 -24.321 -24.321
  9 A    10 A    11 A    12 A    13 A    14 A    15 A    16 A                  
-15.635 -10.580  -8.048  -8.045  -8.045  -7.603  -7.272  -5.508
 17 A    18 A    19 A    20 A    21 A    22 A    23 A    24 A                  
 -5.495  -5.494  -5.493  -5.493  -5.493  -2.432  -2.425  -2.425
 25 A    26 A    27 A    28 A    29 A    30 A    31 A    32 A                  
 -2.408  -2.408  -1.200  -1.112  -0.864  -0.728  -0.586  -0.557
 33 A    34 A    35 A    36 A    37 A    38 A    39 A    40 A                  
 -0.530  -0.468  -0.468  -0.431  -0.382  -0.373
 41 A    42 A    43 A    44 A    45 A    46 A                                  
 -- Virtual --                   
  0.003   0.028   0.061   0.069   0.086   0.086   0.126   0.136
 47 A    48 A    49 A    50 A    51 A    52 A    53 A    54 A                  
  0.152   0.154   0.200   0.220   0.230   0.239   0.258   0.302
 55 A    56 A    57 A    58 A    59 A    60 A    61 A    62 A                  
  0.324   0.325   0.350   0.381   0.392   0.472   0.556   0.567
 63 A    64 A    65 A    66 A    67 A    68 A    69 A    70 A                  
  0.586   0.588   0.611   0.612   0.617   0.661   0.772   0.789
 71 A    72 A    73 A    74 A    75 A    76 A    77 A    78 A                  
  0.810   0.879   0.903   0.938   0.977   1.066   1.120   1.134
 79 A    80 A    81 A    82 A    83 A    84 A    85 A    86 A                  
  1.152   1.186   1.194   1.203   1.311   1.425   1.503   1.526
 87 A    88 A    89 A    90 A    91 A    92 A    93 A    94 A                  
  1.552   1.594   1.776   1.861   1.989   2.279   2.405   2.423
 95 A    96 A    97 A    98 A    99 A   100 A   101 A   102 A                  
  2.518   2.610   2.638   2.742   2.946   4.243   4.278   4.458
103 A   104 A   105 A   106 A   107 A   108 A   109 A   110 A                  
  4.462   4.476   4.499   4.530   4.720   4.860   6.514   6.526
111 A   112 A   113 A   114 A   115 A   116 A   117 A   118 A                  
  6.552   7.500  10.360  14.701  14.801  14.896  26.677  26.717
119 A   120 A   121 A   122 A   123 A   124 A   125 A   126 A                  
 27.022  28.953  29.508  29.517  29.535  29.853  29.858  29.864
127 A   128 A   129 A   130 A   131 A   132 A   133 A   134 A                  
 29.880  29.970  36.689 130.566 130.573 130.596 154.334 166.115
135 A   136 A   137 A   138 A   139 A   140 A   141 A   142 A                  
219.2161912.254
143 A   144 A                                                                  

 Beta MOs, Restricted
 -- Occupied --                  
******* -180.90 -169.71 -169.71 -169.71 -104.85  -80.06  -37.96
  1 A     2 A     3 A     4 A     5 A     6 A     7 A     8 A                  
-33.145 -33.139 -33.139 -24.329 -24.327 -24.327 -24.321 -24.321
  9 A    10 A    11 A    12 A    13 A    14 A    15 A    16 A                  
-15.635 -10.580  -8.048  -8.045  -8.045  -7.603  -7.272  -5.508
 17 A    18 A    19 A    20 A    21 A    22 A    23 A    24 A                  
 -5.495  -5.494  -5.493  -5.493  -5.493  -2.432  -2.425  -2.425
 25 A    26 A    27 A    28 A    29 A    30 A    31 A    32 A                  
 -2.408  -2.408  -1.200  -1.112  -0.864  -0.728  -0.586  -0.557
 33 A    34 A    35 A    36 A    37 A    38 A    39 A    40 A                  
 -0.530  -0.468  -0.468  -0.431  -0.382  -0.373
 41 A    42 A    43 A    44 A    45 A    46 A                                  
 -- Virtual --                   
  0.003   0.028   0.061   0.069   0.086   0.086   0.126   0.136
 47 A    48 A    49 A    50 A    51 A    52 A    53 A    54 A                  
  0.152   0.154   0.200   0.220   0.230   0.239   0.258   0.302
 55 A    56 A    57 A    58 A    59 A    60 A    61 A    62 A                  
  0.324   0.325   0.350   0.381   0.392   0.472   0.556   0.567
 63 A    64 A    65 A    66 A    67 A    68 A    69 A    70 A                  
  0.586   0.588   0.611   0.612   0.617   0.661   0.772   0.789
 71 A    72 A    73 A    74 A    75 A    76 A    77 A    78 A                  
  0.810   0.879   0.903   0.938   0.977   1.066   1.120   1.134
 79 A    80 A    81 A    82 A    83 A    84 A    85 A    86 A                  
  1.152   1.186   1.194   1.203   1.311   1.425   1.503   1.526
 87 A    88 A    89 A    90 A    91 A    92 A    93 A    94 A                  
  1.552   1.594   1.776   1.861   1.989   2.279   2.405   2.423
 95 A    96 A    97 A    98 A    99 A   100 A   101 A   102 A                  
  2.518   2.610   2.638   2.742   2.946   4.243   4.278   4.458
103 A   104 A   105 A   106 A   107 A   108 A   109 A   110 A                  
  4.462   4.476   4.499   4.530   4.720   4.860   6.514   6.526
111 A   112 A   113 A   114 A   115 A   116 A   117 A   118 A                  
  6.552   7.500  10.360  14.701  14.801  14.896  26.677  26.717
119 A   120 A   121 A   122 A   123 A   124 A   125 A   126 A                  
 27.022  28.953  29.508  29.517  29.535  29.853  29.858  29.864
127 A   128 A   129 A   130 A   131 A   132 A   133 A   134 A                  
 29.880  29.970  36.689 130.566 130.573 130.596 154.334 166.115
135 A   136 A   137 A   138 A   139 A   140 A   141 A   142 A                  
219.2161912.254
143 A   144 A                                                                  

 Occupation and symmetry of molecular orbitals

 Point group: C1 (1 irreducible representation).

                           A     All 
 -------------------------------------
 All molecular orbitals:
  - Alpha                  144   144 
  - Beta                   144   144 
 -------------------------------------
 Alpha orbitals:
  - Frozen occupied        29    29  
  - Active occupied        17    17  
  - Active virtual         98    98  
  - Frozen virtual         0     0   
 -------------------------------------
 Beta orbitals:
  - Frozen occupied        29    29  
  - Active occupied        17    17  
  - Active virtual         98    98  
  - Frozen virtual         0     0   
 -------------------------------------

 Import integrals:   CPU 0.00 s  wall 0.00 s

 Import integrals:   CPU 75.95 s  wall 13.71 s

 MP2 amplitudes:   CPU 0.18 s  wall 0.17 s

Running a double precision version
           CCSD T amplitudes will be solved using DIIS.

           Start     Size      MaxIter   EConv     TConv     
           3         7         100       1.00e-07  1.00e-05  
 ------------------------------------------------------------------------------
           Energy (a.u.)   Ediff      Tdiff       Comment
 ------------------------------------------------------------------------------
         -7772.12408661                           
     1   -7772.11613155   7.96e-03   7.88e-01     
     2   -7772.13953562   2.34e-02   1.16e-01     
     3   -7772.13813892   1.40e-03   5.15e-02     
     4   -7772.14063344   2.49e-03   1.60e-02     Switched to DIIS steps.
     5   -7772.14148477   8.51e-04   1.23e-02     
     6   -7772.14151966   3.49e-05   2.44e-03     
     7   -7772.14152186   2.20e-06   1.28e-03     
     8   -7772.14152558   3.71e-06   2.96e-04     
     9   -7772.14152684   1.26e-06   2.05e-04     
    10   -7772.14152648   3.60e-07   6.65e-05     
    11   -7772.14152646   1.67e-08   2.93e-05     
    12   -7772.14152639   7.12e-08   1.26e-05     
    13   -7772.14152637   1.27e-08   4.20e-06     
 ------------------------------------------------------------------------------
         -7772.14152637                           CCSD T converged.

End of double precision
 SCF energy                 = -7771.48532478
 MP2 energy                 = -7772.12408661
 CCSD correlation energy     =    -0.65620160
 CCSD total energy           = -7772.14152637

 CCSD  T1^2 = 0.0136  T2^2 = 0.2777  Leading amplitudes:

 Amplitude    Orbitals with energies
 -0.0302       41 (A) A                  ->    47 (A) A                   
              -0.5299                          0.0029                     
 -0.0302       41 (A) B                  ->    47 (A) B                   
              -0.5299                          0.0029                     
  0.0268       46 (A) A                  ->    47 (A) A                   
              -0.3727                          0.0029                     
  0.0268       46 (A) B                  ->    47 (A) B                   
              -0.3727                          0.0029                     

 Amplitude    Orbitals with energies
 -0.0488       41 (A) A      41 (A) B    ->    47 (A) A      47 (A) B     
              -0.5299       -0.5299            0.0029        0.0029       
  0.0488       41 (A) A      41 (A) B    ->    47 (A) B      47 (A) A     
              -0.5299       -0.5299            0.0029        0.0029       
  0.0488       41 (A) B      41 (A) A    ->    47 (A) A      47 (A) B     
              -0.5299       -0.5299            0.0029        0.0029       
 -0.0488       41 (A) B      41 (A) A    ->    47 (A) B      47 (A) A     
              -0.5299       -0.5299            0.0029        0.0029       

 Computing CCSD intemediates for later calculations in double precision
 Finished.

Running a double precision version
           CCSD Lambda amplitudes will be solved using DIIS.
           Start     Size      MaxIter   EConv     LConv     
           3         7         100       1.00e-07  1.00e-05  
 ------------------------------------------------------------------------------
            Enorm      Ldiff       Comment
 ------------------------------------------------------------------------------
     1     5.40e-02   4.07e-02     
     2     1.44e-02   5.64e-03     
     3     6.14e-03   1.98e-03     
     4     3.54e-03   1.19e-03     Switched to DIIS steps.
     5     1.08e-03   6.52e-04     
     6     4.88e-04   1.66e-04     
     7     1.66e-04   3.52e-05     
     8     7.42e-05   3.79e-07     
     9     2.69e-05   2.48e-06     
    10     1.15e-05   8.33e-07     
    11     4.21e-06   6.66e-08     
    12     1.99e-06   3.60e-08     
    13     9.69e-07   8.97e-08     
    14     4.71e-07   2.01e-09     
    15     2.64e-07   2.91e-08     
    16     1.20e-07   7.64e-09     
    17     6.04e-08   2.26e-09     
 ------------------------------------------------------------------------------
                                   CCSD Lambda converged.

 Computing density matrices in double precision...
           Orbital response amplitudes will be solved using DIIS.
           Start     Size      MaxIter   EConv     LConv     
           3         7         100       1.00e-06  1.00e-06  
 ------------------------------------------------------------------------------
            Enorm      Ldiff       Comment
 ------------------------------------------------------------------------------
     1     8.38e-02   1.59e-02     
     2     4.72e-02   1.17e-02     
     3     4.92e-02   7.98e-03     
     4     1.50e-02   8.97e-03     Switched to DIIS steps.
     5     3.41e-03   4.64e-03     
     6     9.18e-04   5.24e-04     
     7     5.61e-04   2.83e-05     
     8     1.14e-04   1.32e-04     
     9     2.78e-05   9.70e-06     
    10     8.62e-06   2.64e-06     
    11     4.27e-06   2.62e-09     
    12     1.18e-06   2.22e-07     
    13     4.25e-07   2.46e-07     
 ------------------------------------------------------------------------------
                                   Orbital response converged.

 Computing density matrices... Done.
 CCSD calculation:   CPU 1834.74 s  wall 320.15 s

 Transferring MO TPDM to AO TPDM
 Transferring g2_o1o1o1o1
 Transferring g2_o1o1o1v1
 Transferring g2_o1o1v1v1
 Transferring g2_o1v1o1v1
 Transferring g2_o1v1v1v1
 Transferring g2_v1v1v1v1
 Adding separable TPDM
 Computing TPDM gradient
 --------------------------------------------------------
 2e gradient
  Atom          X               Y               Z
 --------------------------------------------------------
    1        -55.670828        1.124774       -0.000000  
    2         10.135254      -18.973088        0.000000  
    3         15.385030       26.511974       -0.000000  
    4         30.150544       -8.663659       -0.000000  
 --------------------------------------------------------
 --------------------------------------------------------
 Final gradient
  Atom          X               Y               Z
 --------------------------------------------------------
    1        -55.670828        1.124774       -0.000000  
    2         10.135254      -18.973088        0.000000  
    3         15.385030       26.511974       -0.000000  
    4         30.150544       -8.663659       -0.000000  
 --------------------------------------------------------
 Analytic gradient from two-electron contribution:   CPU 386.27 s  wall 75.02 s

 Total ccman2 time:   CPU 2304.20 s  wall 410.74 s


 --------------------------------------------------------------

                    Orbital Energies (a.u.)
 --------------------------------------------------------------

 Alpha MOs
 -- Occupied --
********-180.9022-169.7090-169.7077-169.7077-104.8533 -80.0648 -37.9558
-33.1450 -33.1389 -33.1389 -24.3292 -24.3272 -24.3271 -24.3214 -24.3214
-15.6354 -10.5799  -8.0479  -8.0452  -8.0450  -7.6025  -7.2722  -5.5076
 -5.4949  -5.4938  -5.4934  -5.4930  -5.4930  -2.4318  -2.4249  -2.4248
 -2.4080  -2.4080  -1.2003  -1.1121  -0.8643  -0.7283  -0.5859  -0.5570
 -0.5299  -0.4684  -0.4683  -0.4311  -0.3822  -0.3727
 -- Virtual --
  0.0029   0.0277   0.0607   0.0688   0.0856   0.0859   0.1260   0.1362
  0.1520   0.1537   0.1995   0.2199   0.2299   0.2392   0.2582   0.3021
  0.3237   0.3245   0.3502   0.3808   0.3917   0.4722   0.5560   0.5667
  0.5862   0.5879   0.6113   0.6118   0.6171   0.6612   0.7716   0.7892
  0.8096   0.8790   0.9033   0.9380   0.9772   1.0660   1.1199   1.1339
  1.1519   1.1857   1.1940   1.2028   1.3113   1.4254   1.5028   1.5260
  1.5517   1.5935   1.7762   1.8608   1.9892   2.2790   2.4050   2.4232
  2.5182   2.6103   2.6377   2.7422   2.9464   4.2427   4.2784   4.4584
  4.4624   4.4760   4.4986   4.5302   4.7200   4.8603   6.5143   6.5262
  6.5521   7.4998  10.3602  14.7008  14.8007  14.8955  26.6767  26.7169
 27.0216  28.9527  29.5078  29.5174  29.5346  29.8525  29.8583  29.8645
 29.8802  29.9703  36.6893 130.5661 130.5734 130.5959 154.3342 166.1146
219.21571912.2544
 --------------------------------------------------------------

          Ground-State Mulliken Net Atomic Charges

     Atom                 Charge (a.u.)
  ----------------------------------------
      1 I                     0.128645
      2 N                    -0.318733
      3 P                     0.293247
      4 Cl                   -0.103159
  ----------------------------------------
  Sum of atomic charges =     0.000000

 -----------------------------------------------------------------
                    Cartesian Multipole Moments
 -----------------------------------------------------------------
    Charge (ESU x 10^10)
                 0.0000
    Dipole Moment (Debye)
         X       1.0748      Y      -1.9396      Z      -0.0000
       Tot       2.2175
    Quadrupole Moments (Debye-Ang)
        XX     -59.9147     XY       2.0361     YY     -61.8587
        XZ       0.0000     YZ       0.0000     ZZ     -59.4402
    Octopole Moments (Debye-Ang^2)
       XXX      88.0461    XXY      -3.0486    XYY      19.7567
       YYY       2.5461    XXZ      -0.0000    XYZ      -0.0000
       YYZ      -0.0000    XZZ      17.5694    YZZ       0.2218
       ZZZ      -0.0000
    Hexadecapole Moments (Debye-Ang^3)
      XXXX   -1495.9632   XXXY     -10.0957   XXYY    -273.5252
      XYYY      -0.7264   YYYY    -141.5854   XXXZ      -0.0000
      XXYZ       0.0000   XYYZ       0.0000   YYYZ       0.0000
      XXZZ    -266.1336   XYZZ       1.0732   YYZZ     -35.9719
      XZZZ       0.0000   YZZZ       0.0000   ZZZZ     -79.4564
[truncated: 54,872 more chars]
