# Supplementary material for: Geometric and energetic data from ab initio calculations of haloethene, haloimine, halomethylenephosphine, haloiminophosphine, halodiazene, halodiphosphene and halocyclopropane
Source: Data Brief. 2019 Nov 2;27:104738. doi: 10.1016/j.dib.2019.104738 (PMC6861602; doi:10.1016/j.dib.2019.104738)
Supplement: Multimedia component 7 [file mmc7.zip › NP/CCSD/freq/IENPECl.out]

Q-Chem Developer Version!
                  Welcome to Q-Chem
     A Quantum Leap Into The Future Of Chemistry


 Q-Chem 5.1, Q-Chem, Inc., Pleasanton, CA (2018)

 Yihan Shao,  Zhengting Gan,  E. Epifanovsky,  A. T. B. Gilbert,  M. Wormit,  
 J. Kussmann,  A. W. Lange,  A. Behn,  Jia Deng,  Xintian Feng,  D. Ghosh,  
 M. Goldey,  P. R. Horn,  L. D. Jacobson,  I. Kaliman,  T. Kus,  A. Landau,  
 Jie Liu,  E. I. Proynov,  R. M. Richard,  R. P. Steele,  E. J. Sundstrom,  
 H. L. Woodcock III,  P. M. Zimmerman,  D. Zuev,  B. Albrecht,  E. Alguire,  
 S. A. Baeppler,  D. Barton,  Z. Benda,  Y. A. Bernard,  E. J. Berquist,  
 K. B. Bravaya,  H. Burton,  D. Casanova,  Chun-Min Chang,  Yunqing Chen,  
 A. Chien,  K. D. Closser,  M. P. Coons,  S. Coriani,  S. Dasgupta,  
 A. L. Dempwolff,  M. Diedenhofen,  Hainam Do,  R. G. Edgar,  Po-Tung Fang,  
 S. Faraji,  S. Fatehi,  Qingguo Feng,  K. D. Fenk,  J. Fosso-Tande,  
 J. Gayvert,  Qinghui Ge,  A. Ghysels,  G. Gidofalvi,  J. Gomes,  
 J. Gonthier,  A. Gunina,  D. Hait,  M. W. D. Hanson-Heine,  
 P. H. P. Harbach,  A. W. Hauser,  J. E. Herr,  E. G. Hohenstein,  
 Z. C. Holden,  Kerwin Hui,  B. C. Huynh,  T.-C. Jagau,  Hyunjun Ji,  
 B. Kaduk,  K. Khistyaev,  Jaehoon Kim,  P. Klunzinger,  K. Koh,  
 D. Kosenkov,  L. Koulias,  T. Kowalczyk,  C. M. Krauter,  A. Kunitsa,  
 Ka Un Lao,  A. Laurent,  K. V. Lawler,  Joonho Lee,  D. Lefrancois,  
 S. Lehtola,  D. S. Levine,  Yi-Pei Li,  You-Sheng Lin,  Fenglai Liu,  
 E. Livshits,  A. Luenser,  P. Manohar,  E. Mansoor,  S. F. Manzer,  
 Shan-Ping Mao,  Yuezhi Mao,  N. Mardirossian,  A. V. Marenich,  
 T. Markovich,  L. A. Martinez-Martinez,  S. A. Maurer,  N. J. Mayhall,  
 S. C. McKenzie,  J.-M. Mewes,  A. F. Morrison,  J. W. Mullinax,  K. Nanda,  
 T. S. Nguyen-Beck,  R. Olivares-Amaya,  J. A. Parkhill,  T. M. Perrine,  
 F. Plasser,  P. Pokhilko,  S. Prager,  A. Prociuk,  E. Ramos,  D. R. Rehn,  
 F. Rob,  M. Schneider,  N. Sergueev,  S. M. Sharada,  S. Sharma,  
 D. W. Small,  T. Stauch,  T. Stein,  Yu-Chuan Su,  A. J. W. Thom,  
 A. Tkatchenko,  T. Tsuchimochi,  N. M. Tubman,  L. Vogt,  M. L. Vidal,  
 O. Vydrov,  M. A. Watson,  J. Wenzel,  M. de Wergifosse,  T. A. Wesolowski,  
 A. White,  J. Witte,  A. Yamada,  Jun Yang,  K. Yao,  S. Yeganeh,  
 S. R. Yost,  Zhi-Qiang You,  A. Zech,  Igor Ying Zhang,  Xing Zhang,  
 Yan Zhao,  Ying Zhu,  B. R. Brooks,  G. K. L. Chan,  C. J. Cramer,  
 M. S. Gordon,  W. J. Hehre,  A. Klamt,  M. W. Schmidt,  C. D. Sherrill,  
 D. G. Truhlar,  A. Aspuru-Guzik,  R. Baer,  A. T. Bell,  N. A. Besley,  
 Jeng-Da Chai,  A. E. DePrince, III,  R. A. DiStasio Jr.,  A. Dreuw,  
 B. D. Dunietz,  T. R. Furlani,  Chao-Ping Hsu,  Yousung Jung,  Jing Kong,  
 D. S. Lambrecht,  WanZhen Liang,  C. Ochsenfeld,  V. A. Rassolov,  
 L. V. Slipchenko,  J. E. Subotnik,  T. Van Voorhis,  J. M. Herbert,  
 A. I. Krylov,  P. M. W. Gill,  M. Head-Gordon

 Contributors to earlier versions of Q-Chem not listed above: 
 R. D. Adamson,  B. Austin,  J. Baker,  G. J. O. Beran,  K. Brandhorst,  
 S. T. Brown,  E. F. C. Byrd,  A. K. Chakraborty,  C.-L. Cheng,  
 Siu Hung Chien,  D. M. Chipman,  D. L. Crittenden,  H. Dachsel,  
 R. J. Doerksen,  A. D. Dutoi,  L. Fusti-Molnar,  W. A. Goddard III,  
 A. Golubeva-Zadorozhnaya,  S. R. Gwaltney,  G. Hawkins,  A. Heyden,  
 S. Hirata,  G. Kedziora,  F. J. Keil,  C. Kelley,  Jihan Kim,  R. A. King,  
 R. Z. Khaliullin,  P. P. Korambath,  W. Kurlancheek,  A. M. Lee,  M. S. Lee,  
 S. V. Levchenko,  Ching Yeh Lin,  D. Liotard,  R. C. Lochan,  I. Lotan,  
 P. E. Maslen,  N. Nair,  D. P. O'Neill,  D. Neuhauser,  E. Neuscamman,  
 C. M. Oana,  R. Olson,  B. Peters,  R. Peverati,  P. A. Pieniazek,  
 Y. M. Rhee,  J. Ritchie,  M. A. Rohrdanz,  E. Rosta,  N. J. Russ,  
 H. F. Schaefer III,  N. E. Schultz,  N. Shenvi,  A. C. Simmonett,  A. Sodt,  
 D. Stuck,  K. S. Thanthiriwatte,  V. Vanovschi,  Tao Wang,  A. Warshel,  
 C. F. Williams,  Q. Wu,  X. Xu,  W. Zhang

 Please cite Q-Chem as follows:
 Y. Shao et al., Mol. Phys. 113, 184-215 (2015)
 DOI: 10.1080/00268976.2014.952696

 Q-Chem 5.1.2 for Intel X86 EM64T Linux

 Parts of Q-Chem use Armadillo 8.300.2 (Tropical Shenanigans).
 http://arma.sourceforge.net/

 Q-Chem begins on Wed May  8 16:23:19 2019  

Host: 
0

     Scratch files written to /scratch/taweetham/qchem21318//
Input Ideriv = 1
Curr. Ideriv = -1
Max.  Ideriv = 1


!!********************************************.
!!******************Warning*******************.
!!Desired Analytical derivatives not available.
!!Finite difference job might take a long time.
!!********************************************.
!!********************************************.


 2-order derivative to be evaluated numerically with 1-order analytical derivatives

Checking the input file for inconsistencies... 	...done.

--------------------------------------------------------------
User input:
--------------------------------------------------------------
I=Cl_Z.out
$molecule
0 1
I 
N  1 2.048845
P  2 1.547730 1 134.632890
Cl 3 2.102280 2 111.570214 1 -0.000000 0
$end

$rem
   JOB_TYPE 	FREQUENCY
   BASIS 		6-311++G**
   METHOD	ccsd
   MEM_TOTAL	31000
   N_FROZEN_CORE      FC
$end

--------------------------------------------------------------
 ----------------------------------------------------------------
             Standard Nuclear Orientation (Angstroms)
    I     Atom           X                Y                Z
 ----------------------------------------------------------------
    1      I       1.3095021655    -0.1369272474     0.0000000000
    2      N      -0.2579561729     1.1824817838    -0.0000000000
    3      P      -1.7991237092     1.0401063024    -0.0000000000
    4      Cl     -2.3888862309    -0.9777542890     0.0000000000
 ----------------------------------------------------------------
 Molecular Point Group                 Cs    NOp =  2
 Largest Abelian Subgroup              Cs    NOp =  2
 Nuclear Repulsion Energy =   468.9358708928 hartrees
 There are       46 alpha and       46 beta electrons
 Requested basis set is 6-311++G(d,p)
 There are 56 shells and 144 basis functions
 Total memory of 31000 MB is distributed as follows: 
   MEM_STATIC is set to 192 MB
   QALLOC/CCMAN JOB total memory use is  30808 MB
 Warning: actual memory use might exceed 31000 MB

 Total QAlloc Memory Limit  31000 MB
 Mega-Array Size       188 MB
 MEM_STATIC part       192 MB

                       Distance Matrix (Angstroms)
             I (  1)   N (  2)   P (  3)
   N (  2)  2.048845
   P (  3)  3.323998  1.547730
   Cl(  4)  3.792765  3.034383  2.102280

 A cutoff of  1.0D-14 yielded   1322 shell pairs
 There are      9435 function pairs (     10563 Cartesian)

 -------------------------------------------------------
 OpenMP Integral Computing Module                       
 Release: version 1.0, May 2013, Q-Chem Inc. Pittsburgh 
 -------------------------------------------------------
 Integral Job Info:
 Integral job number is                      11
 Integral operator is                         1
 short-range coefficients                     0
 long-range coefficients              100000000
 Omega coefficients                           0
 if combine SR and LR in K                    0
 Integral screening is                        0
 Integral computing path is                   2
 max size of driver memory is            800000
 size of driver memory is                593474
 size of scratch memory is             11933652
 max col of scratch BK array               1296
 max len of scratch array in speh3          155
 max len of scratch index in speh4           18
 max int batch size is                      520
 min int batch size is                       52
 fixed nKL is                                52
 max L of basis functions is                  2
 order of int derivative is                   0
 number of shells is                         56
 number of basis is                         152
 number of cartesian basis is               152
 number of contracted shell pairs          1322
 number of primitive shell pairs           3018
 maxK2 (contraction) of shell pair           36
 max number of K2 of shell pair               1
 max number of CS2 of shell pair            206
 max number of PS2 of shell pair            206
 mem total for path MDJ                  524284
 -------------------------------------------------------
 Smallest overlap matrix eigenvalue = 2.35E-03
 Guess from superposition of atomic densities
 Warning:  Energy on first SCF cycle will be non-variational
 SAD guess density has 92.000000 electrons

 -----------------------------------------------------------------------
  General SCF calculation program by
  Eric Jon Sundstrom, Paul Horn, Yuezhi Mao, Dmitri Zuev, Alec White,
  David Stuck, Shaama M.S., Shane Yost, Joonho Lee, David Small,
  Daniel Levine, Susi Lehtola, Hugh Burton, Evgeny Epifanovsky
 -----------------------------------------------------------------------
 Hartree-Fock
 using 6 threads for integral computing
 -------------------------------------------------------
 OpenMP Integral computing Module                
 Release: version 2.0, May 2017, Q-Chem Inc. Pleasanton 
 -------------------------------------------------------
 A restricted SCF calculation will be
 performed using DIIS
 SCF converges when DIIS error is below 1.0e-08
 ---------------------------------------
  Cycle       Energy         DIIS error
 ---------------------------------------
    1   -7771.8754602993      3.76e-02  
    2   -7771.4334391575      4.00e-03  
    3   -7771.4811692698      1.96e-03  
    4   -7771.4923805821      4.49e-04  
    5   -7771.4938552697      2.02e-04  
    6   -7771.4941175541      1.05e-04  
    7   -7771.4941910252      4.57e-05  
    8   -7771.4942047477      1.91e-05  
    9   -7771.4942081591      7.96e-06  
   10   -7771.4942088985      2.76e-06  
   11   -7771.4942090022      9.91e-07  
   12   -7771.4942090131      2.69e-07  
   13   -7771.4942090139      6.89e-08  
   14   -7771.4942090139      2.36e-08  
   15   -7771.4942090139      6.56e-09  Convergence criterion met
 ---------------------------------------
 SCF time:   CPU 13.92s  wall 3.00s 
 SCF   energy in the final basis set =    -7771.4942090139
 Total energy in the final basis set =    -7771.4942090139


 ------------------------------------------------------------------------------

   CCMAN2: suite of methods based on coupled cluster
           and equation of motion theories.

   Components:
   * libvmm-1.3-trunk
     by Evgeny Epifanovsky, Ilya Kaliman.
   * libtensor-2.5-trunk
     by Evgeny Epifanovsky, Michael Wormit, Dmitry Zuev, Sam Manzer, 
        Ilya Kaliman.
   * libcc-2.5-trunk
     by Evgeny Epifanovsky, Arik Landau, Tomasz Kus, Kirill Khistyaev, 
        Dmitry Zuev, Prashant Manohar, Xintian Feng, Anna Krylov, 
        Matthew Goldey, Alec White, Thomas Jagau, Kaushik Nanda, 
        Anastasia Gunina, Alexander Kunitsa, Joonho Lee.

   CCMAN original authors:
   Anna I. Krylov, C. David Sherrill, Steven R. Gwaltney,
   Edward F. C. Byrd (2000)
   Sergey V. Levchenko, Lyudmila V. Slipchenko, Tao Wang,
   Ana-Maria C. Cristian (2003)
   Piotr A. Pieniazek, C. Melania Oana, Evgeny Epifanovsky (2007)
   Prashant Manohar (2009)

 ------------------------------------------------------------------------------


 Allocating and initializing 30808MB of RAM...
 Calculation will run on 6 cores.


 Alpha MOs, Restricted
 -- Occupied --                  
******* -180.90 -169.71 -169.71 -169.71 -104.85  -80.06  -37.96
  1 A'    2 A'    3 A'    1 A"    4 A'    5 A'    6 A'    7 A'                 
-33.147 -33.141 -33.141 -24.332 -24.329 -24.329 -24.323 -24.323
  8 A'    2 A"    9 A'   10 A'    3 A"   11 A'    4 A"   12 A'                 
-15.628 -10.574  -8.042  -8.039  -8.039  -7.599  -7.274  -5.510
 13 A'   14 A'   15 A'    5 A"   16 A'   17 A'   18 A'   19 A'                 
 -5.495  -5.494  -5.492  -5.490  -5.490  -2.435  -2.427  -2.427
  6 A"   20 A'   21 A'    7 A"   22 A'   23 A'    8 A"   24 A'                 
 -2.409  -2.409  -1.197  -1.107  -0.880  -0.718  -0.588  -0.553
  9 A"   25 A'   26 A'   27 A'   28 A'   29 A'   30 A'   31 A'                 
 -0.527  -0.468  -0.466  -0.429  -0.377  -0.376
 10 A"   11 A"   32 A'   33 A'   34 A'   12 A"                                 
 -- Virtual --                   
  0.011   0.027   0.060   0.069   0.087   0.089   0.127   0.147
 13 A"   35 A'   36 A'   37 A'   14 A"   38 A'   39 A'   15 A"                 
  0.150   0.158   0.196   0.224   0.232   0.240   0.251   0.291
 40 A'   41 A'   42 A'   43 A'   44 A'   16 A"   45 A'   46 A'                 
  0.322   0.328   0.349   0.389   0.391   0.462   0.533   0.566
 17 A"   47 A'   48 A'   18 A"   49 A'   50 A'   51 A'   19 A"                 
  0.572   0.594   0.613   0.616   0.633   0.689   0.780   0.826
 52 A'   20 A"   21 A"   53 A'   54 A'   55 A'   56 A'   22 A"                 
  0.845   0.894   0.906   0.943   1.037   1.073   1.138   1.145
 57 A'   23 A"   58 A'   59 A'   60 A'   24 A"   25 A"   61 A'                 
  1.150   1.158   1.188   1.189   1.337   1.423   1.485   1.525
 62 A'   63 A'   26 A"   64 A'   65 A'   66 A'   67 A'   27 A"                 
  1.554   1.603   1.784   1.869   2.008   2.271   2.339   2.434
 68 A'   69 A'   28 A"   70 A'   71 A'   29 A"   72 A'   30 A"                 
  2.547   2.610   2.648   2.736   2.949   4.250   4.272   4.461
 73 A'   31 A"   74 A'   75 A'   76 A'   32 A"   77 A'   33 A"                 
  4.474   4.489   4.505   4.546   4.720   4.869   6.510   6.527
 78 A'   79 A'   34 A"   80 A'   81 A'   82 A'   35 A"   83 A'                 
  6.559   7.525  10.360  14.705  14.809  14.934  26.675  26.721
 84 A'   85 A'   86 A'   36 A"   87 A'   88 A'   37 A"   89 A'                 
 26.990  28.958  29.504  29.518  29.535  29.850  29.857  29.866
 90 A'   91 A'   38 A"   92 A'   93 A'   39 A"   94 A'   40 A"                 
 29.887  29.973  36.693 130.562 130.572 130.596 154.337 166.146
 95 A'   96 A'   97 A'   41 A"   98 A'   99 A'  100 A'  101 A'                 
219.2151912.257
102 A'  103 A'                                                                 

 Beta MOs, Restricted
 -- Occupied --                  
******* -180.90 -169.71 -169.71 -169.71 -104.85  -80.06  -37.96
  1 A'    2 A'    3 A'    1 A"    4 A'    5 A'    6 A'    7 A'                 
-33.147 -33.141 -33.141 -24.332 -24.329 -24.329 -24.323 -24.323
  8 A'    2 A"    9 A'   10 A'    3 A"   11 A'    4 A"   12 A'                 
-15.628 -10.574  -8.042  -8.039  -8.039  -7.599  -7.274  -5.510
 13 A'   14 A'   15 A'    5 A"   16 A'   17 A'   18 A'   19 A'                 
 -5.495  -5.494  -5.492  -5.490  -5.490  -2.435  -2.427  -2.427
  6 A"   20 A'   21 A'    7 A"   22 A'   23 A'    8 A"   24 A'                 
 -2.409  -2.409  -1.197  -1.107  -0.880  -0.718  -0.588  -0.553
  9 A"   25 A'   26 A'   27 A'   28 A'   29 A'   30 A'   31 A'                 
 -0.527  -0.468  -0.466  -0.429  -0.377  -0.376
 10 A"   11 A"   32 A'   33 A'   34 A'   12 A"                                 
 -- Virtual --                   
  0.011   0.027   0.060   0.069   0.087   0.089   0.127   0.147
 13 A"   35 A'   36 A'   37 A'   14 A"   38 A'   39 A'   15 A"                 
  0.150   0.158   0.196   0.224   0.232   0.240   0.251   0.291
 40 A'   41 A'   42 A'   43 A'   44 A'   16 A"   45 A'   46 A'                 
  0.322   0.328   0.349   0.389   0.391   0.462   0.533   0.566
 17 A"   47 A'   48 A'   18 A"   49 A'   50 A'   51 A'   19 A"                 
  0.572   0.594   0.613   0.616   0.633   0.689   0.780   0.826
 52 A'   20 A"   21 A"   53 A'   54 A'   55 A'   56 A'   22 A"                 
  0.845   0.894   0.906   0.943   1.037   1.073   1.138   1.145
 57 A'   23 A"   58 A'   59 A'   60 A'   24 A"   25 A"   61 A'                 
  1.150   1.158   1.188   1.189   1.337   1.423   1.485   1.525
 62 A'   63 A'   26 A"   64 A'   65 A'   66 A'   67 A'   27 A"                 
  1.554   1.603   1.784   1.869   2.008   2.271   2.339   2.434
 68 A'   69 A'   28 A"   70 A'   71 A'   29 A"   72 A'   30 A"                 
  2.547   2.610   2.648   2.736   2.949   4.250   4.272   4.461
 73 A'   31 A"   74 A'   75 A'   76 A'   32 A"   77 A'   33 A"                 
  4.474   4.489   4.505   4.546   4.720   4.869   6.510   6.527
 78 A'   79 A'   34 A"   80 A'   81 A'   82 A'   35 A"   83 A'                 
  6.559   7.525  10.360  14.705  14.809  14.934  26.675  26.721
 84 A'   85 A'   86 A'   36 A"   87 A'   88 A'   37 A"   89 A'                 
 26.990  28.958  29.504  29.518  29.535  29.850  29.857  29.866
 90 A'   91 A'   38 A"   92 A'   93 A'   39 A"   94 A'   40 A"                 
 29.887  29.973  36.693 130.562 130.572 130.596 154.337 166.146
 95 A'   96 A'   97 A'   41 A"   98 A'   99 A'  100 A'  101 A'                 
219.2151912.257
102 A'  103 A'                                                                 

 Occupation and symmetry of molecular orbitals

 Point group: Cs (2 irreducible representations).

                           A'   A"    All 
 ------------------------------------------
 All molecular orbitals:
  - Alpha                  103  41    144 
  - Beta                   103  41    144 
 ------------------------------------------
 Alpha orbitals:
  - Frozen occupied        22   7     29  
  - Active occupied        12   5     17  
  - Active virtual         69   29    98  
  - Frozen virtual         0    0     0   
 ------------------------------------------
 Beta orbitals:
  - Frozen occupied        22   7     29  
  - Active occupied        12   5     17  
  - Active virtual         69   29    98  
  - Frozen virtual         0    0     0   
 ------------------------------------------

 Import integrals:   CPU 0.00 s  wall 0.00 s

 Import integrals:   CPU 67.52 s  wall 11.80 s

 MP2 amplitudes:   CPU 0.17 s  wall 0.56 s

Running a double precision version
           CCSD T amplitudes will be solved using DIIS.

           Start     Size      MaxIter   EConv     TConv     
           3         7         100       1.00e-07  1.00e-05  
 ------------------------------------------------------------------------------
           Energy (a.u.)   Ediff      Tdiff       Comment
 ------------------------------------------------------------------------------
         -7772.13166814                           
     1   -7772.12373584   7.93e-03   7.82e-01     
     2   -7772.14703921   2.33e-02   1.16e-01     
     3   -7772.14559559   1.44e-03   5.08e-02     
     4   -7772.14810534   2.51e-03   1.70e-02     Switched to DIIS steps.
     5   -7772.14903000   9.25e-04   1.24e-02     
     6   -7772.14908952   5.95e-05   2.67e-03     
     7   -7772.14910263   1.31e-05   1.56e-03     
     8   -7772.14911066   8.03e-06   4.44e-04     
     9   -7772.14911221   1.55e-06   2.30e-04     
    10   -7772.14911189   3.29e-07   6.74e-05     
    11   -7772.14911180   8.09e-08   2.93e-05     
    12   -7772.14911174   6.32e-08   1.05e-05     
    13   -7772.14911172   2.30e-08   4.58e-06     
 ------------------------------------------------------------------------------
         -7772.14911172                           CCSD T converged.

End of double precision
 SCF energy                 = -7771.49420901
 MP2 energy                 = -7772.13166814
 CCSD correlation energy     =    -0.65490270
 CCSD total energy           = -7772.14911172

 CCSD  T1^2 = 0.0168  T2^2 = 0.2743  Leading amplitudes:

 Amplitude    Orbitals with energies
 -0.0311       12 (A") A                 ->    13 (A") A                  
              -0.3756                          0.0111                     
 -0.0311       12 (A") B                 ->    13 (A") B                  
              -0.3756                          0.0111                     
  0.0304       33 (A') A                 ->    35 (A') A                  
              -0.4291                          0.0268                     
  0.0304       33 (A') B                 ->    35 (A') B                  
              -0.4291                          0.0268                     

 Amplitude    Orbitals with energies
 -0.0507       10 (A") A     10 (A") B   ->    13 (A") A     13 (A") B    
              -0.5271       -0.5271            0.0111        0.0111       
  0.0507       10 (A") A     10 (A") B   ->    13 (A") B     13 (A") A    
              -0.5271       -0.5271            0.0111        0.0111       
  0.0507       10 (A") B     10 (A") A   ->    13 (A") A     13 (A") B    
              -0.5271       -0.5271            0.0111        0.0111       
 -0.0507       10 (A") B     10 (A") A   ->    13 (A") B     13 (A") A    
              -0.5271       -0.5271            0.0111        0.0111       

 Computing CCSD intemediates for later calculations in double precision
 Finished.

Running a double precision version
           CCSD Lambda amplitudes will be solved using DIIS.
           Start     Size      MaxIter   EConv     LConv     
           3         7         100       1.00e-07  1.00e-05  
 ------------------------------------------------------------------------------
            Enorm      Ldiff       Comment
 ------------------------------------------------------------------------------
     1     5.43e-02   4.02e-02     
     2     1.56e-02   6.17e-03     
     3     6.71e-03   1.86e-03     
     4     3.92e-03   1.26e-03     Switched to DIIS steps.
     5     1.19e-03   7.72e-04     
     6     5.53e-04   1.96e-04     
     7     1.90e-04   5.79e-05     
     8     8.63e-05   6.63e-06     
     9     3.17e-05   4.65e-07     
    10     1.46e-05   3.09e-07     
    11     6.15e-06   3.68e-07     
    12     3.32e-06   7.42e-08     
    13     1.66e-06   1.12e-07     
    14     7.75e-07   8.33e-09     
    15     3.70e-07   5.56e-08     
    16     1.57e-07   1.79e-08     
    17     8.11e-08   7.71e-09     
 ------------------------------------------------------------------------------
                                   CCSD Lambda converged.

 Computing density matrices in double precision...
           Orbital response amplitudes will be solved using DIIS.
           Start     Size      MaxIter   EConv     LConv     
           3         7         100       1.00e-06  1.00e-06  
 ------------------------------------------------------------------------------
            Enorm      Ldiff       Comment
 ------------------------------------------------------------------------------
     1     8.60e-02   1.38e-02     
     2     5.08e-02   1.56e-02     
     3     4.36e-02   9.52e-03     
     4     4.53e-03   1.16e-02     Switched to DIIS steps.
     5     2.78e-03   3.20e-04     
     6     7.91e-04   3.91e-04     
     7     6.86e-04   1.72e-04     
     8     1.28e-04   1.66e-04     
     9     3.30e-05   9.35e-06     
    10     1.03e-05   2.71e-06     
    11     2.60e-06   4.20e-07     
    12     8.95e-07   3.08e-07     
 ------------------------------------------------------------------------------
                                   Orbital response converged.

 Computing density matrices... Done.
 CCSD calculation:   CPU 567.46 s  wall 102.40 s

 Transferring MO TPDM to AO TPDM
 Transferring g2_o1o1o1o1
 Transferring g2_o1o1o1v1
 Transferring g2_o1o1v1v1
 Transferring g2_o1v1o1v1
 Transferring g2_o1v1v1v1
 Transferring g2_v1v1v1v1
 Adding separable TPDM
 Computing TPDM gradient
 --------------------------------------------------------
 2e gradient
  Atom          X               Y               Z
 --------------------------------------------------------
    1        -54.590540       19.797923        0.000000  
    2         -0.346879      -20.841529        0.000000  
    3         29.818471      -21.355450       -0.000000  
    4         25.118948       22.399056       -0.000000  
 --------------------------------------------------------
 --------------------------------------------------------
 Final gradient
  Atom          X               Y               Z
 --------------------------------------------------------
    1        -54.590540       19.797923        0.000000  
    2         -0.346879      -20.841529        0.000000  
    3         29.818471      -21.355450       -0.000000  
    4         25.118948       22.399056       -0.000000  
 --------------------------------------------------------
 Analytic gradient from two-electron contribution:   CPU 360.10 s  wall 72.24 s

 Total ccman2 time:   CPU 1001.75 s  wall 188.57 s


 --------------------------------------------------------------
             Orbital Energies (a.u.) and Symmetries
 --------------------------------------------------------------

 Alpha MOs, Restricted
 -- Occupied --                  
******* -180.90 -169.71 -169.71 -104.85  -80.06  -37.96  -33.15
  1 A'    2 A'    3 A'    4 A'    5 A'    6 A'    7 A'    8 A'                 
-33.141 -24.332 -24.329 -24.323 -15.628 -10.574  -8.042  -8.039
  9 A'   10 A'   11 A'   12 A'   13 A'   14 A'   15 A'   16 A'                 
 -7.599  -7.274  -5.510  -5.494  -5.492  -5.490-169.710 -33.141
 17 A'   18 A'   19 A'   20 A'   21 A'   22 A'    1 A"    2 A"                 
-24.329 -24.323  -8.039  -5.495  -5.490  -2.435  -2.427  -2.409
  3 A"    4 A"    5 A"    6 A"    7 A"   23 A'   24 A'   25 A'                 
 -1.197  -1.107  -0.880  -0.718  -0.588  -0.553  -0.466  -0.429
 26 A'   27 A'   28 A'   29 A'   30 A'   31 A'   32 A'   33 A'                 
 -0.377  -2.427  -2.409  -0.527  -0.468  -0.376
 34 A'    8 A"    9 A"   10 A"   11 A"   12 A"                                 
 -- Virtual --                   
  0.027   0.060   0.069   0.089   0.127   0.150   0.158   0.196
 35 A'   36 A'   37 A'   38 A'   39 A'   40 A'   41 A'   42 A'                 
  0.224   0.232   0.251   0.291   0.328   0.349   0.391   0.462
 43 A'   44 A'   45 A'   46 A'   47 A'   48 A'   49 A'   50 A'                 
  0.533   0.572   0.616   0.633   0.689   0.780   0.845   0.906
 51 A'   52 A'   53 A'   54 A'   55 A'   56 A'   57 A'   58 A'                 
  0.943   1.037   1.145   1.150   1.158   1.189   1.337   1.423
 59 A'   60 A'   61 A'   62 A'   63 A'   64 A'   65 A'   66 A'                 
  1.485   1.554   1.603   1.869   2.008   2.339   2.547   2.648
 67 A'   68 A'   69 A'   70 A'   71 A'   72 A'   73 A'   74 A'                 
  2.736   2.949   4.272   4.474   4.489   4.546   4.720   4.869
 75 A'   76 A'   77 A'   78 A'   79 A'   80 A'   81 A'   82 A'                 
  6.527   6.559   7.525  10.360  14.809  14.934  26.721  26.990
 83 A'   84 A'   85 A'   86 A'   87 A'   88 A'   89 A'   90 A'                 
 28.958  29.518  29.535  29.857  29.887  29.973  36.693 130.572
 91 A'   92 A'   93 A'   94 A'   95 A'   96 A'   97 A'   98 A'                 
130.596 154.337 166.146 219.2151912.257   0.011   0.087   0.147
 99 A'  100 A'  101 A'  102 A'  103 A'   13 A"   14 A"   15 A"                 
  0.240   0.322   0.389   0.566   0.594   0.613   0.826   0.894
 16 A"   17 A"   18 A"   19 A"   20 A"   21 A"   22 A"   23 A"                 
  1.073   1.138   1.188   1.525   1.784   2.271   2.434   2.610
 24 A"   25 A"   26 A"   27 A"   28 A"   29 A"   30 A"   31 A"                 
  4.250   4.461   4.505   6.510  14.705  26.675  29.504  29.850
 32 A"   33 A"   34 A"   35 A"   36 A"   37 A"   38 A"   39 A"                 
 29.866 130.562
 40 A"   41 A"                                                                 

 Beta MOs, Restricted
 -- Occupied --                  
******* -180.90 -169.71 -169.71 -104.85  -80.06  -37.96  -33.15
  1 A'    2 A'    3 A'    4 A'    5 A'    6 A'    7 A'    8 A'                 
-33.141 -24.332 -24.329 -24.323 -15.628 -10.574  -8.042  -8.039
  9 A'   10 A'   11 A'   12 A'   13 A'   14 A'   15 A'   16 A'                 
 -7.599  -7.274  -5.510  -5.494  -5.492  -5.490-169.710 -33.141
 17 A'   18 A'   19 A'   20 A'   21 A'   22 A'    1 A"    2 A"                 
-24.329 -24.323  -8.039  -5.495  -5.490  -2.435  -2.427  -2.409
  3 A"    4 A"    5 A"    6 A"    7 A"   23 A'   24 A'   25 A'                 
 -1.197  -1.107  -0.880  -0.718  -0.588  -0.553  -0.466  -0.429
 26 A'   27 A'   28 A'   29 A'   30 A'   31 A'   32 A'   33 A'                 
 -0.377  -2.427  -2.409  -0.527  -0.468  -0.376
 34 A'    8 A"    9 A"   10 A"   11 A"   12 A"                                 
 -- Virtual --                   
  0.027   0.060   0.069   0.089   0.127   0.150   0.158   0.196
 35 A'   36 A'   37 A'   38 A'   39 A'   40 A'   41 A'   42 A'                 
  0.224   0.232   0.251   0.291   0.328   0.349   0.391   0.462
 43 A'   44 A'   45 A'   46 A'   47 A'   48 A'   49 A'   50 A'                 
  0.533   0.572   0.616   0.633   0.689   0.780   0.845   0.906
 51 A'   52 A'   53 A'   54 A'   55 A'   56 A'   57 A'   58 A'                 
  0.943   1.037   1.145   1.150   1.158   1.189   1.337   1.423
 59 A'   60 A'   61 A'   62 A'   63 A'   64 A'   65 A'   66 A'                 
  1.485   1.554   1.603   1.869   2.008   2.339   2.547   2.648
 67 A'   68 A'   69 A'   70 A'   71 A'   72 A'   73 A'   74 A'                 
  2.736   2.949   4.272   4.474   4.489   4.546   4.720   4.869
 75 A'   76 A'   77 A'   78 A'   79 A'   80 A'   81 A'   82 A'                 
  6.527   6.559   7.525  10.360  14.809  14.934  26.721  26.990
 83 A'   84 A'   85 A'   86 A'   87 A'   88 A'   89 A'   90 A'                 
 28.958  29.518  29.535  29.857  29.887  29.973  36.693 130.572
 91 A'   92 A'   93 A'   94 A'   95 A'   96 A'   97 A'   98 A'                 
130.596 154.337 166.146 219.2151912.257   0.011   0.087   0.147
 99 A'  100 A'  101 A'  102 A'  103 A'   13 A"   14 A"   15 A"                 
  0.240   0.322   0.389   0.566   0.594   0.613   0.826   0.894
 16 A"   17 A"   18 A"   19 A"   20 A"   21 A"   22 A"   23 A"                 
  1.073   1.138   1.188   1.525   1.784   2.271   2.434   2.610
 24 A"   25 A"   26 A"   27 A"   28 A"   29 A"   30 A"   31 A"                 
  4.250   4.461   4.505   6.510  14.705  26.675  29.504  29.850
 32 A"   33 A"   34 A"   35 A"   36 A"   37 A"   38 A"   39 A"                 
 29.866 130.562
 40 A"   41 A"                                                                 
 --------------------------------------------------------------

          Ground-State Mulliken Net Atomic Charges

     Atom                 Charge (a.u.)
  ----------------------------------------
      1 I                     0.200770
      2 N                    -0.350017
      3 P                     0.339793
      4 Cl                   -0.190546
  ----------------------------------------
  Sum of atomic charges =    -0.000000

 -----------------------------------------------------------------
                    Cartesian Multipole Moments
 -----------------------------------------------------------------
    Charge (ESU x 10^10)
                -0.0000
    Dipole Moment (Debye)
         X       0.1709      Y       0.2077      Z      -0.0000
       Tot       0.2689
    Quadrupole Moments (Debye-Ang)
        XX     -57.5610     XY      -5.6433     YY     -62.0909
        XZ       0.0000     YZ      -0.0000     ZZ     -59.2945
    Octopole Moments (Debye-Ang^2)
       XXX      64.7178    XXY      -0.2116    XYY      19.2376
       YYY     -15.3839    XXZ      -0.0000    XYZ       0.0000
       YYZ      -0.0000    XZZ      15.3340    YZZ      -1.8501
       ZZZ      -0.0000
    Hexadecapole Moments (Debye-Ang^3)
      XXXX   -1058.2311   XXXY     -31.8753   XXYY    -219.9045
      XYYY      -0.9958   YYYY    -292.6322   XXXZ       0.0000
      XXYZ      -0.0000   XYYZ       0.0000   YYYZ      -0.0000
      XXZZ    -188.9750   XYZZ      -3.0004   YYZZ     -61.4984
      XZZZ       0.0000   YZZZ      -0.0000   ZZZZ     -78.8961
 -----------------------------------------------------------------
 DrvMan completing analytic gradient of the correlated energy
 Correlated dipole moment
            1
    1   0.0672277
    2   0.0816989
    3  -0.0000000
 Energy read as -7772.149111718
 Full Analytical Gradient: (in a.u., or Hartree/Bohr)
             1             2             3             4
    1   -0.00000626    0.00004285   -0.00003714    0.00000056
    2    0.00000907   -0.00000366   -0.00002289    0.00001747
    3   -0.00000000   -0.00000000    0.00000000    0.00000000
 Gradient time:  CPU 0.75 s  wall 0.76 s
 ######################################################
 ######################################################
 # Starting finite difference calculation for IDERIV  #
 Finite diff step size:  1.88973e-03 a.u.
 ----------------------------------------------------------------
             Standard Nuclear Orientation (Angstroms)
    I     Atom           X                Y                Z
 ----------------------------------------------------------------
    1      I       1.3105021655    -0.1369272474     0.0000000000
    2      N      -0.2579561729     1.1824817838    -0.0000000000
    3      P      -1.7991237092     1.0401063024    -0.0000000000
    4      Cl     -2.3888862309    -0.9777542890     0.0000000000
 ----------------------------------------------------------------
 Nuclear Repulsion Energy =   468.8321881226 hartrees
 There are       46 alpha and       46 beta electrons

                       Distance Matrix (Angstroms)
             I (  1)   N (  2)   P (  3)
   N (  2)  2.049610
   P (  3)  3.324933  1.547730
   Cl(  4)  3.793740  3.034383  2.102280

 Requested basis set is 6-311++G(d,p)
 There are 56 shells and 144 basis functions
 A cutoff of  1.0D-14 yielded   1322 shell pairs
 There are      9435 function pairs (     10563 Cartesian)
 Smallest overlap matrix eigenvalue = 2.35E-03
 Guess MOs from SCF MO coefficient file

 -----------------------------------------------------------------------
  General SCF calculation program by
  Eric Jon Sundstrom, Paul Horn, Yuezhi Mao, Dmitri Zuev, Alec White,
  David Stuck, Shaama M.S., Shane Yost, Joonho Lee, David Small,
  Daniel Levine, Susi Lehtola, Hugh Burton, Evgeny Epifanovsky
 -----------------------------------------------------------------------
 Hartree-Fock
 using 6 threads for integral computing
 -------------------------------------------------------
 OpenMP Integral computing Module                
 Release: version 2.0, May 2017, Q-Chem Inc. Pleasanton 
 -------------------------------------------------------
 A restricted SCF calculation will be
 performed using DIIS
 SCF converges when DIIS error is below 1.0e-08
 ---------------------------------------
  Cycle       Energy         DIIS error
 ---------------------------------------
    1   -7771.4941928262      7.03e-06  
    2   -7771.4941929572      2.87e-06  
    3   -7771.4941929760      1.81e-06  
    4   -7771.4941929865      3.83e-07  
    5   -7771.4941929883      1.70e-07  
    6   -7771.4941929886      7.79e-08  
    7   -7771.4941929889      2.58e-08  
    8   -7771.4941929889      8.34e-09  Convergence criterion met
 ---------------------------------------
 SCF time:   CPU 7.32s  wall 2.00s 
 SCF   energy in the final basis set =    -7771.4941929889
 Total energy in the final basis set =    -7771.4941929889


 ------------------------------------------------------------------------------

   CCMAN2: suite of methods based on coupled cluster
           and equation of motion theories.

   Components:
   * libvmm-1.3-trunk
     by Evgeny Epifanovsky, Ilya Kaliman.
   * libtensor-2.5-trunk
     by Evgeny Epifanovsky, Michael Wormit, Dmitry Zuev, Sam Manzer, 
        Ilya Kaliman.
   * libcc-2.5-trunk
     by Evgeny Epifanovsky, Arik Landau, Tomasz Kus, Kirill Khistyaev, 
        Dmitry Zuev, Prashant Manohar, Xintian Feng, Anna Krylov, 
        Matthew Goldey, Alec White, Thomas Jagau, Kaushik Nanda, 
        Anastasia Gunina, Alexander Kunitsa, Joonho Lee.

   CCMAN original authors:
   Anna I. Krylov, C. David Sherrill, Steven R. Gwaltney,
   Edward F. C. Byrd (2000)
   Sergey V. Levchenko, Lyudmila V. Slipchenko, Tao Wang,
   Ana-Maria C. Cristian (2003)
   Piotr A. Pieniazek, C. Melania Oana, Evgeny Epifanovsky (2007)
   Prashant Manohar (2009)

 ------------------------------------------------------------------------------


 Allocating and initializing 30808MB of RAM...
 Calculation will run on 6 cores.


 Alpha MOs, Restricted
 -- Occupied --                  
******* -180.90 -169.71 -169.71 -169.71 -104.85  -80.06  -37.96
  1 A     2 A     3 A     4 A     5 A     6 A     7 A     8 A                  
-33.147 -33.141 -33.141 -24.332 -24.330 -24.329 -24.323 -24.323
  9 A    10 A    11 A    12 A    13 A    14 A    15 A    16 A                  
-15.628 -10.574  -8.042  -8.039  -8.039  -7.599  -7.274  -5.510
 17 A    18 A    19 A    20 A    21 A    22 A    23 A    24 A                  
 -5.495  -5.494  -5.492  -5.490  -5.490  -2.435  -2.428  -2.427
 25 A    26 A    27 A    28 A    29 A    30 A    31 A    32 A                  
 -2.409  -2.409  -1.197  -1.107  -0.880  -0.718  -0.588  -0.553
 33 A    34 A    35 A    36 A    37 A    38 A    39 A    40 A                  
 -0.527  -0.468  -0.466  -0.429  -0.377  -0.376
 41 A    42 A    43 A    44 A    45 A    46 A                                  
 -- Virtual --                   
  0.011   0.027   0.060   0.069   0.087   0.089   0.127   0.147
 47 A    48 A    49 A    50 A    51 A    52 A    53 A    54 A                  
  0.150   0.158   0.196   0.224   0.232   0.240   0.251   0.291
 55 A    56 A    57 A    58 A    59 A    60 A    61 A    62 A                  
  0.322   0.328   0.349   0.389   0.391   0.462   0.533   0.566
 63 A    64 A    65 A    66 A    67 A    68 A    69 A    70 A                  
  0.572   0.594   0.613   0.616   0.633   0.689   0.780   0.826
 71 A    72 A    73 A    74 A    75 A    76 A    77 A    78 A                  
  0.845   0.894   0.906   0.943   1.037   1.073   1.138   1.145
 79 A    80 A    81 A    82 A    83 A    84 A    85 A    86 A                  
  1.150   1.158   1.188   1.189   1.337   1.423   1.485   1.525
 87 A    88 A    89 A    90 A    91 A    92 A    93 A    94 A                  
  1.554   1.603   1.784   1.869   2.008   2.271   2.338   2.434
 95 A    96 A    97 A    98 A    99 A   100 A   101 A   102 A                  
  2.547   2.610   2.648   2.736   2.949   4.250   4.272   4.461
103 A   104 A   105 A   106 A   107 A   108 A   109 A   110 A                  
  4.474   4.489   4.505   4.546   4.720   4.869   6.510   6.527
111 A   112 A   113 A   114 A   115 A   116 A   117 A   118 A                  
  6.559   7.525  10.360  14.705  14.809  14.934  26.675  26.721
119 A   120 A   121 A   122 A   123 A   124 A   125 A   126 A                  
 26.990  28.958  29.504  29.517  29.535  29.850  29.857  29.866
127 A   128 A   129 A   130 A   131 A   132 A   133 A   134 A                  
 29.887  29.973  36.693 130.562 130.572 130.596 154.337 166.146
135 A   136 A   137 A   138 A   139 A   140 A   141 A   142 A                  
219.2151912.257
143 A   144 A                                                                  

 Beta MOs, Restricted
 -- Occupied --                  
******* -180.90 -169.71 -169.71 -169.71 -104.85  -80.06  -37.96
  1 A     2 A     3 A     4 A     5 A     6 A     7 A     8 A                  
-33.147 -33.141 -33.141 -24.332 -24.330 -24.329 -24.323 -24.323
  9 A    10 A    11 A    12 A    13 A    14 A    15 A    16 A                  
-15.628 -10.574  -8.042  -8.039  -8.039  -7.599  -7.274  -5.510
 17 A    18 A    19 A    20 A    21 A    22 A    23 A    24 A                  
 -5.495  -5.494  -5.492  -5.490  -5.490  -2.435  -2.428  -2.427
 25 A    26 A    27 A    28 A    29 A    30 A    31 A    32 A                  
 -2.409  -2.409  -1.197  -1.107  -0.880  -0.718  -0.588  -0.553
 33 A    34 A    35 A    36 A    37 A    38 A    39 A    40 A                  
 -0.527  -0.468  -0.466  -0.429  -0.377  -0.376
 41 A    42 A    43 A    44 A    45 A    46 A                                  
 -- Virtual --                   
  0.011   0.027   0.060   0.069   0.087   0.089   0.127   0.147
 47 A    48 A    49 A    50 A    51 A    52 A    53 A    54 A                  
  0.150   0.158   0.196   0.224   0.232   0.240   0.251   0.291
 55 A    56 A    57 A    58 A    59 A    60 A    61 A    62 A                  
  0.322   0.328   0.349   0.389   0.391   0.462   0.533   0.566
 63 A    64 A    65 A    66 A    67 A    68 A    69 A    70 A                  
  0.572   0.594   0.613   0.616   0.633   0.689   0.780   0.826
 71 A    72 A    73 A    74 A    75 A    76 A    77 A    78 A                  
  0.845   0.894   0.906   0.943   1.037   1.073   1.138   1.145
 79 A    80 A    81 A    82 A    83 A    84 A    85 A    86 A                  
  1.150   1.158   1.188   1.189   1.337   1.423   1.485   1.525
 87 A    88 A    89 A    90 A    91 A    92 A    93 A    94 A                  
  1.554   1.603   1.784   1.869   2.008   2.271   2.338   2.434
 95 A    96 A    97 A    98 A    99 A   100 A   101 A   102 A                  
  2.547   2.610   2.648   2.736   2.949   4.250   4.272   4.461
103 A   104 A   105 A   106 A   107 A   108 A   109 A   110 A                  
  4.474   4.489   4.505   4.546   4.720   4.869   6.510   6.527
111 A   112 A   113 A   114 A   115 A   116 A   117 A   118 A                  
  6.559   7.525  10.360  14.705  14.809  14.934  26.675  26.721
119 A   120 A   121 A   122 A   123 A   124 A   125 A   126 A                  
 26.990  28.958  29.504  29.517  29.535  29.850  29.857  29.866
127 A   128 A   129 A   130 A   131 A   132 A   133 A   134 A                  
 29.887  29.973  36.693 130.562 130.572 130.596 154.337 166.146
135 A   136 A   137 A   138 A   139 A   140 A   141 A   142 A                  
219.2151912.257
143 A   144 A                                                                  

 Occupation and symmetry of molecular orbitals

 Point group: C1 (1 irreducible representation).

                           A     All 
 -------------------------------------
 All molecular orbitals:
  - Alpha                  144   144 
  - Beta                   144   144 
 -------------------------------------
 Alpha orbitals:
  - Frozen occupied        29    29  
  - Active occupied        17    17  
  - Active virtual         98    98  
  - Frozen virtual         0     0   
 -------------------------------------
 Beta orbitals:
  - Frozen occupied        29    29  
  - Active occupied        17    17  
  - Active virtual         98    98  
  - Frozen virtual         0     0   
 -------------------------------------

 Import integrals:   CPU 0.00 s  wall 0.00 s

 Import integrals:   CPU 74.60 s  wall 13.11 s

 MP2 amplitudes:   CPU 0.17 s  wall 0.12 s

Running a double precision version
           CCSD T amplitudes will be solved using DIIS.

           Start     Size      MaxIter   EConv     TConv     
           3         7         100       1.00e-07  1.00e-05  
 ------------------------------------------------------------------------------
           Energy (a.u.)   Ediff      Tdiff       Comment
 ------------------------------------------------------------------------------
         -7772.13166874                           
     1   -7772.12372849   7.94e-03   7.82e-01     
     2   -7772.14703900   2.33e-02   1.16e-01     
     3   -7772.14559365   1.45e-03   5.08e-02     
     4   -7772.14810460   2.51e-03   1.70e-02     Switched to DIIS steps.
     5   -7772.14902971   9.25e-04   1.24e-02     
     6   -7772.14908928   5.96e-05   2.68e-03     
     7   -7772.14910242   1.31e-05   1.56e-03     
     8   -7772.14911047   8.05e-06   4.45e-04     
     9   -7772.14911203   1.56e-06   2.30e-04     
    10   -7772.14911170   3.29e-07   6.74e-05     
    11   -7772.14911161   8.10e-08   2.94e-05     
    12   -7772.14911155   6.33e-08   1.05e-05     
    13   -7772.14911153   2.29e-08   4.58e-06     
 ------------------------------------------------------------------------------
         -7772.14911153                           CCSD T converged.

End of double precision
 SCF energy                 = -7771.49419299
 MP2 energy                 = -7772.13166874
 CCSD correlation energy     =    -0.65491854
 CCSD total energy           = -7772.14911153

 CCSD  T1^2 = 0.0168  T2^2 = 0.2744  Leading amplitudes:

 Amplitude    Orbitals with energies
  0.0311       46 (A) A                  ->    47 (A) A                   
              -0.3757                          0.0111                     
  0.0311       46 (A) B                  ->    47 (A) B                   
              -0.3757                          0.0111                     
  0.0304       44 (A) A                  ->    48 (A) A                   
              -0.4290                          0.0267                     
  0.0304       44 (A) B                  ->    48 (A) B                   
              -0.4290                          0.0267                     

 Amplitude    Orbitals with energies
 -0.0506       41 (A) A      41 (A) B    ->    47 (A) A      47 (A) B     
              -0.5270       -0.5270            0.0111        0.0111       
  0.0506       41 (A) A      41 (A) B    ->    47 (A) B      47 (A) A     
              -0.5270       -0.5270            0.0111        0.0111       
  0.0506       41 (A) B      41 (A) A    ->    47 (A) A      47 (A) B     
              -0.5270       -0.5270            0.0111        0.0111       
 -0.0506       41 (A) B      41 (A) A    ->    47 (A) B      47 (A) A     
              -0.5270       -0.5270            0.0111        0.0111       

 Computing CCSD intemediates for later calculations in double precision
 Finished.

Running a double precision version
           CCSD Lambda amplitudes will be solved using DIIS.
           Start     Size      MaxIter   EConv     LConv     
           3         7         100       1.00e-07  1.00e-05  
 ------------------------------------------------------------------------------
            Enorm      Ldiff       Comment
 ------------------------------------------------------------------------------
     1     5.44e-02   4.02e-02     
     2     1.56e-02   6.17e-03     
     3     6.71e-03   1.86e-03     
     4     3.92e-03   1.26e-03     Switched to DIIS steps.
     5     1.19e-03   7.72e-04     
     6     5.53e-04   1.96e-04     
     7     1.90e-04   5.80e-05     
     8     8.63e-05   6.64e-06     
     9     3.18e-05   4.68e-07     
    10     1.46e-05   3.10e-07     
    11     6.16e-06   3.68e-07     
    12     3.33e-06   7.38e-08     
    13     1.67e-06   1.13e-07     
    14     7.78e-07   8.44e-09     
    15     3.71e-07   5.59e-08     
    16     1.57e-07   1.79e-08     
    17     8.14e-08   7.74e-09     
 ------------------------------------------------------------------------------
                                   CCSD Lambda converged.

 Computing density matrices in double precision...
           Orbital response amplitudes will be solved using DIIS.
           Start     Size      MaxIter   EConv     LConv     
           3         7         100       1.00e-06  1.00e-06  
 ------------------------------------------------------------------------------
            Enorm      Ldiff       Comment
 ------------------------------------------------------------------------------
     1     8.60e-02   1.38e-02     
     2     5.08e-02   1.55e-02     
     3     4.36e-02   9.49e-03     
     4     4.56e-03   1.16e-02     Switched to DIIS steps.
     5     2.81e-03   3.39e-04     
     6     7.88e-04   3.95e-04     
     7     6.84e-04   1.70e-04     
     8     1.28e-04   1.66e-04     
     9     3.30e-05   9.44e-06     
    10     1.03e-05   2.70e-06     
    11     2.60e-06   4.18e-07     
    12     8.98e-07   3.10e-07     
 ------------------------------------------------------------------------------
                                   Orbital response converged.

 Computing density matrices... Done.
 CCSD calculation:   CPU 1829.51 s  wall 318.42 s

 Transferring MO TPDM to AO TPDM
 Transferring g2_o1o1o1o1
 Transferring g2_o1o1o1v1
 Transferring g2_o1o1v1v1
 Transferring g2_o1v1o1v1
 Transferring g2_o1v1v1v1
 Transferring g2_v1v1v1v1
 Adding separable TPDM
 Computing TPDM gradient
 --------------------------------------------------------
 2e gradient
  Atom          X               Y               Z
 --------------------------------------------------------
    1        -54.572932       19.781461       -0.000000  
    2         -0.349154      -20.825876        0.000000  
    3         29.812333      -21.351551        0.000000  
    4         25.109753       22.395966        0.000000  
 --------------------------------------------------------
 --------------------------------------------------------
 Final gradient
  Atom          X               Y               Z
 --------------------------------------------------------
    1        -54.572932       19.781461       -0.000000  
    2         -0.349154      -20.825876        0.000000  
    3         29.812333      -21.351551        0.000000  
    4         25.109753       22.395966        0.000000  
 --------------------------------------------------------
 Analytic gradient from two-electron contribution:   CPU 390.87 s  wall 77.79 s

 Total ccman2 time:   CPU 2301.17 s  wall 410.85 s


 --------------------------------------------------------------

                    Orbital Energies (a.u.)
 --------------------------------------------------------------

 Alpha MOs
 -- Occupied --
********-180.9043-169.7113-169.7099-169.7098-104.8473 -80.0623 -37.9579
-33.1473 -33.1410 -33.1407 -24.3316 -24.3295 -24.3293 -24.3233 -24.3233
-15.6282 -10.5740  -8.0418  -8.0393  -8.0391  -7.5993  -7.2743  -5.5102
 -5.4950  -5.4944  -5.4919  -5.4902  -5.4895  -2.4347  -2.4275  -2.4268
 -2.4094  -2.4094  -1.1967  -1.1075  -0.8799  -0.7178  -0.5882  -0.5532
 -0.5270  -0.4680  -0.4657  -0.4290  -0.3772  -0.3757
 -- Virtual --
  0.0111   0.0267   0.0596   0.0695   0.0865   0.0893   0.1272   0.1473
  0.1495   0.1579   0.1959   0.2244   0.2324   0.2403   0.2511   0.2912
  0.3221   0.3281   0.3487   0.3888   0.3914   0.4620   0.5333   0.5663
  0.5717   0.5945   0.6125   0.6160   0.6329   0.6890   0.7803   0.8255
  0.8451   0.8942   0.9061   0.9429   1.0366   1.0727   1.1377   1.1449
  1.1499   1.1585   1.1885   1.1895   1.3367   1.4232   1.4851   1.5254
  1.5536   1.6031   1.7837   1.8693   2.0081   2.2706   2.3384   2.4341
  2.5465   2.6103   2.6476   2.7360   2.9491   4.2496   4.2723   4.4605
  4.4742   4.4892   4.5046   4.5462   4.7198   4.8686   6.5097   6.5267
  6.5588   7.5246  10.3596  14.7052  14.8088  14.9337  26.6754  26.7213
 26.9903  28.9578  29.5035  29.5175  29.5353  29.8503  29.8565  29.8658
 29.8867  29.9732  36.6927 130.5624 130.5720 130.5955 154.3370 166.1464
219.21501912.2571
 --------------------------------------------------------------

          Ground-State Mulliken Net Atomic Charges

     Atom                 Charge (a.u.)
  ----------------------------------------
      1 I                     0.200670
      2 N                    -0.349978
      3 P                     0.339856
      4 Cl                   -0.190548
  ----------------------------------------
  Sum of atomic charges =    -0.000000

 -----------------------------------------------------------------
                    Cartesian Multipole Moments
 -----------------------------------------------------------------
    Charge (ESU x 10^10)
                -0.0000
    Dipole Moment (Debye)
         X       0.1713      Y       0.2076      Z       0.0000
       Tot       0.2691
    Quadrupole Moments (Debye-Ang)
        XX     -57.5552     XY      -5.6453     YY     -62.0920
        XZ       0.0000     YZ       0.0000     ZZ     -59.2956
    Octopole Moments (Debye-Ang^2)
       XXX      64.6445    XXY      -0.2118    XYY      19.2056
       YYY     -15.3844    XXZ      -0.0000    XYZ       0.0000
       YYZ      -0.0000    XZZ      15.3045    YZZ      -1.8509
       ZZZ       0.0000
    Hexadecapole Moments (Debye-Ang^3)
      XXXX   -1058.6020   XXXY     -31.8929   XXYY    -219.9744
      XYYY      -0.9880   YYYY    -292.6380   XXXZ       0.0000
      XXYZ       0.0000   XYYZ      -0.0000   YYYZ       0.0000
      XXZZ    -189.0494   XYZZ      -2.9978   YYZZ     -61.4998
      XZZZ       0.0000   YZZZ       0.0000   ZZZZ     -78.8993
 -----------------------------------------------------------------
 DrvMan completing analytic gradient of the correlated energy
 Correlated dipole moment
            1
    1   0.0673881
    2   0.0816576
    3   0.0000000
 Energy read as -7772.149111529
 Full Analytical Gradient: (in a.u., or Hartree/Bohr)
             1             2             3             4
    1    0.00020563   -0.00013392   -0.00007705    0.00000534
    2   -0.00013179    0.00009637    0.00001733    0.00001809
    3    0.00000000   -0.00000000   -0.00000000    0.00000000
 Gradient time:  CPU 0.75 s  wall 0.77 s
 ----------------------------------------------------------------
             Standard Nuclear Orientation (Angstroms)
    I     Atom           X                Y                Z
 ----------------------------------------------------------------
    1      I       1.3085021655    -0.1369272474     0.0000000000
    2      N      -0.2579561729     1.1824817838    -0.0000000000
    3      P      -1.7991237092     1.0401063024    -0.0000000000
    4      Cl     -2.3888862309    -0.9777542890     0.0000000000
 ----------------------------------------------------------------
 Nuclear Repulsion Energy =   469.0396057075 hartrees
 There are       46 alpha and       46 beta electrons

                       Distance Matrix (Angstroms)
             I (  1)   N (  2)   P (  3)
   N (  2)  2.048080
   P (  3)  3.323063  1.547730
   Cl(  4)  3.791790  3.034383  2.102280

 Requested basis set is 6-311++G(d,p)
 There are 56 shells and 144 basis functions
 A cutoff of  1.0D-14 yielded   1322 shell pairs
 There are      9435 function pairs (     10563 Cartesian)
 Smallest overlap matrix eigenvalue = 2.35E-03
 Guess MOs from SCF MO coefficient file

 -----------------------------------------------------------------------
  General SCF calculation program by
  Eric Jon Sundstrom, Paul Horn, Yuezhi Mao, Dmitri Zuev, Alec White,
  David Stuck, Shaama M.S., Shane Yost, Joonho Lee, David Small,
  Daniel Levine, Susi Lehtola, Hugh Burton, Evgeny Epifanovsky
 -----------------------------------------------------------------------
 Hartree-Fock
 using 6 threads for integral computing
 -------------------------------------------------------
 OpenMP Integral computing Module                
 Release: version 2.0, May 2017, Q-Chem Inc. Pleasanton 
 -------------------------------------------------------
 A restricted SCF calculation will be
 performed using DIIS
 SCF converges when DIIS error is below 1.0e-08
 ---------------------------------------
  Cycle       Energy         DIIS error
 ---------------------------------------
    1   -7771.4942239459      1.41e-05  
    2   -7771.4942244705      5.75e-06  
    3   -7771.4942245463      3.62e-06  
    4   -7771.4942245880      7.66e-07  
    5   -7771.4942245950      3.39e-07  
    6   -7771.4942245967      1.56e-07  
    7   -7771.4942245972      5.16e-08  
    8   -7771.4942245973      1.66e-08  
    9   -7771.4942245972      4.31e-09  Convergence criterion met
 ---------------------------------------
 SCF time:   CPU 8.37s  wall 2.00s 
 SCF   energy in the final basis set =    -7771.4942245972
 Total energy in the final basis set =    -7771.4942245972


 ------------------------------------------------------------------------------

   CCMAN2: suite of methods based on coupled cluster
           and equation of motion theories.

   Components:
   * libvmm-1.3-trunk
     by Evgeny Epifanovsky, Ilya Kaliman.
   * libtensor-2.5-trunk
     by Evgeny Epifanovsky, Michael Wormit, Dmitry Zuev, Sam Manzer, 
        Ilya Kaliman.
   * libcc-2.5-trunk
     by Evgeny Epifanovsky, Arik Landau, Tomasz Kus, Kirill Khistyaev, 
        Dmitry Zuev, Prashant Manohar, Xintian Feng, Anna Krylov, 
        Matthew Goldey, Alec White, Thomas Jagau, Kaushik Nanda, 
        Anastasia Gunina, Alexander Kunitsa, Joonho Lee.

   CCMAN original authors:
   Anna I. Krylov, C. David Sherrill, Steven R. Gwaltney,
   Edward F. C. Byrd (2000)
   Sergey V. Levchenko, Lyudmila V. Slipchenko, Tao Wang,
   Ana-Maria C. Cristian (2003)
   Piotr A. Pieniazek, C. Melania Oana, Evgeny Epifanovsky (2007)
   Prashant Manohar (2009)

 ------------------------------------------------------------------------------


 Allocating and initializing 30808MB of RAM...
 Calculation will run on 6 cores.


 Alpha MOs, Restricted
 -- Occupied --                  
******* -180.90 -169.71 -169.71 -169.71 -104.85  -80.06  -37.96
  1 A     2 A     3 A     4 A     5 A     6 A     7 A     8 A                  
-33.147 -33.141 -33.141 -24.332 -24.329 -24.329 -24.323 -24.323
  9 A    10 A    11 A    12 A    13 A    14 A    15 A    16 A                  
-15.628 -10.574  -8.042  -8.039  -8.039  -7.599  -7.274  -5.510
 17 A    18 A    19 A    20 A    21 A    22 A    23 A    24 A                  
 -5.495  -5.494  -5.492  -5.490  -5.490  -2.435  -2.427  -2.427
 25 A    26 A    27 A    28 A    29 A    30 A    31 A    32 A                  
 -2.409  -2.409  -1.197  -1.108  -0.880  -0.718  -0.588  -0.553
 33 A    34 A    35 A    36 A    37 A    38 A    39 A    40 A                  
 -0.527  -0.468  -0.466  -0.429  -0.377  -0.376
 41 A    42 A    43 A    44 A    45 A    46 A                                  
 -- Virtual --                   
  0.011   0.027   0.060   0.069   0.087   0.089   0.127   0.147
 47 A    48 A    49 A    50 A    51 A    52 A    53 A    54 A                  
  0.150   0.158   0.196   0.224   0.232   0.240   0.251   0.291
 55 A    56 A    57 A    58 A    59 A    60 A    61 A    62 A                  
  0.322   0.328   0.349   0.389   0.391   0.462   0.533   0.566
 63 A    64 A    65 A    66 A    67 A    68 A    69 A    70 A                  
  0.572   0.594   0.613   0.616   0.633   0.689   0.780   0.826
 71 A    72 A    73 A    74 A    75 A    76 A    77 A    78 A                  
  0.845   0.894   0.906   0.943   1.037   1.073   1.138   1.145
 79 A    80 A    81 A    82 A    83 A    84 A    85 A    86 A                  
  1.150   1.158   1.188   1.189   1.337   1.423   1.485   1.525
 87 A    88 A    89 A    90 A    91 A    92 A    93 A    94 A                  
  1.554   1.603   1.784   1.869   2.008   2.271   2.339   2.434
 95 A    96 A    97 A    98 A    99 A   100 A   101 A   102 A                  
  2.547   2.610   2.648   2.736   2.949   4.250   4.272   4.461
103 A   104 A   105 A   106 A   107 A   108 A   109 A   110 A                  
  4.474   4.489   4.505   4.546   4.720   4.869   6.510   6.527
111 A   112 A   113 A   114 A   115 A   116 A   117 A   118 A                  
  6.559   7.525  10.360  14.705  14.809  14.934  26.675  26.721
119 A   120 A   121 A   122 A   123 A   124 A   125 A   126 A                  
 26.990  28.958  29.504  29.518  29.535  29.850  29.857  29.866
127 A   128 A   129 A   130 A   131 A   132 A   133 A   134 A                  
 29.887  29.973  36.693 130.562 130.572 130.596 154.337 166.146
135 A   136 A   137 A   138 A   139 A   140 A   141 A   142 A                  
219.2151912.258
143 A   144 A                                                                  

 Beta MOs, Restricted
 -- Occupied --                  
******* -180.90 -169.71 -169.71 -169.71 -104.85  -80.06  -37.96
  1 A     2 A     3 A     4 A     5 A     6 A     7 A     8 A                  
-33.147 -33.141 -33.141 -24.332 -24.329 -24.329 -24.323 -24.323
  9 A    10 A    11 A    12 A    13 A    14 A    15 A    16 A                  
-15.628 -10.574  -8.042  -8.039  -8.039  -7.599  -7.274  -5.510
 17 A    18 A    19 A    20 A    21 A    22 A    23 A    24 A                  
 -5.495  -5.494  -5.492  -5.490  -5.490  -2.435  -2.427  -2.427
 25 A    26 A    27 A    28 A    29 A    30 A    31 A    32 A                  
 -2.409  -2.409  -1.197  -1.108  -0.880  -0.718  -0.588  -0.553
 33 A    34 A    35 A    36 A    37 A    38 A    39 A    40 A                  
 -0.527  -0.468  -0.466  -0.429  -0.377  -0.376
 41 A    42 A    43 A    44 A    45 A    46 A                                  
 -- Virtual --                   
  0.011   0.027   0.060   0.069   0.087   0.089   0.127   0.147
 47 A    48 A    49 A    50 A    51 A    52 A    53 A    54 A                  
  0.150   0.158   0.196   0.224   0.232   0.240   0.251   0.291
 55 A    56 A    57 A    58 A    59 A    60 A    61 A    62 A                  
  0.322   0.328   0.349   0.389   0.391   0.462   0.533   0.566
 63 A    64 A    65 A    66 A    67 A    68 A    69 A    70 A                  
  0.572   0.594   0.613   0.616   0.633   0.689   0.780   0.826
 71 A    72 A    73 A    74 A    75 A    76 A    77 A    78 A                  
  0.845   0.894   0.906   0.943   1.037   1.073   1.138   1.145
 79 A    80 A    81 A    82 A    83 A    84 A    85 A    86 A                  
  1.150   1.158   1.188   1.189   1.337   1.423   1.485   1.525
 87 A    88 A    89 A    90 A    91 A    92 A    93 A    94 A                  
  1.554   1.603   1.784   1.869   2.008   2.271   2.339   2.434
 95 A    96 A    97 A    98 A    99 A   100 A   101 A   102 A                  
  2.547   2.610   2.648   2.736   2.949   4.250   4.272   4.461
103 A   104 A   105 A   106 A   107 A   108 A   109 A   110 A                  
  4.474   4.489   4.505   4.546   4.720   4.869   6.510   6.527
111 A   112 A   113 A   114 A   115 A   116 A   117 A   118 A                  
  6.559   7.525  10.360  14.705  14.809  14.934  26.675  26.721
119 A   120 A   121 A   122 A   123 A   124 A   125 A   126 A                  
 26.990  28.958  29.504  29.518  29.535  29.850  29.857  29.866
127 A   128 A   129 A   130 A   131 A   132 A   133 A   134 A                  
 29.887  29.973  36.693 130.562 130.572 130.596 154.337 166.146
135 A   136 A   137 A   138 A   139 A   140 A   141 A   142 A                  
219.2151912.258
143 A   144 A                                                                  

 Occupation and symmetry of molecular orbitals

 Point group: C1 (1 irreducible representation).

                           A     All 
 -------------------------------------
 All molecular orbitals:
  - Alpha                  144   144 
  - Beta                   144   144 
 -------------------------------------
 Alpha orbitals:
  - Frozen occupied        29    29  
  - Active occupied        17    17  
  - Active virtual         98    98  
  - Frozen virtual         0     0   
 -------------------------------------
 Beta orbitals:
  - Frozen occupied        29    29  
  - Active occupied        17    17  
  - Active virtual         98    98  
  - Frozen virtual         0     0   
 -------------------------------------

 Import integrals:   CPU 0.00 s  wall 0.00 s

 Import integrals:   CPU 75.00 s  wall 13.14 s

 MP2 amplitudes:   CPU 0.17 s  wall 0.12 s

Running a double precision version
           CCSD T amplitudes will be solved using DIIS.

           Start     Size      MaxIter   EConv     TConv     
           3         7         100       1.00e-07  1.00e-05  
 ------------------------------------------------------------------------------
           Energy (a.u.)   Ediff      Tdiff       Comment
 ------------------------------------------------------------------------------
         -7772.13166714                           
     1   -7772.12374277   7.92e-03   7.82e-01     
     2   -7772.14703902   2.33e-02   1.16e-01     
     3   -7772.14559712   1.44e-03   5.07e-02     
     4   -7772.14810568   2.51e-03   1.70e-02     Switched to DIIS steps.
     5   -7772.14902989   9.24e-04   1.24e-02     
     6   -7772.14908935   5.95e-05   2.67e-03     
     7   -7772.14910243   1.31e-05   1.56e-03     
     8   -7772.14911045   8.02e-06   4.44e-04     
     9   -7772.14911200   1.55e-06   2.30e-04     
    10   -7772.14911167   3.29e-07   6.73e-05     
    11   -7772.14911159   8.08e-08   2.93e-05     
    12   -7772.14911153   6.31e-08   1.05e-05     
    13   -7772.14911151   2.30e-08   4.58e-06     
 ------------------------------------------------------------------------------
         -7772.14911151                           CCSD T converged.

End of double precision
 SCF energy                 = -7771.49422460
 MP2 energy                 = -7772.13166714
 CCSD correlation energy     =    -0.65488691
 CCSD total energy           = -7772.14911151

 CCSD  T1^2 = 0.0168  T2^2 = 0.2743  Leading amplitudes:

 Amplitude    Orbitals with energies
  0.0311       46 (A) A                  ->    47 (A) A                   
              -0.3755                          0.0110                     
  0.0311       46 (A) B                  ->    47 (A) B                   
              -0.3755                          0.0110                     
  0.0303       44 (A) A                  ->    48 (A) A                   
              -0.4291                          0.0270                     
  0.0303       44 (A) B                  ->    48 (A) B                   
              -0.4291                          0.0270                     

 Amplitude    Orbitals with energies
 -0.0507       41 (A) A      41 (A) B    ->    47 (A) A      47 (A) B     
              -0.5271       -0.5271            0.0110        0.0110       
  0.0507       41 (A) A      41 (A) B    ->    47 (A) B      47 (A) A     
              -0.5271       -0.5271            0.0110        0.0110       
  0.0507       41 (A) B      41 (A) A    ->    47 (A) A      47 (A) B     
              -0.5271       -0.5271            0.0110        0.0110       
 -0.0507       41 (A) B      41 (A) A    ->    47 (A) B      47 (A) A     
              -0.5271       -0.5271            0.0110        0.0110       

 Computing CCSD intemediates for later calculations in double precision
 Finished.

Running a double precision version
           CCSD Lambda amplitudes will be solved using DIIS.
           Start     Size      MaxIter   EConv     LConv     
           3         7         100       1.00e-07  1.00e-05  
 ------------------------------------------------------------------------------
            Enorm      Ldiff       Comment
 ------------------------------------------------------------------------------
     1     5.43e-02   4.02e-02     
     2     1.56e-02   6.17e-03     
     3     6.72e-03   1.85e-03     
     4     3.92e-03   1.26e-03     Switched to DIIS steps.
     5     1.19e-03   7.72e-04     
     6     5.53e-04   1.96e-04     
     7     1.90e-04   5.79e-05     
     8     8.63e-05   6.62e-06     
     9     3.17e-05   4.62e-07     
    10     1.46e-05   3.09e-07     
    11     6.13e-06   3.67e-07     
    12     3.31e-06   7.45e-08     
    13     1.66e-06   1.12e-07     
    14     7.73e-07   8.22e-09     
    15     3.69e-07   5.54e-08     
    16     1.56e-07   1.78e-08     
    17     8.08e-08   7.68e-09     
 ------------------------------------------------------------------------------
                                   CCSD Lambda converged.

 Computing density matrices in double precision...
           Orbital response amplitudes will be solved using DIIS.
           Start     Size      MaxIter   EConv     LConv     
           3         7         100       1.00e-06  1.00e-06  
 ------------------------------------------------------------------------------
            Enorm      Ldiff       Comment
 ------------------------------------------------------------------------------
     1     8.60e-02   1.38e-02     
     2     5.08e-02   1.56e-02     
     3     4.36e-02   9.55e-03     
     4     4.50e-03   1.16e-02     Switched to DIIS steps.
     5     2.74e-03   3.01e-04     
     6     7.95e-04   3.86e-04     
     7     6.88e-04   1.74e-04     
     8     1.28e-04   1.66e-04     
     9     3.30e-05   9.26e-06     
    10     1.03e-05   2.71e-06     
    11     2.60e-06   4.21e-07     
    12     8.91e-07   3.06e-07     
 ------------------------------------------------------------------------------
                                   Orbital response converged.

 Computing density matrices... Done.
 CCSD calculation:   CPU 1831.98 s  wall 319.20 s

 Transferring MO TPDM to AO TPDM
 Transferring g2_o1o1o1o1
 Transferring g2_o1o1o1v1
 Transferring g2_o1o1v1v1
 Transferring g2_o1v1o1v1
 Transferring g2_o1v1v1v1
 Transferring g2_v1v1v1v1
 Adding separable TPDM
 Computing TPDM gradient
 --------------------------------------------------------
 2e gradient
  Atom          X               Y               Z
 --------------------------------------------------------
    1        -54.608138       19.814388       -0.000000  
    2         -0.344619      -20.857179       -0.000000  
    3         29.824613      -21.359360        0.000000  
    4         25.128145       22.402151        0.000000  
 --------------------------------------------------------
 --------------------------------------------------------
 Final gradient
  Atom          X               Y               Z
 --------------------------------------------------------
    1        -54.608138       19.814388       -0.000000  
    2         -0.344619      -20.857179       -0.000000  
    3         29.824613      -21.359360        0.000000  
    4         25.128145       22.402151        0.000000  
 --------------------------------------------------------
 Analytic gradient from two-electron contribution:   CPU 390.86 s  wall 76.07 s

 Total ccman2 time:   CPU 2304.54 s  wall 410.04 s


 --------------------------------------------------------------

                    Orbital Energies (a.u.)
 --------------------------------------------------------------

 Alpha MOs
 -- Occupied --
********-180.9043-169.7112-169.7098-169.7097-104.8473 -80.0623 -37.9579
-33.1473 -33.1410 -33.1407 -24.3315 -24.3294 -24.3292 -24.3233 -24.3233
-15.6281 -10.5740  -8.0418  -8.0393  -8.0392  -7.5993  -7.2743  -5.5102
 -5.4950  -5.4943  -5.4919  -5.4902  -5.4895  -2.4347  -2.4275  -2.4268
 -2.4093  -2.4093  -1.1969  -1.1075  -0.8800  -0.7178  -0.5883  -0.5533
 -0.5271  -0.4681  -0.4658  -0.4291  -0.3772  -0.3755
 -- Virtual --
  0.0110   0.0270   0.0596   0.0694   0.0865   0.0893   0.1272   0.1473
  0.1495   0.1579   0.1959   0.2244   0.2324   0.2402   0.2511   0.2911
  0.3221   0.3281   0.3489   0.3888   0.3915   0.4621   0.5332   0.5664
  0.5717   0.5945   0.6126   0.6162   0.6332   0.6892   0.7804   0.8255
  0.8451   0.8942   0.9061   0.9433   1.0367   1.0727   1.1377   1.1448
  1.1498   1.1585   1.1885   1.1894   1.3366   1.4232   1.4851   1.5255
  1.5537   1.6031   1.7837   1.8692   2.0081   2.2707   2.3387   2.4340
  2.5469   2.6102   2.6476   2.7360   2.9489   4.2495   4.2722   4.4606
  4.4743   4.4892   4.5048   4.5465   4.7196   4.8693   6.5098   6.5268
  6.5592   7.5246  10.3596  14.7052  14.8088  14.9337  26.6754  26.7214
 26.9903  28.9583  29.5036  29.5176  29.5355  29.8504  29.8566  29.8660
 29.8868  29.9734  36.6928 130.5624 130.5721 130.5957 154.3374 166.1464
219.21501912.2575
 --------------------------------------------------------------

          Ground-State Mulliken Net Atomic Charges

     Atom                 Charge (a.u.)
  ----------------------------------------
      1 I                     0.200870
      2 N                    -0.350055
      3 P                     0.339730
      4 Cl                   -0.190544
  ----------------------------------------
  Sum of atomic charges =    -0.000000

 -----------------------------------------------------------------
                    Cartesian Multipole Moments
 -----------------------------------------------------------------
    Charge (ESU x 10^10)
                 0.0000
    Dipole Moment (Debye)
         X       0.1705      Y       0.2078      Z       0.0000
       Tot       0.2687
    Quadrupole Moments (Debye-Ang)
        XX     -57.5669     XY      -5.6412     YY     -62.0899
        XZ      -0.0000     YZ      -0.0000     ZZ     -59.2933
    Octopole Moments (Debye-Ang^2)
       XXX      64.7911    XXY      -0.2114    XYY      19.2695
       YYY     -15.3835    XXZ      -0.0000    XYZ      -0.0000
       YYZ       0.0000    XZZ      15.3634    YZZ      -1.8492
       ZZZ       0.0000
    Hexadecapole Moments (Debye-Ang^3)
      XXXX   -1057.8605   XXXY     -31.8577   XXYY    -219.8345
      XYYY      -1.0036   YYYY    -292.6264   XXXZ      -0.0000
      XXYZ      -0.0000   XYYZ       0.0000   YYYZ      -0.0000
      XXZZ    -188.9006   XYZZ      -3.0030   YYZZ     -61.4970
      XZZZ      -0.0000   YZZZ      -0.0000   ZZZZ     -78.8929
 -----------------------------------------------------------------
 DrvMan completing analytic gradient of the correlated energy
 Correlated dipole moment
            1
    1   0.0670663
    2   0.0817406
    3   0.0000000
 Energy read as -7772.149111506
 Full Analytical Gradient: (in a.u., or Hartree/Bohr)
             1             2             3             4
    1   -0.00021880    0.00022017    0.00000283   -0.00000420
    2    0.00015062   -0.00010431   -0.00006315    0.00001684
    3    0.00000000   -0.00000000    0.00000000    0.00000000
 Gradient time:  CPU 0.71 s  wall 0.73 s
 ----------------------------------------------------------------
             Standard Nuclear Orientation (Angstroms)
    I     Atom           X                Y                Z
 ----------------------------------------------------------------
    1      I       1.3095021655    -0.1359272474     0.0000000000
    2      N      -0.2579561729     1.1824817838    -0.0000000000
    3      P      -1.7991237092     1.0401063024    -0.0000000000
    4      Cl     -2.3888862309    -0.9777542890     0.0000000000
 ----------------------------------------------------------------
 Nuclear Repulsion Energy =   468.9721191608 hartrees
 There are       46 alpha and       46 beta electrons

                       Distance Matrix (Angstroms)
             I (  1)   N (  2)   P (  3)
   N (  2)  2.048201
   P (  3)  3.323644  1.547730
   Cl(  4)  3.792987  3.034383  2.102280

 Requested basis set is 6-311++G(d,p)
 There are 56 shells and 144 basis functions
 A cutoff of  1.0D-14 yielded   1322 shell pairs
 There are      9435 function pairs (     10563 Cartesian)
 Smallest overlap matrix eigenvalue = 2.35E-03
 Guess MOs from SCF MO coefficient file

 -----------------------------------------------------------------------
  General SCF calculation program by
  Eric Jon Sundstrom, Paul Horn, Yuezhi Mao, Dmitri Zuev, Alec White,
  David Stuck, Shaama M.S., Shane Yost, Joonho Lee, David Small,
  Daniel Levine, Susi Lehtola, Hugh Burton, Evgeny Epifanovsky
 -----------------------------------------------------------------------
 Hartree-Fock
 using 6 threads for integral computing
 -------------------------------------------------------
 OpenMP Integral computing Module                
 Release: version 2.0, May 2017, Q-Chem Inc. Pleasanton 
 -------------------------------------------------------
 A restricted SCF calculation will be
 performed using DIIS
 SCF converges when DIIS error is below 1.0e-08
 ---------------------------------------
  Cycle       Energy         DIIS error
 ---------------------------------------
    1   -7771.4942231606      5.70e-06  
    2   -7771.4942233007      1.60e-06  
    3   -7771.4942233275      6.96e-07  
    4   -7771.4942233346      3.66e-07  
    5   -7771.4942233360      1.97e-07  
    6   -7771.4942233365      6.32e-08  
    7   -7771.4942233365      2.61e-08  
    8   -7771.4942233365      9.84e-09  Convergence criterion met
 ---------------------------------------
 SCF time:   CPU 7.40s  wall 1.00s 
 SCF   energy in the final basis set =    -7771.4942233365
 Total energy in the final basis set =    -7771.4942233365


 ------------------------------------------------------------------------------

   CCMAN2: suite of methods based on coupled cluster
           and equation of motion theories.

   Components:
   * libvmm-1.3-trunk
     by Evgeny Epifanovsky, Ilya Kaliman.
   * libtensor-2.5-trunk
     by Evgeny Epifanovsky, Michael Wormit, Dmitry Zuev, Sam Manzer, 
        Ilya Kaliman.
   * libcc-2.5-trunk
     by Evgeny Epifanovsky, Arik Landau, Tomasz Kus, Kirill Khistyaev, 
        Dmitry Zuev, Prashant Manohar, Xintian Feng, Anna Krylov, 
        Matthew Goldey, Alec White, Thomas Jagau, Kaushik Nanda, 
        Anastasia Gunina, Alexander Kunitsa, Joonho Lee.

   CCMAN original authors:
   Anna I. Krylov, C. David Sherrill, Steven R. Gwaltney,
   Edward F. C. Byrd (2000)
   Sergey V. Levchenko, Lyudmila V. Slipchenko, Tao Wang,
   Ana-Maria C. Cristian (2003)
   Piotr A. Pieniazek, C. Melania Oana, Evgeny Epifanovsky (2007)
   Prashant Manohar (2009)

 ------------------------------------------------------------------------------


 Allocating and initializing 30808MB of RAM...
 Calculation will run on 6 cores.


 Alpha MOs, Restricted
 -- Occupied --                  
******* -180.90 -169.71 -169.71 -169.71 -104.85  -80.06  -37.96
  1 A     2 A     3 A     4 A     5 A     6 A     7 A     8 A                  
-33.147 -33.141 -33.141 -24.332 -24.329 -24.329 -24.323 -24.323
  9 A    10 A    11 A    12 A    13 A    14 A    15 A    16 A                  
-15.628 -10.574  -8.042  -8.039  -8.039  -7.599  -7.274  -5.510
 17 A    18 A    19 A    20 A    21 A    22 A    23 A    24 A                  
 -5.495  -5.494  -5.492  -5.490  -5.490  -2.435  -2.427  -2.427
 25 A    26 A    27 A    28 A    29 A    30 A    31 A    32 A                  
 -2.409  -2.409  -1.197  -1.107  -0.880  -0.718  -0.588  -0.553
 33 A    34 A    35 A    36 A    37 A    38 A    39 A    40 A                  
 -0.527  -0.468  -0.466  -0.429  -0.377  -0.376
 41 A    42 A    43 A    44 A    45 A    46 A                                  
 -- Virtual --                   
  0.011   0.027   0.060   0.069   0.087   0.089   0.127   0.147
 47 A    48 A    49 A    50 A    51 A    52 A    53 A    54 A                  
  0.150   0.158   0.196   0.224   0.232   0.240   0.251   0.291
 55 A    56 A    57 A    58 A    59 A    60 A    61 A    62 A                  
  0.322   0.328   0.349   0.389   0.391   0.462   0.533   0.566
 63 A    64 A    65 A    66 A    67 A    68 A    69 A    70 A                  
  0.572   0.595   0.613   0.616   0.633   0.689   0.780   0.826
 71 A    72 A    73 A    74 A    75 A    76 A    77 A    78 A                  
  0.845   0.894   0.906   0.943   1.037   1.073   1.138   1.145
 79 A    80 A    81 A    82 A    83 A    84 A    85 A    86 A                  
  1.150   1.158   1.188   1.189   1.337   1.423   1.485   1.525
 87 A    88 A    89 A    90 A    91 A    92 A    93 A    94 A                  
  1.554   1.603   1.784   1.869   2.008   2.271   2.339   2.434
 95 A    96 A    97 A    98 A    99 A   100 A   101 A   102 A                  
  2.547   2.610   2.648   2.736   2.949   4.250   4.272   4.461
103 A   104 A   105 A   106 A   107 A   108 A   109 A   110 A                  
  4.474   4.489   4.505   4.546   4.720   4.869   6.510   6.527
111 A   112 A   113 A   114 A   115 A   116 A   117 A   118 A                  
  6.559   7.525  10.360  14.705  14.809  14.934  26.675  26.721
119 A   120 A   121 A   122 A   123 A   124 A   125 A   126 A                  
 26.990  28.958  29.504  29.518  29.535  29.850  29.857  29.866
127 A   128 A   129 A   130 A   131 A   132 A   133 A   134 A                  
 29.887  29.973  36.693 130.562 130.572 130.596 154.337 166.146
135 A   136 A   137 A   138 A   139 A   140 A   141 A   142 A                  
219.2151912.257
143 A   144 A                                                                  

 Beta MOs, Restricted
 -- Occupied --                  
******* -180.90 -169.71 -169.71 -169.71 -104.85  -80.06  -37.96
  1 A     2 A     3 A     4 A     5 A     6 A     7 A     8 A                  
-33.147 -33.141 -33.141 -24.332 -24.329 -24.329 -24.323 -24.323
  9 A    10 A    11 A    12 A    13 A    14 A    15 A    16 A                  
-15.628 -10.574  -8.042  -8.039  -8.039  -7.599  -7.274  -5.510
 17 A    18 A    19 A    20 A    21 A    22 A    23 A    24 A                  
 -5.495  -5.494  -5.492  -5.490  -5.490  -2.435  -2.427  -2.427
 25 A    26 A    27 A    28 A    29 A    30 A    31 A    32 A                  
 -2.409  -2.409  -1.197  -1.107  -0.880  -0.718  -0.588  -0.553
 33 A    34 A    35 A    36 A    37 A    38 A    39 A    40 A                  
 -0.527  -0.468  -0.466  -0.429  -0.377  -0.376
 41 A    42 A    43 A    44 A    45 A    46 A                                  
 -- Virtual --                   
  0.011   0.027   0.060   0.069   0.087   0.089   0.127   0.147
 47 A    48 A    49 A    50 A    51 A    52 A    53 A    54 A                  
  0.150   0.158   0.196   0.224   0.232   0.240   0.251   0.291
 55 A    56 A    57 A    58 A    59 A    60 A    61 A    62 A                  
  0.322   0.328   0.349   0.389   0.391   0.462   0.533   0.566
 63 A    64 A    65 A    66 A    67 A    68 A    69 A    70 A                  
  0.572   0.595   0.613   0.616   0.633   0.689   0.780   0.826
 71 A    72 A    73 A    74 A    75 A    76 A    77 A    78 A                  
  0.845   0.894   0.906   0.943   1.037   1.073   1.138   1.145
 79 A    80 A    81 A    82 A    83 A    84 A    85 A    86 A                  
  1.150   1.158   1.188   1.189   1.337   1.423   1.485   1.525
 87 A    88 A    89 A    90 A    91 A    92 A    93 A    94 A                  
  1.554   1.603   1.784   1.869   2.008   2.271   2.339   2.434
 95 A    96 A    97 A    98 A    99 A   100 A   101 A   102 A                  
  2.547   2.610   2.648   2.736   2.949   4.250   4.272   4.461
103 A   104 A   105 A   106 A   107 A   108 A   109 A   110 A                  
  4.474   4.489   4.505   4.546   4.720   4.869   6.510   6.527
111 A   112 A   113 A   114 A   115 A   116 A   117 A   118 A                  
  6.559   7.525  10.360  14.705  14.809  14.934  26.675  26.721
119 A   120 A   121 A   122 A   123 A   124 A   125 A   126 A                  
 26.990  28.958  29.504  29.518  29.535  29.850  29.857  29.866
127 A   128 A   129 A   130 A   131 A   132 A   133 A   134 A                  
 29.887  29.973  36.693 130.562 130.572 130.596 154.337 166.146
135 A   136 A   137 A   138 A   139 A   140 A   141 A   142 A                  
219.2151912.257
143 A   144 A                                                                  

 Occupation and symmetry of molecular orbitals

 Point group: C1 (1 irreducible representation).

                           A     All 
 -------------------------------------
 All molecular orbitals:
  - Alpha                  144   144 
  - Beta                   144   144 
 -------------------------------------
 Alpha orbitals:
  - Frozen occupied        29    29  
  - Active occupied        17    17  
  - Active virtual         98    98  
  - Frozen virtual         0     0   
 -------------------------------------
 Beta orbitals:
  - Frozen occupied        29    29  
  - Active occupied        17    17  
  - Active virtual         98    98  
  - Frozen virtual         0     0   
 -------------------------------------

 Import integrals:   CPU 0.00 s  wall 0.00 s

 Import integrals:   CPU 75.55 s  wall 13.23 s

 MP2 amplitudes:   CPU 0.17 s  wall 0.12 s

Running a double precision version
           CCSD T amplitudes will be solved using DIIS.

           Start     Size      MaxIter   EConv     TConv     
           3         7         100       1.00e-07  1.00e-05  
 ------------------------------------------------------------------------------
           Energy (a.u.)   Ediff      Tdiff       Comment
 ------------------------------------------------------------------------------
         -7772.13166679                           
     1   -7772.12374089   7.93e-03   7.82e-01     
     2   -7772.14703890   2.33e-02   1.16e-01     
     3   -7772.14559660   1.44e-03   5.07e-02     
     4   -7772.14810549   2.51e-03   1.70e-02     Switched to DIIS steps.
     5   -7772.14902991   9.24e-04   1.24e-02     
     6   -7772.14908940   5.95e-05   2.67e-03     
     7   -7772.14910250   1.31e-05   1.56e-03     
     8   -7772.14911052   8.02e-06   4.44e-04     
     9   -7772.14911207   1.55e-06   2.30e-04     
    10   -7772.14911174   3.29e-07   6.73e-05     
    11   -7772.14911166   8.08e-08   2.93e-05     
    12   -7772.14911160   6.32e-08   1.05e-05     
    13   -7772.14911158   2.30e-08   4.58e-06     
 ------------------------------------------------------------------------------
         -7772.14911158                           CCSD T converged.

End of double precision
 SCF energy                 = -7771.49422334
 MP2 energy                 = -7772.13166679
 CCSD correlation energy     =    -0.65488824
 CCSD total energy           = -7772.14911158

 CCSD  T1^2 = 0.0168  T2^2 = 0.2743  Leading amplitudes:

 Amplitude    Orbitals with energies
  0.0311       46 (A) A                  ->    47 (A) A                   
              -0.3756                          0.0110                     
  0.0311       46 (A) B                  ->    47 (A) B                   
              -0.3756                          0.0110                     
  0.0304       44 (A) A                  ->    48 (A) A                   
              -0.4291                          0.0270                     
  0.0304       44 (A) B                  ->    48 (A) B                   
              -0.4291                          0.0270                     

 Amplitude    Orbitals with energies
 -0.0507       41 (A) A      41 (A) B    ->    47 (A) A      47 (A) B     
              -0.5271       -0.5271            0.0110        0.0110       
  0.0507       41 (A) A      41 (A) B    ->    47 (A) B      47 (A) A     
              -0.5271       -0.5271            0.0110        0.0110       
  0.0507       41 (A) B      41 (A) A    ->    47 (A) A      47 (A) B     
              -0.5271       -0.5271            0.0110        0.0110       
 -0.0507       41 (A) B      41 (A) A    ->    47 (A) B      47 (A) A     
              -0.5271       -0.5271            0.0110        0.0110       

 Computing CCSD intemediates for later calculations in double precision
 Finished.

Running a double precision version
           CCSD Lambda amplitudes will be solved using DIIS.
           Start     Size      MaxIter   EConv     LConv     
           3         7         100       1.00e-07  1.00e-05  
 ------------------------------------------------------------------------------
            Enorm      Ldiff       Comment
 ------------------------------------------------------------------------------
     1     5.43e-02   4.02e-02     
     2     1.56e-02   6.17e-03     
     3     6.72e-03   1.86e-03     
     4     3.92e-03   1.26e-03     Switched to DIIS steps.
     5     1.19e-03   7.72e-04     
     6     5.53e-04   1.96e-04     
     7     1.90e-04   5.79e-05     
     8     8.63e-05   6.62e-06     
     9     3.17e-05   4.65e-07     
    10     1.46e-05   3.10e-07     
    11     6.13e-06   3.67e-07     
    12     3.31e-06   7.45e-08     
    13     1.66e-06   1.12e-07     
    14     7.73e-07   8.30e-09     
    15     3.69e-07   5.54e-08     
    16     1.56e-07   1.78e-08     
    17     8.09e-08   7.69e-09     
 ------------------------------------------------------------------------------
                                   CCSD Lambda converged.

 Computing density matrices in double precision...
           Orbital response amplitudes will be solved using DIIS.
           Start     Size      MaxIter   EConv     LConv     
           3         7         100       1.00e-06  1.00e-06  
 ------------------------------------------------------------------------------
            Enorm      Ldiff       Comment
 ------------------------------------------------------------------------------
     1     8.60e-02   1.38e-02     
     2     5.08e-02   1.56e-02     
     3     4.36e-02   9.55e-03     
     4     4.50e-03   1.16e-02     Switched to DIIS steps.
     5     2.74e-03   3.00e-04     
     6     7.96e-04   3.86e-04     
     7     6.88e-04   1.74e-04     
     8     1.28e-04   1.66e-04     
     9     3.30e-05   9.27e-06     
    10     1.03e-05   2.71e-06     
    11     2.60e-06   4.21e-07     
    12     8.91e-07   3.06e-07     
 ------------------------------------------------------------------------------
                                   Orbital response converged.

 Computing density matrices... Done.
 CCSD calculation:   CPU 1830.90 s  wall 318.89 s

 Transferring MO TPDM to AO TPDM
 Transferring g2_o1o1o1o1
 Transferring g2_o1o1o1v1
 Transferring g2_o1o1v1v1
 Transferring g2_o1v1o1v1
 Transferring g2_o1v1v1v1
 Transferring g2_v1v1v1v1
 Adding separable TPDM
 Computing TPDM gradient
 --------------------------------------------------------
 2e gradient
  Atom          X               Y               Z
 --------------------------------------------------------
    1        -54.605823       19.788793        0.000000  
    2         -0.335879      -20.839459       -0.000000  
    3         29.824665      -21.351821       -0.000000  
    4         25.117037       22.402487       -0.000000  
 --------------------------------------------------------
 --------------------------------------------------------
 Final gradient
  Atom          X               Y               Z
 --------------------------------------------------------
    1        -54.605823       19.788793        0.000000  
    2         -0.335879      -20.839459       -0.000000  
    3         29.824665      -21.351821       -0.000000  
    4         25.117037       22.402487       -0.000000  
 --------------------------------------------------------
 Analytic gradient from two-electron contribution:   CPU 394.40 s  wall 76.15 s

 Total ccman2 time:   CPU 2307.09 s  wall 409.79 s


 --------------------------------------------------------------

                    Orbital Energies (a.u.)
 --------------------------------------------------------------

 Alpha MOs
 -- Occupied --
********-180.9043-169.7112-169.7098-169.7098-104.8473 -80.0623 -37.9579
-33.1473 -33.1410 -33.1407 -24.3315 -24.3295 -24.3292 -24.3233 -24.3233
-15.6281 -10.5740  -8.0418  -8.0393  -8.0391  -7.5993  -7.2743  -5.5102
 -5.4950  -5.4944  -5.4919  -5.4902  -5.4895  -2.4347  -2.4275  -2.4268
 -2.4094  -2.4094  -1.1969  -1.1075  -0.8800  -0.7178  -0.5883  -0.5532
 -0.5271  -0.4681  -0.4658  -0.4291  -0.3771  -0.3756
 -- Virtual --
  0.0110   0.0270   0.0596   0.0695   0.0865   0.0893   0.1272   0.1473
  0.1495   0.1579   0.1959   0.2244   0.2324   0.2402   0.2511   0.2911
  0.3221   0.3281   0.3488   0.3888   0.3915   0.4620   0.5332   0.5663
  0.5717   0.5945   0.6126   0.6161   0.6332   0.6891   0.7804   0.8255
  0.8451   0.8942   0.9062   0.9432   1.0368   1.0727   1.1377   1.1448
  1.1498   1.1585   1.1885   1.1895   1.3366   1.4232   1.4851   1.5255
  1.5536   1.6031   1.7837   1.8693   2.0081   2.2706   2.3385   2.4340
  2.5469   2.6102   2.6476   2.7360   2.9489   4.2495   4.2722   4.4605
  4.4742   4.4892   4.5048   4.5464   4.7196   4.8692   6.5098   6.5268
  6.5591   7.5246  10.3596  14.7052  14.8088  14.9337  26.6754  26.7213
 26.9903  28.9583  29.5036  29.5176  29.5354  29.8504  29.8566  29.8659
 29.8868  29.9734  36.6928 130.5624 130.5720 130.5957 154.3374 166.1464
219.21501912.2575
 --------------------------------------------------------------

          Ground-State Mulliken Net Atomic Charges

     Atom                 Charge (a.u.)
  ----------------------------------------
      1 I                     0.200931
      2 N                    -0.350105
      3 P                     0.339801
      4 Cl                   -0.190627
  ----------------------------------------
  Sum of atomic charges =    -0.000000

 -----------------------------------------------------------------
                    Cartesian Multipole Moments
 -----------------------------------------------------------------
    Charge (ESU x 10^10)
                 0.0000
    Dipole Moment (Debye)
         X       0.1719      Y       0.2086      Z      -0.0000
       Tot       0.2703
    Quadrupole Moments (Debye-Ang)
        XX     -57.5620     XY      -5.6410     YY     -62.0927
        XZ      -0.0000     YZ      -0.0000     ZZ     -59.2935
    Octopole Moments (Debye-Ang^2)
       XXX      64.7264    XXY      -0.2365    XYY      19.2357
       YYY     -15.4642    XXZ      -0.0000    XYZ      -0.0000
       YYZ      -0.0000    XZZ      15.3349    YZZ      -1.8782
       ZZZ      -0.0000
    Hexadecapole Moments (Debye-Ang^3)
      XXXX   -1058.2285   XXXY     -31.9784   XXYY    -219.9151
      XYYY      -1.0964   YYYY    -292.5935   XXXZ       0.0000
      XXYZ      -0.0000   XYYZ      -0.0000   YYYZ      -0.0000
      XXZZ    -188.9755   XYZZ      -3.0377   YYZZ     -61.4898
      XZZZ       0.0000   YZZZ      -0.0000   ZZZZ     -78.8933
 -----------------------------------------------------------------
 DrvMan completing analytic gradient of the correlated energy
 Correlated dipole moment
            1
    1   0.0676313
    2   0.0820857
    3  -0.0000000
 Energy read as -7772.149111577
 Full Analytical Gradient: (in a.u., or Hartree/Bohr)
             1             2             3             4
    1   -0.00014764    0.00020781   -0.00005625   -0.00000391
    2    0.00012791   -0.00011067   -0.00004441    0.00002717
    3   -0.00000000    0.00000000    0.00000000   -0.00000000
 Gradient time:  CPU 0.78 s  wall 0.80 s
 ----------------------------------------------------------------
             Standard Nuclear Orientation (Angstroms)
    I     Atom           X                Y                Z
 ----------------------------------------------------------------
    1      I       1.3095021655    -0.1379272474     0.0000000000
    2      N      -0.2579561729     1.1824817838    -0.0000000000
    3      P      -1.7991237092     1.0401063024    -0.0000000000
    4      Cl     -2.3888862309    -0.9777542890     0.0000000000
 ----------------------------------------------------------------
 Nuclear Repulsion Energy =   468.8996136010 hartrees
 There are       46 alpha and       46 beta electrons

                       Distance Matrix (Angstroms)
             I (  1)   N (  2)   P (  3)
   N (  2)  2.049489
   P (  3)  3.324352  1.547730
   Cl(  4)  3.792543  3.034383  2.102280

 Requested basis set is 6-311++G(d,p)
 There are 56 shells and 144 basis functions
 A cutoff of  1.0D-14 yielded   1322 shell pairs
 There are      9435 function pairs (     10563 Cartesian)
 Smallest overlap matrix eigenvalue = 2.35E-03
 Guess MOs from SCF MO coefficient file

 -----------------------------------------------------------------------
  General SCF calculation program by
  Eric Jon Sundstrom, Paul Horn, Yuezhi Mao, Dmitri Zuev, Alec White,
  David Stuck, Shaama M.S., Shane Yost, Joonho Lee, David Small,
  Daniel Levine, Susi Lehtola, Hugh Burton, Evgeny Epifanovsky
 -----------------------------------------------------------------------
 Hartree-Fock
 using 6 threads for integral computing
 -------------------------------------------------------
 OpenMP Integral computing Module                
 Release: version 2.0, May 2017, Q-Chem Inc. Pleasanton 
 -------------------------------------------------------
 A restricted SCF calculation will be
 performed using DIIS
 SCF converges when DIIS error is below 1.0e-08
 ---------------------------------------
  Cycle       Energy         DIIS error
 ---------------------------------------
    1   -7771.4941938342      1.28e-05  
    2   -7771.4941943179      5.44e-06  
    3   -7771.4941943942      3.53e-06  
    4   -7771.4941944360      7.29e-07  
    5   -7771.4941944420      2.47e-07  
    6   -7771.4941944426      9.88e-08  
    7   -7771.4941944428      2.36e-08  
    8   -7771.4941944428      8.69e-09  Convergence criterion met
 ---------------------------------------
 SCF time:   CPU 7.47s  wall 2.00s 
 SCF   energy in the final basis set =    -7771.4941944428
 Total energy in the final basis set =    -7771.4941944428


 ------------------------------------------------------------------------------

   CCMAN2: suite of methods based on coupled cluster
           and equation of motion theories.

   Components:
   * libvmm-1.3-trunk
     by Evgeny Epifanovsky, Ilya Kaliman.
   * libtensor-2.5-trunk
     by Evgeny Epifanovsky, Michael Wormit, Dmitry Zuev, Sam Manzer, 
        Ilya Kaliman.
   * libcc-2.5-trunk
     by Evgeny Epifanovsky, Arik Landau, Tomasz Kus, Kirill Khistyaev, 
        Dmitry Zuev, Prashant Manohar, Xintian Feng, Anna Krylov, 
        Matthew Goldey, Alec White, Thomas Jagau, Kaushik Nanda, 
        Anastasia Gunina, Alexander Kunitsa, Joonho Lee.

   CCMAN original authors:
   Anna I. Krylov, C. David Sherrill, Steven R. Gwaltney,
   Edward F. C. Byrd (2000)
   Sergey V. Levchenko, Lyudmila V. Slipchenko, Tao Wang,
   Ana-Maria C. Cristian (2003)
   Piotr A. Pieniazek, C. Melania Oana, Evgeny Epifanovsky (2007)
   Prashant Manohar (2009)

 ------------------------------------------------------------------------------


 Allocating and initializing 30808MB of RAM...
 Calculation will run on 6 cores.


 Alpha MOs, Restricted
 -- Occupied --                  
******* -180.90 -169.71 -169.71 -169.71 -104.85  -80.06  -37.96
  1 A     2 A     3 A     4 A     5 A     6 A     7 A     8 A                  
-33.147 -33.141 -33.141 -24.332 -24.329 -24.329 -24.323 -24.323
  9 A    10 A    11 A    12 A    13 A    14 A    15 A    16 A                  
-15.628 -10.574  -8.042  -8.039  -8.039  -7.599  -7.274  -5.510
 17 A    18 A    19 A    20 A    21 A    22 A    23 A    24 A                  
 -5.495  -5.494  -5.492  -5.490  -5.490  -2.435  -2.427  -2.427
 25 A    26 A    27 A    28 A    29 A    30 A    31 A    32 A                  
 -2.409  -2.409  -1.197  -1.107  -0.880  -0.718  -0.588  -0.553
 33 A    34 A    35 A    36 A    37 A    38 A    39 A    40 A                  
 -0.527  -0.468  -0.466  -0.429  -0.377  -0.376
 41 A    42 A    43 A    44 A    45 A    46 A                                  
 -- Virtual --                   
  0.011   0.027   0.060   0.069   0.087   0.089   0.127   0.147
 47 A    48 A    49 A    50 A    51 A    52 A    53 A    54 A                  
  0.150   0.158   0.196   0.224   0.232   0.240   0.251   0.291
 55 A    56 A    57 A    58 A    59 A    60 A    61 A    62 A                  
  0.322   0.328   0.349   0.389   0.391   0.462   0.533   0.566
 63 A    64 A    65 A    66 A    67 A    68 A    69 A    70 A                  
  0.572   0.594   0.613   0.616   0.633   0.689   0.780   0.826
 71 A    72 A    73 A    74 A    75 A    76 A    77 A    78 A                  
  0.845   0.894   0.906   0.943   1.037   1.073   1.138   1.145
 79 A    80 A    81 A    82 A    83 A    84 A    85 A    86 A                  
  1.150   1.158   1.188   1.189   1.337   1.423   1.485   1.525
 87 A    88 A    89 A    90 A    91 A    92 A    93 A    94 A                  
  1.554   1.603   1.784   1.869   2.008   2.271   2.339   2.434
 95 A    96 A    97 A    98 A    99 A   100 A   101 A   102 A                  
  2.547   2.610   2.648   2.736   2.949   4.250   4.272   4.461
103 A   104 A   105 A   106 A   107 A   108 A   109 A   110 A                  
  4.474   4.489   4.505   4.546   4.720   4.869   6.510   6.527
111 A   112 A   113 A   114 A   115 A   116 A   117 A   118 A                  
  6.559   7.525  10.360  14.705  14.809  14.934  26.675  26.721
119 A   120 A   121 A   122 A   123 A   124 A   125 A   126 A                  
 26.990  28.958  29.504  29.518  29.535  29.850  29.857  29.866
127 A   128 A   129 A   130 A   131 A   132 A   133 A   134 A                  
 29.887  29.973  36.693 130.562 130.572 130.596 154.337 166.146
135 A   136 A   137 A   138 A   139 A   140 A   141 A   142 A                  
219.2151912.257
143 A   144 A                                                                  

 Beta MOs, Restricted
 -- Occupied --                  
******* -180.90 -169.71 -169.71 -169.71 -104.85  -80.06  -37.96
  1 A     2 A     3 A     4 A     5 A     6 A     7 A     8 A                  
-33.147 -33.141 -33.141 -24.332 -24.329 -24.329 -24.323 -24.323
  9 A    10 A    11 A    12 A    13 A    14 A    15 A    16 A                  
-15.628 -10.574  -8.042  -8.039  -8.039  -7.599  -7.274  -5.510
 17 A    18 A    19 A    20 A    21 A    22 A    23 A    24 A                  
 -5.495  -5.494  -5.492  -5.490  -5.490  -2.435  -2.427  -2.427
 25 A    26 A    27 A    28 A    29 A    30 A    31 A    32 A                  
 -2.409  -2.409  -1.197  -1.107  -0.880  -0.718  -0.588  -0.553
 33 A    34 A    35 A    36 A    37 A    38 A    39 A    40 A                  
 -0.527  -0.468  -0.466  -0.429  -0.377  -0.376
 41 A    42 A    43 A    44 A    45 A    46 A                                  
 -- Virtual --                   
  0.011   0.027   0.060   0.069   0.087   0.089   0.127   0.147
 47 A    48 A    49 A    50 A    51 A    52 A    53 A    54 A                  
  0.150   0.158   0.196   0.224   0.232   0.240   0.251   0.291
 55 A    56 A    57 A    58 A    59 A    60 A    61 A    62 A                  
  0.322   0.328   0.349   0.389   0.391   0.462   0.533   0.566
 63 A    64 A    65 A    66 A    67 A    68 A    69 A    70 A                  
  0.572   0.594   0.613   0.616   0.633   0.689   0.780   0.826
 71 A    72 A    73 A    74 A    75 A    76 A    77 A    78 A                  
  0.845   0.894   0.906   0.943   1.037   1.073   1.138   1.145
 79 A    80 A    81 A    82 A    83 A    84 A    85 A    86 A                  
  1.150   1.158   1.188   1.189   1.337   1.423   1.485   1.525
 87 A    88 A    89 A    90 A    91 A    92 A    93 A    94 A                  
  1.554   1.603   1.784   1.869   2.008   2.271   2.339   2.434
 95 A    96 A    97 A    98 A    99 A   100 A   101 A   102 A                  
  2.547   2.610   2.648   2.736   2.949   4.250   4.272   4.461
103 A   104 A   105 A   106 A   107 A   108 A   109 A   110 A                  
  4.474   4.489   4.505   4.546   4.720   4.869   6.510   6.527
111 A   112 A   113 A   114 A   115 A   116 A   117 A   118 A                  
  6.559   7.525  10.360  14.705  14.809  14.934  26.675  26.721
119 A   120 A   121 A   122 A   123 A   124 A   125 A   126 A                  
 26.990  28.958  29.504  29.518  29.535  29.850  29.857  29.866
127 A   128 A   129 A   130 A   131 A   132 A   133 A   134 A                  
 29.887  29.973  36.693 130.562 130.572 130.596 154.337 166.146
135 A   136 A   137 A   138 A   139 A   140 A   141 A   142 A                  
219.2151912.257
143 A   144 A                                                                  

 Occupation and symmetry of molecular orbitals

 Point group: C1 (1 irreducible representation).

                           A     All 
 -------------------------------------
 All molecular orbitals:
  - Alpha                  144   144 
  - Beta                   144   144 
 -------------------------------------
 Alpha orbitals:
  - Frozen occupied        29    29  
  - Active occupied        17    17  
  - Active virtual         98    98  
  - Frozen virtual         0     0   
 -------------------------------------
 Beta orbitals:
  - Frozen occupied        29    29  
  - Active occupied        17    17  
  - Active virtual         98    98  
  - Frozen virtual         0     0   
 -------------------------------------

 Import integrals:   CPU 0.00 s  wall 0.00 s

 Import integrals:   CPU 74.84 s  wall 13.17 s

 MP2 amplitudes:   CPU 0.17 s  wall 0.12 s

Running a double precision version
           CCSD T amplitudes will be solved using DIIS.

           Start     Size      MaxIter   EConv     TConv     
           3         7         100       1.00e-07  1.00e-05  
 ------------------------------------------------------------------------------
           Energy (a.u.)   Ediff      Tdiff       Comment
 ------------------------------------------------------------------------------
         -7772.13166923                           
     1   -7772.12373053   7.94e-03   7.82e-01     
     2   -7772.14703926   2.33e-02   1.16e-01     
     3   -7772.14559433   1.44e-03   5.08e-02     
     4   -7772.14810494   2.51e-03   1.70e-02     Switched to DIIS steps.
     5   -7772.14902984   9.25e-04   1.24e-02     
     6   -7772.14908939   5.95e-05   2.67e-03     
     7   -7772.14910251   1.31e-05   1.56e-03     
     8   -7772.14911056   8.04e-06   4.45e-04     
     9   -7772.14911211   1.55e-06   2.30e-04     
    10   -7772.14911178   3.29e-07   6.74e-05     
    11   -7772.14911170   8.11e-08   2.94e-05     
    12   -7772.14911164   6.33e-08   1.05e-05     
    13   -7772.14911161   2.30e-08   4.58e-06     
 ------------------------------------------------------------------------------
         -7772.14911161                           CCSD T converged.

End of double precision
 SCF energy                 = -7771.49419444
 MP2 energy                 = -7772.13166923
 CCSD correlation energy     =    -0.65491717
 CCSD total energy           = -7772.14911161

 CCSD  T1^2 = 0.0168  T2^2 = 0.2744  Leading amplitudes:

 Amplitude    Orbitals with energies
  0.0311       46 (A) A                  ->    47 (A) A                   
              -0.3756                          0.0111                     
  0.0311       46 (A) B                  ->    47 (A) B                   
              -0.3756                          0.0111                     
  0.0304       44 (A) A                  ->    48 (A) A                   
              -0.4291                          0.0267                     
  0.0304       44 (A) B                  ->    48 (A) B                   
              -0.4291                          0.0267                     

 Amplitude    Orbitals with energies
 -0.0506       41 (A) A      41 (A) B    ->    47 (A) A      47 (A) B     
              -0.5270       -0.5270            0.0111        0.0111       
  0.0506       41 (A) A      41 (A) B    ->    47 (A) B      47 (A) A     
              -0.5270       -0.5270            0.0111        0.0111       
  0.0506       41 (A) B      41 (A) A    ->    47 (A) A      47 (A) B     
              -0.5270       -0.5270            0.0111        0.0111       
 -0.0506       41 (A) B      41 (A) A    ->    47 (A) B      47 (A) A     
              -0.5270       -0.5270            0.0111        0.0111       

 Computing CCSD intemediates for later calculations in double precision
 Finished.

Running a double precision version
           CCSD Lambda amplitudes will be solved using DIIS.
           Start     Size      MaxIter   EConv     LConv     
           3         7         100       1.00e-07  1.00e-05  
 ------------------------------------------------------------------------------
            Enorm      Ldiff       Comment
 ------------------------------------------------------------------------------
     1     5.43e-02   4.02e-02     
     2     1.56e-02   6.17e-03     
     3     6.71e-03   1.86e-03     
     4     3.92e-03   1.26e-03     Switched to DIIS steps.
     5     1.18e-03   7.72e-04     
     6     5.53e-04   1.96e-04     
     7     1.90e-04   5.79e-05     
     8     8.63e-05   6.63e-06     
     9     3.18e-05   4.65e-07     
    10     1.46e-05   3.09e-07     
    11     6.16e-06   3.68e-07     
    12     3.33e-06   7.39e-08     
    13     1.67e-06   1.13e-07     
    14     7.77e-07   8.36e-09     
    15     3.71e-07   5.58e-08     
    16     1.57e-07   1.79e-08     
    17     8.13e-08   7.74e-09     
 ------------------------------------------------------------------------------
                                   CCSD Lambda converged.

 Computing density matrices in double precision...
           Orbital response amplitudes will be solved using DIIS.
           Start     Size      MaxIter   EConv     LConv     
           3         7         100       1.00e-06  1.00e-06  
 ------------------------------------------------------------------------------
            Enorm      Ldiff       Comment
 ------------------------------------------------------------------------------
     1     8.60e-02   1.38e-02     
     2     5.08e-02   1.55e-02     
     3     4.36e-02   9.49e-03     
     4     4.57e-03   1.16e-02     Switched to DIIS steps.
     5     2.81e-03   3.40e-04     
     6     7.87e-04   3.95e-04     
     7     6.84e-04   1.70e-04     
     8     1.28e-04   1.65e-04     
     9     3.30e-05   9.43e-06     
    10     1.03e-05   2.70e-06     
    11     2.60e-06   4.18e-07     
    12     8.98e-07   3.10e-07     
 ------------------------------------------------------------------------------
                                   Orbital response converged.

 Computing density matrices... Done.
 CCSD calculation:   CPU 1830.49 s  wall 318.77 s

 Transferring MO TPDM to AO TPDM
 Transferring g2_o1o1o1o1
 Transferring g2_o1o1o1v1
 Transferring g2_o1o1v1v1
 Transferring g2_o1v1o1v1
 Transferring g2_o1v1v1v1
 Transferring g2_v1v1v1v1
 Adding separable TPDM
 Computing TPDM gradient
 --------------------------------------------------------
 2e gradient
  Atom          X               Y               Z
 --------------------------------------------------------
    1        -54.575251       19.807036        0.000000  
    2         -0.357881      -20.843581       -0.000000  
    3         29.812277      -21.359076        0.000000  
    4         25.120855       22.395621       -0.000000  
 --------------------------------------------------------
 --------------------------------------------------------
 Final gradient
  Atom          X               Y               Z
 --------------------------------------------------------
    1        -54.575251       19.807036        0.000000  
    2         -0.357881      -20.843581       -0.000000  
    3         29.812277      -21.359076        0.000000  
    4         25.120855       22.395621       -0.000000  
 --------------------------------------------------------
 Analytic gradient from two-electron contribution:   CPU 372.62 s  wall 73.33 s

 Total ccman2 time:   CPU 2284.27 s  wall 406.82 s


 --------------------------------------------------------------

                    Orbital Energies (a.u.)
 --------------------------------------------------------------

 Alpha MOs
 -- Occupied --
********-180.9043-169.7112-169.7098-169.7098-104.8473 -80.0623 -37.9579
-33.1473 -33.1410 -33.1407 -24.3316 -24.3295 -24.3293 -24.3233 -24.3233
-15.6282 -10.5740  -8.0418  -8.0393  -8.0391  -7.5993  -7.2743  -5.5102
 -5.4950  -5.4944  -5.4919  -5.4902  -5.4895  -2.4347  -2.4275  -2.4268
 -2.4094  -2.4094  -1.1967  -1.1075  -0.8799  -0.7178  -0.5882  -0.5532
 -0.5270  -0.4680  -0.4657  -0.4291  -0.3772  -0.3756
 -- Virtual --
  0.0111   0.0267   0.0596   0.0695   0.0865   0.0893   0.1272   0.1473
  0.1495   0.1579   0.1959   0.2244   0.2324   0.2403   0.2511   0.2912
  0.3221   0.3281   0.3487   0.3888   0.3914   0.4620   0.5332   0.5664
  0.5717   0.5945   0.6125   0.6160   0.6330   0.6891   0.7803   0.8255
  0.8450   0.8942   0.9060   0.9430   1.0365   1.0727   1.1377   1.1448
  1.1499   1.1585   1.1885   1.1894   1.3367   1.4233   1.4851   1.5254
  1.5536   1.6031   1.7837   1.8692   2.0081   2.2706   2.3386   2.4340
  2.5466   2.6102   2.6476   2.7360   2.9491   4.2495   4.2723   4.4605
  4.4742   4.4892   4.5046   4.5463   4.7198   4.8686   6.5098   6.5268
  6.5588   7.5246  10.3596  14.7052  14.8088  14.9337  26.6754  26.7213
 26.9903  28.9579  29.5036  29.5175  29.5353  29.8504  29.8566  29.8658
 29.8867  29.9732  36.6927 130.5624 130.5720 130.5956 154.3370 166.1463
219.21501912.2571
 --------------------------------------------------------------

          Ground-State Mulliken Net Atomic Charges

     Atom                 Charge (a.u.)
  ----------------------------------------
      1 I                     0.200608
      2 N                    -0.349928
      3 P                     0.339785
      4 Cl                   -0.190465
  ----------------------------------------
  Sum of atomic charges =     0.000000

 -----------------------------------------------------------------
                    Cartesian Multipole Moments
 -----------------------------------------------------------------
    Charge (ESU x 10^10)
                 0.0000
    Dipole Moment (Debye)
         X       0.1698      Y       0.2067      Z      -0.0000
       Tot       0.2675
    Quadrupole Moments (Debye-Ang)
        XX     -57.5601     XY      -5.6455     YY     -62.0892
        XZ       0.0000     YZ       0.0000     ZZ     -59.2955
    Octopole Moments (Debye-Ang^2)
       XXX      64.7092    XXY      -0.1867    XYY      19.2395
       YYY     -15.3036    XXZ       0.0000    XYZ       0.0000
       YYZ      -0.0000    XZZ      15.3330    YZZ      -1.8219
       ZZZ       0.0000
    Hexadecapole Moments (Debye-Ang^3)
      XXXX   -1058.2338   XXXY     -31.7722   XXYY    -219.8939
      XYYY      -0.8953   YYYY    -292.6712   XXXZ       0.0000
      XXYZ      -0.0000   XYYZ      -0.0000   YYYZ       0.0000
      XXZZ    -188.9745   XYZZ      -2.9631   YYZZ     -61.5070
      XZZZ       0.0000   YZZZ       0.0000   ZZZZ     -78.8989
 -----------------------------------------------------------------
 DrvMan completing analytic gradient of the correlated energy
 Correlated dipole moment
            1
    1   0.0668241
    2   0.0813131
    3  -0.0000000
 Energy read as -7772.149111613
 Full Analytical Gradient: (in a.u., or Hartree/Bohr)
             1             2             3             4
    1    0.00013463   -0.00012161   -0.00001807    0.00000504
    2   -0.00010955    0.00010314   -0.00000140    0.00000780
    3   -0.00000000    0.00000000   -0.00000000    0.00000000
 Gradient time:  CPU 0.76 s  wall 0.78 s
 ----------------------------------------------------------------
             Standard Nuclear Orientation (Angstroms)
    I     Atom           X                Y                Z
 ----------------------------------------------------------------
    1      I       1.3095021655    -0.1369272474     0.0010000000
    2      N      -0.2579561729     1.1824817838    -0.0000000000
    3      P      -1.7991237092     1.0401063024    -0.0000000000
    4      Cl     -2.3888862309    -0.9777542890     0.0000000000
 ----------------------------------------------------------------
 Nuclear Repulsion Energy =   468.9358493825 hartrees
 There are       46 alpha and       46 beta electrons

                       Distance Matrix (Angstroms)
             I (  1)   N (  2)   P (  3)
   N (  2)  2.048845
   P (  3)  3.323998  1.547730
   Cl(  4)  3.792765  3.034383  2.102280

 Requested basis set is 6-311++G(d,p)
 There are 56 shells and 144 basis functions
 A cutoff of  1.0D-14 yielded   1322 shell pairs
 There are      9435 function pairs (     10563 Cartesian)
 Smallest overlap matrix eigenvalue = 2.35E-03
 Guess MOs from SCF MO coefficient file

 -----------------------------------------------------------------------
  General SCF calculation program by
  Eric Jon Sundstrom, Paul Horn, Yuezhi Mao, Dmitri Zuev, Alec White,
  David Stuck, Shaama M.S., Shane Yost, Joonho Lee, David Small,
  Daniel Levine, Susi Lehtola, Hugh Burton, Evgeny Epifanovsky
 -----------------------------------------------------------------------
 Hartree-Fock
 using 6 threads for integral computing
 -------------------------------------------------------
 OpenMP Integral computing Module                
 Release: version 2.0, May 2017, Q-Chem Inc. Pleasanton 
 -------------------------------------------------------
 A restricted SCF calculation will be
 performed using DIIS
 SCF converges when DIIS error is below 1.0e-08
 ---------------------------------------
  Cycle       Energy         DIIS error
 ---------------------------------------
    1   -7771.4942087564      7.50e-06  
    2   -7771.4942089493      2.94e-06  
    3   -7771.4942089796      2.06e-06  
    4   -7771.4942089953      5.20e-07  
    5   -7771.4942089989      1.74e-07  
    6   -7771.4942089993      6.55e-08  
    7   -7771.4942089993      2.36e-08  
    8   -7771.4942089993      1.03e-08  
    9   -7771.4942089993      3.20e-09  Convergence criterion met
 ---------------------------------------
 SCF time:   CPU 8.46s  wall 2.00s 
 SCF   energy in the final basis set =    -7771.4942089993
 Total energy in the final basis set =    -7771.4942089993


 ------------------------------------------------------------------------------

   CCMAN2: suite of methods based on coupled cluster
           and equation of motion theories.

   Components:
   * libvmm-1.3-trunk
     by Evgeny Epifanovsky, Ilya Kaliman.
   * libtensor-2.5-trunk
     by Evgeny Epifanovsky, Michael Wormit, Dmitry Zuev, Sam Manzer, 
        Ilya Kaliman.
   * libcc-2.5-trunk
     by Evgeny Epifanovsky, Arik Landau, Tomasz Kus, Kirill Khistyaev, 
        Dmitry Zuev, Prashant Manohar, Xintian Feng, Anna Krylov, 
        Matthew Goldey, Alec White, Thomas Jagau, Kaushik Nanda, 
        Anastasia Gunina, Alexander Kunitsa, Joonho Lee.

   CCMAN original authors:
   Anna I. Krylov, C. David Sherrill, Steven R. Gwaltney,
   Edward F. C. Byrd (2000)
   Sergey V. Levchenko, Lyudmila V. Slipchenko, Tao Wang,
   Ana-Maria C. Cristian (2003)
   Piotr A. Pieniazek, C. Melania Oana, Evgeny Epifanovsky (2007)
   Prashant Manohar (2009)

 ------------------------------------------------------------------------------


 Allocating and initializing 30808MB of RAM...
 Calculation will run on 6 cores.


 Alpha MOs, Restricted
 -- Occupied --                  
******* -180.90 -169.71 -169.71 -169.71 -104.85  -80.06  -37.96
  1 A     2 A     3 A     4 A     5 A     6 A     7 A     8 A                  
-33.147 -33.141 -33.141 -24.332 -24.329 -24.329 -24.323 -24.323
  9 A    10 A    11 A    12 A    13 A    14 A    15 A    16 A                  
-15.628 -10.574  -8.042  -8.039  -8.039  -7.599  -7.274  -5.510
 17 A    18 A    19 A    20 A    21 A    22 A    23 A    24 A                  
 -5.495  -5.494  -5.492  -5.490  -5.490  -2.435  -2.427  -2.427
 25 A    26 A    27 A    28 A    29 A    30 A    31 A    32 A                  
 -2.409  -2.409  -1.197  -1.107  -0.880  -0.718  -0.588  -0.553
 33 A    34 A    35 A    36 A    37 A    38 A    39 A    40 A                  
 -0.527  -0.468  -0.466  -0.429  -0.377  -0.376
 41 A    42 A    43 A    44 A    45 A    46 A                                  
 -- Virtual --                   
  0.011   0.027   0.060   0.069   0.087   0.089   0.127   0.147
 47 A    48 A    49 A    50 A    51 A    52 A    53 A    54 A                  
  0.150   0.158   0.196   0.224   0.232   0.240   0.251   0.291
 55 A    56 A    57 A    58 A    59 A    60 A    61 A    62 A                  
  0.322   0.328   0.349   0.389   0.391   0.462   0.533   0.566
 63 A    64 A    65 A    66 A    67 A    68 A    69 A    70 A                  
  0.572   0.594   0.613   0.616   0.633   0.689   0.780   0.826
 71 A    72 A    73 A    74 A    75 A    76 A    77 A    78 A                  
  0.845   0.894   0.906   0.943   1.037   1.073   1.138   1.145
 79 A    80 A    81 A    82 A    83 A    84 A    85 A    86 A                  
  1.150   1.158   1.188   1.189   1.337   1.423   1.485   1.525
 87 A    88 A    89 A    90 A    91 A    92 A    93 A    94 A                  
  1.554   1.603   1.784   1.869   2.008   2.271   2.339   2.434
 95 A    96 A    97 A    98 A    99 A   100 A   101 A   102 A                  
  2.547   2.610   2.648   2.736   2.949   4.250   4.272   4.461
103 A   104 A   105 A   106 A   107 A   108 A   109 A   110 A                  
  4.474   4.489   4.505   4.546   4.720   4.869   6.510   6.527
111 A   112 A   113 A   114 A   115 A   116 A   117 A   118 A                  
  6.559   7.525  10.360  14.705  14.809  14.934  26.675  26.721
119 A   120 A   121 A   122 A   123 A   124 A   125 A   126 A                  
 26.990  28.958  29.504  29.518  29.535  29.850  29.857  29.866
127 A   128 A   129 A   130 A   131 A   132 A   133 A   134 A                  
 29.887  29.973  36.693 130.562 130.572 130.596 154.337 166.146
135 A   136 A   137 A   138 A   139 A   140 A   141 A   142 A                  
219.2151912.257
143 A   144 A                                                                  

 Beta MOs, Restricted
 -- Occupied --                  
******* -180.90 -169.71 -169.71 -169.71 -104.85  -80.06  -37.96
  1 A     2 A     3 A     4 A     5 A     6 A     7 A     8 A                  
-33.147 -33.141 -33.141 -24.332 -24.329 -24.329 -24.323 -24.323
  9 A    10 A    11 A    12 A    13 A    14 A    15 A    16 A                  
-15.628 -10.574  -8.042  -8.039  -8.039  -7.599  -7.274  -5.510
 17 A    18 A    19 A    20 A    21 A    22 A    23 A    24 A                  
 -5.495  -5.494  -5.492  -5.490  -5.490  -2.435  -2.427  -2.427
 25 A    26 A    27 A    28 A    29 A    30 A    31 A    32 A                  
 -2.409  -2.409  -1.197  -1.107  -0.880  -0.718  -0.588  -0.553
 33 A    34 A    35 A    36 A    37 A    38 A    39 A    40 A                  
 -0.527  -0.468  -0.466  -0.429  -0.377  -0.376
 41 A    42 A    43 A    44 A    45 A    46 A                                  
 -- Virtual --                   
  0.011   0.027   0.060   0.069   0.087   0.089   0.127   0.147
 47 A    48 A    49 A    50 A    51 A    52 A    53 A    54 A                  
  0.150   0.158   0.196   0.224   0.232   0.240   0.251   0.291
 55 A    56 A    57 A    58 A    59 A    60 A    61 A    62 A                  
  0.322   0.328   0.349   0.389   0.391   0.462   0.533   0.566
 63 A    64 A    65 A    66 A    67 A    68 A    69 A    70 A                  
  0.572   0.594   0.613   0.616   0.633   0.689   0.780   0.826
 71 A    72 A    73 A    74 A    75 A    76 A    77 A    78 A                  
  0.845   0.894   0.906   0.943   1.037   1.073   1.138   1.145
 79 A    80 A    81 A    82 A    83 A    84 A    85 A    86 A                  
  1.150   1.158   1.188   1.189   1.337   1.423   1.485   1.525
 87 A    88 A    89 A    90 A    91 A    92 A    93 A    94 A                  
  1.554   1.603   1.784   1.869   2.008   2.271   2.339   2.434
 95 A    96 A    97 A    98 A    99 A   100 A   101 A   102 A                  
  2.547   2.610   2.648   2.736   2.949   4.250   4.272   4.461
103 A   104 A   105 A   106 A   107 A   108 A   109 A   110 A                  
  4.474   4.489   4.505   4.546   4.720   4.869   6.510   6.527
111 A   112 A   113 A   114 A   115 A   116 A   117 A   118 A                  
  6.559   7.525  10.360  14.705  14.809  14.934  26.675  26.721
119 A   120 A   121 A   122 A   123 A   124 A   125 A   126 A                  
 26.990  28.958  29.504  29.518  29.535  29.850  29.857  29.866
127 A   128 A   129 A   130 A   131 A   132 A   133 A   134 A                  
 29.887  29.973  36.693 130.562 130.572 130.596 154.337 166.146
135 A   136 A   137 A   138 A   139 A   140 A   141 A   142 A                  
219.2151912.257
143 A   144 A                                                                  

 Occupation and symmetry of molecular orbitals

 Point group: C1 (1 irreducible representation).

                           A     All 
 -------------------------------------
 All molecular orbitals:
  - Alpha                  144   144 
  - Beta                   144   144 
 -------------------------------------
 Alpha orbitals:
  - Frozen occupied        29    29  
  - Active occupied        17    17  
  - Active virtual         98    98  
  - Frozen virtual         0     0   
 -------------------------------------
 Beta orbitals:
  - Frozen occupied        29    29  
  - Active occupied        17    17  
  - Active virtual         98    98  
  - Frozen virtual         0     0   
 -------------------------------------

 Import integrals:   CPU 0.00 s  wall 0.00 s

 Import integrals:   CPU 74.39 s  wall 13.00 s

 MP2 amplitudes:   CPU 0.17 s  wall 0.12 s

Running a double precision version
           CCSD T amplitudes will be solved using DIIS.

           Start     Size      MaxIter   EConv     TConv     
           3         7         100       1.00e-07  1.00e-05  
 ------------------------------------------------------------------------------
           Energy (a.u.)   Ediff      Tdiff       Comment
 ------------------------------------------------------------------------------
         -7772.13166812                           
     1   -7772.12373582   7.93e-03   7.82e-01     
     2   -7772.14703919   2.33e-02   1.16e-01     
     3   -7772.14559557   1.44e-03   5.08e-02     
     4   -7772.14810533   2.51e-03   1.70e-02     Switched to DIIS steps.
     5   -7772.14902999   9.25e-04   1.24e-02     
     6   -7772.14908950   5.95e-05   2.67e-03     
     7   -7772.14910262   1.31e-05   1.56e-03     
     8   -7772.14911065   8.03e-06   4.44e-04     
     9   -7772.14911220   1.55e-06   2.30e-04     
    10   -7772.14911187   3.29e-07   6.74e-05     
    11   -7772.14911179   8.09e-08   2.93e-05     
    12   -7772.14911173   6.32e-08   1.05e-05     
    13   -7772.14911171   2.30e-08   4.58e-06     
 ------------------------------------------------------------------------------
         -7772.14911171                           CCSD T converged.

End of double precision
 SCF energy                 = -7771.49420900
 MP2 energy                 = -7772.13166812
 CCSD correlation energy     =    -0.65490271
 CCSD total energy           = -7772.14911171

 CCSD  T1^2 = 0.0168  T2^2 = 0.2743  Leading amplitudes:

 Amplitude    Orbitals with energies
 -0.0311       46 (A) A                  ->    47 (A) A                   
              -0.3756                          0.0111                     
 -0.0311       46 (A) B                  ->    47 (A) B                   
              -0.3756                          0.0111                     
  0.0304       44 (A) A                  ->    48 (A) A                   
              -0.4291                          0.0268                     
  0.0304       44 (A) B                  ->    48 (A) B                   
              -0.4291                          0.0268                     

 Amplitude    Orbitals with energies
 -0.0507       41 (A) A      41 (A) B    ->    47 (A) A      47 (A) B     
              -0.5271       -0.5271            0.0111        0.0111       
  0.0507       41 (A) A      41 (A) B    ->    47 (A) B      47 (A) A     
              -0.5271       -0.5271            0.0111        0.0111       
  0.0507       41 (A) B      41 (A) A    ->    47 (A) A      47 (A) B     
              -0.5271       -0.5271            0.0111        0.0111       
 -0.0507       41 (A) B      41 (A) A    ->    47 (A) B      47 (A) A     
              -0.5271       -0.5271            0.0111        0.0111       

 Computing CCSD intemediates for later calculations in double precision
 Finished.

Running a double precision version
           CCSD Lambda amplitudes will be solved using DIIS.
           Start     Size      MaxIter   EConv     LConv     
           3         7         100       1.00e-07  1.00e-05  
 ------------------------------------------------------------------------------
            Enorm      Ldiff       Comment
 ------------------------------------------------------------------------------
     1     5.43e-02   4.02e-02     
     2     1.56e-02   6.17e-03     
     3     6.71e-03   1.86e-03     
     4     3.92e-03   1.26e-03     Switched to DIIS steps.
     5     1.19e-03   7.72e-04     
     6     5.53e-04   1.96e-04     
     7     1.90e-04   5.79e-05     
     8     8.63e-05   6.63e-06     
     9     3.17e-05   4.65e-07     
    10     1.46e-05   3.09e-07     
    11     6.15e-06   3.68e-07     
    12     3.32e-06   7.42e-08     
    13     1.66e-06   1.12e-07     
    14     7.75e-07   8.33e-09     
    15     3.70e-07   5.56e-08     
    16     1.57e-07   1.79e-08     
    17     8.11e-08   7.71e-09     
 ------------------------------------------------------------------------------
                                   CCSD Lambda converged.

 Computing density matrices in double precision...
           Orbital response amplitudes will be solved using DIIS.
           Start     Size      MaxIter   EConv     LConv     
           3         7         100       1.00e-06  1.00e-06  
 ------------------------------------------------------------------------------
            Enorm      Ldiff       Comment
 ------------------------------------------------------------------------------
     1     8.60e-02   1.38e-02     
     2     5.08e-02   1.56e-02     
     3     4.36e-02   9.52e-03     
     4     4.53e-03   1.16e-02     Switched to DIIS steps.
     5     2.78e-03   3.20e-04     
     6     7.91e-04   3.91e-04     
     7     6.86e-04   1.72e-04     
     8     1.28e-04   1.66e-04     
     9     3.30e-05   9.35e-06     
    10     1.03e-05   2.71e-06     
    11     2.60e-06   4.20e-07     
    12     8.95e-07   3.08e-07     
 ------------------------------------------------------------------------------
                                   Orbital response converged.

 Computing density matrices... Done.
 CCSD calculation:   CPU 1832.06 s  wall 318.99 s

 Transferring MO TPDM to AO TPDM
 Transferring g2_o1o1o1o1
 Transferring g2_o1o1o1v1
 Transferring g2_o1o1v1v1
 Transferring g2_o1v1o1v1
 Transferring g2_o1v1v1v1
 Transferring g2_v1v1v1v1
 Adding separable TPDM
 Computing TPDM gradient
 --------------------------------------------------------
 2e gradient
  Atom          X               Y               Z
 --------------------------------------------------------
    1        -54.590530       19.797916       -0.023573  
    2         -0.346886      -20.841520        0.013671  
    3         29.818472      -21.355451        0.005065  
    4         25.118945       22.399055        0.004836  
 --------------------------------------------------------
 --------------------------------------------------------
 Final gradient
  Atom          X               Y               Z
 --------------------------------------------------------
    1        -54.590530       19.797916       -0.023573  
    2         -0.346886      -20.841520        0.013671  
    3         29.818472      -21.355451        0.005065  
    4         25.118945       22.399055        0.004836  
 --------------------------------------------------------
 Analytic gradient from two-electron contribution:   CPU 385.89 s  wall 73.77 s

 Total ccman2 time:   CPU 2298.29 s  wall 407.34 s


 --------------------------------------------------------------

                    Orbital Energies (a.u.)
 --------------------------------------------------------------

 Alpha MOs
 -- Occupied --
********-180.9043-169.7112-169.7098-169.7098-104.8473 -80.0623 -37.9579
-33.1473 -33.1410 -33.1407 -24.3316 -24.3295 -24.3292 -24.3233 -24.3233
-15.6281 -10.5740  -8.0418  -8.0393  -8.0391  -7.5993  -7.2743  -5.5102
 -5.4950  -5.4944  -5.4919  -5.4902  -5.4895  -2.4347  -2.4275  -2.4268
 -2.4094  -2.4094  -1.1968  -1.1075  -0.8800  -0.7178  -0.5882  -0.5532
 -0.5271  -0.4680  -0.4657  -0.4291  -0.3772  -0.3756
 -- Virtual --
  0.0111   0.0268   0.0596   0.0695   0.0865   0.0893   0.1272   0.1473
  0.1495   0.1579   0.1959   0.2244   0.2324   0.2403   0.2511   0.2912
  0.3221   0.3281   0.3488   0.3888   0.3914   0.4620   0.5332   0.5663
  0.5717   0.5945   0.6126   0.6161   0.6331   0.6891   0.7804   0.8255
  0.8451   0.8942   0.9061   0.9431   1.0366   1.0727   1.1377   1.1448
  1.1499   1.1585   1.1885   1.1895   1.3367   1.4232   1.4851   1.5254
  1.5536   1.6031   1.7837   1.8692   2.0081   2.2706   2.3386   2.4340
  2.5467   2.6102   2.6476   2.7360   2.9490   4.2495   4.2722   4.4605
  4.4742   4.4892   4.5047   4.5463   4.7197   4.8689   6.5098   6.5268
  6.5590   7.5246  10.3596  14.7052  14.8088  14.9337  26.6754  26.7213
 26.9903  28.9581  29.5036  29.5176  29.5354  29.8504  29.8566  29.8659
 29.8867  29.9733  36.6927 130.5624 130.5720 130.5956 154.3372 166.1464
219.21501912.2573
 --------------------------------------------------------------

          Ground-State Mulliken Net Atomic Charges

     Atom                 Charge (a.u.)
  ----------------------------------------
      1 I                     0.200770
      2 N                    -0.350017
      3 P                     0.339793
      4 Cl                   -0.190546
  ----------------------------------------
  Sum of atomic charges =    -0.000000

 -----------------------------------------------------------------
                    Cartesian Multipole Moments
 -----------------------------------------------------------------
    Charge (ESU x 10^10)
                -0.0000
    Dipole Moment (Debye)
         X       0.1709      Y       0.2077      Z       0.0009
       Tot       0.2689
    Quadrupole Moments (Debye-Ang)
        XX     -57.5610     XY      -5.6433     YY     -62.0909
        XZ       0.0015     YZ      -0.0004     ZZ     -59.2945
    Octopole Moments (Debye-Ang^2)
       XXX      64.7178    XXY      -0.2116    XYY      19.2376
       YYY     -15.3839    XXZ      -0.0208    XYZ      -0.0049
       YYZ      -0.0266    XZZ      15.3340    YZZ      -1.8501
       ZZZ      -0.0867
    Hexadecapole Moments (Debye-Ang^3)
      XXXX   -1058.2312   XXXY     -31.8753   XXYY    -219.9045
      XYYY      -0.9958   YYYY    -292.6322   XXXZ      -0.0955
      XXYZ      -0.0036   XYYZ      -0.0340   YYYZ       0.0118
      XXZZ    -188.9750   XYZZ      -3.0004   YYZZ     -61.4984
      XZZZ      -0.1142   YZZZ       0.0125   ZZZZ     -78.8963
 -----------------------------------------------------------------
 DrvMan completing analytic gradient of the correlated energy
 Correlated dipole moment
            1
    1   0.0672275
    2   0.0816991
    3   0.0003417
 Energy read as -7772.149111705
 Full Analytical Gradient: (in a.u., or Hartree/Bohr)
             1             2             3             4
    1   -0.00000621    0.00004281   -0.00003717    0.00000057
    2    0.00000905   -0.00000365   -0.00002287    0.00001747
    3    0.00000943   -0.00002172    0.00001933   -0.00000703
 Gradient time:  CPU 0.77 s  wall 0.79 s
 ----------------------------------------------------------------
             Standard Nuclear Orientation (Angstroms)
    I     Atom           X                Y                Z
 ----------------------------------------------------------------
    1      I       1.3095021655    -0.1369272474     0.0000000000
    2      N      -0.2569561729     1.1824817838    -0.0000000000
    3      P      -1.7991237092     1.0401063024    -0.0000000000
    4      Cl     -2.3888862309    -0.9777542890     0.0000000000
 ----------------------------------------------------------------
 Nuclear Repulsion Energy =   468.9437752486 hartrees
 There are       46 alpha and       46 beta electrons

                       Distance Matrix (Angstroms)
             I (  1)   N (  2)   P (  3)
   N (  2)  2.048080
   P (  3)  3.323998  1.548726
   Cl(  4)  3.792765  3.035086  2.102280

 Requested basis set is 6-311++G(d,p)
 There are 56 shells and 144 basis functions
 A cutoff of  1.0D-14 yielded   1322 shell pairs
 There are      9435 function pairs (     10563 Cartesian)
 Smallest overlap matrix eigenvalue = 2.35E-03
 Guess MOs from SCF MO coefficient file

 -----------------------------------------------------------------------
  General SCF calculation program by
  Eric Jon Sundstrom, Paul Horn, Yuezhi Mao, Dmitri Zuev, Alec White,
  David Stuck, Shaama M.S., Shane Yost, Joonho Lee, David Small,
  Daniel Levine, Susi Lehtola, Hugh Burton, Evgeny Epifanovsky
 -----------------------------------------------------------------------
 Hartree-Fock
 using 6 threads for integral computing
 -------------------------------------------------------
 OpenMP Integral computing Module                
 Release: version 2.0, May 2017, Q-Chem Inc. Pleasanton 
 -------------------------------------------------------
 A restricted SCF calculation will be
 performed using DIIS
 SCF converges when DIIS error is below 1.0e-08
 ---------------------------------------
  Cycle       Energy         DIIS error
 ---------------------------------------
    1   -7771.4941532399      1.44e-05  
    2   -7771.4941538523      5.02e-06  
    3   -7771.4941539206      3.25e-06  
    4   -7771.4941539546      9.55e-07  
    5   -7771.4941539603      2.95e-07  
    6   -7771.4941539615      1.38e-07  
    7   -7771.4941539618      5.59e-08  
    8   -7771.4941539618      2.57e-08  
    9   -7771.4941539618      8.02e-09  Convergence criterion met
 ---------------------------------------
 SCF time:   CPU 8.45s  wall 2.00s 
 SCF   energy in the final basis set =    -7771.4941539618
 Total energy in the final basis set =    -7771.4941539618


 ------------------------------------------------------------------------------

   CCMAN2: suite of methods based on coupled cluster
           and equation of motion theories.

   Components:
   * libvmm-1.3-trunk
     by Evgeny Epifanovsky, Ilya Kaliman.
   * libtensor-2.5-trunk
     by Evgeny Epifanovsky, Michael Wormit, Dmitry Zuev, Sam Manzer, 
        Ilya Kaliman.
   * libcc-2.5-trunk
     by Evgeny Epifanovsky, Arik Landau, Tomasz Kus, Kirill Khistyaev, 
        Dmitry Zuev, Prashant Manohar, Xintian Feng, Anna Krylov, 
        Matthew Goldey, Alec White, Thomas Jagau, Kaushik Nanda, 
        Anastasia Gunina, Alexander Kunitsa, Joonho Lee.

   CCMAN original authors:
   Anna I. Krylov, C. David Sherrill, Steven R. Gwaltney,
   Edward F. C. Byrd (2000)
   Sergey V. Levchenko, Lyudmila V. Slipchenko, Tao Wang,
   Ana-Maria C. Cristian (2003)
   Piotr A. Pieniazek, C. Melania Oana, Evgeny Epifanovsky (2007)
   Prashant Manohar (2009)

 ------------------------------------------------------------------------------


 Allocating and initializing 30808MB of RAM...
 Calculation will run on 6 cores.


 Alpha MOs, Restricted
 -- Occupied --                  
******* -180.90 -169.71 -169.71 -169.71 -104.85  -80.06  -37.96
  1 A     2 A     3 A     4 A     5 A     6 A     7 A     8 A                  
-33.147 -33.141 -33.141 -24.331 -24.329 -24.329 -24.323 -24.323
  9 A    10 A    11 A    12 A    13 A    14 A    15 A    16 A                  
-15.628 -10.574  -8.042  -8.039  -8.039  -7.599  -7.274  -5.510
 17 A    18 A    19 A    20 A    21 A    22 A    23 A    24 A                  
 -5.495  -5.494  -5.492  -5.490  -5.490  -2.435  -2.427  -2.427
 25 A    26 A    27 A    28 A    29 A    30 A    31 A    32 A                  
 -2.409  -2.409  -1.197  -1.108  -0.880  -0.718  -0.588  -0.553
 33 A    34 A    35 A    36 A    37 A    38 A    39 A    40 A                  
 -0.527  -0.468  -0.466  -0.429  -0.377  -0.375
 41 A    42 A    43 A    44 A    45 A    46 A                                  
 -- Virtual --                   
  0.011   0.027   0.060   0.069   0.086   0.089   0.127   0.147
 47 A    48 A    49 A    50 A    51 A    52 A    53 A    54 A                  
  0.149   0.158   0.196   0.224   0.232   0.240   0.251   0.291
 55 A    56 A    57 A    58 A    59 A    60 A    61 A    62 A                  
  0.322   0.328   0.349   0.389   0.391   0.462   0.533   0.566
 63 A    64 A    65 A    66 A    67 A    68 A    69 A    70 A                  
  0.572   0.594   0.613   0.616   0.633   0.689   0.780   0.825
 71 A    72 A    73 A    74 A    75 A    76 A    77 A    78 A                  
  0.845   0.894   0.906   0.943   1.037   1.073   1.138   1.145
 79 A    80 A    81 A    82 A    83 A    84 A    85 A    86 A                  
  1.150   1.158   1.188   1.190   1.336   1.423   1.485   1.525
 87 A    88 A    89 A    90 A    91 A    92 A    93 A    94 A                  
  1.554   1.603   1.784   1.869   2.008   2.271   2.339   2.433
 95 A    96 A    97 A    98 A    99 A   100 A   101 A   102 A                  
  2.547   2.610   2.647   2.736   2.948   4.249   4.272   4.461
103 A   104 A   105 A   106 A   107 A   108 A   109 A   110 A                  
  4.474   4.488   4.505   4.546   4.720   4.869   6.510   6.527
111 A   112 A   113 A   114 A   115 A   116 A   117 A   118 A                  
  6.559   7.524  10.359  14.705  14.809  14.933  26.675  26.721
119 A   120 A   121 A   122 A   123 A   124 A   125 A   126 A                  
 26.990  28.958  29.504  29.518  29.535  29.850  29.857  29.866
127 A   128 A   129 A   130 A   131 A   132 A   133 A   134 A                  
 29.887  29.973  36.693 130.562 130.572 130.596 154.337 166.145
135 A   136 A   137 A   138 A   139 A   140 A   141 A   142 A                  
219.2151912.258
143 A   144 A                                                                  

 Beta MOs, Restricted
 -- Occupied --                  
******* -180.90 -169.71 -169.71 -169.71 -104.85  -80.06  -37.96
  1 A     2 A     3 A     4 A     5 A     6 A     7 A     8 A                  
-33.147 -33.141 -33.141 -24.331 -24.329 -24.329 -24.323 -24.323
  9 A    10 A    11 A    12 A    13 A    14 A    15 A    16 A                  
-15.628 -10.574  -8.042  -8.039  -8.039  -7.599  -7.274  -5.510
 17 A    18 A    19 A    20 A    21 A    22 A    23 A    24 A                  
 -5.495  -5.494  -5.492  -5.490  -5.490  -2.435  -2.427  -2.427
 25 A    26 A    27 A    28 A    29 A    30 A    31 A    32 A                  
 -2.409  -2.409  -1.197  -1.108  -0.880  -0.718  -0.588  -0.553
 33 A    34 A    35 A    36 A    37 A    38 A    39 A    40 A                  
 -0.527  -0.468  -0.466  -0.429  -0.377  -0.375
 41 A    42 A    43 A    44 A    45 A    46 A                                  
 -- Virtual --                   
  0.011   0.027   0.060   0.069   0.086   0.089   0.127   0.147
 47 A    48 A    49 A    50 A    51 A    52 A    53 A    54 A                  
  0.149   0.158   0.196   0.224   0.232   0.240   0.251   0.291
 55 A    56 A    57 A    58 A    59 A    60 A    61 A    62 A                  
  0.322   0.328   0.349   0.389   0.391   0.462   0.533   0.566
 63 A    64 A    65 A    66 A    67 A    68 A    69 A    70 A                  
  0.572   0.594   0.613   0.616   0.633   0.689   0.780   0.825
 71 A    72 A    73 A    74 A    75 A    76 A    77 A    78 A                  
  0.845   0.894   0.906   0.943   1.037   1.073   1.138   1.145
 79 A    80 A    81 A    82 A    83 A    84 A    85 A    86 A                  
  1.150   1.158   1.188   1.190   1.336   1.423   1.485   1.525
 87 A    88 A    89 A    90 A    91 A    92 A    93 A    94 A                  
  1.554   1.603   1.784   1.869   2.008   2.271   2.339   2.433
 95 A    96 A    97 A    98 A    99 A   100 A   101 A   102 A                  
  2.547   2.610   2.647   2.736   2.948   4.249   4.272   4.461
103 A   104 A   105 A   106 A   107 A   108 A   109 A   110 A                  
  4.474   4.488   4.505   4.546   4.720   4.869   6.510   6.527
111 A   112 A   113 A   114 A   115 A   116 A   117 A   118 A                  
  6.559   7.524  10.359  14.705  14.809  14.933  26.675  26.721
119 A   120 A   121 A   122 A   123 A   124 A   125 A   126 A                  
 26.990  28.958  29.504  29.518  29.535  29.850  29.857  29.866
127 A   128 A   129 A   130 A   131 A   132 A   133 A   134 A                  
 29.887  29.973  36.693 130.562 130.572 130.596 154.337 166.145
135 A   136 A   137 A   138 A   139 A   140 A   141 A   142 A                  
219.2151912.258
143 A   144 A                                                                  

 Occupation and symmetry of molecular orbitals

 Point group: C1 (1 irreducible representation).

                           A     All 
 -------------------------------------
 All molecular orbitals:
  - Alpha                  144   144 
  - Beta                   144   144 
 -------------------------------------
 Alpha orbitals:
  - Frozen occupied        29    29  
  - Active occupied        17    17  
  - Active virtual         98    98  
  - Frozen virtual         0     0   
 -------------------------------------
 Beta orbitals:
  - Frozen occupied        29    29  
  - Active occupied        17    17  
  - Active virtual         98    98  
  - Frozen virtual         0     0   
 -------------------------------------

 Import integrals:   CPU 0.00 s  wall 0.00 s

 Import integrals:   CPU 74.57 s  wall 13.02 s

 MP2 amplitudes:   CPU 0.17 s  wall 0.12 s

Running a double precision version
           CCSD T amplitudes will be solved using DIIS.

           Start     Size      MaxIter   EConv     TConv     
           3         7         100       1.00e-07  1.00e-05  
 ------------------------------------------------------------------------------
           Energy (a.u.)   Ediff      Tdiff       Comment
 ------------------------------------------------------------------------------
         -7772.13168960                           
     1   -7772.12371621   7.97e-03   7.82e-01     
     2   -7772.14704290   2.33e-02   1.16e-01     
     3   -7772.14559007   1.45e-03   5.08e-02     
     4   -7772.14810319   2.51e-03   1.71e-02     Switched to DIIS steps.
     5   -7772.14902883   9.26e-04   1.24e-02     
     6   -7772.14908844   5.96e-05   2.68e-03     
     7   -7772.14910152   1.31e-05   1.56e-03     
     8   -7772.14910954   8.02e-06   4.44e-04     
     9   -7772.14911110   1.56e-06   2.31e-04     
    10   -7772.14911077   3.32e-07   6.75e-05     
    11   -7772.14911069   7.93e-08   2.94e-05     
    12   -7772.14911063   6.36e-08   1.05e-05     
    13   -7772.14911060   2.29e-08   4.59e-06     
 ------------------------------------------------------------------------------
         -7772.14911060                           CCSD T converged.

End of double precision
 SCF energy                 = -7771.49415396
 MP2 energy                 = -7772.13168960
 CCSD correlation energy     =    -0.65495664
 CCSD total energy           = -7772.14911060

 CCSD  T1^2 = 0.0169  T2^2 = 0.2744  Leading amplitudes:

 Amplitude    Orbitals with energies
 -0.0312       46 (A) A                  ->    47 (A) A                   
              -0.3755                          0.0109                     
 -0.0312       46 (A) B                  ->    47 (A) B                   
              -0.3755                          0.0109                     
  0.0303       44 (A) A                  ->    48 (A) A                   
              -0.4292                          0.0270                     
  0.0303       44 (A) B                  ->    48 (A) B                   
              -0.4292                          0.0270                     

 Amplitude    Orbitals with energies
 -0.0506       41 (A) A      41 (A) B    ->    47 (A) A      47 (A) B     
              -0.5270       -0.5270            0.0109        0.0109       
  0.0506       41 (A) A      41 (A) B    ->    47 (A) B      47 (A) A     
              -0.5270       -0.5270            0.0109        0.0109       
  0.0506       41 (A) B      41 (A) A    ->    47 (A) A      47 (A) B     
              -0.5270       -0.5270            0.0109        0.0109       
 -0.0506       41 (A) B      41 (A) A    ->    47 (A) B      47 (A) A     
              -0.5270       -0.5270            0.0109        0.0109       

 Computing CCSD intemediates for later calculations in double precision
 Finished.

Running a double precision version
           CCSD Lambda amplitudes will be solved using DIIS.
           Start     Size      MaxIter   EConv     LConv     
           3         7         100       1.00e-07  1.00e-05  
 ------------------------------------------------------------------------------
            Enorm      Ldiff       Comment
 ------------------------------------------------------------------------------
     1     5.44e-02   4.02e-02     
     2     1.56e-02   6.18e-03     
     3     6.73e-03   1.86e-03     
     4     3.93e-03   1.26e-03     Switched to DIIS steps.
     5     1.19e-03   7.74e-04     
     6     5.55e-04   1.96e-04     
     7     1.91e-04   5.81e-05     
     8     8.65e-05   6.63e-06     
     9     3.18e-05   4.58e-07     
    10     1.46e-05   3.03e-07     
    11     6.14e-06   3.66e-07     
    12     3.31e-06   7.46e-08     
    13     1.66e-06   1.12e-07     
    14     7.75e-07   8.02e-09     
    15     3.70e-07   5.55e-08     
    16     1.57e-07   1.78e-08     
    17     8.11e-08   7.69e-09     
 ------------------------------------------------------------------------------
                                   CCSD Lambda converged.

 Computing density matrices in double precision...
           Orbital response amplitudes will be solved using DIIS.
           Start     Size      MaxIter   EConv     LConv     
           3         7         100       1.00e-06  1.00e-06  
 ------------------------------------------------------------------------------
            Enorm      Ldiff       Comment
 ------------------------------------------------------------------------------
     1     8.61e-02   1.37e-02     
     2     5.09e-02   1.56e-02     
     3     4.37e-02   9.59e-03     
     4     4.52e-03   1.16e-02     Switched to DIIS steps.
     5     2.76e-03   3.06e-04     
     6     7.97e-04   3.89e-04     
     7     6.91e-04   1.74e-04     
     8     1.28e-04   1.67e-04     
     9     3.32e-05   9.46e-06     
    10     1.03e-05   2.71e-06     
    11     2.61e-06   4.26e-07     
    12     8.95e-07   3.06e-07     
 ------------------------------------------------------------------------------
                                   Orbital response converged.

 Computing density matrices... Done.
 CCSD calculation:   CPU 1831.55 s  wall 319.22 s

 Transferring MO TPDM to AO TPDM
 Transferring g2_o1o1o1o1
 Transferring g2_o1o1o1v1
 Transferring g2_o1o1v1v1
 Transferring g2_o1v1o1v1
 Transferring g2_o1v1v1v1
 Transferring g2_v1v1v1v1
 Adding separable TPDM
 Computing TPDM gradient
 --------------------------------------------------------
 2e gradient
  Atom          X               Y               Z
 --------------------------------------------------------
    1        -54.591488       19.809906       -0.000003  
    2         -0.331428      -20.849798        0.000004  
    3         29.803307      -21.359150       -0.000002  
    4         25.119609       22.399042        0.000000  
 --------------------------------------------------------
 --------------------------------------------------------
 Final gradient
  Atom          X               Y               Z
 --------------------------------------------------------
    1        -54.591488       19.809906       -0.000003  
    2         -0.331428      -20.849798        0.000004  
    3         29.803307      -21.359150       -0.000002  
    4         25.119609       22.399042        0.000000  
 --------------------------------------------------------
 Analytic gradient from two-electron contribution:   CPU 374.59 s  wall 76.37 s

 Total ccman2 time:   CPU 2287.09 s  wall 410.26 s


 --------------------------------------------------------------

                    Orbital Energies (a.u.)
 --------------------------------------------------------------

 Alpha MOs
 -- Occupied --
********-180.9042-169.7112-169.7098-169.7097-104.8474 -80.0624 -37.9578
-33.1472 -33.1409 -33.1407 -24.3315 -24.3294 -24.3292 -24.3232 -24.3232
-15.6282 -10.5741  -8.0419  -8.0394  -8.0392  -7.5994  -7.2742  -5.5101
 -5.4950  -5.4943  -5.4920  -5.4903  -5.4896  -2.4346  -2.4274  -2.4268
 -2.4093  -2.4093  -1.1966  -1.1076  -0.8800  -0.7179  -0.5882  -0.5532
 -0.5270  -0.4680  -0.4658  -0.4292  -0.3771  -0.3755
 -- Virtual --
  0.0109   0.0270   0.0595   0.0694   0.0865   0.0893   0.1271   0.1473
  0.1495   0.1579   0.1959   0.2243   0.2324   0.2403   0.2511   0.2912
  0.3221   0.3281   0.3489   0.3888   0.3914   0.4619   0.5332   0.5664
  0.5717   0.5945   0.6126   0.6161   0.6332   0.6891   0.7802   0.8255
  0.8449   0.8939   0.9061   0.9432   1.0368   1.0729   1.1376   1.1447
  1.1497   1.1584   1.1884   1.1895   1.3357   1.4230   1.4850   1.5255
  1.5537   1.6031   1.7836   1.8693   2.0081   2.2707   2.3386   2.4335
  2.5468   2.6102   2.6474   2.7359   2.9480   4.2495   4.2722   4.4606
  4.4743   4.4880   4.5048   4.5465   4.7195   4.8693   6.5098   6.5268
  6.5592   7.5239  10.3595  14.7050  14.8086  14.9327  26.6753  26.7212
 26.9902  28.9583  29.5036  29.5176  29.5355  29.8504  29.8566  29.8660
 29.8868  29.9734  36.6925 130.5625 130.5721 130.5957 154.3374 166.1455
219.21491912.2575
 --------------------------------------------------------------

          Ground-State Mulliken Net Atomic Charges

     Atom                 Charge (a.u.)
  ----------------------------------------
      1 I                     0.200845
      2 N                    -0.350209
      3 P                     0.339687
      4 Cl                   -0.190323
  ----------------------------------------
  Sum of atomic charges =    -0.000000

 -----------------------------------------------------------------
                    Cartesian Multipole Moments
 -----------------------------------------------------------------
    Charge (ESU x 10^10)
                -0.0000
    Dipole Moment (Debye)
         X       0.1673      Y       0.2063      Z      -0.0000
       Tot       0.2656
    Quadrupole Moments (Debye-Ang)
        XX     -57.5584     XY      -5.6405     YY     -62.0925
        XZ       0.0000     YZ      -0.0000     ZZ     -59.2966
    Octopole Moments (Debye-Ang^2)
       XXX      64.6718    XXY      -0.2176    XYY      19.2256
       YYY     -15.3956    XXZ      -0.0000    XYZ       0.0000
       YYZ      -0.0000    XZZ      15.3319    YZZ      -1.8544
       ZZZ      -0.0000
    Hexadecapole Moments (Debye-Ang^3)
      XXXX   -1058.1710   XXXY     -31.8682   XXYY    -219.8882
      XYYY      -1.0039   YYYY    -292.6488   XXXZ       0.0000
      XXYZ      -0.0000   XYYZ       0.0000   YYYZ      -0.0000
      XXZZ    -188.9766   XYZZ      -2.9991   YYZZ     -61.5046
      XZZZ       0.0000   YZZZ      -0.0000   ZZZZ     -78.9024
 -----------------------------------------------------------------
 DrvMan completing analytic gradient of the correlated energy
 Correlated dipole moment
            1
    1   0.0658056
    2   0.0811833
    3  -0.0000001
 Energy read as -7772.149110602
 Full Analytical Gradient: (in a.u., or Hartree/Bohr)
             1             2             3             4
    1   -0.00018358    0.00113882   -0.00092929   -0.00002595
    2    0.00017409   -0.00008227   -0.00006425   -0.00002757
    3    0.00000002   -0.00000001   -0.00000002    0.00000000
 Gradient time:  CPU 0.73 s  wall 0.76 s
 ----------------------------------------------------------------
             Standard Nuclear Orientation (Angstroms)
    I     Atom           X                Y                Z
 ----------------------------------------------------------------
    1      I       1.3095021655    -0.1369272474     0.0000000000
    2      N      -0.2589561729     1.1824817838    -0.0000000000
    3      P      -1.7991237092     1.0401063024    -0.0000000000
    4      Cl     -2.3888862309    -0.9777542890     0.0000000000
 ----------------------------------------------------------------
 Nuclear Repulsion Energy =   468.9280144651 hartrees
 There are       46 alpha and       46 beta electrons

                       Distance Matrix (Angstroms)
             I (  1)   N (  2)   P (  3)
   N (  2)  2.049610
   P (  3)  3.323998  1.546734
   Cl(  4)  3.792765  3.033681  2.102280

 Requested basis set is 6-311++G(d,p)
 There are 56 shells and 144 basis functions
 A cutoff of  1.0D-14 yielded   1322 shell pairs
 There are      9435 function pairs (     10563 Cartesian)
 Smallest overlap matrix eigenvalue = 2.35E-03
 Guess MOs from SCF MO coefficient file

 -----------------------------------------------------------------------
  General SCF calculation program by
  Eric Jon Sundstrom, Paul Horn, Yuezhi Mao, Dmitri Zuev, Alec White,
  David Stuck, Shaama M.S., Shane Yost, Joonho Lee, David Small,
  Daniel Levine, Susi Lehtola, Hugh Burton, Evgeny Epifanovsky
 -----------------------------------------------------------------------
 Hartree-Fock
 using 6 threads for integral computing
 -------------------------------------------------------
 OpenMP Integral computing Module                
 Release: version 2.0, May 2017, Q-Chem Inc. Pleasanton 
 -------------------------------------------------------
 A restricted SCF calculation will be
 performed using DIIS
 SCF converges when DIIS error is below 1.0e-08
 ---------------------------------------
  Cycle       Energy         DIIS error
 ---------------------------------------
    1   -7771.4942593740      2.77e-05  
    2   -7771.4942615352      9.78e-06  
    3   -7771.4942617606      6.25e-06  
    4   -7771.4942618779      1.72e-06  
    5   -7771.4942618933      4.98e-07  
    6   -7771.4942618963      2.52e-07  
    7   -7771.4942618970      1.08e-07  
    8   -7771.4942618971      4.79e-08  
    9   -7771.4942618972      1.35e-08  
   10   -7771.4942618972      3.85e-09  Convergence criterion met
 ---------------------------------------
 SCF time:   CPU 9.28s  wall 2.00s 
 SCF   energy in the final basis set =    -7771.4942618972
 Total energy in the final basis set =    -7771.4942618972


 ------------------------------------------------------------------------------

   CCMAN2: suite of methods based on coupled cluster
           and equation of motion theories.

   Components:
   * libvmm-1.3-trunk
     by Evgeny Epifanovsky, Ilya Kaliman.
   * libtensor-2.5-trunk
     by Evgeny Epifanovsky, Michael Wormit, Dmitry Zuev, Sam Manzer, 
        Ilya Kaliman.
   * libcc-2.5-trunk
     by Evgeny Epifanovsky, Arik Landau, Tomasz Kus, Kirill Khistyaev, 
        Dmitry Zuev, Prashant Manohar, Xintian Feng, Anna Krylov, 
        Matthew Goldey, Alec White, Thomas Jagau, Kaushik Nanda, 
        Anastasia Gunina, Alexander Kunitsa, Joonho Lee.

   CCMAN original authors:
   Anna I. Krylov, C. David Sherrill, Steven R. Gwaltney,
   Edward F. C. Byrd (2000)
   Sergey V. Levchenko, Lyudmila V. Slipchenko, Tao Wang,
   Ana-Maria C. Cristian (2003)
   Piotr A. Pieniazek, C. Melania Oana, Evgeny Epifanovsky (2007)
   Prashant Manohar (2009)

 ------------------------------------------------------------------------------


 Allocating and initializing 30808MB of RAM...
 Calculation will run on 6 cores.


 Alpha MOs, Restricted
 -- Occupied --                  
******* -180.90 -169.71 -169.71 -169.71 -104.85  -80.06  -37.96
  1 A     2 A     3 A     4 A     5 A     6 A     7 A     8 A                  
-33.147 -33.141 -33.141 -24.332 -24.330 -24.329 -24.323 -24.323
  9 A    10 A    11 A    12 A    13 A    14 A    15 A    16 A                  
-15.628 -10.574  -8.042  -8.039  -8.039  -7.599  -7.274  -5.510
 17 A    18 A    19 A    20 A    21 A    22 A    23 A    24 A                  
 -5.495  -5.494  -5.492  -5.490  -5.489  -2.435  -2.428  -2.427
 25 A    26 A    27 A    28 A    29 A    30 A    31 A    32 A                  
 -2.409  -2.409  -1.197  -1.107  -0.880  -0.718  -0.588  -0.553
 33 A    34 A    35 A    36 A    37 A    38 A    39 A    40 A                  
 -0.527  -0.468  -0.466  -0.429  -0.377  -0.376
 41 A    42 A    43 A    44 A    45 A    46 A                                  
 -- Virtual --                   
  0.011   0.027   0.060   0.069   0.087   0.089   0.127   0.147
 47 A    48 A    49 A    50 A    51 A    52 A    53 A    54 A                  
  0.150   0.158   0.196   0.225   0.232   0.240   0.251   0.291
 55 A    56 A    57 A    58 A    59 A    60 A    61 A    62 A                  
  0.322   0.328   0.349   0.389   0.391   0.462   0.533   0.566
 63 A    64 A    65 A    66 A    67 A    68 A    69 A    70 A                  
  0.572   0.594   0.613   0.616   0.633   0.689   0.781   0.826
 71 A    72 A    73 A    74 A    75 A    76 A    77 A    78 A                  
  0.845   0.895   0.906   0.943   1.036   1.073   1.138   1.145
 79 A    80 A    81 A    82 A    83 A    84 A    85 A    86 A                  
  1.150   1.159   1.189   1.189   1.338   1.423   1.485   1.525
 87 A    88 A    89 A    90 A    91 A    92 A    93 A    94 A                  
  1.554   1.603   1.784   1.869   2.008   2.271   2.339   2.435
 95 A    96 A    97 A    98 A    99 A   100 A   101 A   102 A                  
  2.547   2.610   2.648   2.736   2.950   4.250   4.272   4.460
103 A   104 A   105 A   106 A   107 A   108 A   109 A   110 A                  
  4.474   4.490   4.505   4.546   4.720   4.869   6.510   6.527
111 A   112 A   113 A   114 A   115 A   116 A   117 A   118 A                  
  6.559   7.525  10.360  14.705  14.809  14.935  26.675  26.721
119 A   120 A   121 A   122 A   123 A   124 A   125 A   126 A                  
 26.990  28.958  29.504  29.517  29.535  29.850  29.856  29.866
127 A   128 A   129 A   130 A   131 A   132 A   133 A   134 A                  
 29.887  29.973  36.693 130.562 130.572 130.596 154.337 166.147
135 A   136 A   137 A   138 A   139 A   140 A   141 A   142 A                  
219.2151912.257
143 A   144 A                                                                  

 Beta MOs, Restricted
 -- Occupied --                  
******* -180.90 -169.71 -169.71 -169.71 -104.85  -80.06  -37.96
  1 A     2 A     3 A     4 A     5 A     6 A     7 A     8 A                  
-33.147 -33.141 -33.141 -24.332 -24.330 -24.329 -24.323 -24.323
  9 A    10 A    11 A    12 A    13 A    14 A    15 A    16 A                  
-15.628 -10.574  -8.042  -8.039  -8.039  -7.599  -7.274  -5.510
 17 A    18 A    19 A    20 A    21 A    22 A    23 A    24 A                  
 -5.495  -5.494  -5.492  -5.490  -5.489  -2.435  -2.428  -2.427
 25 A    26 A    27 A    28 A    29 A    30 A    31 A    32 A                  
 -2.409  -2.409  -1.197  -1.107  -0.880  -0.718  -0.588  -0.553
 33 A    34 A    35 A    36 A    37 A    38 A    39 A    40 A                  
 -0.527  -0.468  -0.466  -0.429  -0.377  -0.376
 41 A    42 A    43 A    44 A    45 A    46 A                                  
 -- Virtual --                   
  0.011   0.027   0.060   0.069   0.087   0.089   0.127   0.147
 47 A    48 A    49 A    50 A    51 A    52 A    53 A    54 A                  
  0.150   0.158   0.196   0.225   0.232   0.240   0.251   0.291
 55 A    56 A    57 A    58 A    59 A    60 A    61 A    62 A                  
  0.322   0.328   0.349   0.389   0.391   0.462   0.533   0.566
 63 A    64 A    65 A    66 A    67 A    68 A    69 A    70 A                  
  0.572   0.594   0.613   0.616   0.633   0.689   0.781   0.826
 71 A    72 A    73 A    74 A    75 A    76 A    77 A    78 A                  
  0.845   0.895   0.906   0.943   1.036   1.073   1.138   1.145
 79 A    80 A    81 A    82 A    83 A    84 A    85 A    86 A                  
  1.150   1.159   1.189   1.189   1.338   1.423   1.485   1.525
 87 A    88 A    89 A    90 A    91 A    92 A    93 A    94 A                  
  1.554   1.603   1.784   1.869   2.008   2.271   2.339   2.435
 95 A    96 A    97 A    98 A    99 A   100 A   101 A   102 A                  
  2.547   2.610   2.648   2.736   2.950   4.250   4.272   4.460
103 A   104 A   105 A   106 A   107 A   108 A   109 A   110 A                  
  4.474   4.490   4.505   4.546   4.720   4.869   6.510   6.527
111 A   112 A   113 A   114 A   115 A   116 A   117 A   118 A                  
  6.559   7.525  10.360  14.705  14.809  14.935  26.675  26.721
119 A   120 A   121 A   122 A   123 A   124 A   125 A   126 A                  
 26.990  28.958  29.504  29.517  29.535  29.850  29.856  29.866
127 A   128 A   129 A   130 A   131 A   132 A   133 A   134 A                  
 29.887  29.973  36.693 130.562 130.572 130.596 154.337 166.147
135 A   136 A   137 A   138 A   139 A   140 A   141 A   142 A                  
219.2151912.257
143 A   144 A                                                                  

 Occupation and symmetry of molecular orbitals

 Point group: C1 (1 irreducible representation).

                           A     All 
 -------------------------------------
 All molecular orbitals:
  - Alpha                  144   144 
  - Beta                   144   144 
 -------------------------------------
 Alpha orbitals:
  - Frozen occupied        29    29  
  - Active occupied        17    17  
  - Active virtual         98    98  
  - Frozen virtual         0     0   
 -------------------------------------
 Beta orbitals:
  - Frozen occupied        29    29  
  - Active occupied        17    17  
  - Active virtual         98    98  
  - Frozen virtual         0     0   
 -------------------------------------

 Import integrals:   CPU 0.00 s  wall 0.00 s

 Import integrals:   CPU 77.17 s  wall 13.65 s

 MP2 amplitudes:   CPU 0.17 s  wall 0.12 s

Running a double precision version
           CCSD T amplitudes will be solved using DIIS.

           Start     Size      MaxIter   EConv     TConv     
           3         7         100       1.00e-07  1.00e-05  
 ------------------------------------------------------------------------------
           Energy (a.u.)   Ediff      Tdiff       Comment
 ------------------------------------------------------------------------------
         -7772.13164463                           
     1   -7772.12375334   7.89e-03   7.82e-01     
     2   -7772.14703345   2.33e-02   1.16e-01     
     3   -7772.14559900   1.43e-03   5.07e-02     
     4   -7772.14810540   2.51e-03   1.70e-02     Switched to DIIS steps.
     5   -7772.14902909   9.24e-04   1.24e-02     
     6   -7772.14908851   5.94e-05   2.67e-03     
     7   -7772.14910166   1.32e-05   1.56e-03     
     8   -7772.14910970   8.04e-06   4.45e-04     
     9   -7772.14911125   1.54e-06   2.30e-04     
    10   -7772.14911092   3.27e-07   6.72e-05     
    11   -7772.14911084   8.26e-08   2.93e-05     
    12   -7772.14911078   6.29e-08   1.04e-05     
    13   -7772.14911075   2.30e-08   4.57e-06     
 ------------------------------------------------------------------------------
         -7772.14911075                           CCSD T converged.

End of double precision
 SCF energy                 = -7771.49426190
 MP2 energy                 = -7772.13164463
 CCSD correlation energy     =    -0.65484886
 CCSD total energy           = -7772.14911075

 CCSD  T1^2 = 0.0168  T2^2 = 0.2742  Leading amplitudes:

 Amplitude    Orbitals with energies
  0.0311       46 (A) A                  ->    47 (A) A                   
              -0.3757                          0.0112                     
  0.0311       46 (A) B                  ->    47 (A) B                   
              -0.3757                          0.0112                     
 -0.0304       44 (A) A                  ->    48 (A) A                   
              -0.4290                          0.0267                     
 -0.0304       44 (A) B                  ->    48 (A) B                   
              -0.4290                          0.0267                     

 Amplitude    Orbitals with energies
 -0.0507       41 (A) A      41 (A) B    ->    47 (A) A      47 (A) B     
              -0.5271       -0.5271            0.0112        0.0112       
  0.0507       41 (A) A      41 (A) B    ->    47 (A) B      47 (A) A     
              -0.5271       -0.5271            0.0112        0.0112       
  0.0507       41 (A) B      41 (A) A    ->    47 (A) A      47 (A) B     
              -0.5271       -0.5271            0.0112        0.0112       
 -0.0507       41 (A) B      41 (A) A    ->    47 (A) B      47 (A) A     
              -0.5271       -0.5271            0.0112        0.0112       

 Computing CCSD intemediates for later calculations in double precision
 Finished.

Running a double precision version
           CCSD Lambda amplitudes will be solved using DIIS.
           Start     Size      MaxIter   EConv     LConv     
           3         7         100       1.00e-07  1.00e-05  
 ------------------------------------------------------------------------------
            Enorm      Ldiff       Comment
 ------------------------------------------------------------------------------
     1     5.43e-02   4.02e-02     
     2     1.55e-02   6.17e-03     
     3     6.70e-03   1.86e-03     
     4     3.91e-03   1.26e-03     Switched to DIIS steps.
     5     1.18e-03   7.70e-04     
     6     5.52e-04   1.95e-04     
     7     1.90e-04   5.77e-05     
     8     8.61e-05   6.62e-06     
     9     3.17e-05   4.72e-07     
    10     1.46e-05   3.16e-07     
    11     6.16e-06   3.69e-07     
    12     3.33e-06   7.37e-08     
    13     1.66e-06   1.13e-07     
    14     7.76e-07   8.65e-09     
    15     3.70e-07   5.58e-08     
    16     1.56e-07   1.79e-08     
    17     8.11e-08   7.73e-09     
 ------------------------------------------------------------------------------
                                   CCSD Lambda converged.

 Computing density matrices in double precision...
           Orbital response amplitudes will be solved using DIIS.
           Start     Size      MaxIter   EConv     LConv     
           3         7         100       1.00e-06  1.00e-06  
 ------------------------------------------------------------------------------
            Enorm      Ldiff       Comment
 ------------------------------------------------------------------------------
     1     8.60e-02   1.38e-02     
     2     5.07e-02   1.55e-02     
     3     4.35e-02   9.44e-03     
     4     4.54e-03   1.15e-02     Switched to DIIS steps.
     5     2.80e-03   3.34e-04     
     6     7.86e-04   3.93e-04     
     7     6.81e-04   1.70e-04     
     8     1.28e-04   1.65e-04     
     9     3.29e-05   9.24e-06     
    10     1.02e-05   2.70e-06     
    11     2.59e-06   4.13e-07     
    12     8.94e-07   3.09e-07     
 ------------------------------------------------------------------------------
                                   Orbital response converged.

 Computing density matrices... Done.
 CCSD calculation:   CPU 1831.48 s  wall 319.28 s

 Transferring MO TPDM to AO TPDM
 Transferring g2_o1o1o1o1
 Transferring g2_o1o1o1v1
 Transferring g2_o1o1v1v1
 Transferring g2_o1v1o1v1
 Transferring g2_o1v1v1v1
 Transferring g2_v1v1v1v1
 Adding separable TPDM
 Computing TPDM gradient
 --------------------------------------------------------
 2e gradient
  Atom          X               Y               Z
 --------------------------------------------------------
    1        -54.589579       19.785947        0.000000  
    2         -0.362317      -20.833271       -0.000000  
    3         29.833614      -21.351739       -0.000000  
    4         25.118282       22.399064        0.000000  
 --------------------------------------------------------
 --------------------------------------------------------
 Final gradient
  Atom          X               Y               Z
 --------------------------------------------------------
    1        -54.589579       19.785947        0.000000  
    2         -0.362317      -20.833271       -0.000000  
    3         29.833614      -21.351739       -0.000000  
    4         25.118282       22.399064        0.000000  
 --------------------------------------------------------
 Analytic gradient from two-electron contribution:   CPU 373.60 s  wall 71.87 s

 Total ccman2 time:   CPU 2288.64 s  wall 406.51 s


 --------------------------------------------------------------

                    Orbital Energies (a.u.)
 --------------------------------------------------------------

 Alpha MOs
 -- Occupied --
********-180.9044-169.7113-169.7099-169.7098-104.8472 -80.0621 -37.9580
-33.1474 -33.1411 -33.1408 -24.3316 -24.3295 -24.3293 -24.3234 -24.3234
-15.6280 -10.5739  -8.0417  -8.0392  -8.0390  -7.5992  -7.2743  -5.5102
 -5.4951  -5.4944  -5.4917  -5.4900  -5.4894  -2.4347  -2.4275  -2.4269
 -2.4094  -2.4094  -1.1970  -1.1074  -0.8800  -0.7177  -0.5882  -0.5533
 -0.5271  -0.4680  -0.4657  -0.4290  -0.3773  -0.3757
 -- Virtual --
  0.0112   0.0267   0.0596   0.0695   0.0865   0.0893   0.1272   0.1473
  0.1496   0.1580   0.1959   0.2245   0.2325   0.2403   0.2511   0.2911
  0.3221   0.3281   0.3487   0.3888   0.3915   0.4622   0.5333   0.5663
  0.5717   0.5945   0.6125   0.6161   0.6329   0.6890   0.7805   0.8256
  0.8452   0.8945   0.9062   0.9430   1.0365   1.0725   1.1378   1.1450
  1.1500   1.1585   1.1885   1.1894   1.3377   1.4234   1.4853   1.5254
  1.5536   1.6031   1.7838   1.8692   2.0081   2.2706   2.3386   2.4346
  2.5467   2.6103   2.6477   2.7362   2.9500   4.2496   4.2723   4.4605
  4.4742   4.4904   4.5046   4.5462   4.7198   4.8686   6.5097   6.5267
  6.5588   7.5252  10.3596  14.7053  14.8090  14.9347  26.6755  26.7214
 26.9904  28.9578  29.5035  29.5175  29.5353  29.8503  29.8565  29.8658
 29.8866  29.9732  36.6930 130.5623 130.5720 130.5955 154.3370 166.1473
219.21511912.2571
 --------------------------------------------------------------

          Ground-State Mulliken Net Atomic Charges

     Atom                 Charge (a.u.)
  ----------------------------------------
      1 I                     0.200696
      2 N                    -0.349824
      3 P                     0.339898
      4 Cl                   -0.190770
  ----------------------------------------
  Sum of atomic charges =     0.000000

 -----------------------------------------------------------------
                    Cartesian Multipole Moments
 -----------------------------------------------------------------
    Charge (ESU x 10^10)
                -0.0000
    Dipole Moment (Debye)
         X       0.1745      Y       0.2090      Z       0.0000
       Tot       0.2722
    Quadrupole Moments (Debye-Ang)
        XX     -57.5636     XY      -5.6460     YY     -62.0893
        XZ      -0.0000     YZ       0.0000     ZZ     -59.2923
    Octopole Moments (Debye-Ang^2)
       XXX      64.7639    XXY      -0.2056    XYY      19.2496
       YYY     -15.3723    XXZ       0.0000    XYZ      -0.0000
       YYZ      -0.0000    XZZ      15.3361    YZZ      -1.8458
       ZZZ      -0.0000
    Hexadecapole Moments (Debye-Ang^3)
      XXXX   -1058.2915   XXXY     -31.8824   XXYY    -219.9208
      XYYY      -0.9878   YYYY    -292.6155   XXXZ       0.0000
      XXYZ       0.0000   XYYZ       0.0000   YYYZ       0.0000
      XXZZ    -188.9734   XYZZ      -3.0017   YYZZ     -61.4921
      XZZZ      -0.0000   YZZZ       0.0000   ZZZZ     -78.8898
 -----------------------------------------------------------------
 DrvMan completing analytic gradient of the correlated energy
 Correlated dipole moment
            1
    1   0.0686548
    2   0.0822152
    3   0.0000000
 Energy read as -7772.149110753
 Full Analytical Gradient: (in a.u., or Hartree/Bohr)
             1             2             3             4
    1    0.00017056   -0.00105834    0.00086068    0.00002711
    2   -0.00015534    0.00007377    0.00001896    0.00006261
    3   -0.00000000    0.00000000    0.00000000   -0.00000000
 Gradient time:  CPU 0.84 s  wall 0.87 s
 ----------------------------------------------------------------
             Standard Nuclear Orientation (Angstroms)
    I     Atom           X                Y                Z
 ----------------------------------------------------------------
    1      I       1.3095021655    -0.1369272474     0.0000000000
    2      N      -0.2579561729     1.1834817838    -0.0000000000
    3      P      -1.7991237092     1.0401063024    -0.0000000000
    4      Cl     -2.3888862309    -0.9777542890     0.0000000000
 ----------------------------------------------------------------
 Nuclear Repulsion Energy =   468.8987461821 hartrees
 There are       46 alpha and       46 beta electrons

                       Distance Matrix (Angstroms)
             I (  1)   N (  2)   P (  3)
   N (  2)  2.049489
   P (  3)  3.323998  1.547822
   Cl(  4)  3.792765  3.035095  2.102280

 Requested basis set is 6-311++G(d,p)
 There are 56 shells and 144 basis functions
 A cutoff of  1.0D-14 yielded   1322 shell pairs
 There are      9435 function pairs (     10563 Cartesian)
 Smallest overlap matrix eigenvalue = 2.35E-03
 Guess MOs from SCF MO coefficient file

 -----------------------------------------------------------------------
  General SCF calculation program by
  Eric Jon Sundstrom, Paul Horn, Yuezhi Mao, Dmitri Zuev, Alec White,
  David Stuck, Shaama M.S., Shane Yost, Joonho Lee, David Small,
  Daniel Levine, Susi Lehtola, Hugh Burton, Evgeny Epifanovsky
 -----------------------------------------------------------------------
 Hartree-Fock
 using 6 threads for integral computing
 -------------------------------------------------------
 OpenMP Integral computing Module                
 Release: version 2.0, May 2017, Q-Chem Inc. Pleasanton 
 -------------------------------------------------------
 A restricted SCF calculation will be
 performed using DIIS
 SCF converges when DIIS error is below 1.0e-08
 ---------------------------------------
  Cycle       Energy         DIIS error
 ---------------------------------------
    1   -7771.4941834767      1.61e-05  
    2   -7771.4941842349      7.68e-06  
    3   -7771.4941843694      4.24e-06  
    4   -7771.4941844306      9.38e-07  
    5   -7771.4941844372      3.20e-07  
    6   -7771.4941844385      1.36e-07  
    7   -7771.4941844386      5.90e-08  
    8   -7771.4941844387      2.34e-08  
    9   -7771.4941844386      8.50e-09  Convergence criterion met
 ---------------------------------------
 SCF time:   CPU 8.34s  wall 2.00s 
 SCF   energy in the final basis set =    -7771.4941844386
 Total energy in the final basis set =    -7771.4941844386


 ------------------------------------------------------------------------------

   CCMAN2: suite of methods based on coupled cluster
           and equation of motion theories.

   Components:
   * libvmm-1.3-trunk
     by Evgeny Epifanovsky, Ilya Kaliman.
   * libtensor-2.5-trunk
     by Evgeny Epifanovsky, Michael Wormit, Dmitry Zuev, Sam Manzer, 
        Ilya Kaliman.
   * libcc-2.5-trunk
     by Evgeny Epifanovsky, Arik Landau, Tomasz Kus, Kirill Khistyaev, 
        Dmitry Zuev, Prashant Manohar, Xintian Feng, Anna Krylov, 
        Matthew Goldey, Alec White, Thomas Jagau, Kaushik Nanda, 
        Anastasia Gunina, Alexander Kunitsa, Joonho Lee.

   CCMAN original authors:
   Anna I. Krylov, C. David Sherrill, Steven R. Gwaltney,
   Edward F. C. Byrd (2000)
   Sergey V. Levchenko, Lyudmila V. Slipchenko, Tao Wang,
   Ana-Maria C. Cristian (2003)
   Piotr A. Pieniazek, C. Melania Oana, Evgeny Epifanovsky (2007)
   Prashant Manohar (2009)

 ------------------------------------------------------------------------------


 Allocating and initializing 30808MB of RAM...
 Calculation will run on 6 cores.


 Alpha MOs, Restricted
 -- Occupied --                  
******* -180.90 -169.71 -169.71 -169.71 -104.85  -80.06  -37.96
  1 A     2 A     3 A     4 A     5 A     6 A     7 A     8 A                  
-33.147 -33.141 -33.141 -24.332 -24.329 -24.329 -24.323 -24.323
  9 A    10 A    11 A    12 A    13 A    14 A    15 A    16 A                  
-15.628 -10.574  -8.042  -8.039  -8.039  -7.599  -7.274  -5.510
 17 A    18 A    19 A    20 A    21 A    22 A    23 A    24 A                  
 -5.495  -5.494  -5.492  -5.490  -5.490  -2.435  -2.427  -2.427
 25 A    26 A    27 A    28 A    29 A    30 A    31 A    32 A                  
 -2.409  -2.409  -1.197  -1.108  -0.880  -0.718  -0.588  -0.553
 33 A    34 A    35 A    36 A    37 A    38 A    39 A    40 A                  
 -0.527  -0.468  -0.466  -0.429  -0.377  -0.376
 41 A    42 A    43 A    44 A    45 A    46 A                                  
 -- Virtual --                   
  0.011   0.027   0.060   0.069   0.087   0.089   0.127   0.147
 47 A    48 A    49 A    50 A    51 A    52 A    53 A    54 A                  
  0.150   0.158   0.196   0.224   0.232   0.240   0.251   0.291
 55 A    56 A    57 A    58 A    59 A    60 A    61 A    62 A                  
  0.322   0.328   0.349   0.389   0.391   0.462   0.533   0.566
 63 A    64 A    65 A    66 A    67 A    68 A    69 A    70 A                  
  0.572   0.594   0.613   0.616   0.633   0.689   0.780   0.826
 71 A    72 A    73 A    74 A    75 A    76 A    77 A    78 A                  
  0.845   0.894   0.906   0.943   1.036   1.073   1.138   1.145
 79 A    80 A    81 A    82 A    83 A    84 A    85 A    86 A                  
  1.150   1.158   1.188   1.189   1.337   1.423   1.485   1.525
 87 A    88 A    89 A    90 A    91 A    92 A    93 A    94 A                  
  1.554   1.603   1.784   1.869   2.008   2.271   2.339   2.434
 95 A    96 A    97 A    98 A    99 A   100 A   101 A   102 A                  
  2.547   2.610   2.647   2.736   2.949   4.250   4.272   4.461
103 A   104 A   105 A   106 A   107 A   108 A   109 A   110 A                  
  4.474   4.489   4.505   4.546   4.720   4.869   6.510   6.527
111 A   112 A   113 A   114 A   115 A   116 A   117 A   118 A                  
  6.559   7.524  10.360  14.705  14.809  14.934  26.675  26.721
119 A   120 A   121 A   122 A   123 A   124 A   125 A   126 A                  
 26.990  28.958  29.504  29.518  29.535  29.850  29.857  29.866
127 A   128 A   129 A   130 A   131 A   132 A   133 A   134 A                  
 29.887  29.973  36.693 130.562 130.572 130.596 154.337 166.146
135 A   136 A   137 A   138 A   139 A   140 A   141 A   142 A                  
219.2151912.257
143 A   144 A                                                                  

 Beta MOs, Restricted
 -- Occupied --                  
******* -180.90 -169.71 -169.71 -169.71 -104.85  -80.06  -37.96
  1 A     2 A     3 A     4 A     5 A     6 A     7 A     8 A                  
-33.147 -33.141 -33.141 -24.332 -24.329 -24.329 -24.323 -24.323
  9 A    10 A    11 A    12 A    13 A    14 A    15 A    16 A                  
-15.628 -10.574  -8.042  -8.039  -8.039  -7.599  -7.274  -5.510
 17 A    18 A    19 A    20 A    21 A    22 A    23 A    24 A                  
 -5.495  -5.494  -5.492  -5.490  -5.490  -2.435  -2.427  -2.427
 25 A    26 A    27 A    28 A    29 A    30 A    31 A    32 A                  
 -2.409  -2.409  -1.197  -1.108  -0.880  -0.718  -0.588  -0.553
 33 A    34 A    35 A    36 A    37 A    38 A    39 A    40 A                  
 -0.527  -0.468  -0.466  -0.429  -0.377  -0.376
 41 A    42 A    43 A    44 A    45 A    46 A                                  
 -- Virtual --                   
  0.011   0.027   0.060   0.069   0.087   0.089   0.127   0.147
 47 A    48 A    49 A    50 A    51 A    52 A    53 A    54 A                  
  0.150   0.158   0.196   0.224   0.232   0.240   0.251   0.291
 55 A    56 A    57 A    58 A    59 A    60 A    61 A    62 A                  
  0.322   0.328   0.349   0.389   0.391   0.462   0.533   0.566
 63 A    64 A    65 A    66 A    67 A    68 A    69 A    70 A                  
  0.572   0.594   0.613   0.616   0.633   0.689   0.780   0.826
 71 A    72 A    73 A    74 A    75 A    76 A    77 A    78 A                  
  0.845   0.894   0.906   0.943   1.036   1.073   1.138   1.145
 79 A    80 A    81 A    82 A    83 A    84 A    85 A    86 A                  
  1.150   1.158   1.188   1.189   1.337   1.423   1.485   1.525
 87 A    88 A    89 A    90 A    91 A    92 A    93 A    94 A                  
  1.554   1.603   1.784   1.869   2.008   2.271   2.339   2.434
 95 A    96 A    97 A    98 A    99 A   100 A   101 A   102 A                  
  2.547   2.610   2.647   2.736   2.949   4.250   4.272   4.461
103 A   104 A   105 A   106 A   107 A   108 A   109 A   110 A                  
  4.474   4.489   4.505   4.546   4.720   4.869   6.510   6.527
111 A   112 A   113 A   114 A   115 A   116 A   117 A   118 A                  
  6.559   7.524  10.360  14.705  14.809  14.934  26.675  26.721
119 A   120 A   121 A   122 A   123 A   124 A   125 A   126 A                  
 26.990  28.958  29.504  29.518  29.535  29.850  29.857  29.866
127 A   128 A   129 A   130 A   131 A   132 A   133 A   134 A                  
 29.887  29.973  36.693 130.562 130.572 130.596 154.337 166.146
135 A   136 A   137 A   138 A   139 A   140 A   141 A   142 A                  
219.2151912.257
143 A   144 A                                                                  

 Occupation and symmetry of molecular orbitals

 Point group: C1 (1 irreducible representation).

                           A     All 
 -------------------------------------
 All molecular orbitals:
  - Alpha                  144   144 
  - Beta                   144   144 
 -------------------------------------
 Alpha orbitals:
  - Frozen occupied        29    29  
  - Active occupied        17    17  
  - Active virtual         98    98  
  - Frozen virtual         0     0   
 -------------------------------------
 Beta orbitals:
  - Frozen occupied        29    29  
  - Active occupied        17    17  
  - Active virtual         98    98  
  - Frozen virtual         0     0   
 -------------------------------------

 Import integrals:   CPU 0.00 s  wall 0.00 s

 Import integrals:   CPU 74.92 s  wall 13.17 s

 MP2 amplitudes:   CPU 0.17 s  wall 0.12 s

Running a double precision version
           CCSD T amplitudes will be solved using DIIS.

           Start     Size      MaxIter   EConv     TConv     
           3         7         100       1.00e-07  1.00e-05  
 ------------------------------------------------------------------------------
           Energy (a.u.)   Ediff      Tdiff       Comment
 ------------------------------------------------------------------------------
         -7772.13167511                           
     1   -7772.12372727   7.95e-03   7.82e-01     
     2   -7772.14704063   2.33e-02   1.16e-01     
     3   -7772.14559349   1.45e-03   5.08e-02     
     4   -7772.14810476   2.51e-03   1.71e-02     Switched to DIIS steps.
     5   -7772.14902977   9.25e-04   1.24e-02     
     6   -7772.14908932   5.96e-05   2.68e-03     
     7   -7772.14910245   1.31e-05   1.56e-03     
     8   -7772.14911049   8.05e-06   4.45e-04     
     9   -7772.14911205   1.56e-06   2.30e-04     
    10   -7772.14911172   3.29e-07   6.75e-05     
    11   -7772.14911164   8.10e-08   2.94e-05     
    12   -7772.14911157   6.33e-08   1.05e-05     
    13   -7772.14911155   2.30e-08   4.59e-06     
 ------------------------------------------------------------------------------
         -7772.14911155                           CCSD T converged.

End of double precision
 SCF energy                 = -7771.49418444
 MP2 energy                 = -7772.13167511
 CCSD correlation energy     =    -0.65492711
 CCSD total energy           = -7772.14911155

 CCSD  T1^2 = 0.0168  T2^2 = 0.2744  Leading amplitudes:

 Amplitude    Orbitals with energies
 -0.0311       46 (A) A                  ->    47 (A) A                   
              -0.3756                          0.0111                     
 -0.0311       46 (A) B                  ->    47 (A) B                   
              -0.3756                          0.0111                     
  0.0304       44 (A) A                  ->    48 (A) A                   
              -0.4290                          0.0267                     
  0.0304       44 (A) B                  ->    48 (A) B                   
              -0.4290                          0.0267                     

 Amplitude    Orbitals with energies
 -0.0506       41 (A) A      41 (A) B    ->    47 (A) A      47 (A) B     
              -0.5270       -0.5270            0.0111        0.0111       
  0.0506       41 (A) A      41 (A) B    ->    47 (A) B      47 (A) A     
              -0.5270       -0.5270            0.0111        0.0111       
  0.0506       41 (A) B      41 (A) A    ->    47 (A) A      47 (A) B     
              -0.5270       -0.5270            0.0111        0.0111       
 -0.0506       41 (A) B      41 (A) A    ->    47 (A) B      47 (A) A     
              -0.5270       -0.5270            0.0111        0.0111       

 Computing CCSD intemediates for later calculations in double precision
 Finished.

Running a double precision version
           CCSD Lambda amplitudes will be solved using DIIS.
           Start     Size      MaxIter   EConv     LConv     
           3         7         100       1.00e-07  1.00e-05  
 ------------------------------------------------------------------------------
            Enorm      Ldiff       Comment
 ------------------------------------------------------------------------------
     1     5.44e-02   4.02e-02     
     2     1.56e-02   6.17e-03     
     3     6.71e-03   1.86e-03     
     4     3.92e-03   1.26e-03     Switched to DIIS steps.
     5     1.19e-03   7.72e-04     
     6     5.53e-04   1.96e-04     
     7     1.90e-04   5.79e-05     
     8     8.63e-05   6.63e-06     
     9     3.18e-05   4.69e-07     
    10     1.46e-05   3.11e-07     
    11     6.16e-06   3.69e-07     
    12     3.33e-06   7.45e-08     
    13     1.66e-06   1.12e-07     
    14     7.77e-07   8.15e-09     
    15     3.71e-07   5.58e-08     
    16     1.57e-07   1.79e-08     
    17     8.13e-08   7.74e-09     
 ------------------------------------------------------------------------------
                                   CCSD Lambda converged.

 Computing density matrices in double precision...
           Orbital response amplitudes will be solved using DIIS.
           Start     Size      MaxIter   EConv     LConv     
           3         7         100       1.00e-06  1.00e-06  
 ------------------------------------------------------------------------------
            Enorm      Ldiff       Comment
 ------------------------------------------------------------------------------
     1     8.61e-02   1.38e-02     
     2     5.08e-02   1.56e-02     
     3     4.36e-02   9.49e-03     
     4     4.57e-03   1.16e-02     Switched to DIIS steps.
     5     2.82e-03   3.42e-04     
     6     7.87e-04   3.96e-04     
     7     6.84e-04   1.70e-04     
     8     1.28e-04   1.66e-04     
     9     3.31e-05   9.44e-06     
    10     1.03e-05   2.70e-06     
    11     2.60e-06   4.19e-07     
    12     8.98e-07   3.09e-07     
 ------------------------------------------------------------------------------
                                   Orbital response converged.

 Computing density matrices... Done.
 CCSD calculation:   CPU 1832.79 s  wall 319.68 s

 Transferring MO TPDM to AO TPDM
 Transferring g2_o1o1o1o1
 Transferring g2_o1o1o1v1
 Transferring g2_o1o1v1v1
 Transferring g2_o1v1o1v1
 Transferring g2_o1v1v1v1
 Transferring g2_v1v1v1v1
 Adding separable TPDM
 Computing TPDM gradient
 --------------------------------------------------------
 2e gradient
  Atom          X               Y               Z
 --------------------------------------------------------
    1        -54.576452       19.798982       -0.000000  
    2         -0.353795      -20.858120        0.000000  
    3         29.811055      -21.340155       -0.000000  
    4         25.119192       22.399293        0.000000  
 --------------------------------------------------------
 --------------------------------------------------------
 Final gradient
  Atom          X               Y               Z
 --------------------------------------------------------
    1        -54.576452       19.798982       -0.000000  
    2         -0.353795      -20.858120        0.000000  
    3         29.811055      -21.340155       -0.000000  
    4         25.119192       22.399293        0.000000  
 --------------------------------------------------------
 Analytic gradient from two-electron contribution:   CPU 372.88 s  wall 73.73 s

 Total ccman2 time:   CPU 2287.68 s  wall 408.31 s


 --------------------------------------------------------------

                    Orbital Energies (a.u.)
 --------------------------------------------------------------

 Alpha MOs
 -- Occupied --
********-180.9043-169.7112-169.7098-169.7098-104.8474 -80.0623 -37.9579
-33.1473 -33.1410 -33.1407 -24.3316 -24.3295 -24.3292 -24.3233 -24.3233
-15.6282 -10.5740  -8.0419  -8.0394  -8.0392  -7.5993  -7.2743  -5.5102
 -5.4950  -5.4944  -5.4919  -5.4902  -5.4895  -2.4347  -2.4275  -2.4268
 -2.4094  -2.4094  -1.1967  -1.1075  -0.8799  -0.7178  -0.5882  -0.5532
 -0.5270  -0.4680  -0.4658  -0.4290  -0.3773  -0.3756
 -- Virtual --
  0.0111   0.0267   0.0596   0.0695   0.0865   0.0893   0.1271   0.1473
  0.1495   0.1580   0.1959   0.2244   0.2324   0.2403   0.2511   0.2912
  0.3221   0.3281   0.3487   0.3888   0.3914   0.4620   0.5332   0.5664
  0.5717   0.5945   0.6125   0.6160   0.6330   0.6891   0.7803   0.8255
  0.8450   0.8941   0.9059   0.9430   1.0365   1.0726   1.1377   1.1448
  1.1497   1.1584   1.1884   1.1894   1.3367   1.4233   1.4851   1.5254
  1.5536   1.6030   1.7837   1.8691   2.0081   2.2706   2.3388   2.4340
  2.5466   2.6102   2.6475   2.7359   2.9490   4.2495   4.2722   4.4605
  4.4742   4.4891   4.5046   4.5463   4.7197   4.8686   6.5098   6.5268
  6.5588   7.5245  10.3595  14.7052  14.8087  14.9336  26.6754  26.7213
 26.9902  28.9578  29.5036  29.5176  29.5353  29.8504  29.8566  29.8659
 29.8867  29.9732  36.6927 130.5624 130.5720 130.5956 154.3370 166.1462
219.21491912.2571
 --------------------------------------------------------------

          Ground-State Mulliken Net Atomic Charges

     Atom                 Charge (a.u.)
  ----------------------------------------
      1 I                     0.200468
      2 N                    -0.349818
      3 P                     0.339680
      4 Cl                   -0.190330
  ----------------------------------------
  Sum of atomic charges =    -0.000000

 -----------------------------------------------------------------
                    Cartesian Multipole Moments
 -----------------------------------------------------------------
    Charge (ESU x 10^10)
                 0.0000
    Dipole Moment (Debye)
         X       0.1693      Y       0.2049      Z      -0.0000
       Tot       0.2658
    Quadrupole Moments (Debye-Ang)
        XX     -57.5611     XY      -5.6399     YY     -62.0940
        XZ       0.0000     YZ       0.0000     ZZ     -59.2959
    Octopole Moments (Debye-Ang^2)
       XXX      64.7043    XXY      -0.2301    XYY      19.2387
       YYY     -15.4190    XXZ      -0.0000    XYZ       0.0000
       YYZ      -0.0000    XZZ      15.3326    YZZ      -1.8578
       ZZZ      -0.0000
    Hexadecapole Moments (Debye-Ang^3)
      XXXX   -1058.2328   XXXY     -31.8311   XXYY    -219.9109
      XYYY      -0.9819   YYYY    -292.7371   XXXZ       0.0000
      XXYZ       0.0000   XYYZ       0.0000   YYYZ       0.0000
      XXZZ    -188.9756   XYZZ      -2.9961   YYZZ     -61.5138
      XZZZ       0.0000   YZZZ       0.0000   ZZZZ     -78.9001
 -----------------------------------------------------------------
 DrvMan completing analytic gradient of the correlated energy
 Correlated dipole moment
            1
    1   0.0666051
    2   0.0806323
    3  -0.0000000
 Energy read as -7772.149111551
 Full Analytical Gradient: (in a.u., or Hartree/Bohr)
             1             2             3             4
    1    0.00009383   -0.00003465   -0.00001421   -0.00004497
    2   -0.00009771    0.00018061   -0.00008161   -0.00000129
    3   -0.00000000    0.00000000   -0.00000000   -0.00000000
 Gradient time:  CPU 0.78 s  wall 0.81 s
 ----------------------------------------------------------------
             Standard Nuclear Orientation (Angstroms)
    I     Atom           X                Y                Z
 ----------------------------------------------------------------
    1      I       1.3095021655    -0.1369272474     0.0000000000
    2      N      -0.2579561729     1.1814817838    -0.0000000000
    3      P      -1.7991237092     1.0401063024    -0.0000000000
    4      Cl     -2.3888862309    -0.9777542890     0.0000000000
 ----------------------------------------------------------------
 Nuclear Repulsion Energy =   468.9729877430 hartrees
 There are       46 alpha and       46 beta electrons

                       Distance Matrix (Angstroms)
             I (  1)   N (  2)   P (  3)
   N (  2)  2.048201
   P (  3)  3.323998  1.547638
   Cl(  4)  3.792765  3.033672  2.102280

 Requested basis set is 6-311++G(d,p)
 There are 56 shells and 144 basis functions
 A cutoff of  1.0D-14 yielded   1322 shell pairs
 There are      9435 function pairs (     10563 Cartesian)
 Smallest overlap matrix eigenvalue = 2.35E-03
 Guess MOs from SCF MO coefficient file

 -----------------------------------------------------------------------
  General SCF calculation program by
  Eric Jon Sundstrom, Paul Horn, Yuezhi Mao, Dmitri Zuev, Alec White,
  David Stuck, Shaama M.S., Shane Yost, Joonho Lee, David Small,
  Daniel Levine, Susi Lehtola, Hugh Burton, Evgeny Epifanovsky
 -----------------------------------------------------------------------
 Hartree-Fock
 using 6 threads for integral computing
 -------------------------------------------------------
 OpenMP Integral computing Module                
 Release: version 2.0, May 2017, Q-Chem Inc. Pleasanton 
 -------------------------------------------------------
 A restricted SCF calculation will be
 performed using DIIS
 SCF converges when DIIS error is below 1.0e-08
 ---------------------------------------
  Cycle       Energy         DIIS error
 ---------------------------------------
    1   -7771.4942316149      1.92e-05  
    2   -7771.4942328982      7.45e-06  
    3   -7771.4942330526      5.56e-06  
    4   -7771.4942331455      9.40e-07  
    5   -7771.4942331548      3.26e-07  
    6   -7771.4942331558      1.42e-07  
    7   -7771.4942331559      4.16e-08  
    8   -7771.4942331559      1.27e-08  
    9   -7771.4942331560      4.75e-09  Convergence criterion met
 ---------------------------------------
 SCF time:   CPU 8.51s  wall 2.00s 
 SCF   energy in the final basis set =    -7771.4942331560
 Total energy in the final basis set =    -7771.4942331560


 ------------------------------------------------------------------------------

   CCMAN2: suite of methods based on coupled cluster
           and equation of motion theories.

   Components:
   * libvmm-1.3-trunk
     by Evgeny Epifanovsky, Ilya Kaliman.
   * libtensor-2.5-trunk
     by Evgeny Epifanovsky, Michael Wormit, Dmitry Zuev, Sam Manzer, 
        Ilya Kaliman.
   * libcc-2.5-trunk
     by Evgeny Epifanovsky, Arik Landau, Tomasz Kus, Kirill Khistyaev, 
        Dmitry Zuev, Prashant Manohar, Xintian Feng, Anna Krylov, 
        Matthew Goldey, Alec White, Thomas Jagau, Kaushik Nanda, 
        Anastasia Gunina, Alexander Kunitsa, Joonho Lee.

   CCMAN original authors:
   Anna I. Krylov, C. David Sherrill, Steven R. Gwaltney,
   Edward F. C. Byrd (2000)
   Sergey V. Levchenko, Lyudmila V. Slipchenko, Tao Wang,
   Ana-Maria C. Cristian (2003)
   Piotr A. Pieniazek, C. Melania Oana, Evgeny Epifanovsky (2007)
   Prashant Manohar (2009)

 ------------------------------------------------------------------------------


 Allocating and initializing 30808MB of RAM...
 Calculation will run on 6 cores.


 Alpha MOs, Restricted
 -- Occupied --                  
******* -180.90 -169.71 -169.71 -169.71 -104.85  -80.06  -37.96
  1 A     2 A     3 A     4 A     5 A     6 A     7 A     8 A                  
-33.147 -33.141 -33.141 -24.332 -24.329 -24.329 -24.323 -24.323
  9 A    10 A    11 A    12 A    13 A    14 A    15 A    16 A                  
-15.628 -10.574  -8.042  -8.039  -8.039  -7.599  -7.274  -5.510
 17 A    18 A    19 A    20 A    21 A    22 A    23 A    24 A                  
 -5.495  -5.494  -5.492  -5.490  -5.490  -2.435  -2.427  -2.427
 25 A    26 A    27 A    28 A    29 A    30 A    31 A    32 A                  
 -2.409  -2.409  -1.197  -1.107  -0.880  -0.718  -0.588  -0.553
 33 A    34 A    35 A    36 A    37 A    38 A    39 A    40 A                  
 -0.527  -0.468  -0.466  -0.429  -0.377  -0.376
 41 A    42 A    43 A    44 A    45 A    46 A                                  
 -- Virtual --                   
  0.011   0.027   0.060   0.069   0.087   0.089   0.127   0.147
 47 A    48 A    49 A    50 A    51 A    52 A    53 A    54 A                  
  0.150   0.158   0.196   0.224   0.232   0.240   0.251   0.291
 55 A    56 A    57 A    58 A    59 A    60 A    61 A    62 A                  
  0.322   0.328   0.349   0.389   0.391   0.462   0.533   0.566
 63 A    64 A    65 A    66 A    67 A    68 A    69 A    70 A                  
  0.572   0.595   0.613   0.616   0.633   0.689   0.780   0.826
 71 A    72 A    73 A    74 A    75 A    76 A    77 A    78 A                  
  0.845   0.894   0.906   0.943   1.037   1.073   1.138   1.145
 79 A    80 A    81 A    82 A    83 A    84 A    85 A    86 A                  
  1.150   1.158   1.189   1.190   1.337   1.423   1.485   1.525
 87 A    88 A    89 A    90 A    91 A    92 A    93 A    94 A                  
  1.554   1.603   1.784   1.869   2.008   2.271   2.338   2.434
 95 A    96 A    97 A    98 A    99 A   100 A   101 A   102 A                  
  2.547   2.610   2.648   2.736   2.949   4.250   4.272   4.461
103 A   104 A   105 A   106 A   107 A   108 A   109 A   110 A                  
  4.474   4.489   4.505   4.546   4.720   4.869   6.510   6.527
111 A   112 A   113 A   114 A   115 A   116 A   117 A   118 A                  
  6.559   7.525  10.360  14.705  14.809  14.934  26.675  26.721
119 A   120 A   121 A   122 A   123 A   124 A   125 A   126 A                  
 26.990  28.958  29.504  29.518  29.535  29.850  29.857  29.866
127 A   128 A   129 A   130 A   131 A   132 A   133 A   134 A                  
 29.887  29.973  36.693 130.562 130.572 130.596 154.337 166.147
135 A   136 A   137 A   138 A   139 A   140 A   141 A   142 A                  
219.2151912.258
143 A   144 A                                                                  

 Beta MOs, Restricted
 -- Occupied --                  
******* -180.90 -169.71 -169.71 -169.71 -104.85  -80.06  -37.96
  1 A     2 A     3 A     4 A     5 A     6 A     7 A     8 A                  
-33.147 -33.141 -33.141 -24.332 -24.329 -24.329 -24.323 -24.323
  9 A    10 A    11 A    12 A    13 A    14 A    15 A    16 A                  
-15.628 -10.574  -8.042  -8.039  -8.039  -7.599  -7.274  -5.510
 17 A    18 A    19 A    20 A    21 A    22 A    23 A    24 A                  
 -5.495  -5.494  -5.492  -5.490  -5.490  -2.435  -2.427  -2.427
 25 A    26 A    27 A    28 A    29 A    30 A    31 A    32 A                  
 -2.409  -2.409  -1.197  -1.107  -0.880  -0.718  -0.588  -0.553
 33 A    34 A    35 A    36 A    37 A    38 A    39 A    40 A                  
 -0.527  -0.468  -0.466  -0.429  -0.377  -0.376
 41 A    42 A    43 A    44 A    45 A    46 A                                  
 -- Virtual --                   
  0.011   0.027   0.060   0.069   0.087   0.089   0.127   0.147
 47 A    48 A    49 A    50 A    51 A    52 A    53 A    54 A                  
  0.150   0.158   0.196   0.224   0.232   0.240   0.251   0.291
 55 A    56 A    57 A    58 A    59 A    60 A    61 A    62 A                  
  0.322   0.328   0.349   0.389   0.391   0.462   0.533   0.566
 63 A    64 A    65 A    66 A    67 A    68 A    69 A    70 A                  
  0.572   0.595   0.613   0.616   0.633   0.689   0.780   0.826
 71 A    72 A    73 A    74 A    75 A    76 A    77 A    78 A                  
  0.845   0.894   0.906   0.943   1.037   1.073   1.138   1.145
 79 A    80 A    81 A    82 A    83 A    84 A    85 A    86 A                  
  1.150   1.158   1.189   1.190   1.337   1.423   1.485   1.525
 87 A    88 A    89 A    90 A    91 A    92 A    93 A    94 A                  
  1.554   1.603   1.784   1.869   2.008   2.271   2.338   2.434
 95 A    96 A    97 A    98 A    99 A   100 A   101 A   102 A                  
  2.547   2.610   2.648   2.736   2.949   4.250   4.272   4.461
103 A   104 A   105 A   106 A   107 A   108 A   109 A   110 A                  
  4.474   4.489   4.505   4.546   4.720   4.869   6.510   6.527
111 A   112 A   113 A   114 A   115 A   116 A   117 A   118 A                  
  6.559   7.525  10.360  14.705  14.809  14.934  26.675  26.721
119 A   120 A   121 A   122 A   123 A   124 A   125 A   126 A                  
 26.990  28.958  29.504  29.518  29.535  29.850  29.857  29.866
127 A   128 A   129 A   130 A   131 A   132 A   133 A   134 A                  
 29.887  29.973  36.693 130.562 130.572 130.596 154.337 166.147
135 A   136 A   137 A   138 A   139 A   140 A   141 A   142 A                  
219.2151912.258
143 A   144 A                                                                  

 Occupation and symmetry of molecular orbitals

 Point group: C1 (1 irreducible representation).

                           A     All 
 -------------------------------------
 All molecular orbitals:
  - Alpha                  144   144 
  - Beta                   144   144 
 -------------------------------------
 Alpha orbitals:
  - Frozen occupied        29    29  
  - Active occupied        17    17  
  - Active virtual         98    98  
  - Frozen virtual         0     0   
 -------------------------------------
 Beta orbitals:
  - Frozen occupied        29    29  
  - Active occupied        17    17  
  - Active virtual         98    98  
  - Frozen virtual         0     0   
 -------------------------------------

 Import integrals:   CPU 0.00 s  wall 0.00 s

 Import integrals:   CPU 75.79 s  wall 13.35 s

 MP2 amplitudes:   CPU 0.17 s  wall 0.12 s

Running a double precision version
           CCSD T amplitudes will be solved using DIIS.

           Start     Size      MaxIter   EConv     TConv     
           3         7         100       1.00e-07  1.00e-05  
 ------------------------------------------------------------------------------
           Energy (a.u.)   Ediff      Tdiff       Comment
 ------------------------------------------------------------------------------
         -7772.13166086                           
     1   -7772.12374402   7.92e-03   7.82e-01     
     2   -7772.14703744   2.33e-02   1.16e-01     
     3   -7772.14559733   1.44e-03   5.07e-02     
     4   -7772.14810557   2.51e-03   1.70e-02     Switched to DIIS steps.
     5   -7772.14902988   9.24e-04   1.24e-02     
     6   -7772.14908936   5.95e-05   2.67e-03     
     7   -7772.14910246   1.31e-05   1.56e-03     
     8   -7772.14911048   8.02e-06   4.44e-04     
     9   -7772.14911203   1.55e-06   2.30e-04     
    10   -7772.14911170   3.29e-07   6.73e-05     
    11   -7772.14911162   8.08e-08   2.93e-05     
    12   -7772.14911156   6.31e-08   1.05e-05     
    13   -7772.14911154   2.30e-08   4.57e-06     
 ------------------------------------------------------------------------------
         -7772.14911154                           CCSD T converged.

End of double precision
 SCF energy                 = -7771.49423316
 MP2 energy                 = -7772.13166086
 CCSD correlation energy     =    -0.65487838
 CCSD total energy           = -7772.14911154

 CCSD  T1^2 = 0.0168  T2^2 = 0.2743  Leading amplitudes:

 Amplitude    Orbitals with energies
  0.0311       46 (A) A                  ->    47 (A) A                   
              -0.3756                          0.0111                     
  0.0311       46 (A) B                  ->    47 (A) B                   
              -0.3756                          0.0111                     
  0.0303       44 (A) A                  ->    48 (A) A                   
              -0.4291                          0.0270                     
  0.0303       44 (A) B                  ->    48 (A) B                   
              -0.4291                          0.0270                     

 Amplitude    Orbitals with energies
 -0.0507       41 (A) A      41 (A) B    ->    47 (A) A      47 (A) B     
              -0.5271       -0.5271            0.0111        0.0111       
  0.0507       41 (A) A      41 (A) B    ->    47 (A) B      47 (A) A     
              -0.5271       -0.5271            0.0111        0.0111       
  0.0507       41 (A) B      41 (A) A    ->    47 (A) A      47 (A) B     
              -0.5271       -0.5271            0.0111        0.0111       
 -0.0507       41 (A) B      41 (A) A    ->    47 (A) B      47 (A) A     
              -0.5271       -0.5271            0.0111        0.0111       

 Computing CCSD intemediates for later calculations in double precision
 Finished.

Running a double precision version
           CCSD Lambda amplitudes will be solved using DIIS.
           Start     Size      MaxIter   EConv     LConv     
           3         7         100       1.00e-07  1.00e-05  
 ------------------------------------------------------------------------------
            Enorm      Ldiff       Comment
 ------------------------------------------------------------------------------
     1     5.43e-02   4.02e-02     
     2     1.56e-02   6.17e-03     
     3     6.72e-03   1.86e-03     
     4     3.92e-03   1.26e-03     Switched to DIIS steps.
     5     1.18e-03   7.72e-04     
     6     5.53e-04   1.96e-04     
     7     1.90e-04   5.79e-05     
     8     8.62e-05   6.62e-06     
     9     3.17e-05   4.61e-07     
    10     1.46e-05   3.08e-07     
    11     6.13e-06   3.66e-07     
    12     3.32e-06   7.38e-08     
    13     1.66e-06   1.12e-07     
    14     7.73e-07   8.51e-09     
    15     3.69e-07   5.55e-08     
    16     1.56e-07   1.78e-08     
    17     8.08e-08   7.68e-09     
 ------------------------------------------------------------------------------
                                   CCSD Lambda converged.

 Computing density matrices in double precision...
           Orbital response amplitudes will be solved using DIIS.
           Start     Size      MaxIter   EConv     LConv     
           3         7         100       1.00e-06  1.00e-06  
 ------------------------------------------------------------------------------
            Enorm      Ldiff       Comment
 ------------------------------------------------------------------------------
     1     8.60e-02   1.38e-02     
     2     5.08e-02   1.56e-02     
     3     4.36e-02   9.54e-03     
     4     4.49e-03   1.16e-02     Switched to DIIS steps.
     5     2.74e-03   2.99e-04     
     6     7.96e-04   3.85e-04     
     7     6.88e-04   1.74e-04     
     8     1.28e-04   1.66e-04     
     9     3.30e-05   9.26e-06     
    10     1.03e-05   2.71e-06     
    11     2.60e-06   4.20e-07     
    12     8.91e-07   3.06e-07     
 ------------------------------------------------------------------------------
                                   Orbital response converged.

 Computing density matrices... Done.
 CCSD calculation:   CPU 1830.76 s  wall 318.96 s

 Transferring MO TPDM to AO TPDM
 Transferring g2_o1o1o1o1
 Transferring g2_o1o1o1v1
 Transferring g2_o1o1v1v1
 Transferring g2_o1v1o1v1
 Transferring g2_o1v1v1v1
 Transferring g2_v1v1v1v1
 Adding separable TPDM
 Computing TPDM gradient
 --------------------------------------------------------
 2e gradient
  Atom          X               Y               Z
 --------------------------------------------------------
    1        -54.604630       19.796837       -0.000000  
    2         -0.339949      -20.824885        0.000000  
    3         29.825886      -21.370768        0.000000  
    4         25.118693       22.398817       -0.000000  
 --------------------------------------------------------
 --------------------------------------------------------
 Final gradient
  Atom          X               Y               Z
 --------------------------------------------------------
    1        -54.604630       19.796837       -0.000000  
    2         -0.339949      -20.824885        0.000000  
    3         29.825886      -21.370768        0.000000  
    4         25.118693       22.398817       -0.000000  
 --------------------------------------------------------
 Analytic gradient from two-electron contribution:   CPU 381.93 s  wall 73.18 s

 Total ccman2 time:   CPU 2294.31 s  wall 406.97 s


 --------------------------------------------------------------

                    Orbital Energies (a.u.)
 --------------------------------------------------------------

 Alpha MOs
 -- Occupied --
********-180.9043-169.7112-169.7098-169.7098-104.8473 -80.0623 -37.9579
-33.1473 -33.1410 -33.1407 -24.3316 -24.3295 -24.3292 -24.3233 -24.3233
-15.6281 -10.5739  -8.0418  -8.0393  -8.0391  -7.5993  -7.2743  -5.5102
 -5.4950  -5.4944  -5.4919  -5.4902  -5.4895  -2.4347  -2.4275  -2.4268
 -2.4094  -2.4094  -1.1968  -1.1075  -0.8801  -0.7177  -0.5883  -0.5533
 -0.5271  -0.4680  -0.4657  -0.4291  -0.3771  -0.3756
 -- Virtual --
  0.0111   0.0270   0.0596   0.0695   0.0865   0.0893   0.1272   0.1473
  0.1496   0.1579   0.1959   0.2244   0.2325   0.2402   0.2511   0.2911
  0.3221   0.3281   0.3488   0.3888   0.3914   0.4620   0.5333   0.5663
  0.5717   0.5945   0.6126   0.6162   0.6332   0.6891   0.7804   0.8255
  0.8451   0.8943   0.9063   0.9432   1.0368   1.0727   1.1378   1.1449
  1.1500   1.1585   1.1885   1.1895   1.3367   1.4231   1.4851   1.5255
  1.5536   1.6031   1.7837   1.8693   2.0081   2.2706   2.3384   2.4340
  2.5468   2.6103   2.6477   2.7361   2.9490   4.2495   4.2722   4.4605
  4.4742   4.4893   4.5048   4.5464   4.7196   4.8693   6.5098   6.5268
  6.5592   7.5247  10.3596  14.7052  14.8089  14.9338  26.6755  26.7214
 26.9904  28.9583  29.5036  29.5176  29.5354  29.8504  29.8566  29.8659
 29.8868  29.9734  36.6928 130.5624 130.5720 130.5957 154.3374 166.1465
219.21501912.2575
 --------------------------------------------------------------

          Ground-State Mulliken Net Atomic Charges

     Atom                 Charge (a.u.)
  ----------------------------------------
      1 I                     0.201071
      2 N                    -0.350214
      3 P                     0.339905
      4 Cl                   -0.190762
  ----------------------------------------
  Sum of atomic charges =    -0.000000

 -----------------------------------------------------------------
                    Cartesian Multipole Moments
 -----------------------------------------------------------------
    Charge (ESU x 10^10)
                 0.0000
    Dipole Moment (Debye)
         X       0.1725      Y       0.2104      Z      -0.0000
       Tot       0.2720
    Quadrupole Moments (Debye-Ang)
        XX     -57.5610     XY      -5.6467     YY     -62.0878
        XZ      -0.0000     YZ      -0.0000     ZZ     -59.2931
    Octopole Moments (Debye-Ang^2)
       XXX      64.7313    XXY      -0.1931    XYY      19.2364
       YYY     -15.3489    XXZ      -0.0000    XYZ      -0.0000
       YYZ      -0.0000    XZZ      15.3353    YZZ      -1.8424
       ZZZ      -0.0000
    Hexadecapole Moments (Debye-Ang^3)
      XXXX   -1058.2296   XXXY     -31.9195   XXYY    -219.8980
      XYYY      -1.0098   YYYY    -292.5274   XXXZ      -0.0000
      XXYZ      -0.0000   XYYZ       0.0000   YYYZ      -0.0000
      XXZZ    -188.9744   XYZZ      -3.0046   YYZZ     -61.4830
      XZZZ      -0.0000   YZZZ      -0.0000   ZZZZ     -78.8921
 -----------------------------------------------------------------
 DrvMan completing analytic gradient of the correlated energy
 Correlated dipole moment
            1
    1   0.0678478
    2   0.0827671
    3  -0.0000000
 Energy read as -7772.149111538
 Full Analytical Gradient: (in a.u., or Hartree/Bohr)
             1             2             3             4
    1   -0.00010675    0.00012133   -0.00006076    0.00004618
    2    0.00011612   -0.00018818    0.00003582    0.00003625
    3    0.00000000   -0.00000000    0.00000000   -0.00000000
 Gradient time:  CPU 0.80 s  wall 0.83 s
 ----------------------------------------------------------------
             Standard Nuclear Orientation (Angstroms)
    I     Atom           X                Y                Z
 ----------------------------------------------------------------
    1      I       1.3095021655    -0.1369272474     0.0000000000
    2      N      -0.2579561729     1.1824817838     0.0010000000
    3      P      -1.7991237092     1.0401063024    -0.0000000000
    4      Cl     -2.3888862309    -0.9777542890     0.0000000000
 ----------------------------------------------------------------
 Nuclear Repulsion Energy =   468.9358508590 hartrees
 There are       46 alpha and       46 beta electrons

                       Distance Matrix (Angstroms)
             I (  1)   N (  2)   P (  3)
   N (  2)  2.048845
   P (  3)  3.323998  1.547730
   Cl(  4)  3.792765  3.034384  2.102280

 Requested basis set is 6-311++G(d,p)
 There are 56 shells and 144 basis functions
 A cutoff of  1.0D-14 yielded   1322 shell pairs
 There are      9435 function pairs (     10563 Cartesian)
 Smallest overlap matrix eigenvalue = 2.35E-03
 Guess MOs from SCF MO coefficient file

 -----------------------------------------------------------------------
  General SCF calculation program by
  Eric Jon Sundstrom, Paul Horn, Yuezhi Mao, Dmitri Zuev, Alec White,
  David Stuck, Shaama M.S., Shane Yost, Joonho Lee, David Small,
  Daniel Levine, Susi Lehtola, Hugh Burton, Evgeny Epifanovsky
 -----------------------------------------------------------------------
 Hartree-Fock
 using 6 threads for integral computing
 -------------------------------------------------------
 OpenMP Integral computing Module                
 Release: version 2.0, May 2017, Q-Chem Inc. Pleasanton 
 -------------------------------------------------------
 A restricted SCF calculation will be
 performed using DIIS
 SCF converges when DIIS error is below 1.0e-08
 ---------------------------------------
  Cycle       Energy         DIIS error
 ---------------------------------------
    1   -7771.4942081967      1.29e-05  
    2   -7771.4942088193      4.38e-06  
    3   -7771.4942088937      3.36e-06  
    4   -7771.4942089291      7.39e-07  
    5   -7771.4942089349      2.78e-07  
    6   -7771.4942089360      1.23e-07  
    7   -7771.4942089362      5.25e-08  
    8   -7771.4942089364      2.13e-08  
    9   -7771.4942089364      7.76e-09  Convergence criterion met
 ---------------------------------------
 SCF time:   CPU 8.43s  wall 2.00s 
 SCF   energy in the final basis set =    -7771.4942089364
 Total energy in the final basis set =    -7771.4942089364


 ------------------------------------------------------------------------------

   CCMAN2: suite of methods based on coupled cluster
           and equation of motion theories.

   Components:
   * libvmm-1.3-trunk
     by Evgeny Epifanovsky, Ilya Kaliman.
   * libtensor-2.5-trunk
     by Evgeny Epifanovsky, Michael Wormit, Dmitry Zuev, Sam Manzer, 
        Ilya Kaliman.
   * libcc-2.5-trunk
     by Evgeny Epifanovsky, Arik Landau, Tomasz Kus, Kirill Khistyaev, 
        Dmitry Zuev, Prashant Manohar, Xintian Feng, Anna Krylov, 
        Matthew Goldey, Alec White, Thomas Jagau, Kaushik Nanda, 
        Anastasia Gunina, Alexander Kunitsa, Joonho Lee.

   CCMAN original authors:
   Anna I. Krylov, C. David Sherrill, Steven R. Gwaltney,
   Edward F. C. Byrd (2000)
   Sergey V. Levchenko, Lyudmila V. Slipchenko, Tao Wang,
   Ana-Maria C. Cristian (2003)
   Piotr A. Pieniazek, C. Melania Oana, Evgeny Epifanovsky (2007)
   Prashant Manohar (2009)

 ------------------------------------------------------------------------------


 Allocating and initializing 30808MB of RAM...
 Calculation will run on 6 cores.


 Alpha MOs, Restricted
 -- Occupied --                  
******* -180.90 -169.71 -169.71 -169.71 -104.85  -80.06  -37.96
  1 A     2 A     3 A     4 A     5 A     6 A     7 A     8 A                  
-33.147 -33.141 -33.141 -24.332 -24.329 -24.329 -24.323 -24.323
  9 A    10 A    11 A    12 A    13 A    14 A    15 A    16 A                  
-15.628 -10.574  -8.042  -8.039  -8.039  -7.599  -7.274  -5.510
 17 A    18 A    19 A    20 A    21 A    22 A    23 A    24 A                  
 -5.495  -5.494  -5.492  -5.490  -5.490  -2.435  -2.427  -2.427
 25 A    26 A    27 A    28 A    29 A    30 A    31 A    32 A                  
 -2.409  -2.409  -1.197  -1.107  -0.880  -0.718  -0.588  -0.553
 33 A    34 A    35 A    36 A    37 A    38 A    39 A    40 A                  
 -0.527  -0.468  -0.466  -0.429  -0.377  -0.376
 41 A    42 A    43 A    44 A    45 A    46 A                                  
 -- Virtual --                   
  0.011   0.027   0.060   0.069   0.087   0.089   0.127   0.147
 47 A    48 A    49 A    50 A    51 A    52 A    53 A    54 A                  
  0.150   0.158   0.196   0.224   0.232   0.240   0.251   0.291
 55 A    56 A    57 A    58 A    59 A    60 A    61 A    62 A                  
  0.322   0.328   0.349   0.389   0.391   0.462   0.533   0.566
 63 A    64 A    65 A    66 A    67 A    68 A    69 A    70 A                  
  0.572   0.594   0.613   0.616   0.633   0.689   0.780   0.826
 71 A    72 A    73 A    74 A    75 A    76 A    77 A    78 A                  
  0.845   0.894   0.906   0.943   1.037   1.073   1.138   1.145
 79 A    80 A    81 A    82 A    83 A    84 A    85 A    86 A                  
  1.150   1.158   1.188   1.189   1.337   1.423   1.485   1.525
 87 A    88 A    89 A    90 A    91 A    92 A    93 A    94 A                  
  1.554   1.603   1.784   1.869   2.008   2.271   2.339   2.434
 95 A    96 A    97 A    98 A    99 A   100 A   101 A   102 A                  
  2.547   2.610   2.648   2.736   2.949   4.250   4.272   4.461
103 A   104 A   105 A   106 A   107 A   108 A   109 A   110 A                  
  4.474   4.489   4.505   4.546   4.720   4.869   6.510   6.527
111 A   112 A   113 A   114 A   115 A   116 A   117 A   118 A                  
  6.559   7.525  10.360  14.705  14.809  14.934  26.675  26.721
119 A   120 A   121 A   122 A   123 A   124 A   125 A   126 A                  
 26.990  28.958  29.504  29.518  29.535  29.850  29.857  29.866
127 A   128 A   129 A   130 A   131 A   132 A   133 A   134 A                  
 29.887  29.973  36.693 130.562 130.572 130.596 154.337 166.146
135 A   136 A   137 A   138 A   139 A   140 A   141 A   142 A                  
219.2151912.257
143 A   144 A                                                                  

 Beta MOs, Restricted
 -- Occupied --                  
******* -180.90 -169.71 -169.71 -169.71 -104.85  -80.06  -37.96
  1 A     2 A     3 A     4 A     5 A     6 A     7 A     8 A                  
-33.147 -33.141 -33.141 -24.332 -24.329 -24.329 -24.323 -24.323
  9 A    10 A    11 A    12 A    13 A    14 A    15 A    16 A                  
-15.628 -10.574  -8.042  -8.039  -8.039  -7.599  -7.274  -5.510
 17 A    18 A    19 A    20 A    21 A    22 A    23 A    24 A                  
 -5.495  -5.494  -5.492  -5.490  -5.490  -2.435  -2.427  -2.427
 25 A    26 A    27 A    28 A    29 A    30 A    31 A    32 A                  
 -2.409  -2.409  -1.197  -1.107  -0.880  -0.718  -0.588  -0.553
 33 A    34 A    35 A    36 A    37 A    38 A    39 A    40 A                  
 -0.527  -0.468  -0.466  -0.429  -0.377  -0.376
 41 A    42 A    43 A    44 A    45 A    46 A                                  
 -- Virtual --                   
  0.011   0.027   0.060   0.069   0.087   0.089   0.127   0.147
 47 A    48 A    49 A    50 A    51 A    52 A    53 A    54 A                  
  0.150   0.158   0.196   0.224   0.232   0.240   0.251   0.291
 55 A    56 A    57 A    58 A    59 A    60 A    61 A    62 A                  
  0.322   0.328   0.349   0.389   0.391   0.462   0.533   0.566
 63 A    64 A    65 A    66 A    67 A    68 A    69 A    70 A                  
  0.572   0.594   0.613   0.616   0.633   0.689   0.780   0.826
 71 A    72 A    73 A    74 A    75 A    76 A    77 A    78 A                  
  0.845   0.894   0.906   0.943   1.037   1.073   1.138   1.145
 79 A    80 A    81 A    82 A    83 A    84 A    85 A    86 A                  
  1.150   1.158   1.188   1.189   1.337   1.423   1.485   1.525
 87 A    88 A    89 A    90 A    91 A    92 A    93 A    94 A                  
  1.554   1.603   1.784   1.869   2.008   2.271   2.339   2.434
 95 A    96 A    97 A    98 A    99 A   100 A   101 A   102 A                  
  2.547   2.610   2.648   2.736   2.949   4.250   4.272   4.461
103 A   104 A   105 A   106 A   107 A   108 A   109 A   110 A                  
  4.474   4.489   4.505   4.546   4.720   4.869   6.510   6.527
111 A   112 A   113 A   114 A   115 A   116 A   117 A   118 A                  
  6.559   7.525  10.360  14.705  14.809  14.934  26.675  26.721
119 A   120 A   121 A   122 A   123 A   124 A   125 A   126 A                  
 26.990  28.958  29.504  29.518  29.535  29.850  29.857  29.866
127 A   128 A   129 A   130 A   131 A   132 A   133 A   134 A                  
 29.887  29.973  36.693 130.562 130.572 130.596 154.337 166.146
135 A   136 A   137 A   138 A   139 A   140 A   141 A   142 A                  
219.2151912.257
143 A   144 A                                                                  

 Occupation and symmetry of molecular orbitals

 Point group: C1 (1 irreducible representation).

                           A     All 
 -------------------------------------
 All molecular orbitals:
  - Alpha                  144   144 
  - Beta                   144   144 
 -------------------------------------
 Alpha orbitals:
  - Frozen occupied        29    29  
  - Active occupied        17    17  
  - Active virtual         98    98  
  - Frozen virtual         0     0   
 -------------------------------------
 Beta orbitals:
  - Frozen occupied        29    29  
  - Active occupied        17    17  
  - Active virtual         98    98  
  - Frozen virtual         0     0   
 -------------------------------------

 Import integrals:   CPU 0.00 s  wall 0.00 s

 Import integrals:   CPU 76.35 s  wall 13.69 s

 MP2 amplitudes:   CPU 0.17 s  wall 0.12 s

Running a double precision version
           CCSD T amplitudes will be solved using DIIS.

           Start     Size      MaxIter   EConv     TConv     
           3         7         100       1.00e-07  1.00e-05  
 ------------------------------------------------------------------------------
           Energy (a.u.)   Ediff      Tdiff       Comment
 ------------------------------------------------------------------------------
         -7772.13166810                           
     1   -7772.12373578   7.93e-03   7.82e-01     
     2   -7772.14703916   2.33e-02   1.16e-01     
     3   -7772.14559554   1.44e-03   5.08e-02     
     4   -7772.14810529   2.51e-03   1.70e-02     Switched to DIIS steps.
     5   -7772.14902995   9.25e-04   1.24e-02     
     6   -7772.14908947   5.95e-05   2.67e-03     
     7   -7772.14910258   1.31e-05   1.56e-03     
     8   -7772.14911061   8.03e-06   4.44e-04     
     9   -7772.14911217   1.55e-06   2.30e-04     
    10   -7772.14911184   3.29e-07   6.74e-05     
    11   -7772.14911176   8.09e-08   2.93e-05     
    12   -7772.14911169   6.32e-08   1.05e-05     
    13   -7772.14911167   2.30e-08   4.58e-06     
 ------------------------------------------------------------------------------
         -7772.14911167                           CCSD T converged.

End of double precision
 SCF energy                 = -7771.49420894
 MP2 energy                 = -7772.13166810
 CCSD correlation energy     =    -0.65490273
 CCSD total energy           = -7772.14911167

 CCSD  T1^2 = 0.0168  T2^2 = 0.2743  Leading amplitudes:

 Amplitude    Orbitals with energies
 -0.0311       46 (A) A                  ->    47 (A) A                   
              -0.3756                          0.0111                     
 -0.0311       46 (A) B                  ->    47 (A) B                   
              -0.3756                          0.0111                     
  0.0304       44 (A) A                  ->    48 (A) A                   
              -0.4291                          0.0268                     
  0.0304       44 (A) B                  ->    48 (A) B                   
              -0.4291                          0.0268                     

 Amplitude    Orbitals with energies
 -0.0507       41 (A) A      41 (A) B    ->    47 (A) A      47 (A) B     
              -0.5271       -0.5271            0.0111        0.0111       
  0.0507       41 (A) A      41 (A) B    ->    47 (A) B      47 (A) A     
              -0.5271       -0.5271            0.0111        0.0111       
  0.0507       41 (A) B      41 (A) A    ->    47 (A) A      47 (A) B     
              -0.5271       -0.5271            0.0111        0.0111       
 -0.0507       41 (A) B      41 (A) A    ->    47 (A) B      47 (A) A     
              -0.5271       -0.5271            0.0111        0.0111       

 Computing CCSD intemediates for later calculations in double precision
 Finished.

Running a double precision version
           CCSD Lambda amplitudes will be solved using DIIS.
           Start     Size      MaxIter   EConv     LConv     
           3         7         100       1.00e-07  1.00e-05  
 ------------------------------------------------------------------------------
            Enorm      Ldiff       Comment
 ------------------------------------------------------------------------------
     1     5.43e-02   4.02e-02     
     2     1.56e-02   6.17e-03     
     3     6.71e-03   1.86e-03     
     4     3.92e-03   1.26e-03     Switched to DIIS steps.
     5     1.19e-03   7.72e-04     
     6     5.53e-04   1.96e-04     
     7     1.90e-04   5.79e-05     
     8     8.63e-05   6.63e-06     
     9     3.17e-05   4.65e-07     
    10     1.46e-05   3.09e-07     
    11     6.15e-06   3.68e-07     
    12     3.32e-06   7.42e-08     
    13     1.66e-06   1.12e-07     
    14     7.75e-07   8.33e-09     
    15     3.70e-07   5.56e-08     
    16     1.57e-07   1.79e-08     
    17     8.11e-08   7.71e-09     
 ------------------------------------------------------------------------------
                                   CCSD Lambda converged.

 Computing density matrices in double precision...
           Orbital response amplitudes will be solved using DIIS.
           Start     Size      MaxIter   EConv     LConv     
           3         7         100       1.00e-06  1.00e-06  
 ------------------------------------------------------------------------------
            Enorm      Ldiff       Comment
 ------------------------------------------------------------------------------
     1     8.60e-02   1.38e-02     
     2     5.08e-02   1.56e-02     
     3     4.36e-02   9.52e-03     
     4     4.53e-03   1.16e-02     Switched to DIIS steps.
     5     2.78e-03   3.20e-04     
     6     7.91e-04   3.91e-04     
     7     6.86e-04   1.72e-04     
     8     1.28e-04   1.66e-04     
     9     3.30e-05   9.35e-06     
    10     1.03e-05   2.71e-06     
    11     2.60e-06   4.20e-07     
    12     8.95e-07   3.08e-07     
 ------------------------------------------------------------------------------
                                   Orbital response converged.

 Computing density matrices... Done.
 CCSD calculation:   CPU 1832.09 s  wall 319.05 s

 Transferring MO TPDM to AO TPDM
 Transferring g2_o1o1o1o1
 Transferring g2_o1o1o1v1
 Transferring g2_o1o1v1v1
 Transferring g2_o1v1o1v1
 Transferring g2_o1v1v1v1
 Transferring g2_v1v1v1v1
 Adding separable TPDM
 Computing TPDM gradient
 --------------------------------------------------------
 2e gradient
  Atom          X               Y               Z
 --------------------------------------------------------
    1        -54.590535       19.797913        0.014008  
    2         -0.346874      -20.841518       -0.027646  
    3         29.818464      -21.355453        0.012388  
    4         25.118945       22.399058        0.001250  
 --------------------------------------------------------
 --------------------------------------------------------
 Final gradient
  Atom          X               Y               Z
 --------------------------------------------------------
    1        -54.590535       19.797913        0.014008  
    2         -0.346874      -20.841518       -0.027646  
    3         29.818464      -21.355453        0.012388  
    4         25.118945       22.399058        0.001250  
 --------------------------------------------------------
 Analytic gradient from two-electron contribution:   CPU 383.50 s  wall 73.52 s

 Total ccman2 time:   CPU 2298.43 s  wall 407.94 s


 --------------------------------------------------------------

                    Orbital Energies (a.u.)
 --------------------------------------------------------------

 Alpha MOs
 -- Occupied --
********-180.9043-169.7112-169.7098-169.7098-104.8473 -80.0623 -37.9579
-33.1473 -33.1410 -33.1407 -24.3316 -24.3295 -24.3292 -24.3233 -24.3233
-15.6281 -10.5740  -8.0418  -8.0393  -8.0391  -7.5993  -7.2743  -5.5102
 -5.4950  -5.4944  -5.4919  -5.4902  -5.4895  -2.4347  -2.4275  -2.4268
 -2.4094  -2.4094  -1.1968  -1.1075  -0.8800  -0.7178  -0.5882  -0.5532
 -0.5271  -0.4680  -0.4657  -0.4291  -0.3772  -0.3756
 -- Virtual --
  0.0111   0.0268   0.0596   0.0695   0.0865   0.0893   0.1272   0.1473
  0.1495   0.1579   0.1959   0.2244   0.2324   0.2403   0.2511   0.2912
  0.3221   0.3281   0.3488   0.3888   0.3914   0.4620   0.5332   0.5663
  0.5717   0.5945   0.6126   0.6161   0.6331   0.6891   0.7804   0.8255
  0.8451   0.8942   0.9061   0.9431   1.0366   1.0727   1.1377   1.1448
  1.1499   1.1585   1.1885   1.1895   1.3367   1.4232   1.4851   1.5254
  1.5536   1.6031   1.7837   1.8692   2.0081   2.2706   2.3386   2.4340
  2.5467   2.6102   2.6476   2.7360   2.9490   4.2495   4.2722   4.4605
  4.4742   4.4892   4.5047   4.5463   4.7197   4.8689   6.5098   6.5268
  6.5590   7.5246  10.3596  14.7052  14.8088  14.9337  26.6754  26.7213
 26.9903  28.9581  29.5036  29.5176  29.5354  29.8504  29.8566  29.8659
 29.8867  29.9733  36.6927 130.5624 130.5720 130.5956 154.3372 166.1464
219.21501912.2573
 --------------------------------------------------------------

          Ground-State Mulliken Net Atomic Charges

     Atom                 Charge (a.u.)
  ----------------------------------------
      1 I                     0.200770
      2 N                    -0.350017
      3 P                     0.339793
      4 Cl                   -0.190546
  ----------------------------------------
  Sum of atomic charges =    -0.000000

 -----------------------------------------------------------------
                    Cartesian Multipole Moments
 -----------------------------------------------------------------
    Charge (ESU x 10^10)
                -0.0000
    Dipole Moment (Debye)
         X       0.1709      Y       0.2077      Z      -0.0019
       Tot       0.2689
    Quadrupole Moments (Debye-Ang)
        XX     -57.5610     XY      -5.6433     YY     -62.0909
        XZ      -0.0010     YZ      -0.0020     ZZ     -59.2945
    Octopole Moments (Debye-Ang^2)
       XXX      64.7178    XXY      -0.2116    XYY      19.2376
       YYY     -15.3840    XXZ      -0.0101    XYZ       0.0036
       YYZ      -0.0108    XZZ      15.3340    YZZ      -1.8501
       ZZZ      -0.0181
    Hexadecapole Moments (Debye-Ang^3)
      XXXX   -1058.2311   XXXY     -31.8753   XXYY    -219.9044
      XYYY      -0.9958   YYYY    -292.6322   XXXZ      -0.0109
      XXYZ      -0.0031   XYYZ      -0.0013   YYYZ      -0.0283
      XXZZ    -188.9750   XYZZ      -3.0004   YYZZ     -61.4984
      XZZZ       0.0037   YZZZ      -0.0220   ZZZZ     -78.8961
 -----------------------------------------------------------------
 DrvMan completing analytic gradient of the correlated energy
 Correlated dipole moment
            1
    1   0.0672267
    2   0.0816988
    3  -0.0007577
 Energy read as -7772.149111671
 Full Analytical Gradient: (in a.u., or Hartree/Bohr)
             1             2             3             4
    1   -0.00000622    0.00004308   -0.00003742    0.00000056
    2    0.00000909   -0.00000365   -0.00002289    0.00001746
    3   -0.00002170    0.00005002   -0.00004450    0.00001618
 Gradient time:  CPU 0.79 s  wall 0.81 s
 ----------------------------------------------------------------
             Standard Nuclear Orientation (Angstroms)
    I     Atom           X                Y                Z
 ----------------------------------------------------------------
    1      I       1.3095021655    -0.1369272474     0.0000000000
    2      N      -0.2579561729     1.1824817838    -0.0000000000
    3      P      -1.7981237092     1.0401063024    -0.0000000000
    4      Cl     -2.3888862309    -0.9777542890     0.0000000000
 ----------------------------------------------------------------
 Nuclear Repulsion Energy =   468.9860295889 hartrees
 There are       46 alpha and       46 beta electrons

                       Distance Matrix (Angstroms)
             I (  1)   N (  2)   P (  3)
   N (  2)  2.048845
   P (  3)  3.323063  1.546734
   Cl(  4)  3.792765  3.034383  2.102561

 Requested basis set is 6-311++G(d,p)
 There are 56 shells and 144 basis functions
 A cutoff of  1.0D-14 yielded   1322 shell pairs
 There are      9435 function pairs (     10563 Cartesian)
 Smallest overlap matrix eigenvalue = 2.35E-03
 Guess MOs from SCF MO coefficient file

 -----------------------------------------------------------------------
  General SCF calculation program by
  Eric Jon Sundstrom, Paul Horn, Yuezhi Mao, Dmitri Zuev, Alec White,
  David Stuck, Shaama M.S., Shane Yost, Joonho Lee, David Small,
  Daniel Levine, Susi Lehtola, Hugh Burton, Evgeny Epifanovsky
 -----------------------------------------------------------------------
 Hartree-Fock
 using 6 threads for integral computing
 -------------------------------------------------------
 OpenMP Integral computing Module                
 Release: version 2.0, May 2017, Q-Chem Inc. Pleasanton 
 -------------------------------------------------------
 A restricted SCF calculation will be
 performed using DIIS
 SCF converges when DIIS error is below 1.0e-08
 ---------------------------------------
  Cycle       Energy         DIIS error
 ---------------------------------------
    1   -7771.4942728651      1.58e-05  
    2   -7771.4942736147      7.64e-06  
    3   -7771.4942737490      4.13e-06  
    4   -7771.4942738102      9.81e-07  
    5   -7771.4942738187      3.91e-07  
    6   -7771.4942738208      1.68e-07  
    7   -7771.4942738215      6.95e-08  
    8   -7771.4942738215      2.87e-08  
    9   -7771.4942738215      9.83e-09  Convergence criterion met
 ---------------------------------------
 SCF time:   CPU 8.35s  wall 2.00s 
 SCF   energy in the final basis set =    -7771.4942738215
 Total energy in the final basis set =    -7771.4942738215


 ------------------------------------------------------------------------------

   CCMAN2: suite of methods based on coupled cluster
           and equation of motion theories.

   Components:
   * libvmm-1.3-trunk
     by Evgeny Epifanovsky, Ilya Kaliman.
   * libtensor-2.5-trunk
     by Evgeny Epifanovsky, Michael Wormit, Dmitry Zuev, Sam Manzer, 
        Ilya Kaliman.
   * libcc-2.5-trunk
     by Evgeny Epifanovsky, Arik Landau, Tomasz Kus, Kirill Khistyaev, 
        Dmitry Zuev, Prashant Manohar, Xintian Feng, Anna Krylov, 
        Matthew Goldey, Alec White, Thomas Jagau, Kaushik Nanda, 
        Anastasia Gunina, Alexander Kunitsa, Joonho Lee.

   CCMAN original authors:
   Anna I. Krylov, C. David Sherrill, Steven R. Gwaltney,
   Edward F. C. Byrd (2000)
   Sergey V. Levchenko, Lyudmila V. Slipchenko, Tao Wang,
   Ana-Maria C. Cristian (2003)
   Piotr A. Pieniazek, C. Melania Oana, Evgeny Epifanovsky (2007)
   Prashant Manohar (2009)

 ------------------------------------------------------------------------------


 Allocating and initializing 30808MB of RAM...
 Calculation will run on 6 cores.


 Alpha MOs, Restricted
 -- Occupied --                  
******* -180.90 -169.71 -169.71 -169.71 -104.85  -80.06  -37.96
  1 A     2 A     3 A     4 A     5 A     6 A     7 A     8 A                  
-33.147 -33.141 -33.141 -24.332 -24.330 -24.329 -24.323 -24.323
  9 A    10 A    11 A    12 A    13 A    14 A    15 A    16 A                  
-15.628 -10.574  -8.042  -8.039  -8.039  -7.599  -7.274  -5.510
 17 A    18 A    19 A    20 A    21 A    22 A    23 A    24 A                  
 -5.495  -5.494  -5.492  -5.490  -5.489  -2.435  -2.428  -2.427
 25 A    26 A    27 A    28 A    29 A    30 A    31 A    32 A                  
 -2.409  -2.409  -1.197  -1.107  -0.880  -0.718  -0.588  -0.553
 33 A    34 A    35 A    36 A    37 A    38 A    39 A    40 A                  
 -0.527  -0.468  -0.466  -0.429  -0.377  -0.376
 41 A    42 A    43 A    44 A    45 A    46 A                                  
 -- Virtual --                   
  0.011   0.027   0.060   0.069   0.087   0.089   0.127   0.147
 47 A    48 A    49 A    50 A    51 A    52 A    53 A    54 A                  
  0.150   0.158   0.196   0.225   0.232   0.240   0.251   0.291
 55 A    56 A    57 A    58 A    59 A    60 A    61 A    62 A                  
  0.322   0.328   0.349   0.389   0.391   0.462   0.533   0.566
 63 A    64 A    65 A    66 A    67 A    68 A    69 A    70 A                  
  0.572   0.594   0.613   0.616   0.633   0.689   0.781   0.826
 71 A    72 A    73 A    74 A    75 A    76 A    77 A    78 A                  
  0.845   0.894   0.906   0.943   1.037   1.073   1.138   1.145
 79 A    80 A    81 A    82 A    83 A    84 A    85 A    86 A                  
  1.150   1.159   1.188   1.189   1.338   1.423   1.485   1.525
 87 A    88 A    89 A    90 A    91 A    92 A    93 A    94 A                  
  1.554   1.603   1.784   1.869   2.008   2.271   2.339   2.434
 95 A    96 A    97 A    98 A    99 A   100 A   101 A   102 A                  
  2.547   2.610   2.648   2.736   2.950   4.250   4.272   4.460
103 A   104 A   105 A   106 A   107 A   108 A   109 A   110 A                  
  4.474   4.490   4.505   4.546   4.720   4.869   6.510   6.527
111 A   112 A   113 A   114 A   115 A   116 A   117 A   118 A                  
  6.559   7.525  10.360  14.705  14.809  14.935  26.675  26.721
119 A   120 A   121 A   122 A   123 A   124 A   125 A   126 A                  
 26.990  28.958  29.504  29.518  29.535  29.850  29.857  29.866
127 A   128 A   129 A   130 A   131 A   132 A   133 A   134 A                  
 29.887  29.973  36.693 130.562 130.572 130.596 154.337 166.147
135 A   136 A   137 A   138 A   139 A   140 A   141 A   142 A                  
219.2151912.257
143 A   144 A                                                                  

 Beta MOs, Restricted
 -- Occupied --                  
******* -180.90 -169.71 -169.71 -169.71 -104.85  -80.06  -37.96
  1 A     2 A     3 A     4 A     5 A     6 A     7 A     8 A                  
-33.147 -33.141 -33.141 -24.332 -24.330 -24.329 -24.323 -24.323
  9 A    10 A    11 A    12 A    13 A    14 A    15 A    16 A                  
-15.628 -10.574  -8.042  -8.039  -8.039  -7.599  -7.274  -5.510
 17 A    18 A    19 A    20 A    21 A    22 A    23 A    24 A                  
 -5.495  -5.494  -5.492  -5.490  -5.489  -2.435  -2.428  -2.427
 25 A    26 A    27 A    28 A    29 A    30 A    31 A    32 A                  
 -2.409  -2.409  -1.197  -1.107  -0.880  -0.718  -0.588  -0.553
 33 A    34 A    35 A    36 A    37 A    38 A    39 A    40 A                  
 -0.527  -0.468  -0.466  -0.429  -0.377  -0.376
 41 A    42 A    43 A    44 A    45 A    46 A                                  
 -- Virtual --                   
  0.011   0.027   0.060   0.069   0.087   0.089   0.127   0.147
 47 A    48 A    49 A    50 A    51 A    52 A    53 A    54 A                  
  0.150   0.158   0.196   0.225   0.232   0.240   0.251   0.291
 55 A    56 A    57 A    58 A    59 A    60 A    61 A    62 A                  
  0.322   0.328   0.349   0.389   0.391   0.462   0.533   0.566
 63 A    64 A    65 A    66 A    67 A    68 A    69 A    70 A                  
  0.572   0.594   0.613   0.616   0.633   0.689   0.781   0.826
 71 A    72 A    73 A    74 A    75 A    76 A    77 A    78 A                  
  0.845   0.894   0.906   0.943   1.037   1.073   1.138   1.145
 79 A    80 A    81 A    82 A    83 A    84 A    85 A    86 A                  
  1.150   1.159   1.188   1.189   1.338   1.423   1.485   1.525
 87 A    88 A    89 A    90 A    91 A    92 A    93 A    94 A                  
  1.554   1.603   1.784   1.869   2.008   2.271   2.339   2.434
 95 A    96 A    97 A    98 A    99 A   100 A   101 A   102 A                  
  2.547   2.610   2.648   2.736   2.950   4.250   4.272   4.460
103 A   104 A   105 A   106 A   107 A   108 A   109 A   110 A                  
  4.474   4.490   4.505   4.546   4.720   4.869   6.510   6.527
111 A   112 A   113 A   114 A   115 A   116 A   117 A   118 A                  
  6.559   7.525  10.360  14.705  14.809  14.935  26.675  26.721
119 A   120 A   121 A   122 A   123 A   124 A   125 A   126 A                  
 26.990  28.958  29.504  29.518  29.535  29.850  29.857  29.866
127 A   128 A   129 A   130 A   131 A   132 A   133 A   134 A                  
 29.887  29.973  36.693 130.562 130.572 130.596 154.337 166.147
135 A   136 A   137 A   138 A   139 A   140 A   141 A   142 A                  
219.2151912.257
143 A   144 A                                                                  

 Occupation and symmetry of molecular orbitals

 Point group: C1 (1 irreducible representation).

                           A     All 
 -------------------------------------
 All molecular orbitals:
  - Alpha                  144   144 
  - Beta                   144   144 
 -------------------------------------
 Alpha orbitals:
  - Frozen occupied        29    29  
  - Active occupied        17    17  
  - Active virtual         98    98  
  - Frozen virtual         0     0   
 -------------------------------------
 Beta orbitals:
  - Frozen occupied        29    29  
  - Active occupied        17    17  
  - Active virtual         98    98  
  - Frozen virtual         0     0   
 -------------------------------------

 Import integrals:   CPU 0.00 s  wall 0.00 s

 Import integrals:   CPU 74.75 s  wall 13.12 s

 MP2 amplitudes:   CPU 0.17 s  wall 0.12 s

Running a double precision version
           CCSD T amplitudes will be solved using DIIS.

           Start     Size      MaxIter   EConv     TConv     
           3         7         100       1.00e-07  1.00e-05  
 ------------------------------------------------------------------------------
           Energy (a.u.)   Ediff      Tdiff       Comment
 ------------------------------------------------------------------------------
         -7772.13164631                           
     1   -7772.12375768   7.89e-03   7.82e-01     
     2   -7772.14703433   2.33e-02   1.16e-01     
     3   -7772.14559999   1.43e-03   5.07e-02     
     4   -7772.14810579   2.51e-03   1.70e-02     Switched to DIIS steps.
     5   -7772.14902925   9.23e-04   1.24e-02     
     6   -7772.14908865   5.94e-05   2.67e-03     
     7   -7772.14910178   1.31e-05   1.56e-03     
     8   -7772.14910982   8.03e-06   4.45e-04     
     9   -7772.14911136   1.54e-06   2.30e-04     
    10   -7772.14911103   3.27e-07   6.72e-05     
    11   -7772.14911095   8.24e-08   2.93e-05     
    12   -7772.14911089   6.28e-08   1.04e-05     
    13   -7772.14911087   2.30e-08   4.57e-06     
 ------------------------------------------------------------------------------
         -7772.14911087                           CCSD T converged.

End of double precision
 SCF energy                 = -7771.49427382
 MP2 energy                 = -7772.13164631
 CCSD correlation energy     =    -0.65483704
 CCSD total energy           = -7772.14911087

 CCSD  T1^2 = 0.0168  T2^2 = 0.2742  Leading amplitudes:

 Amplitude    Orbitals with energies
  0.0311       46 (A) A                  ->    47 (A) A                   
              -0.3757                          0.0112                     
  0.0311       46 (A) B                  ->    47 (A) B                   
              -0.3757                          0.0112                     
  0.0304       44 (A) A                  ->    48 (A) A                   
              -0.4290                          0.0268                     
  0.0304       44 (A) B                  ->    48 (A) B                   
              -0.4290                          0.0268                     

 Amplitude    Orbitals with energies
 -0.0508       41 (A) A      41 (A) B    ->    47 (A) A      47 (A) B     
              -0.5272       -0.5272            0.0112        0.0112       
  0.0508       41 (A) A      41 (A) B    ->    47 (A) B      47 (A) A     
              -0.5272       -0.5272            0.0112        0.0112       
  0.0508       41 (A) B      41 (A) A    ->    47 (A) A      47 (A) B     
              -0.5272       -0.5272            0.0112        0.0112       
 -0.0508       41 (A) B      41 (A) A    ->    47 (A) B      47 (A) A     
              -0.5272       -0.5272            0.0112        0.0112       

 Computing CCSD intemediates for later calculations in double precision
 Finished.

Running a double precision version
           CCSD Lambda amplitudes will be solved using DIIS.
           Start     Size      MaxIter   EConv     LConv     
           3         7         100       1.00e-07  1.00e-05  
 ------------------------------------------------------------------------------
            Enorm      Ldiff       Comment
 ------------------------------------------------------------------------------
     1     5.43e-02   4.01e-02     
     2     1.55e-02   6.17e-03     
     3     6.70e-03   1.85e-03     
     4     3.91e-03   1.26e-03     Switched to DIIS steps.
     5     1.18e-03   7.70e-04     
     6     5.52e-04   1.95e-04     
     7     1.90e-04   5.77e-05     
     8     8.61e-05   6.62e-06     
     9     3.17e-05   4.71e-07     
    10     1.46e-05   3.16e-07     
    11     6.15e-06   3.69e-07     
    12     3.32e-06   7.43e-08     
    13     1.66e-06   1.12e-07     
    14     7.73e-07   8.56e-09     
    15     3.69e-07   5.56e-08     
    16     1.56e-07   1.79e-08     
    17     8.09e-08   7.71e-09     
 ------------------------------------------------------------------------------
                                   CCSD Lambda converged.

 Computing density matrices in double precision...
           Orbital response amplitudes will be solved using DIIS.
           Start     Size      MaxIter   EConv     LConv     
           3         7         100       1.00e-06  1.00e-06  
 ------------------------------------------------------------------------------
            Enorm      Ldiff       Comment
 ------------------------------------------------------------------------------
     1     8.60e-02   1.38e-02     
     2     5.07e-02   1.55e-02     
     3     4.35e-02   9.49e-03     
     4     4.50e-03   1.16e-02     Switched to DIIS steps.
     5     2.75e-03   3.09e-04     
     6     7.91e-04   3.87e-04     
     7     6.83e-04   1.73e-04     
     8     1.27e-04   1.65e-04     
     9     3.29e-05   9.13e-06     
    10     1.02e-05   2.70e-06     
    11     2.60e-06   4.14e-07     
    12     8.91e-07   3.07e-07     
 ------------------------------------------------------------------------------
                                   Orbital response converged.

 Computing density matrices... Done.
 CCSD calculation:   CPU 1832.11 s  wall 319.32 s

 Transferring MO TPDM to AO TPDM
 Transferring g2_o1o1o1o1
 Transferring g2_o1o1o1v1
 Transferring g2_o1o1v1v1
 Transferring g2_o1v1o1v1
 Transferring g2_o1v1v1v1
 Transferring g2_v1v1v1v1
 Adding separable TPDM
 Computing TPDM gradient
 --------------------------------------------------------
 2e gradient
  Atom          X               Y               Z
 --------------------------------------------------------
    1        -54.598969       19.804964        0.000005  
    2         -0.360807      -20.848678       -0.000001  
    3         29.832609      -21.347447       -0.000002  
    4         25.127167       22.391160       -0.000002  
 --------------------------------------------------------
 --------------------------------------------------------
 Final gradient
  Atom          X               Y               Z
 --------------------------------------------------------
    1        -54.598969       19.804964        0.000005  
    2         -0.360807      -20.848678       -0.000001  
    3         29.832609      -21.347447       -0.000002  
    4         25.127167       22.391160       -0.000002  
 --------------------------------------------------------
 Analytic gradient from two-electron contribution:   CPU 369.70 s  wall 71.57 s

 Total ccman2 time:   CPU 2282.63 s  wall 405.78 s


 --------------------------------------------------------------

                    Orbital Energies (a.u.)
 --------------------------------------------------------------

 Alpha MOs
 -- Occupied --
********-180.9044-169.7113-169.7099-169.7098-104.8472 -80.0621 -37.9579
-33.1474 -33.1410 -33.1408 -24.3316 -24.3295 -24.3293 -24.3233 -24.3233
-15.6281 -10.5739  -8.0417  -8.0392  -8.0390  -7.5992  -7.2743  -5.5102
 -5.4951  -5.4944  -5.4918  -5.4901  -5.4894  -2.4347  -2.4275  -2.4269
 -2.4094  -2.4094  -1.1971  -1.1074  -0.8801  -0.7177  -0.5883  -0.5533
 -0.5272  -0.4681  -0.4657  -0.4290  -0.3772  -0.3757
 -- Virtual --
  0.0112   0.0268   0.0596   0.0695   0.0865   0.0893   0.1272   0.1473
  0.1496   0.1580   0.1959   0.2245   0.2324   0.2402   0.2511   0.2911
  0.3220   0.3281   0.3488   0.3888   0.3915   0.4622   0.5332   0.5663
  0.5718   0.5945   0.6126   0.6161   0.6331   0.6891   0.7806   0.8256
  0.8453   0.8945   0.9061   0.9431   1.0365   1.0725   1.1378   1.1449
  1.1499   1.1586   1.1885   1.1893   1.3376   1.4234   1.4851   1.5254
  1.5536   1.6031   1.7837   1.8691   2.0081   2.2706   2.3387   2.4345
  2.5469   2.6103   2.6477   2.7361   2.9499   4.2495   4.2722   4.4605
  4.4742   4.4903   4.5047   4.5463   4.7197   4.8689   6.5097   6.5267
  6.5590   7.5252  10.3597  14.7053  14.8090  14.9347  26.6755  26.7214
 26.9902  28.9581  29.5035  29.5175  29.5353  29.8503  29.8565  29.8658
 29.8867  29.9733  36.6930 130.5623 130.5720 130.5956 154.3372 166.1473
219.21511912.2573
 --------------------------------------------------------------

          Ground-State Mulliken Net Atomic Charges

     Atom                 Charge (a.u.)
  ----------------------------------------
      1 I                     0.200806
      2 N                    -0.349755
      3 P                     0.339864
      4 Cl                   -0.190915
  ----------------------------------------
  Sum of atomic charges =     0.000000

 -----------------------------------------------------------------
                    Cartesian Multipole Moments
 -----------------------------------------------------------------
    Charge (ESU x 10^10)
                -0.0000
    Dipole Moment (Debye)
         X       0.1763      Y       0.2100      Z      -0.0000
       Tot       0.2742
    Quadrupole Moments (Debye-Ang)
        XX     -57.5755     XY      -5.6454     YY     -62.0886
        XZ       0.0000     YZ      -0.0000     ZZ     -59.2915
    Octopole Moments (Debye-Ang^2)
       XXX      64.7285    XXY      -0.2122    XYY      19.2363
       YYY     -15.3676    XXZ       0.0000    XYZ      -0.0000
       YYZ       0.0000    XZZ      15.3212    YZZ      -1.8441
       ZZZ       0.0000
    Hexadecapole Moments (Debye-Ang^3)
      XXXX   -1058.1104   XXXY     -31.9159   XXYY    -219.8756
      XYYY      -1.0507   YYYY    -292.6153   XXXZ       0.0000
      XXYZ      -0.0000   XYYZ      -0.0000   YYYZ      -0.0000
      XXZZ    -188.9353   XYZZ      -3.0206   YYZZ     -61.4908
      XZZZ       0.0000   YZZZ      -0.0000   ZZZZ     -78.8873
 -----------------------------------------------------------------
 DrvMan completing analytic gradient of the correlated energy
 Correlated dipole moment
            1
    1   0.0693538
    2   0.0826335
    3  -0.0000000
 Energy read as -7772.149110866
 Full Analytical Gradient: (in a.u., or Hartree/Bohr)
             1             2             3             4
    1   -0.00004622   -0.00085498    0.00093416   -0.00003297
    2   -0.00000995    0.00001936   -0.00000898   -0.00000043
    3   -0.00000003   -0.00000001    0.00000002    0.00000002
 Gradient time:  CPU 0.77 s  wall 0.80 s
 ----------------------------------------------------------------
             Standard Nuclear Orientation (Angstroms)
    I     Atom           X                Y                Z
 ----------------------------------------------------------------
    1      I       1.3095021655    -0.1369272474     0.0000000000
    2      N      -0.2579561729     1.1824817838    -0.0000000000
    3      P      -1.8001237092     1.0401063024    -0.0000000000
    4      Cl     -2.3888862309    -0.9777542890     0.0000000000
 ----------------------------------------------------------------
 Nuclear Repulsion Energy =   468.8857492957 hartrees
 There are       46 alpha and       46 beta electrons

                       Distance Matrix (Angstroms)
             I (  1)   N (  2)   P (  3)
   N (  2)  2.048845
   P (  3)  3.324933  1.548726
   Cl(  4)  3.792765  3.034383  2.102000

 Requested basis set is 6-311++G(d,p)
 There are 56 shells and 144 basis functions
 A cutoff of  1.0D-14 yielded   1322 shell pairs
 There are      9435 function pairs (     10563 Cartesian)
 Smallest overlap matrix eigenvalue = 2.35E-03
 Guess MOs from SCF MO coefficient file

 -----------------------------------------------------------------------
  General SCF calculation program by
  Eric Jon Sundstrom, Paul Horn, Yuezhi Mao, Dmitri Zuev, Alec White,
  David Stuck, Shaama M.S., Shane Yost, Joonho Lee, David Small,
  Daniel Levine, Susi Lehtola, Hugh Burton, Evgeny Epifanovsky
 -----------------------------------------------------------------------
 Hartree-Fock
 using 6 threads for integral computing
 -------------------------------------------------------
 OpenMP Integral computing Module                
 Release: version 2.0, May 2017, Q-Chem Inc. Pleasanton 
 -------------------------------------------------------
 A restricted SCF calculation will be
 performed using DIIS
 SCF converges when DIIS error is below 1.0e-08
 ---------------------------------------
  Cycle       Energy         DIIS error
 ---------------------------------------
    1   -7771.4941399153      2.65e-05  
    2   -7771.4941417052      1.46e-05  
    3   -7771.4941421540      6.30e-06  
    4   -7771.4941422967      1.56e-06  
    5   -7771.4941423155      6.30e-07  
    6   -7771.4941423209      2.79e-07  
    7   -7771.4941423220      1.11e-07  
    8   -7771.4941423221      4.29e-08  
    9   -7771.4941423221      1.30e-08  
   10   -7771.4941423221      3.57e-09  Convergence criterion met
 ---------------------------------------
 SCF time:   CPU 9.25s  wall 2.00s 
 SCF   energy in the final basis set =    -7771.4941423221
 Total energy in the final basis set =    -7771.4941423221


 ------------------------------------------------------------------------------

   CCMAN2: suite of methods based on coupled cluster
           and equation of motion theories.

   Components:
   * libvmm-1.3-trunk
     by Evgeny Epifanovsky, Ilya Kaliman.
   * libtensor-2.5-trunk
     by Evgeny Epifanovsky, Michael Wormit, Dmitry Zuev, Sam Manzer, 
        Ilya Kaliman.
   * libcc-2.5-trunk
     by Evgeny Epifanovsky, Arik Landau, Tomasz Kus, Kirill Khistyaev, 
        Dmitry Zuev, Prashant Manohar, Xintian Feng, Anna Krylov, 
        Matthew Goldey, Alec White, Thomas Jagau, Kaushik Nanda, 
        Anastasia Gunina, Alexander Kunitsa, Joonho Lee.

   CCMAN original authors:
   Anna I. Krylov, C. David Sherrill, Steven R. Gwaltney,
   Edward F. C. Byrd (2000)
   Sergey V. Levchenko, Lyudmila V. Slipchenko, Tao Wang,
   Ana-Maria C. Cristian (2003)
   Piotr A. Pieniazek, C. Melania Oana, Evgeny Epifanovsky (2007)
   Prashant Manohar (2009)

 ------------------------------------------------------------------------------


 Allocating and initializing 30808MB of RAM...
 Calculation will run on 6 cores.


 Alpha MOs, Restricted
 -- Occupied --                  
******* -180.90 -169.71 -169.71 -169.71 -104.85  -80.06  -37.96
  1 A     2 A     3 A     4 A     5 A     6 A     7 A     8 A                  
-33.147 -33.141 -33.141 -24.331 -24.329 -24.329 -24.323 -24.323
  9 A    10 A    11 A    12 A    13 A    14 A    15 A    16 A                  
-15.628 -10.574  -8.042  -8.039  -8.039  -7.599  -7.274  -5.510
 17 A    18 A    19 A    20 A    21 A    22 A    23 A    24 A                  
 -5.495  -5.494  -5.492  -5.490  -5.490  -2.435  -2.427  -2.427
 25 A    26 A    27 A    28 A    29 A    30 A    31 A    32 A                  
 -2.409  -2.409  -1.197  -1.108  -0.880  -0.718  -0.588  -0.553
 33 A    34 A    35 A    36 A    37 A    38 A    39 A    40 A                  
 -0.527  -0.468  -0.466  -0.429  -0.377  -0.375
 41 A    42 A    43 A    44 A    45 A    46 A                                  
 -- Virtual --                   
  0.011   0.027   0.060   0.069   0.086   0.089   0.127   0.147
 47 A    48 A    49 A    50 A    51 A    52 A    53 A    54 A                  
  0.150   0.158   0.196   0.224   0.232   0.240   0.251   0.291
 55 A    56 A    57 A    58 A    59 A    60 A    61 A    62 A                  
  0.322   0.328   0.349   0.389   0.391   0.462   0.533   0.566
 63 A    64 A    65 A    66 A    67 A    68 A    69 A    70 A                  
  0.572   0.594   0.613   0.616   0.633   0.689   0.780   0.825
 71 A    72 A    73 A    74 A    75 A    76 A    77 A    78 A                  
  0.845   0.894   0.906   0.943   1.037   1.073   1.138   1.145
 79 A    80 A    81 A    82 A    83 A    84 A    85 A    86 A                  
  1.150   1.158   1.188   1.190   1.336   1.423   1.485   1.525
 87 A    88 A    89 A    90 A    91 A    92 A    93 A    94 A                  
  1.554   1.603   1.784   1.869   2.008   2.271   2.338   2.434
 95 A    96 A    97 A    98 A    99 A   100 A   101 A   102 A                  
  2.547   2.610   2.647   2.736   2.948   4.250   4.272   4.461
103 A   104 A   105 A   106 A   107 A   108 A   109 A   110 A                  
  4.474   4.488   4.505   4.546   4.720   4.869   6.510   6.527
111 A   112 A   113 A   114 A   115 A   116 A   117 A   118 A                  
  6.559   7.524  10.359  14.705  14.809  14.933  26.675  26.721
119 A   120 A   121 A   122 A   123 A   124 A   125 A   126 A                  
 26.990  28.958  29.504  29.518  29.535  29.850  29.857  29.866
127 A   128 A   129 A   130 A   131 A   132 A   133 A   134 A                  
 29.887  29.973  36.693 130.562 130.572 130.596 154.337 166.145
135 A   136 A   137 A   138 A   139 A   140 A   141 A   142 A                  
219.2151912.257
143 A   144 A                                                                  

 Beta MOs, Restricted
 -- Occupied --                  
******* -180.90 -169.71 -169.71 -169.71 -104.85  -80.06  -37.96
  1 A     2 A     3 A     4 A     5 A     6 A     7 A     8 A                  
-33.147 -33.141 -33.141 -24.331 -24.329 -24.329 -24.323 -24.323
  9 A    10 A    11 A    12 A    13 A    14 A    15 A    16 A                  
-15.628 -10.574  -8.042  -8.039  -8.039  -7.599  -7.274  -5.510
 17 A    18 A    19 A    20 A    21 A    22 A    23 A    24 A                  
 -5.495  -5.494  -5.492  -5.490  -5.490  -2.435  -2.427  -2.427
 25 A    26 A    27 A    28 A    29 A    30 A    31 A    32 A                  
 -2.409  -2.409  -1.197  -1.108  -0.880  -0.718  -0.588  -0.553
 33 A    34 A    35 A    36 A    37 A    38 A    39 A    40 A                  
 -0.527  -0.468  -0.466  -0.429  -0.377  -0.375
 41 A    42 A    43 A    44 A    45 A    46 A                                  
 -- Virtual --                   
  0.011   0.027   0.060   0.069   0.086   0.089   0.127   0.147
 47 A    48 A    49 A    50 A    51 A    52 A    53 A    54 A                  
  0.150   0.158   0.196   0.224   0.232   0.240   0.251   0.291
 55 A    56 A    57 A    58 A    59 A    60 A    61 A    62 A                  
  0.322   0.328   0.349   0.389   0.391   0.462   0.533   0.566
 63 A    64 A    65 A    66 A    67 A    68 A    69 A    70 A                  
  0.572   0.594   0.613   0.616   0.633   0.689   0.780   0.825
 71 A    72 A    73 A    74 A    75 A    76 A    77 A    78 A                  
  0.845   0.894   0.906   0.943   1.037   1.073   1.138   1.145
 79 A    80 A    81 A    82 A    83 A    84 A    85 A    86 A                  
  1.150   1.158   1.188   1.190   1.336   1.423   1.485   1.525
 87 A    88 A    89 A    90 A    91 A    92 A    93 A    94 A                  
  1.554   1.603   1.784   1.869   2.008   2.271   2.338   2.434
 95 A    96 A    97 A    98 A    99 A   100 A   101 A   102 A                  
  2.547   2.610   2.647   2.736   2.948   4.250   4.272   4.461
103 A   104 A   105 A   106 A   107 A   108 A   109 A   110 A                  
  4.474   4.488   4.505   4.546   4.720   4.869   6.510   6.527
111 A   112 A   113 A   114 A   115 A   116 A   117 A   118 A                  
  6.559   7.524  10.359  14.705  14.809  14.933  26.675  26.721
119 A   120 A   121 A   122 A   123 A   124 A   125 A   126 A                  
 26.990  28.958  29.504  29.518  29.535  29.850  29.857  29.866
127 A   128 A   129 A   130 A   131 A   132 A   133 A   134 A                  
 29.887  29.973  36.693 130.562 130.572 130.596 154.337 166.145
135 A   136 A   137 A   138 A   139 A   140 A   141 A   142 A                  
219.2151912.257
143 A   144 A                                                                  

 Occupation and symmetry of molecular orbitals

 Point group: C1 (1 irreducible representation).

                           A     All 
 -------------------------------------
 All molecular orbitals:
  - Alpha                  144   144 
  - Beta                   144   144 
 -------------------------------------
 Alpha orbitals:
  - Frozen occupied        29    29  
  - Active occupied        17    17  
  - Active virtual         98    98  
  - Frozen virtual         0     0   
 -------------------------------------
 Beta orbitals:
  - Frozen occupied        29    29  
  - Active occupied        17    17  
  - Active virtual         98    98  
  - Frozen virtual         0     0   
 -------------------------------------

 Import integrals:   CPU 0.00 s  wall 0.00 s

 Import integrals:   CPU 74.32 s  wall 12.95 s

 MP2 amplitudes:   CPU 0.17 s  wall 0.12 s

Running a double precision version
           CCSD T amplitudes will be solved using DIIS.

           Start     Size      MaxIter   EConv     TConv     
           3         7         100       1.00e-07  1.00e-05  
 ------------------------------------------------------------------------------
           Energy (a.u.)   Ediff      Tdiff       Comment
 ------------------------------------------------------------------------------
         -7772.13168816                           
     1   -7772.12371212   7.98e-03   7.82e-01     
     2   -7772.14704226   2.33e-02   1.16e-01     
     3   -7772.14558934   1.45e-03   5.08e-02     
     4   -7772.14810305   2.51e-03   1.71e-02     Switched to DIIS steps.
     5   -7772.14902892   9.26e-04   1.24e-02     
     6   -7772.14908855   5.96e-05   2.68e-03     
     7   -7772.14910164   1.31e-05   1.56e-03     
     8   -7772.14910967   8.03e-06   4.44e-04     
     9   -7772.14911123   1.56e-06   2.31e-04     
    10   -7772.14911090   3.32e-07   6.76e-05     
    11   -7772.14911082   7.95e-08   2.94e-05     
    12   -7772.14911076   6.37e-08   1.05e-05     
    13   -7772.14911074   2.29e-08   4.58e-06     
 ------------------------------------------------------------------------------
         -7772.14911074                           CCSD T converged.

End of double precision
 SCF energy                 = -7771.49414232
 MP2 energy                 = -7772.13168816
 CCSD correlation energy     =    -0.65496841
 CCSD total energy           = -7772.14911074

 CCSD  T1^2 = 0.0169  T2^2 = 0.2744  Leading amplitudes:

 Amplitude    Orbitals with energies
 -0.0312       46 (A) A                  ->    47 (A) A                   
              -0.3755                          0.0109                     
 -0.0312       46 (A) B                  ->    47 (A) B                   
              -0.3755                          0.0109                     
 -0.0304       44 (A) A                  ->    48 (A) A                   
              -0.4292                          0.0269                     
 -0.0304       44 (A) B                  ->    48 (A) B                   
              -0.4292                          0.0269                     

 Amplitude    Orbitals with energies
 -0.0506       41 (A) A      41 (A) B    ->    47 (A) A      47 (A) B     
              -0.5270       -0.5270            0.0109        0.0109       
  0.0506       41 (A) A      41 (A) B    ->    47 (A) B      47 (A) A     
              -0.5270       -0.5270            0.0109        0.0109       
  0.0506       41 (A) B      41 (A) A    ->    47 (A) A      47 (A) B     
              -0.5270       -0.5270            0.0109        0.0109       
 -0.0506       41 (A) B      41 (A) A    ->    47 (A) B      47 (A) A     
              -0.5270       -0.5270            0.0109        0.0109       

 Computing CCSD intemediates for later calculations in double precision
 Finished.

Running a double precision version
           CCSD Lambda amplitudes will be solved using DIIS.
           Start     Size      MaxIter   EConv     LConv     
           3         7         100       1.00e-07  1.00e-05  
 ------------------------------------------------------------------------------
            Enorm      Ldiff       Comment
 ------------------------------------------------------------------------------
     1     5.44e-02   4.02e-02     
     2     1.56e-02   6.18e-03     
     3     6.73e-03   1.86e-03     
     4     3.92e-03   1.26e-03     Switched to DIIS steps.
     5     1.19e-03   7.73e-04     
     6     5.54e-04   1.96e-04     
     7     1.91e-04   5.81e-05     
     8     8.65e-05   6.63e-06     
     9     3.18e-05   4.60e-07     
    10     1.46e-05   3.03e-07     
    11     6.15e-06   3.66e-07     
    12     3.32e-06   7.40e-08     
    13     1.66e-06   1.12e-07     
    14     7.77e-07   8.10e-09     
    15     3.71e-07   5.57e-08     
    16     1.57e-07   1.79e-08     
    17     8.13e-08   7.71e-09     
 ------------------------------------------------------------------------------
                                   CCSD Lambda converged.

 Computing density matrices in double precision...
           Orbital response amplitudes will be solved using DIIS.
           Start     Size      MaxIter   EConv     LConv     
           3         7         100       1.00e-06  1.00e-06  
 ------------------------------------------------------------------------------
            Enorm      Ldiff       Comment
 ------------------------------------------------------------------------------
     1     8.61e-02   1.38e-02     
     2     5.09e-02   1.56e-02     
     3     4.37e-02   9.55e-03     
     4     4.56e-03   1.16e-02     Switched to DIIS steps.
     5     2.81e-03   3.32e-04     
     6     7.91e-04   3.95e-04     
     7     6.89e-04   1.72e-04     
     8     1.29e-04   1.67e-04     
     9     3.32e-05   9.57e-06     
    10     1.03e-05   2.71e-06     
    11     2.61e-06   4.25e-07     
    12     8.98e-07   3.08e-07     
 ------------------------------------------------------------------------------
                                   Orbital response converged.

 Computing density matrices... Done.
 CCSD calculation:   CPU 1830.87 s  wall 319.02 s

 Transferring MO TPDM to AO TPDM
 Transferring g2_o1o1o1o1
 Transferring g2_o1o1o1v1
 Transferring g2_o1o1v1v1
 Transferring g2_o1v1o1v1
 Transferring g2_o1v1v1v1
 Transferring g2_v1v1v1v1
 Adding separable TPDM
 Computing TPDM gradient
 --------------------------------------------------------
 2e gradient
  Atom          X               Y               Z
 --------------------------------------------------------
    1        -54.582121       19.790883        0.000000  
    2         -0.332919      -20.834379       -0.000000  
    3         29.804326      -21.363439        0.000000  
    4         25.110714       22.406935       -0.000000  
 --------------------------------------------------------
 --------------------------------------------------------
 Final gradient
  Atom          X               Y               Z
 --------------------------------------------------------
    1        -54.582121       19.790883        0.000000  
    2         -0.332919      -20.834379       -0.000000  
    3         29.804326      -21.363439        0.000000  
    4         25.110714       22.406935       -0.000000  
 --------------------------------------------------------
 Analytic gradient from two-electron contribution:   CPU 380.92 s  wall 75.46 s

 Total ccman2 time:   CPU 2293.21 s  wall 409.19 s


 --------------------------------------------------------------

                    Orbital Energies (a.u.)
 --------------------------------------------------------------

 Alpha MOs
 -- Occupied --
********-180.9042-169.7112-169.7098-169.7097-104.8474 -80.0624 -37.9578
-33.1472 -33.1409 -33.1407 -24.3315 -24.3294 -24.3292 -24.3232 -24.3232
-15.6282 -10.5741  -8.0419  -8.0394  -8.0392  -7.5994  -7.2742  -5.5101
 -5.4950  -5.4943  -5.4920  -5.4903  -5.4896  -2.4346  -2.4274  -2.4268
 -2.4093  -2.4093  -1.1965  -1.1076  -0.8799  -0.7179  -0.5882  -0.5531
 -0.5270  -0.4680  -0.4657  -0.4292  -0.3771  -0.3755
 -- Virtual --
  0.0109   0.0269   0.0595   0.0694   0.0865   0.0893   0.1271   0.1473
  0.1495   0.1579   0.1959   0.2243   0.2324   0.2403   0.2511   0.2912
  0.3221   0.3281   0.3488   0.3888   0.3914   0.4619   0.5332   0.5664
  0.5717   0.5945   0.6125   0.6161   0.6331   0.6891   0.7802   0.8254
  0.8449   0.8939   0.9061   0.9431   1.0368   1.0728   1.1376   1.1448
  1.1498   1.1584   1.1885   1.1896   1.3357   1.4231   1.4851   1.5255
  1.5536   1.6031   1.7836   1.8694   2.0081   2.2707   2.3385   2.4335
  2.5466   2.6102   2.6475   2.7360   2.9481   4.2495   4.2722   4.4606
  4.4743   4.4880   4.5047   4.5464   4.7197   4.8689   6.5098   6.5268
  6.5590   7.5240  10.3595  14.7051  14.8087  14.9327  26.6753  26.7213
 26.9904  28.9581  29.5036  29.5176  29.5354  29.8504  29.8566  29.8659
 29.8868  29.9733  36.6925 130.5624 130.5721 130.5956 154.3372 166.1455
219.21491912.2573
 --------------------------------------------------------------

          Ground-State Mulliken Net Atomic Charges

     Atom                 Charge (a.u.)
  ----------------------------------------
      1 I                     0.200734
      2 N                    -0.350277
      3 P                     0.339721
      4 Cl                   -0.190177
  ----------------------------------------
  Sum of atomic charges =     0.000000

 -----------------------------------------------------------------
                    Cartesian Multipole Moments
 -----------------------------------------------------------------
    Charge (ESU x 10^10)
                -0.0000
    Dipole Moment (Debye)
         X       0.1655      Y       0.2053      Z      -0.0000
       Tot       0.2637
    Quadrupole Moments (Debye-Ang)
        XX     -57.5465     XY      -5.6411     YY     -62.0933
        XZ      -0.0000     YZ      -0.0000     ZZ     -59.2974
    Octopole Moments (Debye-Ang^2)
       XXX      64.7072    XXY      -0.2110    XYY      19.2388
       YYY     -15.4003    XXZ       0.0000    XYZ      -0.0000
       YYZ       0.0000    XZZ      15.3467    YZZ      -1.8560
       ZZZ       0.0000
    Hexadecapole Moments (Debye-Ang^3)
      XXXX   -1058.3521   XXXY     -31.8348   XXYY    -219.9333
      XYYY      -0.9410   YYYY    -292.6490   XXXZ      -0.0000
      XXYZ      -0.0000   XYYZ      -0.0000   YYYZ      -0.0000
      XXZZ    -189.0148   XYZZ      -2.9802   YYZZ     -61.5059
      XZZZ       0.0000   YZZZ      -0.0000   ZZZZ     -78.9049
 -----------------------------------------------------------------
 DrvMan completing analytic gradient of the correlated energy
 Correlated dipole moment
            1
    1   0.0651061
    2   0.0807665
    3  -0.0000000
 Energy read as -7772.149110737
 Full Analytical Gradient: (in a.u., or Hartree/Bohr)
             1             2             3             4
    1    0.00003363    0.00093498   -0.00100272    0.00003411
    2    0.00002816   -0.00002723   -0.00003638    0.00003546
    3    0.00000000   -0.00000000    0.00000000    0.00000000
 Gradient time:  CPU 0.78 s  wall 0.79 s
 ----------------------------------------------------------------
             Standard Nuclear Orientation (Angstroms)
    I     Atom           X                Y                Z
 ----------------------------------------------------------------
    1      I       1.3095021655    -0.1369272474     0.0000000000
    2      N      -0.2579561729     1.1824817838    -0.0000000000
    3      P      -1.7991237092     1.0411063024    -0.0000000000
    4      Cl     -2.3888862309    -0.9777542890     0.0000000000
 ----------------------------------------------------------------
 Nuclear Repulsion Energy =   468.8952176297 hartrees
 There are       46 alpha and       46 beta electrons

                       Distance Matrix (Angstroms)
             I (  1)   N (  2)   P (  3)
   N (  2)  2.048845
   P (  3)  3.324352  1.547638
   Cl(  4)  3.792765  3.034383  2.103240

 Requested basis set is 6-311++G(d,p)
 There are 56 shells and 144 basis functions
 A cutoff of  1.0D-14 yielded   1322 shell pairs
 There are      9435 function pairs (     10563 Cartesian)
 Smallest overlap matrix eigenvalue = 2.35E-03
 Guess MOs from SCF MO coefficient file

 -----------------------------------------------------------------------
  General SCF calculation program by
  Eric Jon Sundstrom, Paul Horn, Yuezhi Mao, Dmitri Zuev, Alec White,
  David Stuck, Shaama M.S., Shane Yost, Joonho Lee, David Small,
  Daniel Levine, Susi Lehtola, Hugh Burton, Evgeny Epifanovsky
 -----------------------------------------------------------------------
 Hartree-Fock
 using 6 threads for integral computing
 -------------------------------------------------------
 OpenMP Integral computing Module                
 Release: version 2.0, May 2017, Q-Chem Inc. Pleasanton 
 -------------------------------------------------------
 A restricted SCF calculation will be
 performed using DIIS
 SCF converges when DIIS error is below 1.0e-08
 ---------------------------------------
  Cycle       Energy         DIIS error
 ---------------------------------------
    1   -7771.4942095812      1.87e-05  
    2   -7771.4942106092      8.94e-06  
    3   -7771.4942107767      4.90e-06  
    4   -7771.4942108514      9.68e-07  
    5   -7771.4942108582      3.64e-07  
    6   -7771.4942108600      1.56e-07  
    7   -7771.4942108604      6.07e-08  
    8   -7771.4942108605      2.49e-08  
    9   -7771.4942108605      8.12e-09  Convergence criterion met
 ---------------------------------------
 SCF time:   CPU 8.36s  wall 2.00s 
 SCF   energy in the final basis set =    -7771.4942108605
 Total energy in the final basis set =    -7771.4942108605


 ------------------------------------------------------------------------------

   CCMAN2: suite of methods based on coupled cluster
           and equation of motion theories.

   Components:
   * libvmm-1.3-trunk
     by Evgeny Epifanovsky, Ilya Kaliman.
   * libtensor-2.5-trunk
     by Evgeny Epifanovsky, Michael Wormit, Dmitry Zuev, Sam Manzer, 
        Ilya Kaliman.
   * libcc-2.5-trunk
     by Evgeny Epifanovsky, Arik Landau, Tomasz Kus, Kirill Khistyaev, 
        Dmitry Zuev, Prashant Manohar, Xintian Feng, Anna Krylov, 
        Matthew Goldey, Alec White, Thomas Jagau, Kaushik Nanda, 
        Anastasia Gunina, Alexander Kunitsa, Joonho Lee.

   CCMAN original authors:
   Anna I. Krylov, C. David Sherrill, Steven R. Gwaltney,
   Edward F. C. Byrd (2000)
   Sergey V. Levchenko, Lyudmila V. Slipchenko, Tao Wang,
   Ana-Maria C. Cristian (2003)
   Piotr A. Pieniazek, C. Melania Oana, Evgeny Epifanovsky (2007)
   Prashant Manohar (2009)

 ------------------------------------------------------------------------------


 Allocating and initializing 30808MB of RAM...
 Calculation will run on 6 cores.


 Alpha MOs, Restricted
 -- Occupied --                  
******* -180.90 -169.71 -169.71 -169.71 -104.85  -80.06  -37.96
  1 A     2 A     3 A     4 A     5 A     6 A     7 A     8 A                  
-33.147 -33.141 -33.141 -24.332 -24.330 -24.329 -24.323 -24.323
  9 A    10 A    11 A    12 A    13 A    14 A    15 A    16 A                  
-15.628 -10.574  -8.042  -8.039  -8.039  -7.599  -7.274  -5.510
 17 A    18 A    19 A    20 A    21 A    22 A    23 A    24 A                  
 -5.495  -5.494  -5.492  -5.490  -5.490  -2.435  -2.428  -2.427
 25 A    26 A    27 A    28 A    29 A    30 A    31 A    32 A                  
 -2.409  -2.409  -1.197  -1.107  -0.880  -0.718  -0.588  -0.553
 33 A    34 A    35 A    36 A    37 A    38 A    39 A    40 A                  
 -0.527  -0.468  -0.466  -0.429  -0.377  -0.376
 41 A    42 A    43 A    44 A    45 A    46 A                                  
 -- Virtual --                   
  0.011   0.027   0.060   0.069   0.087   0.089   0.127   0.147
 47 A    48 A    49 A    50 A    51 A    52 A    53 A    54 A                  
  0.149   0.158   0.196   0.224   0.232   0.240   0.251   0.291
 55 A    56 A    57 A    58 A    59 A    60 A    61 A    62 A                  
  0.322   0.328   0.349   0.389   0.391   0.462   0.533   0.566
 63 A    64 A    65 A    66 A    67 A    68 A    69 A    70 A                  
  0.572   0.595   0.613   0.616   0.633   0.689   0.780   0.826
 71 A    72 A    73 A    74 A    75 A    76 A    77 A    78 A                  
  0.845   0.894   0.906   0.943   1.037   1.073   1.138   1.145
 79 A    80 A    81 A    82 A    83 A    84 A    85 A    86 A                  
  1.150   1.159   1.188   1.189   1.337   1.423   1.485   1.525
 87 A    88 A    89 A    90 A    91 A    92 A    93 A    94 A                  
  1.554   1.603   1.784   1.869   2.008   2.271   2.338   2.434
 95 A    96 A    97 A    98 A    99 A   100 A   101 A   102 A                  
  2.547   2.610   2.648   2.736   2.949   4.249   4.272   4.460
103 A   104 A   105 A   106 A   107 A   108 A   109 A   110 A                  
  4.474   4.489   4.505   4.546   4.720   4.869   6.510   6.527
111 A   112 A   113 A   114 A   115 A   116 A   117 A   118 A                  
  6.559   7.525  10.360  14.705  14.809  14.934  26.676  26.721
119 A   120 A   121 A   122 A   123 A   124 A   125 A   126 A                  
 26.990  28.958  29.504  29.518  29.535  29.850  29.857  29.866
127 A   128 A   129 A   130 A   131 A   132 A   133 A   134 A                  
 29.887  29.973  36.693 130.562 130.572 130.596 154.337 166.146
135 A   136 A   137 A   138 A   139 A   140 A   141 A   142 A                  
219.2151912.257
143 A   144 A                                                                  

 Beta MOs, Restricted
 -- Occupied --                  
******* -180.90 -169.71 -169.71 -169.71 -104.85  -80.06  -37.96
  1 A     2 A     3 A     4 A     5 A     6 A     7 A     8 A                  
-33.147 -33.141 -33.141 -24.332 -24.330 -24.329 -24.323 -24.323
  9 A    10 A    11 A    12 A    13 A    14 A    15 A    16 A                  
-15.628 -10.574  -8.042  -8.039  -8.039  -7.599  -7.274  -5.510
 17 A    18 A    19 A    20 A    21 A    22 A    23 A    24 A                  
 -5.495  -5.494  -5.492  -5.490  -5.490  -2.435  -2.428  -2.427
 25 A    26 A    27 A    28 A    29 A    30 A    31 A    32 A                  
 -2.409  -2.409  -1.197  -1.107  -0.880  -0.718  -0.588  -0.553
 33 A    34 A    35 A    36 A    37 A    38 A    39 A    40 A                  
 -0.527  -0.468  -0.466  -0.429  -0.377  -0.376
 41 A    42 A    43 A    44 A    45 A    46 A                                  
 -- Virtual --                   
  0.011   0.027   0.060   0.069   0.087   0.089   0.127   0.147
 47 A    48 A    49 A    50 A    51 A    52 A    53 A    54 A                  
  0.149   0.158   0.196   0.224   0.232   0.240   0.251   0.291
 55 A    56 A    57 A    58 A    59 A    60 A    61 A    62 A                  
  0.322   0.328   0.349   0.389   0.391   0.462   0.533   0.566
 63 A    64 A    65 A    66 A    67 A    68 A    69 A    70 A                  
  0.572   0.595   0.613   0.616   0.633   0.689   0.780   0.826
 71 A    72 A    73 A    74 A    75 A    76 A    77 A    78 A                  
  0.845   0.894   0.906   0.943   1.037   1.073   1.138   1.145
 79 A    80 A    81 A    82 A    83 A    84 A    85 A    86 A                  
  1.150   1.159   1.188   1.189   1.337   1.423   1.485   1.525
 87 A    88 A    89 A    90 A    91 A    92 A    93 A    94 A                  
  1.554   1.603   1.784   1.869   2.008   2.271   2.338   2.434
 95 A    96 A    97 A    98 A    99 A   100 A   101 A   102 A                  
  2.547   2.610   2.648   2.736   2.949   4.249   4.272   4.460
103 A   104 A   105 A   106 A   107 A   108 A   109 A   110 A                  
  4.474   4.489   4.505   4.546   4.720   4.869   6.510   6.527
111 A   112 A   113 A   114 A   115 A   116 A   117 A   118 A                  
  6.559   7.525  10.360  14.705  14.809  14.934  26.676  26.721
119 A   120 A   121 A   122 A   123 A   124 A   125 A   126 A                  
 26.990  28.958  29.504  29.518  29.535  29.850  29.857  29.866
127 A   128 A   129 A   130 A   131 A   132 A   133 A   134 A                  
 29.887  29.973  36.693 130.562 130.572 130.596 154.337 166.146
135 A   136 A   137 A   138 A   139 A   140 A   141 A   142 A                  
219.2151912.257
143 A   144 A                                                                  

 Occupation and symmetry of molecular orbitals

 Point group: C1 (1 irreducible representation).

                           A     All 
 -------------------------------------
 All molecular orbitals:
  - Alpha                  144   144 
  - Beta                   144   144 
 -------------------------------------
 Alpha orbitals:
  - Frozen occupied        29    29  
  - Active occupied        17    17  
  - Active virtual         98    98  
  - Frozen virtual         0     0   
 -------------------------------------
 Beta orbitals:
  - Frozen occupied        29    29  
  - Active occupied        17    17  
  - Active virtual         98    98  
  - Frozen virtual         0     0   
 -------------------------------------

 Import integrals:   CPU 0.00 s  wall 0.00 s

 Import integrals:   CPU 74.49 s  wall 13.02 s

 MP2 amplitudes:   CPU 0.22 s  wall 0.16 s

Running a double precision version
           CCSD T amplitudes will be solved using DIIS.

           Start     Size      MaxIter   EConv     TConv     
           3         7         100       1.00e-07  1.00e-05  
 ------------------------------------------------------------------------------
           Energy (a.u.)   Ediff      Tdiff       Comment
 ------------------------------------------------------------------------------
         -7772.13166167                           
     1   -7772.12373306   7.93e-03   7.82e-01     
     2   -7772.14703800   2.33e-02   1.16e-01     
     3   -7772.14559449   1.44e-03   5.08e-02     
     4   -7772.14810463   2.51e-03   1.70e-02     Switched to DIIS steps.
     5   -7772.14902968   9.25e-04   1.24e-02     
     6   -7772.14908926   5.96e-05   2.68e-03     
     7   -7772.14910238   1.31e-05   1.56e-03     
     8   -7772.14911042   8.04e-06   4.45e-04     
     9   -7772.14911197   1.55e-06   2.30e-04     
    10   -7772.14911164   3.29e-07   6.74e-05     
    11   -7772.14911156   8.06e-08   2.93e-05     
    12   -7772.14911150   6.31e-08   1.05e-05     
    13   -7772.14911147   2.28e-08   4.57e-06     
 ------------------------------------------------------------------------------
         -7772.14911147                           CCSD T converged.

End of double precision
 SCF energy                 = -7771.49421086
 MP2 energy                 = -7772.13166167
 CCSD correlation energy     =    -0.65490061
 CCSD total energy           = -7772.14911147

 CCSD  T1^2 = 0.0168  T2^2 = 0.2743  Leading amplitudes:

 Amplitude    Orbitals with energies
 -0.0311       46 (A) A                  ->    47 (A) A                   
              -0.3756                          0.0110                     
 -0.0311       46 (A) B                  ->    47 (A) B                   
              -0.3756                          0.0110                     
  0.0304       44 (A) A                  ->    48 (A) A                   
              -0.4291                          0.0268                     
  0.0304       44 (A) B                  ->    48 (A) B                   
              -0.4291                          0.0268                     

 Amplitude    Orbitals with energies
 -0.0508       41 (A) A      41 (A) B    ->    47 (A) A      47 (A) B     
              -0.5270       -0.5270            0.0110        0.0110       
  0.0508       41 (A) A      41 (A) B    ->    47 (A) B      47 (A) A     
              -0.5270       -0.5270            0.0110        0.0110       
  0.0508       41 (A) B      41 (A) A    ->    47 (A) A      47 (A) B     
              -0.5270       -0.5270            0.0110        0.0110       
 -0.0508       41 (A) B      41 (A) A    ->    47 (A) B      47 (A) A     
              -0.5270       -0.5270            0.0110        0.0110       

 Computing CCSD intemediates for later calculations in double precision
 Finished.

Running a double precision version
           CCSD Lambda amplitudes will be solved using DIIS.
           Start     Size      MaxIter   EConv     LConv     
           3         7         100       1.00e-07  1.00e-05  
 ------------------------------------------------------------------------------
            Enorm      Ldiff       Comment
 ------------------------------------------------------------------------------
     1     5.44e-02   4.02e-02     
     2     1.56e-02   6.18e-03     
     3     6.72e-03   1.86e-03     
     4     3.92e-03   1.26e-03     Switched to DIIS steps.
     5     1.19e-03   7.72e-04     
     6     5.54e-04   1.96e-04     
     7     1.90e-04   5.80e-05     
     8     8.64e-05   6.61e-06     
     9     3.18e-05   4.50e-07     
    10     1.46e-05   3.02e-07     
    11     6.17e-06   3.63e-07     
    12     3.34e-06   7.28e-08     
    13     1.67e-06   1.14e-07     
    14     7.78e-07   8.93e-09     
    15     3.71e-07   5.60e-08     
    16     1.57e-07   1.80e-08     
    17     8.13e-08   7.74e-09     
 ------------------------------------------------------------------------------
                                   CCSD Lambda converged.

 Computing density matrices in double precision...
           Orbital response amplitudes will be solved using DIIS.
           Start     Size      MaxIter   EConv     LConv     
           3         7         100       1.00e-06  1.00e-06  
 ------------------------------------------------------------------------------
            Enorm      Ldiff       Comment
 ------------------------------------------------------------------------------
     1     8.61e-02   1.38e-02     
     2     5.08e-02   1.56e-02     
     3     4.36e-02   9.54e-03     
     4     4.50e-03   1.16e-02     Switched to DIIS steps.
     5     2.75e-03   3.04e-04     
     6     7.96e-04   3.87e-04     
     7     6.88e-04   1.74e-04     
     8     1.28e-04   1.66e-04     
     9     3.31e-05   9.28e-06     
    10     1.03e-05   2.72e-06     
    11     2.62e-06   4.16e-07     
    12     8.98e-07   3.10e-07     
 ------------------------------------------------------------------------------
                                   Orbital response converged.

 Computing density matrices... Done.
 CCSD calculation:   CPU 1830.16 s  wall 318.93 s

 Transferring MO TPDM to AO TPDM
 Transferring g2_o1o1o1o1
 Transferring g2_o1o1o1v1
 Transferring g2_o1o1v1v1
 Transferring g2_o1v1o1v1
 Transferring g2_o1v1v1v1
 Transferring g2_v1v1v1v1
 Adding separable TPDM
 Computing TPDM gradient
 --------------------------------------------------------
 2e gradient
  Atom          X               Y               Z
 --------------------------------------------------------
    1        -54.586387       19.803175       -0.000000  
    2         -0.349880      -20.827407        0.000000  
    3         29.826760      -21.363584        0.000000  
    4         25.109507       22.387817       -0.000000  
 --------------------------------------------------------
 --------------------------------------------------------
 Final gradient
  Atom          X               Y               Z
 --------------------------------------------------------
    1        -54.586387       19.803175       -0.000000  
    2         -0.349880      -20.827407        0.000000  
    3         29.826760      -21.363584        0.000000  
    4         25.109507       22.387817       -0.000000  
 --------------------------------------------------------
 Analytic gradient from two-electron contribution:   CPU 377.51 s  wall 73.97 s

 Total ccman2 time:   CPU 2291.97 s  wall 408.65 s


 --------------------------------------------------------------

                    Orbital Energies (a.u.)
 --------------------------------------------------------------

 Alpha MOs
 -- Occupied --
********-180.9044-169.7113-169.7099-169.7098-104.8471 -80.0623 -37.9579
-33.1474 -33.1410 -33.1408 -24.3316 -24.3295 -24.3293 -24.3233 -24.3233
-15.6282 -10.5738  -8.0416  -8.0392  -8.0390  -7.5993  -7.2743  -5.5102
 -5.4951  -5.4944  -5.4919  -5.4902  -5.4896  -2.4347  -2.4275  -2.4269
 -2.4094  -2.4094  -1.1968  -1.1072  -0.8800  -0.7177  -0.5882  -0.5532
 -0.5270  -0.4679  -0.4656  -0.4291  -0.3772  -0.3756
 -- Virtual --
  0.0110   0.0268   0.0595   0.0694   0.0865   0.0893   0.1272   0.1473
  0.1495   0.1579   0.1959   0.2244   0.2325   0.2402   0.2511   0.2911
  0.3221   0.3281   0.3487   0.3888   0.3914   0.4620   0.5333   0.5663
  0.5718   0.5945   0.6126   0.6161   0.6330   0.6891   0.7803   0.8257
  0.8451   0.8942   0.9061   0.9430   1.0367   1.0727   1.1379   1.1450
  1.1501   1.1586   1.1884   1.1894   1.3367   1.4231   1.4847   1.5254
  1.5536   1.6031   1.7836   1.8692   2.0079   2.2706   2.3384   2.4340
  2.5467   2.6104   2.6476   2.7360   2.9490   4.2495   4.2722   4.4605
  4.4742   4.4892   4.5047   4.5463   4.7196   4.8689   6.5097   6.5267
  6.5590   7.5246  10.3597  14.7051  14.8088  14.9336  26.6755  26.7214
 26.9897  28.9580  29.5035  29.5175  29.5353  29.8503  29.8565  29.8658
 29.8867  29.9733  36.6927 130.5623 130.5720 130.5956 154.3372 166.1464
219.21511912.2573
 --------------------------------------------------------------

          Ground-State Mulliken Net Atomic Charges

     Atom                 Charge (a.u.)
  ----------------------------------------
      1 I                     0.201101
      2 N                    -0.349932
      3 P                     0.340099
      4 Cl                   -0.191267
  ----------------------------------------
  Sum of atomic charges =    -0.000000

 -----------------------------------------------------------------
                    Cartesian Multipole Moments
 -----------------------------------------------------------------
    Charge (ESU x 10^10)
                 0.0000
    Dipole Moment (Debye)
         X       0.1756      Y       0.2148      Z      -0.0000
       Tot       0.2774
    Quadrupole Moments (Debye-Ang)
        XX     -57.5682     XY      -5.6619     YY     -62.0853
        XZ      -0.0000     YZ       0.0000     ZZ     -59.2952
    Octopole Moments (Debye-Ang^2)
       XXX      64.7633    XXY      -0.1826    XYY      19.2341
       YYY     -15.3978    XXZ       0.0000    XYZ       0.0000
       YYZ       0.0000    XZZ      15.3408    YZZ      -1.8564
       ZZZ       0.0000
    Hexadecapole Moments (Debye-Ang^3)
      XXXX   -1058.3498   XXXY     -31.9390   XXYY    -219.9261
      XYYY      -0.9853   YYYY    -292.7642   XXXZ      -0.0000
      XXYZ       0.0000   XYYZ      -0.0000   YYYZ       0.0000
      XXZZ    -188.9864   XYZZ      -2.9932   YYZZ     -61.5207
      XZZZ      -0.0000   YZZZ       0.0000   ZZZZ     -78.8968
 -----------------------------------------------------------------
 DrvMan completing analytic gradient of the correlated energy
 Correlated dipole moment
            1
    1   0.0690838
    2   0.0844920
    3  -0.0000000
 Energy read as -7772.149111474
 Full Analytical Gradient: (in a.u., or Hartree/Bohr)
             1             2             3             4
    1    0.00003396    0.00000151   -0.00002381   -0.00001166
    2   -0.00001241   -0.00006235    0.00027527   -0.00020052
    3    0.00000000   -0.00000000    0.00000000    0.00000000
 Gradient time:  CPU 0.80 s  wall 0.83 s
 ----------------------------------------------------------------
             Standard Nuclear Orientation (Angstroms)
    I     Atom           X                Y                Z
 ----------------------------------------------------------------
    1      I       1.3095021655    -0.1369272474     0.0000000000
    2      N      -0.2579561729     1.1824817838    -0.0000000000
    3      P      -1.7991237092     1.0391063024    -0.0000000000
    4      Cl     -2.3888862309    -0.9777542890     0.0000000000
 ----------------------------------------------------------------
 Nuclear Repulsion Energy =   468.9765280218 hartrees
 There are       46 alpha and       46 beta electrons

                       Distance Matrix (Angstroms)
             I (  1)   N (  2)   P (  3)
   N (  2)  2.048845
   P (  3)  3.323644  1.547822
   Cl(  4)  3.792765  3.034383  2.101320

 Requested basis set is 6-311++G(d,p)
 There are 56 shells and 144 basis functions
 A cutoff of  1.0D-14 yielded   1322 shell pairs
 There are      9435 function pairs (     10563 Cartesian)
 Smallest overlap matrix eigenvalue = 2.35E-03
 Guess MOs from SCF MO coefficient file

 -----------------------------------------------------------------------
  General SCF calculation program by
  Eric Jon Sundstrom, Paul Horn, Yuezhi Mao, Dmitri Zuev, Alec White,
  David Stuck, Shaama M.S., Shane Yost, Joonho Lee, David Small,
  Daniel Levine, Susi Lehtola, Hugh Burton, Evgeny Epifanovsky
 -----------------------------------------------------------------------
 Hartree-Fock
 using 6 threads for integral computing
 -------------------------------------------------------
 OpenMP Integral computing Module                
 Release: version 2.0, May 2017, Q-Chem Inc. Pleasanton 
 -------------------------------------------------------
 A restricted SCF calculation will be
 performed using DIIS
 SCF converges when DIIS error is below 1.0e-08
 ---------------------------------------
  Cycle       Energy         DIIS error
 ---------------------------------------
    1   -7771.4942047792      2.08e-05  
    2   -7771.4942063477      5.63e-06  
    3   -7771.4942064834      3.47e-06  
    4   -7771.4942065171      1.14e-06  
    5   -7771.4942065229      3.50e-07  
    6   -7771.4942065242      1.25e-07  
    7   -7771.4942065244      3.99e-08  
    8   -7771.4942065245      1.84e-08  
    9   -7771.4942065245      8.07e-09  Convergence criterion met
 ---------------------------------------
 SCF time:   CPU 8.33s  wall 2.00s 
 SCF   energy in the final basis set =    -7771.4942065245
 Total energy in the final basis set =    -7771.4942065245


 ------------------------------------------------------------------------------

   CCMAN2: suite of methods based on coupled cluster
           and equation of motion theories.

   Components:
   * libvmm-1.3-trunk
     by Evgeny Epifanovsky, Ilya Kaliman.
   * libtensor-2.5-trunk
     by Evgeny Epifanovsky, Michael Wormit, Dmitry Zuev, Sam Manzer, 
        Ilya Kaliman.
   * libcc-2.5-trunk
     by Evgeny Epifanovsky, Arik Landau, Tomasz Kus, Kirill Khistyaev, 
        Dmitry Zuev, Prashant Manohar, Xintian Feng, Anna Krylov, 
        Matthew Goldey, Alec White, Thomas Jagau, Kaushik Nanda, 
        Anastasia Gunina, Alexander Kunitsa, Joonho Lee.

   CCMAN original authors:
   Anna I. Krylov, C. David Sherrill, Steven R. Gwaltney,
   Edward F. C. Byrd (2000)
   Sergey V. Levchenko, Lyudmila V. Slipchenko, Tao Wang,
   Ana-Maria C. Cristian (2003)
   Piotr A. Pieniazek, C. Melania Oana, Evgeny Epifanovsky (2007)
   Prashant Manohar (2009)

 ------------------------------------------------------------------------------


 Allocating and initializing 30808MB of RAM...
 Calculation will run on 6 cores.


 Alpha MOs, Restricted
 -- Occupied --                  
******* -180.90 -169.71 -169.71 -169.71 -104.85  -80.06  -37.96
  1 A     2 A     3 A     4 A     5 A     6 A     7 A     8 A                  
-33.147 -33.141 -33.141 -24.331 -24.329 -24.329 -24.323 -24.323
  9 A    10 A    11 A    12 A    13 A    14 A    15 A    16 A                  
-15.628 -10.574  -8.042  -8.040  -8.039  -7.599  -7.274  -5.510
 17 A    18 A    19 A    20 A    21 A    22 A    23 A    24 A                  
 -5.495  -5.494  -5.492  -5.490  -5.489  -2.435  -2.427  -2.427
 25 A    26 A    27 A    28 A    29 A    30 A    31 A    32 A                  
 -2.409  -2.409  -1.197  -1.108  -0.880  -0.718  -0.588  -0.553
 33 A    34 A    35 A    36 A    37 A    38 A    39 A    40 A                  
 -0.527  -0.468  -0.466  -0.429  -0.377  -0.376
 41 A    42 A    43 A    44 A    45 A    46 A                                  
 -- Virtual --                   
  0.011   0.027   0.060   0.069   0.087   0.089   0.127   0.147
 47 A    48 A    49 A    50 A    51 A    52 A    53 A    54 A                  
  0.150   0.158   0.196   0.224   0.232   0.240   0.251   0.291
 55 A    56 A    57 A    58 A    59 A    60 A    61 A    62 A                  
  0.322   0.328   0.349   0.389   0.391   0.462   0.533   0.566
 63 A    64 A    65 A    66 A    67 A    68 A    69 A    70 A                  
  0.572   0.594   0.613   0.616   0.633   0.689   0.780   0.825
 71 A    72 A    73 A    74 A    75 A    76 A    77 A    78 A                  
  0.845   0.894   0.906   0.943   1.037   1.073   1.138   1.145
 79 A    80 A    81 A    82 A    83 A    84 A    85 A    86 A                  
  1.150   1.158   1.189   1.190   1.337   1.423   1.486   1.525
 87 A    88 A    89 A    90 A    91 A    92 A    93 A    94 A                  
  1.554   1.603   1.784   1.869   2.008   2.271   2.339   2.434
 95 A    96 A    97 A    98 A    99 A   100 A   101 A   102 A                  
  2.547   2.610   2.648   2.736   2.949   4.250   4.272   4.461
103 A   104 A   105 A   106 A   107 A   108 A   109 A   110 A                  
  4.474   4.489   4.505   4.546   4.720   4.869   6.510   6.527
111 A   112 A   113 A   114 A   115 A   116 A   117 A   118 A                  
  6.559   7.525  10.359  14.705  14.809  14.934  26.675  26.721
119 A   120 A   121 A   122 A   123 A   124 A   125 A   126 A                  
 26.991  28.958  29.504  29.518  29.535  29.850  29.857  29.866
127 A   128 A   129 A   130 A   131 A   132 A   133 A   134 A                  
 29.887  29.973  36.693 130.562 130.572 130.596 154.337 166.146
135 A   136 A   137 A   138 A   139 A   140 A   141 A   142 A                  
219.2151912.257
143 A   144 A                                                                  

 Beta MOs, Restricted
 -- Occupied --                  
******* -180.90 -169.71 -169.71 -169.71 -104.85  -80.06  -37.96
  1 A     2 A     3 A     4 A     5 A     6 A     7 A     8 A                  
-33.147 -33.141 -33.141 -24.331 -24.329 -24.329 -24.323 -24.323
  9 A    10 A    11 A    12 A    13 A    14 A    15 A    16 A                  
-15.628 -10.574  -8.042  -8.040  -8.039  -7.599  -7.274  -5.510
 17 A    18 A    19 A    20 A    21 A    22 A    23 A    24 A                  
 -5.495  -5.494  -5.492  -5.490  -5.489  -2.435  -2.427  -2.427
 25 A    26 A    27 A    28 A    29 A    30 A    31 A    32 A                  
 -2.409  -2.409  -1.197  -1.108  -0.880  -0.718  -0.588  -0.553
 33 A    34 A    35 A    36 A    37 A    38 A    39 A    40 A                  
 -0.527  -0.468  -0.466  -0.429  -0.377  -0.376
 41 A    42 A    43 A    44 A    45 A    46 A                                  
 -- Virtual --                   
  0.011   0.027   0.060   0.069   0.087   0.089   0.127   0.147
 47 A    48 A    49 A    50 A    51 A    52 A    53 A    54 A                  
  0.150   0.158   0.196   0.224   0.232   0.240   0.251   0.291
 55 A    56 A    57 A    58 A    59 A    60 A    61 A    62 A                  
  0.322   0.328   0.349   0.389   0.391   0.462   0.533   0.566
 63 A    64 A    65 A    66 A    67 A    68 A    69 A    70 A                  
  0.572   0.594   0.613   0.616   0.633   0.689   0.780   0.825
 71 A    72 A    73 A    74 A    75 A    76 A    77 A    78 A                  
  0.845   0.894   0.906   0.943   1.037   1.073   1.138   1.145
 79 A    80 A    81 A    82 A    83 A    84 A    85 A    86 A                  
  1.150   1.158   1.189   1.190   1.337   1.423   1.486   1.525
 87 A    88 A    89 A    90 A    91 A    92 A    93 A    94 A                  
  1.554   1.603   1.784   1.869   2.008   2.271   2.339   2.434
 95 A    96 A    97 A    98 A    99 A   100 A   101 A   102 A                  
  2.547   2.610   2.648   2.736   2.949   4.250   4.272   4.461
103 A   104 A   105 A   106 A   107 A   108 A   109 A   110 A                  
  4.474   4.489   4.505   4.546   4.720   4.869   6.510   6.527
111 A   112 A   113 A   114 A   115 A   116 A   117 A   118 A                  
  6.559   7.525  10.359  14.705  14.809  14.934  26.675  26.721
119 A   120 A   121 A   122 A   123 A   124 A   125 A   126 A                  
 26.991  28.958  29.504  29.518  29.535  29.850  29.857  29.866
127 A   128 A   129 A   130 A   131 A   132 A   133 A   134 A                  
 29.887  29.973  36.693 130.562 130.572 130.596 154.337 166.146
135 A   136 A   137 A   138 A   139 A   140 A   141 A   142 A                  
219.2151912.257
143 A   144 A                                                                  

 Occupation and symmetry of molecular orbitals

 Point group: C1 (1 irreducible representation).

                           A     All 
 -------------------------------------
 All molecular orbitals:
  - Alpha                  144   144 
  - Beta                   144   144 
 -------------------------------------
 Alpha orbitals:
  - Frozen occupied        29    29  
  - Active occupied        17    17  
  - Active virtual         98    98  
  - Frozen virtual         0     0   
 -------------------------------------
 Beta orbitals:
  - Frozen occupied        29    29  
  - Active occupied        17    17  
  - Active virtual         98    98  
  - Frozen virtual         0     0   
 -------------------------------------

 Import integrals:   CPU 0.00 s  wall 0.00 s

 Import integrals:   CPU 74.56 s  wall 13.07 s

 MP2 amplitudes:   CPU 0.17 s  wall 0.12 s

Running a double precision version
           CCSD T amplitudes will be solved using DIIS.

           Start     Size      MaxIter   EConv     TConv     
           3         7         100       1.00e-07  1.00e-05  
 ------------------------------------------------------------------------------
           Energy (a.u.)   Ediff      Tdiff       Comment
 ------------------------------------------------------------------------------
         -7772.13167405                           
     1   -7772.12373801   7.94e-03   7.82e-01     
     2   -7772.14703984   2.33e-02   1.16e-01     
     3   -7772.14559610   1.44e-03   5.08e-02     
     4   -7772.14810548   2.51e-03   1.70e-02     Switched to DIIS steps.
     5   -7772.14902975   9.24e-04   1.24e-02     
     6   -7772.14908920   5.95e-05   2.67e-03     
     7   -7772.14910230   1.31e-05   1.56e-03     
     8   -7772.14911033   8.03e-06   4.44e-04     
     9   -7772.14911189   1.56e-06   2.30e-04     
    10   -7772.14911156   3.30e-07   6.74e-05     
    11   -7772.14911147   8.13e-08   2.94e-05     
    12   -7772.14911141   6.33e-08   1.05e-05     
    13   -7772.14911139   2.32e-08   4.58e-06     
 ------------------------------------------------------------------------------
         -7772.14911139                           CCSD T converged.

End of double precision
 SCF energy                 = -7771.49420652
 MP2 energy                 = -7772.13167405
 CCSD correlation energy     =    -0.65490486
 CCSD total energy           = -7772.14911139

 CCSD  T1^2 = 0.0168  T2^2 = 0.2743  Leading amplitudes:

 Amplitude    Orbitals with energies
  0.0311       46 (A) A                  ->    47 (A) A                   
              -0.3756                          0.0111                     
  0.0311       46 (A) B                  ->    47 (A) B                   
              -0.3756                          0.0111                     
  0.0304       44 (A) A                  ->    48 (A) A                   
              -0.4290                          0.0269                     
  0.0304       44 (A) B                  ->    48 (A) B                   
              -0.4290                          0.0269                     

 Amplitude    Orbitals with energies
 -0.0505       41 (A) A      41 (A) B    ->    47 (A) A      47 (A) B     
              -0.5272       -0.5272            0.0111        0.0111       
  0.0505       41 (A) A      41 (A) B    ->    47 (A) B      47 (A) A     
              -0.5272       -0.5272            0.0111        0.0111       
  0.0505       41 (A) B      41 (A) A    ->    47 (A) A      47 (A) B     
              -0.5272       -0.5272            0.0111        0.0111       
 -0.0505       41 (A) B      41 (A) A    ->    47 (A) B      47 (A) A     
              -0.5272       -0.5272            0.0111        0.0111       

 Computing CCSD intemediates for later calculations in double precision
 Finished.

Running a double precision version
           CCSD Lambda amplitudes will be solved using DIIS.
           Start     Size      MaxIter   EConv     LConv     
           3         7         100       1.00e-07  1.00e-05  
 ------------------------------------------------------------------------------
            Enorm      Ldiff       Comment
 ------------------------------------------------------------------------------
     1     5.43e-02   4.02e-02     
     2     1.56e-02   6.17e-03     
     3     6.71e-03   1.86e-03     
     4     3.92e-03   1.26e-03     Switched to DIIS steps.
     5     1.18e-03   7.71e-04     
     6     5.53e-04   1.96e-04     
     7     1.90e-04   5.79e-05     
     8     8.62e-05   6.64e-06     
     9     3.17e-05   4.80e-07     
    10     1.45e-05   3.17e-07     
    11     6.12e-06   3.72e-07     
    12     3.30e-06   7.55e-08     
    13     1.65e-06   1.11e-07     
    14     7.73e-07   7.74e-09     
    15     3.69e-07   5.52e-08     
    16     1.56e-07   1.78e-08     
    17     8.09e-08   7.68e-09     
 ------------------------------------------------------------------------------
                                   CCSD Lambda converged.

 Computing density matrices in double precision...
           Orbital response amplitudes will be solved using DIIS.
           Start     Size      MaxIter   EConv     LConv     
           3         7         100       1.00e-06  1.00e-06  
 ------------------------------------------------------------------------------
            Enorm      Ldiff       Comment
 ------------------------------------------------------------------------------
     1     8.60e-02   1.38e-02     
     2     5.08e-02   1.56e-02     
     3     4.36e-02   9.49e-03     
     4     4.56e-03   1.16e-02     Switched to DIIS steps.
     5     2.80e-03   3.37e-04     
     6     7.87e-04   3.94e-04     
     7     6.84e-04   1.71e-04     
     8     1.28e-04   1.65e-04     
     9     3.30e-05   9.42e-06     
    10     1.03e-05   2.69e-06     
    11     2.58e-06   4.23e-07     
    12     8.91e-07   3.06e-07     
 ------------------------------------------------------------------------------
                                   Orbital response converged.

 Computing density matrices... Done.
 CCSD calculation:   CPU 1834.62 s  wall 319.85 s

 Transferring MO TPDM to AO TPDM
 Transferring g2_o1o1o1o1
 Transferring g2_o1o1o1v1
 Transferring g2_o1o1v1v1
 Transferring g2_o1v1o1v1
 Transferring g2_o1v1v1v1
 Transferring g2_v1v1v1v1
 Adding separable TPDM
 Computing TPDM gradient
 --------------------------------------------------------
 2e gradient
  Atom          X               Y               Z
 --------------------------------------------------------
    1        -54.594689       19.792657       -0.000000  
    2         -0.343870      -20.855631       -0.000000  
    3         29.810165      -21.347318        0.000000  
    4         25.128394       22.410292        0.000000  
 --------------------------------------------------------
 --------------------------------------------------------
 Final gradient
  Atom          X               Y               Z
 --------------------------------------------------------
    1        -54.594689       19.792657       -0.000000  
    2         -0.343870      -20.855631       -0.000000  
    3         29.810165      -21.347318        0.000000  
    4         25.128394       22.410292        0.000000  
 --------------------------------------------------------
 Analytic gradient from two-electron contribution:   CPU 375.91 s  wall 73.42 s

 Total ccman2 time:   CPU 2291.66 s  wall 407.99 s


 --------------------------------------------------------------

                    Orbital Energies (a.u.)
 --------------------------------------------------------------

 Alpha MOs
 -- Occupied --
********-180.9042-169.7112-169.7098-169.7097-104.8475 -80.0622 -37.9578
-33.1472 -33.1409 -33.1407 -24.3315 -24.3294 -24.3292 -24.3232 -24.3232
-15.6281 -10.5742  -8.0420  -8.0395  -8.0393  -7.5992  -7.2742  -5.5101
 -5.4950  -5.4943  -5.4918  -5.4901  -5.4895  -2.4346  -2.4274  -2.4268
 -2.4093  -2.4093  -1.1968  -1.1077  -0.8799  -0.7179  -0.5883  -0.5532
 -0.5272  -0.4681  -0.4659  -0.4290  -0.3772  -0.3756
 -- Virtual --
  0.0111   0.0269   0.0596   0.0695   0.0865   0.0893   0.1272   0.1472
  0.1496   0.1580   0.1959   0.2245   0.2324   0.2403   0.2511   0.2912
  0.3221   0.3281   0.3488   0.3888   0.3915   0.4620   0.5331   0.5664
  0.5716   0.5945   0.6125   0.6161   0.6331   0.6890   0.7804   0.8253
  0.8450   0.8942   0.9061   0.9432   1.0366   1.0727   1.1375   1.1447
  1.1497   1.1584   1.1886   1.1895   1.3367   1.4234   1.4855   1.5255
  1.5536   1.6031   1.7837   1.8692   2.0083   2.2707   2.3388   2.4340
  2.5467   2.6101   2.6475   2.7361   2.9490   4.2496   4.2723   4.4606
  4.4743   4.4891   4.5047   4.5464   4.7197   4.8690   6.5098   6.5268
  6.5590   7.5246  10.3594  14.7052  14.8088  14.9337  26.6753  26.7212
 26.9909  28.9581  29.5036  29.5176  29.5354  29.8504  29.8566  29.8659
 29.8868  29.9733  36.6928 130.5624 130.5721 130.5957 154.3373 166.1464
219.21491912.2573
 --------------------------------------------------------------

          Ground-State Mulliken Net Atomic Charges

     Atom                 Charge (a.u.)
  ----------------------------------------
      1 I                     0.200438
      2 N                    -0.350101
      3 P                     0.339486
      4 Cl                   -0.189824
  ----------------------------------------
  Sum of atomic charges =    -0.000000

 -----------------------------------------------------------------
                    Cartesian Multipole Moments
 -----------------------------------------------------------------
    Charge (ESU x 10^10)
                 0.0000
    Dipole Moment (Debye)
         X       0.1662      Y       0.2006      Z      -0.0000
       Tot       0.2604
    Quadrupole Moments (Debye-Ang)
        XX     -57.5539     XY      -5.6246     YY     -62.0966
        XZ       0.0000     YZ       0.0000     ZZ     -59.2938
    Octopole Moments (Debye-Ang^2)
       XXX      64.6723    XXY      -0.2406    XYY      19.2410
       YYY     -15.3701    XXZ       0.0000    XYZ       0.0000
       YYZ      -0.0000    XZZ      15.3271    YZZ      -1.8437
       ZZZ      -0.0000
    Hexadecapole Moments (Debye-Ang^3)
      XXXX   -1058.1124   XXXY     -31.8115   XXYY    -219.8827
      XYYY      -1.0065   YYYY    -292.5002   XXXZ       0.0000
      XXYZ      -0.0000   XYYZ       0.0000   YYYZ      -0.0000
      XXZZ    -188.9636   XYZZ      -3.0076   YYZZ     -61.4760
      XZZZ       0.0000   YZZZ       0.0000   ZZZZ     -78.8954
 -----------------------------------------------------------------
 DrvMan completing analytic gradient of the correlated energy
 Correlated dipole moment
            1
    1   0.0653715
    2   0.0789050
    3  -0.0000000
 Energy read as -7772.149111388
 Full Analytical Gradient: (in a.u., or Hartree/Bohr)
             1             2             3             4
    1   -0.00004649    0.00008468   -0.00005124    0.00001305
    2    0.00003061    0.00005506   -0.00032214    0.00023647
    3   -0.00000000    0.00000000   -0.00000000    0.00000000
 Gradient time:  CPU 0.81 s  wall 0.83 s
 ----------------------------------------------------------------
             Standard Nuclear Orientation (Angstroms)
    I     Atom           X                Y                Z
 ----------------------------------------------------------------
    1      I       1.3095021655    -0.1369272474     0.0000000000
    2      N      -0.2579561729     1.1824817838    -0.0000000000
    3      P      -1.7991237092     1.0401063024     0.0010000000
    4      Cl     -2.3888862309    -0.9777542890     0.0000000000
 ----------------------------------------------------------------
 Nuclear Repulsion Energy =   468.9358504104 hartrees
 There are       46 alpha and       46 beta electrons

                       Distance Matrix (Angstroms)
             I (  1)   N (  2)   P (  3)
   N (  2)  2.048845
   P (  3)  3.323998  1.547730
   Cl(  4)  3.792765  3.034383  2.102280

 Requested basis set is 6-311++G(d,p)
 There are 56 shells and 144 basis functions
 A cutoff of  1.0D-14 yielded   1322 shell pairs
 There are      9435 function pairs (     10563 Cartesian)
 Smallest overlap matrix eigenvalue = 2.35E-03
 Guess MOs from SCF MO coefficient file

 -----------------------------------------------------------------------
  General SCF calculation program by
  Eric Jon Sundstrom, Paul Horn, Yuezhi Mao, Dmitri Zuev, Alec White,
  David Stuck, Shaama M.S., Shane Yost, Joonho Lee, David Small,
  Daniel Levine, Susi Lehtola, Hugh Burton, Evgeny Epifanovsky
 -----------------------------------------------------------------------
 Hartree-Fock
 using 6 threads for integral computing
 -------------------------------------------------------
 OpenMP Integral computing Module                
 Release: version 2.0, May 2017, Q-Chem Inc. Pleasanton 
 -------------------------------------------------------
 A restricted SCF calculation will be
 performed using DIIS
 SCF converges when DIIS error is below 1.0e-08
 ---------------------------------------
  Cycle       Energy         DIIS error
 ---------------------------------------
    1   -7771.4942081445      1.34e-05  
    2   -7771.4942088556      3.67e-06  
    3   -7771.4942089338      1.99e-06  
    4   -7771.4942089475      8.06e-07  
    5   -7771.4942089510      2.69e-07  
    6   -7771.4942089518      1.02e-07  
    7   -7771.4942089519      3.35e-08  
    8   -7771.4942089519      1.24e-08  
    9   -7771.4942089519      5.20e-09  Convergence criterion met
 ---------------------------------------
 SCF time:   CPU 8.53s  wall 2.00s 
 SCF   energy in the final basis set =    -7771.4942089519
 Total energy in the final basis set =    -7771.4942089519


 ------------------------------------------------------------------------------

   CCMAN2: suite of methods based on coupled cluster
           and equation of motion theories.

   Components:
   * libvmm-1.3-trunk
     by Evgeny Epifanovsky, Ilya Kaliman.
   * libtensor-2.5-trunk
     by Evgeny Epifanovsky, Michael Wormit, Dmitry Zuev, Sam Manzer, 
        Ilya Kaliman.
   * libcc-2.5-trunk
     by Evgeny Epifanovsky, Arik Landau, Tomasz Kus, Kirill Khistyaev, 
        Dmitry Zuev, Prashant Manohar, Xintian Feng, Anna Krylov, 
        Matthew Goldey, Alec White, Thomas Jagau, Kaushik Nanda, 
        Anastasia Gunina, Alexander Kunitsa, Joonho Lee.

   CCMAN original authors:
   Anna I. Krylov, C. David Sherrill, Steven R. Gwaltney,
   Edward F. C. Byrd (2000)
   Sergey V. Levchenko, Lyudmila V. Slipchenko, Tao Wang,
   Ana-Maria C. Cristian (2003)
   Piotr A. Pieniazek, C. Melania Oana, Evgeny Epifanovsky (2007)
   Prashant Manohar (2009)

 ------------------------------------------------------------------------------


 Allocating and initializing 30808MB of RAM...
 Calculation will run on 6 cores.


 Alpha MOs, Restricted
 -- Occupied --                  
******* -180.90 -169.71 -169.71 -169.71 -104.85  -80.06  -37.96
  1 A     2 A     3 A     4 A     5 A     6 A     7 A     8 A                  
-33.147 -33.141 -33.141 -24.332 -24.329 -24.329 -24.323 -24.323
  9 A    10 A    11 A    12 A    13 A    14 A    15 A    16 A                  
-15.628 -10.574  -8.042  -8.039  -8.039  -7.599  -7.274  -5.510
 17 A    18 A    19 A    20 A    21 A    22 A    23 A    24 A                  
 -5.495  -5.494  -5.492  -5.490  -5.490  -2.435  -2.427  -2.427
 25 A    26 A    27 A    28 A    29 A    30 A    31 A    32 A                  
 -2.409  -2.409  -1.197  -1.107  -0.880  -0.718  -0.588  -0.553
 33 A    34 A    35 A    36 A    37 A    38 A    39 A    40 A                  
 -0.527  -0.468  -0.466  -0.429  -0.377  -0.376
 41 A    42 A    43 A    44 A    45 A    46 A                                  
 -- Virtual --                   
  0.011   0.027   0.060   0.069   0.087   0.089   0.127   0.147
 47 A    48 A    49 A    50 A    51 A    52 A    53 A    54 A                  
  0.150   0.158   0.196   0.224   0.232   0.240   0.251   0.291
 55 A    56 A    57 A    58 A    59 A    60 A    61 A    62 A                  
  0.322   0.328   0.349   0.389   0.391   0.462   0.533   0.566
 63 A    64 A    65 A    66 A    67 A    68 A    69 A    70 A                  
  0.572   0.594   0.613   0.616   0.633   0.689   0.780   0.826
 71 A    72 A    73 A    74 A    75 A    76 A    77 A    78 A                  
  0.845   0.894   0.906   0.943   1.037   1.073   1.138   1.145
 79 A    80 A    81 A    82 A    83 A    84 A    85 A    86 A                  
  1.150   1.158   1.188   1.189   1.337   1.423   1.485   1.525
 87 A    88 A    89 A    90 A    91 A    92 A    93 A    94 A                  
  1.554   1.603   1.784   1.869   2.008   2.271   2.339   2.434
 95 A    96 A    97 A    98 A    99 A   100 A   101 A   102 A                  
  2.547   2.610   2.648   2.736   2.949   4.250   4.272   4.461
103 A   104 A   105 A   106 A   107 A   108 A   109 A   110 A                  
  4.474   4.489   4.505   4.546   4.720   4.869   6.510   6.527
111 A   112 A   113 A   114 A   115 A   116 A   117 A   118 A                  
  6.559   7.525  10.360  14.705  14.809  14.934  26.675  26.721
119 A   120 A   121 A   122 A   123 A   124 A   125 A   126 A                  
 26.990  28.958  29.504  29.518  29.535  29.850  29.857  29.866
127 A   128 A   129 A   130 A   131 A   132 A   133 A   134 A                  
 29.887  29.973  36.693 130.562 130.572 130.596 154.337 166.146
135 A   136 A   137 A   138 A   139 A   140 A   141 A   142 A                  
219.2151912.257
143 A   144 A                                                                  

 Beta MOs, Restricted
 -- Occupied --                  
******* -180.90 -169.71 -169.71 -169.71 -104.85  -80.06  -37.96
  1 A     2 A     3 A     4 A     5 A     6 A     7 A     8 A                  
-33.147 -33.141 -33.141 -24.332 -24.329 -24.329 -24.323 -24.323
  9 A    10 A    11 A    12 A    13 A    14 A    15 A    16 A                  
-15.628 -10.574  -8.042  -8.039  -8.039  -7.599  -7.274  -5.510
 17 A    18 A    19 A    20 A    21 A    22 A    23 A    24 A                  
 -5.495  -5.494  -5.492  -5.490  -5.490  -2.435  -2.427  -2.427
 25 A    26 A    27 A    28 A    29 A    30 A    31 A    32 A                  
 -2.409  -2.409  -1.197  -1.107  -0.880  -0.718  -0.588  -0.553
 33 A    34 A    35 A    36 A    37 A    38 A    39 A    40 A                  
 -0.527  -0.468  -0.466  -0.429  -0.377  -0.376
 41 A    42 A    43 A    44 A    45 A    46 A                                  
 -- Virtual --                   
  0.011   0.027   0.060   0.069   0.087   0.089   0.127   0.147
 47 A    48 A    49 A    50 A    51 A    52 A    53 A    54 A                  
  0.150   0.158   0.196   0.224   0.232   0.240   0.251   0.291
 55 A    56 A    57 A    58 A    59 A    60 A    61 A    62 A                  
  0.322   0.328   0.349   0.389   0.391   0.462   0.533   0.566
 63 A    64 A    65 A    66 A    67 A    68 A    69 A    70 A                  
  0.572   0.594   0.613   0.616   0.633   0.689   0.780   0.826
 71 A    72 A    73 A    74 A    75 A    76 A    77 A    78 A                  
  0.845   0.894   0.906   0.943   1.037   1.073   1.138   1.145
 79 A    80 A    81 A    82 A    83 A    84 A    85 A    86 A                  
  1.150   1.158   1.188   1.189   1.337   1.423   1.485   1.525
 87 A    88 A    89 A    90 A    91 A    92 A    93 A    94 A                  
  1.554   1.603   1.784   1.869   2.008   2.271   2.339   2.434
 95 A    96 A    97 A    98 A    99 A   100 A   101 A   102 A                  
  2.547   2.610   2.648   2.736   2.949   4.250   4.272   4.461
103 A   104 A   105 A   106 A   107 A   108 A   109 A   110 A                  
  4.474   4.489   4.505   4.546   4.720   4.869   6.510   6.527
111 A   112 A   113 A   114 A   115 A   116 A   117 A   118 A                  
  6.559   7.525  10.360  14.705  14.809  14.934  26.675  26.721
119 A   120 A   121 A   122 A   123 A   124 A   125 A   126 A                  
 26.990  28.958  29.504  29.518  29.535  29.850  29.857  29.866
127 A   128 A   129 A   130 A   131 A   132 A   133 A   134 A                  
 29.887  29.973  36.693 130.562 130.572 130.596 154.337 166.146
135 A   136 A   137 A   138 A   139 A   140 A   141 A   142 A                  
219.2151912.257
143 A   144 A                                                                  

 Occupation and symmetry of molecular orbitals

 Point group: C1 (1 irreducible representation).

                           A     All 
 -------------------------------------
 All molecular orbitals:
  - Alpha                  144   144 
  - Beta                   144   144 
 -------------------------------------
 Alpha orbitals:
  - Frozen occupied        29    29  
  - Active occupied        17    17  
  - Active virtual         98    98  
  - Frozen virtual         0     0   
 -------------------------------------
 Beta orbitals:
  - Frozen occupied        29    29  
  - Active occupied        17    17  
  - Active virtual         98    98  
  - Frozen virtual         0     0   
 -------------------------------------

 Import integrals:   CPU 0.00 s  wall 0.00 s

 Import integrals:   CPU 74.36 s  wall 13.00 s

 MP2 amplitudes:   CPU 0.27 s  wall 0.48 s

Running a double precision version
           CCSD T amplitudes will be solved using DIIS.

           Start     Size      MaxIter   EConv     TConv     
           3         7         100       1.00e-07  1.00e-05  
 ------------------------------------------------------------------------------
           Energy (a.u.)   Ediff      Tdiff       Comment
 ------------------------------------------------------------------------------
         -7772.13166810                           
     1   -7772.12373579   7.93e-03   7.82e-01     
     2   -7772.14703917   2.33e-02   1.16e-01     
     3   -7772.14559554   1.44e-03   5.08e-02     
     4   -7772.14810530   2.51e-03   1.70e-02     Switched to DIIS steps.
     5   -7772.14902996   9.25e-04   1.24e-02     
     6   -7772.14908948   5.95e-05   2.67e-03     
     7   -7772.14910259   1.31e-05   1.56e-03     
     8   -7772.14911062   8.03e-06   4.44e-04     
     9   -7772.14911217   1.55e-06   2.30e-04     
    10   -7772.14911185   3.29e-07   6.74e-05     
    11   -7772.14911176   8.09e-08   2.93e-05     
    12   -7772.14911170   6.32e-08   1.05e-05     
    13   -7772.14911168   2.30e-08   4.58e-06     
 ------------------------------------------------------------------------------
         -7772.14911168                           CCSD T converged.

End of double precision
 SCF energy                 = -7771.49420895
 MP2 energy                 = -7772.13166810
 CCSD correlation energy     =    -0.65490273
 CCSD total energy           = -7772.14911168

 CCSD  T1^2 = 0.0168  T2^2 = 0.2743  Leading amplitudes:

 Amplitude    Orbitals with energies
 -0.0311       46 (A) A                  ->    47 (A) A                   
              -0.3756                          0.0111                     
 -0.0311       46 (A) B                  ->    47 (A) B                   
              -0.3756                          0.0111                     
  0.0304       44 (A) A                  ->    48 (A) A                   
              -0.4291                          0.0268                     
  0.0304       44 (A) B                  ->    48 (A) B                   
              -0.4291                          0.0268                     

 Amplitude    Orbitals with energies
 -0.0507       41 (A) A      41 (A) B    ->    47 (A) A      47 (A) B     
              -0.5271       -0.5271            0.0111        0.0111       
  0.0507       41 (A) A      41 (A) B    ->    47 (A) B      47 (A) A     
              -0.5271       -0.5271            0.0111        0.0111       
  0.0507       41 (A) B      41 (A) A    ->    47 (A) A      47 (A) B     
              -0.5271       -0.5271            0.0111        0.0111       
 -0.0507       41 (A) B      41 (A) A    ->    47 (A) B      47 (A) A     
              -0.5271       -0.5271            0.0111        0.0111       

 Computing CCSD intemediates for later calculations in double precision
 Finished.

Running a double precision version
           CCSD Lambda amplitudes will be solved using DIIS.
           Start     Size      MaxIter   EConv     LConv     
           3         7         100       1.00e-07  1.00e-05  
 ------------------------------------------------------------------------------
            Enorm      Ldiff       Comment
 ------------------------------------------------------------------------------
     1     5.43e-02   4.02e-02     
     2     1.56e-02   6.17e-03     
     3     6.71e-03   1.86e-03     
     4     3.92e-03   1.26e-03     Switched to DIIS steps.
     5     1.19e-03   7.72e-04     
     6     5.53e-04   1.96e-04     
     7     1.90e-04   5.79e-05     
     8     8.63e-05   6.63e-06     
     9     3.17e-05   4.65e-07     
    10     1.46e-05   3.09e-07     
    11     6.15e-06   3.68e-07     
    12     3.32e-06   7.42e-08     
    13     1.66e-06   1.12e-07     
    14     7.75e-07   8.33e-09     
    15     3.70e-07   5.56e-08     
    16     1.57e-07   1.79e-08     
    17     8.11e-08   7.71e-09     
 ------------------------------------------------------------------------------
                                   CCSD Lambda converged.

 Computing density matrices in double precision...
           Orbital response amplitudes will be solved using DIIS.
           Start     Size      MaxIter   EConv     LConv     
           3         7         100       1.00e-06  1.00e-06  
 ------------------------------------------------------------------------------
            Enorm      Ldiff       Comment
 ------------------------------------------------------------------------------
     1     8.60e-02   1.38e-02     
     2     5.08e-02   1.56e-02     
     3     4.36e-02   9.52e-03     
     4     4.53e-03   1.16e-02     Switched to DIIS steps.
     5     2.78e-03   3.20e-04     
     6     7.91e-04   3.91e-04     
     7     6.86e-04   1.72e-04     
     8     1.28e-04   1.66e-04     
     9     3.30e-05   9.35e-06     
    10     1.03e-05   2.71e-06     
    11     2.60e-06   4.20e-07     
    12     8.95e-07   3.08e-07     
 ------------------------------------------------------------------------------
                                   Orbital response converged.

 Computing density matrices... Done.
 CCSD calculation:   CPU 1831.72 s  wall 319.23 s

 Transferring MO TPDM to AO TPDM
 Transferring g2_o1o1o1o1
 Transferring g2_o1o1o1v1
 Transferring g2_o1o1v1v1
 Transferring g2_o1v1o1v1
 Transferring g2_o1v1v1v1
 Transferring g2_v1v1v1v1
 Adding separable TPDM
 Computing TPDM gradient
 --------------------------------------------------------
 2e gradient
  Atom          X               Y               Z
 --------------------------------------------------------
    1        -54.590535       19.797920        0.004633  
    2         -0.346874      -20.841522        0.013575  
    3         29.818466      -21.355449       -0.025955  
    4         25.118943       22.399052        0.007748  
 --------------------------------------------------------
 --------------------------------------------------------
 Final gradient
  Atom          X               Y               Z
 --------------------------------------------------------
    1        -54.590535       19.797920        0.004633  
    2         -0.346874      -20.841522        0.013575  
    3         29.818466      -21.355449       -0.025955  
    4         25.118943       22.399052        0.007748  
 --------------------------------------------------------
 Analytic gradient from two-electron contribution:   CPU 374.50 s  wall 72.69 s

 Total ccman2 time:   CPU 2287.79 s  wall 407.15 s


 --------------------------------------------------------------

                    Orbital Energies (a.u.)
 --------------------------------------------------------------

 Alpha MOs
 -- Occupied --
********-180.9043-169.7112-169.7098-169.7098-104.8473 -80.0623 -37.9579
-33.1473 -33.1410 -33.1407 -24.3316 -24.3295 -24.3292 -24.3233 -24.3233
-15.6281 -10.5740  -8.0418  -8.0393  -8.0391  -7.5993  -7.2743  -5.5102
 -5.4950  -5.4944  -5.4919  -5.4902  -5.4895  -2.4347  -2.4275  -2.4268
 -2.4094  -2.4094  -1.1968  -1.1075  -0.8800  -0.7178  -0.5882  -0.5532
 -0.5271  -0.4680  -0.4657  -0.4291  -0.3772  -0.3756
 -- Virtual --
  0.0111   0.0268   0.0596   0.0695   0.0865   0.0893   0.1272   0.1473
  0.1495   0.1579   0.1959   0.2244   0.2324   0.2403   0.2511   0.2912
  0.3221   0.3281   0.3488   0.3888   0.3914   0.4620   0.5332   0.5663
  0.5717   0.5945   0.6126   0.6161   0.6331   0.6891   0.7804   0.8255
  0.8451   0.8942   0.9061   0.9431   1.0366   1.0727   1.1377   1.1448
  1.1499   1.1585   1.1885   1.1895   1.3367   1.4232   1.4851   1.5254
  1.5536   1.6031   1.7837   1.8692   2.0081   2.2706   2.3386   2.4340
  2.5467   2.6102   2.6476   2.7360   2.9490   4.2495   4.2722   4.4605
  4.4742   4.4892   4.5047   4.5463   4.7197   4.8689   6.5098   6.5268
  6.5590   7.5246  10.3596  14.7052  14.8088  14.9337  26.6754  26.7213
 26.9903  28.9581  29.5036  29.5176  29.5354  29.8504  29.8566  29.8659
 29.8867  29.9733  36.6927 130.5624 130.5720 130.5956 154.3372 166.1464
219.21501912.2573
 --------------------------------------------------------------

          Ground-State Mulliken Net Atomic Charges

     Atom                 Charge (a.u.)
  ----------------------------------------
      1 I                     0.200770
      2 N                    -0.350017
      3 P                     0.339793
      4 Cl                   -0.190546
  ----------------------------------------
  Sum of atomic charges =     0.000000

 -----------------------------------------------------------------
                    Cartesian Multipole Moments
 -----------------------------------------------------------------
    Charge (ESU x 10^10)
                -0.0000
    Dipole Moment (Debye)
         X       0.1709      Y       0.2077      Z       0.0018
       Tot       0.2689
    Quadrupole Moments (Debye-Ang)
        XX     -57.5610     XY      -5.6433     YY     -62.0909
        XZ      -0.0023     YZ       0.0011     ZZ     -59.2945
    Octopole Moments (Debye-Ang^2)
       XXX      64.7178    XXY      -0.2116    XYY      19.2376
       YYY     -15.3839    XXZ      -0.0085    XYZ      -0.0026
       YYZ      -0.0132    XZZ      15.3340    YZZ      -1.8501
       ZZZ      -0.0334
    Hexadecapole Moments (Debye-Ang^3)
      XXXX   -1058.2312   XXXY     -31.8753   XXYY    -219.9045
      XYYY      -0.9959   YYYY    -292.6322   XXXZ       0.0670
      XXYZ      -0.0106   XYYZ       0.0274   YYYZ      -0.0357
      XXZZ    -188.9750   XYZZ      -3.0004   YYZZ     -61.4984
      XZZZ       0.0615   YZZZ      -0.0367   ZZZZ     -78.8962
 -----------------------------------------------------------------
 DrvMan completing analytic gradient of the correlated energy
 Correlated dipole moment
            1
    1   0.0672277
    2   0.0816994
    3   0.0007095
 Energy read as -7772.149111678
 Full Analytical Gradient: (in a.u., or Hartree/Bohr)
             1             2             3             4
    1   -0.00000627    0.00004317   -0.00003747    0.00000056
    2    0.00000909   -0.00000369   -0.00002282    0.00001742
    3    0.00001934   -0.00004452    0.00003958   -0.00001440
 Gradient time:  CPU 0.75 s  wall 0.76 s
 ----------------------------------------------------------------
             Standard Nuclear Orientation (Angstroms)
    I     Atom           X                Y                Z
 ----------------------------------------------------------------
    1      I       1.3095021655    -0.1369272474     0.0000000000
    2      N      -0.2579561729     1.1824817838    -0.0000000000
    3      P      -1.7991237092     1.0401063024    -0.0000000000
    4      Cl     -2.3878862309    -0.9777542890     0.0000000000
 ----------------------------------------------------------------
 Nuclear Repulsion Energy =   468.9815622347 hartrees
 There are       46 alpha and       46 beta electrons

                       Distance Matrix (Angstroms)
             I (  1)   N (  2)   P (  3)
   N (  2)  2.048845
   P (  3)  3.323998  1.547730
   Cl(  4)  3.791790  3.033681  2.102000

 Requested basis set is 6-311++G(d,p)
 There are 56 shells and 144 basis functions
 A cutoff of  1.0D-14 yielded   1322 shell pairs
 There are      9435 function pairs (     10563 Cartesian)
 Smallest overlap matrix eigenvalue = 2.35E-03
 Guess MOs from SCF MO coefficient file

 -----------------------------------------------------------------------
  General SCF calculation program by
  Eric Jon Sundstrom, Paul Horn, Yuezhi Mao, Dmitri Zuev, Alec White,
  David Stuck, Shaama M.S., Shane Yost, Joonho Lee, David Small,
  Daniel Levine, Susi Lehtola, Hugh Burton, Evgeny Epifanovsky
 -----------------------------------------------------------------------
 Hartree-Fock
 using 6 threads for integral computing
 -------------------------------------------------------
 OpenMP Integral computing Module                
 Release: version 2.0, May 2017, Q-Chem Inc. Pleasanton 
 -------------------------------------------------------
 A restricted SCF calculation will be
 performed using DIIS
 SCF converges when DIIS error is below 1.0e-08
 ---------------------------------------
  Cycle       Energy         DIIS error
 ---------------------------------------
    1   -7771.4942125151      9.32e-06  
    2   -7771.4942129131      2.66e-06  
    3   -7771.4942129691      1.01e-06  
    4   -7771.4942129747      6.01e-07  
    5   -7771.4942129768      1.95e-07  
    6   -7771.4942129770      8.17e-08  
    7   -7771.4942129771      3.17e-08  
    8   -7771.4942129771      1.15e-08  
    9   -7771.4942129772      3.65e-09  Convergence criterion met
 ---------------------------------------
 SCF time:   CPU 8.30s  wall 2.00s 
 SCF   energy in the final basis set =    -7771.4942129772
 Total energy in the final basis set =    -7771.4942129772


 ------------------------------------------------------------------------------

   CCMAN2: suite of methods based on coupled cluster
           and equation of motion theories.

   Components:
   * libvmm-1.3-trunk
     by Evgeny Epifanovsky, Ilya Kaliman.
   * libtensor-2.5-trunk
     by Evgeny Epifanovsky, Michael Wormit, Dmitry Zuev, Sam Manzer, 
        Ilya Kaliman.
   * libcc-2.5-trunk
     by Evgeny Epifanovsky, Arik Landau, Tomasz Kus, Kirill Khistyaev, 
        Dmitry Zuev, Prashant Manohar, Xintian Feng, Anna Krylov, 
        Matthew Goldey, Alec White, Thomas Jagau, Kaushik Nanda, 
        Anastasia Gunina, Alexander Kunitsa, Joonho Lee.

   CCMAN original authors:
   Anna I. Krylov, C. David Sherrill, Steven R. Gwaltney,
   Edward F. C. Byrd (2000)
   Sergey V. Levchenko, Lyudmila V. Slipchenko, Tao Wang,
   Ana-Maria C. Cristian (2003)
   Piotr A. Pieniazek, C. Melania Oana, Evgeny Epifanovsky (2007)
   Prashant Manohar (2009)

 ------------------------------------------------------------------------------


 Allocating and initializing 30808MB of RAM...
 Calculation will run on 6 cores.


 Alpha MOs, Restricted
 -- Occupied --                  
******* -180.90 -169.71 -169.71 -169.71 -104.85  -80.06  -37.96
  1 A     2 A     3 A     4 A     5 A     6 A     7 A     8 A                  
-33.147 -33.141 -33.141 -24.332 -24.329 -24.329 -24.323 -24.323
  9 A    10 A    11 A    12 A    13 A    14 A    15 A    16 A                  
-15.628 -10.574  -8.042  -8.039  -8.039  -7.599  -7.274  -5.510
 17 A    18 A    19 A    20 A    21 A    22 A    23 A    24 A                  
 -5.495  -5.494  -5.492  -5.490  -5.490  -2.435  -2.427  -2.427
 25 A    26 A    27 A    28 A    29 A    30 A    31 A    32 A                  
 -2.409  -2.409  -1.197  -1.108  -0.880  -0.718  -0.588  -0.553
 33 A    34 A    35 A    36 A    37 A    38 A    39 A    40 A                  
 -0.527  -0.468  -0.466  -0.429  -0.377  -0.376
 41 A    42 A    43 A    44 A    45 A    46 A                                  
 -- Virtual --                   
  0.011   0.027   0.060   0.069   0.087   0.089   0.127   0.147
 47 A    48 A    49 A    50 A    51 A    52 A    53 A    54 A                  
  0.150   0.158   0.196   0.224   0.232   0.240   0.251   0.291
 55 A    56 A    57 A    58 A    59 A    60 A    61 A    62 A                  
  0.322   0.328   0.349   0.389   0.391   0.462   0.533   0.566
 63 A    64 A    65 A    66 A    67 A    68 A    69 A    70 A                  
  0.572   0.594   0.613   0.616   0.633   0.689   0.780   0.825
 71 A    72 A    73 A    74 A    75 A    76 A    77 A    78 A                  
  0.845   0.894   0.906   0.943   1.037   1.073   1.138   1.145
 79 A    80 A    81 A    82 A    83 A    84 A    85 A    86 A                  
  1.150   1.158   1.189   1.190   1.337   1.423   1.485   1.525
 87 A    88 A    89 A    90 A    91 A    92 A    93 A    94 A                  
  1.554   1.603   1.784   1.869   2.008   2.271   2.339   2.434
 95 A    96 A    97 A    98 A    99 A   100 A   101 A   102 A                  
  2.547   2.610   2.648   2.736   2.949   4.250   4.272   4.461
103 A   104 A   105 A   106 A   107 A   108 A   109 A   110 A                  
  4.474   4.489   4.505   4.546   4.720   4.869   6.510   6.527
111 A   112 A   113 A   114 A   115 A   116 A   117 A   118 A                  
  6.559   7.525  10.360  14.705  14.809  14.934  26.675  26.721
119 A   120 A   121 A   122 A   123 A   124 A   125 A   126 A                  
 26.991  28.958  29.504  29.518  29.535  29.850  29.857  29.866
127 A   128 A   129 A   130 A   131 A   132 A   133 A   134 A                  
 29.887  29.973  36.693 130.562 130.572 130.596 154.337 166.146
135 A   136 A   137 A   138 A   139 A   140 A   141 A   142 A                  
219.2151912.257
143 A   144 A                                                                  

 Beta MOs, Restricted
 -- Occupied --                  
******* -180.90 -169.71 -169.71 -169.71 -104.85  -80.06  -37.96
  1 A     2 A     3 A     4 A     5 A     6 A     7 A     8 A                  
-33.147 -33.141 -33.141 -24.332 -24.329 -24.329 -24.323 -24.323
  9 A    10 A    11 A    12 A    13 A    14 A    15 A    16 A                  
-15.628 -10.574  -8.042  -8.039  -8.039  -7.599  -7.274  -5.510
 17 A    18 A    19 A    20 A    21 A    22 A    23 A    24 A                  
 -5.495  -5.494  -5.492  -5.490  -5.490  -2.435  -2.427  -2.427
 25 A    26 A    27 A    28 A    29 A    30 A    31 A    32 A                  
 -2.409  -2.409  -1.197  -1.108  -0.880  -0.718  -0.588  -0.553
 33 A    34 A    35 A    36 A    37 A    38 A    39 A    40 A                  
 -0.527  -0.468  -0.466  -0.429  -0.377  -0.376
 41 A    42 A    43 A    44 A    45 A    46 A                                  
 -- Virtual --                   
  0.011   0.027   0.060   0.069   0.087   0.089   0.127   0.147
 47 A    48 A    49 A    50 A    51 A    52 A    53 A    54 A                  
  0.150   0.158   0.196   0.224   0.232   0.240   0.251   0.291
 55 A    56 A    57 A    58 A    59 A    60 A    61 A    62 A                  
  0.322   0.328   0.349   0.389   0.391   0.462   0.533   0.566
 63 A    64 A    65 A    66 A    67 A    68 A    69 A    70 A                  
  0.572   0.594   0.613   0.616   0.633   0.689   0.780   0.825
 71 A    72 A    73 A    74 A    75 A    76 A    77 A    78 A                  
  0.845   0.894   0.906   0.943   1.037   1.073   1.138   1.145
 79 A    80 A    81 A    82 A    83 A    84 A    85 A    86 A                  
  1.150   1.158   1.189   1.190   1.337   1.423   1.485   1.525
 87 A    88 A    89 A    90 A    91 A    92 A    93 A    94 A                  
  1.554   1.603   1.784   1.869   2.008   2.271   2.339   2.434
 95 A    96 A    97 A    98 A    99 A   100 A   101 A   102 A                  
  2.547   2.610   2.648   2.736   2.949   4.250   4.272   4.461
103 A   104 A   105 A   106 A   107 A   108 A   109 A   110 A                  
  4.474   4.489   4.505   4.546   4.720   4.869   6.510   6.527
111 A   112 A   113 A   114 A   115 A   116 A   117 A   118 A                  
  6.559   7.525  10.360  14.705  14.809  14.934  26.675  26.721
119 A   120 A   121 A   122 A   123 A   124 A   125 A   126 A                  
 26.991  28.958  29.504  29.518  29.535  29.850  29.857  29.866
127 A   128 A   129 A   130 A   131 A   132 A   133 A   134 A                  
 29.887  29.973  36.693 130.562 130.572 130.596 154.337 166.146
135 A   136 A   137 A   138 A   139 A   140 A   141 A   142 A                  
219.2151912.257
143 A   144 A                                                                  

 Occupation and symmetry of molecular orbitals

 Point group: C1 (1 irreducible representation).

                           A     All 
 -------------------------------------
 All molecular orbitals:
  - Alpha                  144   144 
  - Beta                   144   144 
 -------------------------------------
 Alpha orbitals:
  - Frozen occupied        29    29  
  - Active occupied        17    17  
  - Active virtual         98    98  
  - Frozen virtual         0     0   
 -------------------------------------
 Beta orbitals:
  - Frozen occupied        29    29  
  - Active occupied        17    17  
  - Active virtual         98    98  
  - Frozen virtual         0     0   
 -------------------------------------

 Import integrals:   CPU 0.00 s  wall 0.00 s

 Import integrals:   CPU 74.45 s  wall 12.98 s

 MP2 amplitudes:   CPU 0.29 s  wall 0.51 s

Running a double precision version
           CCSD T amplitudes will be solved using DIIS.

           Start     Size      MaxIter   EConv     TConv     
           3         7         100       1.00e-07  1.00e-05  
 ------------------------------------------------------------------------------
           Energy (a.u.)   Ediff      Tdiff       Comment
 ------------------------------------------------------------------------------
         -7772.13166572                           
     1   -7772.12373870   7.93e-03   7.82e-01     
     2   -7772.14703841   2.33e-02   1.16e-01     
     3   -7772.14559640   1.44e-03   5.08e-02     
     4   -7772.14810556   2.51e-03   1.70e-02     Switched to DIIS steps.
     5   -7772.14902999   9.24e-04   1.24e-02     
     6   -7772.14908948   5.95e-05   2.67e-03     
     7   -7772.14910258   1.31e-05   1.56e-03     
     8   -7772.14911061   8.03e-06   4.44e-04     
     9   -7772.14911216   1.55e-06   2.30e-04     
    10   -7772.14911183   3.29e-07   6.74e-05     
    11   -7772.14911175   8.11e-08   2.93e-05     
    12   -7772.14911169   6.32e-08   1.05e-05     
    13   -7772.14911166   2.30e-08   4.57e-06     
 ------------------------------------------------------------------------------
         -7772.14911166                           CCSD T converged.

End of double precision
 SCF energy                 = -7771.49421298
 MP2 energy                 = -7772.13166572
 CCSD correlation energy     =    -0.65489869
 CCSD total energy           = -7772.14911166

 CCSD  T1^2 = 0.0168  T2^2 = 0.2743  Leading amplitudes:

 Amplitude    Orbitals with energies
 -0.0311       46 (A) A                  ->    47 (A) A                   
              -0.3756                          0.0111                     
 -0.0311       46 (A) B                  ->    47 (A) B                   
              -0.3756                          0.0111                     
  0.0304       44 (A) A                  ->    48 (A) A                   
              -0.4291                          0.0269                     
  0.0304       44 (A) B                  ->    48 (A) B                   
              -0.4291                          0.0269                     

 Amplitude    Orbitals with energies
 -0.0506       41 (A) A      41 (A) B    ->    47 (A) A      47 (A) B     
              -0.5271       -0.5271            0.0111        0.0111       
  0.0506       41 (A) A      41 (A) B    ->    47 (A) B      47 (A) A     
              -0.5271       -0.5271            0.0111        0.0111       
  0.0506       41 (A) B      41 (A) A    ->    47 (A) A      47 (A) B     
              -0.5271       -0.5271            0.0111        0.0111       
 -0.0506       41 (A) B      41 (A) A    ->    47 (A) B      47 (A) A     
              -0.5271       -0.5271            0.0111        0.0111       

 Computing CCSD intemediates for later calculations in double precision
 Finished.

Running a double precision version
           CCSD Lambda amplitudes will be solved using DIIS.
           Start     Size      MaxIter   EConv     LConv     
           3         7         100       1.00e-07  1.00e-05  
 ------------------------------------------------------------------------------
            Enorm      Ldiff       Comment
 ------------------------------------------------------------------------------
     1     5.43e-02   4.02e-02     
     2     1.56e-02   6.17e-03     
     3     6.71e-03   1.86e-03     
     4     3.92e-03   1.26e-03     Switched to DIIS steps.
     5     1.18e-03   7.71e-04     
     6     5.53e-04   1.96e-04     
     7     1.90e-04   5.79e-05     
     8     8.62e-05   6.62e-06     
     9     3.17e-05   4.64e-07     
    10     1.46e-05   3.09e-07     
    11     6.14e-06   3.67e-07     
    12     3.32e-06   7.39e-08     
    13     1.66e-06   1.12e-07     
    14     7.75e-07   8.31e-09     
    15     3.70e-07   5.56e-08     
    16     1.56e-07   1.78e-08     
    17     8.10e-08   7.70e-09     
 ------------------------------------------------------------------------------
                                   CCSD Lambda converged.

 Computing density matrices in double precision...
           Orbital response amplitudes will be solved using DIIS.
           Start     Size      MaxIter   EConv     LConv     
           3         7         100       1.00e-06  1.00e-06  
 ------------------------------------------------------------------------------
            Enorm      Ldiff       Comment
 ------------------------------------------------------------------------------
     1     8.60e-02   1.38e-02     
     2     5.08e-02   1.56e-02     
     3     4.36e-02   9.51e-03     
     4     4.54e-03   1.16e-02     Switched to DIIS steps.
     5     2.79e-03   3.27e-04     
     6     7.89e-04   3.92e-04     
     7     6.85e-04   1.72e-04     
     8     1.28e-04   1.66e-04     
     9     3.30e-05   9.37e-06     
    10     1.03e-05   2.70e-06     
    11     2.60e-06   4.20e-07     
    12     8.94e-07   3.08e-07     
 ------------------------------------------------------------------------------
                                   Orbital response converged.

 Computing density matrices... Done.
 CCSD calculation:   CPU 1831.97 s  wall 319.12 s

 Transferring MO TPDM to AO TPDM
 Transferring g2_o1o1o1o1
 Transferring g2_o1o1o1v1
 Transferring g2_o1o1v1v1
 Transferring g2_o1v1o1v1
 Transferring g2_o1v1v1v1
 Transferring g2_v1v1v1v1
 Adding separable TPDM
 Computing TPDM gradient
 --------------------------------------------------------
 2e gradient
  Atom          X               Y               Z
 --------------------------------------------------------
    1        -54.598765       19.795366        0.000002  
    2         -0.346114      -20.841768       -0.000004  
    3         29.825631      -21.363642        0.000001  
    4         25.119249       22.410043        0.000000  
 --------------------------------------------------------
 --------------------------------------------------------
 Final gradient
  Atom          X               Y               Z
 --------------------------------------------------------
    1        -54.598765       19.795366        0.000002  
    2         -0.346114      -20.841768       -0.000004  
    3         29.825631      -21.363642        0.000001  
    4         25.119249       22.410043        0.000000  
 --------------------------------------------------------
 Analytic gradient from two-electron contribution:   CPU 371.77 s  wall 72.23 s

 Total ccman2 time:   CPU 2284.84 s  wall 406.36 s


 --------------------------------------------------------------

                    Orbital Energies (a.u.)
 --------------------------------------------------------------

 Alpha MOs
 -- Occupied --
********-180.9043-169.7112-169.7098-169.7097-104.8473 -80.0622 -37.9579
-33.1473 -33.1410 -33.1407 -24.3315 -24.3295 -24.3292 -24.3233 -24.3233
-15.6281 -10.5740  -8.0418  -8.0394  -8.0392  -7.5993  -7.2743  -5.5102
 -5.4950  -5.4944  -5.4918  -5.4901  -5.4895  -2.4346  -2.4275  -2.4268
 -2.4093  -2.4093  -1.1968  -1.1075  -0.8799  -0.7178  -0.5882  -0.5532
 -0.5271  -0.4680  -0.4657  -0.4291  -0.3772  -0.3756
 -- Virtual --
  0.0111   0.0269   0.0596   0.0695   0.0865   0.0893   0.1272   0.1473
  0.1496   0.1579   0.1959   0.2244   0.2325   0.2403   0.2511   0.2912
  0.3221   0.3281   0.3488   0.3888   0.3914   0.4621   0.5332   0.5664
  0.5717   0.5945   0.6126   0.6161   0.6331   0.6892   0.7804   0.8255
  0.8450   0.8942   0.9062   0.9431   1.0366   1.0727   1.1377   1.1448
  1.1499   1.1584   1.1885   1.1895   1.3367   1.4232   1.4853   1.5255
  1.5536   1.6031   1.7837   1.8693   2.0081   2.2707   2.3386   2.4340
  2.5467   2.6102   2.6476   2.7361   2.9490   4.2496   4.2723   4.4606
  4.4743   4.4892   4.5047   4.5464   4.7197   4.8689   6.5098   6.5268
  6.5590   7.5246  10.3595  14.7052  14.8089  14.9337  26.6754  26.7214
 26.9905  28.9581  29.5036  29.5176  29.5354  29.8504  29.8566  29.8659
 29.8868  29.9733  36.6928 130.5624 130.5721 130.5956 154.3372 166.1464
219.21501912.2573
 --------------------------------------------------------------

          Ground-State Mulliken Net Atomic Charges

     Atom                 Charge (a.u.)
  ----------------------------------------
      1 I                     0.200759
      2 N                    -0.350124
      3 P                     0.339763
      4 Cl                   -0.190399
  ----------------------------------------
  Sum of atomic charges =     0.000000

 -----------------------------------------------------------------
                    Cartesian Multipole Moments
 -----------------------------------------------------------------
    Charge (ESU x 10^10)
                 0.0000
    Dipole Moment (Debye)
         X       0.1687      Y       0.2067      Z      -0.0000
       Tot       0.2668
    Quadrupole Moments (Debye-Ang)
        XX     -57.5546     XY      -5.6416     YY     -62.0906
        XZ       0.0000     YZ      -0.0000     ZZ     -59.2941
    Octopole Moments (Debye-Ang^2)
       XXX      64.6538    XXY      -0.2161    XYY      19.2207
       YYY     -15.3882    XXZ       0.0000    XYZ      -0.0000
       YYZ       0.0000    XZZ      15.3190    YZZ      -1.8508
       ZZZ      -0.0000
    Hexadecapole Moments (Debye-Ang^3)
      XXXX   -1057.7828   XXXY     -31.8249   XXYY    -219.8412
      XYYY      -0.9561   YYYY    -292.6266   XXXZ       0.0000
      XXYZ      -0.0000   XYYZ       0.0000   YYYZ      -0.0000
      XXZZ    -188.9081   XYZZ      -2.9860   YYZZ     -61.4982
      XZZZ       0.0000   YZZZ      -0.0000   ZZZZ     -78.8954
 -----------------------------------------------------------------
 DrvMan completing analytic gradient of the correlated energy
 Correlated dipole moment
            1
    1   0.0663681
    2   0.0813233
    3  -0.0000001
 Energy read as -7772.149111664
 Full Analytical Gradient: (in a.u., or Hartree/Bohr)
             1             2             3             4
    1   -0.00000149    0.00001631   -0.00007070    0.00005587
    2    0.00000460   -0.00004929   -0.00003523    0.00007992
    3   -0.00000002    0.00000002   -0.00000001    0.00000000
 Gradient time:  CPU 0.73 s  wall 0.74 s
 ----------------------------------------------------------------
             Standard Nuclear Orientation (Angstroms)
    I     Atom           X                Y                Z
 ----------------------------------------------------------------
    1      I       1.3095021655    -0.1369272474     0.0000000000
    2      N      -0.2579561729     1.1824817838    -0.0000000000
    3      P      -1.7991237092     1.0401063024    -0.0000000000
    4      Cl     -2.3898862309    -0.9777542890     0.0000000000
 ----------------------------------------------------------------
 Nuclear Repulsion Energy =   468.8901857265 hartrees
 There are       46 alpha and       46 beta electrons

                       Distance Matrix (Angstroms)
             I (  1)   N (  2)   P (  3)
   N (  2)  2.048845
   P (  3)  3.323998  1.547730
   Cl(  4)  3.793740  3.035086  2.102561

 Requested basis set is 6-311++G(d,p)
 There are 56 shells and 144 basis functions
 A cutoff of  1.0D-14 yielded   1322 shell pairs
 There are      9435 function pairs (     10563 Cartesian)
 Smallest overlap matrix eigenvalue = 2.35E-03
 Guess MOs from SCF MO coefficient file

 -----------------------------------------------------------------------
  General SCF calculation program by
  Eric Jon Sundstrom, Paul Horn, Yuezhi Mao, Dmitri Zuev, Alec White,
  David Stuck, Shaama M.S., Shane Yost, Joonho Lee, David Small,
  Daniel Levine, Susi Lehtola, Hugh Burton, Evgeny Epifanovsky
 -----------------------------------------------------------------------
 Hartree-Fock
 using 6 threads for integral computing
 -------------------------------------------------------
 OpenMP Integral computing Module                
 Release: version 2.0, May 2017, Q-Chem Inc. Pleasanton 
 -------------------------------------------------------
 A restricted SCF calculation will be
 performed using DIIS
 SCF converges when DIIS error is below 1.0e-08
 ---------------------------------------
  Cycle       Energy         DIIS error
 ---------------------------------------
    1   -7771.4942045676      8.25e-06  
    2   -7771.4942048848      2.46e-06  
    3   -7771.4942049237      1.41e-06  
    4   -7771.4942049309      5.63e-07  
    5   -7771.4942049324      1.56e-07  
    6   -7771.4942049328      5.52e-08  
    7   -7771.4942049328      2.60e-08  
    8   -7771.4942049328      1.23e-08  
    9   -7771.4942049329      4.66e-09  Convergence criterion met
 ---------------------------------------
 SCF time:   CPU 8.35s  wall 2.00s 
 SCF   energy in the final basis set =    -7771.4942049329
 Total energy in the final basis set =    -7771.4942049329


 ------------------------------------------------------------------------------

   CCMAN2: suite of methods based on coupled cluster
           and equation of motion theories.

   Components:
   * libvmm-1.3-trunk
     by Evgeny Epifanovsky, Ilya Kaliman.
   * libtensor-2.5-trunk
     by Evgeny Epifanovsky, Michael Wormit, Dmitry Zuev, Sam Manzer, 
        Ilya Kaliman.
   * libcc-2.5-trunk
     by Evgeny Epifanovsky, Arik Landau, Tomasz Kus, Kirill Khistyaev, 
        Dmitry Zuev, Prashant Manohar, Xintian Feng, Anna Krylov, 
        Matthew Goldey, Alec White, Thomas Jagau, Kaushik Nanda, 
        Anastasia Gunina, Alexander Kunitsa, Joonho Lee.

   CCMAN original authors:
   Anna I. Krylov, C. David Sherrill, Steven R. Gwaltney,
   Edward F. C. Byrd (2000)
   Sergey V. Levchenko, Lyudmila V. Slipchenko, Tao Wang,
   Ana-Maria C. Cristian (2003)
   Piotr A. Pieniazek, C. Melania Oana, Evgeny Epifanovsky (2007)
   Prashant Manohar (2009)

 ------------------------------------------------------------------------------


 Allocating and initializing 30808MB of RAM...
 Calculation will run on 6 cores.


 Alpha MOs, Restricted
 -- Occupied --                  
******* -180.90 -169.71 -169.71 -169.71 -104.85  -80.06  -37.96
  1 A     2 A     3 A     4 A     5 A     6 A     7 A     8 A                  
-33.147 -33.141 -33.141 -24.332 -24.329 -24.329 -24.323 -24.323
  9 A    10 A    11 A    12 A    13 A    14 A    15 A    16 A                  
-15.628 -10.574  -8.042  -8.039  -8.039  -7.599  -7.274  -5.510
 17 A    18 A    19 A    20 A    21 A    22 A    23 A    24 A                  
 -5.495  -5.494  -5.492  -5.490  -5.490  -2.435  -2.428  -2.427
 25 A    26 A    27 A    28 A    29 A    30 A    31 A    32 A                  
 -2.409  -2.409  -1.197  -1.107  -0.880  -0.718  -0.588  -0.553
 33 A    34 A    35 A    36 A    37 A    38 A    39 A    40 A                  
 -0.527  -0.468  -0.466  -0.429  -0.377  -0.376
 41 A    42 A    43 A    44 A    45 A    46 A                                  
 -- Virtual --                   
  0.011   0.027   0.060   0.069   0.087   0.089   0.127   0.147
 47 A    48 A    49 A    50 A    51 A    52 A    53 A    54 A                  
  0.150   0.158   0.196   0.224   0.232   0.240   0.251   0.291
 55 A    56 A    57 A    58 A    59 A    60 A    61 A    62 A                  
  0.322   0.328   0.349   0.389   0.391   0.462   0.533   0.566
 63 A    64 A    65 A    66 A    67 A    68 A    69 A    70 A                  
  0.572   0.594   0.613   0.616   0.633   0.689   0.780   0.826
 71 A    72 A    73 A    74 A    75 A    76 A    77 A    78 A                  
  0.845   0.894   0.906   0.943   1.037   1.073   1.138   1.145
 79 A    80 A    81 A    82 A    83 A    84 A    85 A    86 A                  
  1.150   1.158   1.188   1.189   1.337   1.423   1.485   1.525
 87 A    88 A    89 A    90 A    91 A    92 A    93 A    94 A                  
  1.554   1.603   1.784   1.869   2.008   2.271   2.339   2.434
 95 A    96 A    97 A    98 A    99 A   100 A   101 A   102 A                  
  2.547   2.610   2.648   2.736   2.949   4.250   4.272   4.461
103 A   104 A   105 A   106 A   107 A   108 A   109 A   110 A                  
  4.474   4.489   4.505   4.546   4.720   4.869   6.510   6.527
111 A   112 A   113 A   114 A   115 A   116 A   117 A   118 A                  
  6.559   7.525  10.360  14.705  14.809  14.934  26.675  26.721
119 A   120 A   121 A   122 A   123 A   124 A   125 A   126 A                  
 26.990  28.958  29.504  29.518  29.535  29.850  29.857  29.866
127 A   128 A   129 A   130 A   131 A   132 A   133 A   134 A                  
 29.887  29.973  36.693 130.562 130.572 130.596 154.337 166.146
135 A   136 A   137 A   138 A   139 A   140 A   141 A   142 A                  
219.2151912.257
143 A   144 A                                                                  

 Beta MOs, Restricted
 -- Occupied --                  
******* -180.90 -169.71 -169.71 -169.71 -104.85  -80.06  -37.96
  1 A     2 A     3 A     4 A     5 A     6 A     7 A     8 A                  
-33.147 -33.141 -33.141 -24.332 -24.329 -24.329 -24.323 -24.323
  9 A    10 A    11 A    12 A    13 A    14 A    15 A    16 A                  
-15.628 -10.574  -8.042  -8.039  -8.039  -7.599  -7.274  -5.510
 17 A    18 A    19 A    20 A    21 A    22 A    23 A    24 A                  
 -5.495  -5.494  -5.492  -5.490  -5.490  -2.435  -2.428  -2.427
 25 A    26 A    27 A    28 A    29 A    30 A    31 A    32 A                  
 -2.409  -2.409  -1.197  -1.107  -0.880  -0.718  -0.588  -0.553
 33 A    34 A    35 A    36 A    37 A    38 A    39 A    40 A                  
 -0.527  -0.468  -0.466  -0.429  -0.377  -0.376
 41 A    42 A    43 A    44 A    45 A    46 A                                  
 -- Virtual --                   
  0.011   0.027   0.060   0.069   0.087   0.089   0.127   0.147
 47 A    48 A    49 A    50 A    51 A    52 A    53 A    54 A                  
  0.150   0.158   0.196   0.224   0.232   0.240   0.251   0.291
 55 A    56 A    57 A    58 A    59 A    60 A    61 A    62 A                  
  0.322   0.328   0.349   0.389   0.391   0.462   0.533   0.566
 63 A    64 A    65 A    66 A    67 A    68 A    69 A    70 A                  
  0.572   0.594   0.613   0.616   0.633   0.689   0.780   0.826
 71 A    72 A    73 A    74 A    75 A    76 A    77 A    78 A                  
  0.845   0.894   0.906   0.943   1.037   1.073   1.138   1.145
 79 A    80 A    81 A    82 A    83 A    84 A    85 A    86 A                  
  1.150   1.158   1.188   1.189   1.337   1.423   1.485   1.525
 87 A    88 A    89 A    90 A    91 A    92 A    93 A    94 A                  
  1.554   1.603   1.784   1.869   2.008   2.271   2.339   2.434
 95 A    96 A    97 A    98 A    99 A   100 A   101 A   102 A                  
  2.547   2.610   2.648   2.736   2.949   4.250   4.272   4.461
103 A   104 A   105 A   106 A   107 A   108 A   109 A   110 A                  
  4.474   4.489   4.505   4.546   4.720   4.869   6.510   6.527
111 A   112 A   113 A   114 A   115 A   116 A   117 A   118 A                  
  6.559   7.525  10.360  14.705  14.809  14.934  26.675  26.721
119 A   120 A   121 A   122 A   123 A   124 A   125 A   126 A                  
 26.990  28.958  29.504  29.518  29.535  29.850  29.857  29.866
127 A   128 A   129 A   130 A   131 A   132 A   133 A   134 A                  
 29.887  29.973  36.693 130.562 130.572 130.596 154.337 166.146
135 A   136 A   137 A   138 A   139 A   140 A   141 A   142 A                  
219.2151912.257
143 A   144 A                                                                  

 Occupation and symmetry of molecular orbitals

 Point group: C1 (1 irreducible representation).

                           A     All 
 -------------------------------------
 All molecular orbitals:
  - Alpha                  144   144 
  - Beta                   144   144 
 -------------------------------------
 Alpha orbitals:
  - Frozen occupied        29    29  
  - Active occupied        17    17  
  - Active virtual         98    98  
  - Frozen virtual         0     0   
 -------------------------------------
 Beta orbitals:
  - Frozen occupied        29    29  
  - Active occupied        17    17  
  - Active virtual         98    98  
  - Frozen virtual         0     0   
 -------------------------------------

 Import integrals:   CPU 0.00 s  wall 0.00 s

 Import integrals:   CPU 75.63 s  wall 13.45 s

 MP2 amplitudes:   CPU 0.17 s  wall 0.12 s

Running a double precision version
           CCSD T amplitudes will be solved using DIIS.

           Start     Size      MaxIter   EConv     TConv     
           3         7         100       1.00e-07  1.00e-05  
 ------------------------------------------------------------------------------
           Energy (a.u.)   Ediff      Tdiff       Comment
 ------------------------------------------------------------------------------
         -7772.13167044                           
     1   -7772.12373286   7.94e-03   7.82e-01     
     2   -7772.14703990   2.33e-02   1.16e-01     
     3   -7772.14559466   1.45e-03   5.08e-02     
     4   -7772.14810501   2.51e-03   1.70e-02     Switched to DIIS steps.
     5   -7772.14902990   9.25e-04   1.24e-02     
     6   -7772.14908945   5.96e-05   2.67e-03     
     7   -7772.14910257   1.31e-05   1.56e-03     
     8   -7772.14911060   8.04e-06   4.45e-04     
     9   -7772.14911216   1.55e-06   2.30e-04     
    10   -7772.14911183   3.30e-07   6.74e-05     
    11   -7772.14911175   8.08e-08   2.93e-05     
    12   -7772.14911168   6.32e-08   1.05e-05     
    13   -7772.14911166   2.30e-08   4.58e-06     
 ------------------------------------------------------------------------------
         -7772.14911166                           CCSD T converged.

End of double precision
 SCF energy                 = -7771.49420493
 MP2 energy                 = -7772.13167044
 CCSD correlation energy     =    -0.65490673
 CCSD total energy           = -7772.14911166

 CCSD  T1^2 = 0.0168  T2^2 = 0.2743  Leading amplitudes:

 Amplitude    Orbitals with energies
 -0.0311       46 (A) A                  ->    47 (A) A                   
              -0.3756                          0.0110                     
 -0.0311       46 (A) B                  ->    47 (A) B                   
              -0.3756                          0.0110                     
  0.0304       44 (A) A                  ->    48 (A) A                   
              -0.4291                          0.0268                     
  0.0304       44 (A) B                  ->    48 (A) B                   
              -0.4291                          0.0268                     

 Amplitude    Orbitals with energies
 -0.0507       41 (A) A      41 (A) B    ->    47 (A) A      47 (A) B     
              -0.5270       -0.5270            0.0110        0.0110       
  0.0507       41 (A) A      41 (A) B    ->    47 (A) B      47 (A) A     
              -0.5270       -0.5270            0.0110        0.0110       
  0.0507       41 (A) B      41 (A) A    ->    47 (A) A      47 (A) B     
              -0.5270       -0.5270            0.0110        0.0110       
 -0.0507       41 (A) B      41 (A) A    ->    47 (A) B      47 (A) A     
              -0.5270       -0.5270            0.0110        0.0110       

 Computing CCSD intemediates for later calculations in double precision
 Finished.

Running a double precision version
           CCSD Lambda amplitudes will be solved using DIIS.
           Start     Size      MaxIter   EConv     LConv     
           3         7         100       1.00e-07  1.00e-05  
 ------------------------------------------------------------------------------
            Enorm      Ldiff       Comment
 ------------------------------------------------------------------------------
     1     5.44e-02   4.02e-02     
     2     1.56e-02   6.18e-03     
     3     6.72e-03   1.86e-03     
     4     3.92e-03   1.26e-03     Switched to DIIS steps.
     5     1.19e-03   7.72e-04     
     6     5.53e-04   1.96e-04     
     7     1.90e-04   5.80e-05     
     8     8.63e-05   6.63e-06     
     9     3.18e-05   4.67e-07     
    10     1.46e-05   3.10e-07     
    11     6.15e-06   3.68e-07     
    12     3.33e-06   7.44e-08     
    13     1.66e-06   1.13e-07     
    14     7.76e-07   8.35e-09     
    15     3.70e-07   5.57e-08     
    16     1.57e-07   1.79e-08     
    17     8.11e-08   7.72e-09     
 ------------------------------------------------------------------------------
                                   CCSD Lambda converged.

 Computing density matrices in double precision...
           Orbital response amplitudes will be solved using DIIS.
           Start     Size      MaxIter   EConv     LConv     
           3         7         100       1.00e-06  1.00e-06  
 ------------------------------------------------------------------------------
            Enorm      Ldiff       Comment
 ------------------------------------------------------------------------------
     1     8.61e-02   1.38e-02     
     2     5.08e-02   1.56e-02     
     3     4.36e-02   9.53e-03     
     4     4.52e-03   1.16e-02     Switched to DIIS steps.
     5     2.77e-03   3.14e-04     
     6     7.93e-04   3.89e-04     
     7     6.87e-04   1.73e-04     
     8     1.28e-04   1.66e-04     
     9     3.31e-05   9.32e-06     
    10     1.03e-05   2.71e-06     
    11     2.61e-06   4.19e-07     
    12     8.95e-07   3.08e-07     
 ------------------------------------------------------------------------------
                                   Orbital response converged.

 Computing density matrices... Done.
 CCSD calculation:   CPU 1830.93 s  wall 319.13 s

 Transferring MO TPDM to AO TPDM
 Transferring g2_o1o1o1o1
 Transferring g2_o1o1o1v1
 Transferring g2_o1o1v1v1
 Transferring g2_o1v1o1v1
 Transferring g2_o1v1v1v1
 Transferring g2_v1v1v1v1
 Adding separable TPDM
 Computing TPDM gradient
 --------------------------------------------------------
 2e gradient
  Atom          X               Y               Z
 --------------------------------------------------------
    1        -54.582319       19.800475        0.000000  
    2         -0.347643      -20.841284       -0.000000  
    3         29.811326      -21.347253       -0.000000  
    4         25.118636       22.388063        0.000000  
 --------------------------------------------------------
 --------------------------------------------------------
 Final gradient
  Atom          X               Y               Z
 --------------------------------------------------------
    1        -54.582319       19.800475        0.000000  
    2         -0.347643      -20.841284       -0.000000  
    3         29.811326      -21.347253       -0.000000  
    4         25.118636       22.388063        0.000000  
 --------------------------------------------------------
 Analytic gradient from two-electron contribution:   CPU 374.60 s  wall 72.66 s

 Total ccman2 time:   CPU 2288.14 s  wall 406.92 s


 --------------------------------------------------------------

                    Orbital Energies (a.u.)
 --------------------------------------------------------------

 Alpha MOs
 -- Occupied --
********-180.9043-169.7112-169.7098-169.7098-104.8473 -80.0623 -37.9579
-33.1473 -33.1410 -33.1407 -24.3316 -24.3295 -24.3293 -24.3233 -24.3233
-15.6282 -10.5740  -8.0418  -8.0393  -8.0391  -7.5993  -7.2743  -5.5102
 -5.4950  -5.4944  -5.4919  -5.4902  -5.4895  -2.4347  -2.4275  -2.4268
 -2.4094  -2.4094  -1.1968  -1.1075  -0.8800  -0.7178  -0.5882  -0.5532
 -0.5270  -0.4680  -0.4658  -0.4291  -0.3772  -0.3756
 -- Virtual --
  0.0110   0.0268   0.0596   0.0694   0.0865   0.0893   0.1272   0.1473
  0.1495   0.1580   0.1959   0.2244   0.2324   0.2403   0.2511   0.2912
  0.3221   0.3281   0.3488   0.3888   0.3915   0.4620   0.5332   0.5663
  0.5717   0.5945   0.6125   0.6161   0.6330   0.6890   0.7804   0.8256
  0.8451   0.8942   0.9060   0.9431   1.0367   1.0727   1.1377   1.1448
  1.1498   1.1585   1.1884   1.1894   1.3367   1.4232   1.4849   1.5254
  1.5536   1.6031   1.7837   1.8692   2.0081   2.2706   2.3385   2.4340
  2.5467   2.6103   2.6475   2.7359   2.9489   4.2495   4.2722   4.4605
  4.4742   4.4892   4.5047   4.5463   4.7196   4.8689   6.5097   6.5267
  6.5590   7.5246  10.3596  14.7052  14.8088  14.9337  26.6754  26.7212
 26.9901  28.9581  29.5036  29.5175  29.5353  29.8504  29.8565  29.8659
 29.8867  29.9733  36.6927 130.5624 130.5720 130.5956 154.3372 166.1464
219.21501912.2573
 --------------------------------------------------------------

          Ground-State Mulliken Net Atomic Charges

     Atom                 Charge (a.u.)
  ----------------------------------------
      1 I                     0.200780
      2 N                    -0.349909
      3 P                     0.339823
      4 Cl                   -0.190694
  ----------------------------------------
  Sum of atomic charges =    -0.000000

 -----------------------------------------------------------------
                    Cartesian Multipole Moments
 -----------------------------------------------------------------
    Charge (ESU x 10^10)
                 0.0000
    Dipole Moment (Debye)
         X       0.1731      Y       0.2086      Z      -0.0000
       Tot       0.2711
    Quadrupole Moments (Debye-Ang)
        XX     -57.5674     XY      -5.6449     YY     -62.0912
        XZ       0.0000     YZ      -0.0000     ZZ     -59.2948
    Octopole Moments (Debye-Ang^2)
       XXX      64.7819    XXY      -0.2071    XYY      19.2544
       YYY     -15.3797    XXZ      -0.0000    XYZ       0.0000
       YYZ      -0.0000    XZZ      15.3489    YZZ      -1.8493
       ZZZ      -0.0000
    Hexadecapole Moments (Debye-Ang^3)
      XXXX   -1058.6798   XXXY     -31.9258   XXYY    -219.9677
      XYYY      -1.0356   YYYY    -292.6377   XXXZ       0.0000
      XXYZ      -0.0000   XYYZ       0.0000   YYYZ      -0.0000
      XXZZ    -189.0419   XYZZ      -3.0148   YYZZ     -61.4985
      XZZZ       0.0000   YZZZ      -0.0000   ZZZZ     -78.8968
 -----------------------------------------------------------------
 DrvMan completing analytic gradient of the correlated energy
 Correlated dipole moment
            1
    1   0.0680883
    2   0.0820754
    3  -0.0000000
 Energy read as -7772.149111662
 Full Analytical Gradient: (in a.u., or Hartree/Bohr)
             1             2             3             4
    1   -0.00001104    0.00006936   -0.00000361   -0.00005472
    2    0.00001356    0.00004187   -0.00001052   -0.00004492
    3   -0.00000000    0.00000000   -0.00000000   -0.00000000
 Gradient time:  CPU 0.77 s  wall 0.78 s
 ----------------------------------------------------------------
             Standard Nuclear Orientation (Angstroms)
    I     Atom           X                Y                Z
 ----------------------------------------------------------------
    1      I       1.3095021655    -0.1369272474     0.0000000000
    2      N      -0.2579561729     1.1824817838    -0.0000000000
    3      P      -1.7991237092     1.0401063024    -0.0000000000
    4      Cl     -2.3888862309    -0.9767542890     0.0000000000
 ----------------------------------------------------------------
 Nuclear Repulsion Energy =   468.9774037597 hartrees
 There are       46 alpha and       46 beta electrons

                       Distance Matrix (Angstroms)
             I (  1)   N (  2)   P (  3)
   N (  2)  2.048845
   P (  3)  3.323998  1.547730
   Cl(  4)  3.792543  3.033672  2.101320

 Requested basis set is 6-311++G(d,p)
 There are 56 shells and 144 basis functions
 A cutoff of  1.0D-14 yielded   1322 shell pairs
 There are      9435 function pairs (     10563 Cartesian)
 Smallest overlap matrix eigenvalue = 2.35E-03
 Guess MOs from SCF MO coefficient file

 -----------------------------------------------------------------------
  General SCF calculation program by
  Eric Jon Sundstrom, Paul Horn, Yuezhi Mao, Dmitri Zuev, Alec White,
  David Stuck, Shaama M.S., Shane Yost, Joonho Lee, David Small,
  Daniel Levine, Susi Lehtola, Hugh Burton, Evgeny Epifanovsky
 -----------------------------------------------------------------------
 Hartree-Fock
 using 6 threads for integral computing
 -------------------------------------------------------
 OpenMP Integral computing Module                
 Release: version 2.0, May 2017, Q-Chem Inc. Pleasanton 
 -------------------------------------------------------
 A restricted SCF calculation will be
 performed using DIIS
 SCF converges when DIIS error is below 1.0e-08
 ---------------------------------------
  Cycle       Energy         DIIS error
 ---------------------------------------
    1   -7771.4942161541      9.58e-06  
    2   -7771.4942164952      2.60e-06  
    3   -7771.4942165264      1.52e-06  
    4   -7771.4942165337      5.93e-07  
    5   -7771.4942165350      1.72e-07  
    6   -7771.4942165355      6.51e-08  
    7   -7771.4942165355      2.61e-08  
    8   -7771.4942165356      1.11e-08  
    9   -7771.4942165356      4.49e-09  Convergence criterion met
 ---------------------------------------
 SCF time:   CPU 8.32s  wall 2.00s 
 SCF   energy in the final basis set =    -7771.4942165356
 Total energy in the final basis set =    -7771.4942165356


 ------------------------------------------------------------------------------

   CCMAN2: suite of methods based on coupled cluster
           and equation of motion theories.

   Components:
   * libvmm-1.3-trunk
     by Evgeny Epifanovsky, Ilya Kaliman.
   * libtensor-2.5-trunk
     by Evgeny Epifanovsky, Michael Wormit, Dmitry Zuev, Sam Manzer, 
        Ilya Kaliman.
   * libcc-2.5-trunk
     by Evgeny Epifanovsky, Arik Landau, Tomasz Kus, Kirill Khistyaev, 
        Dmitry Zuev, Prashant Manohar, Xintian Feng, Anna Krylov, 
        Matthew Goldey, Alec White, Thomas Jagau, Kaushik Nanda, 
        Anastasia Gunina, Alexander Kunitsa, Joonho Lee.

   CCMAN original authors:
   Anna I. Krylov, C. David Sherrill, Steven R. Gwaltney,
   Edward F. C. Byrd (2000)
   Sergey V. Levchenko, Lyudmila V. Slipchenko, Tao Wang,
   Ana-Maria C. Cristian (2003)
   Piotr A. Pieniazek, C. Melania Oana, Evgeny Epifanovsky (2007)
   Prashant Manohar (2009)

 ------------------------------------------------------------------------------


 Allocating and initializing 30808MB of RAM...
 Calculation will run on 6 cores.


 Alpha MOs, Restricted
 -- Occupied --                  
******* -180.90 -169.71 -169.71 -169.71 -104.85  -80.06  -37.96
  1 A     2 A     3 A     4 A     5 A     6 A     7 A     8 A                  
-33.147 -33.141 -33.141 -24.332 -24.329 -24.329 -24.323 -24.323
  9 A    10 A    11 A    12 A    13 A    14 A    15 A    16 A                  
-15.628 -10.574  -8.042  -8.039  -8.039  -7.599  -7.274  -5.510
 17 A    18 A    19 A    20 A    21 A    22 A    23 A    24 A                  
 -5.495  -5.494  -5.492  -5.490  -5.489  -2.435  -2.427  -2.427
 25 A    26 A    27 A    28 A    29 A    30 A    31 A    32 A                  
 -2.409  -2.409  -1.197  -1.108  -0.880  -0.718  -0.588  -0.553
 33 A    34 A    35 A    36 A    37 A    38 A    39 A    40 A                  
 -0.527  -0.468  -0.466  -0.429  -0.377  -0.376
 41 A    42 A    43 A    44 A    45 A    46 A                                  
 -- Virtual --                   
  0.011   0.027   0.060   0.069   0.087   0.089   0.127   0.147
 47 A    48 A    49 A    50 A    51 A    52 A    53 A    54 A                  
  0.150   0.158   0.196   0.224   0.232   0.240   0.251   0.291
 55 A    56 A    57 A    58 A    59 A    60 A    61 A    62 A                  
  0.322   0.328   0.349   0.389   0.391   0.462   0.533   0.566
 63 A    64 A    65 A    66 A    67 A    68 A    69 A    70 A                  
  0.572   0.594   0.613   0.616   0.633   0.689   0.780   0.825
 71 A    72 A    73 A    74 A    75 A    76 A    77 A    78 A                  
  0.845   0.894   0.906   0.943   1.037   1.073   1.138   1.145
 79 A    80 A    81 A    82 A    83 A    84 A    85 A    86 A                  
  1.150   1.158   1.189   1.190   1.337   1.423   1.486   1.525
 87 A    88 A    89 A    90 A    91 A    92 A    93 A    94 A                  
  1.554   1.603   1.784   1.869   2.008   2.271   2.339   2.434
 95 A    96 A    97 A    98 A    99 A   100 A   101 A   102 A                  
  2.547   2.610   2.648   2.736   2.949   4.250   4.272   4.461
103 A   104 A   105 A   106 A   107 A   108 A   109 A   110 A                  
  4.474   4.489   4.505   4.546   4.720   4.869   6.510   6.527
111 A   112 A   113 A   114 A   115 A   116 A   117 A   118 A                  
  6.559   7.525  10.359  14.705  14.809  14.934  26.675  26.721
119 A   120 A   121 A   122 A   123 A   124 A   125 A   126 A                  
 26.991  28.958  29.504  29.518  29.535  29.850  29.857  29.866
127 A   128 A   129 A   130 A   131 A   132 A   133 A   134 A                  
 29.887  29.973  36.693 130.562 130.572 130.596 154.337 166.146
135 A   136 A   137 A   138 A   139 A   140 A   141 A   142 A                  
219.2151912.257
143 A   144 A                                                                  

 Beta MOs, Restricted
 -- Occupied --                  
******* -180.90 -169.71 -169.71 -169.71 -104.85  -80.06  -37.96
  1 A     2 A     3 A     4 A     5 A     6 A     7 A     8 A                  
-33.147 -33.141 -33.141 -24.332 -24.329 -24.329 -24.323 -24.323
  9 A    10 A    11 A    12 A    13 A    14 A    15 A    16 A                  
-15.628 -10.574  -8.042  -8.039  -8.039  -7.599  -7.274  -5.510
 17 A    18 A    19 A    20 A    21 A    22 A    23 A    24 A                  
 -5.495  -5.494  -5.492  -5.490  -5.489  -2.435  -2.427  -2.427
 25 A    26 A    27 A    28 A    29 A    30 A    31 A    32 A                  
 -2.409  -2.409  -1.197  -1.108  -0.880  -0.718  -0.588  -0.553
 33 A    34 A    35 A    36 A    37 A    38 A    39 A    40 A                  
 -0.527  -0.468  -0.466  -0.429  -0.377  -0.376
 41 A    42 A    43 A    44 A    45 A    46 A                                  
 -- Virtual --                   
  0.011   0.027   0.060   0.069   0.087   0.089   0.127   0.147
 47 A    48 A    49 A    50 A    51 A    52 A    53 A    54 A                  
  0.150   0.158   0.196   0.224   0.232   0.240   0.251   0.291
 55 A    56 A    57 A    58 A    59 A    60 A    61 A    62 A                  
  0.322   0.328   0.349   0.389   0.391   0.462   0.533   0.566
 63 A    64 A    65 A    66 A    67 A    68 A    69 A    70 A                  
  0.572   0.594   0.613   0.616   0.633   0.689   0.780   0.825
 71 A    72 A    73 A    74 A    75 A    76 A    77 A    78 A                  
  0.845   0.894   0.906   0.943   1.037   1.073   1.138   1.145
 79 A    80 A    81 A    82 A    83 A    84 A    85 A    86 A                  
  1.150   1.158   1.189   1.190   1.337   1.423   1.486   1.525
 87 A    88 A    89 A    90 A    91 A    92 A    93 A    94 A                  
  1.554   1.603   1.784   1.869   2.008   2.271   2.339   2.434
 95 A    96 A    97 A    98 A    99 A   100 A   101 A   102 A                  
  2.547   2.610   2.648   2.736   2.949   4.250   4.272   4.461
103 A   104 A   105 A   106 A   107 A   108 A   109 A   110 A                  
  4.474   4.489   4.505   4.546   4.720   4.869   6.510   6.527
111 A   112 A   113 A   114 A   115 A   116 A   117 A   118 A                  
  6.559   7.525  10.359  14.705  14.809  14.934  26.675  26.721
119 A   120 A   121 A   122 A   123 A   124 A   125 A   126 A                  
 26.991  28.958  29.504  29.518  29.535  29.850  29.857  29.866
127 A   128 A   129 A   130 A   131 A   132 A   133 A   134 A                  
 29.887  29.973  36.693 130.562 130.572 130.596 154.337 166.146
135 A   136 A   137 A   138 A   139 A   140 A   141 A   142 A                  
219.2151912.257
143 A   144 A                                                                  

 Occupation and symmetry of molecular orbitals

 Point group: C1 (1 irreducible representation).

                           A     All 
 -------------------------------------
 All molecular orbitals:
  - Alpha                  144   144 
  - Beta                   144   144 
 -------------------------------------
 Alpha orbitals:
  - Frozen occupied        29    29  
  - Active occupied        17    17  
  - Active virtual         98    98  
  - Frozen virtual         0     0   
 -------------------------------------
 Beta orbitals:
  - Frozen occupied        29    29  
  - Active occupied        17    17  
  - Active virtual         98    98  
  - Frozen virtual         0     0   
 -------------------------------------

 Import integrals:   CPU 0.00 s  wall 0.00 s

 Import integrals:   CPU 74.74 s  wall 13.14 s

 MP2 amplitudes:   CPU 0.18 s  wall 0.13 s

Running a double precision version
           CCSD T amplitudes will be solved using DIIS.

           Start     Size      MaxIter   EConv     TConv     
           3         7         100       1.00e-07  1.00e-05  
 ------------------------------------------------------------------------------
           Energy (a.u.)   Ediff      Tdiff       Comment
 ------------------------------------------------------------------------------
         -7772.13166821                           
     1   -7772.12374128   7.93e-03   7.82e-01     
     2   -7772.14703850   2.33e-02   1.16e-01     
     3   -7772.14559695   1.44e-03   5.07e-02     
     4   -7772.14810567   2.51e-03   1.70e-02     Switched to DIIS steps.
     5   -7772.14902984   9.24e-04   1.24e-02     
     6   -7772.14908928   5.94e-05   2.67e-03     
     7   -7772.14910239   1.31e-05   1.56e-03     
     8   -7772.14911041   8.03e-06   4.44e-04     
     9   -7772.14911197   1.55e-06   2.30e-04     
    10   -7772.14911164   3.29e-07   6.74e-05     
    11   -7772.14911155   8.13e-08   2.94e-05     
    12   -7772.14911149   6.33e-08   1.05e-05     
    13   -7772.14911147   2.31e-08   4.58e-06     
 ------------------------------------------------------------------------------
         -7772.14911147                           CCSD T converged.

End of double precision
 SCF energy                 = -7771.49421654
 MP2 energy                 = -7772.13166821
 CCSD correlation energy     =    -0.65489493
 CCSD total energy           = -7772.14911147

 CCSD  T1^2 = 0.0168  T2^2 = 0.2743  Leading amplitudes:

 Amplitude    Orbitals with energies
  0.0311       46 (A) A                  ->    47 (A) A                   
              -0.3756                          0.0111                     
  0.0311       46 (A) B                  ->    47 (A) B                   
              -0.3756                          0.0111                     
  0.0304       44 (A) A                  ->    48 (A) A                   
              -0.4291                          0.0269                     
  0.0304       44 (A) B                  ->    48 (A) B                   
              -0.4291                          0.0269                     

 Amplitude    Orbitals with energies
 -0.0505       41 (A) A      41 (A) B    ->    47 (A) A      47 (A) B     
              -0.5271       -0.5271            0.0111        0.0111       
  0.0505       41 (A) A      41 (A) B    ->    47 (A) B      47 (A) A     
              -0.5271       -0.5271            0.0111        0.0111       
  0.0505       41 (A) B      41 (A) A    ->    47 (A) A      47 (A) B     
              -0.5271       -0.5271            0.0111        0.0111       
 -0.0505       41 (A) B      41 (A) A    ->    47 (A) B      47 (A) A     
              -0.5271       -0.5271            0.0111        0.0111       

 Computing CCSD intemediates for later calculations in double precision
 Finished.

Running a double precision version
           CCSD Lambda amplitudes will be solved using DIIS.
           Start     Size      MaxIter   EConv     LConv     
           3         7         100       1.00e-07  1.00e-05  
 ------------------------------------------------------------------------------
            Enorm      Ldiff       Comment
 ------------------------------------------------------------------------------
     1     5.43e-02   4.02e-02     
     2     1.55e-02   6.17e-03     
     3     6.71e-03   1.86e-03     
     4     3.91e-03   1.26e-03     Switched to DIIS steps.
     5     1.18e-03   7.71e-04     
     6     5.52e-04   1.96e-04     
     7     1.90e-04   5.79e-05     
     8     8.62e-05   6.64e-06     
     9     3.17e-05   4.77e-07     
    10     1.45e-05   3.15e-07     
    11     6.12e-06   3.71e-07     
    12     3.31e-06   7.48e-08     
    13     1.65e-06   1.11e-07     
    14     7.73e-07   7.94e-09     
    15     3.70e-07   5.53e-08     
    16     1.56e-07   1.78e-08     
    17     8.09e-08   7.68e-09     
 ------------------------------------------------------------------------------
                                   CCSD Lambda converged.

 Computing density matrices in double precision...
           Orbital response amplitudes will be solved using DIIS.
           Start     Size      MaxIter   EConv     LConv     
           3         7         100       1.00e-06  1.00e-06  
 ------------------------------------------------------------------------------
            Enorm      Ldiff       Comment
 ------------------------------------------------------------------------------
     1     8.60e-02   1.38e-02     
     2     5.08e-02   1.55e-02     
     3     4.36e-02   9.49e-03     
     4     4.55e-03   1.16e-02     Switched to DIIS steps.
     5     2.80e-03   3.35e-04     
     6     7.87e-04   3.94e-04     
     7     6.84e-04   1.71e-04     
     8     1.28e-04   1.65e-04     
     9     3.30e-05   9.41e-06     
    10     1.03e-05   2.69e-06     
    11     2.58e-06   4.22e-07     
    12     8.91e-07   3.06e-07     
 ------------------------------------------------------------------------------
                                   Orbital response converged.

 Computing density matrices... Done.
 CCSD calculation:   CPU 1834.24 s  wall 319.91 s

 Transferring MO TPDM to AO TPDM
 Transferring g2_o1o1o1o1
 Transferring g2_o1o1o1v1
 Transferring g2_o1o1v1v1
 Transferring g2_o1v1o1v1
 Transferring g2_o1v1v1v1
 Transferring g2_v1v1v1v1
 Adding separable TPDM
 Computing TPDM gradient
 --------------------------------------------------------
 2e gradient
  Atom          X               Y               Z
 --------------------------------------------------------
    1        -54.593492       19.800712       -0.000000  
    2         -0.347959      -20.841081        0.000000  
    3         29.811399      -21.366253       -0.000000  
    4         25.130053       22.406622        0.000000  
 --------------------------------------------------------
 --------------------------------------------------------
 Final gradient
  Atom          X               Y               Z
 --------------------------------------------------------
    1        -54.593492       19.800712       -0.000000  
    2         -0.347959      -20.841081        0.000000  
    3         29.811399      -21.366253       -0.000000  
    4         25.130053       22.406622        0.000000  
 --------------------------------------------------------
 Analytic gradient from two-electron contribution:   CPU 375.58 s  wall 73.32 s

 Total ccman2 time:   CPU 2291.14 s  wall 408.10 s


 --------------------------------------------------------------

                    Orbital Energies (a.u.)
 --------------------------------------------------------------

 Alpha MOs
 -- Occupied --
********-180.9043-169.7112-169.7098-169.7097-104.8474 -80.0622 -37.9578
-33.1473 -33.1409 -33.1407 -24.3315 -24.3294 -24.3292 -24.3233 -24.3233
-15.6281 -10.5741  -8.0420  -8.0395  -8.0393  -7.5992  -7.2742  -5.5101
 -5.4950  -5.4943  -5.4918  -5.4901  -5.4894  -2.4346  -2.4274  -2.4268
 -2.4093  -2.4093  -1.1968  -1.1077  -0.8799  -0.7178  -0.5883  -0.5533
 -0.5271  -0.4681  -0.4658  -0.4291  -0.3772  -0.3756
 -- Virtual --
  0.0111   0.0269   0.0596   0.0695   0.0865   0.0893   0.1272   0.1472
  0.1496   0.1580   0.1959   0.2245   0.2324   0.2403   0.2511   0.2912
  0.3221   0.3281   0.3488   0.3888   0.3915   0.4620   0.5332   0.5664
  0.5716   0.5945   0.6125   0.6161   0.6331   0.6891   0.7804   0.8253
  0.8450   0.8942   0.9062   0.9432   1.0367   1.0727   1.1376   1.1447
  1.1498   1.1584   1.1886   1.1896   1.3367   1.4233   1.4856   1.5255
  1.5536   1.6031   1.7838   1.8693   2.0083   2.2707   2.3387   2.4341
  2.5467   2.6101   2.6476   2.7362   2.9491   4.2496   4.2723   4.4606
  4.4743   4.4893   4.5047   4.5464   4.7197   4.8690   6.5098   6.5268
  6.5590   7.5247  10.3595  14.7053  14.8089  14.9338  26.6754  26.7213
 26.9909  28.9581  29.5036  29.5176  29.5354  29.8504  29.8566  29.8659
 29.8868  29.9733  36.6928 130.5624 130.5721 130.5956 154.3373 166.1465
219.21491912.2574
 --------------------------------------------------------------

          Ground-State Mulliken Net Atomic Charges

     Atom                 Charge (a.u.)
  ----------------------------------------
      1 I                     0.200579
      2 N                    -0.350210
      3 P                     0.339591
      4 Cl                   -0.189959
  ----------------------------------------
  Sum of atomic charges =     0.000000

 -----------------------------------------------------------------
                    Cartesian Multipole Moments
 -----------------------------------------------------------------
    Charge (ESU x 10^10)
                -0.0000
    Dipole Moment (Debye)
         X       0.1667      Y       0.2023      Z       0.0000
       Tot       0.2621
    Quadrupole Moments (Debye-Ang)
        XX     -57.5529     XY      -5.6301     YY     -62.0913
        XZ       0.0000     YZ       0.0000     ZZ     -59.2934
    Octopole Moments (Debye-Ang^2)
       XXX      64.6772    XXY      -0.2548    XYY      19.2305
       YYY     -15.4410    XXZ      -0.0000    XYZ       0.0000
       YYZ      -0.0000    XZZ      15.3275    YZZ      -1.8671
       ZZZ      -0.0000
    Hexadecapole Moments (Debye-Ang^3)
      XXXX   -1058.1135   XXXY     -31.6880   XXYY    -219.8662
      XYYY      -0.8622   YYYY    -292.4958   XXXZ       0.0000
      XXYZ       0.0000   XYYZ       0.0000   YYYZ       0.0000
      XXZZ    -188.9625   XYZZ      -2.9592   YYZZ     -61.4729
      XZZZ       0.0000   YZZZ       0.0000   ZZZZ     -78.8942
 -----------------------------------------------------------------
 DrvMan completing analytic gradient of the correlated energy
 Correlated dipole moment
            1
    1   0.0655889
    2   0.0795867
    3   0.0000000
 Energy read as -7772.149111468
 Full Analytical Gradient: (in a.u., or Hartree/Bohr)
             1             2             3             4
    1   -0.00000562   -0.00000223   -0.00005531    0.00006316
    2    0.00001877   -0.00002246   -0.00024187    0.00024557
    3   -0.00000000    0.00000000   -0.00000000   -0.00000000
 Gradient time:  CPU 0.81 s  wall 0.81 s
 ----------------------------------------------------------------
             Standard Nuclear Orientation (Angstroms)
    I     Atom           X                Y                Z
 ----------------------------------------------------------------
    1      I       1.3095021655    -0.1369272474     0.0000000000
    2      N      -0.2579561729     1.1824817838    -0.0000000000
[truncated: 53,866 more chars]
