# Supplementary material for: Geometric and energetic data from ab initio calculations of haloethene, haloimine, halomethylenephosphine, haloiminophosphine, halodiazene, halodiphosphene and halocyclopropane
Source: Data Brief. 2019 Nov 2;27:104738. doi: 10.1016/j.dib.2019.104738 (PMC6861602; doi:10.1016/j.dib.2019.104738)
Supplement: Multimedia component 7 [file mmc7.zip › NP/CCSD/freq/IENPEF.out]

Q-Chem Developer Version!
                  Welcome to Q-Chem
     A Quantum Leap Into The Future Of Chemistry


 Q-Chem 5.1, Q-Chem, Inc., Pleasanton, CA (2018)

 Yihan Shao,  Zhengting Gan,  E. Epifanovsky,  A. T. B. Gilbert,  M. Wormit,  
 J. Kussmann,  A. W. Lange,  A. Behn,  Jia Deng,  Xintian Feng,  D. Ghosh,  
 M. Goldey,  P. R. Horn,  L. D. Jacobson,  I. Kaliman,  T. Kus,  A. Landau,  
 Jie Liu,  E. I. Proynov,  R. M. Richard,  R. P. Steele,  E. J. Sundstrom,  
 H. L. Woodcock III,  P. M. Zimmerman,  D. Zuev,  B. Albrecht,  E. Alguire,  
 S. A. Baeppler,  D. Barton,  Z. Benda,  Y. A. Bernard,  E. J. Berquist,  
 K. B. Bravaya,  H. Burton,  D. Casanova,  Chun-Min Chang,  Yunqing Chen,  
 A. Chien,  K. D. Closser,  M. P. Coons,  S. Coriani,  S. Dasgupta,  
 A. L. Dempwolff,  M. Diedenhofen,  Hainam Do,  R. G. Edgar,  Po-Tung Fang,  
 S. Faraji,  S. Fatehi,  Qingguo Feng,  K. D. Fenk,  J. Fosso-Tande,  
 J. Gayvert,  Qinghui Ge,  A. Ghysels,  G. Gidofalvi,  J. Gomes,  
 J. Gonthier,  A. Gunina,  D. Hait,  M. W. D. Hanson-Heine,  
 P. H. P. Harbach,  A. W. Hauser,  J. E. Herr,  E. G. Hohenstein,  
 Z. C. Holden,  Kerwin Hui,  B. C. Huynh,  T.-C. Jagau,  Hyunjun Ji,  
 B. Kaduk,  K. Khistyaev,  Jaehoon Kim,  P. Klunzinger,  K. Koh,  
 D. Kosenkov,  L. Koulias,  T. Kowalczyk,  C. M. Krauter,  A. Kunitsa,  
 Ka Un Lao,  A. Laurent,  K. V. Lawler,  Joonho Lee,  D. Lefrancois,  
 S. Lehtola,  D. S. Levine,  Yi-Pei Li,  You-Sheng Lin,  Fenglai Liu,  
 E. Livshits,  A. Luenser,  P. Manohar,  E. Mansoor,  S. F. Manzer,  
 Shan-Ping Mao,  Yuezhi Mao,  N. Mardirossian,  A. V. Marenich,  
 T. Markovich,  L. A. Martinez-Martinez,  S. A. Maurer,  N. J. Mayhall,  
 S. C. McKenzie,  J.-M. Mewes,  A. F. Morrison,  J. W. Mullinax,  K. Nanda,  
 T. S. Nguyen-Beck,  R. Olivares-Amaya,  J. A. Parkhill,  T. M. Perrine,  
 F. Plasser,  P. Pokhilko,  S. Prager,  A. Prociuk,  E. Ramos,  D. R. Rehn,  
 F. Rob,  M. Schneider,  N. Sergueev,  S. M. Sharada,  S. Sharma,  
 D. W. Small,  T. Stauch,  T. Stein,  Yu-Chuan Su,  A. J. W. Thom,  
 A. Tkatchenko,  T. Tsuchimochi,  N. M. Tubman,  L. Vogt,  M. L. Vidal,  
 O. Vydrov,  M. A. Watson,  J. Wenzel,  M. de Wergifosse,  T. A. Wesolowski,  
 A. White,  J. Witte,  A. Yamada,  Jun Yang,  K. Yao,  S. Yeganeh,  
 S. R. Yost,  Zhi-Qiang You,  A. Zech,  Igor Ying Zhang,  Xing Zhang,  
 Yan Zhao,  Ying Zhu,  B. R. Brooks,  G. K. L. Chan,  C. J. Cramer,  
 M. S. Gordon,  W. J. Hehre,  A. Klamt,  M. W. Schmidt,  C. D. Sherrill,  
 D. G. Truhlar,  A. Aspuru-Guzik,  R. Baer,  A. T. Bell,  N. A. Besley,  
 Jeng-Da Chai,  A. E. DePrince, III,  R. A. DiStasio Jr.,  A. Dreuw,  
 B. D. Dunietz,  T. R. Furlani,  Chao-Ping Hsu,  Yousung Jung,  Jing Kong,  
 D. S. Lambrecht,  WanZhen Liang,  C. Ochsenfeld,  V. A. Rassolov,  
 L. V. Slipchenko,  J. E. Subotnik,  T. Van Voorhis,  J. M. Herbert,  
 A. I. Krylov,  P. M. W. Gill,  M. Head-Gordon

 Contributors to earlier versions of Q-Chem not listed above: 
 R. D. Adamson,  B. Austin,  J. Baker,  G. J. O. Beran,  K. Brandhorst,  
 S. T. Brown,  E. F. C. Byrd,  A. K. Chakraborty,  C.-L. Cheng,  
 Siu Hung Chien,  D. M. Chipman,  D. L. Crittenden,  H. Dachsel,  
 R. J. Doerksen,  A. D. Dutoi,  L. Fusti-Molnar,  W. A. Goddard III,  
 A. Golubeva-Zadorozhnaya,  S. R. Gwaltney,  G. Hawkins,  A. Heyden,  
 S. Hirata,  G. Kedziora,  F. J. Keil,  C. Kelley,  Jihan Kim,  R. A. King,  
 R. Z. Khaliullin,  P. P. Korambath,  W. Kurlancheek,  A. M. Lee,  M. S. Lee,  
 S. V. Levchenko,  Ching Yeh Lin,  D. Liotard,  R. C. Lochan,  I. Lotan,  
 P. E. Maslen,  N. Nair,  D. P. O'Neill,  D. Neuhauser,  E. Neuscamman,  
 C. M. Oana,  R. Olson,  B. Peters,  R. Peverati,  P. A. Pieniazek,  
 Y. M. Rhee,  J. Ritchie,  M. A. Rohrdanz,  E. Rosta,  N. J. Russ,  
 H. F. Schaefer III,  N. E. Schultz,  N. Shenvi,  A. C. Simmonett,  A. Sodt,  
 D. Stuck,  K. S. Thanthiriwatte,  V. Vanovschi,  Tao Wang,  A. Warshel,  
 C. F. Williams,  Q. Wu,  X. Xu,  W. Zhang

 Please cite Q-Chem as follows:
 Y. Shao et al., Mol. Phys. 113, 184-215 (2015)
 DOI: 10.1080/00268976.2014.952696

 Q-Chem 5.1.2 for Intel X86 EM64T Linux

 Parts of Q-Chem use Armadillo 8.300.2 (Tropical Shenanigans).
 http://arma.sourceforge.net/

 Q-Chem begins on Wed May  8 18:45:54 2019  

Host: 
0

     Scratch files written to /scratch/taweetham/qchem21619//
Input Ideriv = 1
Curr. Ideriv = -1
Max.  Ideriv = 1


!!********************************************.
!!******************Warning*******************.
!!Desired Analytical derivatives not available.
!!Finite difference job might take a long time.
!!********************************************.
!!********************************************.


 2-order derivative to be evaluated numerically with 1-order analytical derivatives

Checking the input file for inconsistencies... 	...done.

--------------------------------------------------------------
User input:
--------------------------------------------------------------
I=F_E.out
$molecule
0 1
I 
N  1 2.078001
P  2 1.565590 1 116.818899
F  3 1.608133 2 101.924419 1 -180.000000 0
$end

$rem
   JOB_TYPE 	FREQUENCY
   BASIS 		6-311++G**
   METHOD	ccsd
   MEM_TOTAL	31000
   N_FROZEN_CORE      FC
$end

--------------------------------------------------------------
 ----------------------------------------------------------------
             Standard Nuclear Orientation (Angstroms)
    I     Atom           X                Y                Z
 ----------------------------------------------------------------
    1      I       1.1893906736    -0.0020770529    -0.0000000000
    2      N      -0.7928555516     0.6214516623     0.0000000000
    3      P      -1.8859005335    -0.4994072564     0.0000000000
    4      F      -3.2443565377     0.3612256680    -0.0000000000
 ----------------------------------------------------------------
 Molecular Point Group                 Cs    NOp =  2
 Largest Abelian Subgroup              Cs    NOp =  2
 Nuclear Repulsion Energy =   379.6998698002 hartrees
 There are       42 alpha and       42 beta electrons
 Requested basis set is 6-311++G(d,p)
 There are 49 shells and 136 basis functions
 Total memory of 31000 MB is distributed as follows: 
   MEM_STATIC is set to 192 MB
   QALLOC/CCMAN JOB total memory use is  30808 MB
 Warning: actual memory use might exceed 31000 MB

 Total QAlloc Memory Limit  31000 MB
 Mega-Array Size       188 MB
 MEM_STATIC part       192 MB

                       Distance Matrix (Angstroms)
             I (  1)   N (  2)   P (  3)
   N (  2)  2.078001
   P (  3)  3.115245  1.565590
   F (  4)  4.448607  2.465274  1.608133

 A cutoff of  1.0D-14 yielded   1039 shell pairs
 There are      8415 function pairs (      9440 Cartesian)

 -------------------------------------------------------
 OpenMP Integral Computing Module                       
 Release: version 1.0, May 2013, Q-Chem Inc. Pittsburgh 
 -------------------------------------------------------
 Integral Job Info:
 Integral job number is                      11
 Integral operator is                         1
 short-range coefficients                     0
 long-range coefficients              100000000
 Omega coefficients                           0
 if combine SR and LR in K                    0
 Integral screening is                        0
 Integral computing path is                   2
 max size of driver memory is            800000
 size of driver memory is                593474
 size of scratch memory is             11861008
 max col of scratch BK array               1296
 max len of scratch array in speh3          155
 max len of scratch index in speh4           18
 max int batch size is                      520
 min int batch size is                       52
 fixed nKL is                                52
 max L of basis functions is                  2
 order of int derivative is                   0
 number of shells is                         49
 number of basis is                         144
 number of cartesian basis is               144
 number of contracted shell pairs          1039
 number of primitive shell pairs           2381
 maxK2 (contraction) of shell pair           36
 max number of K2 of shell pair               1
 max number of CS2 of shell pair            126
 max number of PS2 of shell pair            138
 mem total for path MDJ                  520564
 -------------------------------------------------------
 Smallest overlap matrix eigenvalue = 2.37E-03
 Guess from superposition of atomic densities
 Warning:  Energy on first SCF cycle will be non-variational
 SAD guess density has 84.000000 electrons

 -----------------------------------------------------------------------
  General SCF calculation program by
  Eric Jon Sundstrom, Paul Horn, Yuezhi Mao, Dmitri Zuev, Alec White,
  David Stuck, Shaama M.S., Shane Yost, Joonho Lee, David Small,
  Daniel Levine, Susi Lehtola, Hugh Burton, Evgeny Epifanovsky
 -----------------------------------------------------------------------
 Hartree-Fock
 using 6 threads for integral computing
 -------------------------------------------------------
 OpenMP Integral computing Module                
 Release: version 2.0, May 2017, Q-Chem Inc. Pleasanton 
 -------------------------------------------------------
 A restricted SCF calculation will be
 performed using DIIS
 SCF converges when DIIS error is below 1.0e-08
 ---------------------------------------
  Cycle       Energy         DIIS error
 ---------------------------------------
    1   -7411.7566587351      4.14e-02  
    2   -7411.3912907673      5.18e-03  
    3   -7411.4379927671      2.92e-03  
    4   -7411.4504434619      5.88e-04  
    5   -7411.4514981852      2.01e-04  
    6   -7411.4517376117      9.85e-05  
    7   -7411.4517958959      5.72e-05  
    8   -7411.4518170799      2.13e-05  
    9   -7411.4518232189      8.56e-06  
   10   -7411.4518241059      2.75e-06  
   11   -7411.4518242010      8.20e-07  
   12   -7411.4518242085      2.24e-07  
   13   -7411.4518242089      9.38e-08  
   14   -7411.4518242090      3.65e-08  
   15   -7411.4518242090      1.30e-08  
   16   -7411.4518242089      4.46e-09  Convergence criterion met
 ---------------------------------------
 SCF time:   CPU 11.60s  wall 2.00s 
 SCF   energy in the final basis set =    -7411.4518242089
 Total energy in the final basis set =    -7411.4518242089


 ------------------------------------------------------------------------------

   CCMAN2: suite of methods based on coupled cluster
           and equation of motion theories.

   Components:
   * libvmm-1.3-trunk
     by Evgeny Epifanovsky, Ilya Kaliman.
   * libtensor-2.5-trunk
     by Evgeny Epifanovsky, Michael Wormit, Dmitry Zuev, Sam Manzer, 
        Ilya Kaliman.
   * libcc-2.5-trunk
     by Evgeny Epifanovsky, Arik Landau, Tomasz Kus, Kirill Khistyaev, 
        Dmitry Zuev, Prashant Manohar, Xintian Feng, Anna Krylov, 
        Matthew Goldey, Alec White, Thomas Jagau, Kaushik Nanda, 
        Anastasia Gunina, Alexander Kunitsa, Joonho Lee.

   CCMAN original authors:
   Anna I. Krylov, C. David Sherrill, Steven R. Gwaltney,
   Edward F. C. Byrd (2000)
   Sergey V. Levchenko, Lyudmila V. Slipchenko, Tao Wang,
   Ana-Maria C. Cristian (2003)
   Piotr A. Pieniazek, C. Melania Oana, Evgeny Epifanovsky (2007)
   Prashant Manohar (2009)

 ------------------------------------------------------------------------------


 Allocating and initializing 30808MB of RAM...
 Calculation will run on 6 cores.


 Alpha MOs, Restricted
 -- Occupied --                  
******* -180.90 -169.71 -169.71 -169.71  -80.07  -37.96  -33.15
  1 A'    2 A'    3 A'    1 A"    4 A'    5 A'    6 A'    7 A'                 
-33.139 -33.139 -26.327 -24.330 -24.328 -24.328 -24.322 -24.322
  2 A"    8 A'    9 A'   10 A'    3 A"   11 A'    4 A"   12 A'                 
-15.625  -7.611  -7.273  -5.508  -5.504  -5.502  -5.502  -5.494
 13 A'   14 A'   15 A'   16 A'   17 A'    5 A"   18 A'   19 A'                 
 -5.493  -2.433  -2.426  -2.425  -2.408  -2.408  -1.632  -1.185
  6 A"   20 A'   21 A'    7 A"   22 A'    8 A"   23 A'   24 A'                 
 -0.878  -0.796  -0.701  -0.699  -0.641  -0.521  -0.494  -0.458
 25 A'   26 A'   27 A'    9 A"   28 A'   29 A'   10 A"   30 A'                 
 -0.381  -0.374
 31 A'   11 A"                                                                 
 -- Virtual --                   
  0.013   0.033   0.064   0.074   0.089   0.089   0.145   0.202
 12 A"   32 A'   33 A'   34 A'   13 A"   35 A'   36 A'   37 A'                 
  0.224   0.234   0.243   0.284   0.303   0.309   0.333   0.333
 38 A'   14 A"   39 A'   40 A'   41 A'   15 A"   42 A'   16 A"                 
  0.366   0.388   0.415   0.444   0.478   0.514   0.569   0.596
 43 A'   17 A"   44 A'   45 A'   46 A'   47 A'   18 A"   48 A'                 
  0.603   0.631   0.662   0.785   0.835   0.876   0.884   0.917
 19 A"   49 A'   50 A'   51 A'   52 A'   20 A"   21 A"   53 A'                 
  0.985   1.069   1.127   1.153   1.333   1.421   1.521   1.540
 54 A'   22 A"   55 A'   56 A'   57 A'   58 A'   23 A"   59 A'                 
  1.562   1.575   1.631   1.653   1.767   1.858   1.912   2.238
 60 A'   24 A"   61 A'   62 A'   25 A"   63 A'   64 A'   65 A'                 
  2.288   2.414   2.435   2.558   2.948   4.161   4.184   4.204
 26 A"   66 A'   27 A"   67 A'   68 A'   69 A'   28 A"   70 A'                 
  4.223   4.251   4.318   4.462   4.462   4.475   4.500   4.535
 29 A"   30 A"   71 A'   72 A'   31 A"   73 A'   32 A"   74 A'                 
  4.600   4.723   4.845   6.510   6.522   6.551   6.893   6.927
 75 A'   76 A'   77 A'   33 A"   78 A'   79 A'   34 A"   80 A'                 
  6.957   7.583  14.693  14.796  14.896  28.937  29.505  29.515
 81 A'   82 A'   35 A"   83 A'   84 A'   85 A'   36 A"   86 A'                 
 29.533  29.852  29.857  29.865  29.882  29.973  36.696  68.736
 87 A'   37 A"   88 A'   38 A"   89 A'   90 A'   91 A'   92 A'                 
130.564 130.571 130.595 154.321 166.1721912.240
 39 A"   93 A'   94 A'   95 A'   96 A'   97 A'                                 

 Beta MOs, Restricted
 -- Occupied --                  
******* -180.90 -169.71 -169.71 -169.71  -80.07  -37.96  -33.15
  1 A'    2 A'    3 A'    1 A"    4 A'    5 A'    6 A'    7 A'                 
-33.139 -33.139 -26.327 -24.330 -24.328 -24.328 -24.322 -24.322
  2 A"    8 A'    9 A'   10 A'    3 A"   11 A'    4 A"   12 A'                 
-15.625  -7.611  -7.273  -5.508  -5.504  -5.502  -5.502  -5.494
 13 A'   14 A'   15 A'   16 A'   17 A'    5 A"   18 A'   19 A'                 
 -5.493  -2.433  -2.426  -2.425  -2.408  -2.408  -1.632  -1.185
  6 A"   20 A'   21 A'    7 A"   22 A'    8 A"   23 A'   24 A'                 
 -0.878  -0.796  -0.701  -0.699  -0.641  -0.521  -0.494  -0.458
 25 A'   26 A'   27 A'    9 A"   28 A'   29 A'   10 A"   30 A'                 
 -0.381  -0.374
 31 A'   11 A"                                                                 
 -- Virtual --                   
  0.013   0.033   0.064   0.074   0.089   0.089   0.145   0.202
 12 A"   32 A'   33 A'   34 A'   13 A"   35 A'   36 A'   37 A'                 
  0.224   0.234   0.243   0.284   0.303   0.309   0.333   0.333
 38 A'   14 A"   39 A'   40 A'   41 A'   15 A"   42 A'   16 A"                 
  0.366   0.388   0.415   0.444   0.478   0.514   0.569   0.596
 43 A'   17 A"   44 A'   45 A'   46 A'   47 A'   18 A"   48 A'                 
  0.603   0.631   0.662   0.785   0.835   0.876   0.884   0.917
 19 A"   49 A'   50 A'   51 A'   52 A'   20 A"   21 A"   53 A'                 
  0.985   1.069   1.127   1.153   1.333   1.421   1.521   1.540
 54 A'   22 A"   55 A'   56 A'   57 A'   58 A'   23 A"   59 A'                 
  1.562   1.575   1.631   1.653   1.767   1.858   1.912   2.238
 60 A'   24 A"   61 A'   62 A'   25 A"   63 A'   64 A'   65 A'                 
  2.288   2.414   2.435   2.558   2.948   4.161   4.184   4.204
 26 A"   66 A'   27 A"   67 A'   68 A'   69 A'   28 A"   70 A'                 
  4.223   4.251   4.318   4.462   4.462   4.475   4.500   4.535
 29 A"   30 A"   71 A'   72 A'   31 A"   73 A'   32 A"   74 A'                 
  4.600   4.723   4.845   6.510   6.522   6.551   6.893   6.927
 75 A'   76 A'   77 A'   33 A"   78 A'   79 A'   34 A"   80 A'                 
  6.957   7.583  14.693  14.796  14.896  28.937  29.505  29.515
 81 A'   82 A'   35 A"   83 A'   84 A'   85 A'   36 A"   86 A'                 
 29.533  29.852  29.857  29.865  29.882  29.973  36.696  68.736
 87 A'   37 A"   88 A'   38 A"   89 A'   90 A'   91 A'   92 A'                 
130.564 130.571 130.595 154.321 166.1721912.240
 39 A"   93 A'   94 A'   95 A'   96 A'   97 A'                                 

 Occupation and symmetry of molecular orbitals

 Point group: Cs (2 irreducible representations).

                           A'   A"    All 
 ------------------------------------------
 All molecular orbitals:
  - Alpha                  97   39    136 
  - Beta                   97   39    136 
 ------------------------------------------
 Alpha orbitals:
  - Frozen occupied        19   6     25  
  - Active occupied        12   5     17  
  - Active virtual         66   28    94  
  - Frozen virtual         0    0     0   
 ------------------------------------------
 Beta orbitals:
  - Frozen occupied        19   6     25  
  - Active occupied        12   5     17  
  - Active virtual         66   28    94  
  - Frozen virtual         0    0     0   
 ------------------------------------------

 Import integrals:   CPU 0.00 s  wall 0.00 s

 Import integrals:   CPU 52.34 s  wall 9.35 s

 MP2 amplitudes:   CPU 0.16 s  wall 0.13 s

Running a double precision version
           CCSD T amplitudes will be solved using DIIS.

           Start     Size      MaxIter   EConv     TConv     
           3         7         100       1.00e-07  1.00e-05  
 ------------------------------------------------------------------------------
           Energy (a.u.)   Ediff      Tdiff       Comment
 ------------------------------------------------------------------------------
         -7412.16086977                           
     1   -7412.13873664   2.21e-02   7.56e-01     
     2   -7412.16510255   2.64e-02   1.15e-01     
     3   -7412.16254164   2.56e-03   5.17e-02     
     4   -7412.16538084   2.84e-03   1.88e-02     Switched to DIIS steps.
     5   -7412.16624443   8.64e-04   1.16e-02     
     6   -7412.16632796   8.35e-05   3.01e-03     
     7   -7412.16632618   1.78e-06   1.37e-03     
     8   -7412.16632930   3.12e-06   3.90e-04     
     9   -7412.16633196   2.65e-06   2.22e-04     
    10   -7412.16633111   8.45e-07   7.96e-05     
    11   -7412.16633178   6.71e-07   3.84e-05     
    12   -7412.16633170   8.19e-08   2.25e-05     
    13   -7412.16633172   1.38e-08   7.72e-06     
 ------------------------------------------------------------------------------
         -7412.16633172                           CCSD T converged.

End of double precision
 SCF energy                 = -7411.45182421
 MP2 energy                 = -7412.16086977
 CCSD correlation energy     =    -0.71450751
 CCSD total energy           = -7412.16633172

 CCSD  T1^2 = 0.0149  T2^2 = 0.2538  Leading amplitudes:

 Amplitude    Orbitals with energies
  0.0288       9 (A") A                  ->    12 (A") A                  
              -0.6990                          0.0132                     
  0.0288       9 (A") B                  ->    12 (A") B                  
              -0.6990                          0.0132                     
 -0.0260       11 (A") A                 ->    12 (A") A                  
              -0.3742                          0.0132                     
 -0.0260       11 (A") B                 ->    12 (A") B                  
              -0.3742                          0.0132                     

 Amplitude    Orbitals with energies
 -0.0664       10 (A") A     10 (A") B   ->    12 (A") A     12 (A") B    
              -0.4939       -0.4939            0.0132        0.0132       
  0.0664       10 (A") A     10 (A") B   ->    12 (A") B     12 (A") A    
              -0.4939       -0.4939            0.0132        0.0132       
  0.0664       10 (A") B     10 (A") A   ->    12 (A") A     12 (A") B    
              -0.4939       -0.4939            0.0132        0.0132       
 -0.0664       10 (A") B     10 (A") A   ->    12 (A") B     12 (A") A    
              -0.4939       -0.4939            0.0132        0.0132       

 Computing CCSD intemediates for later calculations in double precision
 Finished.

Running a double precision version
           CCSD Lambda amplitudes will be solved using DIIS.
           Start     Size      MaxIter   EConv     LConv     
           3         7         100       1.00e-07  1.00e-05  
 ------------------------------------------------------------------------------
            Enorm      Ldiff       Comment
 ------------------------------------------------------------------------------
     1     5.37e-02   3.55e-02     
     2     1.71e-02   7.48e-03     
     3     6.93e-03   1.40e-03     
     4     3.92e-03   1.33e-03     Switched to DIIS steps.
     5     1.11e-03   7.13e-04     
     6     5.51e-04   1.51e-04     
     7     1.85e-04   4.76e-05     
     8     8.74e-05   5.00e-06     
     9     3.64e-05   2.78e-08     
    10     1.76e-05   1.92e-07     
    11     9.06e-06   8.59e-08     
    12     4.04e-06   2.81e-07     
    13     2.23e-06   7.21e-08     
    14     1.01e-06   4.86e-08     
    15     4.63e-07   2.37e-08     
    16     2.27e-07   3.91e-08     
    17     9.75e-08   1.31e-08     
 ------------------------------------------------------------------------------
                                   CCSD Lambda converged.

 Computing density matrices in double precision...
           Orbital response amplitudes will be solved using DIIS.
           Start     Size      MaxIter   EConv     LConv     
           3         7         100       1.00e-06  1.00e-06  
 ------------------------------------------------------------------------------
            Enorm      Ldiff       Comment
 ------------------------------------------------------------------------------
     1     8.88e-02   1.34e-02     
     2     5.05e-02   1.33e-02     
     3     6.03e-02   1.49e-02     
     4     1.57e-02   1.59e-02     Switched to DIIS steps.
     5     3.52e-03   4.73e-03     
     6     1.05e-03   6.54e-04     
     7     5.12e-04   8.48e-05     
     8     1.41e-04   1.20e-04     
     9     2.65e-05   2.79e-06     
    10     1.04e-05   1.31e-06     
    11     4.47e-06   8.68e-07     
    12     1.66e-06   6.29e-07     
    13     6.93e-07   1.22e-07     
 ------------------------------------------------------------------------------
                                   Orbital response converged.

 Computing density matrices... Done.
 CCSD calculation:   CPU 488.73 s  wall 88.77 s

 Transferring MO TPDM to AO TPDM
 Transferring g2_o1o1o1o1
 Transferring g2_o1o1o1v1
 Transferring g2_o1o1v1v1
 Transferring g2_o1v1o1v1
 Transferring g2_o1v1v1v1
 Transferring g2_v1v1v1v1
 Adding separable TPDM
 Computing TPDM gradient
 --------------------------------------------------------
 2e gradient
  Atom          X               Y               Z
 --------------------------------------------------------
    1        -52.065228        4.015059        0.000000  
    2          8.295737      -19.797942        0.000000  
    3         21.996726       23.379985       -0.000000  
    4         21.772765       -7.597102        0.000000  
 --------------------------------------------------------
 --------------------------------------------------------
 Final gradient
  Atom          X               Y               Z
 --------------------------------------------------------
    1        -52.065228        4.015059        0.000000  
    2          8.295737      -19.797942        0.000000  
    3         21.996726       23.379985       -0.000000  
    4         21.772765       -7.597102        0.000000  
 --------------------------------------------------------
 Analytic gradient from two-electron contribution:   CPU 287.15 s  wall 63.40 s

 Total ccman2 time:   CPU 835.41 s  wall 163.24 s


 --------------------------------------------------------------
             Orbital Energies (a.u.) and Symmetries
 --------------------------------------------------------------

 Alpha MOs, Restricted
 -- Occupied --                  
******* -180.90 -169.71 -169.71  -80.07  -37.96  -33.15  -33.14
  1 A'    2 A'    3 A'    4 A'    5 A'    6 A'    7 A'    8 A'                 
-26.327 -24.330 -24.328 -24.322 -15.625  -7.611  -7.273  -5.508
  9 A'   10 A'   11 A'   12 A'   13 A'   14 A'   15 A'   16 A'                 
 -5.504  -5.502  -5.494-169.708 -33.139 -24.328 -24.322  -5.502
 17 A'   18 A'   19 A'    1 A"    2 A"    3 A"    4 A"    5 A"                 
 -5.493  -2.433  -2.426  -2.408  -1.632  -1.185  -0.878  -0.796
  6 A"   20 A'   21 A'   22 A'   23 A'   24 A'   25 A'   26 A'                 
 -0.701  -0.641  -0.521  -0.458  -0.381  -2.425  -2.408  -0.699
 27 A'   28 A'   29 A'   30 A'   31 A'    7 A"    8 A"    9 A"                 
 -0.494  -0.374
 10 A"   11 A"                                                                 
 -- Virtual --                   
  0.033   0.064   0.074   0.089   0.145   0.202   0.224   0.243
 32 A'   33 A'   34 A'   35 A'   36 A'   37 A'   38 A'   39 A'                 
  0.284   0.303   0.333   0.366   0.415   0.444   0.478   0.514
 40 A'   41 A'   42 A'   43 A'   44 A'   45 A'   46 A'   47 A'                 
  0.596   0.631   0.662   0.785   0.835   0.917   0.985   1.127
 48 A'   49 A'   50 A'   51 A'   52 A'   53 A'   54 A'   55 A'                 
  1.153   1.333   1.421   1.540   1.562   1.631   1.653   1.858
 56 A'   57 A'   58 A'   59 A'   60 A'   61 A'   62 A'   63 A'                 
  1.912   2.238   2.414   2.558   2.948   4.161   4.204   4.318
 64 A'   65 A'   66 A'   67 A'   68 A'   69 A'   70 A'   71 A'                 
  4.462   4.475   4.535   4.600   4.723   4.845   6.522   6.551
 72 A'   73 A'   74 A'   75 A'   76 A'   77 A'   78 A'   79 A'                 
  6.927   6.957   7.583  14.796  14.896  28.937  29.515  29.533
 80 A'   81 A'   82 A'   83 A'   84 A'   85 A'   86 A'   87 A'                 
 29.857  29.882  29.973  36.696  68.736 130.571 130.595 154.321
 88 A'   89 A'   90 A'   91 A'   92 A'   93 A'   94 A'   95 A'                 
166.1721912.240   0.013   0.089   0.234   0.309   0.333   0.388
 96 A'   97 A'   12 A"   13 A"   14 A"   15 A"   16 A"   17 A"                 
  0.569   0.603   0.876   0.884   1.069   1.521   1.575   1.767
 18 A"   19 A"   20 A"   21 A"   22 A"   23 A"   24 A"   25 A"                 
  2.288   2.435   4.184   4.223   4.251   4.462   4.500   6.510
 26 A"   27 A"   28 A"   29 A"   30 A"   31 A"   32 A"   33 A"                 
  6.893  14.693  29.505  29.852  29.865 130.564
 34 A"   35 A"   36 A"   37 A"   38 A"   39 A"                                 

 Beta MOs, Restricted
 -- Occupied --                  
******* -180.90 -169.71 -169.71  -80.07  -37.96  -33.15  -33.14
  1 A'    2 A'    3 A'    4 A'    5 A'    6 A'    7 A'    8 A'                 
-26.327 -24.330 -24.328 -24.322 -15.625  -7.611  -7.273  -5.508
  9 A'   10 A'   11 A'   12 A'   13 A'   14 A'   15 A'   16 A'                 
 -5.504  -5.502  -5.494-169.708 -33.139 -24.328 -24.322  -5.502
 17 A'   18 A'   19 A'    1 A"    2 A"    3 A"    4 A"    5 A"                 
 -5.493  -2.433  -2.426  -2.408  -1.632  -1.185  -0.878  -0.796
  6 A"   20 A'   21 A'   22 A'   23 A'   24 A'   25 A'   26 A'                 
 -0.701  -0.641  -0.521  -0.458  -0.381  -2.425  -2.408  -0.699
 27 A'   28 A'   29 A'   30 A'   31 A'    7 A"    8 A"    9 A"                 
 -0.494  -0.374
 10 A"   11 A"                                                                 
 -- Virtual --                   
  0.033   0.064   0.074   0.089   0.145   0.202   0.224   0.243
 32 A'   33 A'   34 A'   35 A'   36 A'   37 A'   38 A'   39 A'                 
  0.284   0.303   0.333   0.366   0.415   0.444   0.478   0.514
 40 A'   41 A'   42 A'   43 A'   44 A'   45 A'   46 A'   47 A'                 
  0.596   0.631   0.662   0.785   0.835   0.917   0.985   1.127
 48 A'   49 A'   50 A'   51 A'   52 A'   53 A'   54 A'   55 A'                 
  1.153   1.333   1.421   1.540   1.562   1.631   1.653   1.858
 56 A'   57 A'   58 A'   59 A'   60 A'   61 A'   62 A'   63 A'                 
  1.912   2.238   2.414   2.558   2.948   4.161   4.204   4.318
 64 A'   65 A'   66 A'   67 A'   68 A'   69 A'   70 A'   71 A'                 
  4.462   4.475   4.535   4.600   4.723   4.845   6.522   6.551
 72 A'   73 A'   74 A'   75 A'   76 A'   77 A'   78 A'   79 A'                 
  6.927   6.957   7.583  14.796  14.896  28.937  29.515  29.533
 80 A'   81 A'   82 A'   83 A'   84 A'   85 A'   86 A'   87 A'                 
 29.857  29.882  29.973  36.696  68.736 130.571 130.595 154.321
 88 A'   89 A'   90 A'   91 A'   92 A'   93 A'   94 A'   95 A'                 
166.1721912.240   0.013   0.089   0.234   0.309   0.333   0.388
 96 A'   97 A'   12 A"   13 A"   14 A"   15 A"   16 A"   17 A"                 
  0.569   0.603   0.876   0.884   1.069   1.521   1.575   1.767
 18 A"   19 A"   20 A"   21 A"   22 A"   23 A"   24 A"   25 A"                 
  2.288   2.435   4.184   4.223   4.251   4.462   4.500   6.510
 26 A"   27 A"   28 A"   29 A"   30 A"   31 A"   32 A"   33 A"                 
  6.893  14.693  29.505  29.852  29.865 130.564
 34 A"   35 A"   36 A"   37 A"   38 A"   39 A"                                 
 --------------------------------------------------------------

          Ground-State Mulliken Net Atomic Charges

     Atom                 Charge (a.u.)
  ----------------------------------------
      1 I                     0.145983
      2 N                    -0.417429
      3 P                     0.444548
      4 F                    -0.173102
  ----------------------------------------
  Sum of atomic charges =    -0.000000

 -----------------------------------------------------------------
                    Cartesian Multipole Moments
 -----------------------------------------------------------------
    Charge (ESU x 10^10)
                 0.0000
    Dipole Moment (Debye)
         X       1.1069      Y      -2.1822      Z      -0.0000
       Tot       2.4469
    Quadrupole Moments (Debye-Ang)
        XX     -52.9447     XY       3.3868     YY     -54.2794
        XZ       0.0000     YZ      -0.0000     ZZ     -51.1413
    Octopole Moments (Debye-Ang^2)
       XXX      63.0270    XXY     -10.3672    XYY      12.2827
       YYY       1.9822    XXZ      -0.0000    XYZ       0.0000
       YYZ       0.0000    XZZ       6.5137    YZZ       0.6044
       ZZZ       0.0000
    Hexadecapole Moments (Debye-Ang^3)
      XXXX    -966.5497   XXXY      11.6845   XXYY    -173.1493
      XYYY      -8.4133   YYYY    -112.6997   XXXZ       0.0000
      XXYZ      -0.0000   XYYZ       0.0000   YYYZ      -0.0000
      XXZZ    -157.7365   XYZZ      -2.0967   YYZZ     -29.3095
      XZZZ      -0.0000   YZZZ      -0.0000   ZZZZ     -66.5874
 -----------------------------------------------------------------
 DrvMan completing analytic gradient of the correlated energy
 Correlated dipole moment
            1
    1   0.4355034
    2  -0.8585604
    3  -0.0000000
 Energy read as -7412.166331716
 Full Analytical Gradient: (in a.u., or Hartree/Bohr)
             1             2             3             4
    1    0.00000340    0.00005004   -0.00006830    0.00001486
    2   -0.00000464    0.00001643    0.00003736   -0.00004915
    3   -0.00000000    0.00000000   -0.00000000    0.00000000
 Gradient time:  CPU 0.79 s  wall 0.81 s
 ######################################################
 ######################################################
 # Starting finite difference calculation for IDERIV  #
 Finite diff step size:  1.88973e-03 a.u.
 ----------------------------------------------------------------
             Standard Nuclear Orientation (Angstroms)
    I     Atom           X                Y                Z
 ----------------------------------------------------------------
    1      I       1.1903906736    -0.0020770529    -0.0000000000
    2      N      -0.7928555516     0.6214516623     0.0000000000
    3      P      -1.8859005335    -0.4994072564     0.0000000000
    4      F      -3.2443565377     0.3612256680    -0.0000000000
 ----------------------------------------------------------------
 Nuclear Repulsion Energy =   379.6010287129 hartrees
 There are       42 alpha and       42 beta electrons

                       Distance Matrix (Angstroms)
             I (  1)   N (  2)   P (  3)
   N (  2)  2.078955
   P (  3)  3.116232  1.565590
   F (  4)  4.449604  2.465274  1.608133

 Requested basis set is 6-311++G(d,p)
 There are 49 shells and 136 basis functions
 A cutoff of  1.0D-14 yielded   1039 shell pairs
 There are      8415 function pairs (      9440 Cartesian)
 Smallest overlap matrix eigenvalue = 2.37E-03
 Guess MOs from SCF MO coefficient file

 -----------------------------------------------------------------------
  General SCF calculation program by
  Eric Jon Sundstrom, Paul Horn, Yuezhi Mao, Dmitri Zuev, Alec White,
  David Stuck, Shaama M.S., Shane Yost, Joonho Lee, David Small,
  Daniel Levine, Susi Lehtola, Hugh Burton, Evgeny Epifanovsky
 -----------------------------------------------------------------------
 Hartree-Fock
 using 6 threads for integral computing
 -------------------------------------------------------
 OpenMP Integral computing Module                
 Release: version 2.0, May 2017, Q-Chem Inc. Pleasanton 
 -------------------------------------------------------
 A restricted SCF calculation will be
 performed using DIIS
 SCF converges when DIIS error is below 1.0e-08
 ---------------------------------------
  Cycle       Energy         DIIS error
 ---------------------------------------
    1   -7411.4518064904      8.29e-06  
    2   -7411.4518066456      3.46e-06  
    3   -7411.4518066675      2.11e-06  
    4   -7411.4518066794      4.15e-07  
    5   -7411.4518066809      1.77e-07  
    6   -7411.4518066814      8.53e-08  
    7   -7411.4518066814      3.16e-08  
    8   -7411.4518066814      1.16e-08  
    9   -7411.4518066815      3.38e-09  Convergence criterion met
 ---------------------------------------
 SCF time:   CPU 6.41s  wall 1.00s 
 SCF   energy in the final basis set =    -7411.4518066815
 Total energy in the final basis set =    -7411.4518066815


 ------------------------------------------------------------------------------

   CCMAN2: suite of methods based on coupled cluster
           and equation of motion theories.

   Components:
   * libvmm-1.3-trunk
     by Evgeny Epifanovsky, Ilya Kaliman.
   * libtensor-2.5-trunk
     by Evgeny Epifanovsky, Michael Wormit, Dmitry Zuev, Sam Manzer, 
        Ilya Kaliman.
   * libcc-2.5-trunk
     by Evgeny Epifanovsky, Arik Landau, Tomasz Kus, Kirill Khistyaev, 
        Dmitry Zuev, Prashant Manohar, Xintian Feng, Anna Krylov, 
        Matthew Goldey, Alec White, Thomas Jagau, Kaushik Nanda, 
        Anastasia Gunina, Alexander Kunitsa, Joonho Lee.

   CCMAN original authors:
   Anna I. Krylov, C. David Sherrill, Steven R. Gwaltney,
   Edward F. C. Byrd (2000)
   Sergey V. Levchenko, Lyudmila V. Slipchenko, Tao Wang,
   Ana-Maria C. Cristian (2003)
   Piotr A. Pieniazek, C. Melania Oana, Evgeny Epifanovsky (2007)
   Prashant Manohar (2009)

 ------------------------------------------------------------------------------


 Allocating and initializing 30808MB of RAM...
 Calculation will run on 6 cores.


 Alpha MOs, Restricted
 -- Occupied --                  
******* -180.90 -169.71 -169.71 -169.71  -80.07  -37.96  -33.15
  1 A     2 A     3 A     4 A     5 A     6 A     7 A     8 A                  
-33.139 -33.139 -26.327 -24.330 -24.328 -24.328 -24.322 -24.322
  9 A    10 A    11 A    12 A    13 A    14 A    15 A    16 A                  
-15.625  -7.611  -7.273  -5.508  -5.504  -5.502  -5.502  -5.494
 17 A    18 A    19 A    20 A    21 A    22 A    23 A    24 A                  
 -5.493  -2.433  -2.426  -2.425  -2.408  -2.408  -1.632  -1.185
 25 A    26 A    27 A    28 A    29 A    30 A    31 A    32 A                  
 -0.878  -0.796  -0.701  -0.699  -0.641  -0.521  -0.494  -0.458
 33 A    34 A    35 A    36 A    37 A    38 A    39 A    40 A                  
 -0.381  -0.374
 41 A    42 A                                                                  
 -- Virtual --                   
  0.013   0.033   0.064   0.074   0.089   0.089   0.145   0.202
 43 A    44 A    45 A    46 A    47 A    48 A    49 A    50 A                  
  0.224   0.234   0.243   0.284   0.303   0.309   0.333   0.333
 51 A    52 A    53 A    54 A    55 A    56 A    57 A    58 A                  
  0.366   0.388   0.415   0.444   0.478   0.514   0.569   0.596
 59 A    60 A    61 A    62 A    63 A    64 A    65 A    66 A                  
  0.603   0.631   0.662   0.785   0.835   0.876   0.884   0.917
 67 A    68 A    69 A    70 A    71 A    72 A    73 A    74 A                  
  0.985   1.069   1.127   1.153   1.333   1.421   1.521   1.540
 75 A    76 A    77 A    78 A    79 A    80 A    81 A    82 A                  
  1.562   1.575   1.631   1.652   1.767   1.858   1.912   2.238
 83 A    84 A    85 A    86 A    87 A    88 A    89 A    90 A                  
  2.287   2.414   2.435   2.558   2.948   4.161   4.184   4.204
 91 A    92 A    93 A    94 A    95 A    96 A    97 A    98 A                  
  4.223   4.251   4.318   4.462   4.462   4.475   4.500   4.535
 99 A   100 A   101 A   102 A   103 A   104 A   105 A   106 A                  
  4.600   4.723   4.845   6.510   6.522   6.551   6.893   6.927
107 A   108 A   109 A   110 A   111 A   112 A   113 A   114 A                  
  6.957   7.583  14.693  14.796  14.896  28.937  29.504  29.514
115 A   116 A   117 A   118 A   119 A   120 A   121 A   122 A                  
 29.533  29.852  29.857  29.865  29.882  29.973  36.696  68.736
123 A   124 A   125 A   126 A   127 A   128 A   129 A   130 A                  
130.563 130.571 130.595 154.321 166.1721912.240
131 A   132 A   133 A   134 A   135 A   136 A                                  

 Beta MOs, Restricted
 -- Occupied --                  
******* -180.90 -169.71 -169.71 -169.71  -80.07  -37.96  -33.15
  1 A     2 A     3 A     4 A     5 A     6 A     7 A     8 A                  
-33.139 -33.139 -26.327 -24.330 -24.328 -24.328 -24.322 -24.322
  9 A    10 A    11 A    12 A    13 A    14 A    15 A    16 A                  
-15.625  -7.611  -7.273  -5.508  -5.504  -5.502  -5.502  -5.494
 17 A    18 A    19 A    20 A    21 A    22 A    23 A    24 A                  
 -5.493  -2.433  -2.426  -2.425  -2.408  -2.408  -1.632  -1.185
 25 A    26 A    27 A    28 A    29 A    30 A    31 A    32 A                  
 -0.878  -0.796  -0.701  -0.699  -0.641  -0.521  -0.494  -0.458
 33 A    34 A    35 A    36 A    37 A    38 A    39 A    40 A                  
 -0.381  -0.374
 41 A    42 A                                                                  
 -- Virtual --                   
  0.013   0.033   0.064   0.074   0.089   0.089   0.145   0.202
 43 A    44 A    45 A    46 A    47 A    48 A    49 A    50 A                  
  0.224   0.234   0.243   0.284   0.303   0.309   0.333   0.333
 51 A    52 A    53 A    54 A    55 A    56 A    57 A    58 A                  
  0.366   0.388   0.415   0.444   0.478   0.514   0.569   0.596
 59 A    60 A    61 A    62 A    63 A    64 A    65 A    66 A                  
  0.603   0.631   0.662   0.785   0.835   0.876   0.884   0.917
 67 A    68 A    69 A    70 A    71 A    72 A    73 A    74 A                  
  0.985   1.069   1.127   1.153   1.333   1.421   1.521   1.540
 75 A    76 A    77 A    78 A    79 A    80 A    81 A    82 A                  
  1.562   1.575   1.631   1.652   1.767   1.858   1.912   2.238
 83 A    84 A    85 A    86 A    87 A    88 A    89 A    90 A                  
  2.287   2.414   2.435   2.558   2.948   4.161   4.184   4.204
 91 A    92 A    93 A    94 A    95 A    96 A    97 A    98 A                  
  4.223   4.251   4.318   4.462   4.462   4.475   4.500   4.535
 99 A   100 A   101 A   102 A   103 A   104 A   105 A   106 A                  
  4.600   4.723   4.845   6.510   6.522   6.551   6.893   6.927
107 A   108 A   109 A   110 A   111 A   112 A   113 A   114 A                  
  6.957   7.583  14.693  14.796  14.896  28.937  29.504  29.514
115 A   116 A   117 A   118 A   119 A   120 A   121 A   122 A                  
 29.533  29.852  29.857  29.865  29.882  29.973  36.696  68.736
123 A   124 A   125 A   126 A   127 A   128 A   129 A   130 A                  
130.563 130.571 130.595 154.321 166.1721912.240
131 A   132 A   133 A   134 A   135 A   136 A                                  

 Occupation and symmetry of molecular orbitals

 Point group: C1 (1 irreducible representation).

                           A     All 
 -------------------------------------
 All molecular orbitals:
  - Alpha                  136   136 
  - Beta                   136   136 
 -------------------------------------
 Alpha orbitals:
  - Frozen occupied        25    25  
  - Active occupied        17    17  
  - Active virtual         94    94  
  - Frozen virtual         0     0   
 -------------------------------------
 Beta orbitals:
  - Frozen occupied        25    25  
  - Active occupied        17    17  
  - Active virtual         94    94  
  - Frozen virtual         0     0   
 -------------------------------------

 Import integrals:   CPU 0.00 s  wall 0.00 s

 Import integrals:   CPU 57.78 s  wall 10.27 s

 MP2 amplitudes:   CPU 0.13 s  wall 0.09 s

Running a double precision version
           CCSD T amplitudes will be solved using DIIS.

           Start     Size      MaxIter   EConv     TConv     
           3         7         100       1.00e-07  1.00e-05  
 ------------------------------------------------------------------------------
           Energy (a.u.)   Ediff      Tdiff       Comment
 ------------------------------------------------------------------------------
         -7412.16086938                           
     1   -7412.13872829   2.21e-02   7.56e-01     
     2   -7412.16510273   2.64e-02   1.15e-01     
     3   -7412.16253949   2.56e-03   5.18e-02     
     4   -7412.16538014   2.84e-03   1.88e-02     Switched to DIIS steps.
     5   -7412.16624404   8.64e-04   1.16e-02     
     6   -7412.16632766   8.36e-05   3.02e-03     
     7   -7412.16632589   1.77e-06   1.37e-03     
     8   -7412.16632901   3.12e-06   3.90e-04     
     9   -7412.16633167   2.66e-06   2.22e-04     
    10   -7412.16633083   8.46e-07   7.97e-05     
    11   -7412.16633150   6.74e-07   3.85e-05     
    12   -7412.16633142   8.17e-08   2.26e-05     
    13   -7412.16633143   1.40e-08   7.76e-06     
 ------------------------------------------------------------------------------
         -7412.16633143                           CCSD T converged.

End of double precision
 SCF energy                 = -7411.45180668
 MP2 energy                 = -7412.16086938
 CCSD correlation energy     =    -0.71452475
 CCSD total energy           = -7412.16633143

 CCSD  T1^2 = 0.0149  T2^2 = 0.2539  Leading amplitudes:

 Amplitude    Orbitals with energies
  0.0288       36 (A) A                  ->    43 (A) A                   
              -0.6990                          0.0133                     
  0.0288       36 (A) B                  ->    43 (A) B                   
              -0.6990                          0.0133                     
  0.0259       42 (A) A                  ->    43 (A) A                   
              -0.3743                          0.0133                     
  0.0259       42 (A) B                  ->    43 (A) B                   
              -0.3743                          0.0133                     

 Amplitude    Orbitals with energies
 -0.0665       39 (A) A      39 (A) B    ->    43 (A) A      43 (A) B     
              -0.4938       -0.4938            0.0133        0.0133       
  0.0665       39 (A) A      39 (A) B    ->    43 (A) B      43 (A) A     
              -0.4938       -0.4938            0.0133        0.0133       
  0.0665       39 (A) B      39 (A) A    ->    43 (A) A      43 (A) B     
              -0.4938       -0.4938            0.0133        0.0133       
 -0.0665       39 (A) B      39 (A) A    ->    43 (A) B      43 (A) A     
              -0.4938       -0.4938            0.0133        0.0133       

 Computing CCSD intemediates for later calculations in double precision
 Finished.

Running a double precision version
           CCSD Lambda amplitudes will be solved using DIIS.
           Start     Size      MaxIter   EConv     LConv     
           3         7         100       1.00e-07  1.00e-05  
 ------------------------------------------------------------------------------
            Enorm      Ldiff       Comment
 ------------------------------------------------------------------------------
     1     5.37e-02   3.55e-02     
     2     1.71e-02   7.48e-03     
     3     6.93e-03   1.40e-03     
     4     3.92e-03   1.33e-03     Switched to DIIS steps.
     5     1.11e-03   7.13e-04     
     6     5.51e-04   1.51e-04     
     7     1.85e-04   4.76e-05     
     8     8.75e-05   5.00e-06     
     9     3.65e-05   3.15e-08     
    10     1.77e-05   1.95e-07     
    11     9.10e-06   8.45e-08     
    12     4.07e-06   2.82e-07     
    13     2.24e-06   7.19e-08     
    14     1.01e-06   4.93e-08     
    15     4.65e-07   2.40e-08     
    16     2.28e-07   3.94e-08     
    17     9.79e-08   1.32e-08     
 ------------------------------------------------------------------------------
                                   CCSD Lambda converged.

 Computing density matrices in double precision...
           Orbital response amplitudes will be solved using DIIS.
           Start     Size      MaxIter   EConv     LConv     
           3         7         100       1.00e-06  1.00e-06  
 ------------------------------------------------------------------------------
            Enorm      Ldiff       Comment
 ------------------------------------------------------------------------------
     1     8.88e-02   1.35e-02     
     2     5.05e-02   1.32e-02     
     3     6.04e-02   1.50e-02     
     4     1.58e-02   1.60e-02     Switched to DIIS steps.
     5     3.53e-03   4.74e-03     
     6     1.05e-03   6.54e-04     
     7     5.11e-04   8.44e-05     
     8     1.41e-04   1.20e-04     
     9     2.65e-05   2.80e-06     
    10     1.04e-05   1.30e-06     
    11     4.48e-06   8.72e-07     
    12     1.67e-06   6.31e-07     
    13     6.97e-07   1.23e-07     
 ------------------------------------------------------------------------------
                                   Orbital response converged.

 Computing density matrices... Done.
 CCSD calculation:   CPU 1613.53 s  wall 279.45 s

 Transferring MO TPDM to AO TPDM
 Transferring g2_o1o1o1o1
 Transferring g2_o1o1o1v1
 Transferring g2_o1o1v1v1
 Transferring g2_o1v1o1v1
 Transferring g2_o1v1v1v1
 Transferring g2_v1v1v1v1
 Adding separable TPDM
 Computing TPDM gradient
 --------------------------------------------------------
 2e gradient
  Atom          X               Y               Z
 --------------------------------------------------------
    1        -52.041959        4.011053       -0.000000  
    2          8.287274      -19.790372       -0.000000  
    3         21.985102       23.375756        0.000000  
    4         21.769584       -7.596436        0.000000  
 --------------------------------------------------------
 --------------------------------------------------------
 Final gradient
  Atom          X               Y               Z
 --------------------------------------------------------
    1        -52.041959        4.011053       -0.000000  
    2          8.287274      -19.790372       -0.000000  
    3         21.985102       23.375756        0.000000  
    4         21.769584       -7.596436        0.000000  
 --------------------------------------------------------
 Analytic gradient from two-electron contribution:   CPU 290.65 s  wall 61.85 s

 Total ccman2 time:   CPU 1967.97 s  wall 353.09 s


 --------------------------------------------------------------

                    Orbital Energies (a.u.)
 --------------------------------------------------------------

 Alpha MOs
 -- Occupied --
********-180.9027-169.7096-169.7083-169.7083 -80.0750 -37.9564 -33.1456
-33.1394 -33.1394 -26.3268 -24.3298 -24.3278 -24.3278 -24.3219 -24.3219
-15.6252  -7.6105  -7.2728  -5.5084  -5.5037  -5.5019  -5.5017  -5.4935
 -5.4934  -2.4326  -2.4256  -2.4255  -2.4084  -2.4084  -1.6325  -1.1845
 -0.8782  -0.7964  -0.7007  -0.6990  -0.6412  -0.5206  -0.4938  -0.4583
 -0.3812  -0.3743
 -- Virtual --
  0.0133   0.0329   0.0639   0.0738   0.0887   0.0894   0.1451   0.2021
  0.2243   0.2337   0.2432   0.2836   0.3029   0.3092   0.3328   0.3334
  0.3655   0.3884   0.4147   0.4445   0.4779   0.5139   0.5690   0.5956
  0.6030   0.6314   0.6623   0.7851   0.8346   0.8756   0.8840   0.9166
  0.9846   1.0690   1.1270   1.1535   1.3327   1.4207   1.5205   1.5400
  1.5616   1.5755   1.6311   1.6524   1.7668   1.8576   1.9122   2.2376
  2.2875   2.4143   2.4346   2.5577   2.9479   4.1614   4.1836   4.2044
  4.2231   4.2513   4.3177   4.4617   4.4624   4.4753   4.5000   4.5351
  4.6004   4.7232   4.8446   6.5101   6.5224   6.5507   6.8927   6.9266
  6.9567   7.5828  14.6932  14.7963  14.8957  28.9366  29.5045  29.5145
 29.5333  29.8522  29.8574  29.8647  29.8822  29.9731  36.6962  68.7357
130.5635 130.5709 130.5946 154.3206 166.17191912.2402
 --------------------------------------------------------------

          Ground-State Mulliken Net Atomic Charges

     Atom                 Charge (a.u.)
  ----------------------------------------
      1 I                     0.145925
      2 N                    -0.417368
      3 P                     0.444504
      4 F                    -0.173061
  ----------------------------------------
  Sum of atomic charges =    -0.000000

 -----------------------------------------------------------------
                    Cartesian Multipole Moments
 -----------------------------------------------------------------
    Charge (ESU x 10^10)
                -0.0000
    Dipole Moment (Debye)
         X       1.1082      Y      -2.1826      Z       0.0000
       Tot       2.4478
    Quadrupole Moments (Debye-Ang)
        XX     -52.9407     XY       3.3862     YY     -54.2805
        XZ       0.0000     YZ       0.0000     ZZ     -51.1426
    Octopole Moments (Debye-Ang^2)
       XXX      62.9575    XXY     -10.3648    XYY      12.2546
       YYY       1.9795    XXZ      -0.0000    XYZ      -0.0000
       YYZ      -0.0000    XZZ       6.4859    YZZ       0.6036
       ZZZ       0.0000
    Hexadecapole Moments (Debye-Ang^3)
      XXXX    -966.8930   XXXY      11.6774   XXYY    -173.2197
      XYYY      -8.4145   YYYY    -112.7035   XXXZ       0.0000
      XXYZ       0.0000   XYYZ      -0.0000   YYYZ       0.0000
      XXZZ    -157.8054   XYZZ      -2.0966   YYZZ     -29.3108
      XZZZ      -0.0000   YZZZ       0.0000   ZZZZ     -66.5911
 -----------------------------------------------------------------
 DrvMan completing analytic gradient of the correlated energy
 Correlated dipole moment
            1
    1   0.4359918
    2  -0.8586926
    3   0.0000000
 Energy read as -7412.166331432
 Full Analytical Gradient: (in a.u., or Hartree/Bohr)
             1             2             3             4
    1    0.00030142   -0.00020776   -0.00010302    0.00000936
    2   -0.00006633    0.00004343    0.00008296   -0.00006006
    3    0.00000000   -0.00000000    0.00000000   -0.00000000
 Gradient time:  CPU 0.77 s  wall 0.78 s
 ----------------------------------------------------------------
             Standard Nuclear Orientation (Angstroms)
    I     Atom           X                Y                Z
 ----------------------------------------------------------------
    1      I       1.1883906736    -0.0020770529    -0.0000000000
    2      N      -0.7928555516     0.6214516623     0.0000000000
    3      P      -1.8859005335    -0.4994072564     0.0000000000
    4      F      -3.2443565377     0.3612256680    -0.0000000000
 ----------------------------------------------------------------
 Nuclear Repulsion Energy =   379.7987811802 hartrees
 There are       42 alpha and       42 beta electrons

                       Distance Matrix (Angstroms)
             I (  1)   N (  2)   P (  3)
   N (  2)  2.077047
   P (  3)  3.114258  1.565590
   F (  4)  4.447610  2.465274  1.608133

 Requested basis set is 6-311++G(d,p)
 There are 49 shells and 136 basis functions
 A cutoff of  1.0D-14 yielded   1039 shell pairs
 There are      8415 function pairs (      9440 Cartesian)
 Smallest overlap matrix eigenvalue = 2.37E-03
 Guess MOs from SCF MO coefficient file

 -----------------------------------------------------------------------
  General SCF calculation program by
  Eric Jon Sundstrom, Paul Horn, Yuezhi Mao, Dmitri Zuev, Alec White,
  David Stuck, Shaama M.S., Shane Yost, Joonho Lee, David Small,
  Daniel Levine, Susi Lehtola, Hugh Burton, Evgeny Epifanovsky
 -----------------------------------------------------------------------
 Hartree-Fock
 using 6 threads for integral computing
 -------------------------------------------------------
 OpenMP Integral computing Module                
 Release: version 2.0, May 2017, Q-Chem Inc. Pleasanton 
 -------------------------------------------------------
 A restricted SCF calculation will be
 performed using DIIS
 SCF converges when DIIS error is below 1.0e-08
 ---------------------------------------
  Cycle       Energy         DIIS error
 ---------------------------------------
    1   -7411.4518403640      1.66e-05  
    2   -7411.4518409851      6.91e-06  
    3   -7411.4518410731      4.22e-06  
    4   -7411.4518411208      8.30e-07  
    5   -7411.4518411269      3.54e-07  
    6   -7411.4518411285      1.70e-07  
    7   -7411.4518411291      6.32e-08  
    8   -7411.4518411292      2.32e-08  
    9   -7411.4518411292      6.77e-09  Convergence criterion met
 ---------------------------------------
 SCF time:   CPU 6.48s  wall 2.00s 
 SCF   energy in the final basis set =    -7411.4518411292
 Total energy in the final basis set =    -7411.4518411292


 ------------------------------------------------------------------------------

   CCMAN2: suite of methods based on coupled cluster
           and equation of motion theories.

   Components:
   * libvmm-1.3-trunk
     by Evgeny Epifanovsky, Ilya Kaliman.
   * libtensor-2.5-trunk
     by Evgeny Epifanovsky, Michael Wormit, Dmitry Zuev, Sam Manzer, 
        Ilya Kaliman.
   * libcc-2.5-trunk
     by Evgeny Epifanovsky, Arik Landau, Tomasz Kus, Kirill Khistyaev, 
        Dmitry Zuev, Prashant Manohar, Xintian Feng, Anna Krylov, 
        Matthew Goldey, Alec White, Thomas Jagau, Kaushik Nanda, 
        Anastasia Gunina, Alexander Kunitsa, Joonho Lee.

   CCMAN original authors:
   Anna I. Krylov, C. David Sherrill, Steven R. Gwaltney,
   Edward F. C. Byrd (2000)
   Sergey V. Levchenko, Lyudmila V. Slipchenko, Tao Wang,
   Ana-Maria C. Cristian (2003)
   Piotr A. Pieniazek, C. Melania Oana, Evgeny Epifanovsky (2007)
   Prashant Manohar (2009)

 ------------------------------------------------------------------------------


 Allocating and initializing 30808MB of RAM...
 Calculation will run on 6 cores.


 Alpha MOs, Restricted
 -- Occupied --                  
******* -180.90 -169.71 -169.71 -169.71  -80.07  -37.96  -33.15
  1 A     2 A     3 A     4 A     5 A     6 A     7 A     8 A                  
-33.139 -33.139 -26.327 -24.330 -24.328 -24.328 -24.322 -24.322
  9 A    10 A    11 A    12 A    13 A    14 A    15 A    16 A                  
-15.625  -7.611  -7.273  -5.508  -5.504  -5.502  -5.502  -5.493
 17 A    18 A    19 A    20 A    21 A    22 A    23 A    24 A                  
 -5.493  -2.433  -2.426  -2.425  -2.408  -2.408  -1.632  -1.185
 25 A    26 A    27 A    28 A    29 A    30 A    31 A    32 A                  
 -0.878  -0.796  -0.701  -0.699  -0.641  -0.521  -0.494  -0.458
 33 A    34 A    35 A    36 A    37 A    38 A    39 A    40 A                  
 -0.381  -0.374
 41 A    42 A                                                                  
 -- Virtual --                   
  0.013   0.033   0.064   0.074   0.089   0.089   0.145   0.202
 43 A    44 A    45 A    46 A    47 A    48 A    49 A    50 A                  
  0.224   0.234   0.243   0.284   0.303   0.309   0.333   0.333
 51 A    52 A    53 A    54 A    55 A    56 A    57 A    58 A                  
  0.366   0.388   0.415   0.444   0.478   0.514   0.569   0.596
 59 A    60 A    61 A    62 A    63 A    64 A    65 A    66 A                  
  0.603   0.632   0.662   0.785   0.835   0.876   0.884   0.917
 67 A    68 A    69 A    70 A    71 A    72 A    73 A    74 A                  
  0.985   1.069   1.127   1.153   1.333   1.421   1.521   1.540
 75 A    76 A    77 A    78 A    79 A    80 A    81 A    82 A                  
  1.561   1.575   1.631   1.653   1.767   1.858   1.912   2.238
 83 A    84 A    85 A    86 A    87 A    88 A    89 A    90 A                  
  2.288   2.415   2.435   2.558   2.948   4.161   4.184   4.204
 91 A    92 A    93 A    94 A    95 A    96 A    97 A    98 A                  
  4.223   4.251   4.318   4.462   4.462   4.475   4.500   4.535
 99 A   100 A   101 A   102 A   103 A   104 A   105 A   106 A                  
  4.600   4.723   4.845   6.510   6.522   6.551   6.893   6.927
107 A   108 A   109 A   110 A   111 A   112 A   113 A   114 A                  
  6.957   7.583  14.693  14.796  14.896  28.937  29.505  29.515
115 A   116 A   117 A   118 A   119 A   120 A   121 A   122 A                  
 29.533  29.852  29.857  29.865  29.882  29.973  36.696  68.736
123 A   124 A   125 A   126 A   127 A   128 A   129 A   130 A                  
130.564 130.571 130.595 154.321 166.1721912.241
131 A   132 A   133 A   134 A   135 A   136 A                                  

 Beta MOs, Restricted
 -- Occupied --                  
******* -180.90 -169.71 -169.71 -169.71  -80.07  -37.96  -33.15
  1 A     2 A     3 A     4 A     5 A     6 A     7 A     8 A                  
-33.139 -33.139 -26.327 -24.330 -24.328 -24.328 -24.322 -24.322
  9 A    10 A    11 A    12 A    13 A    14 A    15 A    16 A                  
-15.625  -7.611  -7.273  -5.508  -5.504  -5.502  -5.502  -5.493
 17 A    18 A    19 A    20 A    21 A    22 A    23 A    24 A                  
 -5.493  -2.433  -2.426  -2.425  -2.408  -2.408  -1.632  -1.185
 25 A    26 A    27 A    28 A    29 A    30 A    31 A    32 A                  
 -0.878  -0.796  -0.701  -0.699  -0.641  -0.521  -0.494  -0.458
 33 A    34 A    35 A    36 A    37 A    38 A    39 A    40 A                  
 -0.381  -0.374
 41 A    42 A                                                                  
 -- Virtual --                   
  0.013   0.033   0.064   0.074   0.089   0.089   0.145   0.202
 43 A    44 A    45 A    46 A    47 A    48 A    49 A    50 A                  
  0.224   0.234   0.243   0.284   0.303   0.309   0.333   0.333
 51 A    52 A    53 A    54 A    55 A    56 A    57 A    58 A                  
  0.366   0.388   0.415   0.444   0.478   0.514   0.569   0.596
 59 A    60 A    61 A    62 A    63 A    64 A    65 A    66 A                  
  0.603   0.632   0.662   0.785   0.835   0.876   0.884   0.917
 67 A    68 A    69 A    70 A    71 A    72 A    73 A    74 A                  
  0.985   1.069   1.127   1.153   1.333   1.421   1.521   1.540
 75 A    76 A    77 A    78 A    79 A    80 A    81 A    82 A                  
  1.561   1.575   1.631   1.653   1.767   1.858   1.912   2.238
 83 A    84 A    85 A    86 A    87 A    88 A    89 A    90 A                  
  2.288   2.415   2.435   2.558   2.948   4.161   4.184   4.204
 91 A    92 A    93 A    94 A    95 A    96 A    97 A    98 A                  
  4.223   4.251   4.318   4.462   4.462   4.475   4.500   4.535
 99 A   100 A   101 A   102 A   103 A   104 A   105 A   106 A                  
  4.600   4.723   4.845   6.510   6.522   6.551   6.893   6.927
107 A   108 A   109 A   110 A   111 A   112 A   113 A   114 A                  
  6.957   7.583  14.693  14.796  14.896  28.937  29.505  29.515
115 A   116 A   117 A   118 A   119 A   120 A   121 A   122 A                  
 29.533  29.852  29.857  29.865  29.882  29.973  36.696  68.736
123 A   124 A   125 A   126 A   127 A   128 A   129 A   130 A                  
130.564 130.571 130.595 154.321 166.1721912.241
131 A   132 A   133 A   134 A   135 A   136 A                                  

 Occupation and symmetry of molecular orbitals

 Point group: C1 (1 irreducible representation).

                           A     All 
 -------------------------------------
 All molecular orbitals:
  - Alpha                  136   136 
  - Beta                   136   136 
 -------------------------------------
 Alpha orbitals:
  - Frozen occupied        25    25  
  - Active occupied        17    17  
  - Active virtual         94    94  
  - Frozen virtual         0     0   
 -------------------------------------
 Beta orbitals:
  - Frozen occupied        25    25  
  - Active occupied        17    17  
  - Active virtual         94    94  
  - Frozen virtual         0     0   
 -------------------------------------

 Import integrals:   CPU 0.00 s  wall 0.00 s

 Import integrals:   CPU 55.59 s  wall 9.62 s

 MP2 amplitudes:   CPU 0.13 s  wall 0.09 s

Running a double precision version
           CCSD T amplitudes will be solved using DIIS.

           Start     Size      MaxIter   EConv     TConv     
           3         7         100       1.00e-07  1.00e-05  
 ------------------------------------------------------------------------------
           Energy (a.u.)   Ediff      Tdiff       Comment
 ------------------------------------------------------------------------------
         -7412.16086961                           
     1   -7412.13874441   2.21e-02   7.56e-01     
     2   -7412.16510182   2.64e-02   1.15e-01     
     3   -7412.16254322   2.56e-03   5.17e-02     
     4   -7412.16538099   2.84e-03   1.88e-02     Switched to DIIS steps.
     5   -7412.16624425   8.63e-04   1.16e-02     
     6   -7412.16632769   8.34e-05   3.01e-03     
     7   -7412.16632591   1.78e-06   1.37e-03     
     8   -7412.16632903   3.12e-06   3.90e-04     
     9   -7412.16633168   2.65e-06   2.22e-04     
    10   -7412.16633084   8.44e-07   7.95e-05     
    11   -7412.16633151   6.69e-07   3.84e-05     
    12   -7412.16633142   8.21e-08   2.24e-05     
    13   -7412.16633144   1.36e-08   7.68e-06     
 ------------------------------------------------------------------------------
         -7412.16633144                           CCSD T converged.

End of double precision
 SCF energy                 = -7411.45184113
 MP2 energy                 = -7412.16086961
 CCSD correlation energy     =    -0.71449031
 CCSD total energy           = -7412.16633144

 CCSD  T1^2 = 0.0149  T2^2 = 0.2538  Leading amplitudes:

 Amplitude    Orbitals with energies
  0.0288       36 (A) A                  ->    43 (A) A                   
              -0.6990                          0.0132                     
  0.0288       36 (A) B                  ->    43 (A) B                   
              -0.6990                          0.0132                     
 -0.0260       42 (A) A                  ->    43 (A) A                   
              -0.3741                          0.0132                     
 -0.0260       42 (A) B                  ->    43 (A) B                   
              -0.3741                          0.0132                     

 Amplitude    Orbitals with energies
 -0.0664       39 (A) A      39 (A) B    ->    43 (A) A      43 (A) B     
              -0.4940       -0.4940            0.0132        0.0132       
  0.0664       39 (A) A      39 (A) B    ->    43 (A) B      43 (A) A     
              -0.4940       -0.4940            0.0132        0.0132       
  0.0664       39 (A) B      39 (A) A    ->    43 (A) A      43 (A) B     
              -0.4940       -0.4940            0.0132        0.0132       
 -0.0664       39 (A) B      39 (A) A    ->    43 (A) B      43 (A) A     
              -0.4940       -0.4940            0.0132        0.0132       

 Computing CCSD intemediates for later calculations in double precision
 Finished.

Running a double precision version
           CCSD Lambda amplitudes will be solved using DIIS.
           Start     Size      MaxIter   EConv     LConv     
           3         7         100       1.00e-07  1.00e-05  
 ------------------------------------------------------------------------------
            Enorm      Ldiff       Comment
 ------------------------------------------------------------------------------
     1     5.36e-02   3.55e-02     
     2     1.71e-02   7.48e-03     
     3     6.93e-03   1.40e-03     
     4     3.92e-03   1.33e-03     Switched to DIIS steps.
     5     1.11e-03   7.13e-04     
     6     5.51e-04   1.51e-04     
     7     1.85e-04   4.75e-05     
     8     8.74e-05   5.00e-06     
     9     3.64e-05   2.40e-08     
    10     1.76e-05   1.89e-07     
    11     9.02e-06   8.73e-08     
    12     4.02e-06   2.81e-07     
    13     2.21e-06   7.22e-08     
    14     1.01e-06   4.79e-08     
    15     4.61e-07   2.33e-08     
    16     2.26e-07   3.89e-08     
    17     9.70e-08   1.30e-08     
 ------------------------------------------------------------------------------
                                   CCSD Lambda converged.

 Computing density matrices in double precision...
           Orbital response amplitudes will be solved using DIIS.
           Start     Size      MaxIter   EConv     LConv     
           3         7         100       1.00e-06  1.00e-06  
 ------------------------------------------------------------------------------
            Enorm      Ldiff       Comment
 ------------------------------------------------------------------------------
     1     8.88e-02   1.34e-02     
     2     5.04e-02   1.33e-02     
     3     6.01e-02   1.49e-02     
     4     1.57e-02   1.58e-02     Switched to DIIS steps.
     5     3.52e-03   4.72e-03     
     6     1.05e-03   6.54e-04     
     7     5.12e-04   8.52e-05     
     8     1.40e-04   1.20e-04     
     9     2.65e-05   2.78e-06     
    10     1.03e-05   1.33e-06     
    11     4.45e-06   8.64e-07     
    12     1.66e-06   6.27e-07     
    13     6.90e-07   1.20e-07     
 ------------------------------------------------------------------------------
                                   Orbital response converged.

 Computing density matrices... Done.
 CCSD calculation:   CPU 1614.68 s  wall 279.61 s

 Transferring MO TPDM to AO TPDM
 Transferring g2_o1o1o1o1
 Transferring g2_o1o1o1v1
 Transferring g2_o1o1v1v1
 Transferring g2_o1v1o1v1
 Transferring g2_o1v1v1v1
 Transferring g2_v1v1v1v1
 Adding separable TPDM
 Computing TPDM gradient
 --------------------------------------------------------
 2e gradient
  Atom          X               Y               Z
 --------------------------------------------------------
    1        -52.088492        4.019062       -0.000000  
    2          8.304188      -19.805509       -0.000000  
    3         22.008355       23.384214        0.000000  
    4         21.775950       -7.597767       -0.000000  
 --------------------------------------------------------
 --------------------------------------------------------
 Final gradient
  Atom          X               Y               Z
 --------------------------------------------------------
    1        -52.088492        4.019062       -0.000000  
    2          8.304188      -19.805509       -0.000000  
    3         22.008355       23.384214        0.000000  
    4         21.775950       -7.597767       -0.000000  
 --------------------------------------------------------
 Analytic gradient from two-electron contribution:   CPU 287.29 s  wall 55.71 s

 Total ccman2 time:   CPU 1963.49 s  wall 346.39 s


 --------------------------------------------------------------

                    Orbital Energies (a.u.)
 --------------------------------------------------------------

 Alpha MOs
 -- Occupied --
********-180.9027-169.7096-169.7082-169.7082 -80.0750 -37.9563 -33.1456
-33.1394 -33.1394 -26.3268 -24.3298 -24.3277 -24.3277 -24.3219 -24.3219
-15.6251  -7.6106  -7.2728  -5.5083  -5.5037  -5.5020  -5.5017  -5.4935
 -5.4934  -2.4325  -2.4255  -2.4254  -2.4084  -2.4084  -1.6325  -1.1848
 -0.8783  -0.7964  -0.7007  -0.6990  -0.6414  -0.5208  -0.4940  -0.4585
 -0.3811  -0.3741
 -- Virtual --
  0.0132   0.0332   0.0639   0.0738   0.0887   0.0894   0.1451   0.2021
  0.2243   0.2336   0.2431   0.2836   0.3030   0.3092   0.3329   0.3334
  0.3656   0.3884   0.4148   0.4444   0.4779   0.5140   0.5690   0.5957
  0.6032   0.6316   0.6623   0.7852   0.8347   0.8755   0.8840   0.9171
  0.9848   1.0690   1.1270   1.1532   1.3326   1.4205   1.5206   1.5401
  1.5615   1.5755   1.6311   1.6526   1.7668   1.8576   1.9122   2.2376
  2.2876   2.4145   2.4345   2.5582   2.9477   4.1614   4.1836   4.2044
  4.2231   4.2513   4.3177   4.4616   4.4625   4.4754   4.5002   4.5353
  4.6004   4.7231   4.8454   6.5102   6.5225   6.5510   6.8927   6.9266
  6.9567   7.5829  14.6931  14.7963  14.8957  28.9372  29.5046  29.5146
 29.5335  29.8523  29.8574  29.8649  29.8823  29.9733  36.6963  68.7357
130.5636 130.5710 130.5948 154.3211 166.17201912.2407
 --------------------------------------------------------------

          Ground-State Mulliken Net Atomic Charges

     Atom                 Charge (a.u.)
  ----------------------------------------
      1 I                     0.146041
      2 N                    -0.417490
      3 P                     0.444593
      4 F                    -0.173144
  ----------------------------------------
  Sum of atomic charges =    -0.000000

 -----------------------------------------------------------------
                    Cartesian Multipole Moments
 -----------------------------------------------------------------
    Charge (ESU x 10^10)
                -0.0000
    Dipole Moment (Debye)
         X       1.1057      Y      -2.1819      Z       0.0000
       Tot       2.4461
    Quadrupole Moments (Debye-Ang)
        XX     -52.9489     XY       3.3875     YY     -54.2782
        XZ      -0.0000     YZ       0.0000     ZZ     -51.1399
    Octopole Moments (Debye-Ang^2)
       XXX      63.0964    XXY     -10.3696    XYY      12.3109
       YYY       1.9848    XXZ       0.0000    XYZ      -0.0000
       YYZ       0.0000    XZZ       6.5416    YZZ       0.6051
       ZZZ       0.0000
    Hexadecapole Moments (Debye-Ang^3)
      XXXX    -966.2066   XXXY      11.6916   XXYY    -173.0789
      XYYY      -8.4122   YYYY    -112.6959   XXXZ      -0.0000
      XXYZ       0.0000   XYYZ      -0.0000   YYYZ       0.0000
      XXZZ    -157.6677   XYZZ      -2.0967   YYZZ     -29.3083
      XZZZ      -0.0000   YZZZ       0.0000   ZZZZ     -66.5837
 -----------------------------------------------------------------
 DrvMan completing analytic gradient of the correlated energy
 Correlated dipole moment
            1
    1   0.4350145
    2  -0.8584278
    3   0.0000000
 Energy read as -7412.166331438
 Full Analytical Gradient: (in a.u., or Hartree/Bohr)
             1             2             3             4
    1   -0.00029590    0.00030898   -0.00003345    0.00002037
    2    0.00005744   -0.00001090   -0.00000828   -0.00003826
    3    0.00000000   -0.00000000    0.00000000   -0.00000000
 Gradient time:  CPU 0.79 s  wall 0.80 s
 ----------------------------------------------------------------
             Standard Nuclear Orientation (Angstroms)
    I     Atom           X                Y                Z
 ----------------------------------------------------------------
    1      I       1.1893906736    -0.0010770529    -0.0000000000
    2      N      -0.7928555516     0.6214516623     0.0000000000
    3      P      -1.8859005335    -0.4994072564     0.0000000000
    4      F      -3.2443565377     0.3612256680    -0.0000000000
 ----------------------------------------------------------------
 Nuclear Repulsion Energy =   379.7076176449 hartrees
 There are       42 alpha and       42 beta electrons

                       Distance Matrix (Angstroms)
             I (  1)   N (  2)   P (  3)
   N (  2)  2.077701
   P (  3)  3.115405  1.565590
   F (  4)  4.448525  2.465274  1.608133

 Requested basis set is 6-311++G(d,p)
 There are 49 shells and 136 basis functions
 A cutoff of  1.0D-14 yielded   1039 shell pairs
 There are      8415 function pairs (      9440 Cartesian)
 Smallest overlap matrix eigenvalue = 2.37E-03
 Guess MOs from SCF MO coefficient file

 -----------------------------------------------------------------------
  General SCF calculation program by
  Eric Jon Sundstrom, Paul Horn, Yuezhi Mao, Dmitri Zuev, Alec White,
  David Stuck, Shaama M.S., Shane Yost, Joonho Lee, David Small,
  Daniel Levine, Susi Lehtola, Hugh Burton, Evgeny Epifanovsky
 -----------------------------------------------------------------------
 Hartree-Fock
 using 6 threads for integral computing
 -------------------------------------------------------
 OpenMP Integral computing Module                
 Release: version 2.0, May 2017, Q-Chem Inc. Pleasanton 
 -------------------------------------------------------
 A restricted SCF calculation will be
 performed using DIIS
 SCF converges when DIIS error is below 1.0e-08
 ---------------------------------------
  Cycle       Energy         DIIS error
 ---------------------------------------
    1   -7411.4518311359      7.63e-06  
    2   -7411.4518313147      2.71e-06  
    3   -7411.4518313401      1.82e-06  
    4   -7411.4518313518      5.70e-07  
    5   -7411.4518313554      2.24e-07  
    6   -7411.4518313563      7.79e-08  
    7   -7411.4518313564      2.99e-08  
    8   -7411.4518313563      1.37e-08  
    9   -7411.4518313563      4.79e-09  Convergence criterion met
 ---------------------------------------
 SCF time:   CPU 6.43s  wall 1.00s 
 SCF   energy in the final basis set =    -7411.4518313563
 Total energy in the final basis set =    -7411.4518313563


 ------------------------------------------------------------------------------

   CCMAN2: suite of methods based on coupled cluster
           and equation of motion theories.

   Components:
   * libvmm-1.3-trunk
     by Evgeny Epifanovsky, Ilya Kaliman.
   * libtensor-2.5-trunk
     by Evgeny Epifanovsky, Michael Wormit, Dmitry Zuev, Sam Manzer, 
        Ilya Kaliman.
   * libcc-2.5-trunk
     by Evgeny Epifanovsky, Arik Landau, Tomasz Kus, Kirill Khistyaev, 
        Dmitry Zuev, Prashant Manohar, Xintian Feng, Anna Krylov, 
        Matthew Goldey, Alec White, Thomas Jagau, Kaushik Nanda, 
        Anastasia Gunina, Alexander Kunitsa, Joonho Lee.

   CCMAN original authors:
   Anna I. Krylov, C. David Sherrill, Steven R. Gwaltney,
   Edward F. C. Byrd (2000)
   Sergey V. Levchenko, Lyudmila V. Slipchenko, Tao Wang,
   Ana-Maria C. Cristian (2003)
   Piotr A. Pieniazek, C. Melania Oana, Evgeny Epifanovsky (2007)
   Prashant Manohar (2009)

 ------------------------------------------------------------------------------


 Allocating and initializing 30808MB of RAM...
 Calculation will run on 6 cores.


 Alpha MOs, Restricted
 -- Occupied --                  
******* -180.90 -169.71 -169.71 -169.71  -80.07  -37.96  -33.15
  1 A     2 A     3 A     4 A     5 A     6 A     7 A     8 A                  
-33.139 -33.139 -26.327 -24.330 -24.328 -24.328 -24.322 -24.322
  9 A    10 A    11 A    12 A    13 A    14 A    15 A    16 A                  
-15.625  -7.611  -7.273  -5.508  -5.504  -5.502  -5.502  -5.494
 17 A    18 A    19 A    20 A    21 A    22 A    23 A    24 A                  
 -5.493  -2.433  -2.426  -2.425  -2.408  -2.408  -1.632  -1.185
 25 A    26 A    27 A    28 A    29 A    30 A    31 A    32 A                  
 -0.878  -0.796  -0.701  -0.699  -0.641  -0.521  -0.494  -0.458
 33 A    34 A    35 A    36 A    37 A    38 A    39 A    40 A                  
 -0.381  -0.374
 41 A    42 A                                                                  
 -- Virtual --                   
  0.013   0.033   0.064   0.074   0.089   0.089   0.145   0.202
 43 A    44 A    45 A    46 A    47 A    48 A    49 A    50 A                  
  0.224   0.234   0.243   0.284   0.303   0.309   0.333   0.333
 51 A    52 A    53 A    54 A    55 A    56 A    57 A    58 A                  
  0.366   0.388   0.415   0.445   0.478   0.514   0.569   0.596
 59 A    60 A    61 A    62 A    63 A    64 A    65 A    66 A                  
  0.603   0.632   0.662   0.785   0.835   0.876   0.884   0.917
 67 A    68 A    69 A    70 A    71 A    72 A    73 A    74 A                  
  0.985   1.069   1.127   1.153   1.333   1.421   1.521   1.540
 75 A    76 A    77 A    78 A    79 A    80 A    81 A    82 A                  
  1.562   1.575   1.631   1.653   1.767   1.858   1.912   2.238
 83 A    84 A    85 A    86 A    87 A    88 A    89 A    90 A                  
  2.288   2.414   2.435   2.558   2.948   4.161   4.184   4.204
 91 A    92 A    93 A    94 A    95 A    96 A    97 A    98 A                  
  4.223   4.251   4.318   4.462   4.462   4.475   4.500   4.535
 99 A   100 A   101 A   102 A   103 A   104 A   105 A   106 A                  
  4.600   4.723   4.845   6.510   6.522   6.551   6.893   6.927
107 A   108 A   109 A   110 A   111 A   112 A   113 A   114 A                  
  6.957   7.583  14.693  14.796  14.896  28.937  29.505  29.515
115 A   116 A   117 A   118 A   119 A   120 A   121 A   122 A                  
 29.533  29.852  29.857  29.865  29.882  29.973  36.696  68.736
123 A   124 A   125 A   126 A   127 A   128 A   129 A   130 A                  
130.564 130.571 130.595 154.321 166.1721912.241
131 A   132 A   133 A   134 A   135 A   136 A                                  

 Beta MOs, Restricted
 -- Occupied --                  
******* -180.90 -169.71 -169.71 -169.71  -80.07  -37.96  -33.15
  1 A     2 A     3 A     4 A     5 A     6 A     7 A     8 A                  
-33.139 -33.139 -26.327 -24.330 -24.328 -24.328 -24.322 -24.322
  9 A    10 A    11 A    12 A    13 A    14 A    15 A    16 A                  
-15.625  -7.611  -7.273  -5.508  -5.504  -5.502  -5.502  -5.494
 17 A    18 A    19 A    20 A    21 A    22 A    23 A    24 A                  
 -5.493  -2.433  -2.426  -2.425  -2.408  -2.408  -1.632  -1.185
 25 A    26 A    27 A    28 A    29 A    30 A    31 A    32 A                  
 -0.878  -0.796  -0.701  -0.699  -0.641  -0.521  -0.494  -0.458
 33 A    34 A    35 A    36 A    37 A    38 A    39 A    40 A                  
 -0.381  -0.374
 41 A    42 A                                                                  
 -- Virtual --                   
  0.013   0.033   0.064   0.074   0.089   0.089   0.145   0.202
 43 A    44 A    45 A    46 A    47 A    48 A    49 A    50 A                  
  0.224   0.234   0.243   0.284   0.303   0.309   0.333   0.333
 51 A    52 A    53 A    54 A    55 A    56 A    57 A    58 A                  
  0.366   0.388   0.415   0.445   0.478   0.514   0.569   0.596
 59 A    60 A    61 A    62 A    63 A    64 A    65 A    66 A                  
  0.603   0.632   0.662   0.785   0.835   0.876   0.884   0.917
 67 A    68 A    69 A    70 A    71 A    72 A    73 A    74 A                  
  0.985   1.069   1.127   1.153   1.333   1.421   1.521   1.540
 75 A    76 A    77 A    78 A    79 A    80 A    81 A    82 A                  
  1.562   1.575   1.631   1.653   1.767   1.858   1.912   2.238
 83 A    84 A    85 A    86 A    87 A    88 A    89 A    90 A                  
  2.288   2.414   2.435   2.558   2.948   4.161   4.184   4.204
 91 A    92 A    93 A    94 A    95 A    96 A    97 A    98 A                  
  4.223   4.251   4.318   4.462   4.462   4.475   4.500   4.535
 99 A   100 A   101 A   102 A   103 A   104 A   105 A   106 A                  
  4.600   4.723   4.845   6.510   6.522   6.551   6.893   6.927
107 A   108 A   109 A   110 A   111 A   112 A   113 A   114 A                  
  6.957   7.583  14.693  14.796  14.896  28.937  29.505  29.515
115 A   116 A   117 A   118 A   119 A   120 A   121 A   122 A                  
 29.533  29.852  29.857  29.865  29.882  29.973  36.696  68.736
123 A   124 A   125 A   126 A   127 A   128 A   129 A   130 A                  
130.564 130.571 130.595 154.321 166.1721912.241
131 A   132 A   133 A   134 A   135 A   136 A                                  

 Occupation and symmetry of molecular orbitals

 Point group: C1 (1 irreducible representation).

                           A     All 
 -------------------------------------
 All molecular orbitals:
  - Alpha                  136   136 
  - Beta                   136   136 
 -------------------------------------
 Alpha orbitals:
  - Frozen occupied        25    25  
  - Active occupied        17    17  
  - Active virtual         94    94  
  - Frozen virtual         0     0   
 -------------------------------------
 Beta orbitals:
  - Frozen occupied        25    25  
  - Active occupied        17    17  
  - Active virtual         94    94  
  - Frozen virtual         0     0   
 -------------------------------------

 Import integrals:   CPU 0.00 s  wall 0.00 s

 Import integrals:   CPU 56.31 s  wall 9.81 s

 MP2 amplitudes:   CPU 0.13 s  wall 0.09 s

Running a double precision version
           CCSD T amplitudes will be solved using DIIS.

           Start     Size      MaxIter   EConv     TConv     
           3         7         100       1.00e-07  1.00e-05  
 ------------------------------------------------------------------------------
           Energy (a.u.)   Ediff      Tdiff       Comment
 ------------------------------------------------------------------------------
         -7412.16086824                           
     1   -7412.13873876   2.21e-02   7.56e-01     
     2   -7412.16510211   2.64e-02   1.15e-01     
     3   -7412.16254204   2.56e-03   5.17e-02     
     4   -7412.16538086   2.84e-03   1.88e-02     Switched to DIIS steps.
     5   -7412.16624443   8.64e-04   1.16e-02     
     6   -7412.16632794   8.35e-05   3.01e-03     
     7   -7412.16632617   1.77e-06   1.37e-03     
     8   -7412.16632929   3.12e-06   3.90e-04     
     9   -7412.16633194   2.65e-06   2.22e-04     
    10   -7412.16633110   8.44e-07   7.96e-05     
    11   -7412.16633177   6.71e-07   3.84e-05     
    12   -7412.16633169   8.18e-08   2.25e-05     
    13   -7412.16633170   1.38e-08   7.71e-06     
 ------------------------------------------------------------------------------
         -7412.16633170                           CCSD T converged.

End of double precision
 SCF energy                 = -7411.45183136
 MP2 energy                 = -7412.16086824
 CCSD correlation energy     =    -0.71450035
 CCSD total energy           = -7412.16633170

 CCSD  T1^2 = 0.0149  T2^2 = 0.2538  Leading amplitudes:

 Amplitude    Orbitals with energies
  0.0288       36 (A) A                  ->    43 (A) A                   
              -0.6990                          0.0132                     
  0.0288       36 (A) B                  ->    43 (A) B                   
              -0.6990                          0.0132                     
  0.0260       42 (A) A                  ->    43 (A) A                   
              -0.3742                          0.0132                     
  0.0260       42 (A) B                  ->    43 (A) B                   
              -0.3742                          0.0132                     

 Amplitude    Orbitals with energies
 -0.0664       39 (A) A      39 (A) B    ->    43 (A) A      43 (A) B     
              -0.4939       -0.4939            0.0132        0.0132       
  0.0664       39 (A) A      39 (A) B    ->    43 (A) B      43 (A) A     
              -0.4939       -0.4939            0.0132        0.0132       
  0.0664       39 (A) B      39 (A) A    ->    43 (A) A      43 (A) B     
              -0.4939       -0.4939            0.0132        0.0132       
 -0.0664       39 (A) B      39 (A) A    ->    43 (A) B      43 (A) A     
              -0.4939       -0.4939            0.0132        0.0132       

 Computing CCSD intemediates for later calculations in double precision
 Finished.

Running a double precision version
           CCSD Lambda amplitudes will be solved using DIIS.
           Start     Size      MaxIter   EConv     LConv     
           3         7         100       1.00e-07  1.00e-05  
 ------------------------------------------------------------------------------
            Enorm      Ldiff       Comment
 ------------------------------------------------------------------------------
     1     5.37e-02   3.55e-02     
     2     1.71e-02   7.48e-03     
     3     6.93e-03   1.40e-03     
     4     3.92e-03   1.33e-03     Switched to DIIS steps.
     5     1.11e-03   7.13e-04     
     6     5.51e-04   1.51e-04     
     7     1.85e-04   4.76e-05     
     8     8.74e-05   5.00e-06     
     9     3.64e-05   2.83e-08     
    10     1.76e-05   1.92e-07     
    11     9.05e-06   8.60e-08     
    12     4.04e-06   2.81e-07     
    13     2.23e-06   7.21e-08     
    14     1.01e-06   4.85e-08     
    15     4.63e-07   2.36e-08     
    16     2.27e-07   3.91e-08     
    17     9.74e-08   1.30e-08     
 ------------------------------------------------------------------------------
                                   CCSD Lambda converged.

 Computing density matrices in double precision...
           Orbital response amplitudes will be solved using DIIS.
           Start     Size      MaxIter   EConv     LConv     
           3         7         100       1.00e-06  1.00e-06  
 ------------------------------------------------------------------------------
            Enorm      Ldiff       Comment
 ------------------------------------------------------------------------------
     1     8.88e-02   1.34e-02     
     2     5.04e-02   1.33e-02     
     3     6.02e-02   1.49e-02     
     4     1.57e-02   1.59e-02     Switched to DIIS steps.
     5     3.52e-03   4.72e-03     
     6     1.05e-03   6.54e-04     
     7     5.12e-04   8.49e-05     
     8     1.41e-04   1.20e-04     
     9     2.65e-05   2.80e-06     
    10     1.04e-05   1.32e-06     
    11     4.46e-06   8.67e-07     
    12     1.66e-06   6.28e-07     
    13     6.92e-07   1.21e-07     
 ------------------------------------------------------------------------------
                                   Orbital response converged.

 Computing density matrices... Done.
 CCSD calculation:   CPU 1613.97 s  wall 279.58 s

 Transferring MO TPDM to AO TPDM
 Transferring g2_o1o1o1o1
 Transferring g2_o1o1o1v1
 Transferring g2_o1o1v1v1
 Transferring g2_o1v1o1v1
 Transferring g2_o1v1v1v1
 Transferring g2_v1v1v1v1
 Adding separable TPDM
 Computing TPDM gradient
 --------------------------------------------------------
 2e gradient
  Atom          X               Y               Z
 --------------------------------------------------------
    1        -52.069951        3.997963        0.000000  
    2          8.302703      -19.790206       -0.000000  
    3         21.994229       23.388176        0.000000  
    4         21.773019       -7.595933        0.000000  
 --------------------------------------------------------
 --------------------------------------------------------
 Final gradient
  Atom          X               Y               Z
 --------------------------------------------------------
    1        -52.069951        3.997963        0.000000  
    2          8.302703      -19.790206       -0.000000  
    3         21.994229       23.388176        0.000000  
    4         21.773019       -7.595933        0.000000  
 --------------------------------------------------------
 Analytic gradient from two-electron contribution:   CPU 290.84 s  wall 57.93 s

 Total ccman2 time:   CPU 1967.76 s  wall 348.92 s


 --------------------------------------------------------------

                    Orbital Energies (a.u.)
 --------------------------------------------------------------

 Alpha MOs
 -- Occupied --
********-180.9027-169.7096-169.7082-169.7082 -80.0750 -37.9563 -33.1456
-33.1394 -33.1394 -26.3267 -24.3298 -24.3277 -24.3277 -24.3219 -24.3219
-15.6251  -7.6105  -7.2728  -5.5083  -5.5037  -5.5019  -5.5017  -5.4935
 -5.4934  -2.4326  -2.4256  -2.4254  -2.4084  -2.4084  -1.6325  -1.1847
 -0.8783  -0.7964  -0.7007  -0.6990  -0.6413  -0.5207  -0.4939  -0.4584
 -0.3811  -0.3742
 -- Virtual --
  0.0132   0.0331   0.0639   0.0738   0.0887   0.0894   0.1451   0.2021
  0.2243   0.2336   0.2431   0.2836   0.3030   0.3092   0.3328   0.3334
  0.3656   0.3884   0.4147   0.4445   0.4778   0.5139   0.5690   0.5956
  0.6031   0.6316   0.6623   0.7852   0.8347   0.8756   0.8840   0.9169
  0.9848   1.0690   1.1270   1.1534   1.3327   1.4206   1.5206   1.5401
  1.5616   1.5755   1.6312   1.6525   1.7668   1.8577   1.9122   2.2376
  2.2876   2.4143   2.4345   2.5581   2.9478   4.1614   4.1836   4.2044
  4.2231   4.2513   4.3177   4.4616   4.4625   4.4754   4.5002   4.5352
  4.6004   4.7231   4.8451   6.5102   6.5224   6.5509   6.8927   6.9266
  6.9567   7.5828  14.6932  14.7963  14.8957  28.9370  29.5045  29.5145
 29.5334  29.8522  29.8574  29.8648  29.8823  29.9733  36.6962  68.7357
130.5635 130.5709 130.5947 154.3210 166.17191912.2405
 --------------------------------------------------------------

          Ground-State Mulliken Net Atomic Charges

     Atom                 Charge (a.u.)
  ----------------------------------------
      1 I                     0.146090
      2 N                    -0.417551
      3 P                     0.444538
      4 F                    -0.173077
  ----------------------------------------
  Sum of atomic charges =    -0.000000

 -----------------------------------------------------------------
                    Cartesian Multipole Moments
 -----------------------------------------------------------------
    Charge (ESU x 10^10)
                 0.0000
    Dipole Moment (Debye)
         X       1.1074      Y      -2.1819      Z      -0.0000
       Tot       2.4468
    Quadrupole Moments (Debye-Ang)
        XX     -52.9457     XY       3.3891     YY     -54.2795
        XZ       0.0000     YZ       0.0000     ZZ     -51.1409
    Octopole Moments (Debye-Ang^2)
       XXX      63.0319    XXY     -10.3897    XYY      12.2806
       YYY       1.8956    XXZ      -0.0000    XYZ      -0.0000
       YYZ      -0.0000    XZZ       6.5142    YZZ       0.5754
       ZZZ      -0.0000
    Hexadecapole Moments (Debye-Ang^3)
      XXXX    -966.5456   XXXY      11.6044   XXYY    -173.1596
      XYYY      -8.5140   YYYY    -112.6976   XXXZ       0.0000
      XXYZ       0.0000   XYYZ       0.0000   YYYZ       0.0000
      XXZZ    -157.7375   XYZZ      -2.1313   YYZZ     -29.3091
      XZZZ       0.0000   YZZZ       0.0000   ZZZZ     -66.5868
 -----------------------------------------------------------------
 DrvMan completing analytic gradient of the correlated energy
 Correlated dipole moment
            1
    1   0.4356903
    2  -0.8584082
    3  -0.0000000
 Energy read as -7412.166331703
 Full Analytical Gradient: (in a.u., or Hartree/Bohr)
             1             2             3             4
    1   -0.00005845    0.00013215   -0.00008965    0.00001595
    2    0.00001918    0.00000906    0.00001865   -0.00004690
    3    0.00000000    0.00000000   -0.00000000    0.00000000
 Gradient time:  CPU 0.77 s  wall 0.80 s
 ----------------------------------------------------------------
             Standard Nuclear Orientation (Angstroms)
    I     Atom           X                Y                Z
 ----------------------------------------------------------------
    1      I       1.1893906736    -0.0030770529    -0.0000000000
    2      N      -0.7928555516     0.6214516623     0.0000000000
    3      P      -1.8859005335    -0.4994072564     0.0000000000
    4      F      -3.2443565377     0.3612256680    -0.0000000000
 ----------------------------------------------------------------
 Nuclear Repulsion Energy =   379.6920903249 hartrees
 There are       42 alpha and       42 beta electrons

                       Distance Matrix (Angstroms)
             I (  1)   N (  2)   P (  3)
   N (  2)  2.078301
   P (  3)  3.115086  1.565590
   F (  4)  4.448689  2.465274  1.608133

 Requested basis set is 6-311++G(d,p)
 There are 49 shells and 136 basis functions
 A cutoff of  1.0D-14 yielded   1039 shell pairs
 There are      8415 function pairs (      9440 Cartesian)
 Smallest overlap matrix eigenvalue = 2.37E-03
 Guess MOs from SCF MO coefficient file

 -----------------------------------------------------------------------
  General SCF calculation program by
  Eric Jon Sundstrom, Paul Horn, Yuezhi Mao, Dmitri Zuev, Alec White,
  David Stuck, Shaama M.S., Shane Yost, Joonho Lee, David Small,
  Daniel Levine, Susi Lehtola, Hugh Burton, Evgeny Epifanovsky
 -----------------------------------------------------------------------
 Hartree-Fock
 using 6 threads for integral computing
 -------------------------------------------------------
 OpenMP Integral computing Module                
 Release: version 2.0, May 2017, Q-Chem Inc. Pleasanton 
 -------------------------------------------------------
 A restricted SCF calculation will be
 performed using DIIS
 SCF converges when DIIS error is below 1.0e-08
 ---------------------------------------
  Cycle       Energy         DIIS error
 ---------------------------------------
    1   -7411.4518165983      9.42e-06  
    2   -7411.4518169221      3.30e-06  
    3   -7411.4518169761      2.40e-06  
    4   -7411.4518169972      7.56e-07  
    5   -7411.4518170035      2.27e-07  
    6   -7411.4518170041      8.92e-08  
    7   -7411.4518170043      3.54e-08  
    8   -7411.4518170042      1.70e-08  
    9   -7411.4518170041      6.64e-09  Convergence criterion met
 ---------------------------------------
 SCF time:   CPU 6.45s  wall 2.00s 
 SCF   energy in the final basis set =    -7411.4518170041
 Total energy in the final basis set =    -7411.4518170041


 ------------------------------------------------------------------------------

   CCMAN2: suite of methods based on coupled cluster
           and equation of motion theories.

   Components:
   * libvmm-1.3-trunk
     by Evgeny Epifanovsky, Ilya Kaliman.
   * libtensor-2.5-trunk
     by Evgeny Epifanovsky, Michael Wormit, Dmitry Zuev, Sam Manzer, 
        Ilya Kaliman.
   * libcc-2.5-trunk
     by Evgeny Epifanovsky, Arik Landau, Tomasz Kus, Kirill Khistyaev, 
        Dmitry Zuev, Prashant Manohar, Xintian Feng, Anna Krylov, 
        Matthew Goldey, Alec White, Thomas Jagau, Kaushik Nanda, 
        Anastasia Gunina, Alexander Kunitsa, Joonho Lee.

   CCMAN original authors:
   Anna I. Krylov, C. David Sherrill, Steven R. Gwaltney,
   Edward F. C. Byrd (2000)
   Sergey V. Levchenko, Lyudmila V. Slipchenko, Tao Wang,
   Ana-Maria C. Cristian (2003)
   Piotr A. Pieniazek, C. Melania Oana, Evgeny Epifanovsky (2007)
   Prashant Manohar (2009)

 ------------------------------------------------------------------------------


 Allocating and initializing 30808MB of RAM...
 Calculation will run on 6 cores.


 Alpha MOs, Restricted
 -- Occupied --                  
******* -180.90 -169.71 -169.71 -169.71  -80.07  -37.96  -33.15
  1 A     2 A     3 A     4 A     5 A     6 A     7 A     8 A                  
-33.139 -33.139 -26.327 -24.330 -24.328 -24.328 -24.322 -24.322
  9 A    10 A    11 A    12 A    13 A    14 A    15 A    16 A                  
-15.625  -7.611  -7.273  -5.508  -5.504  -5.502  -5.502  -5.494
 17 A    18 A    19 A    20 A    21 A    22 A    23 A    24 A                  
 -5.493  -2.433  -2.426  -2.425  -2.408  -2.408  -1.632  -1.185
 25 A    26 A    27 A    28 A    29 A    30 A    31 A    32 A                  
 -0.878  -0.796  -0.701  -0.699  -0.641  -0.521  -0.494  -0.458
 33 A    34 A    35 A    36 A    37 A    38 A    39 A    40 A                  
 -0.381  -0.374
 41 A    42 A                                                                  
 -- Virtual --                   
  0.013   0.033   0.064   0.074   0.089   0.089   0.145   0.202
 43 A    44 A    45 A    46 A    47 A    48 A    49 A    50 A                  
  0.224   0.234   0.243   0.284   0.303   0.309   0.333   0.333
 51 A    52 A    53 A    54 A    55 A    56 A    57 A    58 A                  
  0.366   0.388   0.415   0.444   0.478   0.514   0.569   0.596
 59 A    60 A    61 A    62 A    63 A    64 A    65 A    66 A                  
  0.603   0.631   0.662   0.785   0.835   0.876   0.884   0.917
 67 A    68 A    69 A    70 A    71 A    72 A    73 A    74 A                  
  0.985   1.069   1.127   1.153   1.333   1.421   1.521   1.540
 75 A    76 A    77 A    78 A    79 A    80 A    81 A    82 A                  
  1.561   1.575   1.631   1.653   1.767   1.858   1.912   2.238
 83 A    84 A    85 A    86 A    87 A    88 A    89 A    90 A                  
  2.288   2.414   2.435   2.558   2.948   4.161   4.184   4.204
 91 A    92 A    93 A    94 A    95 A    96 A    97 A    98 A                  
  4.223   4.251   4.318   4.462   4.462   4.475   4.500   4.535
 99 A   100 A   101 A   102 A   103 A   104 A   105 A   106 A                  
  4.600   4.723   4.845   6.510   6.522   6.551   6.893   6.927
107 A   108 A   109 A   110 A   111 A   112 A   113 A   114 A                  
  6.957   7.583  14.693  14.796  14.896  28.937  29.505  29.515
115 A   116 A   117 A   118 A   119 A   120 A   121 A   122 A                  
 29.533  29.852  29.857  29.865  29.882  29.973  36.696  68.736
123 A   124 A   125 A   126 A   127 A   128 A   129 A   130 A                  
130.564 130.571 130.595 154.321 166.1721912.240
131 A   132 A   133 A   134 A   135 A   136 A                                  

 Beta MOs, Restricted
 -- Occupied --                  
******* -180.90 -169.71 -169.71 -169.71  -80.07  -37.96  -33.15
  1 A     2 A     3 A     4 A     5 A     6 A     7 A     8 A                  
-33.139 -33.139 -26.327 -24.330 -24.328 -24.328 -24.322 -24.322
  9 A    10 A    11 A    12 A    13 A    14 A    15 A    16 A                  
-15.625  -7.611  -7.273  -5.508  -5.504  -5.502  -5.502  -5.494
 17 A    18 A    19 A    20 A    21 A    22 A    23 A    24 A                  
 -5.493  -2.433  -2.426  -2.425  -2.408  -2.408  -1.632  -1.185
 25 A    26 A    27 A    28 A    29 A    30 A    31 A    32 A                  
 -0.878  -0.796  -0.701  -0.699  -0.641  -0.521  -0.494  -0.458
 33 A    34 A    35 A    36 A    37 A    38 A    39 A    40 A                  
 -0.381  -0.374
 41 A    42 A                                                                  
 -- Virtual --                   
  0.013   0.033   0.064   0.074   0.089   0.089   0.145   0.202
 43 A    44 A    45 A    46 A    47 A    48 A    49 A    50 A                  
  0.224   0.234   0.243   0.284   0.303   0.309   0.333   0.333
 51 A    52 A    53 A    54 A    55 A    56 A    57 A    58 A                  
  0.366   0.388   0.415   0.444   0.478   0.514   0.569   0.596
 59 A    60 A    61 A    62 A    63 A    64 A    65 A    66 A                  
  0.603   0.631   0.662   0.785   0.835   0.876   0.884   0.917
 67 A    68 A    69 A    70 A    71 A    72 A    73 A    74 A                  
  0.985   1.069   1.127   1.153   1.333   1.421   1.521   1.540
 75 A    76 A    77 A    78 A    79 A    80 A    81 A    82 A                  
  1.561   1.575   1.631   1.653   1.767   1.858   1.912   2.238
 83 A    84 A    85 A    86 A    87 A    88 A    89 A    90 A                  
  2.288   2.414   2.435   2.558   2.948   4.161   4.184   4.204
 91 A    92 A    93 A    94 A    95 A    96 A    97 A    98 A                  
  4.223   4.251   4.318   4.462   4.462   4.475   4.500   4.535
 99 A   100 A   101 A   102 A   103 A   104 A   105 A   106 A                  
  4.600   4.723   4.845   6.510   6.522   6.551   6.893   6.927
107 A   108 A   109 A   110 A   111 A   112 A   113 A   114 A                  
  6.957   7.583  14.693  14.796  14.896  28.937  29.505  29.515
115 A   116 A   117 A   118 A   119 A   120 A   121 A   122 A                  
 29.533  29.852  29.857  29.865  29.882  29.973  36.696  68.736
123 A   124 A   125 A   126 A   127 A   128 A   129 A   130 A                  
130.564 130.571 130.595 154.321 166.1721912.240
131 A   132 A   133 A   134 A   135 A   136 A                                  

 Occupation and symmetry of molecular orbitals

 Point group: C1 (1 irreducible representation).

                           A     All 
 -------------------------------------
 All molecular orbitals:
  - Alpha                  136   136 
  - Beta                   136   136 
 -------------------------------------
 Alpha orbitals:
  - Frozen occupied        25    25  
  - Active occupied        17    17  
  - Active virtual         94    94  
  - Frozen virtual         0     0   
 -------------------------------------
 Beta orbitals:
  - Frozen occupied        25    25  
  - Active occupied        17    17  
  - Active virtual         94    94  
  - Frozen virtual         0     0   
 -------------------------------------

 Import integrals:   CPU 0.00 s  wall 0.00 s

 Import integrals:   CPU 56.59 s  wall 9.92 s

 MP2 amplitudes:   CPU 0.19 s  wall 0.14 s

Running a double precision version
           CCSD T amplitudes will be solved using DIIS.

           Start     Size      MaxIter   EConv     TConv     
           3         7         100       1.00e-07  1.00e-05  
 ------------------------------------------------------------------------------
           Energy (a.u.)   Ediff      Tdiff       Comment
 ------------------------------------------------------------------------------
         -7412.16087126                           
     1   -7412.13873447   2.21e-02   7.56e-01     
     2   -7412.16510296   2.64e-02   1.15e-01     
     3   -7412.16254119   2.56e-03   5.17e-02     
     4   -7412.16538079   2.84e-03   1.88e-02     Switched to DIIS steps.
     5   -7412.16624438   8.64e-04   1.16e-02     
     6   -7412.16632793   8.36e-05   3.01e-03     
     7   -7412.16632615   1.78e-06   1.37e-03     
     8   -7412.16632927   3.12e-06   3.90e-04     
     9   -7412.16633193   2.66e-06   2.22e-04     
    10   -7412.16633108   8.45e-07   7.96e-05     
    11   -7412.16633176   6.72e-07   3.84e-05     
    12   -7412.16633167   8.19e-08   2.25e-05     
    13   -7412.16633169   1.38e-08   7.72e-06     
 ------------------------------------------------------------------------------
         -7412.16633169                           CCSD T converged.

End of double precision
 SCF energy                 = -7411.45181700
 MP2 energy                 = -7412.16087126
 CCSD correlation energy     =    -0.71451468
 CCSD total energy           = -7412.16633169

 CCSD  T1^2 = 0.0149  T2^2 = 0.2538  Leading amplitudes:

 Amplitude    Orbitals with energies
 -0.0288       36 (A) A                  ->    43 (A) A                   
              -0.6990                          0.0132                     
 -0.0288       36 (A) B                  ->    43 (A) B                   
              -0.6990                          0.0132                     
 -0.0260       42 (A) A                  ->    43 (A) A                   
              -0.3742                          0.0132                     
 -0.0260       42 (A) B                  ->    43 (A) B                   
              -0.3742                          0.0132                     

 Amplitude    Orbitals with energies
 -0.0664       39 (A) A      39 (A) B    ->    43 (A) A      43 (A) B     
              -0.4939       -0.4939            0.0132        0.0132       
  0.0664       39 (A) A      39 (A) B    ->    43 (A) B      43 (A) A     
              -0.4939       -0.4939            0.0132        0.0132       
  0.0664       39 (A) B      39 (A) A    ->    43 (A) A      43 (A) B     
              -0.4939       -0.4939            0.0132        0.0132       
 -0.0664       39 (A) B      39 (A) A    ->    43 (A) B      43 (A) A     
              -0.4939       -0.4939            0.0132        0.0132       

 Computing CCSD intemediates for later calculations in double precision
 Finished.

Running a double precision version
           CCSD Lambda amplitudes will be solved using DIIS.
           Start     Size      MaxIter   EConv     LConv     
           3         7         100       1.00e-07  1.00e-05  
 ------------------------------------------------------------------------------
            Enorm      Ldiff       Comment
 ------------------------------------------------------------------------------
     1     5.37e-02   3.55e-02     
     2     1.71e-02   7.48e-03     
     3     6.93e-03   1.40e-03     
     4     3.92e-03   1.33e-03     Switched to DIIS steps.
     5     1.11e-03   7.13e-04     
     6     5.51e-04   1.51e-04     
     7     1.85e-04   4.76e-05     
     8     8.75e-05   5.00e-06     
     9     3.64e-05   2.73e-08     
    10     1.76e-05   1.92e-07     
    11     9.07e-06   8.58e-08     
    12     4.05e-06   2.82e-07     
    13     2.23e-06   7.21e-08     
    14     1.01e-06   4.87e-08     
    15     4.63e-07   2.37e-08     
    16     2.28e-07   3.92e-08     
    17     9.76e-08   1.31e-08     
 ------------------------------------------------------------------------------
                                   CCSD Lambda converged.

 Computing density matrices in double precision...
           Orbital response amplitudes will be solved using DIIS.
           Start     Size      MaxIter   EConv     LConv     
           3         7         100       1.00e-06  1.00e-06  
 ------------------------------------------------------------------------------
            Enorm      Ldiff       Comment
 ------------------------------------------------------------------------------
     1     8.88e-02   1.34e-02     
     2     5.05e-02   1.33e-02     
     3     6.03e-02   1.50e-02     
     4     1.57e-02   1.59e-02     Switched to DIIS steps.
     5     3.53e-03   4.73e-03     
     6     1.05e-03   6.54e-04     
     7     5.11e-04   8.47e-05     
     8     1.41e-04   1.20e-04     
     9     2.65e-05   2.79e-06     
    10     1.04e-05   1.31e-06     
    11     4.47e-06   8.69e-07     
    12     1.66e-06   6.30e-07     
    13     6.95e-07   1.22e-07     
 ------------------------------------------------------------------------------
                                   Orbital response converged.

 Computing density matrices... Done.
 CCSD calculation:   CPU 1615.86 s  wall 280.11 s

 Transferring MO TPDM to AO TPDM
 Transferring g2_o1o1o1o1
 Transferring g2_o1o1o1v1
 Transferring g2_o1o1v1v1
 Transferring g2_o1v1o1v1
 Transferring g2_o1v1v1v1
 Transferring g2_v1v1v1v1
 Adding separable TPDM
 Computing TPDM gradient
 --------------------------------------------------------
 2e gradient
  Atom          X               Y               Z
 --------------------------------------------------------
    1        -52.060494        4.032152       -0.000000  
    2          8.288768      -19.805672       -0.000000  
    3         21.999216       23.371790        0.000000  
    4         21.772509       -7.598270       -0.000000  
 --------------------------------------------------------
 --------------------------------------------------------
 Final gradient
  Atom          X               Y               Z
 --------------------------------------------------------
    1        -52.060494        4.032152       -0.000000  
    2          8.288768      -19.805672       -0.000000  
    3         21.999216       23.371790        0.000000  
    4         21.772509       -7.598270       -0.000000  
 --------------------------------------------------------
 Analytic gradient from two-electron contribution:   CPU 291.94 s  wall 57.34 s

 Total ccman2 time:   CPU 1974.12 s  wall 349.99 s


 --------------------------------------------------------------

                    Orbital Energies (a.u.)
 --------------------------------------------------------------

 Alpha MOs
 -- Occupied --
********-180.9027-169.7096-169.7082-169.7082 -80.0750 -37.9563 -33.1456
-33.1394 -33.1394 -26.3268 -24.3298 -24.3277 -24.3277 -24.3219 -24.3219
-15.6252  -7.6105  -7.2728  -5.5083  -5.5037  -5.5020  -5.5017  -5.4935
 -5.4934  -2.4326  -2.4256  -2.4254  -2.4084  -2.4084  -1.6325  -1.1847
 -0.8782  -0.7964  -0.7007  -0.6990  -0.6413  -0.5207  -0.4939  -0.4584
 -0.3812  -0.3742
 -- Virtual --
  0.0132   0.0330   0.0639   0.0738   0.0887   0.0894   0.1451   0.2021
  0.2243   0.2336   0.2431   0.2836   0.3029   0.3092   0.3328   0.3334
  0.3656   0.3884   0.4147   0.4444   0.4779   0.5139   0.5690   0.5956
  0.6031   0.6314   0.6623   0.7852   0.8346   0.8756   0.8840   0.9167
  0.9846   1.0690   1.1270   1.1533   1.3326   1.4207   1.5205   1.5401
  1.5615   1.5755   1.6311   1.6525   1.7668   1.8576   1.9122   2.2376
  2.2875   2.4145   2.4346   2.5578   2.9478   4.1614   4.1836   4.2044
  4.2230   4.2513   4.3177   4.4616   4.4625   4.4754   4.5001   4.5352
  4.6004   4.7232   4.8448   6.5102   6.5224   6.5508   6.8927   6.9266
  6.9567   7.5828  14.6932  14.7963  14.8957  28.9368  29.5045  29.5145
 29.5334  29.8522  29.8574  29.8648  29.8822  29.9732  36.6962  68.7356
130.5635 130.5709 130.5947 154.3208 166.17191912.2403
 --------------------------------------------------------------

          Ground-State Mulliken Net Atomic Charges

     Atom                 Charge (a.u.)
  ----------------------------------------
      1 I                     0.145877
      2 N                    -0.417307
      3 P                     0.444558
      4 F                    -0.173127
  ----------------------------------------
  Sum of atomic charges =     0.000000

 -----------------------------------------------------------------
                    Cartesian Multipole Moments
 -----------------------------------------------------------------
    Charge (ESU x 10^10)
                -0.0000
    Dipole Moment (Debye)
         X       1.1065      Y      -2.1826      Z       0.0000
       Tot       2.4471
    Quadrupole Moments (Debye-Ang)
        XX     -52.9438     XY       3.3846     YY     -54.2792
        XZ      -0.0000     YZ       0.0000     ZZ     -51.1416
    Octopole Moments (Debye-Ang^2)
       XXX      63.0220    XXY     -10.3448    XYY      12.2848
       YYY       2.0687    XXZ       0.0000    XYZ      -0.0000
       YYZ       0.0000    XZZ       6.5133    YZZ       0.6333
       ZZZ       0.0000
    Hexadecapole Moments (Debye-Ang^3)
      XXXX    -966.5538   XXXY      11.7647   XXYY    -173.1390
      XYYY      -8.3127   YYYY    -112.7021   XXXZ      -0.0000
      XXYZ       0.0000   XYYZ      -0.0000   YYYZ      -0.0000
      XXZZ    -157.7356   XYZZ      -2.0620   YYZZ     -29.3100
      XZZZ      -0.0000   YZZZ       0.0000   ZZZZ     -66.5880
 -----------------------------------------------------------------
 DrvMan completing analytic gradient of the correlated energy
 Correlated dipole moment
            1
    1   0.4353177
    2  -0.8587127
    3   0.0000000
 Energy read as -7412.166331687
 Full Analytical Gradient: (in a.u., or Hartree/Bohr)
             1             2             3             4
    1    0.00006529   -0.00003210   -0.00004697    0.00001377
    2   -0.00002854    0.00002391    0.00005606   -0.00005143
    3    0.00000000   -0.00000000    0.00000000    0.00000000
 Gradient time:  CPU 0.79 s  wall 0.79 s
 ----------------------------------------------------------------
             Standard Nuclear Orientation (Angstroms)
    I     Atom           X                Y                Z
 ----------------------------------------------------------------
    1      I       1.1893906736    -0.0020770529     0.0010000000
    2      N      -0.7928555516     0.6214516623     0.0000000000
    3      P      -1.8859005335    -0.4994072564     0.0000000000
    4      F      -3.2443565377     0.3612256680    -0.0000000000
 ----------------------------------------------------------------
 Nuclear Repulsion Energy =   379.6998504693 hartrees
 There are       42 alpha and       42 beta electrons

                       Distance Matrix (Angstroms)
             I (  1)   N (  2)   P (  3)
   N (  2)  2.078001
   P (  3)  3.115245  1.565590
   F (  4)  4.448607  2.465274  1.608133

 Requested basis set is 6-311++G(d,p)
 There are 49 shells and 136 basis functions
 A cutoff of  1.0D-14 yielded   1039 shell pairs
 There are      8415 function pairs (      9440 Cartesian)
 Smallest overlap matrix eigenvalue = 2.37E-03
 Guess MOs from SCF MO coefficient file

 -----------------------------------------------------------------------
  General SCF calculation program by
  Eric Jon Sundstrom, Paul Horn, Yuezhi Mao, Dmitri Zuev, Alec White,
  David Stuck, Shaama M.S., Shane Yost, Joonho Lee, David Small,
  Daniel Levine, Susi Lehtola, Hugh Burton, Evgeny Epifanovsky
 -----------------------------------------------------------------------
 Hartree-Fock
 using 6 threads for integral computing
 -------------------------------------------------------
 OpenMP Integral computing Module                
 Release: version 2.0, May 2017, Q-Chem Inc. Pleasanton 
 -------------------------------------------------------
 A restricted SCF calculation will be
 performed using DIIS
 SCF converges when DIIS error is below 1.0e-08
 ---------------------------------------
  Cycle       Energy         DIIS error
 ---------------------------------------
    1   -7411.4518240073      6.15e-06  
    2   -7411.4518241568      2.02e-06  
    3   -7411.4518241835      1.38e-06  
    4   -7411.4518241917      5.45e-07  
    5   -7411.4518241949      1.58e-07  
    6   -7411.4518241952      6.14e-08  
    7   -7411.4518241952      2.99e-08  
    8   -7411.4518241951      1.38e-08  
    9   -7411.4518241953      4.45e-09  Convergence criterion met
 ---------------------------------------
 SCF time:   CPU 6.43s  wall 2.00s 
 SCF   energy in the final basis set =    -7411.4518241953
 Total energy in the final basis set =    -7411.4518241953


 ------------------------------------------------------------------------------

   CCMAN2: suite of methods based on coupled cluster
           and equation of motion theories.

   Components:
   * libvmm-1.3-trunk
     by Evgeny Epifanovsky, Ilya Kaliman.
   * libtensor-2.5-trunk
     by Evgeny Epifanovsky, Michael Wormit, Dmitry Zuev, Sam Manzer, 
        Ilya Kaliman.
   * libcc-2.5-trunk
     by Evgeny Epifanovsky, Arik Landau, Tomasz Kus, Kirill Khistyaev, 
        Dmitry Zuev, Prashant Manohar, Xintian Feng, Anna Krylov, 
        Matthew Goldey, Alec White, Thomas Jagau, Kaushik Nanda, 
        Anastasia Gunina, Alexander Kunitsa, Joonho Lee.

   CCMAN original authors:
   Anna I. Krylov, C. David Sherrill, Steven R. Gwaltney,
   Edward F. C. Byrd (2000)
   Sergey V. Levchenko, Lyudmila V. Slipchenko, Tao Wang,
   Ana-Maria C. Cristian (2003)
   Piotr A. Pieniazek, C. Melania Oana, Evgeny Epifanovsky (2007)
   Prashant Manohar (2009)

 ------------------------------------------------------------------------------


 Allocating and initializing 30808MB of RAM...
 Calculation will run on 6 cores.


 Alpha MOs, Restricted
 -- Occupied --                  
******* -180.90 -169.71 -169.71 -169.71  -80.07  -37.96  -33.15
  1 A     2 A     3 A     4 A     5 A     6 A     7 A     8 A                  
-33.139 -33.139 -26.327 -24.330 -24.328 -24.328 -24.322 -24.322
  9 A    10 A    11 A    12 A    13 A    14 A    15 A    16 A                  
-15.625  -7.611  -7.273  -5.508  -5.504  -5.502  -5.502  -5.494
 17 A    18 A    19 A    20 A    21 A    22 A    23 A    24 A                  
 -5.493  -2.433  -2.426  -2.425  -2.408  -2.408  -1.632  -1.185
 25 A    26 A    27 A    28 A    29 A    30 A    31 A    32 A                  
 -0.878  -0.796  -0.701  -0.699  -0.641  -0.521  -0.494  -0.458
 33 A    34 A    35 A    36 A    37 A    38 A    39 A    40 A                  
 -0.381  -0.374
 41 A    42 A                                                                  
 -- Virtual --                   
  0.013   0.033   0.064   0.074   0.089   0.089   0.145   0.202
 43 A    44 A    45 A    46 A    47 A    48 A    49 A    50 A                  
  0.224   0.234   0.243   0.284   0.303   0.309   0.333   0.333
 51 A    52 A    53 A    54 A    55 A    56 A    57 A    58 A                  
  0.366   0.388   0.415   0.444   0.478   0.514   0.569   0.596
 59 A    60 A    61 A    62 A    63 A    64 A    65 A    66 A                  
  0.603   0.631   0.662   0.785   0.835   0.876   0.884   0.917
 67 A    68 A    69 A    70 A    71 A    72 A    73 A    74 A                  
  0.985   1.069   1.127   1.153   1.333   1.421   1.521   1.540
 75 A    76 A    77 A    78 A    79 A    80 A    81 A    82 A                  
  1.562   1.575   1.631   1.653   1.767   1.858   1.912   2.238
 83 A    84 A    85 A    86 A    87 A    88 A    89 A    90 A                  
  2.288   2.414   2.435   2.558   2.948   4.161   4.184   4.204
 91 A    92 A    93 A    94 A    95 A    96 A    97 A    98 A                  
  4.223   4.251   4.318   4.462   4.462   4.475   4.500   4.535
 99 A   100 A   101 A   102 A   103 A   104 A   105 A   106 A                  
  4.600   4.723   4.845   6.510   6.522   6.551   6.893   6.927
107 A   108 A   109 A   110 A   111 A   112 A   113 A   114 A                  
  6.957   7.583  14.693  14.796  14.896  28.937  29.505  29.515
115 A   116 A   117 A   118 A   119 A   120 A   121 A   122 A                  
 29.533  29.852  29.857  29.865  29.882  29.973  36.696  68.736
123 A   124 A   125 A   126 A   127 A   128 A   129 A   130 A                  
130.564 130.571 130.595 154.321 166.1721912.240
131 A   132 A   133 A   134 A   135 A   136 A                                  

 Beta MOs, Restricted
 -- Occupied --                  
******* -180.90 -169.71 -169.71 -169.71  -80.07  -37.96  -33.15
  1 A     2 A     3 A     4 A     5 A     6 A     7 A     8 A                  
-33.139 -33.139 -26.327 -24.330 -24.328 -24.328 -24.322 -24.322
  9 A    10 A    11 A    12 A    13 A    14 A    15 A    16 A                  
-15.625  -7.611  -7.273  -5.508  -5.504  -5.502  -5.502  -5.494
 17 A    18 A    19 A    20 A    21 A    22 A    23 A    24 A                  
 -5.493  -2.433  -2.426  -2.425  -2.408  -2.408  -1.632  -1.185
 25 A    26 A    27 A    28 A    29 A    30 A    31 A    32 A                  
 -0.878  -0.796  -0.701  -0.699  -0.641  -0.521  -0.494  -0.458
 33 A    34 A    35 A    36 A    37 A    38 A    39 A    40 A                  
 -0.381  -0.374
 41 A    42 A                                                                  
 -- Virtual --                   
  0.013   0.033   0.064   0.074   0.089   0.089   0.145   0.202
 43 A    44 A    45 A    46 A    47 A    48 A    49 A    50 A                  
  0.224   0.234   0.243   0.284   0.303   0.309   0.333   0.333
 51 A    52 A    53 A    54 A    55 A    56 A    57 A    58 A                  
  0.366   0.388   0.415   0.444   0.478   0.514   0.569   0.596
 59 A    60 A    61 A    62 A    63 A    64 A    65 A    66 A                  
  0.603   0.631   0.662   0.785   0.835   0.876   0.884   0.917
 67 A    68 A    69 A    70 A    71 A    72 A    73 A    74 A                  
  0.985   1.069   1.127   1.153   1.333   1.421   1.521   1.540
 75 A    76 A    77 A    78 A    79 A    80 A    81 A    82 A                  
  1.562   1.575   1.631   1.653   1.767   1.858   1.912   2.238
 83 A    84 A    85 A    86 A    87 A    88 A    89 A    90 A                  
  2.288   2.414   2.435   2.558   2.948   4.161   4.184   4.204
 91 A    92 A    93 A    94 A    95 A    96 A    97 A    98 A                  
  4.223   4.251   4.318   4.462   4.462   4.475   4.500   4.535
 99 A   100 A   101 A   102 A   103 A   104 A   105 A   106 A                  
  4.600   4.723   4.845   6.510   6.522   6.551   6.893   6.927
107 A   108 A   109 A   110 A   111 A   112 A   113 A   114 A                  
  6.957   7.583  14.693  14.796  14.896  28.937  29.505  29.515
115 A   116 A   117 A   118 A   119 A   120 A   121 A   122 A                  
 29.533  29.852  29.857  29.865  29.882  29.973  36.696  68.736
123 A   124 A   125 A   126 A   127 A   128 A   129 A   130 A                  
130.564 130.571 130.595 154.321 166.1721912.240
131 A   132 A   133 A   134 A   135 A   136 A                                  

 Occupation and symmetry of molecular orbitals

 Point group: C1 (1 irreducible representation).

                           A     All 
 -------------------------------------
 All molecular orbitals:
  - Alpha                  136   136 
  - Beta                   136   136 
 -------------------------------------
 Alpha orbitals:
  - Frozen occupied        25    25  
  - Active occupied        17    17  
  - Active virtual         94    94  
  - Frozen virtual         0     0   
 -------------------------------------
 Beta orbitals:
  - Frozen occupied        25    25  
  - Active occupied        17    17  
  - Active virtual         94    94  
  - Frozen virtual         0     0   
 -------------------------------------

 Import integrals:   CPU 0.00 s  wall 0.00 s

 Import integrals:   CPU 55.94 s  wall 9.77 s

 MP2 amplitudes:   CPU 0.13 s  wall 0.09 s

Running a double precision version
           CCSD T amplitudes will be solved using DIIS.

           Start     Size      MaxIter   EConv     TConv     
           3         7         100       1.00e-07  1.00e-05  
 ------------------------------------------------------------------------------
           Energy (a.u.)   Ediff      Tdiff       Comment
 ------------------------------------------------------------------------------
         -7412.16086977                           
     1   -7412.13873662   2.21e-02   7.56e-01     
     2   -7412.16510255   2.64e-02   1.15e-01     
     3   -7412.16254163   2.56e-03   5.17e-02     
     4   -7412.16538084   2.84e-03   1.88e-02     Switched to DIIS steps.
     5   -7412.16624442   8.64e-04   1.16e-02     
     6   -7412.16632795   8.35e-05   3.01e-03     
     7   -7412.16632617   1.78e-06   1.37e-03     
     8   -7412.16632930   3.12e-06   3.90e-04     
     9   -7412.16633195   2.65e-06   2.22e-04     
    10   -7412.16633111   8.45e-07   7.96e-05     
    11   -7412.16633178   6.71e-07   3.84e-05     
    12   -7412.16633169   8.19e-08   2.25e-05     
    13   -7412.16633171   1.38e-08   7.72e-06     
 ------------------------------------------------------------------------------
         -7412.16633171                           CCSD T converged.

End of double precision
 SCF energy                 = -7411.45182420
 MP2 energy                 = -7412.16086977
 CCSD correlation energy     =    -0.71450751
 CCSD total energy           = -7412.16633171

 CCSD  T1^2 = 0.0149  T2^2 = 0.2538  Leading amplitudes:

 Amplitude    Orbitals with energies
 -0.0288       36 (A) A                  ->    43 (A) A                   
              -0.6990                          0.0132                     
 -0.0288       36 (A) B                  ->    43 (A) B                   
              -0.6990                          0.0132                     
 -0.0260       42 (A) A                  ->    43 (A) A                   
              -0.3742                          0.0132                     
 -0.0260       42 (A) B                  ->    43 (A) B                   
              -0.3742                          0.0132                     

 Amplitude    Orbitals with energies
 -0.0664       39 (A) A      39 (A) B    ->    43 (A) A      43 (A) B     
              -0.4939       -0.4939            0.0132        0.0132       
  0.0664       39 (A) A      39 (A) B    ->    43 (A) B      43 (A) A     
              -0.4939       -0.4939            0.0132        0.0132       
  0.0664       39 (A) B      39 (A) A    ->    43 (A) A      43 (A) B     
              -0.4939       -0.4939            0.0132        0.0132       
 -0.0664       39 (A) B      39 (A) A    ->    43 (A) B      43 (A) A     
              -0.4939       -0.4939            0.0132        0.0132       

 Computing CCSD intemediates for later calculations in double precision
 Finished.

Running a double precision version
           CCSD Lambda amplitudes will be solved using DIIS.
           Start     Size      MaxIter   EConv     LConv     
           3         7         100       1.00e-07  1.00e-05  
 ------------------------------------------------------------------------------
            Enorm      Ldiff       Comment
 ------------------------------------------------------------------------------
     1     5.37e-02   3.55e-02     
     2     1.71e-02   7.48e-03     
     3     6.93e-03   1.40e-03     
     4     3.92e-03   1.33e-03     Switched to DIIS steps.
     5     1.11e-03   7.13e-04     
     6     5.51e-04   1.51e-04     
     7     1.85e-04   4.76e-05     
     8     8.74e-05   5.00e-06     
     9     3.64e-05   2.78e-08     
    10     1.76e-05   1.92e-07     
    11     9.06e-06   8.59e-08     
    12     4.04e-06   2.81e-07     
    13     2.23e-06   7.21e-08     
    14     1.01e-06   4.86e-08     
    15     4.63e-07   2.37e-08     
    16     2.27e-07   3.91e-08     
    17     9.75e-08   1.31e-08     
 ------------------------------------------------------------------------------
                                   CCSD Lambda converged.

 Computing density matrices in double precision...
           Orbital response amplitudes will be solved using DIIS.
           Start     Size      MaxIter   EConv     LConv     
           3         7         100       1.00e-06  1.00e-06  
 ------------------------------------------------------------------------------
            Enorm      Ldiff       Comment
 ------------------------------------------------------------------------------
     1     8.88e-02   1.34e-02     
     2     5.05e-02   1.33e-02     
     3     6.03e-02   1.49e-02     
     4     1.57e-02   1.59e-02     Switched to DIIS steps.
     5     3.52e-03   4.73e-03     
     6     1.05e-03   6.54e-04     
     7     5.12e-04   8.48e-05     
     8     1.41e-04   1.20e-04     
     9     2.65e-05   2.79e-06     
    10     1.04e-05   1.31e-06     
    11     4.47e-06   8.68e-07     
    12     1.66e-06   6.29e-07     
    13     6.93e-07   1.22e-07     
 ------------------------------------------------------------------------------
                                   Orbital response converged.

 Computing density matrices... Done.
 CCSD calculation:   CPU 1616.20 s  wall 280.00 s

 Transferring MO TPDM to AO TPDM
 Transferring g2_o1o1o1o1
 Transferring g2_o1o1o1v1
 Transferring g2_o1o1v1v1
 Transferring g2_o1v1o1v1
 Transferring g2_o1v1v1v1
 Transferring g2_v1v1v1v1
 Adding separable TPDM
 Computing TPDM gradient
 --------------------------------------------------------
 2e gradient
  Atom          X               Y               Z
 --------------------------------------------------------
    1        -52.065218        4.015058       -0.020608  
    2          8.295730      -19.797941        0.012258  
    3         21.996724       23.379985        0.007587  
    4         21.772764       -7.597102        0.000764  
 --------------------------------------------------------
 --------------------------------------------------------
 Final gradient
  Atom          X               Y               Z
 --------------------------------------------------------
    1        -52.065218        4.015058       -0.020608  
    2          8.295730      -19.797941        0.012258  
    3         21.996724       23.379985        0.007587  
    4         21.772764       -7.597102        0.000764  
 --------------------------------------------------------
 Analytic gradient from two-electron contribution:   CPU 290.28 s  wall 57.20 s

 Total ccman2 time:   CPU 1968.59 s  wall 348.50 s


 --------------------------------------------------------------

                    Orbital Energies (a.u.)
 --------------------------------------------------------------

 Alpha MOs
 -- Occupied --
********-180.9027-169.7096-169.7082-169.7082 -80.0750 -37.9563 -33.1456
-33.1394 -33.1394 -26.3268 -24.3298 -24.3277 -24.3277 -24.3219 -24.3219
-15.6252  -7.6105  -7.2728  -5.5083  -5.5037  -5.5020  -5.5017  -5.4935
 -5.4934  -2.4326  -2.4256  -2.4254  -2.4084  -2.4084  -1.6325  -1.1847
 -0.8783  -0.7964  -0.7007  -0.6990  -0.6413  -0.5207  -0.4939  -0.4584
 -0.3811  -0.3742
 -- Virtual --
  0.0132   0.0331   0.0639   0.0738   0.0887   0.0894   0.1451   0.2021
  0.2243   0.2336   0.2431   0.2836   0.3029   0.3092   0.3328   0.3334
  0.3656   0.3884   0.4147   0.4445   0.4779   0.5139   0.5690   0.5956
  0.6031   0.6315   0.6623   0.7852   0.8347   0.8756   0.8840   0.9168
  0.9847   1.0690   1.1270   1.1533   1.3326   1.4206   1.5205   1.5401
  1.5615   1.5755   1.6311   1.6525   1.7668   1.8576   1.9122   2.2376
  2.2875   2.4144   2.4346   2.5580   2.9478   4.1614   4.1836   4.2044
  4.2231   4.2513   4.3177   4.4616   4.4625   4.4754   4.5001   4.5352
  4.6004   4.7232   4.8450   6.5102   6.5224   6.5509   6.8927   6.9266
  6.9567   7.5828  14.6932  14.7963  14.8957  28.9369  29.5045  29.5145
 29.5334  29.8522  29.8574  29.8648  29.8822  29.9732  36.6962  68.7357
130.5635 130.5709 130.5947 154.3209 166.17191912.2404
 --------------------------------------------------------------

          Ground-State Mulliken Net Atomic Charges

     Atom                 Charge (a.u.)
  ----------------------------------------
      1 I                     0.145983
      2 N                    -0.417429
      3 P                     0.444548
      4 F                    -0.173102
  ----------------------------------------
  Sum of atomic charges =    -0.000000

 -----------------------------------------------------------------
                    Cartesian Multipole Moments
 -----------------------------------------------------------------
    Charge (ESU x 10^10)
                 0.0000
    Dipole Moment (Debye)
         X       1.1069      Y      -2.1822      Z       0.0004
       Tot       2.4469
    Quadrupole Moments (Debye-Ang)
        XX     -52.9448     XY       3.3868     YY     -54.2794
        XZ       0.0023     YZ       0.0001     ZZ     -51.1413
    Octopole Moments (Debye-Ang^2)
       XXX      63.0270    XXY     -10.3672    XYY      12.2827
       YYY       1.9822    XXZ      -0.0212    XYZ      -0.0016
       YYZ      -0.0289    XZZ       6.5137    YZZ       0.6044
       ZZZ      -0.0879
    Hexadecapole Moments (Debye-Ang^3)
      XXXX    -966.5497   XXXY      11.6845   XXYY    -173.1493
      XYYY      -8.4133   YYYY    -112.6997   XXXZ      -0.0755
      XXYZ      -0.0034   XYYZ      -0.0338   YYYZ       0.0011
      XXZZ    -157.7365   XYZZ      -2.0967   YYZZ     -29.3096
      XZZZ      -0.1033   YZZZ       0.0009   ZZZZ     -66.5876
 -----------------------------------------------------------------
 DrvMan completing analytic gradient of the correlated energy
 Correlated dipole moment
            1
    1   0.4355040
    2  -0.8585605
    3   0.0001610
 Energy read as -7412.166331709
 Full Analytical Gradient: (in a.u., or Hartree/Bohr)
             1             2             3             4
    1    0.00000348    0.00004999   -0.00006832    0.00001486
    2   -0.00000466    0.00001648    0.00003734   -0.00004916
    3    0.00000884   -0.00001193   -0.00000730    0.00001039
 Gradient time:  CPU 0.74 s  wall 0.79 s
 ----------------------------------------------------------------
             Standard Nuclear Orientation (Angstroms)
    I     Atom           X                Y                Z
 ----------------------------------------------------------------
    1      I       1.1893906736    -0.0020770529    -0.0000000000
    2      N      -0.7918555516     0.6214516623     0.0000000000
    3      P      -1.8859005335    -0.4994072564     0.0000000000
    4      F      -3.2443565377     0.3612256680    -0.0000000000
 ----------------------------------------------------------------
 Nuclear Repulsion Energy =   379.7219832256 hartrees
 There are       42 alpha and       42 beta electrons

                       Distance Matrix (Angstroms)
             I (  1)   N (  2)   P (  3)
   N (  2)  2.077047
   P (  3)  3.115245  1.566288
   F (  4)  4.448607  2.466268  1.608133

 Requested basis set is 6-311++G(d,p)
 There are 49 shells and 136 basis functions
 A cutoff of  1.0D-14 yielded   1039 shell pairs
 There are      8415 function pairs (      9440 Cartesian)
 Smallest overlap matrix eigenvalue = 2.37E-03
 Guess MOs from SCF MO coefficient file

 -----------------------------------------------------------------------
  General SCF calculation program by
  Eric Jon Sundstrom, Paul Horn, Yuezhi Mao, Dmitri Zuev, Alec White,
  David Stuck, Shaama M.S., Shane Yost, Joonho Lee, David Small,
  Daniel Levine, Susi Lehtola, Hugh Burton, Evgeny Epifanovsky
 -----------------------------------------------------------------------
 Hartree-Fock
 using 6 threads for integral computing
 -------------------------------------------------------
 OpenMP Integral computing Module                
 Release: version 2.0, May 2017, Q-Chem Inc. Pleasanton 
 -------------------------------------------------------
 A restricted SCF calculation will be
 performed using DIIS
 SCF converges when DIIS error is below 1.0e-08
 ---------------------------------------
  Cycle       Energy         DIIS error
 ---------------------------------------
    1   -7411.4517945339      1.31e-05  
    2   -7411.4517950209      3.36e-06  
    3   -7411.4517950728      1.62e-06  
    4   -7411.4517950825      8.70e-07  
    5   -7411.4517950858      2.76e-07  
    6   -7411.4517950866      1.34e-07  
    7   -7411.4517950869      5.72e-08  
    8   -7411.4517950868      2.68e-08  
    9   -7411.4517950869      8.58e-09  Convergence criterion met
 ---------------------------------------
 SCF time:   CPU 6.54s  wall 1.00s 
 SCF   energy in the final basis set =    -7411.4517950869
 Total energy in the final basis set =    -7411.4517950869


 ------------------------------------------------------------------------------

   CCMAN2: suite of methods based on coupled cluster
           and equation of motion theories.

   Components:
   * libvmm-1.3-trunk
     by Evgeny Epifanovsky, Ilya Kaliman.
   * libtensor-2.5-trunk
     by Evgeny Epifanovsky, Michael Wormit, Dmitry Zuev, Sam Manzer, 
        Ilya Kaliman.
   * libcc-2.5-trunk
     by Evgeny Epifanovsky, Arik Landau, Tomasz Kus, Kirill Khistyaev, 
        Dmitry Zuev, Prashant Manohar, Xintian Feng, Anna Krylov, 
        Matthew Goldey, Alec White, Thomas Jagau, Kaushik Nanda, 
        Anastasia Gunina, Alexander Kunitsa, Joonho Lee.

   CCMAN original authors:
   Anna I. Krylov, C. David Sherrill, Steven R. Gwaltney,
   Edward F. C. Byrd (2000)
   Sergey V. Levchenko, Lyudmila V. Slipchenko, Tao Wang,
   Ana-Maria C. Cristian (2003)
   Piotr A. Pieniazek, C. Melania Oana, Evgeny Epifanovsky (2007)
   Prashant Manohar (2009)

 ------------------------------------------------------------------------------


 Allocating and initializing 30808MB of RAM...
 Calculation will run on 6 cores.


 Alpha MOs, Restricted
 -- Occupied --                  
******* -180.90 -169.71 -169.71 -169.71  -80.08  -37.96  -33.15
  1 A     2 A     3 A     4 A     5 A     6 A     7 A     8 A                  
-33.139 -33.139 -26.327 -24.330 -24.328 -24.328 -24.322 -24.322
  9 A    10 A    11 A    12 A    13 A    14 A    15 A    16 A                  
-15.625  -7.611  -7.273  -5.508  -5.504  -5.502  -5.502  -5.493
 17 A    18 A    19 A    20 A    21 A    22 A    23 A    24 A                  
 -5.493  -2.433  -2.426  -2.425  -2.408  -2.408  -1.633  -1.185
 25 A    26 A    27 A    28 A    29 A    30 A    31 A    32 A                  
 -0.878  -0.796  -0.701  -0.699  -0.641  -0.521  -0.494  -0.458
 33 A    34 A    35 A    36 A    37 A    38 A    39 A    40 A                  
 -0.381  -0.374
 41 A    42 A                                                                  
 -- Virtual --                   
  0.013   0.033   0.064   0.074   0.089   0.089   0.145   0.202
 43 A    44 A    45 A    46 A    47 A    48 A    49 A    50 A                  
  0.224   0.234   0.243   0.284   0.303   0.309   0.333   0.333
 51 A    52 A    53 A    54 A    55 A    56 A    57 A    58 A                  
  0.366   0.388   0.415   0.444   0.478   0.514   0.569   0.596
 59 A    60 A    61 A    62 A    63 A    64 A    65 A    66 A                  
  0.603   0.632   0.662   0.785   0.835   0.875   0.884   0.917
 67 A    68 A    69 A    70 A    71 A    72 A    73 A    74 A                  
  0.985   1.069   1.127   1.153   1.332   1.421   1.521   1.540
 75 A    76 A    77 A    78 A    79 A    80 A    81 A    82 A                  
  1.562   1.575   1.631   1.652   1.767   1.858   1.912   2.238
 83 A    84 A    85 A    86 A    87 A    88 A    89 A    90 A                  
  2.288   2.414   2.434   2.558   2.947   4.161   4.184   4.204
 91 A    92 A    93 A    94 A    95 A    96 A    97 A    98 A                  
  4.223   4.251   4.317   4.461   4.462   4.475   4.500   4.535
 99 A   100 A   101 A   102 A   103 A   104 A   105 A   106 A                  
  4.600   4.723   4.845   6.510   6.522   6.551   6.893   6.927
107 A   108 A   109 A   110 A   111 A   112 A   113 A   114 A                  
  6.957   7.582  14.693  14.796  14.895  28.937  29.505  29.515
115 A   116 A   117 A   118 A   119 A   120 A   121 A   122 A                  
 29.533  29.852  29.857  29.865  29.882  29.973  36.696  68.736
123 A   124 A   125 A   126 A   127 A   128 A   129 A   130 A                  
130.564 130.571 130.595 154.321 166.1711912.241
131 A   132 A   133 A   134 A   135 A   136 A                                  

 Beta MOs, Restricted
 -- Occupied --                  
******* -180.90 -169.71 -169.71 -169.71  -80.08  -37.96  -33.15
  1 A     2 A     3 A     4 A     5 A     6 A     7 A     8 A                  
-33.139 -33.139 -26.327 -24.330 -24.328 -24.328 -24.322 -24.322
  9 A    10 A    11 A    12 A    13 A    14 A    15 A    16 A                  
-15.625  -7.611  -7.273  -5.508  -5.504  -5.502  -5.502  -5.493
 17 A    18 A    19 A    20 A    21 A    22 A    23 A    24 A                  
 -5.493  -2.433  -2.426  -2.425  -2.408  -2.408  -1.633  -1.185
 25 A    26 A    27 A    28 A    29 A    30 A    31 A    32 A                  
 -0.878  -0.796  -0.701  -0.699  -0.641  -0.521  -0.494  -0.458
 33 A    34 A    35 A    36 A    37 A    38 A    39 A    40 A                  
 -0.381  -0.374
 41 A    42 A                                                                  
 -- Virtual --                   
  0.013   0.033   0.064   0.074   0.089   0.089   0.145   0.202
 43 A    44 A    45 A    46 A    47 A    48 A    49 A    50 A                  
  0.224   0.234   0.243   0.284   0.303   0.309   0.333   0.333
 51 A    52 A    53 A    54 A    55 A    56 A    57 A    58 A                  
  0.366   0.388   0.415   0.444   0.478   0.514   0.569   0.596
 59 A    60 A    61 A    62 A    63 A    64 A    65 A    66 A                  
  0.603   0.632   0.662   0.785   0.835   0.875   0.884   0.917
 67 A    68 A    69 A    70 A    71 A    72 A    73 A    74 A                  
  0.985   1.069   1.127   1.153   1.332   1.421   1.521   1.540
 75 A    76 A    77 A    78 A    79 A    80 A    81 A    82 A                  
  1.562   1.575   1.631   1.652   1.767   1.858   1.912   2.238
 83 A    84 A    85 A    86 A    87 A    88 A    89 A    90 A                  
  2.288   2.414   2.434   2.558   2.947   4.161   4.184   4.204
 91 A    92 A    93 A    94 A    95 A    96 A    97 A    98 A                  
  4.223   4.251   4.317   4.461   4.462   4.475   4.500   4.535
 99 A   100 A   101 A   102 A   103 A   104 A   105 A   106 A                  
  4.600   4.723   4.845   6.510   6.522   6.551   6.893   6.927
107 A   108 A   109 A   110 A   111 A   112 A   113 A   114 A                  
  6.957   7.582  14.693  14.796  14.895  28.937  29.505  29.515
115 A   116 A   117 A   118 A   119 A   120 A   121 A   122 A                  
 29.533  29.852  29.857  29.865  29.882  29.973  36.696  68.736
123 A   124 A   125 A   126 A   127 A   128 A   129 A   130 A                  
130.564 130.571 130.595 154.321 166.1711912.241
131 A   132 A   133 A   134 A   135 A   136 A                                  

 Occupation and symmetry of molecular orbitals

 Point group: C1 (1 irreducible representation).

                           A     All 
 -------------------------------------
 All molecular orbitals:
  - Alpha                  136   136 
  - Beta                   136   136 
 -------------------------------------
 Alpha orbitals:
  - Frozen occupied        25    25  
  - Active occupied        17    17  
  - Active virtual         94    94  
  - Frozen virtual         0     0   
 -------------------------------------
 Beta orbitals:
  - Frozen occupied        25    25  
  - Active occupied        17    17  
  - Active virtual         94    94  
  - Frozen virtual         0     0   
 -------------------------------------

 Import integrals:   CPU 0.00 s  wall 0.00 s

 Import integrals:   CPU 55.72 s  wall 9.64 s

 MP2 amplitudes:   CPU 0.13 s  wall 0.09 s

Running a double precision version
           CCSD T amplitudes will be solved using DIIS.

           Start     Size      MaxIter   EConv     TConv     
           3         7         100       1.00e-07  1.00e-05  
 ------------------------------------------------------------------------------
           Energy (a.u.)   Ediff      Tdiff       Comment
 ------------------------------------------------------------------------------
         -7412.16088525                           
     1   -7412.13872615   2.22e-02   7.56e-01     
     2   -7412.16510425   2.64e-02   1.15e-01     
     3   -7412.16253843   2.57e-03   5.18e-02     
     4   -7412.16537951   2.84e-03   1.88e-02     Switched to DIIS steps.
     5   -7412.16624366   8.64e-04   1.16e-02     
     6   -7412.16632716   8.35e-05   3.01e-03     
     7   -7412.16632535   1.81e-06   1.37e-03     
     8   -7412.16632849   3.13e-06   3.90e-04     
     9   -7412.16633113   2.65e-06   2.23e-04     
    10   -7412.16633029   8.46e-07   7.95e-05     
    11   -7412.16633096   6.69e-07   3.83e-05     
    12   -7412.16633088   8.23e-08   2.24e-05     
    13   -7412.16633089   1.35e-08   7.67e-06     
 ------------------------------------------------------------------------------
         -7412.16633089                           CCSD T converged.

End of double precision
 SCF energy                 = -7411.45179509
 MP2 energy                 = -7412.16088525
 CCSD correlation energy     =    -0.71453580
 CCSD total energy           = -7412.16633089

 CCSD  T1^2 = 0.0149  T2^2 = 0.2538  Leading amplitudes:

 Amplitude    Orbitals with energies
 -0.0288       36 (A) A                  ->    43 (A) A                   
              -0.6991                          0.0131                     
 -0.0288       36 (A) B                  ->    43 (A) B                   
              -0.6991                          0.0131                     
 -0.0260       42 (A) A                  ->    43 (A) A                   
              -0.3741                          0.0131                     
 -0.0260       42 (A) B                  ->    43 (A) B                   
              -0.3741                          0.0131                     

 Amplitude    Orbitals with energies
 -0.0665       39 (A) A      39 (A) B    ->    43 (A) A      43 (A) B     
              -0.4938       -0.4938            0.0131        0.0131       
  0.0665       39 (A) A      39 (A) B    ->    43 (A) B      43 (A) A     
              -0.4938       -0.4938            0.0131        0.0131       
  0.0665       39 (A) B      39 (A) A    ->    43 (A) A      43 (A) B     
              -0.4938       -0.4938            0.0131        0.0131       
 -0.0665       39 (A) B      39 (A) A    ->    43 (A) B      43 (A) A     
              -0.4938       -0.4938            0.0131        0.0131       

 Computing CCSD intemediates for later calculations in double precision
 Finished.

Running a double precision version
           CCSD Lambda amplitudes will be solved using DIIS.
           Start     Size      MaxIter   EConv     LConv     
           3         7         100       1.00e-07  1.00e-05  
 ------------------------------------------------------------------------------
            Enorm      Ldiff       Comment
 ------------------------------------------------------------------------------
     1     5.37e-02   3.55e-02     
     2     1.71e-02   7.49e-03     
     3     6.94e-03   1.40e-03     
     4     3.92e-03   1.33e-03     Switched to DIIS steps.
     5     1.11e-03   7.14e-04     
     6     5.51e-04   1.51e-04     
     7     1.85e-04   4.77e-05     
     8     8.75e-05   5.02e-06     
     9     3.64e-05   1.55e-08     
    10     1.76e-05   1.89e-07     
    11     9.02e-06   8.70e-08     
    12     4.02e-06   2.81e-07     
    13     2.22e-06   7.19e-08     
    14     1.01e-06   4.78e-08     
    15     4.62e-07   2.34e-08     
    16     2.27e-07   3.89e-08     
    17     9.72e-08   1.29e-08     
 ------------------------------------------------------------------------------
                                   CCSD Lambda converged.

 Computing density matrices in double precision...
           Orbital response amplitudes will be solved using DIIS.
           Start     Size      MaxIter   EConv     LConv     
           3         7         100       1.00e-06  1.00e-06  
 ------------------------------------------------------------------------------
            Enorm      Ldiff       Comment
 ------------------------------------------------------------------------------
     1     8.88e-02   1.34e-02     
     2     5.05e-02   1.33e-02     
     3     6.02e-02   1.49e-02     
     4     1.58e-02   1.58e-02     Switched to DIIS steps.
     5     3.53e-03   4.74e-03     
     6     1.05e-03   6.55e-04     
     7     5.14e-04   8.50e-05     
     8     1.41e-04   1.21e-04     
     9     2.66e-05   2.86e-06     
    10     1.04e-05   1.33e-06     
    11     4.47e-06   8.70e-07     
    12     1.66e-06   6.28e-07     
    13     6.94e-07   1.21e-07     
 ------------------------------------------------------------------------------
                                   Orbital response converged.

 Computing density matrices... Done.
 CCSD calculation:   CPU 1614.96 s  wall 279.87 s

 Transferring MO TPDM to AO TPDM
 Transferring g2_o1o1o1o1
 Transferring g2_o1o1o1v1
 Transferring g2_o1o1v1v1
 Transferring g2_o1v1o1v1
 Transferring g2_o1v1v1v1
 Transferring g2_v1v1v1v1
 Adding separable TPDM
 Computing TPDM gradient
 --------------------------------------------------------
 2e gradient
  Atom          X               Y               Z
 --------------------------------------------------------
    1        -52.074187        4.022378       -0.000004  
    2          8.303892      -19.791897        0.000004  
    3         21.997570       23.365520       -0.000000  
    4         21.772726       -7.596002       -0.000000  
 --------------------------------------------------------
 --------------------------------------------------------
 Final gradient
  Atom          X               Y               Z
 --------------------------------------------------------
    1        -52.074187        4.022378       -0.000004  
    2          8.303892      -19.791897        0.000004  
    3         21.997570       23.365520       -0.000000  
    4         21.772726       -7.596002       -0.000000  
 --------------------------------------------------------
 Analytic gradient from two-electron contribution:   CPU 292.50 s  wall 59.38 s

 Total ccman2 time:   CPU 1969.53 s  wall 350.46 s


 --------------------------------------------------------------

                    Orbital Energies (a.u.)
 --------------------------------------------------------------

 Alpha MOs
 -- Occupied --
********-180.9027-169.7095-169.7082-169.7082 -80.0751 -37.9563 -33.1456
-33.1394 -33.1394 -26.3268 -24.3298 -24.3277 -24.3277 -24.3219 -24.3219
-15.6252  -7.6106  -7.2727  -5.5083  -5.5038  -5.5021  -5.5018  -5.4935
 -5.4934  -2.4325  -2.4255  -2.4254  -2.4084  -2.4084  -1.6326  -1.1846
 -0.8783  -0.7964  -0.7008  -0.6991  -0.6414  -0.5208  -0.4938  -0.4585
 -0.3810  -0.3741
 -- Virtual --
  0.0131   0.0332   0.0639   0.0738   0.0887   0.0894   0.1451   0.2021
  0.2243   0.2336   0.2431   0.2836   0.3030   0.3092   0.3329   0.3334
  0.3656   0.3884   0.4147   0.4444   0.4777   0.5139   0.5690   0.5956
  0.6032   0.6316   0.6624   0.7850   0.8346   0.8755   0.8838   0.9170
  0.9849   1.0692   1.1270   1.1534   1.3318   1.4206   1.5206   1.5401
  1.5615   1.5754   1.6310   1.6524   1.7667   1.8577   1.9123   2.2375
  2.2876   2.4143   2.4341   2.5582   2.9470   4.1614   4.1835   4.2043
  4.2230   4.2513   4.3174   4.4610   4.4625   4.4754   4.5003   4.5353
  4.6000   4.7231   4.8454   6.5102   6.5225   6.5510   6.8926   6.9265
  6.9566   7.5824  14.6931  14.7961  14.8950  28.9372  29.5046  29.5146
 29.5335  29.8523  29.8574  29.8649  29.8823  29.9733  36.6961  68.7355
130.5636 130.5710 130.5948 154.3211 166.17141912.2407
 --------------------------------------------------------------

          Ground-State Mulliken Net Atomic Charges

     Atom                 Charge (a.u.)
  ----------------------------------------
      1 I                     0.146126
      2 N                    -0.417594
      3 P                     0.444500
      4 F                    -0.173032
  ----------------------------------------
  Sum of atomic charges =     0.000000

 -----------------------------------------------------------------
                    Cartesian Multipole Moments
 -----------------------------------------------------------------
    Charge (ESU x 10^10)
                 0.0000
    Dipole Moment (Debye)
         X       1.1040      Y      -2.1816      Z      -0.0000
       Tot       2.4450
    Quadrupole Moments (Debye-Ang)
        XX     -52.9423     XY       3.3852     YY     -54.2800
        XZ       0.0000     YZ       0.0000     ZZ     -51.1425
    Octopole Moments (Debye-Ang^2)
       XXX      62.9862    XXY     -10.3633    XYY      12.2755
       YYY       1.9827    XXZ      -0.0000    XYZ      -0.0000
       YYZ      -0.0000    XZZ       6.5106    YZZ       0.6058
       ZZZ      -0.0000
    Hexadecapole Moments (Debye-Ang^3)
      XXXX    -966.4528   XXXY      11.6624   XXYY    -173.1394
      XYYY      -8.4230   YYYY    -112.7018   XXXZ      -0.0000
      XXYZ       0.0000   XYYZ       0.0000   YYYZ       0.0000
      XXZZ    -157.7337   XYZZ      -2.1020   YYZZ     -29.3110
      XZZZ       0.0000   YZZZ       0.0000   ZZZZ     -66.5917
 -----------------------------------------------------------------
 DrvMan completing analytic gradient of the correlated energy
 Correlated dipole moment
            1
    1   0.4343547
    2  -0.8583033
    3  -0.0000001
 Energy read as -7412.166330889
 Full Analytical Gradient: (in a.u., or Hartree/Bohr)
             1             2             3             4
    1   -0.00025550    0.00082412   -0.00051502   -0.00005361
    2    0.00007768    0.00036825   -0.00036593   -0.00008000
    3    0.00000003   -0.00000001   -0.00000003    0.00000001
 Gradient time:  CPU 0.80 s  wall 0.82 s
 ----------------------------------------------------------------
             Standard Nuclear Orientation (Angstroms)
    I     Atom           X                Y                Z
 ----------------------------------------------------------------
    1      I       1.1893906736    -0.0020770529    -0.0000000000
    2      N      -0.7938555516     0.6214516623     0.0000000000
    3      P      -1.8859005335    -0.4994072564     0.0000000000
    4      F      -3.2443565377     0.3612256680    -0.0000000000
 ----------------------------------------------------------------
 Nuclear Repulsion Energy =   379.6778052939 hartrees
 There are       42 alpha and       42 beta electrons

                       Distance Matrix (Angstroms)
             I (  1)   N (  2)   P (  3)
   N (  2)  2.078955
   P (  3)  3.115245  1.564892
   F (  4)  4.448607  2.464279  1.608133

 Requested basis set is 6-311++G(d,p)
 There are 49 shells and 136 basis functions
 A cutoff of  1.0D-14 yielded   1039 shell pairs
 There are      8415 function pairs (      9440 Cartesian)
 Smallest overlap matrix eigenvalue = 2.37E-03
 Guess MOs from SCF MO coefficient file

 -----------------------------------------------------------------------
  General SCF calculation program by
  Eric Jon Sundstrom, Paul Horn, Yuezhi Mao, Dmitri Zuev, Alec White,
  David Stuck, Shaama M.S., Shane Yost, Joonho Lee, David Small,
  Daniel Levine, Susi Lehtola, Hugh Burton, Evgeny Epifanovsky
 -----------------------------------------------------------------------
 Hartree-Fock
 using 6 threads for integral computing
 -------------------------------------------------------
 OpenMP Integral computing Module                
 Release: version 2.0, May 2017, Q-Chem Inc. Pleasanton 
 -------------------------------------------------------
 A restricted SCF calculation will be
 performed using DIIS
 SCF converges when DIIS error is below 1.0e-08
 ---------------------------------------
  Cycle       Energy         DIIS error
 ---------------------------------------
    1   -7411.4518499039      2.49e-05  
    2   -7411.4518515770      6.30e-06  
    3   -7411.4518517294      3.05e-06  
    4   -7411.4518517573      1.55e-06  
    5   -7411.4518517656      4.41e-07  
    6   -7411.4518517675      2.36e-07  
    7   -7411.4518517681      1.07e-07  
    8   -7411.4518517683      4.71e-08  
    9   -7411.4518517682      1.37e-08  
   10   -7411.4518517683      4.39e-09  Convergence criterion met
 ---------------------------------------
 SCF time:   CPU 7.13s  wall 2.00s 
 SCF   energy in the final basis set =    -7411.4518517683
 Total energy in the final basis set =    -7411.4518517683


 ------------------------------------------------------------------------------

   CCMAN2: suite of methods based on coupled cluster
           and equation of motion theories.

   Components:
   * libvmm-1.3-trunk
     by Evgeny Epifanovsky, Ilya Kaliman.
   * libtensor-2.5-trunk
     by Evgeny Epifanovsky, Michael Wormit, Dmitry Zuev, Sam Manzer, 
        Ilya Kaliman.
   * libcc-2.5-trunk
     by Evgeny Epifanovsky, Arik Landau, Tomasz Kus, Kirill Khistyaev, 
        Dmitry Zuev, Prashant Manohar, Xintian Feng, Anna Krylov, 
        Matthew Goldey, Alec White, Thomas Jagau, Kaushik Nanda, 
        Anastasia Gunina, Alexander Kunitsa, Joonho Lee.

   CCMAN original authors:
   Anna I. Krylov, C. David Sherrill, Steven R. Gwaltney,
   Edward F. C. Byrd (2000)
   Sergey V. Levchenko, Lyudmila V. Slipchenko, Tao Wang,
   Ana-Maria C. Cristian (2003)
   Piotr A. Pieniazek, C. Melania Oana, Evgeny Epifanovsky (2007)
   Prashant Manohar (2009)

 ------------------------------------------------------------------------------


 Allocating and initializing 30808MB of RAM...
 Calculation will run on 6 cores.


 Alpha MOs, Restricted
 -- Occupied --                  
******* -180.90 -169.71 -169.71 -169.71  -80.07  -37.96  -33.15
  1 A     2 A     3 A     4 A     5 A     6 A     7 A     8 A                  
-33.139 -33.139 -26.327 -24.330 -24.328 -24.328 -24.322 -24.322
  9 A    10 A    11 A    12 A    13 A    14 A    15 A    16 A                  
-15.625  -7.610  -7.273  -5.508  -5.504  -5.502  -5.502  -5.494
 17 A    18 A    19 A    20 A    21 A    22 A    23 A    24 A                  
 -5.493  -2.433  -2.426  -2.425  -2.408  -2.408  -1.632  -1.185
 25 A    26 A    27 A    28 A    29 A    30 A    31 A    32 A                  
 -0.878  -0.796  -0.701  -0.699  -0.641  -0.521  -0.494  -0.458
 33 A    34 A    35 A    36 A    37 A    38 A    39 A    40 A                  
 -0.381  -0.374
 41 A    42 A                                                                  
 -- Virtual --                   
  0.013   0.033   0.064   0.074   0.089   0.089   0.145   0.202
 43 A    44 A    45 A    46 A    47 A    48 A    49 A    50 A                  
  0.224   0.234   0.243   0.284   0.303   0.309   0.333   0.333
 51 A    52 A    53 A    54 A    55 A    56 A    57 A    58 A                  
  0.366   0.388   0.415   0.445   0.478   0.514   0.569   0.596
 59 A    60 A    61 A    62 A    63 A    64 A    65 A    66 A                  
  0.603   0.631   0.662   0.785   0.835   0.876   0.884   0.917
 67 A    68 A    69 A    70 A    71 A    72 A    73 A    74 A                  
  0.984   1.069   1.127   1.153   1.334   1.421   1.521   1.540
 75 A    76 A    77 A    78 A    79 A    80 A    81 A    82 A                  
  1.562   1.576   1.631   1.653   1.767   1.858   1.912   2.238
 83 A    84 A    85 A    86 A    87 A    88 A    89 A    90 A                  
  2.287   2.415   2.435   2.558   2.949   4.161   4.184   4.204
 91 A    92 A    93 A    94 A    95 A    96 A    97 A    98 A                  
  4.223   4.251   4.318   4.462   4.462   4.475   4.500   4.535
 99 A   100 A   101 A   102 A   103 A   104 A   105 A   106 A                  
  4.601   4.723   4.845   6.510   6.522   6.551   6.893   6.927
107 A   108 A   109 A   110 A   111 A   112 A   113 A   114 A                  
  6.957   7.583  14.693  14.796  14.896  28.937  29.504  29.514
115 A   116 A   117 A   118 A   119 A   120 A   121 A   122 A                  
 29.533  29.852  29.857  29.865  29.882  29.973  36.696  68.736
123 A   124 A   125 A   126 A   127 A   128 A   129 A   130 A                  
130.563 130.571 130.595 154.321 166.1731912.240
131 A   132 A   133 A   134 A   135 A   136 A                                  

 Beta MOs, Restricted
 -- Occupied --                  
******* -180.90 -169.71 -169.71 -169.71  -80.07  -37.96  -33.15
  1 A     2 A     3 A     4 A     5 A     6 A     7 A     8 A                  
-33.139 -33.139 -26.327 -24.330 -24.328 -24.328 -24.322 -24.322
  9 A    10 A    11 A    12 A    13 A    14 A    15 A    16 A                  
-15.625  -7.610  -7.273  -5.508  -5.504  -5.502  -5.502  -5.494
 17 A    18 A    19 A    20 A    21 A    22 A    23 A    24 A                  
 -5.493  -2.433  -2.426  -2.425  -2.408  -2.408  -1.632  -1.185
 25 A    26 A    27 A    28 A    29 A    30 A    31 A    32 A                  
 -0.878  -0.796  -0.701  -0.699  -0.641  -0.521  -0.494  -0.458
 33 A    34 A    35 A    36 A    37 A    38 A    39 A    40 A                  
 -0.381  -0.374
 41 A    42 A                                                                  
 -- Virtual --                   
  0.013   0.033   0.064   0.074   0.089   0.089   0.145   0.202
 43 A    44 A    45 A    46 A    47 A    48 A    49 A    50 A                  
  0.224   0.234   0.243   0.284   0.303   0.309   0.333   0.333
 51 A    52 A    53 A    54 A    55 A    56 A    57 A    58 A                  
  0.366   0.388   0.415   0.445   0.478   0.514   0.569   0.596
 59 A    60 A    61 A    62 A    63 A    64 A    65 A    66 A                  
  0.603   0.631   0.662   0.785   0.835   0.876   0.884   0.917
 67 A    68 A    69 A    70 A    71 A    72 A    73 A    74 A                  
  0.984   1.069   1.127   1.153   1.334   1.421   1.521   1.540
 75 A    76 A    77 A    78 A    79 A    80 A    81 A    82 A                  
  1.562   1.576   1.631   1.653   1.767   1.858   1.912   2.238
 83 A    84 A    85 A    86 A    87 A    88 A    89 A    90 A                  
  2.287   2.415   2.435   2.558   2.949   4.161   4.184   4.204
 91 A    92 A    93 A    94 A    95 A    96 A    97 A    98 A                  
  4.223   4.251   4.318   4.462   4.462   4.475   4.500   4.535
 99 A   100 A   101 A   102 A   103 A   104 A   105 A   106 A                  
  4.601   4.723   4.845   6.510   6.522   6.551   6.893   6.927
107 A   108 A   109 A   110 A   111 A   112 A   113 A   114 A                  
  6.957   7.583  14.693  14.796  14.896  28.937  29.504  29.514
115 A   116 A   117 A   118 A   119 A   120 A   121 A   122 A                  
 29.533  29.852  29.857  29.865  29.882  29.973  36.696  68.736
123 A   124 A   125 A   126 A   127 A   128 A   129 A   130 A                  
130.563 130.571 130.595 154.321 166.1731912.240
131 A   132 A   133 A   134 A   135 A   136 A                                  

 Occupation and symmetry of molecular orbitals

 Point group: C1 (1 irreducible representation).

                           A     All 
 -------------------------------------
 All molecular orbitals:
  - Alpha                  136   136 
  - Beta                   136   136 
 -------------------------------------
 Alpha orbitals:
  - Frozen occupied        25    25  
  - Active occupied        17    17  
  - Active virtual         94    94  
  - Frozen virtual         0     0   
 -------------------------------------
 Beta orbitals:
  - Frozen occupied        25    25  
  - Active occupied        17    17  
  - Active virtual         94    94  
  - Frozen virtual         0     0   
 -------------------------------------

 Import integrals:   CPU 0.00 s  wall 0.00 s

 Import integrals:   CPU 56.02 s  wall 9.75 s

 MP2 amplitudes:   CPU 0.14 s  wall 0.09 s

Running a double precision version
           CCSD T amplitudes will be solved using DIIS.

           Start     Size      MaxIter   EConv     TConv     
           3         7         100       1.00e-07  1.00e-05  
 ------------------------------------------------------------------------------
           Energy (a.u.)   Ediff      Tdiff       Comment
 ------------------------------------------------------------------------------
         -7412.16085286                           
     1   -7412.13874562   2.21e-02   7.56e-01     
     2   -7412.16509940   2.64e-02   1.15e-01     
     3   -7412.16254338   2.56e-03   5.17e-02     
     4   -7412.16538071   2.84e-03   1.88e-02     Switched to DIIS steps.
     5   -7412.16624373   8.63e-04   1.16e-02     
     6   -7412.16632729   8.36e-05   3.01e-03     
     7   -7412.16632555   1.74e-06   1.37e-03     
     8   -7412.16632866   3.11e-06   3.90e-04     
     9   -7412.16633132   2.66e-06   2.22e-04     
    10   -7412.16633048   8.44e-07   7.96e-05     
    11   -7412.16633115   6.74e-07   3.85e-05     
    12   -7412.16633107   8.15e-08   2.26e-05     
    13   -7412.16633108   1.41e-08   7.76e-06     
 ------------------------------------------------------------------------------
         -7412.16633108                           CCSD T converged.

End of double precision
 SCF energy                 = -7411.45185177
 MP2 energy                 = -7412.16085286
 CCSD correlation energy     =    -0.71447931
 CCSD total energy           = -7412.16633108

 CCSD  T1^2 = 0.0149  T2^2 = 0.2538  Leading amplitudes:

 Amplitude    Orbitals with energies
  0.0288       36 (A) A                  ->    43 (A) A                   
              -0.6990                          0.0133                     
  0.0288       36 (A) B                  ->    43 (A) B                   
              -0.6990                          0.0133                     
  0.0259       42 (A) A                  ->    43 (A) A                   
              -0.3743                          0.0133                     
  0.0259       42 (A) B                  ->    43 (A) B                   
              -0.3743                          0.0133                     

 Amplitude    Orbitals with energies
 -0.0664       39 (A) A      39 (A) B    ->    43 (A) A      43 (A) B     
              -0.4939       -0.4939            0.0133        0.0133       
  0.0664       39 (A) A      39 (A) B    ->    43 (A) B      43 (A) A     
              -0.4939       -0.4939            0.0133        0.0133       
  0.0664       39 (A) B      39 (A) A    ->    43 (A) A      43 (A) B     
              -0.4939       -0.4939            0.0133        0.0133       
 -0.0664       39 (A) B      39 (A) A    ->    43 (A) B      43 (A) A     
              -0.4939       -0.4939            0.0133        0.0133       

 Computing CCSD intemediates for later calculations in double precision
 Finished.

Running a double precision version
           CCSD Lambda amplitudes will be solved using DIIS.
           Start     Size      MaxIter   EConv     LConv     
           3         7         100       1.00e-07  1.00e-05  
 ------------------------------------------------------------------------------
            Enorm      Ldiff       Comment
 ------------------------------------------------------------------------------
     1     5.36e-02   3.55e-02     
     2     1.71e-02   7.48e-03     
     3     6.93e-03   1.40e-03     
     4     3.91e-03   1.33e-03     Switched to DIIS steps.
     5     1.11e-03   7.13e-04     
     6     5.50e-04   1.50e-04     
     7     1.84e-04   4.74e-05     
     8     8.74e-05   4.98e-06     
     9     3.65e-05   4.00e-08     
    10     1.77e-05   1.95e-07     
    11     9.10e-06   8.48e-08     
    12     4.07e-06   2.82e-07     
    13     2.24e-06   7.23e-08     
    14     1.01e-06   4.94e-08     
    15     4.64e-07   2.40e-08     
    16     2.28e-07   3.93e-08     
    17     9.77e-08   1.32e-08     
 ------------------------------------------------------------------------------
                                   CCSD Lambda converged.

 Computing density matrices in double precision...
           Orbital response amplitudes will be solved using DIIS.
           Start     Size      MaxIter   EConv     LConv     
           3         7         100       1.00e-06  1.00e-06  
 ------------------------------------------------------------------------------
            Enorm      Ldiff       Comment
 ------------------------------------------------------------------------------
     1     8.87e-02   1.35e-02     
     2     5.05e-02   1.32e-02     
     3     6.03e-02   1.50e-02     
     4     1.57e-02   1.59e-02     Switched to DIIS steps.
     5     3.52e-03   4.72e-03     
     6     1.05e-03   6.53e-04     
     7     5.09e-04   8.46e-05     
     8     1.40e-04   1.19e-04     
     9     2.64e-05   2.73e-06     
    10     1.04e-05   1.30e-06     
    11     4.46e-06   8.66e-07     
    12     1.66e-06   6.30e-07     
    13     6.93e-07   1.22e-07     
 ------------------------------------------------------------------------------
                                   Orbital response converged.

 Computing density matrices... Done.
 CCSD calculation:   CPU 1615.84 s  wall 280.18 s

 Transferring MO TPDM to AO TPDM
 Transferring g2_o1o1o1o1
 Transferring g2_o1o1o1v1
 Transferring g2_o1o1v1v1
 Transferring g2_o1v1o1v1
 Transferring g2_o1v1v1v1
 Transferring g2_v1v1v1v1
 Adding separable TPDM
 Computing TPDM gradient
 --------------------------------------------------------
 2e gradient
  Atom          X               Y               Z
 --------------------------------------------------------
    1        -52.056264        4.007751        0.000000  
    2          8.287622      -19.803985       -0.000000  
    3         21.995843       23.394437        0.000000  
    4         21.772800       -7.598203       -0.000000  
 --------------------------------------------------------
 --------------------------------------------------------
 Final gradient
  Atom          X               Y               Z
 --------------------------------------------------------
    1        -52.056264        4.007751        0.000000  
    2          8.287622      -19.803985       -0.000000  
    3         21.995843       23.394437        0.000000  
    4         21.772800       -7.598203       -0.000000  
 --------------------------------------------------------
 Analytic gradient from two-electron contribution:   CPU 290.09 s  wall 57.95 s

 Total ccman2 time:   CPU 1968.33 s  wall 349.48 s


 --------------------------------------------------------------

                    Orbital Energies (a.u.)
 --------------------------------------------------------------

 Alpha MOs
 -- Occupied --
********-180.9028-169.7096-169.7083-169.7083 -80.0749 -37.9564 -33.1456
-33.1395 -33.1395 -26.3267 -24.3299 -24.3278 -24.3278 -24.3220 -24.3220
-15.6251  -7.6104  -7.2728  -5.5084  -5.5036  -5.5018  -5.5016  -5.4935
 -5.4935  -2.4326  -2.4256  -2.4255  -2.4084  -2.4084  -1.6324  -1.1848
 -0.8782  -0.7964  -0.7007  -0.6990  -0.6412  -0.5207  -0.4939  -0.4583
 -0.3812  -0.3743
 -- Virtual --
  0.0133   0.0329   0.0639   0.0738   0.0888   0.0893   0.1451   0.2021
  0.2244   0.2337   0.2432   0.2836   0.3029   0.3092   0.3328   0.3334
  0.3656   0.3884   0.4148   0.4445   0.4780   0.5139   0.5690   0.5956
  0.6030   0.6314   0.6622   0.7853   0.8347   0.8756   0.8841   0.9167
  0.9845   1.0689   1.1271   1.1533   1.3335   1.4207   1.5205   1.5400
  1.5615   1.5755   1.6312   1.6526   1.7668   1.8576   1.9122   2.2378
  2.2874   2.4145   2.4350   2.5577   2.9486   4.1613   4.1836   4.2044
  4.2231   4.2514   4.3180   4.4623   4.4624   4.4753   4.5000   4.5351
  4.6007   4.7232   4.8446   6.5101   6.5224   6.5507   6.8928   6.9267
  6.9568   7.5833  14.6933  14.7964  14.8964  28.9366  29.5045  29.5145
 29.5333  29.8522  29.8574  29.8647  29.8822  29.9731  36.6963  68.7358
130.5635 130.5709 130.5946 154.3206 166.17251912.2402
 --------------------------------------------------------------

          Ground-State Mulliken Net Atomic Charges

     Atom                 Charge (a.u.)
  ----------------------------------------
      1 I                     0.145841
      2 N                    -0.417265
      3 P                     0.444596
      4 F                    -0.173172
  ----------------------------------------
  Sum of atomic charges =    -0.000000

 -----------------------------------------------------------------
                    Cartesian Multipole Moments
 -----------------------------------------------------------------
    Charge (ESU x 10^10)
                 0.0000
    Dipole Moment (Debye)
         X       1.1099      Y      -2.1829      Z      -0.0000
       Tot       2.4488
    Quadrupole Moments (Debye-Ang)
        XX     -52.9473     XY       3.3885     YY     -54.2787
        XZ       0.0000     YZ       0.0000     ZZ     -51.1401
    Octopole Moments (Debye-Ang^2)
       XXX      63.0678    XXY     -10.3711    XYY      12.2900
       YYY       1.9816    XXZ      -0.0000    XYZ      -0.0000
       YYZ      -0.0000    XZZ       6.5169    YZZ       0.6030
       ZZZ      -0.0000
    Hexadecapole Moments (Debye-Ang^3)
      XXXX    -966.6468   XXXY      11.7066   XXYY    -173.1591
      XYYY      -8.4037   YYYY    -112.6976   XXXZ       0.0000
      XXYZ       0.0000   XYYZ       0.0000   YYYZ       0.0000
      XXZZ    -157.7393   XYZZ      -2.0913   YYZZ     -29.3081
      XZZZ       0.0000   YZZZ       0.0000   ZZZZ     -66.5831
 -----------------------------------------------------------------
 DrvMan completing analytic gradient of the correlated energy
 Correlated dipole moment
            1
    1   0.4366536
    2  -0.8588173
    3  -0.0000000
 Energy read as -7412.166331082
 Full Analytical Gradient: (in a.u., or Hartree/Bohr)
             1             2             3             4
    1    0.00026125   -0.00072456    0.00037978    0.00008353
    2   -0.00008656   -0.00033793    0.00044278   -0.00001829
    3   -0.00000000    0.00000000   -0.00000000    0.00000000
 Gradient time:  CPU 0.82 s  wall 0.83 s
 ----------------------------------------------------------------
             Standard Nuclear Orientation (Angstroms)
    I     Atom           X                Y                Z
 ----------------------------------------------------------------
    1      I       1.1893906736    -0.0020770529    -0.0000000000
    2      N      -0.7928555516     0.6224516623     0.0000000000
    3      P      -1.8859005335    -0.4994072564     0.0000000000
    4      F      -3.2443565377     0.3612256680    -0.0000000000
 ----------------------------------------------------------------
 Nuclear Repulsion Energy =   379.6694135256 hartrees
 There are       42 alpha and       42 beta electrons

                       Distance Matrix (Angstroms)
             I (  1)   N (  2)   P (  3)
   N (  2)  2.078301
   P (  3)  3.115245  1.566306
   F (  4)  4.448607  2.465380  1.608133

 Requested basis set is 6-311++G(d,p)
 There are 49 shells and 136 basis functions
 A cutoff of  1.0D-14 yielded   1039 shell pairs
 There are      8415 function pairs (      9440 Cartesian)
 Smallest overlap matrix eigenvalue = 2.37E-03
 Guess MOs from SCF MO coefficient file

 -----------------------------------------------------------------------
  General SCF calculation program by
  Eric Jon Sundstrom, Paul Horn, Yuezhi Mao, Dmitri Zuev, Alec White,
  David Stuck, Shaama M.S., Shane Yost, Joonho Lee, David Small,
  Daniel Levine, Susi Lehtola, Hugh Burton, Evgeny Epifanovsky
 -----------------------------------------------------------------------
 Hartree-Fock
 using 6 threads for integral computing
 -------------------------------------------------------
 OpenMP Integral computing Module                
 Release: version 2.0, May 2017, Q-Chem Inc. Pleasanton 
 -------------------------------------------------------
 A restricted SCF calculation will be
 performed using DIIS
 SCF converges when DIIS error is below 1.0e-08
 ---------------------------------------
  Cycle       Energy         DIIS error
 ---------------------------------------
    1   -7411.4517598028      1.88e-05  
    2   -7411.4517606662      8.10e-06  
    3   -7411.4517607937      4.70e-06  
    4   -7411.4517608545      1.06e-06  
    5   -7411.4517608605      3.23e-07  
    6   -7411.4517608616      1.37e-07  
    7   -7411.4517608618      5.58e-08  
    8   -7411.4517608618      2.86e-08  
    9   -7411.4517608619      1.00e-08  
   10   -7411.4517608618      3.25e-09  Convergence criterion met
 ---------------------------------------
 SCF time:   CPU 7.27s  wall 1.00s 
 SCF   energy in the final basis set =    -7411.4517608618
 Total energy in the final basis set =    -7411.4517608618


 ------------------------------------------------------------------------------

   CCMAN2: suite of methods based on coupled cluster
           and equation of motion theories.

   Components:
   * libvmm-1.3-trunk
     by Evgeny Epifanovsky, Ilya Kaliman.
   * libtensor-2.5-trunk
     by Evgeny Epifanovsky, Michael Wormit, Dmitry Zuev, Sam Manzer, 
        Ilya Kaliman.
   * libcc-2.5-trunk
     by Evgeny Epifanovsky, Arik Landau, Tomasz Kus, Kirill Khistyaev, 
        Dmitry Zuev, Prashant Manohar, Xintian Feng, Anna Krylov, 
        Matthew Goldey, Alec White, Thomas Jagau, Kaushik Nanda, 
        Anastasia Gunina, Alexander Kunitsa, Joonho Lee.

   CCMAN original authors:
   Anna I. Krylov, C. David Sherrill, Steven R. Gwaltney,
   Edward F. C. Byrd (2000)
   Sergey V. Levchenko, Lyudmila V. Slipchenko, Tao Wang,
   Ana-Maria C. Cristian (2003)
   Piotr A. Pieniazek, C. Melania Oana, Evgeny Epifanovsky (2007)
   Prashant Manohar (2009)

 ------------------------------------------------------------------------------


 Allocating and initializing 30808MB of RAM...
 Calculation will run on 6 cores.


 Alpha MOs, Restricted
 -- Occupied --                  
******* -180.90 -169.71 -169.71 -169.71  -80.08  -37.96  -33.15
  1 A     2 A     3 A     4 A     5 A     6 A     7 A     8 A                  
-33.139 -33.139 -26.327 -24.330 -24.328 -24.328 -24.322 -24.322
  9 A    10 A    11 A    12 A    13 A    14 A    15 A    16 A                  
-15.625  -7.611  -7.273  -5.508  -5.504  -5.502  -5.502  -5.493
 17 A    18 A    19 A    20 A    21 A    22 A    23 A    24 A                  
 -5.493  -2.432  -2.426  -2.425  -2.408  -2.408  -1.633  -1.184
 25 A    26 A    27 A    28 A    29 A    30 A    31 A    32 A                  
 -0.878  -0.796  -0.701  -0.699  -0.641  -0.521  -0.494  -0.458
 33 A    34 A    35 A    36 A    37 A    38 A    39 A    40 A                  
 -0.381  -0.374
 41 A    42 A                                                                  
 -- Virtual --                   
  0.013   0.033   0.064   0.074   0.089   0.089   0.145   0.202
 43 A    44 A    45 A    46 A    47 A    48 A    49 A    50 A                  
  0.224   0.234   0.243   0.284   0.303   0.309   0.333   0.333
 51 A    52 A    53 A    54 A    55 A    56 A    57 A    58 A                  
  0.366   0.388   0.415   0.444   0.478   0.514   0.569   0.596
 59 A    60 A    61 A    62 A    63 A    64 A    65 A    66 A                  
  0.603   0.631   0.662   0.785   0.835   0.875   0.884   0.917
 67 A    68 A    69 A    70 A    71 A    72 A    73 A    74 A                  
  0.985   1.069   1.127   1.153   1.332   1.421   1.521   1.540
 75 A    76 A    77 A    78 A    79 A    80 A    81 A    82 A                  
  1.561   1.575   1.631   1.653   1.767   1.858   1.912   2.238
 83 A    84 A    85 A    86 A    87 A    88 A    89 A    90 A                  
  2.288   2.414   2.434   2.558   2.947   4.161   4.184   4.204
 91 A    92 A    93 A    94 A    95 A    96 A    97 A    98 A                  
  4.223   4.251   4.317   4.461   4.463   4.475   4.500   4.535
 99 A   100 A   101 A   102 A   103 A   104 A   105 A   106 A                  
  4.600   4.723   4.845   6.510   6.522   6.551   6.893   6.927
107 A   108 A   109 A   110 A   111 A   112 A   113 A   114 A                  
  6.957   7.582  14.693  14.796  14.895  28.937  29.505  29.515
115 A   116 A   117 A   118 A   119 A   120 A   121 A   122 A                  
 29.533  29.852  29.857  29.865  29.882  29.973  36.696  68.736
123 A   124 A   125 A   126 A   127 A   128 A   129 A   130 A                  
130.564 130.571 130.595 154.321 166.1711912.240
131 A   132 A   133 A   134 A   135 A   136 A                                  

 Beta MOs, Restricted
 -- Occupied --                  
******* -180.90 -169.71 -169.71 -169.71  -80.08  -37.96  -33.15
  1 A     2 A     3 A     4 A     5 A     6 A     7 A     8 A                  
-33.139 -33.139 -26.327 -24.330 -24.328 -24.328 -24.322 -24.322
  9 A    10 A    11 A    12 A    13 A    14 A    15 A    16 A                  
-15.625  -7.611  -7.273  -5.508  -5.504  -5.502  -5.502  -5.493
 17 A    18 A    19 A    20 A    21 A    22 A    23 A    24 A                  
 -5.493  -2.432  -2.426  -2.425  -2.408  -2.408  -1.633  -1.184
 25 A    26 A    27 A    28 A    29 A    30 A    31 A    32 A                  
 -0.878  -0.796  -0.701  -0.699  -0.641  -0.521  -0.494  -0.458
 33 A    34 A    35 A    36 A    37 A    38 A    39 A    40 A                  
 -0.381  -0.374
 41 A    42 A                                                                  
 -- Virtual --                   
  0.013   0.033   0.064   0.074   0.089   0.089   0.145   0.202
 43 A    44 A    45 A    46 A    47 A    48 A    49 A    50 A                  
  0.224   0.234   0.243   0.284   0.303   0.309   0.333   0.333
 51 A    52 A    53 A    54 A    55 A    56 A    57 A    58 A                  
  0.366   0.388   0.415   0.444   0.478   0.514   0.569   0.596
 59 A    60 A    61 A    62 A    63 A    64 A    65 A    66 A                  
  0.603   0.631   0.662   0.785   0.835   0.875   0.884   0.917
 67 A    68 A    69 A    70 A    71 A    72 A    73 A    74 A                  
  0.985   1.069   1.127   1.153   1.332   1.421   1.521   1.540
 75 A    76 A    77 A    78 A    79 A    80 A    81 A    82 A                  
  1.561   1.575   1.631   1.653   1.767   1.858   1.912   2.238
 83 A    84 A    85 A    86 A    87 A    88 A    89 A    90 A                  
  2.288   2.414   2.434   2.558   2.947   4.161   4.184   4.204
 91 A    92 A    93 A    94 A    95 A    96 A    97 A    98 A                  
  4.223   4.251   4.317   4.461   4.463   4.475   4.500   4.535
 99 A   100 A   101 A   102 A   103 A   104 A   105 A   106 A                  
  4.600   4.723   4.845   6.510   6.522   6.551   6.893   6.927
107 A   108 A   109 A   110 A   111 A   112 A   113 A   114 A                  
  6.957   7.582  14.693  14.796  14.895  28.937  29.505  29.515
115 A   116 A   117 A   118 A   119 A   120 A   121 A   122 A                  
 29.533  29.852  29.857  29.865  29.882  29.973  36.696  68.736
123 A   124 A   125 A   126 A   127 A   128 A   129 A   130 A                  
130.564 130.571 130.595 154.321 166.1711912.240
131 A   132 A   133 A   134 A   135 A   136 A                                  

 Occupation and symmetry of molecular orbitals

 Point group: C1 (1 irreducible representation).

                           A     All 
 -------------------------------------
 All molecular orbitals:
  - Alpha                  136   136 
  - Beta                   136   136 
 -------------------------------------
 Alpha orbitals:
  - Frozen occupied        25    25  
  - Active occupied        17    17  
  - Active virtual         94    94  
  - Frozen virtual         0     0   
 -------------------------------------
 Beta orbitals:
  - Frozen occupied        25    25  
  - Active occupied        17    17  
  - Active virtual         94    94  
  - Frozen virtual         0     0   
 -------------------------------------

 Import integrals:   CPU 0.00 s  wall 0.00 s

 Import integrals:   CPU 55.82 s  wall 9.71 s

 MP2 amplitudes:   CPU 0.13 s  wall 0.09 s

Running a double precision version
           CCSD T amplitudes will be solved using DIIS.

           Start     Size      MaxIter   EConv     TConv     
           3         7         100       1.00e-07  1.00e-05  
 ------------------------------------------------------------------------------
           Energy (a.u.)   Ediff      Tdiff       Comment
 ------------------------------------------------------------------------------
         -7412.16089119                           
     1   -7412.13871495   2.22e-02   7.56e-01     
     2   -7412.16510652   2.64e-02   1.15e-01     
     3   -7412.16253621   2.57e-03   5.18e-02     
     4   -7412.16537946   2.84e-03   1.89e-02     Switched to DIIS steps.
     5   -7412.16624395   8.64e-04   1.16e-02     
     6   -7412.16632757   8.36e-05   3.02e-03     
     7   -7412.16632575   1.82e-06   1.37e-03     
     8   -7412.16632888   3.13e-06   3.90e-04     
     9   -7412.16633153   2.65e-06   2.23e-04     
    10   -7412.16633068   8.48e-07   7.96e-05     
    11   -7412.16633135   6.70e-07   3.84e-05     
    12   -7412.16633127   8.24e-08   2.25e-05     
    13   -7412.16633128   1.36e-08   7.68e-06     
 ------------------------------------------------------------------------------
         -7412.16633128                           CCSD T converged.

End of double precision
 SCF energy                 = -7411.45176086
 MP2 energy                 = -7412.16089119
 CCSD correlation energy     =    -0.71457042
 CCSD total energy           = -7412.16633128

 CCSD  T1^2 = 0.0149  T2^2 = 0.2539  Leading amplitudes:

 Amplitude    Orbitals with energies
  0.0288       36 (A) A                  ->    43 (A) A                   
              -0.6991                          0.0131                     
  0.0288       36 (A) B                  ->    43 (A) B                   
              -0.6991                          0.0131                     
  0.0260       42 (A) A                  ->    43 (A) A                   
              -0.3742                          0.0131                     
  0.0260       42 (A) B                  ->    43 (A) B                   
              -0.3742                          0.0131                     

 Amplitude    Orbitals with energies
 -0.0665       39 (A) A      39 (A) B    ->    43 (A) A      43 (A) B     
              -0.4937       -0.4937            0.0131        0.0131       
  0.0665       39 (A) A      39 (A) B    ->    43 (A) B      43 (A) A     
              -0.4937       -0.4937            0.0131        0.0131       
  0.0665       39 (A) B      39 (A) A    ->    43 (A) A      43 (A) B     
              -0.4937       -0.4937            0.0131        0.0131       
 -0.0665       39 (A) B      39 (A) A    ->    43 (A) B      43 (A) A     
              -0.4937       -0.4937            0.0131        0.0131       

 Computing CCSD intemediates for later calculations in double precision
 Finished.

Running a double precision version
           CCSD Lambda amplitudes will be solved using DIIS.
           Start     Size      MaxIter   EConv     LConv     
           3         7         100       1.00e-07  1.00e-05  
 ------------------------------------------------------------------------------
            Enorm      Ldiff       Comment
 ------------------------------------------------------------------------------
     1     5.37e-02   3.55e-02     
     2     1.71e-02   7.48e-03     
     3     6.94e-03   1.40e-03     
     4     3.92e-03   1.33e-03     Switched to DIIS steps.
     5     1.11e-03   7.14e-04     
     6     5.51e-04   1.51e-04     
     7     1.85e-04   4.77e-05     
     8     8.75e-05   5.01e-06     
     9     3.64e-05   2.07e-08     
    10     1.76e-05   1.93e-07     
    11     9.04e-06   8.50e-08     
    12     4.03e-06   2.81e-07     
    13     2.22e-06   7.17e-08     
    14     1.01e-06   4.82e-08     
    15     4.63e-07   2.35e-08     
    16     2.27e-07   3.91e-08     
    17     9.75e-08   1.30e-08     
 ------------------------------------------------------------------------------
                                   CCSD Lambda converged.

 Computing density matrices in double precision...
           Orbital response amplitudes will be solved using DIIS.
           Start     Size      MaxIter   EConv     LConv     
           3         7         100       1.00e-06  1.00e-06  
 ------------------------------------------------------------------------------
            Enorm      Ldiff       Comment
 ------------------------------------------------------------------------------
     1     8.88e-02   1.34e-02     
     2     5.05e-02   1.33e-02     
     3     6.04e-02   1.50e-02     
     4     1.58e-02   1.59e-02     Switched to DIIS steps.
     5     3.53e-03   4.75e-03     
     6     1.06e-03   6.55e-04     
     7     5.14e-04   8.45e-05     
     8     1.41e-04   1.20e-04     
     9     2.66e-05   2.85e-06     
    10     1.04e-05   1.31e-06     
    11     4.50e-06   8.75e-07     
    12     1.67e-06   6.32e-07     
    13     7.00e-07   1.23e-07     
 ------------------------------------------------------------------------------
                                   Orbital response converged.

 Computing density matrices... Done.
 CCSD calculation:   CPU 1614.71 s  wall 279.83 s

 Transferring MO TPDM to AO TPDM
 Transferring g2_o1o1o1o1
 Transferring g2_o1o1o1v1
 Transferring g2_o1o1v1v1
 Transferring g2_o1v1o1v1
 Transferring g2_o1v1v1v1
 Transferring g2_v1v1v1v1
 Adding separable TPDM
 Computing TPDM gradient
 --------------------------------------------------------
 2e gradient
  Atom          X               Y               Z
 --------------------------------------------------------
    1        -52.054816        4.022851       -0.000000  
    2          8.299572      -19.803149        0.000000  
    3         21.983136       23.376512        0.000000  
    4         21.772108       -7.596215       -0.000000  
 --------------------------------------------------------
 --------------------------------------------------------
 Final gradient
  Atom          X               Y               Z
 --------------------------------------------------------
    1        -52.054816        4.022851       -0.000000  
    2          8.299572      -19.803149        0.000000  
    3         21.983136       23.376512        0.000000  
    4         21.772108       -7.596215       -0.000000  
 --------------------------------------------------------
 Analytic gradient from two-electron contribution:   CPU 290.02 s  wall 62.99 s

 Total ccman2 time:   CPU 1966.80 s  wall 354.12 s


 --------------------------------------------------------------

                    Orbital Energies (a.u.)
 --------------------------------------------------------------

 Alpha MOs
 -- Occupied --
********-180.9027-169.7095-169.7082-169.7082 -80.0751 -37.9563 -33.1455
-33.1394 -33.1394 -26.3268 -24.3298 -24.3277 -24.3277 -24.3219 -24.3219
-15.6253  -7.6107  -7.2727  -5.5083  -5.5038  -5.5021  -5.5018  -5.4935
 -5.4934  -2.4325  -2.4255  -2.4254  -2.4084  -2.4084  -1.6325  -1.1845
 -0.8782  -0.7964  -0.7008  -0.6991  -0.6413  -0.5206  -0.4937  -0.4584
 -0.3811  -0.3742
 -- Virtual --
  0.0131   0.0331   0.0639   0.0738   0.0887   0.0894   0.1450   0.2020
  0.2243   0.2336   0.2431   0.2836   0.3029   0.3092   0.3329   0.3334
  0.3656   0.3884   0.4147   0.4443   0.4778   0.5139   0.5690   0.5956
  0.6031   0.6314   0.6623   0.7850   0.8346   0.8754   0.8838   0.9166
  0.9847   1.0691   1.1270   1.1533   1.3317   1.4207   1.5206   1.5401
  1.5615   1.5755   1.6311   1.6525   1.7667   1.8576   1.9121   2.2375
  2.2875   2.4144   2.4342   2.5577   2.9471   4.1613   4.1835   4.2044
  4.2230   4.2513   4.3175   4.4612   4.4625   4.4754   4.5001   4.5352
  4.6000   4.7232   4.8448   6.5102   6.5225   6.5509   6.8926   6.9266
  6.9566   7.5824  14.6930  14.7961  14.8949  28.9368  29.5046  29.5146
 29.5334  29.8523  29.8575  29.8648  29.8823  29.9732  36.6960  68.7356
130.5636 130.5710 130.5947 154.3208 166.17141912.2403
 --------------------------------------------------------------

          Ground-State Mulliken Net Atomic Charges

     Atom                 Charge (a.u.)
  ----------------------------------------
      1 I                     0.145663
      2 N                    -0.417144
      3 P                     0.444656
      4 F                    -0.173175
  ----------------------------------------
  Sum of atomic charges =     0.000000

 -----------------------------------------------------------------
                    Cartesian Multipole Moments
 -----------------------------------------------------------------
    Charge (ESU x 10^10)
                 0.0000
    Dipole Moment (Debye)
         X       1.1036      Y      -2.1840      Z      -0.0000
       Tot       2.4470
    Quadrupole Moments (Debye-Ang)
        XX     -52.9420     XY       3.3890     YY     -54.2810
        XZ       0.0000     YZ       0.0000     ZZ     -51.1438
    Octopole Moments (Debye-Ang^2)
       XXX      62.9995    XXY     -10.3817    XYY      12.2816
       YYY       1.9567    XXZ      -0.0000    XYZ      -0.0000
       YYZ      -0.0000    XZZ       6.5142    YZZ       0.5981
       ZZZ      -0.0000
    Hexadecapole Moments (Debye-Ang^3)
      XXXX    -966.5151   XXXY      11.7066   XXYY    -173.1436
      XYYY      -8.3885   YYYY    -112.7463   XXXZ       0.0000
      XXYZ       0.0000   XYYZ       0.0000   YYYZ       0.0000
      XXZZ    -157.7390   XYZZ      -2.0915   YYZZ     -29.3179
      XZZZ       0.0000   YZZZ       0.0000   ZZZZ     -66.5942
 -----------------------------------------------------------------
 DrvMan completing analytic gradient of the correlated energy
 Correlated dipole moment
            1
    1   0.4341756
    2  -0.8592492
    3  -0.0000000
 Energy read as -7412.166331281
 Full Analytical Gradient: (in a.u., or Hartree/Bohr)
             1             2             3             4
    1    0.00003060    0.00040212   -0.00044858    0.00001586
    2   -0.00001215    0.00044642   -0.00041269   -0.00002159
    3   -0.00000000    0.00000000   -0.00000000    0.00000000
 Gradient time:  CPU 0.78 s  wall 0.80 s
 ----------------------------------------------------------------
             Standard Nuclear Orientation (Angstroms)
    I     Atom           X                Y                Z
 ----------------------------------------------------------------
    1      I       1.1893906736    -0.0020770529    -0.0000000000
    2      N      -0.7928555516     0.6204516623     0.0000000000
    3      P      -1.8859005335    -0.4994072564     0.0000000000
    4      F      -3.2443565377     0.3612256680    -0.0000000000
 ----------------------------------------------------------------
 Nuclear Repulsion Energy =   379.7303157400 hartrees
 There are       42 alpha and       42 beta electrons

                       Distance Matrix (Angstroms)
             I (  1)   N (  2)   P (  3)
   N (  2)  2.077701
   P (  3)  3.115245  1.564874
   F (  4)  4.448607  2.465168  1.608133

 Requested basis set is 6-311++G(d,p)
 There are 49 shells and 136 basis functions
 A cutoff of  1.0D-14 yielded   1039 shell pairs
 There are      8415 function pairs (      9440 Cartesian)
 Smallest overlap matrix eigenvalue = 2.37E-03
 Guess MOs from SCF MO coefficient file

 -----------------------------------------------------------------------
  General SCF calculation program by
  Eric Jon Sundstrom, Paul Horn, Yuezhi Mao, Dmitri Zuev, Alec White,
  David Stuck, Shaama M.S., Shane Yost, Joonho Lee, David Small,
  Daniel Levine, Susi Lehtola, Hugh Burton, Evgeny Epifanovsky
 -----------------------------------------------------------------------
 Hartree-Fock
 using 6 threads for integral computing
 -------------------------------------------------------
 OpenMP Integral computing Module                
 Release: version 2.0, May 2017, Q-Chem Inc. Pleasanton 
 -------------------------------------------------------
 A restricted SCF calculation will be
 performed using DIIS
 SCF converges when DIIS error is below 1.0e-08
 ---------------------------------------
  Cycle       Energy         DIIS error
 ---------------------------------------
    1   -7411.4518846979      2.32e-05  
    2   -7411.4518861485      1.28e-05  
    3   -7411.4518864978      5.96e-06  
    4   -7411.4518866249      1.33e-06  
    5   -7411.4518866389      4.66e-07  
    6   -7411.4518866407      1.73e-07  
    7   -7411.4518866410      7.69e-08  
    8   -7411.4518866411      2.11e-08  
    9   -7411.4518866410      7.11e-09  Convergence criterion met
 ---------------------------------------
 SCF time:   CPU 6.44s  wall 1.00s 
 SCF   energy in the final basis set =    -7411.4518866410
 Total energy in the final basis set =    -7411.4518866410


 ------------------------------------------------------------------------------

   CCMAN2: suite of methods based on coupled cluster
           and equation of motion theories.

   Components:
   * libvmm-1.3-trunk
     by Evgeny Epifanovsky, Ilya Kaliman.
   * libtensor-2.5-trunk
     by Evgeny Epifanovsky, Michael Wormit, Dmitry Zuev, Sam Manzer, 
        Ilya Kaliman.
   * libcc-2.5-trunk
     by Evgeny Epifanovsky, Arik Landau, Tomasz Kus, Kirill Khistyaev, 
        Dmitry Zuev, Prashant Manohar, Xintian Feng, Anna Krylov, 
        Matthew Goldey, Alec White, Thomas Jagau, Kaushik Nanda, 
        Anastasia Gunina, Alexander Kunitsa, Joonho Lee.

   CCMAN original authors:
   Anna I. Krylov, C. David Sherrill, Steven R. Gwaltney,
   Edward F. C. Byrd (2000)
   Sergey V. Levchenko, Lyudmila V. Slipchenko, Tao Wang,
   Ana-Maria C. Cristian (2003)
   Piotr A. Pieniazek, C. Melania Oana, Evgeny Epifanovsky (2007)
   Prashant Manohar (2009)

 ------------------------------------------------------------------------------


 Allocating and initializing 30808MB of RAM...
 Calculation will run on 6 cores.


 Alpha MOs, Restricted
 -- Occupied --                  
******* -180.90 -169.71 -169.71 -169.71  -80.07  -37.96  -33.15
  1 A     2 A     3 A     4 A     5 A     6 A     7 A     8 A                  
-33.139 -33.139 -26.327 -24.330 -24.328 -24.328 -24.322 -24.322
  9 A    10 A    11 A    12 A    13 A    14 A    15 A    16 A                  
-15.625  -7.610  -7.273  -5.508  -5.504  -5.502  -5.502  -5.494
 17 A    18 A    19 A    20 A    21 A    22 A    23 A    24 A                  
 -5.493  -2.433  -2.426  -2.426  -2.408  -2.408  -1.632  -1.185
 25 A    26 A    27 A    28 A    29 A    30 A    31 A    32 A                  
 -0.878  -0.796  -0.701  -0.699  -0.641  -0.521  -0.494  -0.458
 33 A    34 A    35 A    36 A    37 A    38 A    39 A    40 A                  
 -0.381  -0.374
 41 A    42 A                                                                  
 -- Virtual --                   
  0.013   0.033   0.064   0.074   0.089   0.089   0.145   0.202
 43 A    44 A    45 A    46 A    47 A    48 A    49 A    50 A                  
  0.224   0.234   0.243   0.284   0.303   0.309   0.333   0.333
 51 A    52 A    53 A    54 A    55 A    56 A    57 A    58 A                  
  0.366   0.388   0.415   0.445   0.478   0.514   0.569   0.596
 59 A    60 A    61 A    62 A    63 A    64 A    65 A    66 A                  
  0.603   0.632   0.662   0.785   0.835   0.876   0.884   0.917
 67 A    68 A    69 A    70 A    71 A    72 A    73 A    74 A                  
  0.985   1.069   1.127   1.153   1.334   1.421   1.521   1.540
 75 A    76 A    77 A    78 A    79 A    80 A    81 A    82 A                  
  1.562   1.576   1.631   1.653   1.767   1.858   1.912   2.238
 83 A    84 A    85 A    86 A    87 A    88 A    89 A    90 A                  
  2.288   2.414   2.435   2.558   2.948   4.161   4.184   4.204
 91 A    92 A    93 A    94 A    95 A    96 A    97 A    98 A                  
  4.223   4.251   4.318   4.462   4.462   4.475   4.500   4.535
 99 A   100 A   101 A   102 A   103 A   104 A   105 A   106 A                  
  4.601   4.723   4.845   6.510   6.522   6.551   6.893   6.927
107 A   108 A   109 A   110 A   111 A   112 A   113 A   114 A                  
  6.957   7.583  14.693  14.796  14.896  28.937  29.504  29.514
115 A   116 A   117 A   118 A   119 A   120 A   121 A   122 A                  
 29.533  29.852  29.857  29.865  29.882  29.973  36.696  68.736
123 A   124 A   125 A   126 A   127 A   128 A   129 A   130 A                  
130.563 130.571 130.595 154.321 166.1731912.241
131 A   132 A   133 A   134 A   135 A   136 A                                  

 Beta MOs, Restricted
 -- Occupied --                  
******* -180.90 -169.71 -169.71 -169.71  -80.07  -37.96  -33.15
  1 A     2 A     3 A     4 A     5 A     6 A     7 A     8 A                  
-33.139 -33.139 -26.327 -24.330 -24.328 -24.328 -24.322 -24.322
  9 A    10 A    11 A    12 A    13 A    14 A    15 A    16 A                  
-15.625  -7.610  -7.273  -5.508  -5.504  -5.502  -5.502  -5.494
 17 A    18 A    19 A    20 A    21 A    22 A    23 A    24 A                  
 -5.493  -2.433  -2.426  -2.426  -2.408  -2.408  -1.632  -1.185
 25 A    26 A    27 A    28 A    29 A    30 A    31 A    32 A                  
 -0.878  -0.796  -0.701  -0.699  -0.641  -0.521  -0.494  -0.458
 33 A    34 A    35 A    36 A    37 A    38 A    39 A    40 A                  
 -0.381  -0.374
 41 A    42 A                                                                  
 -- Virtual --                   
  0.013   0.033   0.064   0.074   0.089   0.089   0.145   0.202
 43 A    44 A    45 A    46 A    47 A    48 A    49 A    50 A                  
  0.224   0.234   0.243   0.284   0.303   0.309   0.333   0.333
 51 A    52 A    53 A    54 A    55 A    56 A    57 A    58 A                  
  0.366   0.388   0.415   0.445   0.478   0.514   0.569   0.596
 59 A    60 A    61 A    62 A    63 A    64 A    65 A    66 A                  
  0.603   0.632   0.662   0.785   0.835   0.876   0.884   0.917
 67 A    68 A    69 A    70 A    71 A    72 A    73 A    74 A                  
  0.985   1.069   1.127   1.153   1.334   1.421   1.521   1.540
 75 A    76 A    77 A    78 A    79 A    80 A    81 A    82 A                  
  1.562   1.576   1.631   1.653   1.767   1.858   1.912   2.238
 83 A    84 A    85 A    86 A    87 A    88 A    89 A    90 A                  
  2.288   2.414   2.435   2.558   2.948   4.161   4.184   4.204
 91 A    92 A    93 A    94 A    95 A    96 A    97 A    98 A                  
  4.223   4.251   4.318   4.462   4.462   4.475   4.500   4.535
 99 A   100 A   101 A   102 A   103 A   104 A   105 A   106 A                  
  4.601   4.723   4.845   6.510   6.522   6.551   6.893   6.927
107 A   108 A   109 A   110 A   111 A   112 A   113 A   114 A                  
  6.957   7.583  14.693  14.796  14.896  28.937  29.504  29.514
115 A   116 A   117 A   118 A   119 A   120 A   121 A   122 A                  
 29.533  29.852  29.857  29.865  29.882  29.973  36.696  68.736
123 A   124 A   125 A   126 A   127 A   128 A   129 A   130 A                  
130.563 130.571 130.595 154.321 166.1731912.241
131 A   132 A   133 A   134 A   135 A   136 A                                  

 Occupation and symmetry of molecular orbitals

 Point group: C1 (1 irreducible representation).

                           A     All 
 -------------------------------------
 All molecular orbitals:
  - Alpha                  136   136 
  - Beta                   136   136 
 -------------------------------------
 Alpha orbitals:
  - Frozen occupied        25    25  
  - Active occupied        17    17  
  - Active virtual         94    94  
  - Frozen virtual         0     0   
 -------------------------------------
 Beta orbitals:
  - Frozen occupied        25    25  
  - Active occupied        17    17  
  - Active virtual         94    94  
  - Frozen virtual         0     0   
 -------------------------------------

 Import integrals:   CPU 0.00 s  wall 0.00 s

 Import integrals:   CPU 56.47 s  wall 9.88 s

 MP2 amplitudes:   CPU 0.14 s  wall 0.09 s

Running a double precision version
           CCSD T amplitudes will be solved using DIIS.

           Start     Size      MaxIter   EConv     TConv     
           3         7         100       1.00e-07  1.00e-05  
 ------------------------------------------------------------------------------
           Energy (a.u.)   Ediff      Tdiff       Comment
 ------------------------------------------------------------------------------
         -7412.16084762                           
     1   -7412.13875746   2.21e-02   7.56e-01     
     2   -7412.16509780   2.63e-02   1.15e-01     
     3   -7412.16254625   2.55e-03   5.17e-02     
     4   -7412.16538142   2.84e-03   1.88e-02     Switched to DIIS steps.
     5   -7412.16624410   8.63e-04   1.16e-02     
     6   -7412.16632755   8.34e-05   3.01e-03     
     7   -7412.16632582   1.73e-06   1.37e-03     
     8   -7412.16632893   3.12e-06   3.89e-04     
     9   -7412.16633159   2.66e-06   2.22e-04     
    10   -7412.16633075   8.41e-07   7.96e-05     
    11   -7412.16633142   6.72e-07   3.85e-05     
    12   -7412.16633134   8.13e-08   2.26e-05     
    13   -7412.16633135   1.40e-08   7.75e-06     
 ------------------------------------------------------------------------------
         -7412.16633135                           CCSD T converged.

End of double precision
 SCF energy                 = -7411.45188664
 MP2 energy                 = -7412.16084762
 CCSD correlation energy     =    -0.71444471
 CCSD total energy           = -7412.16633135

 CCSD  T1^2 = 0.0149  T2^2 = 0.2537  Leading amplitudes:

 Amplitude    Orbitals with energies
 -0.0288       36 (A) A                  ->    43 (A) A                   
              -0.6990                          0.0134                     
 -0.0288       36 (A) B                  ->    43 (A) B                   
              -0.6990                          0.0134                     
 -0.0259       42 (A) A                  ->    43 (A) A                   
              -0.3743                          0.0134                     
 -0.0259       42 (A) B                  ->    43 (A) B                   
              -0.3743                          0.0134                     

 Amplitude    Orbitals with energies
 -0.0663       39 (A) A      39 (A) B    ->    43 (A) A      43 (A) B     
              -0.4940       -0.4940            0.0134        0.0134       
  0.0663       39 (A) A      39 (A) B    ->    43 (A) B      43 (A) A     
              -0.4940       -0.4940            0.0134        0.0134       
  0.0663       39 (A) B      39 (A) A    ->    43 (A) A      43 (A) B     
              -0.4940       -0.4940            0.0134        0.0134       
 -0.0663       39 (A) B      39 (A) A    ->    43 (A) B      43 (A) A     
              -0.4940       -0.4940            0.0134        0.0134       

 Computing CCSD intemediates for later calculations in double precision
 Finished.

Running a double precision version
           CCSD Lambda amplitudes will be solved using DIIS.
           Start     Size      MaxIter   EConv     LConv     
           3         7         100       1.00e-07  1.00e-05  
 ------------------------------------------------------------------------------
            Enorm      Ldiff       Comment
 ------------------------------------------------------------------------------
     1     5.36e-02   3.54e-02     
     2     1.71e-02   7.48e-03     
     3     6.93e-03   1.40e-03     
     4     3.91e-03   1.33e-03     Switched to DIIS steps.
     5     1.11e-03   7.12e-04     
     6     5.50e-04   1.50e-04     
     7     1.84e-04   4.74e-05     
     8     8.74e-05   4.99e-06     
     9     3.64e-05   3.47e-08     
    10     1.76e-05   1.91e-07     
    11     9.08e-06   8.69e-08     
    12     4.05e-06   2.82e-07     
    13     2.23e-06   7.25e-08     
    14     1.01e-06   4.90e-08     
    15     4.63e-07   2.39e-08     
    16     2.27e-07   3.92e-08     
    17     9.74e-08   1.31e-08     
 ------------------------------------------------------------------------------
                                   CCSD Lambda converged.

 Computing density matrices in double precision...
           Orbital response amplitudes will be solved using DIIS.
           Start     Size      MaxIter   EConv     LConv     
           3         7         100       1.00e-06  1.00e-06  
 ------------------------------------------------------------------------------
            Enorm      Ldiff       Comment
 ------------------------------------------------------------------------------
     1     8.87e-02   1.35e-02     
     2     5.04e-02   1.33e-02     
     3     6.01e-02   1.49e-02     
     4     1.57e-02   1.58e-02     Switched to DIIS steps.
     5     3.52e-03   4.70e-03     
     6     1.05e-03   6.53e-04     
     7     5.10e-04   8.51e-05     
     8     1.40e-04   1.19e-04     
     9     2.64e-05   2.74e-06     
    10     1.03e-05   1.32e-06     
    11     4.44e-06   8.61e-07     
    12     1.65e-06   6.26e-07     
    13     6.87e-07   1.20e-07     
 ------------------------------------------------------------------------------
                                   Orbital response converged.

 Computing density matrices... Done.
 CCSD calculation:   CPU 1616.01 s  wall 280.22 s

 Transferring MO TPDM to AO TPDM
 Transferring g2_o1o1o1o1
 Transferring g2_o1o1o1v1
 Transferring g2_o1o1v1v1
 Transferring g2_o1v1o1v1
 Transferring g2_o1v1v1v1
 Transferring g2_v1v1v1v1
 Adding separable TPDM
 Computing TPDM gradient
 --------------------------------------------------------
 2e gradient
  Atom          X               Y               Z
 --------------------------------------------------------
    1        -52.075632        4.007265       -0.000000  
    2          8.291896      -19.792727        0.000000  
    3         22.010328       23.383448        0.000000  
    4         21.773409       -7.597986       -0.000000  
 --------------------------------------------------------
 --------------------------------------------------------
 Final gradient
  Atom          X               Y               Z
 --------------------------------------------------------
    1        -52.075632        4.007265       -0.000000  
    2          8.291896      -19.792727        0.000000  
    3         22.010328       23.383448        0.000000  
    4         21.773409       -7.597986       -0.000000  
 --------------------------------------------------------
 Analytic gradient from two-electron contribution:   CPU 288.58 s  wall 57.20 s

 Total ccman2 time:   CPU 1966.73 s  wall 348.79 s


 --------------------------------------------------------------

                    Orbital Energies (a.u.)
 --------------------------------------------------------------

 Alpha MOs
 -- Occupied --
********-180.9028-169.7096-169.7083-169.7083 -80.0748 -37.9564 -33.1456
-33.1395 -33.1395 -26.3267 -24.3299 -24.3278 -24.3278 -24.3220 -24.3220
-15.6250  -7.6104  -7.2728  -5.5084  -5.5036  -5.5018  -5.5016  -5.4936
 -5.4935  -2.4326  -2.4256  -2.4255  -2.4085  -2.4085  -1.6324  -1.1849
 -0.8783  -0.7963  -0.7007  -0.6990  -0.6413  -0.5208  -0.4940  -0.4584
 -0.3811  -0.3743
 -- Virtual --
  0.0134   0.0331   0.0639   0.0738   0.0888   0.0894   0.1452   0.2021
  0.2243   0.2337   0.2432   0.2836   0.3030   0.3092   0.3328   0.3334
  0.3656   0.3884   0.4148   0.4446   0.4780   0.5139   0.5689   0.5956
  0.6031   0.6316   0.6623   0.7853   0.8347   0.8757   0.8842   0.9170
  0.9848   1.0690   1.1271   1.1534   1.3336   1.4205   1.5205   1.5400
  1.5616   1.5755   1.6312   1.6525   1.7669   1.8576   1.9123   2.2377
  2.2875   2.4144   2.4349   2.5582   2.9484   4.1614   4.1836   4.2044
  4.2231   4.2514   4.3179   4.4621   4.4624   4.4753   4.5001   4.5352
  4.6008   4.7231   4.8451   6.5101   6.5224   6.5509   6.8927   6.9267
  6.9567   7.5832  14.6933  14.7964  14.8965  28.9370  29.5045  29.5145
 29.5334  29.8522  29.8573  29.8648  29.8822  29.9732  36.6964  68.7357
130.5635 130.5709 130.5947 154.3210 166.17251912.2405
 --------------------------------------------------------------

          Ground-State Mulliken Net Atomic Charges

     Atom                 Charge (a.u.)
  ----------------------------------------
      1 I                     0.146303
      2 N                    -0.417713
      3 P                     0.444439
      4 F                    -0.173030
  ----------------------------------------
  Sum of atomic charges =    -0.000000

 -----------------------------------------------------------------
                    Cartesian Multipole Moments
 -----------------------------------------------------------------
    Charge (ESU x 10^10)
                 0.0000
    Dipole Moment (Debye)
         X       1.1103      Y      -2.1805      Z       0.0000
       Tot       2.4469
    Quadrupole Moments (Debye-Ang)
        XX     -52.9476     XY       3.3847     YY     -54.2777
        XZ      -0.0000     YZ      -0.0000     ZZ     -51.1388
    Octopole Moments (Debye-Ang^2)
       XXX      63.0545    XXY     -10.3528    XYY      12.2838
       YYY       2.0076    XXZ       0.0000    XYZ      -0.0000
       YYZ       0.0000    XZZ       6.5133    YZZ       0.6106
       ZZZ       0.0000
    Hexadecapole Moments (Debye-Ang^3)
      XXXX    -966.5845   XXXY      11.6624   XXYY    -173.1550
      XYYY      -8.4381   YYYY    -112.6532   XXXZ      -0.0000
      XXYZ       0.0000   XYYZ      -0.0000   YYYZ       0.0000
      XXZZ    -157.7340   XYZZ      -2.1018   YYZZ     -29.3012
      XZZZ      -0.0000   YZZZ      -0.0000   ZZZZ     -66.5805
 -----------------------------------------------------------------
 DrvMan completing analytic gradient of the correlated energy
 Correlated dipole moment
            1
    1   0.4368338
    2  -0.8578697
    3   0.0000000
 Energy read as -7412.166331352
 Full Analytical Gradient: (in a.u., or Hartree/Bohr)
             1             2             3             4
    1   -0.00002378   -0.00030406    0.00031386    0.00001398
    2    0.00000270   -0.00041447    0.00048854   -0.00007677
    3    0.00000000   -0.00000000    0.00000000   -0.00000000
 Gradient time:  CPU 0.80 s  wall 0.82 s
 ----------------------------------------------------------------
             Standard Nuclear Orientation (Angstroms)
    I     Atom           X                Y                Z
 ----------------------------------------------------------------
    1      I       1.1893906736    -0.0020770529    -0.0000000000
    2      N      -0.7928555516     0.6214516623     0.0010000000
    3      P      -1.8859005335    -0.4994072564     0.0000000000
    4      F      -3.2443565377     0.3612256680    -0.0000000000
 ----------------------------------------------------------------
 Nuclear Repulsion Energy =   379.6998505081 hartrees
 There are       42 alpha and       42 beta electrons

                       Distance Matrix (Angstroms)
             I (  1)   N (  2)   P (  3)
   N (  2)  2.078001
   P (  3)  3.115245  1.565590
   F (  4)  4.448607  2.465274  1.608133

 Requested basis set is 6-311++G(d,p)
 There are 49 shells and 136 basis functions
 A cutoff of  1.0D-14 yielded   1039 shell pairs
 There are      8415 function pairs (      9440 Cartesian)
 Smallest overlap matrix eigenvalue = 2.37E-03
 Guess MOs from SCF MO coefficient file

 -----------------------------------------------------------------------
  General SCF calculation program by
  Eric Jon Sundstrom, Paul Horn, Yuezhi Mao, Dmitri Zuev, Alec White,
  David Stuck, Shaama M.S., Shane Yost, Joonho Lee, David Small,
  Daniel Levine, Susi Lehtola, Hugh Burton, Evgeny Epifanovsky
 -----------------------------------------------------------------------
 Hartree-Fock
 using 6 threads for integral computing
 -------------------------------------------------------
 OpenMP Integral computing Module                
 Release: version 2.0, May 2017, Q-Chem Inc. Pleasanton 
 -------------------------------------------------------
 A restricted SCF calculation will be
 performed using DIIS
 SCF converges when DIIS error is below 1.0e-08
 ---------------------------------------
  Cycle       Energy         DIIS error
 ---------------------------------------
    1   -7411.4518233107      1.46e-05  
    2   -7411.4518239760      6.90e-06  
    3   -7411.4518240930      4.14e-06  
    4   -7411.4518241516      9.49e-07  
    5   -7411.4518241605      3.90e-07  
    6   -7411.4518241624      1.84e-07  
    7   -7411.4518241629      9.23e-08  
    8   -7411.4518241630      4.03e-08  
    9   -7411.4518241629      1.46e-08  
   10   -7411.4518241628      5.51e-09  Convergence criterion met
 ---------------------------------------
 SCF time:   CPU 7.17s  wall 1.00s 
 SCF   energy in the final basis set =    -7411.4518241628
 Total energy in the final basis set =    -7411.4518241628


 ------------------------------------------------------------------------------

   CCMAN2: suite of methods based on coupled cluster
           and equation of motion theories.

   Components:
   * libvmm-1.3-trunk
     by Evgeny Epifanovsky, Ilya Kaliman.
   * libtensor-2.5-trunk
     by Evgeny Epifanovsky, Michael Wormit, Dmitry Zuev, Sam Manzer, 
        Ilya Kaliman.
   * libcc-2.5-trunk
     by Evgeny Epifanovsky, Arik Landau, Tomasz Kus, Kirill Khistyaev, 
        Dmitry Zuev, Prashant Manohar, Xintian Feng, Anna Krylov, 
        Matthew Goldey, Alec White, Thomas Jagau, Kaushik Nanda, 
        Anastasia Gunina, Alexander Kunitsa, Joonho Lee.

   CCMAN original authors:
   Anna I. Krylov, C. David Sherrill, Steven R. Gwaltney,
   Edward F. C. Byrd (2000)
   Sergey V. Levchenko, Lyudmila V. Slipchenko, Tao Wang,
   Ana-Maria C. Cristian (2003)
   Piotr A. Pieniazek, C. Melania Oana, Evgeny Epifanovsky (2007)
   Prashant Manohar (2009)

 ------------------------------------------------------------------------------


 Allocating and initializing 30808MB of RAM...
 Calculation will run on 6 cores.


 Alpha MOs, Restricted
 -- Occupied --                  
******* -180.90 -169.71 -169.71 -169.71  -80.07  -37.96  -33.15
  1 A     2 A     3 A     4 A     5 A     6 A     7 A     8 A                  
-33.139 -33.139 -26.327 -24.330 -24.328 -24.328 -24.322 -24.322
  9 A    10 A    11 A    12 A    13 A    14 A    15 A    16 A                  
-15.625  -7.611  -7.273  -5.508  -5.504  -5.502  -5.502  -5.494
 17 A    18 A    19 A    20 A    21 A    22 A    23 A    24 A                  
 -5.493  -2.433  -2.426  -2.425  -2.408  -2.408  -1.632  -1.185
 25 A    26 A    27 A    28 A    29 A    30 A    31 A    32 A                  
 -0.878  -0.796  -0.701  -0.699  -0.641  -0.521  -0.494  -0.458
 33 A    34 A    35 A    36 A    37 A    38 A    39 A    40 A                  
 -0.381  -0.374
 41 A    42 A                                                                  
 -- Virtual --                   
  0.013   0.033   0.064   0.074   0.089   0.089   0.145   0.202
 43 A    44 A    45 A    46 A    47 A    48 A    49 A    50 A                  
  0.224   0.234   0.243   0.284   0.303   0.309   0.333   0.333
 51 A    52 A    53 A    54 A    55 A    56 A    57 A    58 A                  
  0.366   0.388   0.415   0.444   0.478   0.514   0.569   0.596
 59 A    60 A    61 A    62 A    63 A    64 A    65 A    66 A                  
  0.603   0.631   0.662   0.785   0.835   0.876   0.884   0.917
 67 A    68 A    69 A    70 A    71 A    72 A    73 A    74 A                  
  0.985   1.069   1.127   1.153   1.333   1.421   1.521   1.540
 75 A    76 A    77 A    78 A    79 A    80 A    81 A    82 A                  
  1.562   1.575   1.631   1.653   1.767   1.858   1.912   2.238
 83 A    84 A    85 A    86 A    87 A    88 A    89 A    90 A                  
  2.288   2.414   2.435   2.558   2.948   4.161   4.184   4.204
 91 A    92 A    93 A    94 A    95 A    96 A    97 A    98 A                  
  4.223   4.251   4.318   4.462   4.462   4.475   4.500   4.535
 99 A   100 A   101 A   102 A   103 A   104 A   105 A   106 A                  
  4.600   4.723   4.845   6.510   6.522   6.551   6.893   6.927
107 A   108 A   109 A   110 A   111 A   112 A   113 A   114 A                  
  6.957   7.583  14.693  14.796  14.896  28.937  29.505  29.515
115 A   116 A   117 A   118 A   119 A   120 A   121 A   122 A                  
 29.533  29.852  29.857  29.865  29.882  29.973  36.696  68.736
123 A   124 A   125 A   126 A   127 A   128 A   129 A   130 A                  
130.564 130.571 130.595 154.321 166.1721912.240
131 A   132 A   133 A   134 A   135 A   136 A                                  

 Beta MOs, Restricted
 -- Occupied --                  
******* -180.90 -169.71 -169.71 -169.71  -80.07  -37.96  -33.15
  1 A     2 A     3 A     4 A     5 A     6 A     7 A     8 A                  
-33.139 -33.139 -26.327 -24.330 -24.328 -24.328 -24.322 -24.322
  9 A    10 A    11 A    12 A    13 A    14 A    15 A    16 A                  
-15.625  -7.611  -7.273  -5.508  -5.504  -5.502  -5.502  -5.494
 17 A    18 A    19 A    20 A    21 A    22 A    23 A    24 A                  
 -5.493  -2.433  -2.426  -2.425  -2.408  -2.408  -1.632  -1.185
 25 A    26 A    27 A    28 A    29 A    30 A    31 A    32 A                  
 -0.878  -0.796  -0.701  -0.699  -0.641  -0.521  -0.494  -0.458
 33 A    34 A    35 A    36 A    37 A    38 A    39 A    40 A                  
 -0.381  -0.374
 41 A    42 A                                                                  
 -- Virtual --                   
  0.013   0.033   0.064   0.074   0.089   0.089   0.145   0.202
 43 A    44 A    45 A    46 A    47 A    48 A    49 A    50 A                  
  0.224   0.234   0.243   0.284   0.303   0.309   0.333   0.333
 51 A    52 A    53 A    54 A    55 A    56 A    57 A    58 A                  
  0.366   0.388   0.415   0.444   0.478   0.514   0.569   0.596
 59 A    60 A    61 A    62 A    63 A    64 A    65 A    66 A                  
  0.603   0.631   0.662   0.785   0.835   0.876   0.884   0.917
 67 A    68 A    69 A    70 A    71 A    72 A    73 A    74 A                  
  0.985   1.069   1.127   1.153   1.333   1.421   1.521   1.540
 75 A    76 A    77 A    78 A    79 A    80 A    81 A    82 A                  
  1.562   1.575   1.631   1.653   1.767   1.858   1.912   2.238
 83 A    84 A    85 A    86 A    87 A    88 A    89 A    90 A                  
  2.288   2.414   2.435   2.558   2.948   4.161   4.184   4.204
 91 A    92 A    93 A    94 A    95 A    96 A    97 A    98 A                  
  4.223   4.251   4.318   4.462   4.462   4.475   4.500   4.535
 99 A   100 A   101 A   102 A   103 A   104 A   105 A   106 A                  
  4.600   4.723   4.845   6.510   6.522   6.551   6.893   6.927
107 A   108 A   109 A   110 A   111 A   112 A   113 A   114 A                  
  6.957   7.583  14.693  14.796  14.896  28.937  29.505  29.515
115 A   116 A   117 A   118 A   119 A   120 A   121 A   122 A                  
 29.533  29.852  29.857  29.865  29.882  29.973  36.696  68.736
123 A   124 A   125 A   126 A   127 A   128 A   129 A   130 A                  
130.564 130.571 130.595 154.321 166.1721912.240
131 A   132 A   133 A   134 A   135 A   136 A                                  

 Occupation and symmetry of molecular orbitals

 Point group: C1 (1 irreducible representation).

                           A     All 
 -------------------------------------
 All molecular orbitals:
  - Alpha                  136   136 
  - Beta                   136   136 
 -------------------------------------
 Alpha orbitals:
  - Frozen occupied        25    25  
  - Active occupied        17    17  
  - Active virtual         94    94  
  - Frozen virtual         0     0   
 -------------------------------------
 Beta orbitals:
  - Frozen occupied        25    25  
  - Active occupied        17    17  
  - Active virtual         94    94  
  - Frozen virtual         0     0   
 -------------------------------------

 Import integrals:   CPU 0.00 s  wall 0.00 s

 Import integrals:   CPU 56.04 s  wall 9.75 s

 MP2 amplitudes:   CPU 0.14 s  wall 0.09 s

Running a double precision version
           CCSD T amplitudes will be solved using DIIS.

           Start     Size      MaxIter   EConv     TConv     
           3         7         100       1.00e-07  1.00e-05  
 ------------------------------------------------------------------------------
           Energy (a.u.)   Ediff      Tdiff       Comment
 ------------------------------------------------------------------------------
         -7412.16086977                           
     1   -7412.13873661   2.21e-02   7.56e-01     
     2   -7412.16510255   2.64e-02   1.15e-01     
     3   -7412.16254163   2.56e-03   5.17e-02     
     4   -7412.16538083   2.84e-03   1.88e-02     Switched to DIIS steps.
     5   -7412.16624442   8.64e-04   1.16e-02     
     6   -7412.16632795   8.35e-05   3.01e-03     
     7   -7412.16632617   1.78e-06   1.37e-03     
     8   -7412.16632929   3.12e-06   3.90e-04     
     9   -7412.16633195   2.65e-06   2.22e-04     
    10   -7412.16633110   8.45e-07   7.96e-05     
    11   -7412.16633177   6.71e-07   3.84e-05     
    12   -7412.16633169   8.19e-08   2.25e-05     
    13   -7412.16633171   1.38e-08   7.72e-06     
 ------------------------------------------------------------------------------
         -7412.16633171                           CCSD T converged.

End of double precision
 SCF energy                 = -7411.45182416
 MP2 energy                 = -7412.16086977
 CCSD correlation energy     =    -0.71450754
 CCSD total energy           = -7412.16633171

 CCSD  T1^2 = 0.0149  T2^2 = 0.2538  Leading amplitudes:

 Amplitude    Orbitals with energies
 -0.0288       36 (A) A                  ->    43 (A) A                   
              -0.6990                          0.0132                     
 -0.0288       36 (A) B                  ->    43 (A) B                   
              -0.6990                          0.0132                     
 -0.0260       42 (A) A                  ->    43 (A) A                   
              -0.3742                          0.0132                     
 -0.0260       42 (A) B                  ->    43 (A) B                   
              -0.3742                          0.0132                     

 Amplitude    Orbitals with energies
 -0.0664       39 (A) A      39 (A) B    ->    43 (A) A      43 (A) B     
              -0.4939       -0.4939            0.0132        0.0132       
  0.0664       39 (A) A      39 (A) B    ->    43 (A) B      43 (A) A     
              -0.4939       -0.4939            0.0132        0.0132       
  0.0664       39 (A) B      39 (A) A    ->    43 (A) A      43 (A) B     
              -0.4939       -0.4939            0.0132        0.0132       
 -0.0664       39 (A) B      39 (A) A    ->    43 (A) B      43 (A) A     
              -0.4939       -0.4939            0.0132        0.0132       

 Computing CCSD intemediates for later calculations in double precision
 Finished.

Running a double precision version
           CCSD Lambda amplitudes will be solved using DIIS.
           Start     Size      MaxIter   EConv     LConv     
           3         7         100       1.00e-07  1.00e-05  
 ------------------------------------------------------------------------------
            Enorm      Ldiff       Comment
 ------------------------------------------------------------------------------
     1     5.37e-02   3.55e-02     
     2     1.71e-02   7.48e-03     
     3     6.93e-03   1.40e-03     
     4     3.92e-03   1.33e-03     Switched to DIIS steps.
     5     1.11e-03   7.13e-04     
     6     5.51e-04   1.51e-04     
     7     1.85e-04   4.76e-05     
     8     8.74e-05   5.00e-06     
     9     3.64e-05   2.78e-08     
    10     1.76e-05   1.92e-07     
    11     9.06e-06   8.59e-08     
    12     4.04e-06   2.81e-07     
    13     2.23e-06   7.21e-08     
    14     1.01e-06   4.86e-08     
    15     4.63e-07   2.37e-08     
    16     2.27e-07   3.91e-08     
    17     9.75e-08   1.31e-08     
 ------------------------------------------------------------------------------
                                   CCSD Lambda converged.

 Computing density matrices in double precision...
           Orbital response amplitudes will be solved using DIIS.
           Start     Size      MaxIter   EConv     LConv     
           3         7         100       1.00e-06  1.00e-06  
 ------------------------------------------------------------------------------
            Enorm      Ldiff       Comment
 ------------------------------------------------------------------------------
     1     8.88e-02   1.34e-02     
     2     5.05e-02   1.33e-02     
     3     6.03e-02   1.49e-02     
     4     1.57e-02   1.59e-02     Switched to DIIS steps.
     5     3.52e-03   4.73e-03     
     6     1.05e-03   6.54e-04     
     7     5.12e-04   8.48e-05     
     8     1.41e-04   1.20e-04     
     9     2.65e-05   2.79e-06     
    10     1.04e-05   1.31e-06     
    11     4.47e-06   8.68e-07     
    12     1.66e-06   6.29e-07     
    13     6.93e-07   1.22e-07     
 ------------------------------------------------------------------------------
                                   Orbital response converged.

 Computing density matrices... Done.
 CCSD calculation:   CPU 1612.53 s  wall 279.51 s

 Transferring MO TPDM to AO TPDM
 Transferring g2_o1o1o1o1
 Transferring g2_o1o1o1v1
 Transferring g2_o1o1v1v1
 Transferring g2_o1v1o1v1
 Transferring g2_o1v1v1v1
 Transferring g2_v1v1v1v1
 Adding separable TPDM
 Computing TPDM gradient
 --------------------------------------------------------
 2e gradient
  Atom          X               Y               Z
 --------------------------------------------------------
    1        -52.065221        4.015057        0.011816  
    2          8.295736      -19.797933       -0.024551  
    3         21.996721       23.379979        0.010348  
    4         21.772763       -7.597102        0.002387  
 --------------------------------------------------------
 --------------------------------------------------------
 Final gradient
  Atom          X               Y               Z
 --------------------------------------------------------
    1        -52.065221        4.015057        0.011816  
    2          8.295736      -19.797933       -0.024551  
    3         21.996721       23.379979        0.010348  
    4         21.772763       -7.597102        0.002387  
 --------------------------------------------------------
 Analytic gradient from two-electron contribution:   CPU 296.05 s  wall 57.35 s

 Total ccman2 time:   CPU 1970.52 s  wall 348.04 s


 --------------------------------------------------------------

                    Orbital Energies (a.u.)
 --------------------------------------------------------------

 Alpha MOs
 -- Occupied --
********-180.9027-169.7096-169.7082-169.7082 -80.0750 -37.9563 -33.1456
-33.1394 -33.1394 -26.3268 -24.3298 -24.3277 -24.3277 -24.3219 -24.3219
-15.6252  -7.6105  -7.2728  -5.5083  -5.5037  -5.5020  -5.5017  -5.4935
 -5.4934  -2.4326  -2.4256  -2.4254  -2.4084  -2.4084  -1.6325  -1.1847
 -0.8783  -0.7964  -0.7007  -0.6990  -0.6413  -0.5207  -0.4939  -0.4584
 -0.3811  -0.3742
 -- Virtual --
  0.0132   0.0331   0.0639   0.0738   0.0887   0.0894   0.1451   0.2021
  0.2243   0.2336   0.2431   0.2836   0.3029   0.3092   0.3328   0.3334
  0.3656   0.3884   0.4147   0.4445   0.4779   0.5139   0.5690   0.5956
  0.6031   0.6315   0.6623   0.7852   0.8347   0.8756   0.8840   0.9168
  0.9847   1.0690   1.1270   1.1533   1.3326   1.4206   1.5205   1.5401
  1.5615   1.5755   1.6311   1.6525   1.7668   1.8576   1.9122   2.2376
  2.2875   2.4144   2.4346   2.5580   2.9478   4.1614   4.1836   4.2044
  4.2231   4.2513   4.3177   4.4616   4.4625   4.4754   4.5001   4.5352
  4.6004   4.7232   4.8450   6.5102   6.5224   6.5509   6.8927   6.9266
  6.9567   7.5828  14.6932  14.7963  14.8957  28.9369  29.5045  29.5145
 29.5334  29.8522  29.8574  29.8648  29.8822  29.9732  36.6962  68.7357
130.5635 130.5709 130.5947 154.3209 166.17191912.2404
 --------------------------------------------------------------

          Ground-State Mulliken Net Atomic Charges

     Atom                 Charge (a.u.)
  ----------------------------------------
      1 I                     0.145983
      2 N                    -0.417429
      3 P                     0.444548
      4 F                    -0.173102
  ----------------------------------------
  Sum of atomic charges =     0.000000

 -----------------------------------------------------------------
                    Cartesian Multipole Moments
 -----------------------------------------------------------------
    Charge (ESU x 10^10)
                 0.0000
    Dipole Moment (Debye)
         X       1.1069      Y      -2.1822      Z      -0.0014
       Tot       2.4469
    Quadrupole Moments (Debye-Ang)
        XX     -52.9447     XY       3.3868     YY     -54.2794
        XZ      -0.0008     YZ      -0.0027     ZZ     -51.1413
    Octopole Moments (Debye-Ang^2)
       XXX      63.0269    XXY     -10.3672    XYY      12.2827
       YYY       1.9821    XXZ      -0.0091    XYZ       0.0046
       YYZ      -0.0070    XZZ       6.5137    YZZ       0.6044
       ZZZ      -0.0170
    Hexadecapole Moments (Debye-Ang^3)
      XXXX    -966.5497   XXXY      11.6845   XXYY    -173.1493
      XYYY      -8.4133   YYYY    -112.6997   XXXZ      -0.0052
      XXYZ      -0.0081   XYYZ       0.0045   YYYZ      -0.0162
      XXZZ    -157.7365   XYZZ      -2.0966   YYZZ     -29.3096
      XZZZ       0.0120   YZZZ      -0.0134   ZZZZ     -66.5874
 -----------------------------------------------------------------
 DrvMan completing analytic gradient of the correlated energy
 Correlated dipole moment
            1
    1   0.4355032
    2  -0.8585605
    3  -0.0005384
 Energy read as -7412.166331706
 Full Analytical Gradient: (in a.u., or Hartree/Bohr)
             1             2             3             4
    1    0.00000345    0.00005017   -0.00006848    0.00001486
    2   -0.00000464    0.00001664    0.00003716   -0.00004915
    3   -0.00001190    0.00001610    0.00000985   -0.00001404
 Gradient time:  CPU 0.82 s  wall 0.84 s
 ----------------------------------------------------------------
             Standard Nuclear Orientation (Angstroms)
    I     Atom           X                Y                Z
 ----------------------------------------------------------------
    1      I       1.1893906736    -0.0020770529    -0.0000000000
    2      N      -0.7928555516     0.6214516623     0.0000000000
    3      P      -1.8849005335    -0.4994072564     0.0000000000
    4      F      -3.2443565377     0.3612256680    -0.0000000000
 ----------------------------------------------------------------
 Nuclear Repulsion Energy =   379.7351813038 hartrees
 There are       42 alpha and       42 beta electrons

                       Distance Matrix (Angstroms)
             I (  1)   N (  2)   P (  3)
   N (  2)  2.078001
   P (  3)  3.114258  1.564892
   F (  4)  4.448607  2.465274  1.608978

 Requested basis set is 6-311++G(d,p)
 There are 49 shells and 136 basis functions
 A cutoff of  1.0D-14 yielded   1039 shell pairs
 There are      8415 function pairs (      9440 Cartesian)
 Smallest overlap matrix eigenvalue = 2.37E-03
 Guess MOs from SCF MO coefficient file

 -----------------------------------------------------------------------
  General SCF calculation program by
  Eric Jon Sundstrom, Paul Horn, Yuezhi Mao, Dmitri Zuev, Alec White,
  David Stuck, Shaama M.S., Shane Yost, Joonho Lee, David Small,
  Daniel Levine, Susi Lehtola, Hugh Burton, Evgeny Epifanovsky
 -----------------------------------------------------------------------
 Hartree-Fock
 using 6 threads for integral computing
 -------------------------------------------------------
 OpenMP Integral computing Module                
 Release: version 2.0, May 2017, Q-Chem Inc. Pleasanton 
 -------------------------------------------------------
 A restricted SCF calculation will be
 performed using DIIS
 SCF converges when DIIS error is below 1.0e-08
 ---------------------------------------
  Cycle       Energy         DIIS error
 ---------------------------------------
    1   -7411.4518393167      1.85e-05  
    2   -7411.4518401826      7.18e-06  
    3   -7411.4518402832      4.55e-06  
    4   -7411.4518403360      9.96e-07  
    5   -7411.4518403424      4.91e-07  
    6   -7411.4518403445      2.53e-07  
    7   -7411.4518403455      9.90e-08  
    8   -7411.4518403456      3.73e-08  
    9   -7411.4518403456      1.41e-08  
   10   -7411.4518403456      5.67e-09  Convergence criterion met
 ---------------------------------------
 SCF time:   CPU 7.17s  wall 2.00s 
 SCF   energy in the final basis set =    -7411.4518403456
 Total energy in the final basis set =    -7411.4518403456


 ------------------------------------------------------------------------------

   CCMAN2: suite of methods based on coupled cluster
           and equation of motion theories.

   Components:
   * libvmm-1.3-trunk
     by Evgeny Epifanovsky, Ilya Kaliman.
   * libtensor-2.5-trunk
     by Evgeny Epifanovsky, Michael Wormit, Dmitry Zuev, Sam Manzer, 
        Ilya Kaliman.
   * libcc-2.5-trunk
     by Evgeny Epifanovsky, Arik Landau, Tomasz Kus, Kirill Khistyaev, 
        Dmitry Zuev, Prashant Manohar, Xintian Feng, Anna Krylov, 
        Matthew Goldey, Alec White, Thomas Jagau, Kaushik Nanda, 
        Anastasia Gunina, Alexander Kunitsa, Joonho Lee.

   CCMAN original authors:
   Anna I. Krylov, C. David Sherrill, Steven R. Gwaltney,
   Edward F. C. Byrd (2000)
   Sergey V. Levchenko, Lyudmila V. Slipchenko, Tao Wang,
   Ana-Maria C. Cristian (2003)
   Piotr A. Pieniazek, C. Melania Oana, Evgeny Epifanovsky (2007)
   Prashant Manohar (2009)

 ------------------------------------------------------------------------------


 Allocating and initializing 30808MB of RAM...
 Calculation will run on 6 cores.


 Alpha MOs, Restricted
 -- Occupied --                  
******* -180.90 -169.71 -169.71 -169.71  -80.07  -37.96  -33.15
  1 A     2 A     3 A     4 A     5 A     6 A     7 A     8 A                  
-33.140 -33.139 -26.326 -24.330 -24.328 -24.328 -24.322 -24.322
  9 A    10 A    11 A    12 A    13 A    14 A    15 A    16 A                  
-15.625  -7.610  -7.273  -5.508  -5.504  -5.502  -5.502  -5.494
 17 A    18 A    19 A    20 A    21 A    22 A    23 A    24 A                  
 -5.494  -2.433  -2.426  -2.426  -2.408  -2.408  -1.632  -1.185
 25 A    26 A    27 A    28 A    29 A    30 A    31 A    32 A                  
 -0.878  -0.796  -0.700  -0.699  -0.641  -0.521  -0.494  -0.458
 33 A    34 A    35 A    36 A    37 A    38 A    39 A    40 A                  
 -0.381  -0.374
 41 A    42 A                                                                  
 -- Virtual --                   
  0.013   0.033   0.064   0.074   0.089   0.089   0.145   0.202
 43 A    44 A    45 A    46 A    47 A    48 A    49 A    50 A                  
  0.224   0.234   0.243   0.284   0.303   0.309   0.333   0.333
 51 A    52 A    53 A    54 A    55 A    56 A    57 A    58 A                  
  0.366   0.388   0.415   0.444   0.478   0.514   0.569   0.596
 59 A    60 A    61 A    62 A    63 A    64 A    65 A    66 A                  
  0.603   0.631   0.662   0.785   0.835   0.876   0.884   0.917
 67 A    68 A    69 A    70 A    71 A    72 A    73 A    74 A                  
  0.985   1.069   1.127   1.153   1.333   1.421   1.520   1.540
 75 A    76 A    77 A    78 A    79 A    80 A    81 A    82 A                  
  1.562   1.576   1.631   1.653   1.767   1.858   1.912   2.238
 83 A    84 A    85 A    86 A    87 A    88 A    89 A    90 A                  
  2.287   2.415   2.435   2.558   2.948   4.162   4.184   4.205
 91 A    92 A    93 A    94 A    95 A    96 A    97 A    98 A                  
  4.223   4.251   4.318   4.462   4.462   4.475   4.500   4.535
 99 A   100 A   101 A   102 A   103 A   104 A   105 A   106 A                  
  4.600   4.723   4.845   6.510   6.522   6.551   6.893   6.927
107 A   108 A   109 A   110 A   111 A   112 A   113 A   114 A                  
  6.957   7.583  14.693  14.796  14.896  28.937  29.504  29.514
115 A   116 A   117 A   118 A   119 A   120 A   121 A   122 A                  
 29.533  29.852  29.857  29.865  29.882  29.973  36.696  68.736
123 A   124 A   125 A   126 A   127 A   128 A   129 A   130 A                  
130.563 130.571 130.595 154.321 166.1721912.240
131 A   132 A   133 A   134 A   135 A   136 A                                  

 Beta MOs, Restricted
 -- Occupied --                  
******* -180.90 -169.71 -169.71 -169.71  -80.07  -37.96  -33.15
  1 A     2 A     3 A     4 A     5 A     6 A     7 A     8 A                  
-33.140 -33.139 -26.326 -24.330 -24.328 -24.328 -24.322 -24.322
  9 A    10 A    11 A    12 A    13 A    14 A    15 A    16 A                  
-15.625  -7.610  -7.273  -5.508  -5.504  -5.502  -5.502  -5.494
 17 A    18 A    19 A    20 A    21 A    22 A    23 A    24 A                  
 -5.494  -2.433  -2.426  -2.426  -2.408  -2.408  -1.632  -1.185
 25 A    26 A    27 A    28 A    29 A    30 A    31 A    32 A                  
 -0.878  -0.796  -0.700  -0.699  -0.641  -0.521  -0.494  -0.458
 33 A    34 A    35 A    36 A    37 A    38 A    39 A    40 A                  
 -0.381  -0.374
 41 A    42 A                                                                  
 -- Virtual --                   
  0.013   0.033   0.064   0.074   0.089   0.089   0.145   0.202
 43 A    44 A    45 A    46 A    47 A    48 A    49 A    50 A                  
  0.224   0.234   0.243   0.284   0.303   0.309   0.333   0.333
 51 A    52 A    53 A    54 A    55 A    56 A    57 A    58 A                  
  0.366   0.388   0.415   0.444   0.478   0.514   0.569   0.596
 59 A    60 A    61 A    62 A    63 A    64 A    65 A    66 A                  
  0.603   0.631   0.662   0.785   0.835   0.876   0.884   0.917
 67 A    68 A    69 A    70 A    71 A    72 A    73 A    74 A                  
  0.985   1.069   1.127   1.153   1.333   1.421   1.520   1.540
 75 A    76 A    77 A    78 A    79 A    80 A    81 A    82 A                  
  1.562   1.576   1.631   1.653   1.767   1.858   1.912   2.238
 83 A    84 A    85 A    86 A    87 A    88 A    89 A    90 A                  
  2.287   2.415   2.435   2.558   2.948   4.162   4.184   4.205
 91 A    92 A    93 A    94 A    95 A    96 A    97 A    98 A                  
  4.223   4.251   4.318   4.462   4.462   4.475   4.500   4.535
 99 A   100 A   101 A   102 A   103 A   104 A   105 A   106 A                  
  4.600   4.723   4.845   6.510   6.522   6.551   6.893   6.927
107 A   108 A   109 A   110 A   111 A   112 A   113 A   114 A                  
  6.957   7.583  14.693  14.796  14.896  28.937  29.504  29.514
115 A   116 A   117 A   118 A   119 A   120 A   121 A   122 A                  
 29.533  29.852  29.857  29.865  29.882  29.973  36.696  68.736
123 A   124 A   125 A   126 A   127 A   128 A   129 A   130 A                  
130.563 130.571 130.595 154.321 166.1721912.240
131 A   132 A   133 A   134 A   135 A   136 A                                  

 Occupation and symmetry of molecular orbitals

 Point group: C1 (1 irreducible representation).

                           A     All 
 -------------------------------------
 All molecular orbitals:
  - Alpha                  136   136 
  - Beta                   136   136 
 -------------------------------------
 Alpha orbitals:
  - Frozen occupied        25    25  
  - Active occupied        17    17  
  - Active virtual         94    94  
  - Frozen virtual         0     0   
 -------------------------------------
 Beta orbitals:
  - Frozen occupied        25    25  
  - Active occupied        17    17  
  - Active virtual         94    94  
  - Frozen virtual         0     0   
 -------------------------------------

 Import integrals:   CPU 0.00 s  wall 0.00 s

 Import integrals:   CPU 55.90 s  wall 9.70 s

 MP2 amplitudes:   CPU 0.14 s  wall 0.09 s

Running a double precision version
           CCSD T amplitudes will be solved using DIIS.

           Start     Size      MaxIter   EConv     TConv     
           3         7         100       1.00e-07  1.00e-05  
 ------------------------------------------------------------------------------
           Energy (a.u.)   Ediff      Tdiff       Comment
 ------------------------------------------------------------------------------
         -7412.16085868                           
     1   -7412.13874458   2.21e-02   7.56e-01     
     2   -7412.16510033   2.64e-02   1.15e-01     
     3   -7412.16254277   2.56e-03   5.17e-02     
     4   -7412.16538043   2.84e-03   1.88e-02     Switched to DIIS steps.
     5   -7412.16624353   8.63e-04   1.16e-02     
     6   -7412.16632726   8.37e-05   3.02e-03     
     7   -7412.16632553   1.74e-06   1.37e-03     
     8   -7412.16632863   3.11e-06   3.90e-04     
     9   -7412.16633129   2.66e-06   2.22e-04     
    10   -7412.16633045   8.45e-07   7.97e-05     
    11   -7412.16633112   6.75e-07   3.86e-05     
    12   -7412.16633104   8.13e-08   2.26e-05     
    13   -7412.16633106   1.43e-08   7.74e-06     
 ------------------------------------------------------------------------------
         -7412.16633106                           CCSD T converged.

End of double precision
 SCF energy                 = -7411.45184035
 MP2 energy                 = -7412.16085868
 CCSD correlation energy     =    -0.71449071
 CCSD total energy           = -7412.16633106

 CCSD  T1^2 = 0.0149  T2^2 = 0.2538  Leading amplitudes:

 Amplitude    Orbitals with energies
  0.0288       36 (A) A                  ->    43 (A) A                   
              -0.6987                          0.0133                     
  0.0288       36 (A) B                  ->    43 (A) B                   
              -0.6987                          0.0133                     
 -0.0259       42 (A) A                  ->    43 (A) A                   
              -0.3743                          0.0133                     
 -0.0259       42 (A) B                  ->    43 (A) B                   
              -0.3743                          0.0133                     

 Amplitude    Orbitals with energies
 -0.0664       39 (A) A      39 (A) B    ->    43 (A) A      43 (A) B     
              -0.4941       -0.4941            0.0133        0.0133       
  0.0664       39 (A) A      39 (A) B    ->    43 (A) B      43 (A) A     
              -0.4941       -0.4941            0.0133        0.0133       
  0.0664       39 (A) B      39 (A) A    ->    43 (A) A      43 (A) B     
              -0.4941       -0.4941            0.0133        0.0133       
 -0.0664       39 (A) B      39 (A) A    ->    43 (A) B      43 (A) A     
              -0.4941       -0.4941            0.0133        0.0133       

 Computing CCSD intemediates for later calculations in double precision
 Finished.

Running a double precision version
           CCSD Lambda amplitudes will be solved using DIIS.
           Start     Size      MaxIter   EConv     LConv     
           3         7         100       1.00e-07  1.00e-05  
 ------------------------------------------------------------------------------
            Enorm      Ldiff       Comment
 ------------------------------------------------------------------------------
     1     5.36e-02   3.54e-02     
     2     1.71e-02   7.48e-03     
     3     6.94e-03   1.40e-03     
     4     3.92e-03   1.33e-03     Switched to DIIS steps.
     5     1.11e-03   7.13e-04     
     6     5.51e-04   1.50e-04     
     7     1.85e-04   4.75e-05     
     8     8.75e-05   4.99e-06     
     9     3.65e-05   4.62e-08     
    10     1.77e-05   1.98e-07     
    11     9.09e-06   8.41e-08     
    12     4.06e-06   2.82e-07     
    13     2.23e-06   7.26e-08     
    14     1.01e-06   4.90e-08     
    15     4.63e-07   2.37e-08     
    16     2.28e-07   3.91e-08     
    17     9.75e-08   1.31e-08     
 ------------------------------------------------------------------------------
                                   CCSD Lambda converged.

 Computing density matrices in double precision...
           Orbital response amplitudes will be solved using DIIS.
           Start     Size      MaxIter   EConv     LConv     
           3         7         100       1.00e-06  1.00e-06  
 ------------------------------------------------------------------------------
            Enorm      Ldiff       Comment
 ------------------------------------------------------------------------------
     1     8.88e-02   1.34e-02     
     2     5.05e-02   1.33e-02     
     3     6.02e-02   1.50e-02     
     4     1.57e-02   1.59e-02     Switched to DIIS steps.
     5     3.52e-03   4.71e-03     
     6     1.05e-03   6.55e-04     
     7     5.10e-04   8.52e-05     
     8     1.40e-04   1.20e-04     
     9     2.65e-05   2.74e-06     
    10     1.04e-05   1.31e-06     
    11     4.46e-06   8.68e-07     
    12     1.66e-06   6.31e-07     
    13     6.93e-07   1.21e-07     
 ------------------------------------------------------------------------------
                                   Orbital response converged.

 Computing density matrices... Done.
 CCSD calculation:   CPU 1615.77 s  wall 280.12 s

 Transferring MO TPDM to AO TPDM
 Transferring g2_o1o1o1o1
 Transferring g2_o1o1o1v1
 Transferring g2_o1o1v1v1
 Transferring g2_o1v1o1v1
 Transferring g2_o1v1v1v1
 Transferring g2_v1v1v1v1
 Adding separable TPDM
 Computing TPDM gradient
 --------------------------------------------------------
 2e gradient
  Atom          X               Y               Z
 --------------------------------------------------------
    1        -52.077346        4.011898        0.000002  
    2          8.296434      -19.811423       -0.000000  
    3         22.015151       23.386870       -0.000003  
    4         21.765761       -7.587345        0.000001  
 --------------------------------------------------------
 --------------------------------------------------------
 Final gradient
  Atom          X               Y               Z
 --------------------------------------------------------
    1        -52.077346        4.011898        0.000002  
    2          8.296434      -19.811423       -0.000000  
    3         22.015151       23.386870       -0.000003  
    4         21.765761       -7.587345        0.000001  
 --------------------------------------------------------
 Analytic gradient from two-electron contribution:   CPU 293.77 s  wall 64.49 s

 Total ccman2 time:   CPU 1971.69 s  wall 356.00 s


 --------------------------------------------------------------

                    Orbital Energies (a.u.)
 --------------------------------------------------------------

 Alpha MOs
 -- Occupied --
********-180.9028-169.7097-169.7083-169.7083 -80.0749 -37.9564 -33.1457
-33.1395 -33.1395 -26.3265 -24.3299 -24.3278 -24.3278 -24.3220 -24.3220
-15.6252  -7.6105  -7.2729  -5.5084  -5.5036  -5.5019  -5.5017  -5.4936
 -5.4935  -2.4326  -2.4257  -2.4255  -2.4085  -2.4085  -1.6320  -1.1850
 -0.8783  -0.7961  -0.7004  -0.6987  -0.6413  -0.5209  -0.4941  -0.4585
 -0.3812  -0.3743
 -- Virtual --
  0.0133   0.0330   0.0639   0.0738   0.0888   0.0894   0.1450   0.2020
  0.2243   0.2336   0.2432   0.2836   0.3029   0.3092   0.3328   0.3334
  0.3656   0.3884   0.4148   0.4444   0.4780   0.5139   0.5689   0.5956
  0.6030   0.6315   0.6622   0.7852   0.8347   0.8756   0.8841   0.9168
  0.9845   1.0689   1.1267   1.1531   1.3334   1.4205   1.5205   1.5400
  1.5616   1.5756   1.6313   1.6528   1.7668   1.8576   1.9123   2.2378
  2.2875   2.4146   2.4349   2.5579   2.9484   4.1616   4.1839   4.2046
  4.2232   4.2513   4.3178   4.4619   4.4624   4.4753   4.5000   4.5351
  4.6002   4.7231   4.8449   6.5101   6.5224   6.5508   6.8930   6.9270
  6.9571   7.5828  14.6932  14.7961  14.8963  28.9368  29.5045  29.5145
 29.5333  29.8522  29.8573  29.8647  29.8822  29.9732  36.6963  68.7359
130.5635 130.5709 130.5946 154.3208 166.17221912.2404
 --------------------------------------------------------------

          Ground-State Mulliken Net Atomic Charges

     Atom                 Charge (a.u.)
  ----------------------------------------
      1 I                     0.146045
      2 N                    -0.417137
      3 P                     0.445040
      4 F                    -0.173947
  ----------------------------------------
  Sum of atomic charges =     0.000000

 -----------------------------------------------------------------
                    Cartesian Multipole Moments
 -----------------------------------------------------------------
    Charge (ESU x 10^10)
                -0.0000
    Dipole Moment (Debye)
         X       1.1159      Y      -2.1838      Z       0.0000
       Tot       2.4524
    Quadrupole Moments (Debye-Ang)
        XX     -52.9750     XY       3.3909     YY     -54.2761
        XZ       0.0000     YZ      -0.0000     ZZ     -51.1386
    Octopole Moments (Debye-Ang^2)
       XXX      63.1208    XXY     -10.3808    XYY      12.2716
       YYY       1.9801    XXZ       0.0000    XYZ       0.0000
       YYZ      -0.0000    XZZ       6.5041    YZZ       0.6028
       ZZZ       0.0000
    Hexadecapole Moments (Debye-Ang^3)
      XXXX    -966.7223   XXXY      11.7360   XXYY    -173.1051
      XYYY      -8.3839   YYYY    -112.6848   XXXZ       0.0000
      XXYZ      -0.0000   XYYZ       0.0000   YYYZ      -0.0000
      XXZZ    -157.7038   XYZZ      -2.0862   YYZZ     -29.3049
      XZZZ      -0.0000   YZZZ      -0.0000   ZZZZ     -66.5763
 -----------------------------------------------------------------
 DrvMan completing analytic gradient of the correlated energy
 Correlated dipole moment
            1
    1   0.4390365
    2  -0.8591719
    3   0.0000001
 Energy read as -7412.166331057
 Full Analytical Gradient: (in a.u., or Hartree/Bohr)
             1             2             3             4
    1   -0.00003144   -0.00039801    0.00076874   -0.00033929
    2   -0.00002598   -0.00036573    0.00018975    0.00020196
    3   -0.00000002   -0.00000000    0.00000003   -0.00000002
 Gradient time:  CPU 0.79 s  wall 0.80 s
 ----------------------------------------------------------------
             Standard Nuclear Orientation (Angstroms)
    I     Atom           X                Y                Z
 ----------------------------------------------------------------
    1      I       1.1893906736    -0.0020770529    -0.0000000000
    2      N      -0.7928555516     0.6214516623     0.0000000000
    3      P      -1.8869005335    -0.4994072564     0.0000000000
    4      F      -3.2443565377     0.3612256680    -0.0000000000
 ----------------------------------------------------------------
 Nuclear Repulsion Energy =   379.6646113533 hartrees
 There are       42 alpha and       42 beta electrons

                       Distance Matrix (Angstroms)
             I (  1)   N (  2)   P (  3)
   N (  2)  2.078001
   P (  3)  3.116232  1.566288
   F (  4)  4.448607  2.465274  1.607288

 Requested basis set is 6-311++G(d,p)
 There are 49 shells and 136 basis functions
 A cutoff of  1.0D-14 yielded   1039 shell pairs
 There are      8415 function pairs (      9440 Cartesian)
 Smallest overlap matrix eigenvalue = 2.37E-03
 Guess MOs from SCF MO coefficient file

 -----------------------------------------------------------------------
  General SCF calculation program by
  Eric Jon Sundstrom, Paul Horn, Yuezhi Mao, Dmitri Zuev, Alec White,
  David Stuck, Shaama M.S., Shane Yost, Joonho Lee, David Small,
  Daniel Levine, Susi Lehtola, Hugh Burton, Evgeny Epifanovsky
 -----------------------------------------------------------------------
 Hartree-Fock
 using 6 threads for integral computing
 -------------------------------------------------------
 OpenMP Integral computing Module                
 Release: version 2.0, May 2017, Q-Chem Inc. Pleasanton 
 -------------------------------------------------------
 A restricted SCF calculation will be
 performed using DIIS
 SCF converges when DIIS error is below 1.0e-08
 ---------------------------------------
  Cycle       Energy         DIIS error
 ---------------------------------------
    1   -7411.4518038111      3.24e-05  
    2   -7411.4518060645      1.34e-05  
    3   -7411.4518063289      7.70e-06  
    4   -7411.4518064568      1.34e-06  
    5   -7411.4518064622      5.12e-07  
    6   -7411.4518064629      1.51e-07  
    7   -7411.4518064630      5.50e-08  
    8   -7411.4518064631      2.57e-08  
    9   -7411.4518064631      9.37e-09  Convergence criterion met
 ---------------------------------------
 SCF time:   CPU 6.42s  wall 2.00s 
 SCF   energy in the final basis set =    -7411.4518064631
 Total energy in the final basis set =    -7411.4518064631


 ------------------------------------------------------------------------------

   CCMAN2: suite of methods based on coupled cluster
           and equation of motion theories.

   Components:
   * libvmm-1.3-trunk
     by Evgeny Epifanovsky, Ilya Kaliman.
   * libtensor-2.5-trunk
     by Evgeny Epifanovsky, Michael Wormit, Dmitry Zuev, Sam Manzer, 
        Ilya Kaliman.
   * libcc-2.5-trunk
     by Evgeny Epifanovsky, Arik Landau, Tomasz Kus, Kirill Khistyaev, 
        Dmitry Zuev, Prashant Manohar, Xintian Feng, Anna Krylov, 
        Matthew Goldey, Alec White, Thomas Jagau, Kaushik Nanda, 
        Anastasia Gunina, Alexander Kunitsa, Joonho Lee.

   CCMAN original authors:
   Anna I. Krylov, C. David Sherrill, Steven R. Gwaltney,
   Edward F. C. Byrd (2000)
   Sergey V. Levchenko, Lyudmila V. Slipchenko, Tao Wang,
   Ana-Maria C. Cristian (2003)
   Piotr A. Pieniazek, C. Melania Oana, Evgeny Epifanovsky (2007)
   Prashant Manohar (2009)

 ------------------------------------------------------------------------------


 Allocating and initializing 30808MB of RAM...
 Calculation will run on 6 cores.


 Alpha MOs, Restricted
 -- Occupied --                  
******* -180.90 -169.71 -169.71 -169.71  -80.08  -37.96  -33.15
  1 A     2 A     3 A     4 A     5 A     6 A     7 A     8 A                  
-33.139 -33.139 -26.327 -24.330 -24.328 -24.328 -24.322 -24.322
  9 A    10 A    11 A    12 A    13 A    14 A    15 A    16 A                  
-15.625  -7.611  -7.273  -5.508  -5.504  -5.502  -5.502  -5.493
 17 A    18 A    19 A    20 A    21 A    22 A    23 A    24 A                  
 -5.493  -2.432  -2.425  -2.425  -2.408  -2.408  -1.633  -1.184
 25 A    26 A    27 A    28 A    29 A    30 A    31 A    32 A                  
 -0.878  -0.797  -0.701  -0.699  -0.641  -0.521  -0.494  -0.458
 33 A    34 A    35 A    36 A    37 A    38 A    39 A    40 A                  
 -0.381  -0.374
 41 A    42 A                                                                  
 -- Virtual --                   
  0.013   0.033   0.064   0.074   0.089   0.089   0.145   0.202
 43 A    44 A    45 A    46 A    47 A    48 A    49 A    50 A                  
  0.224   0.234   0.243   0.284   0.303   0.309   0.333   0.333
 51 A    52 A    53 A    54 A    55 A    56 A    57 A    58 A                  
  0.366   0.388   0.415   0.445   0.478   0.514   0.569   0.596
 59 A    60 A    61 A    62 A    63 A    64 A    65 A    66 A                  
  0.603   0.632   0.662   0.785   0.835   0.876   0.884   0.917
 67 A    68 A    69 A    70 A    71 A    72 A    73 A    74 A                  
  0.985   1.069   1.127   1.154   1.332   1.421   1.521   1.540
 75 A    76 A    77 A    78 A    79 A    80 A    81 A    82 A                  
  1.561   1.575   1.631   1.652   1.767   1.858   1.912   2.237
 83 A    84 A    85 A    86 A    87 A    88 A    89 A    90 A                  
  2.288   2.414   2.434   2.558   2.947   4.161   4.183   4.204
 91 A    92 A    93 A    94 A    95 A    96 A    97 A    98 A                  
  4.223   4.251   4.318   4.461   4.463   4.475   4.500   4.535
 99 A   100 A   101 A   102 A   103 A   104 A   105 A   106 A                  
  4.601   4.723   4.845   6.510   6.522   6.551   6.892   6.926
107 A   108 A   109 A   110 A   111 A   112 A   113 A   114 A                  
  6.956   7.583  14.693  14.796  14.895  28.937  29.505  29.515
115 A   116 A   117 A   118 A   119 A   120 A   121 A   122 A                  
 29.533  29.852  29.857  29.865  29.882  29.973  36.696  68.735
123 A   124 A   125 A   126 A   127 A   128 A   129 A   130 A                  
130.564 130.571 130.595 154.321 166.1721912.241
131 A   132 A   133 A   134 A   135 A   136 A                                  

 Beta MOs, Restricted
 -- Occupied --                  
******* -180.90 -169.71 -169.71 -169.71  -80.08  -37.96  -33.15
  1 A     2 A     3 A     4 A     5 A     6 A     7 A     8 A                  
-33.139 -33.139 -26.327 -24.330 -24.328 -24.328 -24.322 -24.322
  9 A    10 A    11 A    12 A    13 A    14 A    15 A    16 A                  
-15.625  -7.611  -7.273  -5.508  -5.504  -5.502  -5.502  -5.493
 17 A    18 A    19 A    20 A    21 A    22 A    23 A    24 A                  
 -5.493  -2.432  -2.425  -2.425  -2.408  -2.408  -1.633  -1.184
 25 A    26 A    27 A    28 A    29 A    30 A    31 A    32 A                  
 -0.878  -0.797  -0.701  -0.699  -0.641  -0.521  -0.494  -0.458
 33 A    34 A    35 A    36 A    37 A    38 A    39 A    40 A                  
 -0.381  -0.374
 41 A    42 A                                                                  
 -- Virtual --                   
  0.013   0.033   0.064   0.074   0.089   0.089   0.145   0.202
 43 A    44 A    45 A    46 A    47 A    48 A    49 A    50 A                  
  0.224   0.234   0.243   0.284   0.303   0.309   0.333   0.333
 51 A    52 A    53 A    54 A    55 A    56 A    57 A    58 A                  
  0.366   0.388   0.415   0.445   0.478   0.514   0.569   0.596
 59 A    60 A    61 A    62 A    63 A    64 A    65 A    66 A                  
  0.603   0.632   0.662   0.785   0.835   0.876   0.884   0.917
 67 A    68 A    69 A    70 A    71 A    72 A    73 A    74 A                  
  0.985   1.069   1.127   1.154   1.332   1.421   1.521   1.540
 75 A    76 A    77 A    78 A    79 A    80 A    81 A    82 A                  
  1.561   1.575   1.631   1.652   1.767   1.858   1.912   2.237
 83 A    84 A    85 A    86 A    87 A    88 A    89 A    90 A                  
  2.288   2.414   2.434   2.558   2.947   4.161   4.183   4.204
 91 A    92 A    93 A    94 A    95 A    96 A    97 A    98 A                  
  4.223   4.251   4.318   4.461   4.463   4.475   4.500   4.535
 99 A   100 A   101 A   102 A   103 A   104 A   105 A   106 A                  
  4.601   4.723   4.845   6.510   6.522   6.551   6.892   6.926
107 A   108 A   109 A   110 A   111 A   112 A   113 A   114 A                  
  6.956   7.583  14.693  14.796  14.895  28.937  29.505  29.515
115 A   116 A   117 A   118 A   119 A   120 A   121 A   122 A                  
 29.533  29.852  29.857  29.865  29.882  29.973  36.696  68.735
123 A   124 A   125 A   126 A   127 A   128 A   129 A   130 A                  
130.564 130.571 130.595 154.321 166.1721912.241
131 A   132 A   133 A   134 A   135 A   136 A                                  

 Occupation and symmetry of molecular orbitals

 Point group: C1 (1 irreducible representation).

                           A     All 
 -------------------------------------
 All molecular orbitals:
  - Alpha                  136   136 
  - Beta                   136   136 
 -------------------------------------
 Alpha orbitals:
  - Frozen occupied        25    25  
  - Active occupied        17    17  
  - Active virtual         94    94  
  - Frozen virtual         0     0   
 -------------------------------------
 Beta orbitals:
  - Frozen occupied        25    25  
  - Active occupied        17    17  
  - Active virtual         94    94  
  - Frozen virtual         0     0   
 -------------------------------------

 Import integrals:   CPU 0.00 s  wall 0.00 s

 Import integrals:   CPU 55.93 s  wall 9.71 s

 MP2 amplitudes:   CPU 0.14 s  wall 0.09 s

Running a double precision version
           CCSD T amplitudes will be solved using DIIS.

           Start     Size      MaxIter   EConv     TConv     
           3         7         100       1.00e-07  1.00e-05  
 ------------------------------------------------------------------------------
           Energy (a.u.)   Ediff      Tdiff       Comment
 ------------------------------------------------------------------------------
         -7412.16087933                           
     1   -7412.13872708   2.22e-02   7.56e-01     
     2   -7412.16510321   2.64e-02   1.15e-01     
     3   -7412.16253892   2.56e-03   5.18e-02     
     4   -7412.16537967   2.84e-03   1.88e-02     Switched to DIIS steps.
     5   -7412.16624374   8.64e-04   1.16e-02     
     6   -7412.16632708   8.33e-05   3.01e-03     
     7   -7412.16632526   1.82e-06   1.37e-03     
     8   -7412.16632840   3.14e-06   3.90e-04     
     9   -7412.16633104   2.65e-06   2.23e-04     
    10   -7412.16633020   8.45e-07   7.95e-05     
    11   -7412.16633087   6.67e-07   3.83e-05     
    12   -7412.16633078   8.24e-08   2.25e-05     
    13   -7412.16633080   1.33e-08   7.69e-06     
 ------------------------------------------------------------------------------
         -7412.16633080                           CCSD T converged.

End of double precision
 SCF energy                 = -7411.45180646
 MP2 energy                 = -7412.16087933
 CCSD correlation energy     =    -0.71452434
 CCSD total energy           = -7412.16633080

 CCSD  T1^2 = 0.0149  T2^2 = 0.2539  Leading amplitudes:

 Amplitude    Orbitals with energies
  0.0287       36 (A) A                  ->    43 (A) A                   
              -0.6994                          0.0132                     
  0.0287       36 (A) B                  ->    43 (A) B                   
              -0.6994                          0.0132                     
  0.0260       42 (A) A                  ->    43 (A) A                   
              -0.3741                          0.0132                     
  0.0260       42 (A) B                  ->    43 (A) B                   
              -0.3741                          0.0132                     

 Amplitude    Orbitals with energies
 -0.0665       39 (A) A      39 (A) B    ->    43 (A) A      43 (A) B     
              -0.4937       -0.4937            0.0132        0.0132       
  0.0665       39 (A) A      39 (A) B    ->    43 (A) B      43 (A) A     
              -0.4937       -0.4937            0.0132        0.0132       
  0.0665       39 (A) B      39 (A) A    ->    43 (A) A      43 (A) B     
              -0.4937       -0.4937            0.0132        0.0132       
 -0.0665       39 (A) B      39 (A) A    ->    43 (A) B      43 (A) A     
              -0.4937       -0.4937            0.0132        0.0132       

 Computing CCSD intemediates for later calculations in double precision
 Finished.

Running a double precision version
           CCSD Lambda amplitudes will be solved using DIIS.
           Start     Size      MaxIter   EConv     LConv     
           3         7         100       1.00e-07  1.00e-05  
 ------------------------------------------------------------------------------
            Enorm      Ldiff       Comment
 ------------------------------------------------------------------------------
     1     5.37e-02   3.55e-02     
     2     1.71e-02   7.48e-03     
     3     6.93e-03   1.41e-03     
     4     3.92e-03   1.33e-03     Switched to DIIS steps.
     5     1.11e-03   7.13e-04     
     6     5.50e-04   1.51e-04     
     7     1.85e-04   4.76e-05     
     8     8.74e-05   5.01e-06     
     9     3.64e-05   9.32e-09     
    10     1.76e-05   1.86e-07     
    11     9.03e-06   8.78e-08     
    12     4.03e-06   2.81e-07     
    13     2.22e-06   7.16e-08     
    14     1.01e-06   4.82e-08     
    15     4.63e-07   2.36e-08     
    16     2.27e-07   3.91e-08     
    17     9.75e-08   1.30e-08     
 ------------------------------------------------------------------------------
                                   CCSD Lambda converged.

 Computing density matrices in double precision...
           Orbital response amplitudes will be solved using DIIS.
           Start     Size      MaxIter   EConv     LConv     
           3         7         100       1.00e-06  1.00e-06  
 ------------------------------------------------------------------------------
            Enorm      Ldiff       Comment
 ------------------------------------------------------------------------------
     1     8.88e-02   1.35e-02     
     2     5.05e-02   1.33e-02     
     3     6.03e-02   1.49e-02     
     4     1.58e-02   1.59e-02     Switched to DIIS steps.
     5     3.53e-03   4.75e-03     
     6     1.05e-03   6.54e-04     
     7     5.13e-04   8.44e-05     
     8     1.41e-04   1.20e-04     
     9     2.65e-05   2.85e-06     
    10     1.04e-05   1.32e-06     
    11     4.47e-06   8.68e-07     
    12     1.66e-06   6.27e-07     
    13     6.94e-07   1.22e-07     
 ------------------------------------------------------------------------------
                                   Orbital response converged.

 Computing density matrices... Done.
 CCSD calculation:   CPU 1617.32 s  wall 280.45 s

 Transferring MO TPDM to AO TPDM
 Transferring g2_o1o1o1o1
 Transferring g2_o1o1o1v1
 Transferring g2_o1o1v1v1
 Transferring g2_o1v1o1v1
 Transferring g2_o1v1v1v1
 Transferring g2_v1v1v1v1
 Adding separable TPDM
 Computing TPDM gradient
 --------------------------------------------------------
 2e gradient
  Atom          X               Y               Z
 --------------------------------------------------------
    1        -52.053122        4.018212        0.000000  
    2          8.295070      -19.784448       -0.000000  
    3         21.978287       23.373107       -0.000000  
    4         21.779765       -7.606871        0.000000  
 --------------------------------------------------------
 --------------------------------------------------------
 Final gradient
  Atom          X               Y               Z
 --------------------------------------------------------
    1        -52.053122        4.018212        0.000000  
    2          8.295070      -19.784448       -0.000000  
    3         21.978287       23.373107       -0.000000  
    4         21.779765       -7.606871        0.000000  
 --------------------------------------------------------
 Analytic gradient from two-electron contribution:   CPU 288.17 s  wall 55.37 s

 Total ccman2 time:   CPU 1968.39 s  wall 347.19 s


 --------------------------------------------------------------

                    Orbital Energies (a.u.)
 --------------------------------------------------------------

 Alpha MOs
 -- Occupied --
********-180.9026-169.7095-169.7081-169.7081 -80.0750 -37.9563 -33.1455
-33.1393 -33.1393 -26.3270 -24.3297 -24.3277 -24.3276 -24.3218 -24.3218
-15.6252  -7.6106  -7.2727  -5.5083  -5.5037  -5.5020  -5.5017  -5.4934
 -5.4933  -2.4325  -2.4255  -2.4254  -2.4083  -2.4083  -1.6330  -1.1844
 -0.8783  -0.7966  -0.7011  -0.6994  -0.6413  -0.5206  -0.4937  -0.4584
 -0.3810  -0.3741
 -- Virtual --
  0.0132   0.0331   0.0639   0.0738   0.0887   0.0894   0.1452   0.2021
  0.2243   0.2337   0.2431   0.2836   0.3030   0.3092   0.3329   0.3334
  0.3655   0.3884   0.4147   0.4445   0.4778   0.5139   0.5690   0.5957
  0.6031   0.6315   0.6624   0.7851   0.8346   0.8756   0.8839   0.9169
  0.9849   1.0692   1.1274   1.1536   1.3319   1.4207   1.5206   1.5401
  1.5615   1.5753   1.6310   1.6522   1.7668   1.8577   1.9121   2.2374
  2.2876   2.4142   2.4342   2.5580   2.9472   4.1612   4.1832   4.2042
  4.2229   4.2514   4.3175   4.4614   4.4625   4.4754   4.5002   4.5353
  4.6006   4.7232   4.8450   6.5102   6.5225   6.5510   6.8924   6.9263
  6.9563   7.5829  14.6931  14.7965  14.8951  28.9370  29.5046  29.5146
 29.5335  29.8523  29.8575  29.8649  29.8823  29.9733  36.6961  68.7354
130.5636 130.5710 130.5948 154.3209 166.17171912.2405
 --------------------------------------------------------------

          Ground-State Mulliken Net Atomic Charges

     Atom                 Charge (a.u.)
  ----------------------------------------
      1 I                     0.145922
      2 N                    -0.417721
      3 P                     0.444056
      4 F                    -0.172257
  ----------------------------------------
  Sum of atomic charges =    -0.000000

 -----------------------------------------------------------------
                    Cartesian Multipole Moments
 -----------------------------------------------------------------
    Charge (ESU x 10^10)
                 0.0000
    Dipole Moment (Debye)
         X       1.0980      Y      -2.1807      Z       0.0000
       Tot       2.4415
    Quadrupole Moments (Debye-Ang)
        XX     -52.9145     XY       3.3827     YY     -54.2826
        XZ      -0.0000     YZ      -0.0000     ZZ     -51.1439
    Octopole Moments (Debye-Ang^2)
       XXX      62.9331    XXY     -10.3537    XYY      12.2939
       YYY       1.9842    XXZ       0.0000    XYZ       0.0000
       YYZ       0.0000    XZZ       6.5234    YZZ       0.6059
       ZZZ       0.0000
    Hexadecapole Moments (Debye-Ang^3)
      XXXX    -966.3771   XXXY      11.6330   XXYY    -173.1935
      XYYY      -8.4428   YYYY    -112.7146   XXXZ      -0.0000
      XXYZ      -0.0000   XYYZ      -0.0000   YYYZ      -0.0000
      XXZZ    -157.7693   XYZZ      -2.1072   YYZZ     -29.3141
      XZZZ      -0.0000   YZZZ      -0.0000   ZZZZ     -66.5985
 -----------------------------------------------------------------
 DrvMan completing analytic gradient of the correlated energy
 Correlated dipole moment
            1
    1   0.4319735
    2  -0.8579489
    3   0.0000000
 Energy read as -7412.166330798
 Full Analytical Gradient: (in a.u., or Hartree/Bohr)
             1             2             3             4
    1    0.00003819    0.00049676   -0.00090578    0.00037083
    2    0.00001669    0.00039669   -0.00011165   -0.00030173
    3    0.00000000   -0.00000000    0.00000000   -0.00000000
 Gradient time:  CPU 0.82 s  wall 0.82 s
 ----------------------------------------------------------------
             Standard Nuclear Orientation (Angstroms)
    I     Atom           X                Y                Z
 ----------------------------------------------------------------
    1      I       1.1893906736    -0.0020770529    -0.0000000000
    2      N      -0.7928555516     0.6214516623     0.0000000000
    3      P      -1.8859005335    -0.4984072564     0.0000000000
    4      F      -3.2443565377     0.3612256680    -0.0000000000
 ----------------------------------------------------------------
 Nuclear Repulsion Energy =   379.7377999430 hartrees
 There are       42 alpha and       42 beta electrons

                       Distance Matrix (Angstroms)
             I (  1)   N (  2)   P (  3)
   N (  2)  2.078001
   P (  3)  3.115086  1.564874
   F (  4)  4.448607  2.465274  1.607598

 Requested basis set is 6-311++G(d,p)
 There are 49 shells and 136 basis functions
 A cutoff of  1.0D-14 yielded   1039 shell pairs
 There are      8415 function pairs (      9440 Cartesian)
 Smallest overlap matrix eigenvalue = 2.37E-03
 Guess MOs from SCF MO coefficient file

 -----------------------------------------------------------------------
  General SCF calculation program by
  Eric Jon Sundstrom, Paul Horn, Yuezhi Mao, Dmitri Zuev, Alec White,
  David Stuck, Shaama M.S., Shane Yost, Joonho Lee, David Small,
  Daniel Levine, Susi Lehtola, Hugh Burton, Evgeny Epifanovsky
 -----------------------------------------------------------------------
 Hartree-Fock
 using 6 threads for integral computing
 -------------------------------------------------------
 OpenMP Integral computing Module                
 Release: version 2.0, May 2017, Q-Chem Inc. Pleasanton 
 -------------------------------------------------------
 A restricted SCF calculation will be
 performed using DIIS
 SCF converges when DIIS error is below 1.0e-08
 ---------------------------------------
  Cycle       Energy         DIIS error
 ---------------------------------------
    1   -7411.4519006979      2.11e-05  
    2   -7411.4519017162      1.11e-05  
    3   -7411.4519019325      5.13e-06  
    4   -7411.4519020047      9.99e-07  
    5   -7411.4519020090      3.05e-07  
    6   -7411.4519020098      1.26e-07  
    7   -7411.4519020099      6.20e-08  
    8   -7411.4519020099      2.89e-08  
    9   -7411.4519020099      7.42e-09  Convergence criterion met
 ---------------------------------------
 SCF time:   CPU 6.45s  wall 2.00s 
 SCF   energy in the final basis set =    -7411.4519020099
 Total energy in the final basis set =    -7411.4519020099


 ------------------------------------------------------------------------------

   CCMAN2: suite of methods based on coupled cluster
           and equation of motion theories.

   Components:
   * libvmm-1.3-trunk
     by Evgeny Epifanovsky, Ilya Kaliman.
   * libtensor-2.5-trunk
     by Evgeny Epifanovsky, Michael Wormit, Dmitry Zuev, Sam Manzer, 
        Ilya Kaliman.
   * libcc-2.5-trunk
     by Evgeny Epifanovsky, Arik Landau, Tomasz Kus, Kirill Khistyaev, 
        Dmitry Zuev, Prashant Manohar, Xintian Feng, Anna Krylov, 
        Matthew Goldey, Alec White, Thomas Jagau, Kaushik Nanda, 
        Anastasia Gunina, Alexander Kunitsa, Joonho Lee.

   CCMAN original authors:
   Anna I. Krylov, C. David Sherrill, Steven R. Gwaltney,
   Edward F. C. Byrd (2000)
   Sergey V. Levchenko, Lyudmila V. Slipchenko, Tao Wang,
   Ana-Maria C. Cristian (2003)
   Piotr A. Pieniazek, C. Melania Oana, Evgeny Epifanovsky (2007)
   Prashant Manohar (2009)

 ------------------------------------------------------------------------------


 Allocating and initializing 30808MB of RAM...
 Calculation will run on 6 cores.


 Alpha MOs, Restricted
 -- Occupied --                  
******* -180.90 -169.71 -169.71 -169.71  -80.07  -37.96  -33.15
  1 A     2 A     3 A     4 A     5 A     6 A     7 A     8 A                  
-33.139 -33.139 -26.327 -24.330 -24.328 -24.328 -24.322 -24.322
  9 A    10 A    11 A    12 A    13 A    14 A    15 A    16 A                  
-15.625  -7.610  -7.273  -5.508  -5.504  -5.502  -5.502  -5.494
 17 A    18 A    19 A    20 A    21 A    22 A    23 A    24 A                  
 -5.493  -2.433  -2.426  -2.425  -2.408  -2.408  -1.633  -1.185
 25 A    26 A    27 A    28 A    29 A    30 A    31 A    32 A                  
 -0.878  -0.797  -0.701  -0.699  -0.641  -0.521  -0.494  -0.458
 33 A    34 A    35 A    36 A    37 A    38 A    39 A    40 A                  
 -0.381  -0.374
 41 A    42 A                                                                  
 -- Virtual --                   
  0.013   0.033   0.064   0.074   0.089   0.089   0.145   0.202
 43 A    44 A    45 A    46 A    47 A    48 A    49 A    50 A                  
  0.224   0.234   0.243   0.284   0.303   0.309   0.333   0.333
 51 A    52 A    53 A    54 A    55 A    56 A    57 A    58 A                  
  0.366   0.388   0.415   0.445   0.478   0.514   0.569   0.596
 59 A    60 A    61 A    62 A    63 A    64 A    65 A    66 A                  
  0.603   0.632   0.662   0.785   0.835   0.876   0.884   0.917
 67 A    68 A    69 A    70 A    71 A    72 A    73 A    74 A                  
  0.985   1.069   1.127   1.153   1.334   1.421   1.521   1.540
 75 A    76 A    77 A    78 A    79 A    80 A    81 A    82 A                  
  1.561   1.575   1.631   1.652   1.767   1.858   1.912   2.238
 83 A    84 A    85 A    86 A    87 A    88 A    89 A    90 A                  
  2.288   2.414   2.435   2.558   2.949   4.161   4.183   4.204
 91 A    92 A    93 A    94 A    95 A    96 A    97 A    98 A                  
  4.223   4.251   4.318   4.462   4.462   4.475   4.500   4.535
 99 A   100 A   101 A   102 A   103 A   104 A   105 A   106 A                  
  4.601   4.723   4.845   6.510   6.522   6.551   6.893   6.926
107 A   108 A   109 A   110 A   111 A   112 A   113 A   114 A                  
  6.957   7.584  14.693  14.797  14.897  28.937  29.505  29.515
115 A   116 A   117 A   118 A   119 A   120 A   121 A   122 A                  
 29.533  29.852  29.857  29.865  29.882  29.973  36.696  68.736
123 A   124 A   125 A   126 A   127 A   128 A   129 A   130 A                  
130.564 130.571 130.595 154.321 166.1731912.240
131 A   132 A   133 A   134 A   135 A   136 A                                  

 Beta MOs, Restricted
 -- Occupied --                  
******* -180.90 -169.71 -169.71 -169.71  -80.07  -37.96  -33.15
  1 A     2 A     3 A     4 A     5 A     6 A     7 A     8 A                  
-33.139 -33.139 -26.327 -24.330 -24.328 -24.328 -24.322 -24.322
  9 A    10 A    11 A    12 A    13 A    14 A    15 A    16 A                  
-15.625  -7.610  -7.273  -5.508  -5.504  -5.502  -5.502  -5.494
 17 A    18 A    19 A    20 A    21 A    22 A    23 A    24 A                  
 -5.493  -2.433  -2.426  -2.425  -2.408  -2.408  -1.633  -1.185
 25 A    26 A    27 A    28 A    29 A    30 A    31 A    32 A                  
 -0.878  -0.797  -0.701  -0.699  -0.641  -0.521  -0.494  -0.458
 33 A    34 A    35 A    36 A    37 A    38 A    39 A    40 A                  
 -0.381  -0.374
 41 A    42 A                                                                  
 -- Virtual --                   
  0.013   0.033   0.064   0.074   0.089   0.089   0.145   0.202
 43 A    44 A    45 A    46 A    47 A    48 A    49 A    50 A                  
  0.224   0.234   0.243   0.284   0.303   0.309   0.333   0.333
 51 A    52 A    53 A    54 A    55 A    56 A    57 A    58 A                  
  0.366   0.388   0.415   0.445   0.478   0.514   0.569   0.596
 59 A    60 A    61 A    62 A    63 A    64 A    65 A    66 A                  
  0.603   0.632   0.662   0.785   0.835   0.876   0.884   0.917
 67 A    68 A    69 A    70 A    71 A    72 A    73 A    74 A                  
  0.985   1.069   1.127   1.153   1.334   1.421   1.521   1.540
 75 A    76 A    77 A    78 A    79 A    80 A    81 A    82 A                  
  1.561   1.575   1.631   1.652   1.767   1.858   1.912   2.238
 83 A    84 A    85 A    86 A    87 A    88 A    89 A    90 A                  
  2.288   2.414   2.435   2.558   2.949   4.161   4.183   4.204
 91 A    92 A    93 A    94 A    95 A    96 A    97 A    98 A                  
  4.223   4.251   4.318   4.462   4.462   4.475   4.500   4.535
 99 A   100 A   101 A   102 A   103 A   104 A   105 A   106 A                  
  4.601   4.723   4.845   6.510   6.522   6.551   6.893   6.926
107 A   108 A   109 A   110 A   111 A   112 A   113 A   114 A                  
  6.957   7.584  14.693  14.797  14.897  28.937  29.505  29.515
115 A   116 A   117 A   118 A   119 A   120 A   121 A   122 A                  
 29.533  29.852  29.857  29.865  29.882  29.973  36.696  68.736
123 A   124 A   125 A   126 A   127 A   128 A   129 A   130 A                  
130.564 130.571 130.595 154.321 166.1731912.240
131 A   132 A   133 A   134 A   135 A   136 A                                  

 Occupation and symmetry of molecular orbitals

 Point group: C1 (1 irreducible representation).

                           A     All 
 -------------------------------------
 All molecular orbitals:
  - Alpha                  136   136 
  - Beta                   136   136 
 -------------------------------------
 Alpha orbitals:
  - Frozen occupied        25    25  
  - Active occupied        17    17  
  - Active virtual         94    94  
  - Frozen virtual         0     0   
 -------------------------------------
 Beta orbitals:
  - Frozen occupied        25    25  
  - Active occupied        17    17  
  - Active virtual         94    94  
  - Frozen virtual         0     0   
 -------------------------------------

 Import integrals:   CPU 0.00 s  wall 0.00 s

 Import integrals:   CPU 56.53 s  wall 9.88 s

 MP2 amplitudes:   CPU 0.13 s  wall 0.09 s

Running a double precision version
           CCSD T amplitudes will be solved using DIIS.

           Start     Size      MaxIter   EConv     TConv     
           3         7         100       1.00e-07  1.00e-05  
 ------------------------------------------------------------------------------
           Energy (a.u.)   Ediff      Tdiff       Comment
 ------------------------------------------------------------------------------
         -7412.16084443                           
     1   -7412.13876206   2.21e-02   7.56e-01     
     2   -7412.16509667   2.63e-02   1.15e-01     
     3   -7412.16254746   2.55e-03   5.17e-02     
     4   -7412.16538160   2.83e-03   1.88e-02     Switched to DIIS steps.
     5   -7412.16624391   8.62e-04   1.16e-02     
     6   -7412.16632719   8.33e-05   3.00e-03     
     7   -7412.16632546   1.73e-06   1.37e-03     
     8   -7412.16632858   3.12e-06   3.89e-04     
     9   -7412.16633123   2.66e-06   2.22e-04     
    10   -7412.16633039   8.40e-07   7.96e-05     
    11   -7412.16633107   6.71e-07   3.84e-05     
    12   -7412.16633098   8.14e-08   2.26e-05     
    13   -7412.16633100   1.38e-08   7.76e-06     
 ------------------------------------------------------------------------------
         -7412.16633100                           CCSD T converged.

End of double precision
 SCF energy                 = -7411.45190201
 MP2 energy                 = -7412.16084443
 CCSD correlation energy     =    -0.71442899
 CCSD total energy           = -7412.16633100

 CCSD  T1^2 = 0.0149  T2^2 = 0.2537  Leading amplitudes:

 Amplitude    Orbitals with energies
  0.0287       36 (A) A                  ->    43 (A) A                   
              -0.6992                          0.0134                     
  0.0287       36 (A) B                  ->    43 (A) B                   
              -0.6992                          0.0134                     
  0.0259       42 (A) A                  ->    43 (A) A                   
              -0.3743                          0.0134                     
  0.0259       42 (A) B                  ->    43 (A) B                   
              -0.3743                          0.0134                     

 Amplitude    Orbitals with energies
 -0.0663       39 (A) A      39 (A) B    ->    43 (A) A      43 (A) B     
              -0.4940       -0.4940            0.0134        0.0134       
  0.0663       39 (A) A      39 (A) B    ->    43 (A) B      43 (A) A     
              -0.4940       -0.4940            0.0134        0.0134       
  0.0663       39 (A) B      39 (A) A    ->    43 (A) A      43 (A) B     
              -0.4940       -0.4940            0.0134        0.0134       
 -0.0663       39 (A) B      39 (A) A    ->    43 (A) B      43 (A) A     
              -0.4940       -0.4940            0.0134        0.0134       

 Computing CCSD intemediates for later calculations in double precision
 Finished.

Running a double precision version
           CCSD Lambda amplitudes will be solved using DIIS.
           Start     Size      MaxIter   EConv     LConv     
           3         7         100       1.00e-07  1.00e-05  
 ------------------------------------------------------------------------------
            Enorm      Ldiff       Comment
 ------------------------------------------------------------------------------
     1     5.36e-02   3.54e-02     
     2     1.71e-02   7.47e-03     
     3     6.92e-03   1.40e-03     
     4     3.91e-03   1.33e-03     Switched to DIIS steps.
     5     1.10e-03   7.12e-04     
     6     5.49e-04   1.50e-04     
     7     1.84e-04   4.74e-05     
     8     8.73e-05   4.99e-06     
     9     3.64e-05   2.38e-08     
    10     1.76e-05   1.85e-07     
    11     9.08e-06   8.91e-08     
    12     4.06e-06   2.83e-07     
    13     2.23e-06   7.25e-08     
    14     1.01e-06   4.91e-08     
    15     4.63e-07   2.40e-08     
    16     2.27e-07   3.92e-08     
    17     9.75e-08   1.32e-08     
 ------------------------------------------------------------------------------
                                   CCSD Lambda converged.

 Computing density matrices in double precision...
           Orbital response amplitudes will be solved using DIIS.
           Start     Size      MaxIter   EConv     LConv     
           3         7         100       1.00e-06  1.00e-06  
 ------------------------------------------------------------------------------
            Enorm      Ldiff       Comment
 ------------------------------------------------------------------------------
     1     8.87e-02   1.35e-02     
     2     5.04e-02   1.32e-02     
     3     6.01e-02   1.49e-02     
     4     1.57e-02   1.59e-02     Switched to DIIS steps.
     5     3.51e-03   4.71e-03     
     6     1.05e-03   6.52e-04     
     7     5.09e-04   8.50e-05     
     8     1.40e-04   1.19e-04     
     9     2.64e-05   2.71e-06     
    10     1.03e-05   1.31e-06     
    11     4.43e-06   8.58e-07     
    12     1.65e-06   6.25e-07     
    13     6.86e-07   1.20e-07     
 ------------------------------------------------------------------------------
                                   Orbital response converged.

 Computing density matrices... Done.
 CCSD calculation:   CPU 1614.36 s  wall 279.86 s

 Transferring MO TPDM to AO TPDM
 Transferring g2_o1o1o1o1
 Transferring g2_o1o1o1v1
 Transferring g2_o1o1v1v1
 Transferring g2_o1v1o1v1
 Transferring g2_o1v1v1v1
 Transferring g2_v1v1v1v1
 Adding separable TPDM
 Computing TPDM gradient
 --------------------------------------------------------
 2e gradient
  Atom          X               Y               Z
 --------------------------------------------------------
    1        -52.071797        4.022940        0.000000  
    2          8.284032      -19.799989       -0.000000  
    3         22.003787       23.369678       -0.000000  
    4         21.783978       -7.592629        0.000000  
 --------------------------------------------------------
 --------------------------------------------------------
 Final gradient
  Atom          X               Y               Z
 --------------------------------------------------------
    1        -52.071797        4.022940        0.000000  
    2          8.284032      -19.799989       -0.000000  
    3         22.003787       23.369678       -0.000000  
    4         21.783978       -7.592629        0.000000  
 --------------------------------------------------------
 Analytic gradient from two-electron contribution:   CPU 290.26 s  wall 60.66 s

 Total ccman2 time:   CPU 1967.47 s  wall 351.91 s


 --------------------------------------------------------------

                    Orbital Energies (a.u.)
 --------------------------------------------------------------

 Alpha MOs
 -- Occupied --
********-180.9027-169.7096-169.7083-169.7083 -80.0748 -37.9564 -33.1456
-33.1395 -33.1394 -26.3269 -24.3298 -24.3278 -24.3278 -24.3219 -24.3219
-15.6250  -7.6104  -7.2728  -5.5084  -5.5035  -5.5018  -5.5016  -5.4935
 -5.4934  -2.4326  -2.4256  -2.4255  -2.4084  -2.4084  -1.6327  -1.1848
 -0.8783  -0.7965  -0.7009  -0.6992  -0.6413  -0.5208  -0.4940  -0.4583
 -0.3811  -0.3743
 -- Virtual --
  0.0134   0.0330   0.0639   0.0739   0.0888   0.0894   0.1453   0.2021
  0.2243   0.2337   0.2433   0.2836   0.3029   0.3092   0.3328   0.3334
  0.3655   0.3884   0.4148   0.4446   0.4781   0.5139   0.5690   0.5957
  0.6031   0.6316   0.6623   0.7854   0.8347   0.8757   0.8842   0.9170
  0.9847   1.0690   1.1274   1.1534   1.3336   1.4206   1.5205   1.5401
  1.5615   1.5754   1.6311   1.6524   1.7669   1.8576   1.9124   2.2377
  2.2876   2.4144   2.4350   2.5581   2.9485   4.1614   4.1834   4.2043
  4.2230   4.2514   4.3179   4.4621   4.4624   4.4753   4.5001   4.5352
  4.6011   4.7232   4.8450   6.5101   6.5224   6.5509   6.8926   6.9265
  6.9565   7.5835  14.6933  14.7966  14.8965  28.9369  29.5045  29.5145
 29.5334  29.8522  29.8574  29.8648  29.8822  29.9732  36.6965  68.7356
130.5635 130.5709 130.5947 154.3209 166.17271912.2404
 --------------------------------------------------------------

          Ground-State Mulliken Net Atomic Charges

     Atom                 Charge (a.u.)
  ----------------------------------------
      1 I                     0.146217
      2 N                    -0.417777
      3 P                     0.444074
      4 F                    -0.172514
  ----------------------------------------
  Sum of atomic charges =    -0.000000

 -----------------------------------------------------------------
                    Cartesian Multipole Moments
 -----------------------------------------------------------------
    Charge (ESU x 10^10)
                 0.0000
    Dipole Moment (Debye)
         X       1.1065      Y      -2.1783      Z       0.0000
       Tot       2.4433
    Quadrupole Moments (Debye-Ang)
        XX     -52.9325     XY       3.3758     YY     -54.2832
        XZ      -0.0000     YZ      -0.0000     ZZ     -51.1395
    Octopole Moments (Debye-Ang^2)
       XXX      62.9924    XXY     -10.3556    XYY      12.2898
       YYY       1.9508    XXZ       0.0000    XYZ       0.0000
       YYZ       0.0000    XZZ       6.5105    YZZ       0.5943
       ZZZ       0.0000
    Hexadecapole Moments (Debye-Ang^3)
      XXXX    -966.3734   XXXY      11.6844   XXYY    -173.1466
      XYYY      -8.3606   YYYY    -112.6377   XXXZ      -0.0000
      XXYZ      -0.0000   XYYZ      -0.0000   YYYZ      -0.0000
      XXZZ    -157.7242   XYZZ      -2.0795   YYZZ     -29.2989
      XZZZ      -0.0000   YZZZ      -0.0000   ZZZZ     -66.5839
 -----------------------------------------------------------------
 DrvMan completing analytic gradient of the correlated energy
 Correlated dipole moment
            1
    1   0.4353401
    2  -0.8570191
    3   0.0000000
 Energy read as -7412.166330998
 Full Analytical Gradient: (in a.u., or Hartree/Bohr)
             1             2             3             4
    1    0.00004902   -0.00035531    0.00008297    0.00022331
    2   -0.00002340   -0.00043473    0.00072713   -0.00026900
    3    0.00000000   -0.00000000    0.00000000   -0.00000000
 Gradient time:  CPU 0.75 s  wall 0.76 s
 ----------------------------------------------------------------
             Standard Nuclear Orientation (Angstroms)
    I     Atom           X                Y                Z
 ----------------------------------------------------------------
    1      I       1.1893906736    -0.0020770529    -0.0000000000
    2      N      -0.7928555516     0.6214516623     0.0000000000
    3      P      -1.8859005335    -0.5004072564     0.0000000000
    4      F      -3.2443565377     0.3612256680    -0.0000000000
 ----------------------------------------------------------------
 Nuclear Repulsion Energy =   379.6619321735 hartrees
 There are       42 alpha and       42 beta electrons

                       Distance Matrix (Angstroms)
             I (  1)   N (  2)   P (  3)
   N (  2)  2.078001
   P (  3)  3.115405  1.566306
   F (  4)  4.448607  2.465274  1.608668

 Requested basis set is 6-311++G(d,p)
 There are 49 shells and 136 basis functions
 A cutoff of  1.0D-14 yielded   1039 shell pairs
 There are      8415 function pairs (      9440 Cartesian)
 Smallest overlap matrix eigenvalue = 2.37E-03
 Guess MOs from SCF MO coefficient file

 -----------------------------------------------------------------------
  General SCF calculation program by
  Eric Jon Sundstrom, Paul Horn, Yuezhi Mao, Dmitri Zuev, Alec White,
  David Stuck, Shaama M.S., Shane Yost, Joonho Lee, David Small,
  Daniel Levine, Susi Lehtola, Hugh Burton, Evgeny Epifanovsky
 -----------------------------------------------------------------------
 Hartree-Fock
 using 6 threads for integral computing
 -------------------------------------------------------
 OpenMP Integral computing Module                
 Release: version 2.0, May 2017, Q-Chem Inc. Pleasanton 
 -------------------------------------------------------
 A restricted SCF calculation will be
 performed using DIIS
 SCF converges when DIIS error is below 1.0e-08
 ---------------------------------------
  Cycle       Energy         DIIS error
 ---------------------------------------
    1   -7411.4517426350      2.83e-05  
    2   -7411.4517445715      1.24e-05  
    3   -7411.4517448396      6.84e-06  
    4   -7411.4517449664      1.72e-06  
    5   -7411.4517449768      6.08e-07  
    6   -7411.4517449789      2.52e-07  
    7   -7411.4517449793      1.04e-07  
    8   -7411.4517449794      3.92e-08  
    9   -7411.4517449794      1.11e-08  
   10   -7411.4517449795      3.54e-09  Convergence criterion met
 ---------------------------------------
 SCF time:   CPU 7.18s  wall 2.00s 
 SCF   energy in the final basis set =    -7411.4517449795
 Total energy in the final basis set =    -7411.4517449795


 ------------------------------------------------------------------------------

   CCMAN2: suite of methods based on coupled cluster
           and equation of motion theories.

   Components:
   * libvmm-1.3-trunk
     by Evgeny Epifanovsky, Ilya Kaliman.
   * libtensor-2.5-trunk
     by Evgeny Epifanovsky, Michael Wormit, Dmitry Zuev, Sam Manzer, 
        Ilya Kaliman.
   * libcc-2.5-trunk
     by Evgeny Epifanovsky, Arik Landau, Tomasz Kus, Kirill Khistyaev, 
        Dmitry Zuev, Prashant Manohar, Xintian Feng, Anna Krylov, 
        Matthew Goldey, Alec White, Thomas Jagau, Kaushik Nanda, 
        Anastasia Gunina, Alexander Kunitsa, Joonho Lee.

   CCMAN original authors:
   Anna I. Krylov, C. David Sherrill, Steven R. Gwaltney,
   Edward F. C. Byrd (2000)
   Sergey V. Levchenko, Lyudmila V. Slipchenko, Tao Wang,
   Ana-Maria C. Cristian (2003)
   Piotr A. Pieniazek, C. Melania Oana, Evgeny Epifanovsky (2007)
   Prashant Manohar (2009)

 ------------------------------------------------------------------------------


 Allocating and initializing 30808MB of RAM...
 Calculation will run on 6 cores.


 Alpha MOs, Restricted
 -- Occupied --                  
******* -180.90 -169.71 -169.71 -169.71  -80.08  -37.96  -33.15
  1 A     2 A     3 A     4 A     5 A     6 A     7 A     8 A                  
-33.139 -33.139 -26.327 -24.330 -24.328 -24.328 -24.322 -24.322
  9 A    10 A    11 A    12 A    13 A    14 A    15 A    16 A                  
-15.625  -7.611  -7.273  -5.508  -5.504  -5.502  -5.502  -5.493
 17 A    18 A    19 A    20 A    21 A    22 A    23 A    24 A                  
 -5.493  -2.433  -2.426  -2.425  -2.408  -2.408  -1.632  -1.185
 25 A    26 A    27 A    28 A    29 A    30 A    31 A    32 A                  
 -0.878  -0.796  -0.701  -0.699  -0.641  -0.521  -0.494  -0.459
 33 A    34 A    35 A    36 A    37 A    38 A    39 A    40 A                  
 -0.381  -0.374
 41 A    42 A                                                                  
 -- Virtual --                   
  0.013   0.033   0.064   0.074   0.089   0.089   0.145   0.202
 43 A    44 A    45 A    46 A    47 A    48 A    49 A    50 A                  
  0.224   0.234   0.243   0.284   0.303   0.309   0.333   0.333
 51 A    52 A    53 A    54 A    55 A    56 A    57 A    58 A                  
  0.366   0.388   0.415   0.444   0.478   0.514   0.569   0.596
 59 A    60 A    61 A    62 A    63 A    64 A    65 A    66 A                  
  0.603   0.631   0.662   0.785   0.835   0.875   0.884   0.917
 67 A    68 A    69 A    70 A    71 A    72 A    73 A    74 A                  
  0.985   1.069   1.127   1.153   1.332   1.421   1.521   1.540
 75 A    76 A    77 A    78 A    79 A    80 A    81 A    82 A                  
  1.562   1.576   1.631   1.653   1.767   1.858   1.912   2.238
 83 A    84 A    85 A    86 A    87 A    88 A    89 A    90 A                  
  2.288   2.414   2.434   2.558   2.947   4.161   4.184   4.204
 91 A    92 A    93 A    94 A    95 A    96 A    97 A    98 A                  
  4.223   4.251   4.317   4.461   4.462   4.475   4.500   4.535
 99 A   100 A   101 A   102 A   103 A   104 A   105 A   106 A                  
  4.600   4.723   4.845   6.510   6.522   6.551   6.893   6.927
107 A   108 A   109 A   110 A   111 A   112 A   113 A   114 A                  
  6.957   7.582  14.693  14.796  14.895  28.937  29.505  29.515
115 A   116 A   117 A   118 A   119 A   120 A   121 A   122 A                  
 29.533  29.852  29.857  29.865  29.882  29.973  36.696  68.736
123 A   124 A   125 A   126 A   127 A   128 A   129 A   130 A                  
130.564 130.571 130.595 154.321 166.1711912.240
131 A   132 A   133 A   134 A   135 A   136 A                                  

 Beta MOs, Restricted
 -- Occupied --                  
******* -180.90 -169.71 -169.71 -169.71  -80.08  -37.96  -33.15
  1 A     2 A     3 A     4 A     5 A     6 A     7 A     8 A                  
-33.139 -33.139 -26.327 -24.330 -24.328 -24.328 -24.322 -24.322
  9 A    10 A    11 A    12 A    13 A    14 A    15 A    16 A                  
-15.625  -7.611  -7.273  -5.508  -5.504  -5.502  -5.502  -5.493
 17 A    18 A    19 A    20 A    21 A    22 A    23 A    24 A                  
 -5.493  -2.433  -2.426  -2.425  -2.408  -2.408  -1.632  -1.185
 25 A    26 A    27 A    28 A    29 A    30 A    31 A    32 A                  
 -0.878  -0.796  -0.701  -0.699  -0.641  -0.521  -0.494  -0.459
 33 A    34 A    35 A    36 A    37 A    38 A    39 A    40 A                  
 -0.381  -0.374
 41 A    42 A                                                                  
 -- Virtual --                   
  0.013   0.033   0.064   0.074   0.089   0.089   0.145   0.202
 43 A    44 A    45 A    46 A    47 A    48 A    49 A    50 A                  
  0.224   0.234   0.243   0.284   0.303   0.309   0.333   0.333
 51 A    52 A    53 A    54 A    55 A    56 A    57 A    58 A                  
  0.366   0.388   0.415   0.444   0.478   0.514   0.569   0.596
 59 A    60 A    61 A    62 A    63 A    64 A    65 A    66 A                  
  0.603   0.631   0.662   0.785   0.835   0.875   0.884   0.917
 67 A    68 A    69 A    70 A    71 A    72 A    73 A    74 A                  
  0.985   1.069   1.127   1.153   1.332   1.421   1.521   1.540
 75 A    76 A    77 A    78 A    79 A    80 A    81 A    82 A                  
  1.562   1.576   1.631   1.653   1.767   1.858   1.912   2.238
 83 A    84 A    85 A    86 A    87 A    88 A    89 A    90 A                  
  2.288   2.414   2.434   2.558   2.947   4.161   4.184   4.204
 91 A    92 A    93 A    94 A    95 A    96 A    97 A    98 A                  
  4.223   4.251   4.317   4.461   4.462   4.475   4.500   4.535
 99 A   100 A   101 A   102 A   103 A   104 A   105 A   106 A                  
  4.600   4.723   4.845   6.510   6.522   6.551   6.893   6.927
107 A   108 A   109 A   110 A   111 A   112 A   113 A   114 A                  
  6.957   7.582  14.693  14.796  14.895  28.937  29.505  29.515
115 A   116 A   117 A   118 A   119 A   120 A   121 A   122 A                  
 29.533  29.852  29.857  29.865  29.882  29.973  36.696  68.736
123 A   124 A   125 A   126 A   127 A   128 A   129 A   130 A                  
130.564 130.571 130.595 154.321 166.1711912.240
131 A   132 A   133 A   134 A   135 A   136 A                                  

 Occupation and symmetry of molecular orbitals

 Point group: C1 (1 irreducible representation).

                           A     All 
 -------------------------------------
 All molecular orbitals:
  - Alpha                  136   136 
  - Beta                   136   136 
 -------------------------------------
 Alpha orbitals:
  - Frozen occupied        25    25  
  - Active occupied        17    17  
  - Active virtual         94    94  
  - Frozen virtual         0     0   
 -------------------------------------
 Beta orbitals:
  - Frozen occupied        25    25  
  - Active occupied        17    17  
  - Active virtual         94    94  
  - Frozen virtual         0     0   
 -------------------------------------

 Import integrals:   CPU 0.00 s  wall 0.00 s

 Import integrals:   CPU 58.04 s  wall 10.33 s

 MP2 amplitudes:   CPU 0.18 s  wall 0.13 s

Running a double precision version
           CCSD T amplitudes will be solved using DIIS.

           Start     Size      MaxIter   EConv     TConv     
           3         7         100       1.00e-07  1.00e-05  
 ------------------------------------------------------------------------------
           Energy (a.u.)   Ediff      Tdiff       Comment
 ------------------------------------------------------------------------------
         -7412.16089387                           
     1   -7412.13870985   2.22e-02   7.56e-01     
     2   -7412.16510716   2.64e-02   1.15e-01     
     3   -7412.16253450   2.57e-03   5.18e-02     
     4   -7412.16537879   2.84e-03   1.89e-02     Switched to DIIS steps.
     5   -7412.16624365   8.65e-04   1.16e-02     
     6   -7412.16632743   8.38e-05   3.02e-03     
     7   -7412.16632561   1.82e-06   1.37e-03     
     8   -7412.16632873   3.12e-06   3.90e-04     
     9   -7412.16633138   2.65e-06   2.23e-04     
    10   -7412.16633053   8.49e-07   7.96e-05     
    11   -7412.16633121   6.72e-07   3.84e-05     
    12   -7412.16633112   8.23e-08   2.25e-05     
    13   -7412.16633114   1.38e-08   7.68e-06     
 ------------------------------------------------------------------------------
         -7412.16633114                           CCSD T converged.

End of double precision
 SCF energy                 = -7411.45174498
 MP2 energy                 = -7412.16089387
 CCSD correlation energy     =    -0.71458616
 CCSD total energy           = -7412.16633114

 CCSD  T1^2 = 0.0149  T2^2 = 0.2539  Leading amplitudes:

 Amplitude    Orbitals with energies
  0.0288       36 (A) A                  ->    43 (A) A                   
              -0.6989                          0.0131                     
  0.0288       36 (A) B                  ->    43 (A) B                   
              -0.6989                          0.0131                     
 -0.0260       42 (A) A                  ->    43 (A) A                   
              -0.3742                          0.0131                     
 -0.0260       42 (A) B                  ->    43 (A) B                   
              -0.3742                          0.0131                     

 Amplitude    Orbitals with energies
 -0.0665       39 (A) A      39 (A) B    ->    43 (A) A      43 (A) B     
              -0.4938       -0.4938            0.0131        0.0131       
  0.0665       39 (A) A      39 (A) B    ->    43 (A) B      43 (A) A     
              -0.4938       -0.4938            0.0131        0.0131       
  0.0665       39 (A) B      39 (A) A    ->    43 (A) A      43 (A) B     
              -0.4938       -0.4938            0.0131        0.0131       
 -0.0665       39 (A) B      39 (A) A    ->    43 (A) B      43 (A) A     
              -0.4938       -0.4938            0.0131        0.0131       

 Computing CCSD intemediates for later calculations in double precision
 Finished.

Running a double precision version
           CCSD Lambda amplitudes will be solved using DIIS.
           Start     Size      MaxIter   EConv     LConv     
           3         7         100       1.00e-07  1.00e-05  
 ------------------------------------------------------------------------------
            Enorm      Ldiff       Comment
 ------------------------------------------------------------------------------
     1     5.37e-02   3.55e-02     
     2     1.72e-02   7.49e-03     
     3     6.95e-03   1.40e-03     
     4     3.92e-03   1.33e-03     Switched to DIIS steps.
     5     1.11e-03   7.15e-04     
     6     5.52e-04   1.51e-04     
     7     1.85e-04   4.77e-05     
     8     8.76e-05   5.01e-06     
     9     3.64e-05   3.17e-08     
    10     1.76e-05   1.99e-07     
    11     9.04e-06   8.27e-08     
    12     4.03e-06   2.80e-07     
    13     2.22e-06   7.16e-08     
    14     1.01e-06   4.81e-08     
    15     4.63e-07   2.33e-08     
    16     2.27e-07   3.90e-08     
    17     9.74e-08   1.29e-08     
 ------------------------------------------------------------------------------
                                   CCSD Lambda converged.

 Computing density matrices in double precision...
           Orbital response amplitudes will be solved using DIIS.
           Start     Size      MaxIter   EConv     LConv     
           3         7         100       1.00e-06  1.00e-06  
 ------------------------------------------------------------------------------
            Enorm      Ldiff       Comment
 ------------------------------------------------------------------------------
     1     8.88e-02   1.34e-02     
     2     5.05e-02   1.33e-02     
     3     6.04e-02   1.50e-02     
     4     1.58e-02   1.59e-02     Switched to DIIS steps.
     5     3.54e-03   4.75e-03     
     6     1.06e-03   6.56e-04     
     7     5.14e-04   8.46e-05     
     8     1.41e-04   1.21e-04     
     9     2.66e-05   2.87e-06     
    10     1.04e-05   1.32e-06     
    11     4.50e-06   8.78e-07     
    12     1.67e-06   6.34e-07     
    13     7.01e-07   1.23e-07     
 ------------------------------------------------------------------------------
                                   Orbital response converged.

 Computing density matrices... Done.
 CCSD calculation:   CPU 1614.87 s  wall 280.03 s

 Transferring MO TPDM to AO TPDM
 Transferring g2_o1o1o1o1
 Transferring g2_o1o1o1v1
 Transferring g2_o1o1v1v1
 Transferring g2_o1v1o1v1
 Transferring g2_o1v1v1v1
 Transferring g2_v1v1v1v1
 Adding separable TPDM
 Computing TPDM gradient
 --------------------------------------------------------
 2e gradient
  Atom          X               Y               Z
 --------------------------------------------------------
    1        -52.058654        4.007190        0.000000  
    2          8.307442      -19.795884       -0.000000  
    3         21.989662       23.390246       -0.000000  
    4         21.761550       -7.601552       -0.000000  
 --------------------------------------------------------
 --------------------------------------------------------
 Final gradient
  Atom          X               Y               Z
 --------------------------------------------------------
    1        -52.058654        4.007190        0.000000  
    2          8.307442      -19.795884       -0.000000  
    3         21.989662       23.390246       -0.000000  
    4         21.761550       -7.601552       -0.000000  
 --------------------------------------------------------
 Analytic gradient from two-electron contribution:   CPU 288.89 s  wall 56.74 s

 Total ccman2 time:   CPU 1970.52 s  wall 349.55 s


 --------------------------------------------------------------

                    Orbital Energies (a.u.)
 --------------------------------------------------------------

 Alpha MOs
 -- Occupied --
********-180.9027-169.7096-169.7082-169.7082 -80.0752 -37.9563 -33.1456
-33.1394 -33.1394 -26.3266 -24.3298 -24.3277 -24.3277 -24.3219 -24.3219
-15.6254  -7.6107  -7.2728  -5.5083  -5.5038  -5.5021  -5.5018  -5.4935
 -5.4934  -2.4325  -2.4255  -2.4254  -2.4084  -2.4084  -1.6322  -1.1845
 -0.8782  -0.7962  -0.7006  -0.6989  -0.6413  -0.5207  -0.4938  -0.4585
 -0.3811  -0.3742
 -- Virtual --
  0.0131   0.0331   0.0639   0.0737   0.0887   0.0894   0.1449   0.2020
  0.2243   0.2336   0.2430   0.2836   0.3030   0.3092   0.3328   0.3334
  0.3656   0.3884   0.4147   0.4443   0.4777   0.5140   0.5690   0.5956
  0.6031   0.6314   0.6623   0.7849   0.8346   0.8754   0.8838   0.9167
  0.9847   1.0691   1.1267   1.1533   1.3317   1.4207   1.5206   1.5401
  1.5616   1.5755   1.6312   1.6527   1.7666   1.8577   1.9121   2.2376
  2.2875   2.4144   2.4341   2.5578   2.9471   4.1614   4.1837   4.2045
  4.2231   4.2513   4.3175   4.4612   4.4625   4.4754   4.5002   4.5352
  4.5996   4.7231   4.8450   6.5102   6.5225   6.5509   6.8928   6.9268
  6.9568   7.5821  14.6930  14.7959  14.8949  28.9369  29.5046  29.5146
 29.5334  29.8523  29.8574  29.8648  29.8823  29.9733  36.6960  68.7357
130.5636 130.5710 130.5947 154.3209 166.17111912.2405
 --------------------------------------------------------------

          Ground-State Mulliken Net Atomic Charges

     Atom                 Charge (a.u.)
  ----------------------------------------
      1 I                     0.145750
      2 N                    -0.417081
      3 P                     0.445020
      4 F                    -0.173689
  ----------------------------------------
  Sum of atomic charges =    -0.000000

 -----------------------------------------------------------------
                    Cartesian Multipole Moments
 -----------------------------------------------------------------
    Charge (ESU x 10^10)
                -0.0000
    Dipole Moment (Debye)
         X       1.1074      Y      -2.1862      Z      -0.0000
       Tot       2.4506
    Quadrupole Moments (Debye-Ang)
        XX     -52.9570     XY       3.3978     YY     -54.2755
        XZ       0.0000     YZ      -0.0000     ZZ     -51.1431
    Octopole Moments (Debye-Ang^2)
       XXX      63.0616    XXY     -10.3788    XYY      12.2756
       YYY       2.0135    XXZ       0.0000    XYZ      -0.0000
       YYZ      -0.0000    XZZ       6.5170    YZZ       0.6144
       ZZZ      -0.0000
    Hexadecapole Moments (Debye-Ang^3)
      XXXX    -966.7261   XXXY      11.6845   XXYY    -173.1519
      XYYY      -8.4661   YYYY    -112.7618   XXXZ       0.0000
      XXYZ       0.0000   XYYZ       0.0000   YYYZ       0.0000
      XXZZ    -157.7488   XYZZ      -2.1139   YYZZ     -29.3202
      XZZZ       0.0000   YZZZ      -0.0000   ZZZZ     -66.5908
 -----------------------------------------------------------------
 DrvMan completing analytic gradient of the correlated energy
 Correlated dipole moment
            1
    1   0.4356707
    2  -0.8601001
    3  -0.0000000
 Energy read as -7412.166331138
 Full Analytical Gradient: (in a.u., or Hartree/Bohr)
             1             2             3             4
    1   -0.00004216    0.00045337   -0.00021842   -0.00019279
    2    0.00001402    0.00046640   -0.00065080    0.00017038
    3   -0.00000000    0.00000000   -0.00000000    0.00000000
 Gradient time:  CPU 0.79 s  wall 0.81 s
 ----------------------------------------------------------------
             Standard Nuclear Orientation (Angstroms)
    I     Atom           X                Y                Z
 ----------------------------------------------------------------
    1      I       1.1893906736    -0.0020770529    -0.0000000000
    2      N      -0.7928555516     0.6214516623     0.0000000000
    3      P      -1.8859005335    -0.4994072564     0.0010000000
    4      F      -3.2443565377     0.3612256680    -0.0000000000
 ----------------------------------------------------------------
 Nuclear Repulsion Energy =   379.6998470139 hartrees
 There are       42 alpha and       42 beta electrons

                       Distance Matrix (Angstroms)
             I (  1)   N (  2)   P (  3)
   N (  2)  2.078001
   P (  3)  3.115245  1.565590
   F (  4)  4.448607  2.465274  1.608133

 Requested basis set is 6-311++G(d,p)
 There are 49 shells and 136 basis functions
 A cutoff of  1.0D-14 yielded   1039 shell pairs
 There are      8415 function pairs (      9440 Cartesian)
 Smallest overlap matrix eigenvalue = 2.37E-03
 Guess MOs from SCF MO coefficient file

 -----------------------------------------------------------------------
  General SCF calculation program by
  Eric Jon Sundstrom, Paul Horn, Yuezhi Mao, Dmitri Zuev, Alec White,
  David Stuck, Shaama M.S., Shane Yost, Joonho Lee, David Small,
  Daniel Levine, Susi Lehtola, Hugh Burton, Evgeny Epifanovsky
 -----------------------------------------------------------------------
 Hartree-Fock
 using 6 threads for integral computing
 -------------------------------------------------------
 OpenMP Integral computing Module                
 Release: version 2.0, May 2017, Q-Chem Inc. Pleasanton 
 -------------------------------------------------------
 A restricted SCF calculation will be
 performed using DIIS
 SCF converges when DIIS error is below 1.0e-08
 ---------------------------------------
  Cycle       Energy         DIIS error
 ---------------------------------------
    1   -7411.4518230768      1.76e-05  
    2   -7411.4518239828      6.87e-06  
    3   -7411.4518240950      4.45e-06  
    4   -7411.4518241527      1.16e-06  
    5   -7411.4518241610      5.26e-07  
    6   -7411.4518241634      2.86e-07  
    7   -7411.4518241648      1.21e-07  
    8   -7411.4518241650      3.67e-08  
    9   -7411.4518241650      1.45e-08  
   10   -7411.4518241650      5.21e-09  Convergence criterion met
 ---------------------------------------
 SCF time:   CPU 7.15s  wall 1.00s 
 SCF   energy in the final basis set =    -7411.4518241650
 Total energy in the final basis set =    -7411.4518241650


 ------------------------------------------------------------------------------

   CCMAN2: suite of methods based on coupled cluster
           and equation of motion theories.

   Components:
   * libvmm-1.3-trunk
     by Evgeny Epifanovsky, Ilya Kaliman.
   * libtensor-2.5-trunk
     by Evgeny Epifanovsky, Michael Wormit, Dmitry Zuev, Sam Manzer, 
        Ilya Kaliman.
   * libcc-2.5-trunk
     by Evgeny Epifanovsky, Arik Landau, Tomasz Kus, Kirill Khistyaev, 
        Dmitry Zuev, Prashant Manohar, Xintian Feng, Anna Krylov, 
        Matthew Goldey, Alec White, Thomas Jagau, Kaushik Nanda, 
        Anastasia Gunina, Alexander Kunitsa, Joonho Lee.

   CCMAN original authors:
   Anna I. Krylov, C. David Sherrill, Steven R. Gwaltney,
   Edward F. C. Byrd (2000)
   Sergey V. Levchenko, Lyudmila V. Slipchenko, Tao Wang,
   Ana-Maria C. Cristian (2003)
   Piotr A. Pieniazek, C. Melania Oana, Evgeny Epifanovsky (2007)
   Prashant Manohar (2009)

 ------------------------------------------------------------------------------


 Allocating and initializing 30808MB of RAM...
 Calculation will run on 6 cores.


 Alpha MOs, Restricted
 -- Occupied --                  
******* -180.90 -169.71 -169.71 -169.71  -80.07  -37.96  -33.15
  1 A     2 A     3 A     4 A     5 A     6 A     7 A     8 A                  
-33.139 -33.139 -26.327 -24.330 -24.328 -24.328 -24.322 -24.322
  9 A    10 A    11 A    12 A    13 A    14 A    15 A    16 A                  
-15.625  -7.611  -7.273  -5.508  -5.504  -5.502  -5.502  -5.494
 17 A    18 A    19 A    20 A    21 A    22 A    23 A    24 A                  
 -5.493  -2.433  -2.426  -2.425  -2.408  -2.408  -1.632  -1.185
 25 A    26 A    27 A    28 A    29 A    30 A    31 A    32 A                  
 -0.878  -0.796  -0.701  -0.699  -0.641  -0.521  -0.494  -0.458
 33 A    34 A    35 A    36 A    37 A    38 A    39 A    40 A                  
 -0.381  -0.374
 41 A    42 A                                                                  
 -- Virtual --                   
  0.013   0.033   0.064   0.074   0.089   0.089   0.145   0.202
 43 A    44 A    45 A    46 A    47 A    48 A    49 A    50 A                  
  0.224   0.234   0.243   0.284   0.303   0.309   0.333   0.333
 51 A    52 A    53 A    54 A    55 A    56 A    57 A    58 A                  
  0.366   0.388   0.415   0.444   0.478   0.514   0.569   0.596
 59 A    60 A    61 A    62 A    63 A    64 A    65 A    66 A                  
  0.603   0.631   0.662   0.785   0.835   0.876   0.884   0.917
 67 A    68 A    69 A    70 A    71 A    72 A    73 A    74 A                  
  0.985   1.069   1.127   1.153   1.333   1.421   1.521   1.540
 75 A    76 A    77 A    78 A    79 A    80 A    81 A    82 A                  
  1.562   1.575   1.631   1.653   1.767   1.858   1.912   2.238
 83 A    84 A    85 A    86 A    87 A    88 A    89 A    90 A                  
  2.288   2.414   2.435   2.558   2.948   4.161   4.184   4.204
 91 A    92 A    93 A    94 A    95 A    96 A    97 A    98 A                  
  4.223   4.251   4.318   4.462   4.462   4.475   4.500   4.535
 99 A   100 A   101 A   102 A   103 A   104 A   105 A   106 A                  
  4.600   4.723   4.845   6.510   6.522   6.551   6.893   6.927
107 A   108 A   109 A   110 A   111 A   112 A   113 A   114 A                  
  6.957   7.583  14.693  14.796  14.896  28.937  29.505  29.515
115 A   116 A   117 A   118 A   119 A   120 A   121 A   122 A                  
 29.533  29.852  29.857  29.865  29.882  29.973  36.696  68.736
123 A   124 A   125 A   126 A   127 A   128 A   129 A   130 A                  
130.564 130.571 130.595 154.321 166.1721912.240
131 A   132 A   133 A   134 A   135 A   136 A                                  

 Beta MOs, Restricted
 -- Occupied --                  
******* -180.90 -169.71 -169.71 -169.71  -80.07  -37.96  -33.15
  1 A     2 A     3 A     4 A     5 A     6 A     7 A     8 A                  
-33.139 -33.139 -26.327 -24.330 -24.328 -24.328 -24.322 -24.322
  9 A    10 A    11 A    12 A    13 A    14 A    15 A    16 A                  
-15.625  -7.611  -7.273  -5.508  -5.504  -5.502  -5.502  -5.494
 17 A    18 A    19 A    20 A    21 A    22 A    23 A    24 A                  
 -5.493  -2.433  -2.426  -2.425  -2.408  -2.408  -1.632  -1.185
 25 A    26 A    27 A    28 A    29 A    30 A    31 A    32 A                  
 -0.878  -0.796  -0.701  -0.699  -0.641  -0.521  -0.494  -0.458
 33 A    34 A    35 A    36 A    37 A    38 A    39 A    40 A                  
 -0.381  -0.374
 41 A    42 A                                                                  
 -- Virtual --                   
  0.013   0.033   0.064   0.074   0.089   0.089   0.145   0.202
 43 A    44 A    45 A    46 A    47 A    48 A    49 A    50 A                  
  0.224   0.234   0.243   0.284   0.303   0.309   0.333   0.333
 51 A    52 A    53 A    54 A    55 A    56 A    57 A    58 A                  
  0.366   0.388   0.415   0.444   0.478   0.514   0.569   0.596
 59 A    60 A    61 A    62 A    63 A    64 A    65 A    66 A                  
  0.603   0.631   0.662   0.785   0.835   0.876   0.884   0.917
 67 A    68 A    69 A    70 A    71 A    72 A    73 A    74 A                  
  0.985   1.069   1.127   1.153   1.333   1.421   1.521   1.540
 75 A    76 A    77 A    78 A    79 A    80 A    81 A    82 A                  
  1.562   1.575   1.631   1.653   1.767   1.858   1.912   2.238
 83 A    84 A    85 A    86 A    87 A    88 A    89 A    90 A                  
  2.288   2.414   2.435   2.558   2.948   4.161   4.184   4.204
 91 A    92 A    93 A    94 A    95 A    96 A    97 A    98 A                  
  4.223   4.251   4.318   4.462   4.462   4.475   4.500   4.535
 99 A   100 A   101 A   102 A   103 A   104 A   105 A   106 A                  
  4.600   4.723   4.845   6.510   6.522   6.551   6.893   6.927
107 A   108 A   109 A   110 A   111 A   112 A   113 A   114 A                  
  6.957   7.583  14.693  14.796  14.896  28.937  29.505  29.515
115 A   116 A   117 A   118 A   119 A   120 A   121 A   122 A                  
 29.533  29.852  29.857  29.865  29.882  29.973  36.696  68.736
123 A   124 A   125 A   126 A   127 A   128 A   129 A   130 A                  
130.564 130.571 130.595 154.321 166.1721912.240
131 A   132 A   133 A   134 A   135 A   136 A                                  

 Occupation and symmetry of molecular orbitals

 Point group: C1 (1 irreducible representation).

                           A     All 
 -------------------------------------
 All molecular orbitals:
  - Alpha                  136   136 
  - Beta                   136   136 
 -------------------------------------
 Alpha orbitals:
  - Frozen occupied        25    25  
  - Active occupied        17    17  
  - Active virtual         94    94  
  - Frozen virtual         0     0   
 -------------------------------------
 Beta orbitals:
  - Frozen occupied        25    25  
  - Active occupied        17    17  
  - Active virtual         94    94  
  - Frozen virtual         0     0   
 -------------------------------------

 Import integrals:   CPU 0.00 s  wall 0.00 s

 Import integrals:   CPU 56.61 s  wall 9.93 s

 MP2 amplitudes:   CPU 0.13 s  wall 0.09 s

Running a double precision version
           CCSD T amplitudes will be solved using DIIS.

           Start     Size      MaxIter   EConv     TConv     
           3         7         100       1.00e-07  1.00e-05  
 ------------------------------------------------------------------------------
           Energy (a.u.)   Ediff      Tdiff       Comment
 ------------------------------------------------------------------------------
         -7412.16086978                           
     1   -7412.13873661   2.21e-02   7.56e-01     
     2   -7412.16510255   2.64e-02   1.15e-01     
     3   -7412.16254163   2.56e-03   5.17e-02     
     4   -7412.16538084   2.84e-03   1.88e-02     Switched to DIIS steps.
     5   -7412.16624442   8.64e-04   1.16e-02     
     6   -7412.16632795   8.35e-05   3.01e-03     
     7   -7412.16632617   1.78e-06   1.37e-03     
     8   -7412.16632930   3.12e-06   3.90e-04     
     9   -7412.16633195   2.65e-06   2.22e-04     
    10   -7412.16633111   8.45e-07   7.96e-05     
    11   -7412.16633178   6.71e-07   3.84e-05     
    12   -7412.16633169   8.19e-08   2.25e-05     
    13   -7412.16633171   1.38e-08   7.72e-06     
 ------------------------------------------------------------------------------
         -7412.16633171                           CCSD T converged.

End of double precision
 SCF energy                 = -7411.45182417
 MP2 energy                 = -7412.16086978
 CCSD correlation energy     =    -0.71450754
 CCSD total energy           = -7412.16633171

 CCSD  T1^2 = 0.0149  T2^2 = 0.2538  Leading amplitudes:

 Amplitude    Orbitals with energies
 -0.0288       36 (A) A                  ->    43 (A) A                   
              -0.6990                          0.0132                     
 -0.0288       36 (A) B                  ->    43 (A) B                   
              -0.6990                          0.0132                     
  0.0260       42 (A) A                  ->    43 (A) A                   
              -0.3742                          0.0132                     
  0.0260       42 (A) B                  ->    43 (A) B                   
              -0.3742                          0.0132                     

 Amplitude    Orbitals with energies
 -0.0664       39 (A) A      39 (A) B    ->    43 (A) A      43 (A) B     
              -0.4939       -0.4939            0.0132        0.0132       
  0.0664       39 (A) A      39 (A) B    ->    43 (A) B      43 (A) A     
              -0.4939       -0.4939            0.0132        0.0132       
  0.0664       39 (A) B      39 (A) A    ->    43 (A) A      43 (A) B     
              -0.4939       -0.4939            0.0132        0.0132       
 -0.0664       39 (A) B      39 (A) A    ->    43 (A) B      43 (A) A     
              -0.4939       -0.4939            0.0132        0.0132       

 Computing CCSD intemediates for later calculations in double precision
 Finished.

Running a double precision version
           CCSD Lambda amplitudes will be solved using DIIS.
           Start     Size      MaxIter   EConv     LConv     
           3         7         100       1.00e-07  1.00e-05  
 ------------------------------------------------------------------------------
            Enorm      Ldiff       Comment
 ------------------------------------------------------------------------------
     1     5.37e-02   3.55e-02     
     2     1.71e-02   7.48e-03     
     3     6.93e-03   1.40e-03     
     4     3.92e-03   1.33e-03     Switched to DIIS steps.
     5     1.11e-03   7.13e-04     
     6     5.51e-04   1.51e-04     
     7     1.85e-04   4.76e-05     
     8     8.74e-05   5.00e-06     
     9     3.64e-05   2.78e-08     
    10     1.76e-05   1.92e-07     
    11     9.06e-06   8.59e-08     
    12     4.04e-06   2.81e-07     
    13     2.23e-06   7.21e-08     
    14     1.01e-06   4.86e-08     
    15     4.63e-07   2.37e-08     
    16     2.27e-07   3.91e-08     
    17     9.75e-08   1.31e-08     
 ------------------------------------------------------------------------------
                                   CCSD Lambda converged.

 Computing density matrices in double precision...
           Orbital response amplitudes will be solved using DIIS.
           Start     Size      MaxIter   EConv     LConv     
           3         7         100       1.00e-06  1.00e-06  
 ------------------------------------------------------------------------------
            Enorm      Ldiff       Comment
 ------------------------------------------------------------------------------
     1     8.88e-02   1.34e-02     
     2     5.05e-02   1.33e-02     
     3     6.03e-02   1.49e-02     
     4     1.57e-02   1.59e-02     Switched to DIIS steps.
     5     3.52e-03   4.73e-03     
     6     1.05e-03   6.54e-04     
     7     5.12e-04   8.48e-05     
     8     1.41e-04   1.20e-04     
     9     2.65e-05   2.79e-06     
    10     1.04e-05   1.31e-06     
    11     4.47e-06   8.68e-07     
    12     1.66e-06   6.29e-07     
    13     6.93e-07   1.22e-07     
 ------------------------------------------------------------------------------
                                   Orbital response converged.

 Computing density matrices... Done.
 CCSD calculation:   CPU 1614.80 s  wall 279.92 s

 Transferring MO TPDM to AO TPDM
 Transferring g2_o1o1o1o1
 Transferring g2_o1o1o1v1
 Transferring g2_o1o1v1v1
 Transferring g2_o1v1o1v1
 Transferring g2_o1v1v1v1
 Transferring g2_v1v1v1v1
 Adding separable TPDM
 Computing TPDM gradient
 --------------------------------------------------------
 2e gradient
  Atom          X               Y               Z
 --------------------------------------------------------
    1        -52.065224        4.015059        0.007606  
    2          8.295742      -19.797937        0.010408  
    3         21.996724       23.379976       -0.027242  
    4         21.772759       -7.597098        0.009228  
 --------------------------------------------------------
 --------------------------------------------------------
 Final gradient
  Atom          X               Y               Z
 --------------------------------------------------------
    1        -52.065224        4.015059        0.007606  
    2          8.295742      -19.797937        0.010408  
    3         21.996724       23.379976       -0.027242  
    4         21.772759       -7.597098        0.009228  
 --------------------------------------------------------
 Analytic gradient from two-electron contribution:   CPU 288.49 s  wall 55.73 s

 Total ccman2 time:   CPU 1965.97 s  wall 347.14 s


 --------------------------------------------------------------

                    Orbital Energies (a.u.)
 --------------------------------------------------------------

 Alpha MOs
 -- Occupied --
********-180.9027-169.7096-169.7082-169.7082 -80.0750 -37.9563 -33.1456
-33.1394 -33.1394 -26.3268 -24.3298 -24.3277 -24.3277 -24.3219 -24.3219
-15.6252  -7.6105  -7.2728  -5.5083  -5.5037  -5.5020  -5.5017  -5.4935
 -5.4934  -2.4326  -2.4256  -2.4254  -2.4084  -2.4084  -1.6325  -1.1847
 -0.8783  -0.7964  -0.7007  -0.6990  -0.6413  -0.5207  -0.4939  -0.4584
 -0.3811  -0.3742
 -- Virtual --
  0.0132   0.0331   0.0639   0.0738   0.0887   0.0894   0.1451   0.2021
  0.2243   0.2336   0.2431   0.2836   0.3029   0.3092   0.3328   0.3334
  0.3656   0.3884   0.4147   0.4445   0.4779   0.5139   0.5690   0.5956
  0.6031   0.6315   0.6623   0.7852   0.8347   0.8756   0.8840   0.9168
  0.9847   1.0690   1.1270   1.1533   1.3326   1.4206   1.5205   1.5401
  1.5615   1.5755   1.6311   1.6525   1.7668   1.8576   1.9122   2.2376
  2.2875   2.4144   2.4346   2.5580   2.9478   4.1614   4.1836   4.2044
  4.2231   4.2513   4.3177   4.4616   4.4625   4.4754   4.5001   4.5352
  4.6004   4.7232   4.8450   6.5102   6.5224   6.5509   6.8927   6.9266
  6.9567   7.5828  14.6932  14.7963  14.8957  28.9369  29.5045  29.5145
 29.5334  29.8522  29.8574  29.8648  29.8822  29.9732  36.6962  68.7357
130.5635 130.5709 130.5947 154.3209 166.17191912.2404
 --------------------------------------------------------------

          Ground-State Mulliken Net Atomic Charges

     Atom                 Charge (a.u.)
  ----------------------------------------
      1 I                     0.145983
      2 N                    -0.417429
      3 P                     0.444548
      4 F                    -0.173103
  ----------------------------------------
  Sum of atomic charges =     0.000000

 -----------------------------------------------------------------
                    Cartesian Multipole Moments
 -----------------------------------------------------------------
    Charge (ESU x 10^10)
                 0.0000
    Dipole Moment (Debye)
         X       1.1069      Y      -2.1822      Z       0.0019
       Tot       2.4469
    Quadrupole Moments (Debye-Ang)
        XX     -52.9448     XY       3.3868     YY     -54.2794
        XZ      -0.0047     YZ       0.0019     ZZ     -51.1413
    Octopole Moments (Debye-Ang^2)
       XXX      63.0270    XXY     -10.3672    XYY      12.2827
       YYY       1.9821    XXZ      -0.0040    XYZ      -0.0032
       YYZ      -0.0136    XZZ       6.5137    YZZ       0.6044
       ZZZ      -0.0345
    Hexadecapole Moments (Debye-Ang^3)
      XXXX    -966.5498   XXXY      11.6845   XXYY    -173.1493
      XYYY      -8.4133   YYYY    -112.6997   XXXZ       0.0432
      XXYZ       0.0125   XYYZ       0.0257   YYYZ       0.0242
      XXZZ    -157.7365   XYZZ      -2.0967   YYZZ     -29.3096
      XZZZ       0.0627   YZZZ       0.0211   ZZZZ     -66.5875
 -----------------------------------------------------------------
 DrvMan completing analytic gradient of the correlated energy
 Correlated dipole moment
            1
    1   0.4355040
    2  -0.8585610
    3   0.0007669
 Energy read as -7412.166331709
 Full Analytical Gradient: (in a.u., or Hartree/Bohr)
             1             2             3             4
    1    0.00000340    0.00005023   -0.00006836    0.00001473
    2   -0.00000463    0.00001668    0.00003700   -0.00004905
    3   -0.00000732    0.00000986    0.00000605   -0.00000859
 Gradient time:  CPU 0.80 s  wall 0.79 s
 ----------------------------------------------------------------
             Standard Nuclear Orientation (Angstroms)
    I     Atom           X                Y                Z
 ----------------------------------------------------------------
    1      I       1.1893906736    -0.0020770529    -0.0000000000
    2      N      -0.7928555516     0.6214516623     0.0000000000
    3      P      -1.8859005335    -0.4994072564     0.0000000000
    4      F      -3.2433565377     0.3612256680    -0.0000000000
 ----------------------------------------------------------------
 Nuclear Repulsion Energy =   379.7413869170 hartrees
 There are       42 alpha and       42 beta electrons

                       Distance Matrix (Angstroms)
             I (  1)   N (  2)   P (  3)
   N (  2)  2.078001
   P (  3)  3.115245  1.565590
   F (  4)  4.447610  2.464279  1.607288

 Requested basis set is 6-311++G(d,p)
 There are 49 shells and 136 basis functions
 A cutoff of  1.0D-14 yielded   1039 shell pairs
 There are      8415 function pairs (      9440 Cartesian)
 Smallest overlap matrix eigenvalue = 2.37E-03
 Guess MOs from SCF MO coefficient file

 -----------------------------------------------------------------------
  General SCF calculation program by
  Eric Jon Sundstrom, Paul Horn, Yuezhi Mao, Dmitri Zuev, Alec White,
  David Stuck, Shaama M.S., Shane Yost, Joonho Lee, David Small,
  Daniel Levine, Susi Lehtola, Hugh Burton, Evgeny Epifanovsky
 -----------------------------------------------------------------------
 Hartree-Fock
 using 6 threads for integral computing
 -------------------------------------------------------
 OpenMP Integral computing Module                
 Release: version 2.0, May 2017, Q-Chem Inc. Pleasanton 
 -------------------------------------------------------
 A restricted SCF calculation will be
 performed using DIIS
 SCF converges when DIIS error is below 1.0e-08
 ---------------------------------------
  Cycle       Energy         DIIS error
 ---------------------------------------
    1   -7411.4518515829      1.61e-05  
    2   -7411.4518523178      4.69e-06  
    3   -7411.4518523998      2.69e-06  
    4   -7411.4518524196      8.66e-07  
    5   -7411.4518524255      4.90e-07  
    6   -7411.4518524275      2.79e-07  
    7   -7411.4518524287      1.04e-07  
    8   -7411.4518524290      2.55e-08  
    9   -7411.4518524289      1.09e-08  
   10   -7411.4518524290      4.06e-09  Convergence criterion met
 ---------------------------------------
 SCF time:   CPU 7.20s  wall 2.00s 
 SCF   energy in the final basis set =    -7411.4518524290
 Total energy in the final basis set =    -7411.4518524290


 ------------------------------------------------------------------------------

   CCMAN2: suite of methods based on coupled cluster
           and equation of motion theories.

   Components:
   * libvmm-1.3-trunk
     by Evgeny Epifanovsky, Ilya Kaliman.
   * libtensor-2.5-trunk
     by Evgeny Epifanovsky, Michael Wormit, Dmitry Zuev, Sam Manzer, 
        Ilya Kaliman.
   * libcc-2.5-trunk
     by Evgeny Epifanovsky, Arik Landau, Tomasz Kus, Kirill Khistyaev, 
        Dmitry Zuev, Prashant Manohar, Xintian Feng, Anna Krylov, 
        Matthew Goldey, Alec White, Thomas Jagau, Kaushik Nanda, 
        Anastasia Gunina, Alexander Kunitsa, Joonho Lee.

   CCMAN original authors:
   Anna I. Krylov, C. David Sherrill, Steven R. Gwaltney,
   Edward F. C. Byrd (2000)
   Sergey V. Levchenko, Lyudmila V. Slipchenko, Tao Wang,
   Ana-Maria C. Cristian (2003)
   Piotr A. Pieniazek, C. Melania Oana, Evgeny Epifanovsky (2007)
   Prashant Manohar (2009)

 ------------------------------------------------------------------------------


 Allocating and initializing 30808MB of RAM...
 Calculation will run on 6 cores.


 Alpha MOs, Restricted
 -- Occupied --                  
******* -180.90 -169.71 -169.71 -169.71  -80.07  -37.96  -33.15
  1 A     2 A     3 A     4 A     5 A     6 A     7 A     8 A                  
-33.139 -33.139 -26.327 -24.330 -24.328 -24.328 -24.322 -24.322
  9 A    10 A    11 A    12 A    13 A    14 A    15 A    16 A                  
-15.625  -7.610  -7.273  -5.508  -5.504  -5.502  -5.502  -5.493
 17 A    18 A    19 A    20 A    21 A    22 A    23 A    24 A                  
 -5.493  -2.432  -2.426  -2.425  -2.408  -2.408  -1.633  -1.185
 25 A    26 A    27 A    28 A    29 A    30 A    31 A    32 A                  
 -0.878  -0.797  -0.701  -0.699  -0.641  -0.521  -0.494  -0.458
 33 A    34 A    35 A    36 A    37 A    38 A    39 A    40 A                  
 -0.381  -0.374
 41 A    42 A                                                                  
 -- Virtual --                   
  0.013   0.033   0.064   0.074   0.089   0.089   0.145   0.202
 43 A    44 A    45 A    46 A    47 A    48 A    49 A    50 A                  
  0.224   0.234   0.243   0.284   0.303   0.309   0.333   0.333
 51 A    52 A    53 A    54 A    55 A    56 A    57 A    58 A                  
  0.366   0.388   0.415   0.445   0.478   0.514   0.569   0.596
 59 A    60 A    61 A    62 A    63 A    64 A    65 A    66 A                  
  0.603   0.632   0.662   0.785   0.835   0.876   0.884   0.917
 67 A    68 A    69 A    70 A    71 A    72 A    73 A    74 A                  
  0.985   1.069   1.127   1.153   1.333   1.421   1.521   1.540
 75 A    76 A    77 A    78 A    79 A    80 A    81 A    82 A                  
  1.561   1.575   1.631   1.652   1.767   1.858   1.912   2.238
 83 A    84 A    85 A    86 A    87 A    88 A    89 A    90 A                  
  2.288   2.414   2.435   2.558   2.948   4.161   4.183   4.204
 91 A    92 A    93 A    94 A    95 A    96 A    97 A    98 A                  
  4.223   4.251   4.318   4.462   4.463   4.475   4.500   4.535
 99 A   100 A   101 A   102 A   103 A   104 A   105 A   106 A                  
  4.601   4.723   4.845   6.510   6.522   6.551   6.892   6.926
107 A   108 A   109 A   110 A   111 A   112 A   113 A   114 A                  
  6.956   7.583  14.693  14.797  14.896  28.937  29.505  29.515
115 A   116 A   117 A   118 A   119 A   120 A   121 A   122 A                  
 29.533  29.852  29.857  29.865  29.882  29.973  36.696  68.736
123 A   124 A   125 A   126 A   127 A   128 A   129 A   130 A                  
130.564 130.571 130.595 154.321 166.1721912.241
131 A   132 A   133 A   134 A   135 A   136 A                                  

 Beta MOs, Restricted
 -- Occupied --                  
******* -180.90 -169.71 -169.71 -169.71  -80.07  -37.96  -33.15
  1 A     2 A     3 A     4 A     5 A     6 A     7 A     8 A                  
-33.139 -33.139 -26.327 -24.330 -24.328 -24.328 -24.322 -24.322
  9 A    10 A    11 A    12 A    13 A    14 A    15 A    16 A                  
-15.625  -7.610  -7.273  -5.508  -5.504  -5.502  -5.502  -5.493
 17 A    18 A    19 A    20 A    21 A    22 A    23 A    24 A                  
 -5.493  -2.432  -2.426  -2.425  -2.408  -2.408  -1.633  -1.185
 25 A    26 A    27 A    28 A    29 A    30 A    31 A    32 A                  
 -0.878  -0.797  -0.701  -0.699  -0.641  -0.521  -0.494  -0.458
 33 A    34 A    35 A    36 A    37 A    38 A    39 A    40 A                  
 -0.381  -0.374
 41 A    42 A                                                                  
 -- Virtual --                   
  0.013   0.033   0.064   0.074   0.089   0.089   0.145   0.202
 43 A    44 A    45 A    46 A    47 A    48 A    49 A    50 A                  
  0.224   0.234   0.243   0.284   0.303   0.309   0.333   0.333
 51 A    52 A    53 A    54 A    55 A    56 A    57 A    58 A                  
  0.366   0.388   0.415   0.445   0.478   0.514   0.569   0.596
 59 A    60 A    61 A    62 A    63 A    64 A    65 A    66 A                  
  0.603   0.632   0.662   0.785   0.835   0.876   0.884   0.917
 67 A    68 A    69 A    70 A    71 A    72 A    73 A    74 A                  
  0.985   1.069   1.127   1.153   1.333   1.421   1.521   1.540
 75 A    76 A    77 A    78 A    79 A    80 A    81 A    82 A                  
  1.561   1.575   1.631   1.652   1.767   1.858   1.912   2.238
 83 A    84 A    85 A    86 A    87 A    88 A    89 A    90 A                  
  2.288   2.414   2.435   2.558   2.948   4.161   4.183   4.204
 91 A    92 A    93 A    94 A    95 A    96 A    97 A    98 A                  
  4.223   4.251   4.318   4.462   4.463   4.475   4.500   4.535
 99 A   100 A   101 A   102 A   103 A   104 A   105 A   106 A                  
  4.601   4.723   4.845   6.510   6.522   6.551   6.892   6.926
107 A   108 A   109 A   110 A   111 A   112 A   113 A   114 A                  
  6.956   7.583  14.693  14.797  14.896  28.937  29.505  29.515
115 A   116 A   117 A   118 A   119 A   120 A   121 A   122 A                  
 29.533  29.852  29.857  29.865  29.882  29.973  36.696  68.736
123 A   124 A   125 A   126 A   127 A   128 A   129 A   130 A                  
130.564 130.571 130.595 154.321 166.1721912.241
131 A   132 A   133 A   134 A   135 A   136 A                                  

 Occupation and symmetry of molecular orbitals

 Point group: C1 (1 irreducible representation).

                           A     All 
 -------------------------------------
 All molecular orbitals:
  - Alpha                  136   136 
  - Beta                   136   136 
 -------------------------------------
 Alpha orbitals:
  - Frozen occupied        25    25  
  - Active occupied        17    17  
  - Active virtual         94    94  
  - Frozen virtual         0     0   
 -------------------------------------
 Beta orbitals:
  - Frozen occupied        25    25  
  - Active occupied        17    17  
  - Active virtual         94    94  
  - Frozen virtual         0     0   
 -------------------------------------

 Import integrals:   CPU 0.00 s  wall 0.00 s

 Import integrals:   CPU 55.64 s  wall 9.63 s

 MP2 amplitudes:   CPU 0.13 s  wall 0.09 s

Running a double precision version
           CCSD T amplitudes will be solved using DIIS.

           Start     Size      MaxIter   EConv     TConv     
           3         7         100       1.00e-07  1.00e-05  
 ------------------------------------------------------------------------------
           Energy (a.u.)   Ediff      Tdiff       Comment
 ------------------------------------------------------------------------------
         -7412.16086362                           
     1   -7412.13874527   2.21e-02   7.56e-01     
     2   -7412.16510071   2.64e-02   1.15e-01     
     3   -7412.16254365   2.56e-03   5.17e-02     
     4   -7412.16538108   2.84e-03   1.88e-02     Switched to DIIS steps.
     5   -7412.16624427   8.63e-04   1.16e-02     
     6   -7412.16632754   8.33e-05   3.01e-03     
     7   -7412.16632575   1.79e-06   1.37e-03     
     8   -7412.16632888   3.13e-06   3.89e-04     
     9   -7412.16633153   2.65e-06   2.22e-04     
    10   -7412.16633068   8.43e-07   7.95e-05     
    11   -7412.16633135   6.68e-07   3.83e-05     
    12   -7412.16633127   8.22e-08   2.25e-05     
    13   -7412.16633128   1.34e-08   7.70e-06     
 ------------------------------------------------------------------------------
         -7412.16633128                           CCSD T converged.

End of double precision
 SCF energy                 = -7411.45185243
 MP2 energy                 = -7412.16086362
 CCSD correlation energy     =    -0.71447885
 CCSD total energy           = -7412.16633128

 CCSD  T1^2 = 0.0149  T2^2 = 0.2538  Leading amplitudes:

 Amplitude    Orbitals with energies
 -0.0287       36 (A) A                  ->    43 (A) A                   
              -0.6993                          0.0133                     
 -0.0287       36 (A) B                  ->    43 (A) B                   
              -0.6993                          0.0133                     
 -0.0260       42 (A) A                  ->    43 (A) A                   
              -0.3742                          0.0133                     
 -0.0260       42 (A) B                  ->    43 (A) B                   
              -0.3742                          0.0133                     

 Amplitude    Orbitals with energies
 -0.0664       39 (A) A      39 (A) B    ->    43 (A) A      43 (A) B     
              -0.4938       -0.4938            0.0133        0.0133       
  0.0664       39 (A) A      39 (A) B    ->    43 (A) B      43 (A) A     
              -0.4938       -0.4938            0.0133        0.0133       
  0.0664       39 (A) B      39 (A) A    ->    43 (A) A      43 (A) B     
              -0.4938       -0.4938            0.0133        0.0133       
 -0.0664       39 (A) B      39 (A) A    ->    43 (A) B      43 (A) A     
              -0.4938       -0.4938            0.0133        0.0133       

 Computing CCSD intemediates for later calculations in double precision
 Finished.

Running a double precision version
           CCSD Lambda amplitudes will be solved using DIIS.
           Start     Size      MaxIter   EConv     LConv     
           3         7         100       1.00e-07  1.00e-05  
 ------------------------------------------------------------------------------
            Enorm      Ldiff       Comment
 ------------------------------------------------------------------------------
     1     5.36e-02   3.55e-02     
     2     1.71e-02   7.48e-03     
     3     6.92e-03   1.40e-03     
     4     3.91e-03   1.33e-03     Switched to DIIS steps.
     5     1.11e-03   7.13e-04     
     6     5.50e-04   1.50e-04     
     7     1.84e-04   4.75e-05     
     8     8.73e-05   5.00e-06     
     9     3.63e-05   1.79e-08     
    10     1.76e-05   1.86e-07     
    11     9.03e-06   8.80e-08     
    12     4.03e-06   2.82e-07     
    13     2.22e-06   7.19e-08     
    14     1.01e-06   4.83e-08     
    15     4.62e-07   2.36e-08     
    16     2.27e-07   3.91e-08     
    17     9.73e-08   1.30e-08     
 ------------------------------------------------------------------------------
                                   CCSD Lambda converged.

 Computing density matrices in double precision...
           Orbital response amplitudes will be solved using DIIS.
           Start     Size      MaxIter   EConv     LConv     
           3         7         100       1.00e-06  1.00e-06  
 ------------------------------------------------------------------------------
            Enorm      Ldiff       Comment
 ------------------------------------------------------------------------------
     1     8.87e-02   1.35e-02     
     2     5.04e-02   1.33e-02     
     3     6.02e-02   1.49e-02     
     4     1.57e-02   1.59e-02     Switched to DIIS steps.
     5     3.52e-03   4.73e-03     
     6     1.05e-03   6.53e-04     
     7     5.11e-04   8.46e-05     
     8     1.40e-04   1.20e-04     
     9     2.65e-05   2.78e-06     
    10     1.04e-05   1.32e-06     
    11     4.45e-06   8.62e-07     
    12     1.66e-06   6.26e-07     
    13     6.89e-07   1.21e-07     
 ------------------------------------------------------------------------------
                                   Orbital response converged.

 Computing density matrices... Done.
 CCSD calculation:   CPU 1615.26 s  wall 280.16 s

 Transferring MO TPDM to AO TPDM
 Transferring g2_o1o1o1o1
 Transferring g2_o1o1o1v1
 Transferring g2_o1o1v1v1
 Transferring g2_o1v1o1v1
 Transferring g2_o1v1v1v1
 Transferring g2_v1v1v1v1
 Adding separable TPDM
 Computing TPDM gradient
 --------------------------------------------------------
 2e gradient
  Atom          X               Y               Z
 --------------------------------------------------------
    1        -52.067419        4.014909        0.000001  
    2          8.295379      -19.798072       -0.000002  
    3         21.989057       23.391804        0.000001  
    4         21.782983       -7.608641       -0.000000  
 --------------------------------------------------------
 --------------------------------------------------------
 Final gradient
  Atom          X               Y               Z
 --------------------------------------------------------
    1        -52.067419        4.014909        0.000001  
    2          8.295379      -19.798072       -0.000002  
    3         21.989057       23.391804        0.000001  
    4         21.782983       -7.608641       -0.000000  
 --------------------------------------------------------
 Analytic gradient from two-electron contribution:   CPU 290.38 s  wall 55.91 s

 Total ccman2 time:   CPU 1967.73 s  wall 347.35 s


 --------------------------------------------------------------

                    Orbital Energies (a.u.)
 --------------------------------------------------------------

 Alpha MOs
 -- Occupied --
********-180.9026-169.7095-169.7082-169.7082 -80.0749 -37.9563 -33.1455
-33.1394 -33.1394 -26.3270 -24.3297 -24.3277 -24.3277 -24.3218 -24.3218
-15.6251  -7.6105  -7.2727  -5.5083  -5.5036  -5.5019  -5.5017  -5.4934
 -5.4934  -2.4325  -2.4255  -2.4254  -2.4083  -2.4083  -1.6329  -1.1846
 -0.8783  -0.7966  -0.7010  -0.6993  -0.6413  -0.5206  -0.4938  -0.4584
 -0.3811  -0.3742
 -- Virtual --
  0.0133   0.0331   0.0639   0.0738   0.0888   0.0894   0.1452   0.2021
  0.2243   0.2337   0.2432   0.2836   0.3030   0.3092   0.3329   0.3334
  0.3655   0.3884   0.4148   0.4446   0.4779   0.5140   0.5690   0.5957
  0.6032   0.6315   0.6624   0.7852   0.8348   0.8756   0.8840   0.9169
  0.9848   1.0691   1.1275   1.1534   1.3328   1.4207   1.5206   1.5401
  1.5614   1.5754   1.6311   1.6524   1.7668   1.8577   1.9121   2.2376
  2.2876   2.4145   2.4346   2.5580   2.9479   4.1611   4.1833   4.2042
  4.2230   4.2514   4.3178   4.4620   4.4625   4.4754   4.5002   4.5353
  4.6009   4.7232   4.8450   6.5102   6.5225   6.5510   6.8925   6.9264
  6.9564   7.5833  14.6932  14.7966  14.8958  28.9370  29.5046  29.5146
 29.5335  29.8523  29.8575  29.8649  29.8823  29.9733  36.6963  68.7355
130.5636 130.5710 130.5948 154.3209 166.17231912.2405
 --------------------------------------------------------------

          Ground-State Mulliken Net Atomic Charges

     Atom                 Charge (a.u.)
  ----------------------------------------
      1 I                     0.145837
      2 N                    -0.417617
      3 P                     0.444148
      4 F                    -0.172368
  ----------------------------------------
  Sum of atomic charges =    -0.000000

 -----------------------------------------------------------------
                    Cartesian Multipole Moments
 -----------------------------------------------------------------
    Charge (ESU x 10^10)
                -0.0000
    Dipole Moment (Debye)
         X       1.0996      Y      -2.1810      Z       0.0000
       Tot       2.4425
    Quadrupole Moments (Debye-Ang)
        XX     -52.9189     XY       3.3828     YY     -54.2808
        XZ       0.0000     YZ       0.0000     ZZ     -51.1414
    Octopole Moments (Debye-Ang^2)
       XXX      62.8846    XXY     -10.3532    XYY      12.2750
       YYY       1.9863    XXZ       0.0000    XYZ      -0.0000
       YYZ       0.0000    XZZ       6.5032    YZZ       0.6053
       ZZZ       0.0000
    Hexadecapole Moments (Debye-Ang^3)
      XXXX    -965.8791   XXXY      11.6312   XXYY    -173.1084
      XYYY      -8.4300   YYYY    -112.7087   XXXZ       0.0000
      XXYZ       0.0000   XYYZ       0.0000   YYYZ       0.0000
      XXZZ    -157.6903   XYZZ      -2.1013   YYZZ     -29.3115
      XZZZ       0.0000   YZZZ       0.0000   ZZZZ     -66.5904
 -----------------------------------------------------------------
 DrvMan completing analytic gradient of the correlated energy
 Correlated dipole moment
            1
    1   0.4326323
    2  -0.8580736
    3   0.0000001
 Energy read as -7412.166331282
 Full Analytical Gradient: (in a.u., or Hartree/Bohr)
             1             2             3             4
    1   -0.00000212   -0.00001863   -0.00042428    0.00044502
    2   -0.00000355    0.00001746    0.00024602   -0.00025992
    3   -0.00000001    0.00000001   -0.00000001    0.00000000
 Gradient time:  CPU 0.78 s  wall 0.80 s
 ----------------------------------------------------------------
             Standard Nuclear Orientation (Angstroms)
    I     Atom           X                Y                Z
 ----------------------------------------------------------------
    1      I       1.1893906736    -0.0020770529    -0.0000000000
    2      N      -0.7928555516     0.6214516623     0.0000000000
    3      P      -1.8859005335    -0.4994072564     0.0000000000
    4      F      -3.2453565377     0.3612256680    -0.0000000000
 ----------------------------------------------------------------
 Nuclear Repulsion Energy =   379.6583823319 hartrees
 There are       42 alpha and       42 beta electrons

                       Distance Matrix (Angstroms)
             I (  1)   N (  2)   P (  3)
   N (  2)  2.078001
   P (  3)  3.115245  1.565590
   F (  4)  4.449604  2.466268  1.608978

 Requested basis set is 6-311++G(d,p)
 There are 49 shells and 136 basis functions
 A cutoff of  1.0D-14 yielded   1039 shell pairs
 There are      8415 function pairs (      9440 Cartesian)
 Smallest overlap matrix eigenvalue = 2.37E-03
 Guess MOs from SCF MO coefficient file

 -----------------------------------------------------------------------
  General SCF calculation program by
  Eric Jon Sundstrom, Paul Horn, Yuezhi Mao, Dmitri Zuev, Alec White,
  David Stuck, Shaama M.S., Shane Yost, Joonho Lee, David Small,
  Daniel Levine, Susi Lehtola, Hugh Burton, Evgeny Epifanovsky
 -----------------------------------------------------------------------
 Hartree-Fock
 using 6 threads for integral computing
 -------------------------------------------------------
 OpenMP Integral computing Module                
 Release: version 2.0, May 2017, Q-Chem Inc. Pleasanton 
 -------------------------------------------------------
 A restricted SCF calculation will be
 performed using DIIS
 SCF converges when DIIS error is below 1.0e-08
 ---------------------------------------
  Cycle       Energy         DIIS error
 ---------------------------------------
    1   -7411.4517938109      2.46e-05  
    2   -7411.4517950591      7.15e-06  
    3   -7411.4517951506      4.05e-06  
    4   -7411.4517951788      8.79e-07  
    5   -7411.4517951812      4.53e-07  
    6   -7411.4517951818      1.38e-07  
    7   -7411.4517951820      6.34e-08  
    8   -7411.4517951820      2.47e-08  
    9   -7411.4517951820      8.57e-09  Convergence criterion met
 ---------------------------------------
 SCF time:   CPU 6.44s  wall 1.00s 
 SCF   energy in the final basis set =    -7411.4517951820
 Total energy in the final basis set =    -7411.4517951820


 ------------------------------------------------------------------------------

   CCMAN2: suite of methods based on coupled cluster
           and equation of motion theories.

   Components:
   * libvmm-1.3-trunk
     by Evgeny Epifanovsky, Ilya Kaliman.
   * libtensor-2.5-trunk
     by Evgeny Epifanovsky, Michael Wormit, Dmitry Zuev, Sam Manzer, 
        Ilya Kaliman.
   * libcc-2.5-trunk
     by Evgeny Epifanovsky, Arik Landau, Tomasz Kus, Kirill Khistyaev, 
        Dmitry Zuev, Prashant Manohar, Xintian Feng, Anna Krylov, 
        Matthew Goldey, Alec White, Thomas Jagau, Kaushik Nanda, 
        Anastasia Gunina, Alexander Kunitsa, Joonho Lee.

   CCMAN original authors:
   Anna I. Krylov, C. David Sherrill, Steven R. Gwaltney,
   Edward F. C. Byrd (2000)
   Sergey V. Levchenko, Lyudmila V. Slipchenko, Tao Wang,
   Ana-Maria C. Cristian (2003)
   Piotr A. Pieniazek, C. Melania Oana, Evgeny Epifanovsky (2007)
   Prashant Manohar (2009)

 ------------------------------------------------------------------------------


 Allocating and initializing 30808MB of RAM...
 Calculation will run on 6 cores.


 Alpha MOs, Restricted
 -- Occupied --                  
******* -180.90 -169.71 -169.71 -169.71  -80.08  -37.96  -33.15
  1 A     2 A     3 A     4 A     5 A     6 A     7 A     8 A                  
-33.139 -33.139 -26.327 -24.330 -24.328 -24.328 -24.322 -24.322
  9 A    10 A    11 A    12 A    13 A    14 A    15 A    16 A                  
-15.625  -7.611  -7.273  -5.508  -5.504  -5.502  -5.502  -5.494
 17 A    18 A    19 A    20 A    21 A    22 A    23 A    24 A                  
 -5.493  -2.433  -2.426  -2.426  -2.408  -2.408  -1.632  -1.185
 25 A    26 A    27 A    28 A    29 A    30 A    31 A    32 A                  
 -0.878  -0.796  -0.700  -0.699  -0.641  -0.521  -0.494  -0.458
 33 A    34 A    35 A    36 A    37 A    38 A    39 A    40 A                  
 -0.381  -0.374
 41 A    42 A                                                                  
 -- Virtual --                   
  0.013   0.033   0.064   0.074   0.089   0.089   0.145   0.202
 43 A    44 A    45 A    46 A    47 A    48 A    49 A    50 A                  
  0.224   0.234   0.243   0.284   0.303   0.309   0.333   0.333
 51 A    52 A    53 A    54 A    55 A    56 A    57 A    58 A                  
  0.366   0.388   0.415   0.444   0.478   0.514   0.569   0.596
 59 A    60 A    61 A    62 A    63 A    64 A    65 A    66 A                  
  0.603   0.631   0.662   0.785   0.835   0.875   0.884   0.917
 67 A    68 A    69 A    70 A    71 A    72 A    73 A    74 A                  
  0.985   1.069   1.127   1.153   1.333   1.421   1.520   1.540
 75 A    76 A    77 A    78 A    79 A    80 A    81 A    82 A                  
  1.562   1.576   1.631   1.653   1.767   1.858   1.912   2.238
 83 A    84 A    85 A    86 A    87 A    88 A    89 A    90 A                  
  2.287   2.414   2.434   2.558   2.948   4.162   4.184   4.205
 91 A    92 A    93 A    94 A    95 A    96 A    97 A    98 A                  
  4.223   4.251   4.318   4.461   4.462   4.475   4.500   4.535
 99 A   100 A   101 A   102 A   103 A   104 A   105 A   106 A                  
  4.600   4.723   4.845   6.510   6.522   6.551   6.893   6.927
107 A   108 A   109 A   110 A   111 A   112 A   113 A   114 A                  
  6.957   7.582  14.693  14.796  14.896  28.937  29.504  29.514
115 A   116 A   117 A   118 A   119 A   120 A   121 A   122 A                  
 29.533  29.852  29.857  29.865  29.882  29.973  36.696  68.736
123 A   124 A   125 A   126 A   127 A   128 A   129 A   130 A                  
130.563 130.571 130.595 154.321 166.1721912.240
131 A   132 A   133 A   134 A   135 A   136 A                                  

 Beta MOs, Restricted
 -- Occupied --                  
******* -180.90 -169.71 -169.71 -169.71  -80.08  -37.96  -33.15
  1 A     2 A     3 A     4 A     5 A     6 A     7 A     8 A                  
-33.139 -33.139 -26.327 -24.330 -24.328 -24.328 -24.322 -24.322
  9 A    10 A    11 A    12 A    13 A    14 A    15 A    16 A                  
-15.625  -7.611  -7.273  -5.508  -5.504  -5.502  -5.502  -5.494
 17 A    18 A    19 A    20 A    21 A    22 A    23 A    24 A                  
 -5.493  -2.433  -2.426  -2.426  -2.408  -2.408  -1.632  -1.185
 25 A    26 A    27 A    28 A    29 A    30 A    31 A    32 A                  
 -0.878  -0.796  -0.700  -0.699  -0.641  -0.521  -0.494  -0.458
 33 A    34 A    35 A    36 A    37 A    38 A    39 A    40 A                  
 -0.381  -0.374
 41 A    42 A                                                                  
 -- Virtual --                   
  0.013   0.033   0.064   0.074   0.089   0.089   0.145   0.202
 43 A    44 A    45 A    46 A    47 A    48 A    49 A    50 A                  
  0.224   0.234   0.243   0.284   0.303   0.309   0.333   0.333
 51 A    52 A    53 A    54 A    55 A    56 A    57 A    58 A                  
  0.366   0.388   0.415   0.444   0.478   0.514   0.569   0.596
 59 A    60 A    61 A    62 A    63 A    64 A    65 A    66 A                  
  0.603   0.631   0.662   0.785   0.835   0.875   0.884   0.917
 67 A    68 A    69 A    70 A    71 A    72 A    73 A    74 A                  
  0.985   1.069   1.127   1.153   1.333   1.421   1.520   1.540
 75 A    76 A    77 A    78 A    79 A    80 A    81 A    82 A                  
  1.562   1.576   1.631   1.653   1.767   1.858   1.912   2.238
 83 A    84 A    85 A    86 A    87 A    88 A    89 A    90 A                  
  2.287   2.414   2.434   2.558   2.948   4.162   4.184   4.205
 91 A    92 A    93 A    94 A    95 A    96 A    97 A    98 A                  
  4.223   4.251   4.318   4.461   4.462   4.475   4.500   4.535
 99 A   100 A   101 A   102 A   103 A   104 A   105 A   106 A                  
  4.600   4.723   4.845   6.510   6.522   6.551   6.893   6.927
107 A   108 A   109 A   110 A   111 A   112 A   113 A   114 A                  
  6.957   7.582  14.693  14.796  14.896  28.937  29.504  29.514
115 A   116 A   117 A   118 A   119 A   120 A   121 A   122 A                  
 29.533  29.852  29.857  29.865  29.882  29.973  36.696  68.736
123 A   124 A   125 A   126 A   127 A   128 A   129 A   130 A                  
130.563 130.571 130.595 154.321 166.1721912.240
131 A   132 A   133 A   134 A   135 A   136 A                                  

 Occupation and symmetry of molecular orbitals

 Point group: C1 (1 irreducible representation).

                           A     All 
 -------------------------------------
 All molecular orbitals:
  - Alpha                  136   136 
  - Beta                   136   136 
 -------------------------------------
 Alpha orbitals:
  - Frozen occupied        25    25  
  - Active occupied        17    17  
  - Active virtual         94    94  
  - Frozen virtual         0     0   
 -------------------------------------
 Beta orbitals:
  - Frozen occupied        25    25  
  - Active occupied        17    17  
  - Active virtual         94    94  
  - Frozen virtual         0     0   
 -------------------------------------

 Import integrals:   CPU 0.00 s  wall 0.00 s

 Import integrals:   CPU 56.36 s  wall 9.84 s

 MP2 amplitudes:   CPU 0.14 s  wall 0.09 s

Running a double precision version
           CCSD T amplitudes will be solved using DIIS.

           Start     Size      MaxIter   EConv     TConv     
           3         7         100       1.00e-07  1.00e-05  
 ------------------------------------------------------------------------------
           Energy (a.u.)   Ediff      Tdiff       Comment
 ------------------------------------------------------------------------------
         -7412.16087512                           
     1   -7412.13872718   2.21e-02   7.56e-01     
     2   -7412.16510359   2.64e-02   1.15e-01     
     3   -7412.16253882   2.56e-03   5.18e-02     
     4   -7412.16537980   2.84e-03   1.89e-02     Switched to DIIS steps.
     5   -7412.16624377   8.64e-04   1.16e-02     
     6   -7412.16632757   8.38e-05   3.02e-03     
     7   -7412.16632580   1.77e-06   1.37e-03     
     8   -7412.16632892   3.12e-06   3.90e-04     
     9   -7412.16633158   2.66e-06   2.22e-04     
    10   -7412.16633073   8.47e-07   7.97e-05     
    11   -7412.16633141   6.75e-07   3.86e-05     
    12   -7412.16633133   8.15e-08   2.26e-05     
    13   -7412.16633134   1.43e-08   7.74e-06     
 ------------------------------------------------------------------------------
         -7412.16633134                           CCSD T converged.

End of double precision
 SCF energy                 = -7411.45179518
 MP2 energy                 = -7412.16087512
 CCSD correlation energy     =    -0.71453616
 CCSD total energy           = -7412.16633134

 CCSD  T1^2 = 0.0149  T2^2 = 0.2538  Leading amplitudes:

 Amplitude    Orbitals with energies
  0.0288       36 (A) A                  ->    43 (A) A                   
              -0.6987                          0.0132                     
  0.0288       36 (A) B                  ->    43 (A) B                   
              -0.6987                          0.0132                     
  0.0259       42 (A) A                  ->    43 (A) A                   
              -0.3743                          0.0132                     
  0.0259       42 (A) B                  ->    43 (A) B                   
              -0.3743                          0.0132                     

 Amplitude    Orbitals with energies
 -0.0665       39 (A) A      39 (A) B    ->    43 (A) A      43 (A) B     
              -0.4939       -0.4939            0.0132        0.0132       
  0.0665       39 (A) A      39 (A) B    ->    43 (A) B      43 (A) A     
              -0.4939       -0.4939            0.0132        0.0132       
  0.0665       39 (A) B      39 (A) A    ->    43 (A) A      43 (A) B     
              -0.4939       -0.4939            0.0132        0.0132       
 -0.0665       39 (A) B      39 (A) A    ->    43 (A) B      43 (A) A     
              -0.4939       -0.4939            0.0132        0.0132       

 Computing CCSD intemediates for later calculations in double precision
 Finished.

Running a double precision version
           CCSD Lambda amplitudes will be solved using DIIS.
           Start     Size      MaxIter   EConv     LConv     
           3         7         100       1.00e-07  1.00e-05  
 ------------------------------------------------------------------------------
            Enorm      Ldiff       Comment
 ------------------------------------------------------------------------------
     1     5.37e-02   3.55e-02     
     2     1.72e-02   7.49e-03     
     3     6.94e-03   1.40e-03     
     4     3.92e-03   1.33e-03     Switched to DIIS steps.
     5     1.11e-03   7.14e-04     
     6     5.51e-04   1.51e-04     
     7     1.85e-04   4.76e-05     
     8     8.76e-05   5.00e-06     
     9     3.65e-05   3.77e-08     
    10     1.77e-05   1.98e-07     
    11     9.09e-06   8.38e-08     
    12     4.06e-06   2.81e-07     
    13     2.23e-06   7.22e-08     
    14     1.01e-06   4.89e-08     
    15     4.64e-07   2.37e-08     
    16     2.28e-07   3.92e-08     
    17     9.77e-08   1.31e-08     
 ------------------------------------------------------------------------------
                                   CCSD Lambda converged.

 Computing density matrices in double precision...
           Orbital response amplitudes will be solved using DIIS.
           Start     Size      MaxIter   EConv     LConv     
           3         7         100       1.00e-06  1.00e-06  
 ------------------------------------------------------------------------------
            Enorm      Ldiff       Comment
 ------------------------------------------------------------------------------
     1     8.88e-02   1.34e-02     
     2     5.05e-02   1.33e-02     
     3     6.03e-02   1.50e-02     
     4     1.57e-02   1.59e-02     Switched to DIIS steps.
     5     3.53e-03   4.73e-03     
     6     1.05e-03   6.55e-04     
     7     5.12e-04   8.50e-05     
     8     1.41e-04   1.20e-04     
     9     2.65e-05   2.81e-06     
    10     1.04e-05   1.31e-06     
    11     4.49e-06   8.74e-07     
    12     1.67e-06   6.32e-07     
    13     6.97e-07   1.22e-07     
 ------------------------------------------------------------------------------
                                   Orbital response converged.

 Computing density matrices... Done.
 CCSD calculation:   CPU 1617.16 s  wall 280.48 s

 Transferring MO TPDM to AO TPDM
 Transferring g2_o1o1o1o1
 Transferring g2_o1o1o1v1
 Transferring g2_o1o1v1v1
 Transferring g2_o1v1o1v1
 Transferring g2_o1v1v1v1
 Transferring g2_v1v1v1v1
 Adding separable TPDM
 Computing TPDM gradient
 --------------------------------------------------------
 2e gradient
  Atom          X               Y               Z
 --------------------------------------------------------
    1        -52.063035        4.015211        0.000000  
    2          8.296100      -19.797819        0.000000  
    3         22.004395       23.368191        0.000000  
    4         21.762539       -7.585583       -0.000000  
 --------------------------------------------------------
 --------------------------------------------------------
 Final gradient
  Atom          X               Y               Z
 --------------------------------------------------------
    1        -52.063035        4.015211        0.000000  
    2          8.296100      -19.797819        0.000000  
    3         22.004395       23.368191        0.000000  
    4         21.762539       -7.585583       -0.000000  
 --------------------------------------------------------
 Analytic gradient from two-electron contribution:   CPU 291.64 s  wall 57.22 s

 Total ccman2 time:   CPU 1970.51 s  wall 348.99 s


 --------------------------------------------------------------

                    Orbital Energies (a.u.)
 --------------------------------------------------------------

 Alpha MOs
 -- Occupied --
********-180.9028-169.7097-169.7083-169.7083 -80.0751 -37.9564 -33.1457
-33.1395 -33.1395 -26.3266 -24.3299 -24.3278 -24.3278 -24.3220 -24.3220
-15.6253  -7.6106  -7.2729  -5.5084  -5.5037  -5.5020  -5.5018  -5.4936
 -5.4935  -2.4326  -2.4256  -2.4255  -2.4085  -2.4085  -1.6321  -1.1847
 -0.8782  -0.7962  -0.7004  -0.6987  -0.6413  -0.5208  -0.4939  -0.4585
 -0.3812  -0.3743
 -- Virtual --
  0.0132   0.0330   0.0639   0.0738   0.0887   0.0894   0.1450   0.2021
  0.2243   0.2336   0.2431   0.2836   0.3029   0.3092   0.3328   0.3334
  0.3656   0.3884   0.4147   0.4443   0.4778   0.5138   0.5689   0.5956
  0.6030   0.6315   0.6623   0.7851   0.8345   0.8755   0.8839   0.9168
  0.9847   1.0690   1.1266   1.1533   1.3325   1.4206   1.5205   1.5400
  1.5616   1.5756   1.6312   1.6526   1.7667   1.8576   1.9123   2.2377
  2.2875   2.4143   2.4345   2.5579   2.9477   4.1616   4.1839   4.2045
  4.2231   4.2513   4.3175   4.4612   4.4624   4.4753   4.5001   4.5351
  4.5998   4.7231   4.8449   6.5101   6.5224   6.5508   6.8929   6.9269
  6.9570   7.5823  14.6931  14.7959  14.8956  28.9368  29.5045  29.5145
 29.5333  29.8522  29.8573  29.8647  29.8822  29.9732  36.6961  68.7358
130.5635 130.5709 130.5946 154.3208 166.17161912.2404
 --------------------------------------------------------------

          Ground-State Mulliken Net Atomic Charges

     Atom                 Charge (a.u.)
  ----------------------------------------
      1 I                     0.146129
      2 N                    -0.417241
      3 P                     0.444947
      4 F                    -0.173835
  ----------------------------------------
  Sum of atomic charges =    -0.000000

 -----------------------------------------------------------------
                    Cartesian Multipole Moments
 -----------------------------------------------------------------
    Charge (ESU x 10^10)
                 0.0000
    Dipole Moment (Debye)
         X       1.1142      Y      -2.1835      Z      -0.0000
       Tot       2.4513
    Quadrupole Moments (Debye-Ang)
        XX     -52.9706     XY       3.3908     YY     -54.2779
        XZ       0.0000     YZ       0.0000     ZZ     -51.1411
    Octopole Moments (Debye-Ang^2)
       XXX      63.1695    XXY     -10.3812    XYY      12.2905
       YYY       1.9780    XXZ      -0.0000    XYZ      -0.0000
       YYZ      -0.0000    XZZ       6.5243    YZZ       0.6034
       ZZZ      -0.0000
    Hexadecapole Moments (Debye-Ang^3)
      XXXX    -967.2209   XXXY      11.7379   XXYY    -173.1902
      XYYY      -8.3967   YYYY    -112.6907   XXXZ       0.0000
      XXYZ       0.0000   XYYZ       0.0000   YYYZ       0.0000
      XXZZ    -157.7828   XYZZ      -2.0920   YYZZ     -29.3076
      XZZZ       0.0000   YZZZ       0.0000   ZZZZ     -66.5843
 -----------------------------------------------------------------
 DrvMan completing analytic gradient of the correlated energy
 Correlated dipole moment
            1
    1   0.4383746
    2  -0.8590474
    3  -0.0000000
 Energy read as -7412.166331340
 Full Analytical Gradient: (in a.u., or Hartree/Bohr)
             1             2             3             4
    1    0.00000888    0.00011852    0.00028587   -0.00041326
    2   -0.00000574    0.00001557   -0.00017008    0.00016025
    3   -0.00000000    0.00000000   -0.00000000    0.00000000
 Gradient time:  CPU 0.75 s  wall 0.78 s
 ----------------------------------------------------------------
             Standard Nuclear Orientation (Angstroms)
    I     Atom           X                Y                Z
 ----------------------------------------------------------------
    1      I       1.1893906736    -0.0020770529    -0.0000000000
    2      N      -0.7928555516     0.6214516623     0.0000000000
    3      P      -1.8859005335    -0.4994072564     0.0000000000
    4      F      -3.2443565377     0.3622256680    -0.0000000000
 ----------------------------------------------------------------
 Nuclear Repulsion Energy =   379.6846196734 hartrees
 There are       42 alpha and       42 beta electrons

                       Distance Matrix (Angstroms)
             I (  1)   N (  2)   P (  3)
   N (  2)  2.078001
   P (  3)  3.115245  1.565590
   F (  4)  4.448689  2.465168  1.608668

 Requested basis set is 6-311++G(d,p)
 There are 49 shells and 136 basis functions
 A cutoff of  1.0D-14 yielded   1039 shell pairs
 There are      8415 function pairs (      9440 Cartesian)
 Smallest overlap matrix eigenvalue = 2.37E-03
 Guess MOs from SCF MO coefficient file

 -----------------------------------------------------------------------
  General SCF calculation program by
  Eric Jon Sundstrom, Paul Horn, Yuezhi Mao, Dmitri Zuev, Alec White,
  David Stuck, Shaama M.S., Shane Yost, Joonho Lee, David Small,
  Daniel Levine, Susi Lehtola, Hugh Burton, Evgeny Epifanovsky
 -----------------------------------------------------------------------
 Hartree-Fock
 using 6 threads for integral computing
 -------------------------------------------------------
 OpenMP Integral computing Module                
 Release: version 2.0, May 2017, Q-Chem Inc. Pleasanton 
 -------------------------------------------------------
 A restricted SCF calculation will be
 performed using DIIS
 SCF converges when DIIS error is below 1.0e-08
 ---------------------------------------
  Cycle       Energy         DIIS error
 ---------------------------------------
    1   -7411.4518008621      1.05e-05  
    2   -7411.4518011854      2.89e-06  
    3   -7411.4518012138      1.67e-06  
    4   -7411.4518012200      4.99e-07  
    5   -7411.4518012209      1.29e-07  
    6   -7411.4518012210      5.71e-08  
    7   -7411.4518012211      2.46e-08  
    8   -7411.4518012211      9.70e-09  Convergence criterion met
 ---------------------------------------
 SCF time:   CPU 5.74s  wall 1.00s 
 SCF   energy in the final basis set =    -7411.4518012211
 Total energy in the final basis set =    -7411.4518012211


 ------------------------------------------------------------------------------

   CCMAN2: suite of methods based on coupled cluster
           and equation of motion theories.

   Components:
   * libvmm-1.3-trunk
     by Evgeny Epifanovsky, Ilya Kaliman.
   * libtensor-2.5-trunk
     by Evgeny Epifanovsky, Michael Wormit, Dmitry Zuev, Sam Manzer, 
        Ilya Kaliman.
   * libcc-2.5-trunk
     by Evgeny Epifanovsky, Arik Landau, Tomasz Kus, Kirill Khistyaev, 
        Dmitry Zuev, Prashant Manohar, Xintian Feng, Anna Krylov, 
        Matthew Goldey, Alec White, Thomas Jagau, Kaushik Nanda, 
        Anastasia Gunina, Alexander Kunitsa, Joonho Lee.

   CCMAN original authors:
   Anna I. Krylov, C. David Sherrill, Steven R. Gwaltney,
   Edward F. C. Byrd (2000)
   Sergey V. Levchenko, Lyudmila V. Slipchenko, Tao Wang,
   Ana-Maria C. Cristian (2003)
   Piotr A. Pieniazek, C. Melania Oana, Evgeny Epifanovsky (2007)
   Prashant Manohar (2009)

 ------------------------------------------------------------------------------


 Allocating and initializing 30808MB of RAM...
 Calculation will run on 6 cores.


 Alpha MOs, Restricted
 -- Occupied --                  
******* -180.90 -169.71 -169.71 -169.71  -80.08  -37.96  -33.15
  1 A     2 A     3 A     4 A     5 A     6 A     7 A     8 A                  
-33.139 -33.139 -26.327 -24.330 -24.328 -24.328 -24.322 -24.322
  9 A    10 A    11 A    12 A    13 A    14 A    15 A    16 A                  
-15.625  -7.611  -7.273  -5.508  -5.504  -5.502  -5.502  -5.494
 17 A    18 A    19 A    20 A    21 A    22 A    23 A    24 A                  
 -5.493  -2.433  -2.426  -2.425  -2.408  -2.408  -1.632  -1.185
 25 A    26 A    27 A    28 A    29 A    30 A    31 A    32 A                  
 -0.878  -0.796  -0.701  -0.699  -0.641  -0.521  -0.494  -0.458
 33 A    34 A    35 A    36 A    37 A    38 A    39 A    40 A                  
 -0.381  -0.374
 41 A    42 A                                                                  
 -- Virtual --                   
  0.013   0.033   0.064   0.074   0.089   0.089   0.145   0.202
 43 A    44 A    45 A    46 A    47 A    48 A    49 A    50 A                  
  0.224   0.234   0.243   0.284   0.303   0.309   0.333   0.333
 51 A    52 A    53 A    54 A    55 A    56 A    57 A    58 A                  
  0.366   0.388   0.415   0.444   0.478   0.514   0.569   0.596
 59 A    60 A    61 A    62 A    63 A    64 A    65 A    66 A                  
  0.603   0.631   0.662   0.785   0.835   0.875   0.884   0.917
 67 A    68 A    69 A    70 A    71 A    72 A    73 A    74 A                  
  0.985   1.069   1.127   1.153   1.333   1.421   1.521   1.540
 75 A    76 A    77 A    78 A    79 A    80 A    81 A    82 A                  
  1.562   1.576   1.631   1.653   1.767   1.858   1.912   2.238
 83 A    84 A    85 A    86 A    87 A    88 A    89 A    90 A                  
  2.288   2.414   2.435   2.558   2.948   4.161   4.184   4.205
 91 A    92 A    93 A    94 A    95 A    96 A    97 A    98 A                  
  4.223   4.251   4.318   4.462   4.462   4.475   4.500   4.535
 99 A   100 A   101 A   102 A   103 A   104 A   105 A   106 A                  
  4.600   4.723   4.845   6.510   6.522   6.551   6.893   6.927
107 A   108 A   109 A   110 A   111 A   112 A   113 A   114 A                  
  6.957   7.583  14.693  14.796  14.896  28.937  29.505  29.515
115 A   116 A   117 A   118 A   119 A   120 A   121 A   122 A                  
 29.533  29.852  29.857  29.865  29.882  29.973  36.696  68.736
123 A   124 A   125 A   126 A   127 A   128 A   129 A   130 A                  
130.564 130.571 130.595 154.321 166.1721912.240
131 A   132 A   133 A   134 A   135 A   136 A                                  

 Beta MOs, Restricted
 -- Occupied --                  
******* -180.90 -169.71 -169.71 -169.71  -80.08  -37.96  -33.15
  1 A     2 A     3 A     4 A     5 A     6 A     7 A     8 A                  
-33.139 -33.139 -26.327 -24.330 -24.328 -24.328 -24.322 -24.322
  9 A    10 A    11 A    12 A    13 A    14 A    15 A    16 A                  
-15.625  -7.611  -7.273  -5.508  -5.504  -5.502  -5.502  -5.494
 17 A    18 A    19 A    20 A    21 A    22 A    23 A    24 A                  
 -5.493  -2.433  -2.426  -2.425  -2.408  -2.408  -1.632  -1.185
 25 A    26 A    27 A    28 A    29 A    30 A    31 A    32 A                  
 -0.878  -0.796  -0.701  -0.699  -0.641  -0.521  -0.494  -0.458
 33 A    34 A    35 A    36 A    37 A    38 A    39 A    40 A                  
 -0.381  -0.374
 41 A    42 A                                                                  
 -- Virtual --                   
  0.013   0.033   0.064   0.074   0.089   0.089   0.145   0.202
 43 A    44 A    45 A    46 A    47 A    48 A    49 A    50 A                  
  0.224   0.234   0.243   0.284   0.303   0.309   0.333   0.333
 51 A    52 A    53 A    54 A    55 A    56 A    57 A    58 A                  
  0.366   0.388   0.415   0.444   0.478   0.514   0.569   0.596
 59 A    60 A    61 A    62 A    63 A    64 A    65 A    66 A                  
  0.603   0.631   0.662   0.785   0.835   0.875   0.884   0.917
 67 A    68 A    69 A    70 A    71 A    72 A    73 A    74 A                  
  0.985   1.069   1.127   1.153   1.333   1.421   1.521   1.540
 75 A    76 A    77 A    78 A    79 A    80 A    81 A    82 A                  
  1.562   1.576   1.631   1.653   1.767   1.858   1.912   2.238
 83 A    84 A    85 A    86 A    87 A    88 A    89 A    90 A                  
  2.288   2.414   2.435   2.558   2.948   4.161   4.184   4.205
 91 A    92 A    93 A    94 A    95 A    96 A    97 A    98 A                  
  4.223   4.251   4.318   4.462   4.462   4.475   4.500   4.535
 99 A   100 A   101 A   102 A   103 A   104 A   105 A   106 A                  
  4.600   4.723   4.845   6.510   6.522   6.551   6.893   6.927
107 A   108 A   109 A   110 A   111 A   112 A   113 A   114 A                  
  6.957   7.583  14.693  14.796  14.896  28.937  29.505  29.515
115 A   116 A   117 A   118 A   119 A   120 A   121 A   122 A                  
 29.533  29.852  29.857  29.865  29.882  29.973  36.696  68.736
123 A   124 A   125 A   126 A   127 A   128 A   129 A   130 A                  
130.564 130.571 130.595 154.321 166.1721912.240
131 A   132 A   133 A   134 A   135 A   136 A                                  

 Occupation and symmetry of molecular orbitals

 Point group: C1 (1 irreducible representation).

                           A     All 
 -------------------------------------
 All molecular orbitals:
  - Alpha                  136   136 
  - Beta                   136   136 
 -------------------------------------
 Alpha orbitals:
  - Frozen occupied        25    25  
  - Active occupied        17    17  
  - Active virtual         94    94  
  - Frozen virtual         0     0   
 -------------------------------------
 Beta orbitals:
  - Frozen occupied        25    25  
  - Active occupied        17    17  
  - Active virtual         94    94  
  - Frozen virtual         0     0   
 -------------------------------------

 Import integrals:   CPU 0.00 s  wall 0.00 s

 Import integrals:   CPU 57.87 s  wall 10.28 s

 MP2 amplitudes:   CPU 0.19 s  wall 0.14 s

Running a double precision version
           CCSD T amplitudes will be solved using DIIS.

           Start     Size      MaxIter   EConv     TConv     
           3         7         100       1.00e-07  1.00e-05  
 ------------------------------------------------------------------------------
           Energy (a.u.)   Ediff      Tdiff       Comment
 ------------------------------------------------------------------------------
         -7412.16087404                           
     1   -7412.13872946   2.21e-02   7.56e-01     
     2   -7412.16510368   2.64e-02   1.15e-01     
     3   -7412.16253958   2.56e-03   5.18e-02     
     4   -7412.16538020   2.84e-03   1.89e-02     Switched to DIIS steps.
     5   -7412.16624417   8.64e-04   1.16e-02     
     6   -7412.16632788   8.37e-05   3.02e-03     
     7   -7412.16632610   1.78e-06   1.37e-03     
     8   -7412.16632922   3.12e-06   3.90e-04     
     9   -7412.16633187   2.66e-06   2.22e-04     
    10   -7412.16633103   8.47e-07   7.96e-05     
    11   -7412.16633170   6.73e-07   3.85e-05     
    12   -7412.16633162   8.18e-08   2.25e-05     
    13   -7412.16633163   1.41e-08   7.72e-06     
 ------------------------------------------------------------------------------
         -7412.16633163                           CCSD T converged.

End of double precision
 SCF energy                 = -7411.45180122
 MP2 energy                 = -7412.16087404
 CCSD correlation energy     =    -0.71453041
 CCSD total energy           = -7412.16633163

 CCSD  T1^2 = 0.0149  T2^2 = 0.2538  Leading amplitudes:

 Amplitude    Orbitals with energies
  0.0288       36 (A) A                  ->    43 (A) A                   
              -0.6988                          0.0132                     
  0.0288       36 (A) B                  ->    43 (A) B                   
              -0.6988                          0.0132                     
  0.0260       42 (A) A                  ->    43 (A) A                   
              -0.3742                          0.0132                     
  0.0260       42 (A) B                  ->    43 (A) B                   
              -0.3742                          0.0132                     

 Amplitude    Orbitals with energies
 -0.0664       39 (A) A      39 (A) B    ->    43 (A) A      43 (A) B     
              -0.4939       -0.4939            0.0132        0.0132       
  0.0664       39 (A) A      39 (A) B    ->    43 (A) B      43 (A) A     
              -0.4939       -0.4939            0.0132        0.0132       
  0.0664       39 (A) B      39 (A) A    ->    43 (A) A      43 (A) B     
              -0.4939       -0.4939            0.0132        0.0132       
 -0.0664       39 (A) B      39 (A) A    ->    43 (A) B      43 (A) A     
              -0.4939       -0.4939            0.0132        0.0132       

 Computing CCSD intemediates for later calculations in double precision
 Finished.

Running a double precision version
           CCSD Lambda amplitudes will be solved using DIIS.
           Start     Size      MaxIter   EConv     LConv     
           3         7         100       1.00e-07  1.00e-05  
 ------------------------------------------------------------------------------
            Enorm      Ldiff       Comment
 ------------------------------------------------------------------------------
     1     5.37e-02   3.55e-02     
     2     1.71e-02   7.49e-03     
     3     6.94e-03   1.40e-03     
     4     3.92e-03   1.33e-03     Switched to DIIS steps.
     5     1.11e-03   7.14e-04     
     6     5.51e-04   1.51e-04     
     7     1.85e-04   4.76e-05     
     8     8.75e-05   5.00e-06     
     9     3.65e-05   3.83e-08     
    10     1.76e-05   1.98e-07     
    11     9.06e-06   8.36e-08     
    12     4.04e-06   2.80e-07     
    13     2.23e-06   7.21e-08     
    14     1.01e-06   4.86e-08     
    15     4.63e-07   2.35e-08     
    16     2.27e-07   3.91e-08     
    17     9.75e-08   1.30e-08     
 ------------------------------------------------------------------------------
                                   CCSD Lambda converged.

 Computing density matrices in double precision...
           Orbital response amplitudes will be solved using DIIS.
           Start     Size      MaxIter   EConv     LConv     
           3         7         100       1.00e-06  1.00e-06  
 ------------------------------------------------------------------------------
            Enorm      Ldiff       Comment
 ------------------------------------------------------------------------------
     1     8.88e-02   1.34e-02     
     2     5.05e-02   1.33e-02     
     3     6.03e-02   1.50e-02     
     4     1.57e-02   1.59e-02     Switched to DIIS steps.
     5     3.53e-03   4.73e-03     
     6     1.05e-03   6.55e-04     
     7     5.12e-04   8.49e-05     
     8     1.41e-04   1.20e-04     
     9     2.65e-05   2.81e-06     
    10     1.04e-05   1.32e-06     
    11     4.48e-06   8.72e-07     
    12     1.67e-06   6.32e-07     
    13     6.96e-07   1.22e-07     
 ------------------------------------------------------------------------------
                                   Orbital response converged.

 Computing density matrices... Done.
 CCSD calculation:   CPU 1614.87 s  wall 280.06 s

 Transferring MO TPDM to AO TPDM
 Transferring g2_o1o1o1o1
 Transferring g2_o1o1o1v1
 Transferring g2_o1o1v1v1
 Transferring g2_o1v1o1v1
 Transferring g2_o1v1v1v1
 Transferring g2_v1v1v1v1
 Adding separable TPDM
 Computing TPDM gradient
 --------------------------------------------------------
 2e gradient
  Atom          X               Y               Z
 --------------------------------------------------------
    1        -52.064337        4.016488        0.000000  
    2          8.296638      -19.798415        0.000000  
    3         22.005754       23.385535        0.000000  
    4         21.761946       -7.603608       -0.000000  
 --------------------------------------------------------
 --------------------------------------------------------
 Final gradient
  Atom          X               Y               Z
 --------------------------------------------------------
    1        -52.064337        4.016488        0.000000  
    2          8.296638      -19.798415        0.000000  
    3         22.005754       23.385535        0.000000  
    4         21.761946       -7.603608       -0.000000  
 --------------------------------------------------------
 Analytic gradient from two-electron contribution:   CPU 298.44 s  wall 59.31 s

 Total ccman2 time:   CPU 1982.07 s  wall 352.72 s


 --------------------------------------------------------------

                    Orbital Energies (a.u.)
 --------------------------------------------------------------

 Alpha MOs
 -- Occupied --
********-180.9027-169.7096-169.7082-169.7082 -80.0750 -37.9564 -33.1456
-33.1394 -33.1394 -26.3266 -24.3298 -24.3278 -24.3277 -24.3219 -24.3219
-15.6252  -7.6106  -7.2728  -5.5084  -5.5037  -5.5020  -5.5017  -5.4935
 -5.4934  -2.4326  -2.4256  -2.4255  -2.4084  -2.4084  -1.6322  -1.1847
 -0.8782  -0.7962  -0.7005  -0.6988  -0.6413  -0.5208  -0.4939  -0.4585
 -0.3811  -0.3742
 -- Virtual --
  0.0132   0.0331   0.0639   0.0738   0.0887   0.0894   0.1450   0.2020
  0.2243   0.2336   0.2431   0.2836   0.3029   0.3092   0.3328   0.3334
  0.3656   0.3884   0.4147   0.4444   0.4778   0.5139   0.5690   0.5956
  0.6031   0.6315   0.6623   0.7851   0.8346   0.8755   0.8839   0.9168
  0.9847   1.0690   1.1267   1.1533   1.3326   1.4206   1.5205   1.5400
  1.5616   1.5756   1.6313   1.6527   1.7667   1.8576   1.9122   2.2377
  2.2875   2.4144   2.4345   2.5579   2.9477   4.1614   4.1838   4.2045
  4.2231   4.2513   4.3177   4.4616   4.4624   4.4753   4.5001   4.5352
  4.6000   4.7231   4.8450   6.5101   6.5224   6.5509   6.8929   6.9269
  6.9569   7.5825  14.6931  14.7961  14.8956  28.9369  29.5045  29.5145
 29.5334  29.8522  29.8574  29.8648  29.8822  29.9732  36.6962  68.7358
130.5635 130.5709 130.5947 154.3209 166.17171912.2404
 --------------------------------------------------------------

          Ground-State Mulliken Net Atomic Charges

     Atom                 Charge (a.u.)
  ----------------------------------------
      1 I                     0.145963
      2 N                    -0.417243
      3 P                     0.444922
      4 F                    -0.173642
  ----------------------------------------
  Sum of atomic charges =    -0.000000

 -----------------------------------------------------------------
                    Cartesian Multipole Moments
 -----------------------------------------------------------------
    Charge (ESU x 10^10)
                -0.0000
    Dipole Moment (Debye)
         X       1.1103      Y      -2.1848      Z      -0.0000
       Tot       2.4507
    Quadrupole Moments (Debye-Ang)
        XX     -52.9588     XY       3.3945     YY     -54.2781
        XZ       0.0000     YZ       0.0000     ZZ     -51.1409
    Octopole Moments (Debye-Ang^2)
       XXX      63.0841    XXY     -10.3950    XYY      12.2856
       YYY       1.9626    XXZ      -0.0000    XYZ      -0.0000
       YYZ      -0.0000    XZZ       6.5161    YZZ       0.5985
       ZZZ      -0.0000
    Hexadecapole Moments (Debye-Ang^3)
      XXXX    -966.7648   XXXY      11.8057   XXYY    -173.1681
      XYYY      -8.3534   YYYY    -112.7095   XXXZ       0.0000
      XXYZ       0.0000   XYYZ       0.0000   YYYZ       0.0000
      XXZZ    -157.7454   XYZZ      -2.0779   YYZZ     -29.3110
      XZZZ       0.0000   YZZZ       0.0000   ZZZZ     -66.5846
 -----------------------------------------------------------------
 DrvMan completing analytic gradient of the correlated energy
 Correlated dipole moment
            1
    1   0.4368133
    2  -0.8595640
    3  -0.0000000
 Energy read as -7412.166331633
 Full Analytical Gradient: (in a.u., or Hartree/Bohr)
             1             2             3             4
    1   -0.00000746    0.00001919    0.00018312   -0.00019485
    2   -0.00000239    0.00004403   -0.00018220    0.00014056
    3   -0.00000000    0.00000000   -0.00000000    0.00000000
 Gradient time:  CPU 0.75 s  wall 0.77 s
 ----------------------------------------------------------------
             Standard Nuclear Orientation (Angstroms)
    I     Atom           X                Y                Z
 ----------------------------------------------------------------
    1      I       1.1893906736    -0.0020770529    -0.0000000000
    2      N      -0.7928555516     0.6214516623     0.0000000000
    3      P      -1.8859005335    -0.4994072564     0.0000000000
    4      F      -3.2443565377     0.3602256680    -0.0000000000
 ----------------------------------------------------------------
 Nuclear Repulsion Energy =   379.7151125485 hartrees
 There are       42 alpha and       42 beta electrons

                       Distance Matrix (Angstroms)
             I (  1)   N (  2)   P (  3)
   N (  2)  2.078001
   P (  3)  3.115245  1.565590
   F (  4)  4.448525  2.465380  1.607598

 Requested basis set is 6-311++G(d,p)
 There are 49 shells and 136 basis functions
 A cutoff of  1.0D-14 yielded   1039 shell pairs
 There are      8415 function pairs (      9440 Cartesian)
 Smallest overlap matrix eigenvalue = 2.37E-03
 Guess MOs from SCF MO coefficient file

 -----------------------------------------------------------------------
  General SCF calculation program by
  Eric Jon Sundstrom, Paul Horn, Yuezhi Mao, Dmitri Zuev, Alec White,
  David Stuck, Shaama M.S., Shane Yost, Joonho Lee, David Small,
  Daniel Levine, Susi Lehtola, Hugh Burton, Evgeny Epifanovsky
 -----------------------------------------------------------------------
 Hartree-Fock
 using 6 threads for integral computing
 -------------------------------------------------------
 OpenMP Integral computing Module                
 Release: version 2.0, May 2017, Q-Chem Inc. Pleasanton 
 -------------------------------------------------------
 A restricted SCF calculation will be
 performed using DIIS
 SCF converges when DIIS error is below 1.0e-08
 ---------------------------------------
  Cycle       Energy         DIIS error
 ---------------------------------------
    1   -7411.4518457983      1.94e-05  
    2   -7411.4518467247      5.68e-06  
    3   -7411.4518468061      3.07e-06  
    4   -7411.4518468234      5.76e-07  
    5   -7411.4518468248      1.17e-07  
    6   -7411.4518468248      3.95e-08  
    7   -7411.4518468249      1.44e-08  
    8   -7411.4518468248      8.13e-09  Convergence criterion met
 ---------------------------------------
 SCF time:   CPU 5.73s  wall 1.00s 
 SCF   energy in the final basis set =    -7411.4518468248
 Total energy in the final basis set =    -7411.4518468248


 ------------------------------------------------------------------------------

   CCMAN2: suite of methods based on coupled cluster
           and equation of motion theories.

   Components:
   * libvmm-1.3-trunk
     by Evgeny Epifanovsky, Ilya Kaliman.
   * libtensor-2.5-trunk
     by Evgeny Epifanovsky, Michael Wormit, Dmitry Zuev, Sam Manzer, 
        Ilya Kaliman.
   * libcc-2.5-trunk
     by Evgeny Epifanovsky, Arik Landau, Tomasz Kus, Kirill Khistyaev, 
        Dmitry Zuev, Prashant Manohar, Xintian Feng, Anna Krylov, 
        Matthew Goldey, Alec White, Thomas Jagau, Kaushik Nanda, 
        Anastasia Gunina, Alexander Kunitsa, Joonho Lee.

   CCMAN original authors:
   Anna I. Krylov, C. David Sherrill, Steven R. Gwaltney,
   Edward F. C. Byrd (2000)
   Sergey V. Levchenko, Lyudmila V. Slipchenko, Tao Wang,
   Ana-Maria C. Cristian (2003)
   Piotr A. Pieniazek, C. Melania Oana, Evgeny Epifanovsky (2007)
   Prashant Manohar (2009)

 ------------------------------------------------------------------------------


 Allocating and initializing 30808MB of RAM...
 Calculation will run on 6 cores.


 Alpha MOs, Restricted
 -- Occupied --                  
******* -180.90 -169.71 -169.71 -169.71  -80.07  -37.96  -33.15
  1 A     2 A     3 A     4 A     5 A     6 A     7 A     8 A                  
-33.139 -33.139 -26.327 -24.330 -24.328 -24.328 -24.322 -24.322
  9 A    10 A    11 A    12 A    13 A    14 A    15 A    16 A                  
-15.625  -7.611  -7.273  -5.508  -5.504  -5.502  -5.502  -5.493
 17 A    18 A    19 A    20 A    21 A    22 A    23 A    24 A                  
 -5.493  -2.433  -2.426  -2.425  -2.408  -2.408  -1.633  -1.185
 25 A    26 A    27 A    28 A    29 A    30 A    31 A    32 A                  
 -0.878  -0.797  -0.701  -0.699  -0.641  -0.521  -0.494  -0.458
 33 A    34 A    35 A    36 A    37 A    38 A    39 A    40 A                  
 -0.381  -0.374
 41 A    42 A                                                                  
 -- Virtual --                   
  0.013   0.033   0.064   0.074   0.089   0.089   0.145   0.202
 43 A    44 A    45 A    46 A    47 A    48 A    49 A    50 A                  
  0.224   0.234   0.243   0.284   0.303   0.309   0.333   0.333
 51 A    52 A    53 A    54 A    55 A    56 A    57 A    58 A                  
  0.366   0.388   0.415   0.444   0.478   0.514   0.569   0.596
 59 A    60 A    61 A    62 A    63 A    64 A    65 A    66 A                  
  0.603   0.632   0.662   0.785   0.835   0.876   0.884   0.917
 67 A    68 A    69 A    70 A    71 A    72 A    73 A    74 A                  
  0.985   1.069   1.127   1.153   1.333   1.421   1.521   1.540
 75 A    76 A    77 A    78 A    79 A    80 A    81 A    82 A                  
  1.561   1.575   1.631   1.652   1.767   1.858   1.912   2.238
 83 A    84 A    85 A    86 A    87 A    88 A    89 A    90 A                  
  2.288   2.414   2.435   2.558   2.948   4.161   4.183   4.204
 91 A    92 A    93 A    94 A    95 A    96 A    97 A    98 A                  
  4.223   4.251   4.318   4.462   4.462   4.475   4.500   4.535
 99 A   100 A   101 A   102 A   103 A   104 A   105 A   106 A                  
  4.601   4.723   4.845   6.510   6.522   6.551   6.893   6.926
107 A   108 A   109 A   110 A   111 A   112 A   113 A   114 A                  
  6.956   7.583  14.693  14.796  14.896  28.937  29.505  29.515
115 A   116 A   117 A   118 A   119 A   120 A   121 A   122 A                  
 29.533  29.852  29.857  29.865  29.882  29.973  36.696  68.736
123 A   124 A   125 A   126 A   127 A   128 A   129 A   130 A                  
130.564 130.571 130.595 154.321 166.1721912.240
131 A   132 A   133 A   134 A   135 A   136 A                                  

 Beta MOs, Restricted
 -- Occupied --                  
******* -180.90 -169.71 -169.71 -169.71  -80.07  -37.96  -33.15
[truncated: 47,106 more chars]
