# Supplementary material for: Geometric and energetic data from ab initio calculations of haloethene, haloimine, halomethylenephosphine, haloiminophosphine, halodiazene, halodiphosphene and halocyclopropane
Source: Data Brief. 2019 Nov 2;27:104738. doi: 10.1016/j.dib.2019.104738 (PMC6861602; doi:10.1016/j.dib.2019.104738)
Supplement: Multimedia component 7 [file mmc7.zip › NP/CCSD/freq/IENPEH.out]

Q-Chem Developer Version!
                  Welcome to Q-Chem
     A Quantum Leap Into The Future Of Chemistry


 Q-Chem 5.1, Q-Chem, Inc., Pleasanton, CA (2018)

 Yihan Shao,  Zhengting Gan,  E. Epifanovsky,  A. T. B. Gilbert,  M. Wormit,  
 J. Kussmann,  A. W. Lange,  A. Behn,  Jia Deng,  Xintian Feng,  D. Ghosh,  
 M. Goldey,  P. R. Horn,  L. D. Jacobson,  I. Kaliman,  T. Kus,  A. Landau,  
 Jie Liu,  E. I. Proynov,  R. M. Richard,  R. P. Steele,  E. J. Sundstrom,  
 H. L. Woodcock III,  P. M. Zimmerman,  D. Zuev,  B. Albrecht,  E. Alguire,  
 S. A. Baeppler,  D. Barton,  Z. Benda,  Y. A. Bernard,  E. J. Berquist,  
 K. B. Bravaya,  H. Burton,  D. Casanova,  Chun-Min Chang,  Yunqing Chen,  
 A. Chien,  K. D. Closser,  M. P. Coons,  S. Coriani,  S. Dasgupta,  
 A. L. Dempwolff,  M. Diedenhofen,  Hainam Do,  R. G. Edgar,  Po-Tung Fang,  
 S. Faraji,  S. Fatehi,  Qingguo Feng,  K. D. Fenk,  J. Fosso-Tande,  
 J. Gayvert,  Qinghui Ge,  A. Ghysels,  G. Gidofalvi,  J. Gomes,  
 J. Gonthier,  A. Gunina,  D. Hait,  M. W. D. Hanson-Heine,  
 P. H. P. Harbach,  A. W. Hauser,  J. E. Herr,  E. G. Hohenstein,  
 Z. C. Holden,  Kerwin Hui,  B. C. Huynh,  T.-C. Jagau,  Hyunjun Ji,  
 B. Kaduk,  K. Khistyaev,  Jaehoon Kim,  P. Klunzinger,  K. Koh,  
 D. Kosenkov,  L. Koulias,  T. Kowalczyk,  C. M. Krauter,  A. Kunitsa,  
 Ka Un Lao,  A. Laurent,  K. V. Lawler,  Joonho Lee,  D. Lefrancois,  
 S. Lehtola,  D. S. Levine,  Yi-Pei Li,  You-Sheng Lin,  Fenglai Liu,  
 E. Livshits,  A. Luenser,  P. Manohar,  E. Mansoor,  S. F. Manzer,  
 Shan-Ping Mao,  Yuezhi Mao,  N. Mardirossian,  A. V. Marenich,  
 T. Markovich,  L. A. Martinez-Martinez,  S. A. Maurer,  N. J. Mayhall,  
 S. C. McKenzie,  J.-M. Mewes,  A. F. Morrison,  J. W. Mullinax,  K. Nanda,  
 T. S. Nguyen-Beck,  R. Olivares-Amaya,  J. A. Parkhill,  T. M. Perrine,  
 F. Plasser,  P. Pokhilko,  S. Prager,  A. Prociuk,  E. Ramos,  D. R. Rehn,  
 F. Rob,  M. Schneider,  N. Sergueev,  S. M. Sharada,  S. Sharma,  
 D. W. Small,  T. Stauch,  T. Stein,  Yu-Chuan Su,  A. J. W. Thom,  
 A. Tkatchenko,  T. Tsuchimochi,  N. M. Tubman,  L. Vogt,  M. L. Vidal,  
 O. Vydrov,  M. A. Watson,  J. Wenzel,  M. de Wergifosse,  T. A. Wesolowski,  
 A. White,  J. Witte,  A. Yamada,  Jun Yang,  K. Yao,  S. Yeganeh,  
 S. R. Yost,  Zhi-Qiang You,  A. Zech,  Igor Ying Zhang,  Xing Zhang,  
 Yan Zhao,  Ying Zhu,  B. R. Brooks,  G. K. L. Chan,  C. J. Cramer,  
 M. S. Gordon,  W. J. Hehre,  A. Klamt,  M. W. Schmidt,  C. D. Sherrill,  
 D. G. Truhlar,  A. Aspuru-Guzik,  R. Baer,  A. T. Bell,  N. A. Besley,  
 Jeng-Da Chai,  A. E. DePrince, III,  R. A. DiStasio Jr.,  A. Dreuw,  
 B. D. Dunietz,  T. R. Furlani,  Chao-Ping Hsu,  Yousung Jung,  Jing Kong,  
 D. S. Lambrecht,  WanZhen Liang,  C. Ochsenfeld,  V. A. Rassolov,  
 L. V. Slipchenko,  J. E. Subotnik,  T. Van Voorhis,  J. M. Herbert,  
 A. I. Krylov,  P. M. W. Gill,  M. Head-Gordon

 Contributors to earlier versions of Q-Chem not listed above: 
 R. D. Adamson,  B. Austin,  J. Baker,  G. J. O. Beran,  K. Brandhorst,  
 S. T. Brown,  E. F. C. Byrd,  A. K. Chakraborty,  C.-L. Cheng,  
 Siu Hung Chien,  D. M. Chipman,  D. L. Crittenden,  H. Dachsel,  
 R. J. Doerksen,  A. D. Dutoi,  L. Fusti-Molnar,  W. A. Goddard III,  
 A. Golubeva-Zadorozhnaya,  S. R. Gwaltney,  G. Hawkins,  A. Heyden,  
 S. Hirata,  G. Kedziora,  F. J. Keil,  C. Kelley,  Jihan Kim,  R. A. King,  
 R. Z. Khaliullin,  P. P. Korambath,  W. Kurlancheek,  A. M. Lee,  M. S. Lee,  
 S. V. Levchenko,  Ching Yeh Lin,  D. Liotard,  R. C. Lochan,  I. Lotan,  
 P. E. Maslen,  N. Nair,  D. P. O'Neill,  D. Neuhauser,  E. Neuscamman,  
 C. M. Oana,  R. Olson,  B. Peters,  R. Peverati,  P. A. Pieniazek,  
 Y. M. Rhee,  J. Ritchie,  M. A. Rohrdanz,  E. Rosta,  N. J. Russ,  
 H. F. Schaefer III,  N. E. Schultz,  N. Shenvi,  A. C. Simmonett,  A. Sodt,  
 D. Stuck,  K. S. Thanthiriwatte,  V. Vanovschi,  Tao Wang,  A. Warshel,  
 C. F. Williams,  Q. Wu,  X. Xu,  W. Zhang

 Please cite Q-Chem as follows:
 Y. Shao et al., Mol. Phys. 113, 184-215 (2015)
 DOI: 10.1080/00268976.2014.952696

 Q-Chem 5.1.2 for Intel X86 EM64T Linux

 Parts of Q-Chem use Armadillo 8.300.2 (Tropical Shenanigans).
 http://arma.sourceforge.net/

 Q-Chem begins on Wed May  8 20:48:22 2019  

Host: 
0

     Scratch files written to /scratch/taweetham/qchem21917//
Input Ideriv = 1
Curr. Ideriv = -1
Max.  Ideriv = 1


!!********************************************.
!!******************Warning*******************.
!!Desired Analytical derivatives not available.
!!Finite difference job might take a long time.
!!********************************************.
!!********************************************.


 2-order derivative to be evaluated numerically with 1-order analytical derivatives

Checking the input file for inconsistencies... 	...done.

--------------------------------------------------------------
User input:
--------------------------------------------------------------
I=F_Z.out
$molecule
0 1
I 
N  1 2.051539
P  2 1.541462 1 132.721177
F  3 1.626408 2 110.624510 1 -0.000000 0
$end

$rem
   JOB_TYPE 	FREQUENCY
   BASIS 		6-311++G**
   METHOD	ccsd
   MEM_TOTAL	31000
   N_FROZEN_CORE      FC
$end

--------------------------------------------------------------
 ----------------------------------------------------------------
             Standard Nuclear Orientation (Angstroms)
    I     Atom           X                Y                Z
 ----------------------------------------------------------------
    1      I       1.0872034382    -0.0606823277     0.0000000000
    2      N      -0.7017169915     0.9435965005    -0.0000000000
    3      P      -2.1679879742     0.4680394558    -0.0000000000
    4      F      -2.2433270743    -1.1566226637     0.0000000000
 ----------------------------------------------------------------
 Molecular Point Group                 Cs    NOp =  2
 Largest Abelian Subgroup              Cs    NOp =  2
 Nuclear Repulsion Energy =   388.0213361114 hartrees
 There are       42 alpha and       42 beta electrons
 Requested basis set is 6-311++G(d,p)
 There are 49 shells and 136 basis functions
 Total memory of 31000 MB is distributed as follows: 
   MEM_STATIC is set to 192 MB
   QALLOC/CCMAN JOB total memory use is  30808 MB
 Warning: actual memory use might exceed 31000 MB

 Total QAlloc Memory Limit  31000 MB
 Mega-Array Size       188 MB
 MEM_STATIC part       192 MB

                       Distance Matrix (Angstroms)
             I (  1)   N (  2)   P (  3)
   N (  2)  2.051539
   P (  3)  3.297850  1.541462
   F (  4)  3.506211  2.605280  1.626408

 A cutoff of  1.0D-14 yielded   1044 shell pairs
 There are      8480 function pairs (      9521 Cartesian)

 -------------------------------------------------------
 OpenMP Integral Computing Module                       
 Release: version 1.0, May 2013, Q-Chem Inc. Pittsburgh 
 -------------------------------------------------------
 Integral Job Info:
 Integral job number is                      11
 Integral operator is                         1
 short-range coefficients                     0
 long-range coefficients              100000000
 Omega coefficients                           0
 if combine SR and LR in K                    0
 Integral screening is                        0
 Integral computing path is                   2
 max size of driver memory is            800000
 size of driver memory is                593474
 size of scratch memory is             11861008
 max col of scratch BK array               1296
 max len of scratch array in speh3          155
 max len of scratch index in speh4           18
 max int batch size is                      520
 min int batch size is                       52
 fixed nKL is                                52
 max L of basis functions is                  2
 order of int derivative is                   0
 number of shells is                         49
 number of basis is                         144
 number of cartesian basis is               144
 number of contracted shell pairs          1044
 number of primitive shell pairs           2390
 maxK2 (contraction) of shell pair           36
 max number of K2 of shell pair               1
 max number of CS2 of shell pair            127
 max number of PS2 of shell pair            132
 mem total for path MDJ                  520898
 -------------------------------------------------------
 Smallest overlap matrix eigenvalue = 2.39E-03
 Guess from superposition of atomic densities
 Warning:  Energy on first SCF cycle will be non-variational
 SAD guess density has 84.000000 electrons

 -----------------------------------------------------------------------
  General SCF calculation program by
  Eric Jon Sundstrom, Paul Horn, Yuezhi Mao, Dmitri Zuev, Alec White,
  David Stuck, Shaama M.S., Shane Yost, Joonho Lee, David Small,
  Daniel Levine, Susi Lehtola, Hugh Burton, Evgeny Epifanovsky
 -----------------------------------------------------------------------
 Hartree-Fock
 using 6 threads for integral computing
 -------------------------------------------------------
 OpenMP Integral computing Module                
 Release: version 2.0, May 2017, Q-Chem Inc. Pleasanton 
 -------------------------------------------------------
 A restricted SCF calculation will be
 performed using DIIS
 SCF converges when DIIS error is below 1.0e-08
 ---------------------------------------
  Cycle       Energy         DIIS error
 ---------------------------------------
    1   -7411.7672125487      4.13e-02  
    2   -7411.3966144267      5.08e-03  
    3   -7411.4460641147      2.87e-03  
    4   -7411.4586843929      5.93e-04  
    5   -7411.4600401553      2.15e-04  
    6   -7411.4603452639      7.87e-05  
    7   -7411.4603962166      2.89e-05  
    8   -7411.4604050263      1.45e-05  
    9   -7411.4604059452      5.88e-06  
   10   -7411.4604062746      2.38e-06  
   11   -7411.4604063273      7.70e-07  
   12   -7411.4604063333      2.39e-07  
   13   -7411.4604063337      8.27e-08  
   14   -7411.4604063337      2.53e-08  
   15   -7411.4604063338      7.31e-09  Convergence criterion met
 ---------------------------------------
 SCF time:   CPU 10.95s  wall 2.00s 
 SCF   energy in the final basis set =    -7411.4604063338
 Total energy in the final basis set =    -7411.4604063338


 ------------------------------------------------------------------------------

   CCMAN2: suite of methods based on coupled cluster
           and equation of motion theories.

   Components:
   * libvmm-1.3-trunk
     by Evgeny Epifanovsky, Ilya Kaliman.
   * libtensor-2.5-trunk
     by Evgeny Epifanovsky, Michael Wormit, Dmitry Zuev, Sam Manzer, 
        Ilya Kaliman.
   * libcc-2.5-trunk
     by Evgeny Epifanovsky, Arik Landau, Tomasz Kus, Kirill Khistyaev, 
        Dmitry Zuev, Prashant Manohar, Xintian Feng, Anna Krylov, 
        Matthew Goldey, Alec White, Thomas Jagau, Kaushik Nanda, 
        Anastasia Gunina, Alexander Kunitsa, Joonho Lee.

   CCMAN original authors:
   Anna I. Krylov, C. David Sherrill, Steven R. Gwaltney,
   Edward F. C. Byrd (2000)
   Sergey V. Levchenko, Lyudmila V. Slipchenko, Tao Wang,
   Ana-Maria C. Cristian (2003)
   Piotr A. Pieniazek, C. Melania Oana, Evgeny Epifanovsky (2007)
   Prashant Manohar (2009)

 ------------------------------------------------------------------------------


 Allocating and initializing 30808MB of RAM...
 Calculation will run on 6 cores.


 Alpha MOs, Restricted
 -- Occupied --                  
******* -180.90 -169.71 -169.71 -169.71  -80.07  -37.95  -33.14
  1 A'    2 A'    3 A'    1 A"    4 A'    5 A'    6 A'    7 A'                 
-33.138 -33.137 -26.323 -24.328 -24.326 -24.326 -24.320 -24.320
  2 A"    8 A'    9 A'   10 A'    3 A"   11 A'    4 A"   12 A'                 
-15.619  -7.605  -7.271  -5.507  -5.498  -5.496  -5.495  -5.492
 13 A'   14 A'   15 A'   16 A'   17 A'    5 A"   18 A'    6 A"                 
 -5.491  -2.431  -2.424  -2.423  -2.406  -2.406  -1.626  -1.183
 19 A'   20 A'    7 A"   21 A'    8 A"   22 A'   23 A'   24 A'                 
 -0.883  -0.796  -0.701  -0.693  -0.630  -0.513  -0.495  -0.461
 25 A'   26 A'   27 A'    9 A"   28 A'   29 A'   10 A"   30 A'                 
 -0.376  -0.374
 31 A'   11 A"                                                                 
 -- Virtual --                   
  0.022   0.032   0.062   0.076   0.090   0.090   0.172   0.206
 12 A"   32 A'   33 A'   34 A'   35 A'   13 A"   36 A'   37 A'                 
  0.226   0.236   0.246   0.274   0.312   0.323   0.342   0.343
 38 A'   14 A"   39 A'   40 A'   15 A"   41 A'   42 A'   16 A"                 
  0.344   0.373   0.388   0.430   0.466   0.510   0.570   0.610
 43 A'   44 A'   17 A"   45 A'   46 A'   47 A'   18 A"   19 A"                 
  0.613   0.632   0.681   0.802   0.847   0.883   0.898   0.934
 48 A'   49 A'   50 A'   51 A'   52 A'   20 A"   21 A"   53 A'                 
  1.004   1.074   1.111   1.197   1.357   1.403   1.527   1.543
 54 A'   22 A"   55 A'   56 A'   57 A'   58 A'   23 A"   59 A'                 
  1.572   1.601   1.624   1.632   1.777   1.867   1.920   2.231
 24 A"   60 A'   61 A'   62 A'   25 A"   63 A'   64 A'   65 A'                 
  2.281   2.390   2.443   2.581   2.958   4.183   4.188   4.216
 26 A"   66 A'   27 A"   67 A'   68 A'   69 A'   28 A"   70 A'                 
  4.220   4.255   4.298   4.450   4.464   4.480   4.508   4.552
 29 A"   30 A"   71 A'   72 A'   31 A"   73 A'   32 A"   74 A'                 
  4.592   4.729   4.862   6.513   6.522   6.563   6.896   6.931
 75 A'   76 A'   77 A'   33 A"   78 A'   79 A'   34 A"   80 A'                 
  6.956   7.580  14.701  14.808  14.928  28.949  29.507  29.514
 81 A'   82 A'   35 A"   83 A'   84 A'   85 A'   36 A"   86 A'                 
 29.538  29.854  29.860  29.869  29.890  29.977  36.703  68.738
 87 A'   37 A"   88 A'   38 A"   89 A'   90 A'   91 A'   92 A'                 
130.566 130.571 130.599 154.331 166.1771912.251
 39 A"   93 A'   94 A'   95 A'   96 A'   97 A'                                 

 Beta MOs, Restricted
 -- Occupied --                  
******* -180.90 -169.71 -169.71 -169.71  -80.07  -37.95  -33.14
  1 A'    2 A'    3 A'    1 A"    4 A'    5 A'    6 A'    7 A'                 
-33.138 -33.137 -26.323 -24.328 -24.326 -24.326 -24.320 -24.320
  2 A"    8 A'    9 A'   10 A'    3 A"   11 A'    4 A"   12 A'                 
-15.619  -7.605  -7.271  -5.507  -5.498  -5.496  -5.495  -5.492
 13 A'   14 A'   15 A'   16 A'   17 A'    5 A"   18 A'    6 A"                 
 -5.491  -2.431  -2.424  -2.423  -2.406  -2.406  -1.626  -1.183
 19 A'   20 A'    7 A"   21 A'    8 A"   22 A'   23 A'   24 A'                 
 -0.883  -0.796  -0.701  -0.693  -0.630  -0.513  -0.495  -0.461
 25 A'   26 A'   27 A'    9 A"   28 A'   29 A'   10 A"   30 A'                 
 -0.376  -0.374
 31 A'   11 A"                                                                 
 -- Virtual --                   
  0.022   0.032   0.062   0.076   0.090   0.090   0.172   0.206
 12 A"   32 A'   33 A'   34 A'   35 A'   13 A"   36 A'   37 A'                 
  0.226   0.236   0.246   0.274   0.312   0.323   0.342   0.343
 38 A'   14 A"   39 A'   40 A'   15 A"   41 A'   42 A'   16 A"                 
  0.344   0.373   0.388   0.430   0.466   0.510   0.570   0.610
 43 A'   44 A'   17 A"   45 A'   46 A'   47 A'   18 A"   19 A"                 
  0.613   0.632   0.681   0.802   0.847   0.883   0.898   0.934
 48 A'   49 A'   50 A'   51 A'   52 A'   20 A"   21 A"   53 A'                 
  1.004   1.074   1.111   1.197   1.357   1.403   1.527   1.543
 54 A'   22 A"   55 A'   56 A'   57 A'   58 A'   23 A"   59 A'                 
  1.572   1.601   1.624   1.632   1.777   1.867   1.920   2.231
 24 A"   60 A'   61 A'   62 A'   25 A"   63 A'   64 A'   65 A'                 
  2.281   2.390   2.443   2.581   2.958   4.183   4.188   4.216
 26 A"   66 A'   27 A"   67 A'   68 A'   69 A'   28 A"   70 A'                 
  4.220   4.255   4.298   4.450   4.464   4.480   4.508   4.552
 29 A"   30 A"   71 A'   72 A'   31 A"   73 A'   32 A"   74 A'                 
  4.592   4.729   4.862   6.513   6.522   6.563   6.896   6.931
 75 A'   76 A'   77 A'   33 A"   78 A'   79 A'   34 A"   80 A'                 
  6.956   7.580  14.701  14.808  14.928  28.949  29.507  29.514
 81 A'   82 A'   35 A"   83 A'   84 A'   85 A'   36 A"   86 A'                 
 29.538  29.854  29.860  29.869  29.890  29.977  36.703  68.738
 87 A'   37 A"   88 A'   38 A"   89 A'   90 A'   91 A'   92 A'                 
130.566 130.571 130.599 154.331 166.1771912.251
 39 A"   93 A'   94 A'   95 A'   96 A'   97 A'                                 

 Occupation and symmetry of molecular orbitals

 Point group: Cs (2 irreducible representations).

                           A'   A"    All 
 ------------------------------------------
 All molecular orbitals:
  - Alpha                  97   39    136 
  - Beta                   97   39    136 
 ------------------------------------------
 Alpha orbitals:
  - Frozen occupied        19   6     25  
  - Active occupied        12   5     17  
  - Active virtual         66   28    94  
  - Frozen virtual         0    0     0   
 ------------------------------------------
 Beta orbitals:
  - Frozen occupied        19   6     25  
  - Active occupied        12   5     17  
  - Active virtual         66   28    94  
  - Frozen virtual         0    0     0   
 ------------------------------------------

 Import integrals:   CPU 0.00 s  wall 0.00 s

 Import integrals:   CPU 51.58 s  wall 9.13 s

 MP2 amplitudes:   CPU 0.15 s  wall 0.12 s

Running a double precision version
           CCSD T amplitudes will be solved using DIIS.

           Start     Size      MaxIter   EConv     TConv     
           3         7         100       1.00e-07  1.00e-05  
 ------------------------------------------------------------------------------
           Energy (a.u.)   Ediff      Tdiff       Comment
 ------------------------------------------------------------------------------
         -7412.16837055                           
     1   -7412.14681079   2.16e-02   7.53e-01     
     2   -7412.17275609   2.59e-02   1.15e-01     
     3   -7412.17044093   2.32e-03   5.06e-02     
     4   -7412.17324333   2.80e-03   1.80e-02     Switched to DIIS steps.
     5   -7412.17413768   8.94e-04   1.18e-02     
     6   -7412.17422727   8.96e-05   2.80e-03     
     7   -7412.17423237   5.10e-06   1.54e-03     
     8   -7412.17423850   6.13e-06   4.06e-04     
     9   -7412.17424116   2.66e-06   2.75e-04     
    10   -7412.17424064   5.24e-07   7.38e-05     
    11   -7412.17424082   1.88e-07   2.85e-05     
    12   -7412.17424076   6.01e-08   1.75e-05     
    13   -7412.17424071   5.46e-08   6.65e-06     
 ------------------------------------------------------------------------------
         -7412.17424071                           CCSD T converged.

End of double precision
 SCF energy                 = -7411.46040633
 MP2 energy                 = -7412.16837055
 CCSD correlation energy     =    -0.71383438
 CCSD total energy           = -7412.17424071

 CCSD  T1^2 = 0.0164  T2^2 = 0.2515  Leading amplitudes:

 Amplitude    Orbitals with energies
 -0.0304       9 (A") A                  ->    12 (A") A                  
              -0.6932                          0.0222                     
 -0.0304       9 (A") B                  ->    12 (A") B                  
              -0.6932                          0.0222                     
  0.0287       11 (A") A                 ->    12 (A") A                  
              -0.3737                          0.0222                     
  0.0287       11 (A") B                 ->    12 (A") B                  
              -0.3737                          0.0222                     

 Amplitude    Orbitals with energies
 -0.0627       10 (A") A     10 (A") B   ->    12 (A") A     12 (A") B    
              -0.4949       -0.4949            0.0222        0.0222       
  0.0627       10 (A") A     10 (A") B   ->    12 (A") B     12 (A") A    
              -0.4949       -0.4949            0.0222        0.0222       
  0.0627       10 (A") B     10 (A") A   ->    12 (A") A     12 (A") B    
              -0.4949       -0.4949            0.0222        0.0222       
 -0.0627       10 (A") B     10 (A") A   ->    12 (A") B     12 (A") A    
              -0.4949       -0.4949            0.0222        0.0222       

 Computing CCSD intemediates for later calculations in double precision
 Finished.

Running a double precision version
           CCSD Lambda amplitudes will be solved using DIIS.
           Start     Size      MaxIter   EConv     LConv     
           3         7         100       1.00e-07  1.00e-05  
 ------------------------------------------------------------------------------
            Enorm      Ldiff       Comment
 ------------------------------------------------------------------------------
     1     5.20e-02   3.48e-02     
     2     1.64e-02   7.35e-03     
     3     6.64e-03   1.52e-03     
     4     3.80e-03   1.32e-03     Switched to DIIS steps.
     5     1.08e-03   7.49e-04     
     6     5.58e-04   1.62e-04     
     7     1.86e-04   5.94e-05     
     8     9.02e-05   9.00e-06     
     9     3.53e-05   2.42e-06     
    10     1.64e-05   7.04e-07     
    11     8.20e-06   4.64e-07     
    12     4.09e-06   2.64e-07     
    13     2.16e-06   3.67e-09     
    14     9.29e-07   6.48e-08     
    15     4.56e-07   5.96e-08     
    16     2.14e-07   3.68e-08     
    17     1.06e-07   2.13e-08     
    18     5.22e-08   7.36e-09     
 ------------------------------------------------------------------------------
                                   CCSD Lambda converged.

 Computing density matrices in double precision...
           Orbital response amplitudes will be solved using DIIS.
           Start     Size      MaxIter   EConv     LConv     
           3         7         100       1.00e-06  1.00e-06  
 ------------------------------------------------------------------------------
            Enorm      Ldiff       Comment
 ------------------------------------------------------------------------------
     1     8.75e-02   1.45e-02     
     2     5.01e-02   1.24e-02     
     3     5.83e-02   1.44e-02     
     4     1.46e-02   1.60e-02     Switched to DIIS steps.
     5     2.83e-03   3.75e-03     
     6     9.29e-04   5.68e-04     
     7     5.17e-04   1.42e-04     
     8     1.30e-04   1.27e-04     
     9     2.71e-05   3.37e-06     
    10     9.25e-06   9.62e-08     
    11     3.60e-06   7.32e-07     
    12     1.09e-06   5.30e-08     
    13     2.06e-07   1.62e-07     
 ------------------------------------------------------------------------------
                                   Orbital response converged.

 Computing density matrices... Done.
 CCSD calculation:   CPU 498.26 s  wall 90.33 s

 Transferring MO TPDM to AO TPDM
 Transferring g2_o1o1o1o1
 Transferring g2_o1o1o1v1
 Transferring g2_o1o1v1v1
 Transferring g2_o1v1o1v1
 Transferring g2_o1v1v1v1
 Transferring g2_v1v1v1v1
 Adding separable TPDM
 Computing TPDM gradient
 --------------------------------------------------------
 2e gradient
  Atom          X               Y               Z
 --------------------------------------------------------
    1        -51.980390       12.364444        0.000000  
    2          3.188934      -22.009875        0.000000  
    3         35.400488       -9.706754        0.000000  
    4         13.390968       19.352185       -0.000000  
 --------------------------------------------------------
 --------------------------------------------------------
 Final gradient
  Atom          X               Y               Z
 --------------------------------------------------------
    1        -51.980390       12.364444        0.000000  
    2          3.188934      -22.009875        0.000000  
    3         35.400488       -9.706754        0.000000  
    4         13.390968       19.352185       -0.000000  
 --------------------------------------------------------
 Analytic gradient from two-electron contribution:   CPU 285.33 s  wall 58.76 s

 Total ccman2 time:   CPU 842.74 s  wall 160.00 s


 --------------------------------------------------------------
             Orbital Energies (a.u.) and Symmetries
 --------------------------------------------------------------

 Alpha MOs, Restricted
 -- Occupied --                  
******* -180.90 -169.71 -169.71  -80.07  -37.95  -33.14  -33.14
  1 A'    2 A'    3 A'    4 A'    5 A'    6 A'    7 A'    8 A'                 
-26.323 -24.328 -24.326 -24.320 -15.619  -7.605  -7.271  -5.507
  9 A'   10 A'   11 A'   12 A'   13 A'   14 A'   15 A'   16 A'                 
 -5.498  -5.495  -5.491-169.706 -33.138 -24.326 -24.320  -5.496
 17 A'   18 A'   19 A'    1 A"    2 A"    3 A"    4 A"    5 A"                 
 -5.492  -2.431  -2.423  -2.406  -1.626  -1.183  -0.883  -0.796
  6 A"   20 A'   21 A'   22 A'   23 A'   24 A'   25 A'   26 A'                 
 -0.701  -0.630  -0.513  -0.461  -0.376  -2.424  -2.406  -0.693
 27 A'   28 A'   29 A'   30 A'   31 A'    7 A"    8 A"    9 A"                 
 -0.495  -0.374
 10 A"   11 A"                                                                 
 -- Virtual --                   
  0.032   0.062   0.076   0.090   0.172   0.206   0.226   0.246
 32 A'   33 A'   34 A'   35 A'   36 A'   37 A'   38 A'   39 A'                 
  0.274   0.323   0.342   0.344   0.373   0.430   0.466   0.510
 40 A'   41 A'   42 A'   43 A'   44 A'   45 A'   46 A'   47 A'                 
  0.613   0.632   0.681   0.802   0.847   0.934   1.004   1.111
 48 A'   49 A'   50 A'   51 A'   52 A'   53 A'   54 A'   55 A'                 
  1.197   1.357   1.403   1.543   1.601   1.624   1.632   1.867
 56 A'   57 A'   58 A'   59 A'   60 A'   61 A'   62 A'   63 A'                 
  1.920   2.231   2.390   2.581   2.958   4.183   4.216   4.298
 64 A'   65 A'   66 A'   67 A'   68 A'   69 A'   70 A'   71 A'                 
  4.450   4.480   4.552   4.592   4.729   4.862   6.522   6.563
 72 A'   73 A'   74 A'   75 A'   76 A'   77 A'   78 A'   79 A'                 
  6.931   6.956   7.580  14.808  14.928  28.949  29.514  29.538
 80 A'   81 A'   82 A'   83 A'   84 A'   85 A'   86 A'   87 A'                 
 29.860  29.890  29.977  36.703  68.738 130.571 130.599 154.331
 88 A'   89 A'   90 A'   91 A'   92 A'   93 A'   94 A'   95 A'                 
166.1771912.251   0.022   0.090   0.236   0.312   0.343   0.388
 96 A'   97 A'   12 A"   13 A"   14 A"   15 A"   16 A"   17 A"                 
  0.570   0.610   0.883   0.898   1.074   1.527   1.572   1.777
 18 A"   19 A"   20 A"   21 A"   22 A"   23 A"   24 A"   25 A"                 
  2.281   2.443   4.188   4.220   4.255   4.464   4.508   6.513
 26 A"   27 A"   28 A"   29 A"   30 A"   31 A"   32 A"   33 A"                 
  6.896  14.701  29.507  29.854  29.869 130.566
 34 A"   35 A"   36 A"   37 A"   38 A"   39 A"                                 

 Beta MOs, Restricted
 -- Occupied --                  
******* -180.90 -169.71 -169.71  -80.07  -37.95  -33.14  -33.14
  1 A'    2 A'    3 A'    4 A'    5 A'    6 A'    7 A'    8 A'                 
-26.323 -24.328 -24.326 -24.320 -15.619  -7.605  -7.271  -5.507
  9 A'   10 A'   11 A'   12 A'   13 A'   14 A'   15 A'   16 A'                 
 -5.498  -5.495  -5.491-169.706 -33.138 -24.326 -24.320  -5.496
 17 A'   18 A'   19 A'    1 A"    2 A"    3 A"    4 A"    5 A"                 
 -5.492  -2.431  -2.423  -2.406  -1.626  -1.183  -0.883  -0.796
  6 A"   20 A'   21 A'   22 A'   23 A'   24 A'   25 A'   26 A'                 
 -0.701  -0.630  -0.513  -0.461  -0.376  -2.424  -2.406  -0.693
 27 A'   28 A'   29 A'   30 A'   31 A'    7 A"    8 A"    9 A"                 
 -0.495  -0.374
 10 A"   11 A"                                                                 
 -- Virtual --                   
  0.032   0.062   0.076   0.090   0.172   0.206   0.226   0.246
 32 A'   33 A'   34 A'   35 A'   36 A'   37 A'   38 A'   39 A'                 
  0.274   0.323   0.342   0.344   0.373   0.430   0.466   0.510
 40 A'   41 A'   42 A'   43 A'   44 A'   45 A'   46 A'   47 A'                 
  0.613   0.632   0.681   0.802   0.847   0.934   1.004   1.111
 48 A'   49 A'   50 A'   51 A'   52 A'   53 A'   54 A'   55 A'                 
  1.197   1.357   1.403   1.543   1.601   1.624   1.632   1.867
 56 A'   57 A'   58 A'   59 A'   60 A'   61 A'   62 A'   63 A'                 
  1.920   2.231   2.390   2.581   2.958   4.183   4.216   4.298
 64 A'   65 A'   66 A'   67 A'   68 A'   69 A'   70 A'   71 A'                 
  4.450   4.480   4.552   4.592   4.729   4.862   6.522   6.563
 72 A'   73 A'   74 A'   75 A'   76 A'   77 A'   78 A'   79 A'                 
  6.931   6.956   7.580  14.808  14.928  28.949  29.514  29.538
 80 A'   81 A'   82 A'   83 A'   84 A'   85 A'   86 A'   87 A'                 
 29.860  29.890  29.977  36.703  68.738 130.571 130.599 154.331
 88 A'   89 A'   90 A'   91 A'   92 A'   93 A'   94 A'   95 A'                 
166.1771912.251   0.022   0.090   0.236   0.312   0.343   0.388
 96 A'   97 A'   12 A"   13 A"   14 A"   15 A"   16 A"   17 A"                 
  0.570   0.610   0.883   0.898   1.074   1.527   1.572   1.777
 18 A"   19 A"   20 A"   21 A"   22 A"   23 A"   24 A"   25 A"                 
  2.281   2.443   4.188   4.220   4.255   4.464   4.508   6.513
 26 A"   27 A"   28 A"   29 A"   30 A"   31 A"   32 A"   33 A"                 
  6.896  14.701  29.507  29.854  29.869 130.566
 34 A"   35 A"   36 A"   37 A"   38 A"   39 A"                                 
 --------------------------------------------------------------

          Ground-State Mulliken Net Atomic Charges

     Atom                 Charge (a.u.)
  ----------------------------------------
      1 I                     0.190371
      2 N                    -0.469176
      3 P                     0.518541
      4 F                    -0.239736
  ----------------------------------------
  Sum of atomic charges =     0.000000

 -----------------------------------------------------------------
                    Cartesian Multipole Moments
 -----------------------------------------------------------------
    Charge (ESU x 10^10)
                 0.0000
    Dipole Moment (Debye)
         X      -0.1829      Y       0.0747      Z      -0.0000
       Tot       0.1976
    Quadrupole Moments (Debye-Ang)
        XX     -46.6017     XY      -4.0049     YY     -56.1902
        XZ      -0.0000     YZ      -0.0000     ZZ     -50.9614
    Octopole Moments (Debye-Ang^2)
       XXX      35.7101    XXY      -0.3940    XYY      17.7377
       YYY     -11.9895    XXZ       0.0000    XYZ       0.0000
       YYZ       0.0000    XZZ       7.6327    YZZ      -3.7469
       ZZZ      -0.0000
    Hexadecapole Moments (Debye-Ang^3)
      XXXX    -750.2730   XXXY      -8.1944   XXYY    -166.9829
      XYYY       9.9315   YYYY    -166.3517   XXXZ      -0.0000
      XXYZ       0.0000   XYYZ      -0.0000   YYYZ       0.0000
      XXZZ    -136.8249   XYZZ       5.1406   YYZZ     -37.8894
      XZZZ      -0.0000   YZZZ       0.0000   ZZZZ     -65.7979
 -----------------------------------------------------------------
 DrvMan completing analytic gradient of the correlated energy
 Correlated dipole moment
            1
    1  -0.0719641
    2   0.0293965
    3  -0.0000000
 Energy read as -7412.174240710
 Full Analytical Gradient: (in a.u., or Hartree/Bohr)
             1             2             3             4
    1    0.00010561   -0.00028331    0.00016526    0.00001244
    2    0.00000307   -0.00014839    0.00010017    0.00004514
    3    0.00000000   -0.00000000   -0.00000000    0.00000000
 Gradient time:  CPU 0.78 s  wall 0.78 s
 ######################################################
 ######################################################
 # Starting finite difference calculation for IDERIV  #
 Finite diff step size:  1.88973e-03 a.u.
 ----------------------------------------------------------------
             Standard Nuclear Orientation (Angstroms)
    I     Atom           X                Y                Z
 ----------------------------------------------------------------
    1      I       1.0882034382    -0.0606823277     0.0000000000
    2      N      -0.7017169915     0.9435965005    -0.0000000000
    3      P      -2.1679879742     0.4680394558    -0.0000000000
    4      F      -2.2433270743    -1.1566226637     0.0000000000
 ----------------------------------------------------------------
 Nuclear Repulsion Energy =   387.9230068425 hartrees
 There are       42 alpha and       42 beta electrons

                       Distance Matrix (Angstroms)
             I (  1)   N (  2)   P (  3)
   N (  2)  2.052411
   P (  3)  3.298838  1.541462
   F (  4)  3.507161  2.605280  1.626408

 Requested basis set is 6-311++G(d,p)
 There are 49 shells and 136 basis functions
 A cutoff of  1.0D-14 yielded   1044 shell pairs
 There are      8480 function pairs (      9521 Cartesian)
 Smallest overlap matrix eigenvalue = 2.39E-03
 Guess MOs from SCF MO coefficient file

 -----------------------------------------------------------------------
  General SCF calculation program by
  Eric Jon Sundstrom, Paul Horn, Yuezhi Mao, Dmitri Zuev, Alec White,
  David Stuck, Shaama M.S., Shane Yost, Joonho Lee, David Small,
  Daniel Levine, Susi Lehtola, Hugh Burton, Evgeny Epifanovsky
 -----------------------------------------------------------------------
 Hartree-Fock
 using 6 threads for integral computing
 -------------------------------------------------------
 OpenMP Integral computing Module                
 Release: version 2.0, May 2017, Q-Chem Inc. Pleasanton 
 -------------------------------------------------------
 A restricted SCF calculation will be
 performed using DIIS
 SCF converges when DIIS error is below 1.0e-08
 ---------------------------------------
  Cycle       Energy         DIIS error
 ---------------------------------------
    1   -7411.4603875212      8.11e-06  
    2   -7411.4603876690      3.29e-06  
    3   -7411.4603876897      2.00e-06  
    4   -7411.4603877003      3.92e-07  
    5   -7411.4603877018      1.79e-07  
    6   -7411.4603877022      9.27e-08  
    7   -7411.4603877022      3.43e-08  
    8   -7411.4603877024      1.09e-08  
    9   -7411.4603877023      2.98e-09  Convergence criterion met
 ---------------------------------------
 SCF time:   CPU 6.50s  wall 1.00s 
 SCF   energy in the final basis set =    -7411.4603877023
 Total energy in the final basis set =    -7411.4603877023


 ------------------------------------------------------------------------------

   CCMAN2: suite of methods based on coupled cluster
           and equation of motion theories.

   Components:
   * libvmm-1.3-trunk
     by Evgeny Epifanovsky, Ilya Kaliman.
   * libtensor-2.5-trunk
     by Evgeny Epifanovsky, Michael Wormit, Dmitry Zuev, Sam Manzer, 
        Ilya Kaliman.
   * libcc-2.5-trunk
     by Evgeny Epifanovsky, Arik Landau, Tomasz Kus, Kirill Khistyaev, 
        Dmitry Zuev, Prashant Manohar, Xintian Feng, Anna Krylov, 
        Matthew Goldey, Alec White, Thomas Jagau, Kaushik Nanda, 
        Anastasia Gunina, Alexander Kunitsa, Joonho Lee.

   CCMAN original authors:
   Anna I. Krylov, C. David Sherrill, Steven R. Gwaltney,
   Edward F. C. Byrd (2000)
   Sergey V. Levchenko, Lyudmila V. Slipchenko, Tao Wang,
   Ana-Maria C. Cristian (2003)
   Piotr A. Pieniazek, C. Melania Oana, Evgeny Epifanovsky (2007)
   Prashant Manohar (2009)

 ------------------------------------------------------------------------------


 Allocating and initializing 30808MB of RAM...
 Calculation will run on 6 cores.


 Alpha MOs, Restricted
 -- Occupied --                  
******* -180.90 -169.71 -169.71 -169.71  -80.07  -37.95  -33.14
  1 A     2 A     3 A     4 A     5 A     6 A     7 A     8 A                  
-33.138 -33.137 -26.323 -24.328 -24.326 -24.326 -24.320 -24.320
  9 A    10 A    11 A    12 A    13 A    14 A    15 A    16 A                  
-15.619  -7.605  -7.271  -5.507  -5.498  -5.496  -5.495  -5.492
 17 A    18 A    19 A    20 A    21 A    22 A    23 A    24 A                  
 -5.491  -2.431  -2.424  -2.423  -2.406  -2.406  -1.626  -1.183
 25 A    26 A    27 A    28 A    29 A    30 A    31 A    32 A                  
 -0.883  -0.796  -0.700  -0.693  -0.630  -0.513  -0.495  -0.461
 33 A    34 A    35 A    36 A    37 A    38 A    39 A    40 A                  
 -0.376  -0.374
 41 A    42 A                                                                  
 -- Virtual --                   
  0.022   0.032   0.062   0.077   0.090   0.090   0.172   0.206
 43 A    44 A    45 A    46 A    47 A    48 A    49 A    50 A                  
  0.226   0.236   0.246   0.274   0.312   0.323   0.342   0.343
 51 A    52 A    53 A    54 A    55 A    56 A    57 A    58 A                  
  0.344   0.373   0.388   0.430   0.466   0.510   0.570   0.610
 59 A    60 A    61 A    62 A    63 A    64 A    65 A    66 A                  
  0.613   0.632   0.681   0.802   0.847   0.883   0.898   0.934
 67 A    68 A    69 A    70 A    71 A    72 A    73 A    74 A                  
  1.004   1.074   1.111   1.197   1.357   1.403   1.527   1.543
 75 A    76 A    77 A    78 A    79 A    80 A    81 A    82 A                  
  1.572   1.601   1.624   1.632   1.777   1.867   1.920   2.231
 83 A    84 A    85 A    86 A    87 A    88 A    89 A    90 A                  
  2.281   2.390   2.444   2.580   2.958   4.183   4.188   4.216
 91 A    92 A    93 A    94 A    95 A    96 A    97 A    98 A                  
  4.221   4.255   4.298   4.450   4.464   4.480   4.508   4.552
 99 A   100 A   101 A   102 A   103 A   104 A   105 A   106 A                  
  4.592   4.729   4.861   6.513   6.522   6.563   6.896   6.931
107 A   108 A   109 A   110 A   111 A   112 A   113 A   114 A                  
  6.956   7.580  14.701  14.808  14.929  28.949  29.507  29.514
115 A   116 A   117 A   118 A   119 A   120 A   121 A   122 A                  
 29.538  29.854  29.860  29.869  29.890  29.977  36.703  68.738
123 A   124 A   125 A   126 A   127 A   128 A   129 A   130 A                  
130.566 130.571 130.599 154.331 166.1771912.251
131 A   132 A   133 A   134 A   135 A   136 A                                  

 Beta MOs, Restricted
 -- Occupied --                  
******* -180.90 -169.71 -169.71 -169.71  -80.07  -37.95  -33.14
  1 A     2 A     3 A     4 A     5 A     6 A     7 A     8 A                  
-33.138 -33.137 -26.323 -24.328 -24.326 -24.326 -24.320 -24.320
  9 A    10 A    11 A    12 A    13 A    14 A    15 A    16 A                  
-15.619  -7.605  -7.271  -5.507  -5.498  -5.496  -5.495  -5.492
 17 A    18 A    19 A    20 A    21 A    22 A    23 A    24 A                  
 -5.491  -2.431  -2.424  -2.423  -2.406  -2.406  -1.626  -1.183
 25 A    26 A    27 A    28 A    29 A    30 A    31 A    32 A                  
 -0.883  -0.796  -0.700  -0.693  -0.630  -0.513  -0.495  -0.461
 33 A    34 A    35 A    36 A    37 A    38 A    39 A    40 A                  
 -0.376  -0.374
 41 A    42 A                                                                  
 -- Virtual --                   
  0.022   0.032   0.062   0.077   0.090   0.090   0.172   0.206
 43 A    44 A    45 A    46 A    47 A    48 A    49 A    50 A                  
  0.226   0.236   0.246   0.274   0.312   0.323   0.342   0.343
 51 A    52 A    53 A    54 A    55 A    56 A    57 A    58 A                  
  0.344   0.373   0.388   0.430   0.466   0.510   0.570   0.610
 59 A    60 A    61 A    62 A    63 A    64 A    65 A    66 A                  
  0.613   0.632   0.681   0.802   0.847   0.883   0.898   0.934
 67 A    68 A    69 A    70 A    71 A    72 A    73 A    74 A                  
  1.004   1.074   1.111   1.197   1.357   1.403   1.527   1.543
 75 A    76 A    77 A    78 A    79 A    80 A    81 A    82 A                  
  1.572   1.601   1.624   1.632   1.777   1.867   1.920   2.231
 83 A    84 A    85 A    86 A    87 A    88 A    89 A    90 A                  
  2.281   2.390   2.444   2.580   2.958   4.183   4.188   4.216
 91 A    92 A    93 A    94 A    95 A    96 A    97 A    98 A                  
  4.221   4.255   4.298   4.450   4.464   4.480   4.508   4.552
 99 A   100 A   101 A   102 A   103 A   104 A   105 A   106 A                  
  4.592   4.729   4.861   6.513   6.522   6.563   6.896   6.931
107 A   108 A   109 A   110 A   111 A   112 A   113 A   114 A                  
  6.956   7.580  14.701  14.808  14.929  28.949  29.507  29.514
115 A   116 A   117 A   118 A   119 A   120 A   121 A   122 A                  
 29.538  29.854  29.860  29.869  29.890  29.977  36.703  68.738
123 A   124 A   125 A   126 A   127 A   128 A   129 A   130 A                  
130.566 130.571 130.599 154.331 166.1771912.251
131 A   132 A   133 A   134 A   135 A   136 A                                  

 Occupation and symmetry of molecular orbitals

 Point group: C1 (1 irreducible representation).

                           A     All 
 -------------------------------------
 All molecular orbitals:
  - Alpha                  136   136 
  - Beta                   136   136 
 -------------------------------------
 Alpha orbitals:
  - Frozen occupied        25    25  
  - Active occupied        17    17  
  - Active virtual         94    94  
  - Frozen virtual         0     0   
 -------------------------------------
 Beta orbitals:
  - Frozen occupied        25    25  
  - Active occupied        17    17  
  - Active virtual         94    94  
  - Frozen virtual         0     0   
 -------------------------------------

 Import integrals:   CPU 0.00 s  wall 0.00 s

 Import integrals:   CPU 55.98 s  wall 9.72 s

 MP2 amplitudes:   CPU 0.13 s  wall 0.09 s

Running a double precision version
           CCSD T amplitudes will be solved using DIIS.

           Start     Size      MaxIter   EConv     TConv     
           3         7         100       1.00e-07  1.00e-05  
 ------------------------------------------------------------------------------
           Energy (a.u.)   Ediff      Tdiff       Comment
 ------------------------------------------------------------------------------
         -7412.16837096                           
     1   -7412.14680302   2.16e-02   7.53e-01     
     2   -7412.17275562   2.60e-02   1.15e-01     
     3   -7412.17043880   2.32e-03   5.06e-02     
     4   -7412.17324240   2.80e-03   1.80e-02     Switched to DIIS steps.
     5   -7412.17413712   8.95e-04   1.18e-02     
     6   -7412.17422679   8.97e-05   2.80e-03     
     7   -7412.17423191   5.12e-06   1.54e-03     
     8   -7412.17423804   6.14e-06   4.06e-04     
     9   -7412.17424071   2.67e-06   2.75e-04     
    10   -7412.17424018   5.26e-07   7.39e-05     
    11   -7412.17424037   1.90e-07   2.86e-05     
    12   -7412.17424031   6.04e-08   1.76e-05     
    13   -7412.17424026   5.43e-08   6.68e-06     
 ------------------------------------------------------------------------------
         -7412.17424026                           CCSD T converged.

End of double precision
 SCF energy                 = -7411.46038770
 MP2 energy                 = -7412.16837096
 CCSD correlation energy     =    -0.71385256
 CCSD total energy           = -7412.17424026

 CCSD  T1^2 = 0.0165  T2^2 = 0.2515  Leading amplitudes:

 Amplitude    Orbitals with energies
 -0.0304       36 (A) A                  ->    43 (A) A                   
              -0.6932                          0.0223                     
 -0.0304       36 (A) B                  ->    43 (A) B                   
              -0.6932                          0.0223                     
  0.0287       42 (A) A                  ->    43 (A) A                   
              -0.3738                          0.0223                     
  0.0287       42 (A) B                  ->    43 (A) B                   
              -0.3738                          0.0223                     

 Amplitude    Orbitals with energies
 -0.0628       39 (A) A      39 (A) B    ->    43 (A) A      43 (A) B     
              -0.4948       -0.4948            0.0223        0.0223       
  0.0628       39 (A) A      39 (A) B    ->    43 (A) B      43 (A) A     
              -0.4948       -0.4948            0.0223        0.0223       
  0.0628       39 (A) B      39 (A) A    ->    43 (A) A      43 (A) B     
              -0.4948       -0.4948            0.0223        0.0223       
 -0.0628       39 (A) B      39 (A) A    ->    43 (A) B      43 (A) A     
              -0.4948       -0.4948            0.0223        0.0223       

 Computing CCSD intemediates for later calculations in double precision
 Finished.

Running a double precision version
           CCSD Lambda amplitudes will be solved using DIIS.
           Start     Size      MaxIter   EConv     LConv     
           3         7         100       1.00e-07  1.00e-05  
 ------------------------------------------------------------------------------
            Enorm      Ldiff       Comment
 ------------------------------------------------------------------------------
     1     5.21e-02   3.49e-02     
     2     1.64e-02   7.35e-03     
     3     6.64e-03   1.52e-03     
     4     3.80e-03   1.32e-03     Switched to DIIS steps.
     5     1.08e-03   7.49e-04     
     6     5.58e-04   1.63e-04     
     7     1.86e-04   5.95e-05     
     8     9.03e-05   9.01e-06     
     9     3.54e-05   2.43e-06     
    10     1.64e-05   7.05e-07     
    11     8.23e-06   4.64e-07     
    12     4.11e-06   2.65e-07     
    13     2.17e-06   4.03e-09     
    14     9.32e-07   6.52e-08     
    15     4.58e-07   6.00e-08     
    16     2.15e-07   3.70e-08     
    17     1.06e-07   2.14e-08     
    18     5.24e-08   7.40e-09     
 ------------------------------------------------------------------------------
                                   CCSD Lambda converged.

 Computing density matrices in double precision...
           Orbital response amplitudes will be solved using DIIS.
           Start     Size      MaxIter   EConv     LConv     
           3         7         100       1.00e-06  1.00e-06  
 ------------------------------------------------------------------------------
            Enorm      Ldiff       Comment
 ------------------------------------------------------------------------------
     1     8.75e-02   1.45e-02     
     2     5.01e-02   1.24e-02     
     3     5.84e-02   1.44e-02     
     4     1.46e-02   1.60e-02     Switched to DIIS steps.
     5     2.83e-03   3.75e-03     
     6     9.30e-04   5.69e-04     
     7     5.17e-04   1.42e-04     
     8     1.30e-04   1.27e-04     
     9     2.71e-05   3.36e-06     
    10     9.27e-06   9.71e-08     
    11     3.61e-06   7.32e-07     
    12     1.10e-06   5.42e-08     
    13     2.07e-07   1.63e-07     
 ------------------------------------------------------------------------------
                                   Orbital response converged.

 Computing density matrices... Done.
 CCSD calculation:   CPU 1642.16 s  wall 284.37 s

 Transferring MO TPDM to AO TPDM
 Transferring g2_o1o1o1o1
 Transferring g2_o1o1o1v1
 Transferring g2_o1o1v1v1
 Transferring g2_o1v1o1v1
 Transferring g2_o1v1v1v1
 Transferring g2_v1v1v1v1
 Adding separable TPDM
 Computing TPDM gradient
 --------------------------------------------------------
 2e gradient
  Atom          X               Y               Z
 --------------------------------------------------------
    1        -51.959426       12.352608       -0.000000  
    2          3.182616      -21.996613       -0.000000  
    3         35.392473       -9.705022        0.000000  
    4         13.384337       19.349028       -0.000000  
 --------------------------------------------------------
 --------------------------------------------------------
 Final gradient
  Atom          X               Y               Z
 --------------------------------------------------------
    1        -51.959426       12.352608       -0.000000  
    2          3.182616      -21.996613       -0.000000  
    3         35.392473       -9.705022        0.000000  
    4         13.384337       19.349028       -0.000000  
 --------------------------------------------------------
 Analytic gradient from two-electron contribution:   CPU 288.56 s  wall 56.05 s

 Total ccman2 time:   CPU 1993.71 s  wall 351.80 s


 --------------------------------------------------------------

                    Orbital Energies (a.u.)
 --------------------------------------------------------------

 Alpha MOs
 -- Occupied --
********-180.9010-169.7079-169.7065-169.7064 -80.0699 -37.9545 -33.1440
-33.1376 -33.1374 -26.3229 -24.3282 -24.3261 -24.3259 -24.3200 -24.3200
-15.6186  -7.6048  -7.2709  -5.5068  -5.4982  -5.4960  -5.4955  -5.4916
 -5.4910  -2.4313  -2.4241  -2.4235  -2.4060  -2.4060  -1.6257  -1.1828
 -0.8827  -0.7963  -0.7005  -0.6932  -0.6304  -0.5127  -0.4948  -0.4607
 -0.3760  -0.3738
 -- Virtual --
  0.0223   0.0318   0.0621   0.0765   0.0896   0.0904   0.1720   0.2056
  0.2263   0.2365   0.2459   0.2740   0.3123   0.3227   0.3420   0.3433
  0.3444   0.3733   0.3882   0.4304   0.4663   0.5102   0.5695   0.6101
  0.6128   0.6316   0.6805   0.8024   0.8465   0.8834   0.8983   0.9341
  1.0042   1.0741   1.1107   1.1971   1.3575   1.4031   1.5271   1.5430
  1.5721   1.6010   1.6244   1.6317   1.7775   1.8673   1.9196   2.2309
  2.2810   2.3900   2.4435   2.5804   2.9580   4.1826   4.1876   4.2161
  4.2205   4.2553   4.2977   4.4504   4.4636   4.4799   4.5080   4.5516
  4.5923   4.7294   4.8615   6.5128   6.5224   6.5626   6.8955   6.9314
  6.9560   7.5805  14.7009  14.8076  14.9285  28.9492  29.5068  29.5141
 29.5384  29.8536  29.8602  29.8692  29.8903  29.9769  36.7026  68.7381
130.5656 130.5710 130.5990 154.3311 166.17661912.2508
 --------------------------------------------------------------

          Ground-State Mulliken Net Atomic Charges

     Atom                 Charge (a.u.)
  ----------------------------------------
      1 I                     0.190282
      2 N                    -0.469135
      3 P                     0.518566
      4 F                    -0.239713
  ----------------------------------------
  Sum of atomic charges =     0.000000

 -----------------------------------------------------------------
                    Cartesian Multipole Moments
 -----------------------------------------------------------------
    Charge (ESU x 10^10)
                 0.0000
    Dipole Moment (Debye)
         X      -0.1822      Y       0.0743      Z      -0.0000
       Tot       0.1968
    Quadrupole Moments (Debye-Ang)
        XX     -46.5957     XY      -4.0057     YY     -56.1916
        XZ       0.0000     YZ       0.0000     ZZ     -50.9627
    Octopole Moments (Debye-Ang^2)
       XXX      35.6324    XXY      -0.3939    XYY      17.7083
       YYY     -11.9921    XXZ      -0.0000    XYZ       0.0000
       YYZ      -0.0000    XZZ       7.6041    YZZ      -3.7479
       ZZZ      -0.0000
    Hexadecapole Moments (Debye-Ang^3)
      XXXX    -750.5616   XXXY      -8.2038   XXYY    -167.0447
      XYYY       9.9361   YYYY    -166.3585   XXXZ       0.0000
      XXYZ       0.0000   XYYZ      -0.0000   YYYZ       0.0000
      XXZZ    -136.8861   XYZZ       5.1420   YYZZ     -37.8910
      XZZZ       0.0000   YZZZ       0.0000   ZZZZ     -65.8014
 -----------------------------------------------------------------
 DrvMan completing analytic gradient of the correlated energy
 Correlated dipole moment
            1
    1  -0.0716733
    2   0.0292493
    3  -0.0000000
 Energy read as -7412.174240259
 Full Analytical Gradient: (in a.u., or Hartree/Bohr)
             1             2             3             4
    1    0.00037249   -0.00051674    0.00011964    0.00002461
    2   -0.00011721   -0.00006662    0.00013778    0.00004604
    3   -0.00000000    0.00000000    0.00000000   -0.00000000
 Gradient time:  CPU 0.74 s  wall 0.75 s
 ----------------------------------------------------------------
             Standard Nuclear Orientation (Angstroms)
    I     Atom           X                Y                Z
 ----------------------------------------------------------------
    1      I       1.0862034382    -0.0606823277     0.0000000000
    2      N      -0.7017169915     0.9435965005    -0.0000000000
    3      P      -2.1679879742     0.4680394558    -0.0000000000
    4      F      -2.2433270743    -1.1566226637     0.0000000000
 ----------------------------------------------------------------
 Nuclear Repulsion Energy =   388.1197270587 hartrees
 There are       42 alpha and       42 beta electrons

                       Distance Matrix (Angstroms)
             I (  1)   N (  2)   P (  3)
   N (  2)  2.050667
   P (  3)  3.296863  1.541462
   F (  4)  3.505262  2.605280  1.626408

 Requested basis set is 6-311++G(d,p)
 There are 49 shells and 136 basis functions
 A cutoff of  1.0D-14 yielded   1044 shell pairs
 There are      8480 function pairs (      9521 Cartesian)
 Smallest overlap matrix eigenvalue = 2.39E-03
 Guess MOs from SCF MO coefficient file

 -----------------------------------------------------------------------
  General SCF calculation program by
  Eric Jon Sundstrom, Paul Horn, Yuezhi Mao, Dmitri Zuev, Alec White,
  David Stuck, Shaama M.S., Shane Yost, Joonho Lee, David Small,
  Daniel Levine, Susi Lehtola, Hugh Burton, Evgeny Epifanovsky
 -----------------------------------------------------------------------
 Hartree-Fock
 using 6 threads for integral computing
 -------------------------------------------------------
 OpenMP Integral computing Module                
 Release: version 2.0, May 2017, Q-Chem Inc. Pleasanton 
 -------------------------------------------------------
 A restricted SCF calculation will be
 performed using DIIS
 SCF converges when DIIS error is below 1.0e-08
 ---------------------------------------
  Cycle       Energy         DIIS error
 ---------------------------------------
    1   -7411.4604236941      1.62e-05  
    2   -7411.4604242857      6.59e-06  
    3   -7411.4604243687      3.99e-06  
    4   -7411.4604244113      7.86e-07  
    5   -7411.4604244170      3.59e-07  
    6   -7411.4604244183      1.85e-07  
    7   -7411.4604244190      6.85e-08  
    8   -7411.4604244189      2.17e-08  
    9   -7411.4604244188      5.95e-09  Convergence criterion met
 ---------------------------------------
 SCF time:   CPU 6.60s  wall 2.00s 
 SCF   energy in the final basis set =    -7411.4604244188
 Total energy in the final basis set =    -7411.4604244188


 ------------------------------------------------------------------------------

   CCMAN2: suite of methods based on coupled cluster
           and equation of motion theories.

   Components:
   * libvmm-1.3-trunk
     by Evgeny Epifanovsky, Ilya Kaliman.
   * libtensor-2.5-trunk
     by Evgeny Epifanovsky, Michael Wormit, Dmitry Zuev, Sam Manzer, 
        Ilya Kaliman.
   * libcc-2.5-trunk
     by Evgeny Epifanovsky, Arik Landau, Tomasz Kus, Kirill Khistyaev, 
        Dmitry Zuev, Prashant Manohar, Xintian Feng, Anna Krylov, 
        Matthew Goldey, Alec White, Thomas Jagau, Kaushik Nanda, 
        Anastasia Gunina, Alexander Kunitsa, Joonho Lee.

   CCMAN original authors:
   Anna I. Krylov, C. David Sherrill, Steven R. Gwaltney,
   Edward F. C. Byrd (2000)
   Sergey V. Levchenko, Lyudmila V. Slipchenko, Tao Wang,
   Ana-Maria C. Cristian (2003)
   Piotr A. Pieniazek, C. Melania Oana, Evgeny Epifanovsky (2007)
   Prashant Manohar (2009)

 ------------------------------------------------------------------------------


 Allocating and initializing 30808MB of RAM...
 Calculation will run on 6 cores.


 Alpha MOs, Restricted
 -- Occupied --                  
******* -180.90 -169.71 -169.71 -169.71  -80.07  -37.95  -33.14
  1 A     2 A     3 A     4 A     5 A     6 A     7 A     8 A                  
-33.138 -33.137 -26.323 -24.328 -24.326 -24.326 -24.320 -24.320
  9 A    10 A    11 A    12 A    13 A    14 A    15 A    16 A                  
-15.619  -7.605  -7.271  -5.507  -5.498  -5.496  -5.495  -5.492
 17 A    18 A    19 A    20 A    21 A    22 A    23 A    24 A                  
 -5.491  -2.431  -2.424  -2.423  -2.406  -2.406  -1.626  -1.183
 25 A    26 A    27 A    28 A    29 A    30 A    31 A    32 A                  
 -0.883  -0.796  -0.701  -0.693  -0.630  -0.513  -0.495  -0.461
 33 A    34 A    35 A    36 A    37 A    38 A    39 A    40 A                  
 -0.376  -0.374
 41 A    42 A                                                                  
 -- Virtual --                   
  0.022   0.032   0.062   0.076   0.090   0.090   0.172   0.206
 43 A    44 A    45 A    46 A    47 A    48 A    49 A    50 A                  
  0.226   0.236   0.246   0.274   0.312   0.323   0.342   0.343
 51 A    52 A    53 A    54 A    55 A    56 A    57 A    58 A                  
  0.345   0.373   0.388   0.430   0.466   0.510   0.570   0.610
 59 A    60 A    61 A    62 A    63 A    64 A    65 A    66 A                  
  0.613   0.632   0.681   0.802   0.847   0.883   0.898   0.934
 67 A    68 A    69 A    70 A    71 A    72 A    73 A    74 A                  
  1.004   1.074   1.111   1.197   1.357   1.403   1.527   1.543
 75 A    76 A    77 A    78 A    79 A    80 A    81 A    82 A                  
  1.572   1.601   1.624   1.632   1.777   1.867   1.920   2.231
 83 A    84 A    85 A    86 A    87 A    88 A    89 A    90 A                  
  2.281   2.390   2.443   2.581   2.958   4.183   4.188   4.216
 91 A    92 A    93 A    94 A    95 A    96 A    97 A    98 A                  
  4.220   4.255   4.298   4.450   4.464   4.480   4.508   4.552
 99 A   100 A   101 A   102 A   103 A   104 A   105 A   106 A                  
  4.592   4.729   4.862   6.513   6.523   6.563   6.896   6.931
107 A   108 A   109 A   110 A   111 A   112 A   113 A   114 A                  
  6.956   7.580  14.701  14.808  14.928  28.950  29.507  29.514
115 A   116 A   117 A   118 A   119 A   120 A   121 A   122 A                  
 29.539  29.854  29.860  29.869  29.890  29.977  36.703  68.738
123 A   124 A   125 A   126 A   127 A   128 A   129 A   130 A                  
130.566 130.571 130.599 154.332 166.1771912.251
131 A   132 A   133 A   134 A   135 A   136 A                                  

 Beta MOs, Restricted
 -- Occupied --                  
******* -180.90 -169.71 -169.71 -169.71  -80.07  -37.95  -33.14
  1 A     2 A     3 A     4 A     5 A     6 A     7 A     8 A                  
-33.138 -33.137 -26.323 -24.328 -24.326 -24.326 -24.320 -24.320
  9 A    10 A    11 A    12 A    13 A    14 A    15 A    16 A                  
-15.619  -7.605  -7.271  -5.507  -5.498  -5.496  -5.495  -5.492
 17 A    18 A    19 A    20 A    21 A    22 A    23 A    24 A                  
 -5.491  -2.431  -2.424  -2.423  -2.406  -2.406  -1.626  -1.183
 25 A    26 A    27 A    28 A    29 A    30 A    31 A    32 A                  
 -0.883  -0.796  -0.701  -0.693  -0.630  -0.513  -0.495  -0.461
 33 A    34 A    35 A    36 A    37 A    38 A    39 A    40 A                  
 -0.376  -0.374
 41 A    42 A                                                                  
 -- Virtual --                   
  0.022   0.032   0.062   0.076   0.090   0.090   0.172   0.206
 43 A    44 A    45 A    46 A    47 A    48 A    49 A    50 A                  
  0.226   0.236   0.246   0.274   0.312   0.323   0.342   0.343
 51 A    52 A    53 A    54 A    55 A    56 A    57 A    58 A                  
  0.345   0.373   0.388   0.430   0.466   0.510   0.570   0.610
 59 A    60 A    61 A    62 A    63 A    64 A    65 A    66 A                  
  0.613   0.632   0.681   0.802   0.847   0.883   0.898   0.934
 67 A    68 A    69 A    70 A    71 A    72 A    73 A    74 A                  
  1.004   1.074   1.111   1.197   1.357   1.403   1.527   1.543
 75 A    76 A    77 A    78 A    79 A    80 A    81 A    82 A                  
  1.572   1.601   1.624   1.632   1.777   1.867   1.920   2.231
 83 A    84 A    85 A    86 A    87 A    88 A    89 A    90 A                  
  2.281   2.390   2.443   2.581   2.958   4.183   4.188   4.216
 91 A    92 A    93 A    94 A    95 A    96 A    97 A    98 A                  
  4.220   4.255   4.298   4.450   4.464   4.480   4.508   4.552
 99 A   100 A   101 A   102 A   103 A   104 A   105 A   106 A                  
  4.592   4.729   4.862   6.513   6.523   6.563   6.896   6.931
107 A   108 A   109 A   110 A   111 A   112 A   113 A   114 A                  
  6.956   7.580  14.701  14.808  14.928  28.950  29.507  29.514
115 A   116 A   117 A   118 A   119 A   120 A   121 A   122 A                  
 29.539  29.854  29.860  29.869  29.890  29.977  36.703  68.738
123 A   124 A   125 A   126 A   127 A   128 A   129 A   130 A                  
130.566 130.571 130.599 154.332 166.1771912.251
131 A   132 A   133 A   134 A   135 A   136 A                                  

 Occupation and symmetry of molecular orbitals

 Point group: C1 (1 irreducible representation).

                           A     All 
 -------------------------------------
 All molecular orbitals:
  - Alpha                  136   136 
  - Beta                   136   136 
 -------------------------------------
 Alpha orbitals:
  - Frozen occupied        25    25  
  - Active occupied        17    17  
  - Active virtual         94    94  
  - Frozen virtual         0     0   
 -------------------------------------
 Beta orbitals:
  - Frozen occupied        25    25  
  - Active occupied        17    17  
  - Active virtual         94    94  
  - Frozen virtual         0     0   
 -------------------------------------

 Import integrals:   CPU 0.00 s  wall 0.00 s

 Import integrals:   CPU 56.24 s  wall 9.71 s

 MP2 amplitudes:   CPU 0.13 s  wall 0.09 s

Running a double precision version
           CCSD T amplitudes will be solved using DIIS.

           Start     Size      MaxIter   EConv     TConv     
           3         7         100       1.00e-07  1.00e-05  
 ------------------------------------------------------------------------------
           Energy (a.u.)   Ediff      Tdiff       Comment
 ------------------------------------------------------------------------------
         -7412.16836965                           
     1   -7412.14681804   2.16e-02   7.53e-01     
     2   -7412.17275605   2.59e-02   1.15e-01     
     3   -7412.17044255   2.31e-03   5.06e-02     
     4   -7412.17324375   2.80e-03   1.80e-02     Switched to DIIS steps.
     5   -7412.17413773   8.94e-04   1.18e-02     
     6   -7412.17422725   8.95e-05   2.80e-03     
     7   -7412.17423233   5.09e-06   1.54e-03     
     8   -7412.17423845   6.12e-06   4.05e-04     
     9   -7412.17424110   2.65e-06   2.74e-04     
    10   -7412.17424058   5.23e-07   7.37e-05     
    11   -7412.17424077   1.87e-07   2.85e-05     
    12   -7412.17424071   5.98e-08   1.75e-05     
    13   -7412.17424065   5.48e-08   6.62e-06     
 ------------------------------------------------------------------------------
         -7412.17424065                           CCSD T converged.

End of double precision
 SCF energy                 = -7411.46042442
 MP2 energy                 = -7412.16836965
 CCSD correlation energy     =    -0.71381624
 CCSD total energy           = -7412.17424065

 CCSD  T1^2 = 0.0164  T2^2 = 0.2514  Leading amplitudes:

 Amplitude    Orbitals with energies
 -0.0304       36 (A) A                  ->    43 (A) A                   
              -0.6932                          0.0222                     
 -0.0304       36 (A) B                  ->    43 (A) B                   
              -0.6932                          0.0222                     
  0.0287       42 (A) A                  ->    43 (A) A                   
              -0.3737                          0.0222                     
  0.0287       42 (A) B                  ->    43 (A) B                   
              -0.3737                          0.0222                     

 Amplitude    Orbitals with energies
 -0.0627       39 (A) A      39 (A) B    ->    43 (A) A      43 (A) B     
              -0.4950       -0.4950            0.0222        0.0222       
  0.0627       39 (A) A      39 (A) B    ->    43 (A) B      43 (A) A     
              -0.4950       -0.4950            0.0222        0.0222       
  0.0627       39 (A) B      39 (A) A    ->    43 (A) A      43 (A) B     
              -0.4950       -0.4950            0.0222        0.0222       
 -0.0627       39 (A) B      39 (A) A    ->    43 (A) B      43 (A) A     
              -0.4950       -0.4950            0.0222        0.0222       

 Computing CCSD intemediates for later calculations in double precision
 Finished.

Running a double precision version
           CCSD Lambda amplitudes will be solved using DIIS.
           Start     Size      MaxIter   EConv     LConv     
           3         7         100       1.00e-07  1.00e-05  
 ------------------------------------------------------------------------------
            Enorm      Ldiff       Comment
 ------------------------------------------------------------------------------
     1     5.20e-02   3.48e-02     
     2     1.64e-02   7.35e-03     
     3     6.64e-03   1.52e-03     
     4     3.80e-03   1.32e-03     Switched to DIIS steps.
     5     1.08e-03   7.49e-04     
     6     5.58e-04   1.62e-04     
     7     1.86e-04   5.94e-05     
     8     9.02e-05   8.99e-06     
     9     3.52e-05   2.42e-06     
    10     1.63e-05   7.03e-07     
    11     8.17e-06   4.64e-07     
    12     4.07e-06   2.64e-07     
    13     2.15e-06   3.30e-09     
    14     9.25e-07   6.44e-08     
    15     4.55e-07   5.93e-08     
    16     2.13e-07   3.66e-08     
    17     1.06e-07   2.12e-08     
    18     5.19e-08   7.32e-09     
 ------------------------------------------------------------------------------
                                   CCSD Lambda converged.

 Computing density matrices in double precision...
           Orbital response amplitudes will be solved using DIIS.
           Start     Size      MaxIter   EConv     LConv     
           3         7         100       1.00e-06  1.00e-06  
 ------------------------------------------------------------------------------
            Enorm      Ldiff       Comment
 ------------------------------------------------------------------------------
     1     8.75e-02   1.45e-02     
     2     5.00e-02   1.24e-02     
     3     5.82e-02   1.44e-02     
     4     1.46e-02   1.59e-02     Switched to DIIS steps.
     5     2.83e-03   3.75e-03     
     6     9.29e-04   5.68e-04     
     7     5.17e-04   1.42e-04     
     8     1.30e-04   1.27e-04     
     9     2.70e-05   3.38e-06     
    10     9.23e-06   9.54e-08     
    11     3.60e-06   7.32e-07     
    12     1.09e-06   5.17e-08     
    13     2.05e-07   1.61e-07     
 ------------------------------------------------------------------------------
                                   Orbital response converged.

 Computing density matrices... Done.
 CCSD calculation:   CPU 1642.76 s  wall 284.62 s

 Transferring MO TPDM to AO TPDM
 Transferring g2_o1o1o1o1
 Transferring g2_o1o1o1v1
 Transferring g2_o1o1v1v1
 Transferring g2_o1v1o1v1
 Transferring g2_o1v1v1v1
 Transferring g2_v1v1v1v1
 Adding separable TPDM
 Computing TPDM gradient
 --------------------------------------------------------
 2e gradient
  Atom          X               Y               Z
 --------------------------------------------------------
    1        -52.001351       12.376279       -0.000000  
    2          3.195240      -22.023130       -0.000000  
    3         35.408510       -9.708494        0.000000  
    4         13.397600       19.355345        0.000000  
 --------------------------------------------------------
 --------------------------------------------------------
 Final gradient
  Atom          X               Y               Z
 --------------------------------------------------------
    1        -52.001351       12.376279       -0.000000  
    2          3.195240      -22.023130       -0.000000  
    3         35.408510       -9.708494        0.000000  
    4         13.397600       19.355345        0.000000  
 --------------------------------------------------------
 Analytic gradient from two-electron contribution:   CPU 290.33 s  wall 56.97 s

 Total ccman2 time:   CPU 1995.78 s  wall 352.87 s


 --------------------------------------------------------------

                    Orbital Energies (a.u.)
 --------------------------------------------------------------

 Alpha MOs
 -- Occupied --
********-180.9009-169.7078-169.7064-169.7064 -80.0699 -37.9545 -33.1439
-33.1376 -33.1373 -26.3229 -24.3281 -24.3261 -24.3259 -24.3199 -24.3199
-15.6186  -7.6049  -7.2708  -5.5068  -5.4982  -5.4960  -5.4955  -5.4916
 -5.4910  -2.4312  -2.4240  -2.4234  -2.4060  -2.4060  -1.6257  -1.1831
 -0.8829  -0.7963  -0.7005  -0.6932  -0.6305  -0.5128  -0.4950  -0.4608
 -0.3759  -0.3737
 -- Virtual --
  0.0222   0.0322   0.0621   0.0765   0.0896   0.0904   0.1719   0.2055
  0.2262   0.2364   0.2459   0.2740   0.3123   0.3227   0.3420   0.3433
  0.3446   0.3732   0.3882   0.4304   0.4663   0.5102   0.5695   0.6103
  0.6129   0.6319   0.6807   0.8025   0.8466   0.8834   0.8983   0.9344
  1.0044   1.0742   1.1106   1.1971   1.3574   1.4030   1.5272   1.5432
  1.5721   1.6009   1.6243   1.6317   1.7775   1.8672   1.9196   2.2311
  2.2811   2.3902   2.4434   2.5808   2.9578   4.1826   4.1875   4.2161
  4.2205   4.2553   4.2977   4.4503   4.4636   4.4800   4.5082   4.5518
  4.5924   4.7291   4.8623   6.5129   6.5225   6.5630   6.8955   6.9314
  6.9560   7.5805  14.7009  14.8076  14.9285  28.9497  29.5068  29.5142
 29.5386  29.8536  29.8603  29.8694  29.8905  29.9771  36.7027  68.7381
130.5657 130.5711 130.5992 154.3316 166.17661912.2513
 --------------------------------------------------------------

          Ground-State Mulliken Net Atomic Charges

     Atom                 Charge (a.u.)
  ----------------------------------------
      1 I                     0.190460
      2 N                    -0.469217
      3 P                     0.518517
      4 F                    -0.239760
  ----------------------------------------
  Sum of atomic charges =    -0.000000

 -----------------------------------------------------------------
                    Cartesian Multipole Moments
 -----------------------------------------------------------------
    Charge (ESU x 10^10)
                 0.0000
    Dipole Moment (Debye)
         X      -0.1837      Y       0.0751      Z       0.0000
       Tot       0.1984
    Quadrupole Moments (Debye-Ang)
        XX     -46.6078     XY      -4.0040     YY     -56.1887
        XZ      -0.0000     YZ       0.0000     ZZ     -50.9601
    Octopole Moments (Debye-Ang^2)
       XXX      35.7878    XXY      -0.3942    XYY      17.7672
       YYY     -11.9869    XXZ       0.0000    XYZ      -0.0000
       YYZ      -0.0000    XZZ       7.6614    YZZ      -3.7458
       ZZZ       0.0000
    Hexadecapole Moments (Debye-Ang^3)
      XXXX    -749.9847   XXXY      -8.1850   XXYY    -166.9212
      XYYY       9.9268   YYYY    -166.3449   XXXZ      -0.0000
      XXYZ       0.0000   XYYZ       0.0000   YYYZ       0.0000
      XXZZ    -136.7638   XYZZ       5.1391   YYZZ     -37.8878
      XZZZ      -0.0000   YZZZ      -0.0000   ZZZZ     -65.7944
 -----------------------------------------------------------------
 DrvMan completing analytic gradient of the correlated energy
 Correlated dipole moment
            1
    1  -0.0722552
    2   0.0295442
    3   0.0000000
 Energy read as -7412.174240654
 Full Analytical Gradient: (in a.u., or Hartree/Bohr)
             1             2             3             4
    1   -0.00016226   -0.00004894    0.00021091    0.00000029
    2    0.00012405   -0.00023079    0.00006249    0.00004424
    3   -0.00000000   -0.00000000    0.00000000   -0.00000000
 Gradient time:  CPU 0.77 s  wall 0.77 s
 ----------------------------------------------------------------
             Standard Nuclear Orientation (Angstroms)
    I     Atom           X                Y                Z
 ----------------------------------------------------------------
    1      I       1.0872034382    -0.0596823277     0.0000000000
    2      N      -0.7017169915     0.9435965005    -0.0000000000
    3      P      -2.1679879742     0.4680394558    -0.0000000000
    4      F      -2.2433270743    -1.1566226637     0.0000000000
 ----------------------------------------------------------------
 Nuclear Repulsion Energy =   388.0439435456 hartrees
 There are       42 alpha and       42 beta electrons

                       Distance Matrix (Angstroms)
             I (  1)   N (  2)   P (  3)
   N (  2)  2.051050
   P (  3)  3.297690  1.541462
   F (  4)  3.506524  2.605280  1.626408

 Requested basis set is 6-311++G(d,p)
 There are 49 shells and 136 basis functions
 A cutoff of  1.0D-14 yielded   1044 shell pairs
 There are      8480 function pairs (      9521 Cartesian)
 Smallest overlap matrix eigenvalue = 2.39E-03
 Guess MOs from SCF MO coefficient file

 -----------------------------------------------------------------------
  General SCF calculation program by
  Eric Jon Sundstrom, Paul Horn, Yuezhi Mao, Dmitri Zuev, Alec White,
  David Stuck, Shaama M.S., Shane Yost, Joonho Lee, David Small,
  Daniel Levine, Susi Lehtola, Hugh Burton, Evgeny Epifanovsky
 -----------------------------------------------------------------------
 Hartree-Fock
 using 6 threads for integral computing
 -------------------------------------------------------
 OpenMP Integral computing Module                
 Release: version 2.0, May 2017, Q-Chem Inc. Pleasanton 
 -------------------------------------------------------
 A restricted SCF calculation will be
 performed using DIIS
 SCF converges when DIIS error is below 1.0e-08
 ---------------------------------------
  Cycle       Energy         DIIS error
 ---------------------------------------
    1   -7411.4604163955      6.65e-06  
    2   -7411.4604165456      2.00e-06  
    3   -7411.4604165702      1.26e-06  
    4   -7411.4604165778      5.78e-07  
    5   -7411.4604165810      2.08e-07  
    6   -7411.4604165817      8.24e-08  
    7   -7411.4604165818      4.09e-08  
    8   -7411.4604165818      1.55e-08  
    9   -7411.4604165818      3.88e-09  Convergence criterion met
 ---------------------------------------
 SCF time:   CPU 6.64s  wall 2.00s 
 SCF   energy in the final basis set =    -7411.4604165818
 Total energy in the final basis set =    -7411.4604165818


 ------------------------------------------------------------------------------

   CCMAN2: suite of methods based on coupled cluster
           and equation of motion theories.

   Components:
   * libvmm-1.3-trunk
     by Evgeny Epifanovsky, Ilya Kaliman.
   * libtensor-2.5-trunk
     by Evgeny Epifanovsky, Michael Wormit, Dmitry Zuev, Sam Manzer, 
        Ilya Kaliman.
   * libcc-2.5-trunk
     by Evgeny Epifanovsky, Arik Landau, Tomasz Kus, Kirill Khistyaev, 
        Dmitry Zuev, Prashant Manohar, Xintian Feng, Anna Krylov, 
        Matthew Goldey, Alec White, Thomas Jagau, Kaushik Nanda, 
        Anastasia Gunina, Alexander Kunitsa, Joonho Lee.

   CCMAN original authors:
   Anna I. Krylov, C. David Sherrill, Steven R. Gwaltney,
   Edward F. C. Byrd (2000)
   Sergey V. Levchenko, Lyudmila V. Slipchenko, Tao Wang,
   Ana-Maria C. Cristian (2003)
   Piotr A. Pieniazek, C. Melania Oana, Evgeny Epifanovsky (2007)
   Prashant Manohar (2009)

 ------------------------------------------------------------------------------


 Allocating and initializing 30808MB of RAM...
 Calculation will run on 6 cores.


 Alpha MOs, Restricted
 -- Occupied --                  
******* -180.90 -169.71 -169.71 -169.71  -80.07  -37.95  -33.14
  1 A     2 A     3 A     4 A     5 A     6 A     7 A     8 A                  
-33.138 -33.137 -26.323 -24.328 -24.326 -24.326 -24.320 -24.320
  9 A    10 A    11 A    12 A    13 A    14 A    15 A    16 A                  
-15.619  -7.605  -7.271  -5.507  -5.498  -5.496  -5.495  -5.492
 17 A    18 A    19 A    20 A    21 A    22 A    23 A    24 A                  
 -5.491  -2.431  -2.424  -2.423  -2.406  -2.406  -1.626  -1.183
 25 A    26 A    27 A    28 A    29 A    30 A    31 A    32 A                  
 -0.883  -0.796  -0.700  -0.693  -0.630  -0.513  -0.495  -0.461
 33 A    34 A    35 A    36 A    37 A    38 A    39 A    40 A                  
 -0.376  -0.374
 41 A    42 A                                                                  
 -- Virtual --                   
  0.022   0.032   0.062   0.076   0.090   0.090   0.172   0.206
 43 A    44 A    45 A    46 A    47 A    48 A    49 A    50 A                  
  0.226   0.236   0.246   0.274   0.312   0.323   0.342   0.343
 51 A    52 A    53 A    54 A    55 A    56 A    57 A    58 A                  
  0.345   0.373   0.388   0.430   0.466   0.510   0.570   0.610
 59 A    60 A    61 A    62 A    63 A    64 A    65 A    66 A                  
  0.613   0.632   0.681   0.802   0.847   0.883   0.898   0.934
 67 A    68 A    69 A    70 A    71 A    72 A    73 A    74 A                  
  1.004   1.074   1.111   1.197   1.357   1.403   1.527   1.543
 75 A    76 A    77 A    78 A    79 A    80 A    81 A    82 A                  
  1.572   1.601   1.624   1.632   1.777   1.867   1.920   2.231
 83 A    84 A    85 A    86 A    87 A    88 A    89 A    90 A                  
  2.281   2.390   2.443   2.581   2.958   4.183   4.188   4.216
 91 A    92 A    93 A    94 A    95 A    96 A    97 A    98 A                  
  4.220   4.255   4.298   4.450   4.464   4.480   4.508   4.552
 99 A   100 A   101 A   102 A   103 A   104 A   105 A   106 A                  
  4.592   4.729   4.862   6.513   6.522   6.563   6.896   6.931
107 A   108 A   109 A   110 A   111 A   112 A   113 A   114 A                  
  6.956   7.580  14.701  14.808  14.929  28.950  29.507  29.514
115 A   116 A   117 A   118 A   119 A   120 A   121 A   122 A                  
 29.539  29.854  29.860  29.869  29.890  29.977  36.703  68.738
123 A   124 A   125 A   126 A   127 A   128 A   129 A   130 A                  
130.566 130.571 130.599 154.332 166.1771912.251
131 A   132 A   133 A   134 A   135 A   136 A                                  

 Beta MOs, Restricted
 -- Occupied --                  
******* -180.90 -169.71 -169.71 -169.71  -80.07  -37.95  -33.14
  1 A     2 A     3 A     4 A     5 A     6 A     7 A     8 A                  
-33.138 -33.137 -26.323 -24.328 -24.326 -24.326 -24.320 -24.320
  9 A    10 A    11 A    12 A    13 A    14 A    15 A    16 A                  
-15.619  -7.605  -7.271  -5.507  -5.498  -5.496  -5.495  -5.492
 17 A    18 A    19 A    20 A    21 A    22 A    23 A    24 A                  
 -5.491  -2.431  -2.424  -2.423  -2.406  -2.406  -1.626  -1.183
 25 A    26 A    27 A    28 A    29 A    30 A    31 A    32 A                  
 -0.883  -0.796  -0.700  -0.693  -0.630  -0.513  -0.495  -0.461
 33 A    34 A    35 A    36 A    37 A    38 A    39 A    40 A                  
 -0.376  -0.374
 41 A    42 A                                                                  
 -- Virtual --                   
  0.022   0.032   0.062   0.076   0.090   0.090   0.172   0.206
 43 A    44 A    45 A    46 A    47 A    48 A    49 A    50 A                  
  0.226   0.236   0.246   0.274   0.312   0.323   0.342   0.343
 51 A    52 A    53 A    54 A    55 A    56 A    57 A    58 A                  
  0.345   0.373   0.388   0.430   0.466   0.510   0.570   0.610
 59 A    60 A    61 A    62 A    63 A    64 A    65 A    66 A                  
  0.613   0.632   0.681   0.802   0.847   0.883   0.898   0.934
 67 A    68 A    69 A    70 A    71 A    72 A    73 A    74 A                  
  1.004   1.074   1.111   1.197   1.357   1.403   1.527   1.543
 75 A    76 A    77 A    78 A    79 A    80 A    81 A    82 A                  
  1.572   1.601   1.624   1.632   1.777   1.867   1.920   2.231
 83 A    84 A    85 A    86 A    87 A    88 A    89 A    90 A                  
  2.281   2.390   2.443   2.581   2.958   4.183   4.188   4.216
 91 A    92 A    93 A    94 A    95 A    96 A    97 A    98 A                  
  4.220   4.255   4.298   4.450   4.464   4.480   4.508   4.552
 99 A   100 A   101 A   102 A   103 A   104 A   105 A   106 A                  
  4.592   4.729   4.862   6.513   6.522   6.563   6.896   6.931
107 A   108 A   109 A   110 A   111 A   112 A   113 A   114 A                  
  6.956   7.580  14.701  14.808  14.929  28.950  29.507  29.514
115 A   116 A   117 A   118 A   119 A   120 A   121 A   122 A                  
 29.539  29.854  29.860  29.869  29.890  29.977  36.703  68.738
123 A   124 A   125 A   126 A   127 A   128 A   129 A   130 A                  
130.566 130.571 130.599 154.332 166.1771912.251
131 A   132 A   133 A   134 A   135 A   136 A                                  

 Occupation and symmetry of molecular orbitals

 Point group: C1 (1 irreducible representation).

                           A     All 
 -------------------------------------
 All molecular orbitals:
  - Alpha                  136   136 
  - Beta                   136   136 
 -------------------------------------
 Alpha orbitals:
  - Frozen occupied        25    25  
  - Active occupied        17    17  
  - Active virtual         94    94  
  - Frozen virtual         0     0   
 -------------------------------------
 Beta orbitals:
  - Frozen occupied        25    25  
  - Active occupied        17    17  
  - Active virtual         94    94  
  - Frozen virtual         0     0   
 -------------------------------------

 Import integrals:   CPU 0.00 s  wall 0.00 s

 Import integrals:   CPU 56.05 s  wall 9.70 s

 MP2 amplitudes:   CPU 0.14 s  wall 0.09 s

Running a double precision version
           CCSD T amplitudes will be solved using DIIS.

           Start     Size      MaxIter   EConv     TConv     
           3         7         100       1.00e-07  1.00e-05  
 ------------------------------------------------------------------------------
           Energy (a.u.)   Ediff      Tdiff       Comment
 ------------------------------------------------------------------------------
         -7412.16836989                           
     1   -7412.14681413   2.16e-02   7.53e-01     
     2   -7412.17275585   2.59e-02   1.15e-01     
     3   -7412.17044157   2.31e-03   5.06e-02     
     4   -7412.17324340   2.80e-03   1.80e-02     Switched to DIIS steps.
     5   -7412.17413764   8.94e-04   1.18e-02     
     6   -7412.17422720   8.96e-05   2.80e-03     
     7   -7412.17423230   5.10e-06   1.54e-03     
     8   -7412.17423843   6.12e-06   4.05e-04     
     9   -7412.17424108   2.66e-06   2.74e-04     
    10   -7412.17424056   5.24e-07   7.37e-05     
    11   -7412.17424075   1.88e-07   2.85e-05     
    12   -7412.17424069   6.00e-08   1.75e-05     
    13   -7412.17424063   5.46e-08   6.63e-06     
 ------------------------------------------------------------------------------
         -7412.17424063                           CCSD T converged.

End of double precision
 SCF energy                 = -7411.46041658
 MP2 energy                 = -7412.16836989
 CCSD correlation energy     =    -0.71382405
 CCSD total energy           = -7412.17424063

 CCSD  T1^2 = 0.0164  T2^2 = 0.2514  Leading amplitudes:

 Amplitude    Orbitals with energies
  0.0304       36 (A) A                  ->    43 (A) A                   
              -0.6932                          0.0222                     
  0.0304       36 (A) B                  ->    43 (A) B                   
              -0.6932                          0.0222                     
 -0.0287       42 (A) A                  ->    43 (A) A                   
              -0.3737                          0.0222                     
 -0.0287       42 (A) B                  ->    43 (A) B                   
              -0.3737                          0.0222                     

 Amplitude    Orbitals with energies
 -0.0627       39 (A) A      39 (A) B    ->    43 (A) A      43 (A) B     
              -0.4949       -0.4949            0.0222        0.0222       
  0.0627       39 (A) A      39 (A) B    ->    43 (A) B      43 (A) A     
              -0.4949       -0.4949            0.0222        0.0222       
  0.0627       39 (A) B      39 (A) A    ->    43 (A) A      43 (A) B     
              -0.4949       -0.4949            0.0222        0.0222       
 -0.0627       39 (A) B      39 (A) A    ->    43 (A) B      43 (A) A     
              -0.4949       -0.4949            0.0222        0.0222       

 Computing CCSD intemediates for later calculations in double precision
 Finished.

Running a double precision version
           CCSD Lambda amplitudes will be solved using DIIS.
           Start     Size      MaxIter   EConv     LConv     
           3         7         100       1.00e-07  1.00e-05  
 ------------------------------------------------------------------------------
            Enorm      Ldiff       Comment
 ------------------------------------------------------------------------------
     1     5.20e-02   3.48e-02     
     2     1.64e-02   7.35e-03     
     3     6.64e-03   1.52e-03     
     4     3.80e-03   1.32e-03     Switched to DIIS steps.
     5     1.08e-03   7.49e-04     
     6     5.58e-04   1.62e-04     
     7     1.86e-04   5.94e-05     
     8     9.02e-05   8.99e-06     
     9     3.53e-05   2.42e-06     
    10     1.63e-05   7.04e-07     
    11     8.19e-06   4.64e-07     
    12     4.08e-06   2.64e-07     
    13     2.16e-06   3.52e-09     
    14     9.27e-07   6.46e-08     
    15     4.55e-07   5.95e-08     
    16     2.13e-07   3.67e-08     
    17     1.06e-07   2.13e-08     
    18     5.21e-08   7.35e-09     
 ------------------------------------------------------------------------------
                                   CCSD Lambda converged.

 Computing density matrices in double precision...
           Orbital response amplitudes will be solved using DIIS.
           Start     Size      MaxIter   EConv     LConv     
           3         7         100       1.00e-06  1.00e-06  
 ------------------------------------------------------------------------------
            Enorm      Ldiff       Comment
 ------------------------------------------------------------------------------
     1     8.75e-02   1.45e-02     
     2     5.00e-02   1.24e-02     
     3     5.82e-02   1.44e-02     
     4     1.46e-02   1.59e-02     Switched to DIIS steps.
     5     2.83e-03   3.75e-03     
     6     9.29e-04   5.68e-04     
     7     5.17e-04   1.42e-04     
     8     1.30e-04   1.27e-04     
     9     2.71e-05   3.37e-06     
    10     9.24e-06   9.37e-08     
    11     3.60e-06   7.32e-07     
    12     1.09e-06   5.26e-08     
    13     2.06e-07   1.62e-07     
 ------------------------------------------------------------------------------
                                   Orbital response converged.

 Computing density matrices... Done.
 CCSD calculation:   CPU 1641.11 s  wall 284.33 s

 Transferring MO TPDM to AO TPDM
 Transferring g2_o1o1o1o1
 Transferring g2_o1o1o1v1
 Transferring g2_o1o1v1v1
 Transferring g2_o1v1o1v1
 Transferring g2_o1v1v1v1
 Transferring g2_v1v1v1v1
 Adding separable TPDM
 Computing TPDM gradient
 --------------------------------------------------------
 2e gradient
  Atom          X               Y               Z
 --------------------------------------------------------
    1        -51.991122       12.350787        0.000000  
    2          3.198338      -22.003961       -0.000000  
    3         35.404240       -9.700876        0.000000  
    4         13.388544       19.354050       -0.000000  
 --------------------------------------------------------
 --------------------------------------------------------
 Final gradient
  Atom          X               Y               Z
 --------------------------------------------------------
    1        -51.991122       12.350787        0.000000  
    2          3.198338      -22.003961       -0.000000  
    3         35.404240       -9.700876        0.000000  
    4         13.388544       19.354050       -0.000000  
 --------------------------------------------------------
 Analytic gradient from two-electron contribution:   CPU 296.79 s  wall 57.89 s

 Total ccman2 time:   CPU 1999.45 s  wall 353.26 s


 --------------------------------------------------------------

                    Orbital Energies (a.u.)
 --------------------------------------------------------------

 Alpha MOs
 -- Occupied --
********-180.9009-169.7078-169.7064-169.7064 -80.0699 -37.9545 -33.1439
-33.1376 -33.1374 -26.3229 -24.3282 -24.3261 -24.3259 -24.3199 -24.3199
-15.6186  -7.6049  -7.2709  -5.5068  -5.4982  -5.4960  -5.4955  -5.4916
 -5.4910  -2.4312  -2.4241  -2.4234  -2.4060  -2.4060  -1.6257  -1.1830
 -0.8829  -0.7963  -0.7005  -0.6932  -0.6304  -0.5128  -0.4949  -0.4608
 -0.3759  -0.3737
 -- Virtual --
  0.0222   0.0321   0.0621   0.0765   0.0896   0.0904   0.1719   0.2055
  0.2263   0.2364   0.2459   0.2740   0.3123   0.3227   0.3421   0.3433
  0.3445   0.3732   0.3882   0.4304   0.4663   0.5102   0.5695   0.6102
  0.6129   0.6318   0.6806   0.8025   0.8466   0.8834   0.8983   0.9344
  1.0044   1.0742   1.1106   1.1971   1.3574   1.4030   1.5272   1.5431
  1.5721   1.6010   1.6244   1.6317   1.7775   1.8673   1.9197   2.2310
  2.2811   2.3901   2.4434   2.5807   2.9578   4.1826   4.1876   4.2161
  4.2205   4.2553   4.2977   4.4504   4.4636   4.4799   4.5082   4.5518
  4.5923   4.7292   4.8621   6.5128   6.5225   6.5629   6.8955   6.9314
  6.9560   7.5805  14.7009  14.8076  14.9285  28.9496  29.5068  29.5142
 29.5385  29.8536  29.8603  29.8693  29.8904  29.9770  36.7027  68.7381
130.5657 130.5711 130.5991 154.3315 166.17661912.2512
 --------------------------------------------------------------

          Ground-State Mulliken Net Atomic Charges

     Atom                 Charge (a.u.)
  ----------------------------------------
      1 I                     0.190483
      2 N                    -0.469278
      3 P                     0.518535
      4 F                    -0.239741
  ----------------------------------------
  Sum of atomic charges =     0.000000

 -----------------------------------------------------------------
                    Cartesian Multipole Moments
 -----------------------------------------------------------------
    Charge (ESU x 10^10)
                 0.0000
    Dipole Moment (Debye)
         X      -0.1824      Y       0.0755      Z       0.0000
       Tot       0.1974
    Quadrupole Moments (Debye-Ang)
        XX     -46.6029     XY      -4.0027     YY     -56.1910
        XZ       0.0000     YZ       0.0000     ZZ     -50.9606
    Octopole Moments (Debye-Ang^2)
       XXX      35.7171    XXY      -0.4186    XYY      17.7344
       YYY     -12.0726    XXZ      -0.0000    XYZ      -0.0000
       YYZ       0.0000    XZZ       7.6329    YZZ      -3.7754
       ZZZ      -0.0000
    Hexadecapole Moments (Debye-Ang^3)
      XXXX    -750.2719   XXXY      -8.2746   XXYY    -166.9939
      XYYY       9.8443   YYYY    -166.3323   XXXZ       0.0000
      XXYZ       0.0000   XYYZ      -0.0000   YYYZ       0.0000
      XXZZ    -136.8256   XYZZ       5.1092   YYZZ     -37.8852
      XZZZ       0.0000   YZZZ       0.0000   ZZZZ     -65.7958
 -----------------------------------------------------------------
 DrvMan completing analytic gradient of the correlated energy
 Correlated dipole moment
            1
    1  -0.0717510
    2   0.0297185
    3   0.0000000
 Energy read as -7412.174240633
 Full Analytical Gradient: (in a.u., or Hartree/Bohr)
             1             2             3             4
    1   -0.00001510   -0.00013756    0.00014358    0.00000909
    2    0.00007210   -0.00020671    0.00008201    0.00005261
    3   -0.00000000   -0.00000000    0.00000000   -0.00000000
 Gradient time:  CPU 0.76 s  wall 0.77 s
 ----------------------------------------------------------------
             Standard Nuclear Orientation (Angstroms)
    I     Atom           X                Y                Z
 ----------------------------------------------------------------
    1      I       1.0872034382    -0.0616823277     0.0000000000
    2      N      -0.7017169915     0.9435965005    -0.0000000000
    3      P      -2.1679879742     0.4680394558    -0.0000000000
    4      F      -2.2433270743    -1.1566226637     0.0000000000
 ----------------------------------------------------------------
 Nuclear Repulsion Energy =   387.9987073212 hartrees
 There are       42 alpha and       42 beta electrons

                       Distance Matrix (Angstroms)
             I (  1)   N (  2)   P (  3)
   N (  2)  2.052029
   P (  3)  3.298011  1.541462
   F (  4)  3.505899  2.605280  1.626408

 Requested basis set is 6-311++G(d,p)
 There are 49 shells and 136 basis functions
 A cutoff of  1.0D-14 yielded   1044 shell pairs
 There are      8480 function pairs (      9521 Cartesian)
 Smallest overlap matrix eigenvalue = 2.39E-03
 Guess MOs from SCF MO coefficient file

 -----------------------------------------------------------------------
  General SCF calculation program by
  Eric Jon Sundstrom, Paul Horn, Yuezhi Mao, Dmitri Zuev, Alec White,
  David Stuck, Shaama M.S., Shane Yost, Joonho Lee, David Small,
  Daniel Levine, Susi Lehtola, Hugh Burton, Evgeny Epifanovsky
 -----------------------------------------------------------------------
 Hartree-Fock
 using 6 threads for integral computing
 -------------------------------------------------------
 OpenMP Integral computing Module                
 Release: version 2.0, May 2017, Q-Chem Inc. Pleasanton 
 -------------------------------------------------------
 A restricted SCF calculation will be
 performed using DIIS
 SCF converges when DIIS error is below 1.0e-08
 ---------------------------------------
  Cycle       Energy         DIIS error
 ---------------------------------------
    1   -7411.4603954482      1.15e-05  
    2   -7411.4603958397      4.59e-06  
    3   -7411.4603959009      3.13e-06  
    4   -7411.4603959319      7.33e-07  
    5   -7411.4603959378      2.48e-07  
    6   -7411.4603959385      1.03e-07  
    7   -7411.4603959386      3.18e-08  
    8   -7411.4603959385      1.66e-08  
    9   -7411.4603959385      7.29e-09  Convergence criterion met
 ---------------------------------------
 SCF time:   CPU 6.57s  wall 2.00s 
 SCF   energy in the final basis set =    -7411.4603959385
 Total energy in the final basis set =    -7411.4603959385


 ------------------------------------------------------------------------------

   CCMAN2: suite of methods based on coupled cluster
           and equation of motion theories.

   Components:
   * libvmm-1.3-trunk
     by Evgeny Epifanovsky, Ilya Kaliman.
   * libtensor-2.5-trunk
     by Evgeny Epifanovsky, Michael Wormit, Dmitry Zuev, Sam Manzer, 
        Ilya Kaliman.
   * libcc-2.5-trunk
     by Evgeny Epifanovsky, Arik Landau, Tomasz Kus, Kirill Khistyaev, 
        Dmitry Zuev, Prashant Manohar, Xintian Feng, Anna Krylov, 
        Matthew Goldey, Alec White, Thomas Jagau, Kaushik Nanda, 
        Anastasia Gunina, Alexander Kunitsa, Joonho Lee.

   CCMAN original authors:
   Anna I. Krylov, C. David Sherrill, Steven R. Gwaltney,
   Edward F. C. Byrd (2000)
   Sergey V. Levchenko, Lyudmila V. Slipchenko, Tao Wang,
   Ana-Maria C. Cristian (2003)
   Piotr A. Pieniazek, C. Melania Oana, Evgeny Epifanovsky (2007)
   Prashant Manohar (2009)

 ------------------------------------------------------------------------------


 Allocating and initializing 30808MB of RAM...
 Calculation will run on 6 cores.


 Alpha MOs, Restricted
 -- Occupied --                  
******* -180.90 -169.71 -169.71 -169.71  -80.07  -37.95  -33.14
  1 A     2 A     3 A     4 A     5 A     6 A     7 A     8 A                  
-33.138 -33.137 -26.323 -24.328 -24.326 -24.326 -24.320 -24.320
  9 A    10 A    11 A    12 A    13 A    14 A    15 A    16 A                  
-15.619  -7.605  -7.271  -5.507  -5.498  -5.496  -5.495  -5.492
 17 A    18 A    19 A    20 A    21 A    22 A    23 A    24 A                  
 -5.491  -2.431  -2.424  -2.423  -2.406  -2.406  -1.626  -1.183
 25 A    26 A    27 A    28 A    29 A    30 A    31 A    32 A                  
 -0.883  -0.796  -0.701  -0.693  -0.630  -0.513  -0.495  -0.461
 33 A    34 A    35 A    36 A    37 A    38 A    39 A    40 A                  
 -0.376  -0.374
 41 A    42 A                                                                  
 -- Virtual --                   
  0.022   0.032   0.062   0.076   0.090   0.090   0.172   0.206
 43 A    44 A    45 A    46 A    47 A    48 A    49 A    50 A                  
  0.226   0.236   0.246   0.274   0.312   0.323   0.342   0.343
 51 A    52 A    53 A    54 A    55 A    56 A    57 A    58 A                  
  0.344   0.373   0.388   0.430   0.466   0.510   0.570   0.610
 59 A    60 A    61 A    62 A    63 A    64 A    65 A    66 A                  
  0.613   0.632   0.681   0.802   0.847   0.883   0.898   0.934
 67 A    68 A    69 A    70 A    71 A    72 A    73 A    74 A                  
  1.004   1.074   1.111   1.197   1.357   1.403   1.527   1.543
 75 A    76 A    77 A    78 A    79 A    80 A    81 A    82 A                  
  1.572   1.601   1.624   1.632   1.777   1.867   1.920   2.231
 83 A    84 A    85 A    86 A    87 A    88 A    89 A    90 A                  
  2.281   2.390   2.443   2.580   2.958   4.183   4.188   4.216
 91 A    92 A    93 A    94 A    95 A    96 A    97 A    98 A                  
  4.220   4.255   4.298   4.450   4.464   4.480   4.508   4.552
 99 A   100 A   101 A   102 A   103 A   104 A   105 A   106 A                  
  4.592   4.729   4.862   6.513   6.522   6.563   6.896   6.931
107 A   108 A   109 A   110 A   111 A   112 A   113 A   114 A                  
  6.956   7.580  14.701  14.808  14.928  28.949  29.507  29.514
115 A   116 A   117 A   118 A   119 A   120 A   121 A   122 A                  
 29.538  29.854  29.860  29.869  29.890  29.977  36.703  68.738
123 A   124 A   125 A   126 A   127 A   128 A   129 A   130 A                  
130.566 130.571 130.599 154.331 166.1771912.251
131 A   132 A   133 A   134 A   135 A   136 A                                  

 Beta MOs, Restricted
 -- Occupied --                  
******* -180.90 -169.71 -169.71 -169.71  -80.07  -37.95  -33.14
  1 A     2 A     3 A     4 A     5 A     6 A     7 A     8 A                  
-33.138 -33.137 -26.323 -24.328 -24.326 -24.326 -24.320 -24.320
  9 A    10 A    11 A    12 A    13 A    14 A    15 A    16 A                  
-15.619  -7.605  -7.271  -5.507  -5.498  -5.496  -5.495  -5.492
 17 A    18 A    19 A    20 A    21 A    22 A    23 A    24 A                  
 -5.491  -2.431  -2.424  -2.423  -2.406  -2.406  -1.626  -1.183
 25 A    26 A    27 A    28 A    29 A    30 A    31 A    32 A                  
 -0.883  -0.796  -0.701  -0.693  -0.630  -0.513  -0.495  -0.461
 33 A    34 A    35 A    36 A    37 A    38 A    39 A    40 A                  
 -0.376  -0.374
 41 A    42 A                                                                  
 -- Virtual --                   
  0.022   0.032   0.062   0.076   0.090   0.090   0.172   0.206
 43 A    44 A    45 A    46 A    47 A    48 A    49 A    50 A                  
  0.226   0.236   0.246   0.274   0.312   0.323   0.342   0.343
 51 A    52 A    53 A    54 A    55 A    56 A    57 A    58 A                  
  0.344   0.373   0.388   0.430   0.466   0.510   0.570   0.610
 59 A    60 A    61 A    62 A    63 A    64 A    65 A    66 A                  
  0.613   0.632   0.681   0.802   0.847   0.883   0.898   0.934
 67 A    68 A    69 A    70 A    71 A    72 A    73 A    74 A                  
  1.004   1.074   1.111   1.197   1.357   1.403   1.527   1.543
 75 A    76 A    77 A    78 A    79 A    80 A    81 A    82 A                  
  1.572   1.601   1.624   1.632   1.777   1.867   1.920   2.231
 83 A    84 A    85 A    86 A    87 A    88 A    89 A    90 A                  
  2.281   2.390   2.443   2.580   2.958   4.183   4.188   4.216
 91 A    92 A    93 A    94 A    95 A    96 A    97 A    98 A                  
  4.220   4.255   4.298   4.450   4.464   4.480   4.508   4.552
 99 A   100 A   101 A   102 A   103 A   104 A   105 A   106 A                  
  4.592   4.729   4.862   6.513   6.522   6.563   6.896   6.931
107 A   108 A   109 A   110 A   111 A   112 A   113 A   114 A                  
  6.956   7.580  14.701  14.808  14.928  28.949  29.507  29.514
115 A   116 A   117 A   118 A   119 A   120 A   121 A   122 A                  
 29.538  29.854  29.860  29.869  29.890  29.977  36.703  68.738
123 A   124 A   125 A   126 A   127 A   128 A   129 A   130 A                  
130.566 130.571 130.599 154.331 166.1771912.251
131 A   132 A   133 A   134 A   135 A   136 A                                  

 Occupation and symmetry of molecular orbitals

 Point group: C1 (1 irreducible representation).

                           A     All 
 -------------------------------------
 All molecular orbitals:
  - Alpha                  136   136 
  - Beta                   136   136 
 -------------------------------------
 Alpha orbitals:
  - Frozen occupied        25    25  
  - Active occupied        17    17  
  - Active virtual         94    94  
  - Frozen virtual         0     0   
 -------------------------------------
 Beta orbitals:
  - Frozen occupied        25    25  
  - Active occupied        17    17  
  - Active virtual         94    94  
  - Frozen virtual         0     0   
 -------------------------------------

 Import integrals:   CPU 0.00 s  wall 0.00 s

 Import integrals:   CPU 57.00 s  wall 10.00 s

 MP2 amplitudes:   CPU 0.13 s  wall 0.09 s

Running a double precision version
           CCSD T amplitudes will be solved using DIIS.

           Start     Size      MaxIter   EConv     TConv     
           3         7         100       1.00e-07  1.00e-05  
 ------------------------------------------------------------------------------
           Energy (a.u.)   Ediff      Tdiff       Comment
 ------------------------------------------------------------------------------
         -7412.16837108                           
     1   -7412.14680730   2.16e-02   7.53e-01     
     2   -7412.17275619   2.59e-02   1.15e-01     
     3   -7412.17044015   2.32e-03   5.06e-02     
     4   -7412.17324312   2.80e-03   1.80e-02     Switched to DIIS steps.
     5   -7412.17413757   8.94e-04   1.18e-02     
     6   -7412.17422720   8.96e-05   2.80e-03     
     7   -7412.17423230   5.10e-06   1.54e-03     
     8   -7412.17423844   6.13e-06   4.06e-04     
     9   -7412.17424110   2.66e-06   2.75e-04     
    10   -7412.17424058   5.25e-07   7.38e-05     
    11   -7412.17424076   1.89e-07   2.85e-05     
    12   -7412.17424070   6.02e-08   1.76e-05     
    13   -7412.17424065   5.45e-08   6.67e-06     
 ------------------------------------------------------------------------------
         -7412.17424065                           CCSD T converged.

End of double precision
 SCF energy                 = -7411.46039594
 MP2 energy                 = -7412.16837108
 CCSD correlation energy     =    -0.71384471
 CCSD total energy           = -7412.17424065

 CCSD  T1^2 = 0.0164  T2^2 = 0.2515  Leading amplitudes:

 Amplitude    Orbitals with energies
 -0.0304       36 (A) A                  ->    43 (A) A                   
              -0.6932                          0.0223                     
 -0.0304       36 (A) B                  ->    43 (A) B                   
              -0.6932                          0.0223                     
 -0.0287       42 (A) A                  ->    43 (A) A                   
              -0.3737                          0.0223                     
 -0.0287       42 (A) B                  ->    43 (A) B                   
              -0.3737                          0.0223                     

 Amplitude    Orbitals with energies
 -0.0628       39 (A) A      39 (A) B    ->    43 (A) A      43 (A) B     
              -0.4948       -0.4948            0.0223        0.0223       
  0.0628       39 (A) A      39 (A) B    ->    43 (A) B      43 (A) A     
              -0.4948       -0.4948            0.0223        0.0223       
  0.0628       39 (A) B      39 (A) A    ->    43 (A) A      43 (A) B     
              -0.4948       -0.4948            0.0223        0.0223       
 -0.0628       39 (A) B      39 (A) A    ->    43 (A) B      43 (A) A     
              -0.4948       -0.4948            0.0223        0.0223       

 Computing CCSD intemediates for later calculations in double precision
 Finished.

Running a double precision version
           CCSD Lambda amplitudes will be solved using DIIS.
           Start     Size      MaxIter   EConv     LConv     
           3         7         100       1.00e-07  1.00e-05  
 ------------------------------------------------------------------------------
            Enorm      Ldiff       Comment
 ------------------------------------------------------------------------------
     1     5.21e-02   3.49e-02     
     2     1.64e-02   7.35e-03     
     3     6.64e-03   1.52e-03     
     4     3.80e-03   1.32e-03     Switched to DIIS steps.
     5     1.08e-03   7.49e-04     
     6     5.58e-04   1.62e-04     
     7     1.86e-04   5.94e-05     
     8     9.03e-05   9.00e-06     
     9     3.53e-05   2.43e-06     
    10     1.64e-05   7.05e-07     
    11     8.21e-06   4.64e-07     
    12     4.10e-06   2.65e-07     
    13     2.17e-06   3.81e-09     
    14     9.30e-07   6.49e-08     
    15     4.57e-07   5.98e-08     
    16     2.14e-07   3.69e-08     
    17     1.06e-07   2.13e-08     
    18     5.23e-08   7.38e-09     
 ------------------------------------------------------------------------------
                                   CCSD Lambda converged.

 Computing density matrices in double precision...
           Orbital response amplitudes will be solved using DIIS.
           Start     Size      MaxIter   EConv     LConv     
           3         7         100       1.00e-06  1.00e-06  
 ------------------------------------------------------------------------------
            Enorm      Ldiff       Comment
 ------------------------------------------------------------------------------
     1     8.75e-02   1.45e-02     
     2     5.01e-02   1.24e-02     
     3     5.84e-02   1.44e-02     
     4     1.46e-02   1.60e-02     Switched to DIIS steps.
     5     2.83e-03   3.75e-03     
     6     9.29e-04   5.68e-04     
     7     5.17e-04   1.42e-04     
     8     1.30e-04   1.26e-04     
     9     2.71e-05   3.36e-06     
    10     9.26e-06   9.86e-08     
    11     3.61e-06   7.32e-07     
    12     1.09e-06   5.33e-08     
    13     2.07e-07   1.63e-07     
 ------------------------------------------------------------------------------
                                   Orbital response converged.

 Computing density matrices... Done.
 CCSD calculation:   CPU 1641.40 s  wall 284.27 s

 Transferring MO TPDM to AO TPDM
 Transferring g2_o1o1o1o1
 Transferring g2_o1o1o1v1
 Transferring g2_o1o1v1v1
 Transferring g2_o1v1o1v1
 Transferring g2_o1v1v1v1
 Transferring g2_v1v1v1v1
 Adding separable TPDM
 Computing TPDM gradient
 --------------------------------------------------------
 2e gradient
  Atom          X               Y               Z
 --------------------------------------------------------
    1        -51.969652       12.378082        0.000000  
    2          3.179527      -22.015768       -0.000000  
    3         35.396737       -9.712630       -0.000000  
    4         13.393388       19.350316        0.000000  
 --------------------------------------------------------
 --------------------------------------------------------
 Final gradient
  Atom          X               Y               Z
 --------------------------------------------------------
    1        -51.969652       12.378082        0.000000  
    2          3.179527      -22.015768       -0.000000  
    3         35.396737       -9.712630       -0.000000  
    4         13.393388       19.350316        0.000000  
 --------------------------------------------------------
 Analytic gradient from two-electron contribution:   CPU 289.99 s  wall 57.25 s

 Total ccman2 time:   CPU 1994.21 s  wall 352.99 s


 --------------------------------------------------------------

                    Orbital Energies (a.u.)
 --------------------------------------------------------------

 Alpha MOs
 -- Occupied --
********-180.9009-169.7079-169.7065-169.7064 -80.0699 -37.9545 -33.1439
-33.1376 -33.1374 -26.3229 -24.3282 -24.3261 -24.3259 -24.3199 -24.3199
-15.6186  -7.6048  -7.2709  -5.5068  -5.4982  -5.4960  -5.4955  -5.4916
 -5.4910  -2.4312  -2.4241  -2.4235  -2.4060  -2.4060  -1.6257  -1.1829
 -0.8828  -0.7963  -0.7005  -0.6932  -0.6304  -0.5127  -0.4948  -0.4607
 -0.3760  -0.3737
 -- Virtual --
  0.0223   0.0319   0.0621   0.0765   0.0896   0.0904   0.1719   0.2056
  0.2263   0.2364   0.2459   0.2740   0.3123   0.3227   0.3420   0.3433
  0.3445   0.3732   0.3882   0.4304   0.4663   0.5101   0.5695   0.6102
  0.6128   0.6317   0.6806   0.8024   0.8466   0.8834   0.8983   0.9341
  1.0042   1.0741   1.1106   1.1970   1.3575   1.4031   1.5271   1.5431
  1.5721   1.6010   1.6244   1.6317   1.7775   1.8672   1.9196   2.2310
  2.2811   2.3901   2.4435   2.5805   2.9579   4.1826   4.1875   4.2161
  4.2205   4.2553   4.2977   4.4504   4.4636   4.4799   4.5081   4.5517
  4.5923   4.7294   4.8616   6.5128   6.5225   6.5627   6.8955   6.9314
  6.9560   7.5804  14.7009  14.8076  14.9285  28.9493  29.5068  29.5141
 29.5384  29.8536  29.8603  29.8692  29.8903  29.9769  36.7026  68.7381
130.5656 130.5711 130.5991 154.3312 166.17661912.2509
 --------------------------------------------------------------

          Ground-State Mulliken Net Atomic Charges

     Atom                 Charge (a.u.)
  ----------------------------------------
      1 I                     0.190259
      2 N                    -0.469074
      3 P                     0.518547
      4 F                    -0.239732
  ----------------------------------------
  Sum of atomic charges =    -0.000000

 -----------------------------------------------------------------
                    Cartesian Multipole Moments
 -----------------------------------------------------------------
    Charge (ESU x 10^10)
                 0.0000
    Dipole Moment (Debye)
         X      -0.1835      Y       0.0739      Z      -0.0000
       Tot       0.1978
    Quadrupole Moments (Debye-Ang)
        XX     -46.6006     XY      -4.0070     YY     -56.1893
        XZ      -0.0000     YZ       0.0000     ZZ     -50.9621
    Octopole Moments (Debye-Ang^2)
       XXX      35.7031    XXY      -0.3695    XYY      17.7411
       YYY     -11.9064    XXZ       0.0000    XYZ      -0.0000
       YYZ      -0.0000    XZZ       7.6326    YZZ      -3.7183
       ZZZ      -0.0000
    Hexadecapole Moments (Debye-Ang^3)
      XXXX    -750.2742   XXXY      -8.1143   XXYY    -166.9720
      XYYY      10.0187   YYYY    -166.3715   XXXZ      -0.0000
      XXYZ       0.0000   XYYZ       0.0000   YYYZ       0.0000
      XXZZ    -136.8242   XYZZ       5.1719   YYZZ     -37.8936
      XZZZ      -0.0000   YZZZ      -0.0000   ZZZZ     -65.8000
 -----------------------------------------------------------------
 DrvMan completing analytic gradient of the correlated energy
 Correlated dipole moment
            1
    1  -0.0721772
    2   0.0290748
    3  -0.0000000
 Energy read as -7412.174240649
 Full Analytical Gradient: (in a.u., or Hartree/Bohr)
             1             2             3             4
    1    0.00022611   -0.00042877    0.00018686    0.00001581
    2   -0.00006592   -0.00009009    0.00011830    0.00003770
    3   -0.00000000   -0.00000000    0.00000000   -0.00000000
 Gradient time:  CPU 0.76 s  wall 0.78 s
 ----------------------------------------------------------------
             Standard Nuclear Orientation (Angstroms)
    I     Atom           X                Y                Z
 ----------------------------------------------------------------
    1      I       1.0872034382    -0.0606823277     0.0010000000
    2      N      -0.7017169915     0.9435965005    -0.0000000000
    3      P      -2.1679879742     0.4680394558    -0.0000000000
    4      F      -2.2433270743    -1.1566226637     0.0000000000
 ----------------------------------------------------------------
 Nuclear Repulsion Energy =   388.0213159501 hartrees
 There are       42 alpha and       42 beta electrons

                       Distance Matrix (Angstroms)
             I (  1)   N (  2)   P (  3)
   N (  2)  2.051539
   P (  3)  3.297851  1.541462
   F (  4)  3.506212  2.605280  1.626408

 Requested basis set is 6-311++G(d,p)
 There are 49 shells and 136 basis functions
 A cutoff of  1.0D-14 yielded   1044 shell pairs
 There are      8480 function pairs (      9521 Cartesian)
 Smallest overlap matrix eigenvalue = 2.39E-03
 Guess MOs from SCF MO coefficient file

 -----------------------------------------------------------------------
  General SCF calculation program by
  Eric Jon Sundstrom, Paul Horn, Yuezhi Mao, Dmitri Zuev, Alec White,
  David Stuck, Shaama M.S., Shane Yost, Joonho Lee, David Small,
  Daniel Levine, Susi Lehtola, Hugh Burton, Evgeny Epifanovsky
 -----------------------------------------------------------------------
 Hartree-Fock
 using 6 threads for integral computing
 -------------------------------------------------------
 OpenMP Integral computing Module                
 Release: version 2.0, May 2017, Q-Chem Inc. Pleasanton 
 -------------------------------------------------------
 A restricted SCF calculation will be
 performed using DIIS
 SCF converges when DIIS error is below 1.0e-08
 ---------------------------------------
  Cycle       Energy         DIIS error
 ---------------------------------------
    1   -7411.4604061076      7.09e-06  
    2   -7411.4604062764      2.58e-06  
    3   -7411.4604063039      1.84e-06  
    4   -7411.4604063159      5.32e-07  
    5   -7411.4604063193      1.73e-07  
    6   -7411.4604063197      6.92e-08  
    7   -7411.4604063197      2.87e-08  
    8   -7411.4604063196      1.35e-08  
    9   -7411.4604063198      4.97e-09  Convergence criterion met
 ---------------------------------------
 SCF time:   CPU 6.65s  wall 2.00s 
 SCF   energy in the final basis set =    -7411.4604063198
 Total energy in the final basis set =    -7411.4604063198


 ------------------------------------------------------------------------------

   CCMAN2: suite of methods based on coupled cluster
           and equation of motion theories.

   Components:
   * libvmm-1.3-trunk
     by Evgeny Epifanovsky, Ilya Kaliman.
   * libtensor-2.5-trunk
     by Evgeny Epifanovsky, Michael Wormit, Dmitry Zuev, Sam Manzer, 
        Ilya Kaliman.
   * libcc-2.5-trunk
     by Evgeny Epifanovsky, Arik Landau, Tomasz Kus, Kirill Khistyaev, 
        Dmitry Zuev, Prashant Manohar, Xintian Feng, Anna Krylov, 
        Matthew Goldey, Alec White, Thomas Jagau, Kaushik Nanda, 
        Anastasia Gunina, Alexander Kunitsa, Joonho Lee.

   CCMAN original authors:
   Anna I. Krylov, C. David Sherrill, Steven R. Gwaltney,
   Edward F. C. Byrd (2000)
   Sergey V. Levchenko, Lyudmila V. Slipchenko, Tao Wang,
   Ana-Maria C. Cristian (2003)
   Piotr A. Pieniazek, C. Melania Oana, Evgeny Epifanovsky (2007)
   Prashant Manohar (2009)

 ------------------------------------------------------------------------------


 Allocating and initializing 30808MB of RAM...
 Calculation will run on 6 cores.


 Alpha MOs, Restricted
 -- Occupied --                  
******* -180.90 -169.71 -169.71 -169.71  -80.07  -37.95  -33.14
  1 A     2 A     3 A     4 A     5 A     6 A     7 A     8 A                  
-33.138 -33.137 -26.323 -24.328 -24.326 -24.326 -24.320 -24.320
  9 A    10 A    11 A    12 A    13 A    14 A    15 A    16 A                  
-15.619  -7.605  -7.271  -5.507  -5.498  -5.496  -5.495  -5.492
 17 A    18 A    19 A    20 A    21 A    22 A    23 A    24 A                  
 -5.491  -2.431  -2.424  -2.423  -2.406  -2.406  -1.626  -1.183
 25 A    26 A    27 A    28 A    29 A    30 A    31 A    32 A                  
 -0.883  -0.796  -0.701  -0.693  -0.630  -0.513  -0.495  -0.461
 33 A    34 A    35 A    36 A    37 A    38 A    39 A    40 A                  
 -0.376  -0.374
 41 A    42 A                                                                  
 -- Virtual --                   
  0.022   0.032   0.062   0.076   0.090   0.090   0.172   0.206
 43 A    44 A    45 A    46 A    47 A    48 A    49 A    50 A                  
  0.226   0.236   0.246   0.274   0.312   0.323   0.342   0.343
 51 A    52 A    53 A    54 A    55 A    56 A    57 A    58 A                  
  0.344   0.373   0.388   0.430   0.466   0.510   0.570   0.610
 59 A    60 A    61 A    62 A    63 A    64 A    65 A    66 A                  
  0.613   0.632   0.681   0.802   0.847   0.883   0.898   0.934
 67 A    68 A    69 A    70 A    71 A    72 A    73 A    74 A                  
  1.004   1.074   1.111   1.197   1.357   1.403   1.527   1.543
 75 A    76 A    77 A    78 A    79 A    80 A    81 A    82 A                  
  1.572   1.601   1.624   1.632   1.777   1.867   1.920   2.231
 83 A    84 A    85 A    86 A    87 A    88 A    89 A    90 A                  
  2.281   2.390   2.443   2.581   2.958   4.183   4.188   4.216
 91 A    92 A    93 A    94 A    95 A    96 A    97 A    98 A                  
  4.220   4.255   4.298   4.450   4.464   4.480   4.508   4.552
 99 A   100 A   101 A   102 A   103 A   104 A   105 A   106 A                  
  4.592   4.729   4.862   6.513   6.522   6.563   6.896   6.931
107 A   108 A   109 A   110 A   111 A   112 A   113 A   114 A                  
  6.956   7.580  14.701  14.808  14.928  28.949  29.507  29.514
115 A   116 A   117 A   118 A   119 A   120 A   121 A   122 A                  
 29.538  29.854  29.860  29.869  29.890  29.977  36.703  68.738
123 A   124 A   125 A   126 A   127 A   128 A   129 A   130 A                  
130.566 130.571 130.599 154.331 166.1771912.251
131 A   132 A   133 A   134 A   135 A   136 A                                  

 Beta MOs, Restricted
 -- Occupied --                  
******* -180.90 -169.71 -169.71 -169.71  -80.07  -37.95  -33.14
  1 A     2 A     3 A     4 A     5 A     6 A     7 A     8 A                  
-33.138 -33.137 -26.323 -24.328 -24.326 -24.326 -24.320 -24.320
  9 A    10 A    11 A    12 A    13 A    14 A    15 A    16 A                  
-15.619  -7.605  -7.271  -5.507  -5.498  -5.496  -5.495  -5.492
 17 A    18 A    19 A    20 A    21 A    22 A    23 A    24 A                  
 -5.491  -2.431  -2.424  -2.423  -2.406  -2.406  -1.626  -1.183
 25 A    26 A    27 A    28 A    29 A    30 A    31 A    32 A                  
 -0.883  -0.796  -0.701  -0.693  -0.630  -0.513  -0.495  -0.461
 33 A    34 A    35 A    36 A    37 A    38 A    39 A    40 A                  
 -0.376  -0.374
 41 A    42 A                                                                  
 -- Virtual --                   
  0.022   0.032   0.062   0.076   0.090   0.090   0.172   0.206
 43 A    44 A    45 A    46 A    47 A    48 A    49 A    50 A                  
  0.226   0.236   0.246   0.274   0.312   0.323   0.342   0.343
 51 A    52 A    53 A    54 A    55 A    56 A    57 A    58 A                  
  0.344   0.373   0.388   0.430   0.466   0.510   0.570   0.610
 59 A    60 A    61 A    62 A    63 A    64 A    65 A    66 A                  
  0.613   0.632   0.681   0.802   0.847   0.883   0.898   0.934
 67 A    68 A    69 A    70 A    71 A    72 A    73 A    74 A                  
  1.004   1.074   1.111   1.197   1.357   1.403   1.527   1.543
 75 A    76 A    77 A    78 A    79 A    80 A    81 A    82 A                  
  1.572   1.601   1.624   1.632   1.777   1.867   1.920   2.231
 83 A    84 A    85 A    86 A    87 A    88 A    89 A    90 A                  
  2.281   2.390   2.443   2.581   2.958   4.183   4.188   4.216
 91 A    92 A    93 A    94 A    95 A    96 A    97 A    98 A                  
  4.220   4.255   4.298   4.450   4.464   4.480   4.508   4.552
 99 A   100 A   101 A   102 A   103 A   104 A   105 A   106 A                  
  4.592   4.729   4.862   6.513   6.522   6.563   6.896   6.931
107 A   108 A   109 A   110 A   111 A   112 A   113 A   114 A                  
  6.956   7.580  14.701  14.808  14.928  28.949  29.507  29.514
115 A   116 A   117 A   118 A   119 A   120 A   121 A   122 A                  
 29.538  29.854  29.860  29.869  29.890  29.977  36.703  68.738
123 A   124 A   125 A   126 A   127 A   128 A   129 A   130 A                  
130.566 130.571 130.599 154.331 166.1771912.251
131 A   132 A   133 A   134 A   135 A   136 A                                  

 Occupation and symmetry of molecular orbitals

 Point group: C1 (1 irreducible representation).

                           A     All 
 -------------------------------------
 All molecular orbitals:
  - Alpha                  136   136 
  - Beta                   136   136 
 -------------------------------------
 Alpha orbitals:
  - Frozen occupied        25    25  
  - Active occupied        17    17  
  - Active virtual         94    94  
  - Frozen virtual         0     0   
 -------------------------------------
 Beta orbitals:
  - Frozen occupied        25    25  
  - Active occupied        17    17  
  - Active virtual         94    94  
  - Frozen virtual         0     0   
 -------------------------------------

 Import integrals:   CPU 0.00 s  wall 0.00 s

 Import integrals:   CPU 56.22 s  wall 9.75 s

 MP2 amplitudes:   CPU 0.20 s  wall 0.11 s

Running a double precision version
           CCSD T amplitudes will be solved using DIIS.

           Start     Size      MaxIter   EConv     TConv     
           3         7         100       1.00e-07  1.00e-05  
 ------------------------------------------------------------------------------
           Energy (a.u.)   Ediff      Tdiff       Comment
 ------------------------------------------------------------------------------
         -7412.16837055                           
     1   -7412.14681077   2.16e-02   7.53e-01     
     2   -7412.17275608   2.59e-02   1.15e-01     
     3   -7412.17044092   2.32e-03   5.06e-02     
     4   -7412.17324332   2.80e-03   1.80e-02     Switched to DIIS steps.
     5   -7412.17413767   8.94e-04   1.18e-02     
     6   -7412.17422726   8.96e-05   2.80e-03     
     7   -7412.17423236   5.10e-06   1.54e-03     
     8   -7412.17423849   6.13e-06   4.06e-04     
     9   -7412.17424115   2.66e-06   2.75e-04     
    10   -7412.17424063   5.24e-07   7.38e-05     
    11   -7412.17424082   1.88e-07   2.85e-05     
    12   -7412.17424076   6.01e-08   1.75e-05     
    13   -7412.17424070   5.46e-08   6.65e-06     
 ------------------------------------------------------------------------------
         -7412.17424070                           CCSD T converged.

End of double precision
 SCF energy                 = -7411.46040632
 MP2 energy                 = -7412.16837055
 CCSD correlation energy     =    -0.71383438
 CCSD total energy           = -7412.17424070

 CCSD  T1^2 = 0.0164  T2^2 = 0.2515  Leading amplitudes:

 Amplitude    Orbitals with energies
  0.0304       36 (A) A                  ->    43 (A) A                   
              -0.6932                          0.0222                     
  0.0304       36 (A) B                  ->    43 (A) B                   
              -0.6932                          0.0222                     
  0.0287       42 (A) A                  ->    43 (A) A                   
              -0.3737                          0.0222                     
  0.0287       42 (A) B                  ->    43 (A) B                   
              -0.3737                          0.0222                     

 Amplitude    Orbitals with energies
 -0.0627       39 (A) A      39 (A) B    ->    43 (A) A      43 (A) B     
              -0.4949       -0.4949            0.0222        0.0222       
  0.0627       39 (A) A      39 (A) B    ->    43 (A) B      43 (A) A     
              -0.4949       -0.4949            0.0222        0.0222       
  0.0627       39 (A) B      39 (A) A    ->    43 (A) A      43 (A) B     
              -0.4949       -0.4949            0.0222        0.0222       
 -0.0627       39 (A) B      39 (A) A    ->    43 (A) B      43 (A) A     
              -0.4949       -0.4949            0.0222        0.0222       

 Computing CCSD intemediates for later calculations in double precision
 Finished.

Running a double precision version
           CCSD Lambda amplitudes will be solved using DIIS.
           Start     Size      MaxIter   EConv     LConv     
           3         7         100       1.00e-07  1.00e-05  
 ------------------------------------------------------------------------------
            Enorm      Ldiff       Comment
 ------------------------------------------------------------------------------
     1     5.20e-02   3.48e-02     
     2     1.64e-02   7.35e-03     
     3     6.64e-03   1.52e-03     
     4     3.80e-03   1.32e-03     Switched to DIIS steps.
     5     1.08e-03   7.49e-04     
     6     5.58e-04   1.62e-04     
     7     1.86e-04   5.94e-05     
     8     9.02e-05   9.00e-06     
     9     3.53e-05   2.42e-06     
    10     1.64e-05   7.04e-07     
    11     8.20e-06   4.64e-07     
    12     4.09e-06   2.64e-07     
    13     2.16e-06   3.67e-09     
    14     9.29e-07   6.48e-08     
    15     4.56e-07   5.96e-08     
    16     2.14e-07   3.68e-08     
    17     1.06e-07   2.13e-08     
    18     5.22e-08   7.36e-09     
 ------------------------------------------------------------------------------
                                   CCSD Lambda converged.

 Computing density matrices in double precision...
           Orbital response amplitudes will be solved using DIIS.
           Start     Size      MaxIter   EConv     LConv     
           3         7         100       1.00e-06  1.00e-06  
 ------------------------------------------------------------------------------
            Enorm      Ldiff       Comment
 ------------------------------------------------------------------------------
     1     8.75e-02   1.45e-02     
     2     5.01e-02   1.24e-02     
     3     5.83e-02   1.44e-02     
     4     1.46e-02   1.60e-02     Switched to DIIS steps.
     5     2.83e-03   3.75e-03     
     6     9.29e-04   5.68e-04     
     7     5.17e-04   1.42e-04     
     8     1.30e-04   1.27e-04     
     9     2.71e-05   3.37e-06     
    10     9.25e-06   9.62e-08     
    11     3.60e-06   7.32e-07     
    12     1.09e-06   5.30e-08     
    13     2.06e-07   1.62e-07     
 ------------------------------------------------------------------------------
                                   Orbital response converged.

 Computing density matrices... Done.
 CCSD calculation:   CPU 1643.23 s  wall 284.75 s

 Transferring MO TPDM to AO TPDM
 Transferring g2_o1o1o1o1
 Transferring g2_o1o1o1v1
 Transferring g2_o1o1v1v1
 Transferring g2_o1v1o1v1
 Transferring g2_o1v1v1v1
 Transferring g2_v1v1v1v1
 Adding separable TPDM
 Computing TPDM gradient
 --------------------------------------------------------
 2e gradient
  Atom          X               Y               Z
 --------------------------------------------------------
    1        -51.980380       12.364437       -0.022181  
    2          3.188924      -22.009866        0.013647  
    3         35.400491       -9.706754        0.005146  
    4         13.390965       19.352184        0.003387  
 --------------------------------------------------------
 --------------------------------------------------------
 Final gradient
  Atom          X               Y               Z
 --------------------------------------------------------
    1        -51.980380       12.364437       -0.022181  
    2          3.188924      -22.009866        0.013647  
    3         35.400491       -9.706754        0.005146  
    4         13.390965       19.352184        0.003387  
 --------------------------------------------------------
 Analytic gradient from two-electron contribution:   CPU 290.72 s  wall 57.47 s

 Total ccman2 time:   CPU 1996.64 s  wall 353.64 s


 --------------------------------------------------------------

                    Orbital Energies (a.u.)
 --------------------------------------------------------------

 Alpha MOs
 -- Occupied --
********-180.9009-169.7079-169.7065-169.7064 -80.0699 -37.9545 -33.1439
-33.1376 -33.1374 -26.3229 -24.3282 -24.3261 -24.3259 -24.3199 -24.3199
-15.6186  -7.6049  -7.2709  -5.5068  -5.4982  -5.4960  -5.4955  -5.4916
 -5.4910  -2.4312  -2.4241  -2.4234  -2.4060  -2.4060  -1.6257  -1.1829
 -0.8828  -0.7963  -0.7005  -0.6932  -0.6304  -0.5127  -0.4949  -0.4607
 -0.3760  -0.3737
 -- Virtual --
  0.0222   0.0320   0.0621   0.0765   0.0896   0.0904   0.1719   0.2056
  0.2263   0.2364   0.2459   0.2740   0.3123   0.3227   0.3420   0.3433
  0.3445   0.3732   0.3882   0.4304   0.4663   0.5102   0.5695   0.6102
  0.6128   0.6318   0.6806   0.8025   0.8466   0.8834   0.8983   0.9343
  1.0043   1.0742   1.1106   1.1971   1.3574   1.4030   1.5271   1.5431
  1.5721   1.6010   1.6244   1.6317   1.7775   1.8672   1.9196   2.2310
  2.2811   2.3901   2.4435   2.5806   2.9579   4.1826   4.1876   4.2161
  4.2205   4.2553   4.2977   4.4504   4.4636   4.4799   4.5081   4.5517
  4.5923   4.7293   4.8619   6.5128   6.5225   6.5628   6.8955   6.9314
  6.9560   7.5805  14.7009  14.8076  14.9285  28.9494  29.5068  29.5142
 29.5385  29.8536  29.8603  29.8693  29.8904  29.9770  36.7027  68.7381
130.5657 130.5711 130.5991 154.3313 166.17661912.2510
 --------------------------------------------------------------

          Ground-State Mulliken Net Atomic Charges

     Atom                 Charge (a.u.)
  ----------------------------------------
      1 I                     0.190371
      2 N                    -0.469176
      3 P                     0.518541
      4 F                    -0.239736
  ----------------------------------------
  Sum of atomic charges =    -0.000000

 -----------------------------------------------------------------
                    Cartesian Multipole Moments
 -----------------------------------------------------------------
    Charge (ESU x 10^10)
                 0.0000
    Dipole Moment (Debye)
         X      -0.1829      Y       0.0747      Z       0.0009
       Tot       0.1976
    Quadrupole Moments (Debye-Ang)
        XX     -46.6017     XY      -4.0049     YY     -56.1902
        XZ       0.0012     YZ      -0.0004     ZZ     -50.9614
    Octopole Moments (Debye-Ang^2)
       XXX      35.7101    XXY      -0.3940    XYY      17.7377
       YYY     -11.9895    XXZ      -0.0197    XYZ      -0.0032
       YYZ      -0.0280    XZZ       7.6327    YZZ      -3.7469
       ZZZ      -0.0868
    Hexadecapole Moments (Debye-Ang^3)
      XXXX    -750.2730   XXXY      -8.1944   XXYY    -166.9829
      XYYY       9.9315   YYYY    -166.3517   XXXZ      -0.0798
      XXYZ      -0.0043   XYYZ      -0.0296   YYYZ       0.0052
      XXZZ    -136.8249   XYZZ       5.1406   YYZZ     -37.8894
      XZZZ      -0.0957   YZZZ       0.0055   ZZZZ     -65.7981
 -----------------------------------------------------------------
 DrvMan completing analytic gradient of the correlated energy
 Correlated dipole moment
            1
    1  -0.0719636
    2   0.0293965
    3   0.0003346
 Energy read as -7412.174240701
 Full Analytical Gradient: (in a.u., or Hartree/Bohr)
             1             2             3             4
    1    0.00010569   -0.00028333    0.00016518    0.00001246
    2    0.00000306   -0.00014838    0.00010016    0.00004515
    3    0.00000910   -0.00002058    0.00002048   -0.00000899
 Gradient time:  CPU 0.74 s  wall 0.77 s
 ----------------------------------------------------------------
             Standard Nuclear Orientation (Angstroms)
    I     Atom           X                Y                Z
 ----------------------------------------------------------------
    1      I       1.0872034382    -0.0606823277     0.0000000000
    2      N      -0.7007169915     0.9435965005    -0.0000000000
    3      P      -2.1679879742     0.4680394558    -0.0000000000
    4      F      -2.2433270743    -1.1566226637     0.0000000000
 ----------------------------------------------------------------
 Nuclear Repulsion Energy =   388.0368886042 hartrees
 There are       42 alpha and       42 beta electrons

                       Distance Matrix (Angstroms)
             I (  1)   N (  2)   P (  3)
   N (  2)  2.050667
   P (  3)  3.297850  1.542413
   F (  4)  3.506211  2.605872  1.626408

 Requested basis set is 6-311++G(d,p)
 There are 49 shells and 136 basis functions
 A cutoff of  1.0D-14 yielded   1044 shell pairs
 There are      8480 function pairs (      9521 Cartesian)
 Smallest overlap matrix eigenvalue = 2.39E-03
 Guess MOs from SCF MO coefficient file

 -----------------------------------------------------------------------
  General SCF calculation program by
  Eric Jon Sundstrom, Paul Horn, Yuezhi Mao, Dmitri Zuev, Alec White,
  David Stuck, Shaama M.S., Shane Yost, Joonho Lee, David Small,
  Daniel Levine, Susi Lehtola, Hugh Burton, Evgeny Epifanovsky
 -----------------------------------------------------------------------
 Hartree-Fock
 using 6 threads for integral computing
 -------------------------------------------------------
 OpenMP Integral computing Module                
 Release: version 2.0, May 2017, Q-Chem Inc. Pleasanton 
 -------------------------------------------------------
 A restricted SCF calculation will be
 performed using DIIS
 SCF converges when DIIS error is below 1.0e-08
 ---------------------------------------
  Cycle       Energy         DIIS error
 ---------------------------------------
    1   -7411.4603589649      1.52e-05  
    2   -7411.4603595609      4.83e-06  
    3   -7411.4603596234      3.05e-06  
    4   -7411.4603596497      9.87e-07  
    5   -7411.4603596546      2.92e-07  
    6   -7411.4603596557      1.28e-07  
    7   -7411.4603596558      4.75e-08  
    8   -7411.4603596560      2.26e-08  
    9   -7411.4603596559      7.32e-09  Convergence criterion met
 ---------------------------------------
 SCF time:   CPU 6.55s  wall 1.00s 
 SCF   energy in the final basis set =    -7411.4603596559
 Total energy in the final basis set =    -7411.4603596559


 ------------------------------------------------------------------------------

   CCMAN2: suite of methods based on coupled cluster
           and equation of motion theories.

   Components:
   * libvmm-1.3-trunk
     by Evgeny Epifanovsky, Ilya Kaliman.
   * libtensor-2.5-trunk
     by Evgeny Epifanovsky, Michael Wormit, Dmitry Zuev, Sam Manzer, 
        Ilya Kaliman.
   * libcc-2.5-trunk
     by Evgeny Epifanovsky, Arik Landau, Tomasz Kus, Kirill Khistyaev, 
        Dmitry Zuev, Prashant Manohar, Xintian Feng, Anna Krylov, 
        Matthew Goldey, Alec White, Thomas Jagau, Kaushik Nanda, 
        Anastasia Gunina, Alexander Kunitsa, Joonho Lee.

   CCMAN original authors:
   Anna I. Krylov, C. David Sherrill, Steven R. Gwaltney,
   Edward F. C. Byrd (2000)
   Sergey V. Levchenko, Lyudmila V. Slipchenko, Tao Wang,
   Ana-Maria C. Cristian (2003)
   Piotr A. Pieniazek, C. Melania Oana, Evgeny Epifanovsky (2007)
   Prashant Manohar (2009)

 ------------------------------------------------------------------------------


 Allocating and initializing 30808MB of RAM...
 Calculation will run on 6 cores.


 Alpha MOs, Restricted
 -- Occupied --                  
******* -180.90 -169.71 -169.71 -169.71  -80.07  -37.95  -33.14
  1 A     2 A     3 A     4 A     5 A     6 A     7 A     8 A                  
-33.138 -33.137 -26.323 -24.328 -24.326 -24.326 -24.320 -24.320
  9 A    10 A    11 A    12 A    13 A    14 A    15 A    16 A                  
-15.619  -7.605  -7.271  -5.507  -5.498  -5.496  -5.496  -5.492
 17 A    18 A    19 A    20 A    21 A    22 A    23 A    24 A                  
 -5.491  -2.431  -2.424  -2.423  -2.406  -2.406  -1.626  -1.183
 25 A    26 A    27 A    28 A    29 A    30 A    31 A    32 A                  
 -0.883  -0.796  -0.701  -0.693  -0.630  -0.513  -0.495  -0.461
 33 A    34 A    35 A    36 A    37 A    38 A    39 A    40 A                  
 -0.376  -0.374
 41 A    42 A                                                                  
 -- Virtual --                   
  0.022   0.032   0.062   0.076   0.090   0.090   0.172   0.206
 43 A    44 A    45 A    46 A    47 A    48 A    49 A    50 A                  
  0.226   0.236   0.246   0.274   0.312   0.323   0.342   0.343
 51 A    52 A    53 A    54 A    55 A    56 A    57 A    58 A                  
  0.345   0.373   0.388   0.430   0.466   0.510   0.570   0.610
 59 A    60 A    61 A    62 A    63 A    64 A    65 A    66 A                  
  0.613   0.632   0.681   0.802   0.846   0.883   0.898   0.934
 67 A    68 A    69 A    70 A    71 A    72 A    73 A    74 A                  
  1.005   1.074   1.111   1.197   1.356   1.403   1.527   1.543
 75 A    76 A    77 A    78 A    79 A    80 A    81 A    82 A                  
  1.572   1.601   1.624   1.632   1.777   1.867   1.920   2.231
 83 A    84 A    85 A    86 A    87 A    88 A    89 A    90 A                  
  2.281   2.390   2.443   2.581   2.957   4.183   4.187   4.216
 91 A    92 A    93 A    94 A    95 A    96 A    97 A    98 A                  
  4.220   4.255   4.297   4.450   4.464   4.480   4.508   4.552
 99 A   100 A   101 A   102 A   103 A   104 A   105 A   106 A                  
  4.592   4.729   4.862   6.513   6.523   6.563   6.895   6.931
107 A   108 A   109 A   110 A   111 A   112 A   113 A   114 A                  
  6.956   7.580  14.701  14.807  14.927  28.950  29.507  29.514
115 A   116 A   117 A   118 A   119 A   120 A   121 A   122 A                  
 29.539  29.854  29.860  29.869  29.890  29.977  36.702  68.738
123 A   124 A   125 A   126 A   127 A   128 A   129 A   130 A                  
130.566 130.571 130.599 154.332 166.1761912.251
131 A   132 A   133 A   134 A   135 A   136 A                                  

 Beta MOs, Restricted
 -- Occupied --                  
******* -180.90 -169.71 -169.71 -169.71  -80.07  -37.95  -33.14
  1 A     2 A     3 A     4 A     5 A     6 A     7 A     8 A                  
-33.138 -33.137 -26.323 -24.328 -24.326 -24.326 -24.320 -24.320
  9 A    10 A    11 A    12 A    13 A    14 A    15 A    16 A                  
-15.619  -7.605  -7.271  -5.507  -5.498  -5.496  -5.496  -5.492
 17 A    18 A    19 A    20 A    21 A    22 A    23 A    24 A                  
 -5.491  -2.431  -2.424  -2.423  -2.406  -2.406  -1.626  -1.183
 25 A    26 A    27 A    28 A    29 A    30 A    31 A    32 A                  
 -0.883  -0.796  -0.701  -0.693  -0.630  -0.513  -0.495  -0.461
 33 A    34 A    35 A    36 A    37 A    38 A    39 A    40 A                  
 -0.376  -0.374
 41 A    42 A                                                                  
 -- Virtual --                   
  0.022   0.032   0.062   0.076   0.090   0.090   0.172   0.206
 43 A    44 A    45 A    46 A    47 A    48 A    49 A    50 A                  
  0.226   0.236   0.246   0.274   0.312   0.323   0.342   0.343
 51 A    52 A    53 A    54 A    55 A    56 A    57 A    58 A                  
  0.345   0.373   0.388   0.430   0.466   0.510   0.570   0.610
 59 A    60 A    61 A    62 A    63 A    64 A    65 A    66 A                  
  0.613   0.632   0.681   0.802   0.846   0.883   0.898   0.934
 67 A    68 A    69 A    70 A    71 A    72 A    73 A    74 A                  
  1.005   1.074   1.111   1.197   1.356   1.403   1.527   1.543
 75 A    76 A    77 A    78 A    79 A    80 A    81 A    82 A                  
  1.572   1.601   1.624   1.632   1.777   1.867   1.920   2.231
 83 A    84 A    85 A    86 A    87 A    88 A    89 A    90 A                  
  2.281   2.390   2.443   2.581   2.957   4.183   4.187   4.216
 91 A    92 A    93 A    94 A    95 A    96 A    97 A    98 A                  
  4.220   4.255   4.297   4.450   4.464   4.480   4.508   4.552
 99 A   100 A   101 A   102 A   103 A   104 A   105 A   106 A                  
  4.592   4.729   4.862   6.513   6.523   6.563   6.895   6.931
107 A   108 A   109 A   110 A   111 A   112 A   113 A   114 A                  
  6.956   7.580  14.701  14.807  14.927  28.950  29.507  29.514
115 A   116 A   117 A   118 A   119 A   120 A   121 A   122 A                  
 29.539  29.854  29.860  29.869  29.890  29.977  36.702  68.738
123 A   124 A   125 A   126 A   127 A   128 A   129 A   130 A                  
130.566 130.571 130.599 154.332 166.1761912.251
131 A   132 A   133 A   134 A   135 A   136 A                                  

 Occupation and symmetry of molecular orbitals

 Point group: C1 (1 irreducible representation).

                           A     All 
 -------------------------------------
 All molecular orbitals:
  - Alpha                  136   136 
  - Beta                   136   136 
 -------------------------------------
 Alpha orbitals:
  - Frozen occupied        25    25  
  - Active occupied        17    17  
  - Active virtual         94    94  
  - Frozen virtual         0     0   
 -------------------------------------
 Beta orbitals:
  - Frozen occupied        25    25  
  - Active occupied        17    17  
  - Active virtual         94    94  
  - Frozen virtual         0     0   
 -------------------------------------

 Import integrals:   CPU 0.00 s  wall 0.00 s

 Import integrals:   CPU 56.16 s  wall 9.74 s

 MP2 amplitudes:   CPU 0.14 s  wall 0.09 s

Running a double precision version
           CCSD T amplitudes will be solved using DIIS.

           Start     Size      MaxIter   EConv     TConv     
           3         7         100       1.00e-07  1.00e-05  
 ------------------------------------------------------------------------------
           Energy (a.u.)   Ediff      Tdiff       Comment
 ------------------------------------------------------------------------------
         -7412.16839021                           
     1   -7412.14679448   2.16e-02   7.53e-01     
     2   -7412.17275943   2.60e-02   1.15e-01     
     3   -7412.17043668   2.32e-03   5.06e-02     
     4   -7412.17324207   2.81e-03   1.80e-02     Switched to DIIS steps.
     5   -7412.17413715   8.95e-04   1.18e-02     
     6   -7412.17422680   8.96e-05   2.80e-03     
     7   -7412.17423185   5.05e-06   1.54e-03     
     8   -7412.17423798   6.13e-06   4.05e-04     
     9   -7412.17424063   2.65e-06   2.75e-04     
    10   -7412.17424011   5.24e-07   7.38e-05     
    11   -7412.17424029   1.86e-07   2.85e-05     
    12   -7412.17424023   5.95e-08   1.75e-05     
    13   -7412.17424018   5.49e-08   6.61e-06     
 ------------------------------------------------------------------------------
         -7412.17424018                           CCSD T converged.

End of double precision
 SCF energy                 = -7411.46035966
 MP2 energy                 = -7412.16839021
 CCSD correlation energy     =    -0.71388052
 CCSD total energy           = -7412.17424018

 CCSD  T1^2 = 0.0165  T2^2 = 0.2515  Leading amplitudes:

 Amplitude    Orbitals with energies
 -0.0304       36 (A) A                  ->    43 (A) A                   
              -0.6933                          0.0221                     
 -0.0304       36 (A) B                  ->    43 (A) B                   
              -0.6933                          0.0221                     
 -0.0288       42 (A) A                  ->    43 (A) A                   
              -0.3736                          0.0221                     
 -0.0288       42 (A) B                  ->    43 (A) B                   
              -0.3736                          0.0221                     

 Amplitude    Orbitals with energies
 -0.0628       39 (A) A      39 (A) B    ->    43 (A) A      43 (A) B     
              -0.4948       -0.4948            0.0221        0.0221       
  0.0628       39 (A) A      39 (A) B    ->    43 (A) B      43 (A) A     
              -0.4948       -0.4948            0.0221        0.0221       
  0.0628       39 (A) B      39 (A) A    ->    43 (A) A      43 (A) B     
              -0.4948       -0.4948            0.0221        0.0221       
 -0.0628       39 (A) B      39 (A) A    ->    43 (A) B      43 (A) A     
              -0.4948       -0.4948            0.0221        0.0221       

 Computing CCSD intemediates for later calculations in double precision
 Finished.

Running a double precision version
           CCSD Lambda amplitudes will be solved using DIIS.
           Start     Size      MaxIter   EConv     LConv     
           3         7         100       1.00e-07  1.00e-05  
 ------------------------------------------------------------------------------
            Enorm      Ldiff       Comment
 ------------------------------------------------------------------------------
     1     5.21e-02   3.49e-02     
     2     1.64e-02   7.35e-03     
     3     6.65e-03   1.52e-03     
     4     3.80e-03   1.32e-03     Switched to DIIS steps.
     5     1.08e-03   7.50e-04     
     6     5.58e-04   1.63e-04     
     7     1.86e-04   5.95e-05     
     8     9.03e-05   8.99e-06     
     9     3.53e-05   2.43e-06     
    10     1.63e-05   7.00e-07     
    11     8.17e-06   4.64e-07     
    12     4.07e-06   2.63e-07     
    13     2.15e-06   3.78e-09     
    14     9.27e-07   6.41e-08     
    15     4.56e-07   5.94e-08     
    16     2.14e-07   3.66e-08     
    17     1.06e-07   2.12e-08     
    18     5.20e-08   7.35e-09     
 ------------------------------------------------------------------------------
                                   CCSD Lambda converged.

 Computing density matrices in double precision...
           Orbital response amplitudes will be solved using DIIS.
           Start     Size      MaxIter   EConv     LConv     
           3         7         100       1.00e-06  1.00e-06  
 ------------------------------------------------------------------------------
            Enorm      Ldiff       Comment
 ------------------------------------------------------------------------------
     1     8.76e-02   1.45e-02     
     2     5.01e-02   1.25e-02     
     3     5.83e-02   1.44e-02     
     4     1.46e-02   1.59e-02     Switched to DIIS steps.
     5     2.84e-03   3.76e-03     
     6     9.33e-04   5.70e-04     
     7     5.20e-04   1.42e-04     
     8     1.31e-04   1.27e-04     
     9     2.72e-05   3.45e-06     
    10     9.30e-06   9.03e-08     
    11     3.63e-06   7.34e-07     
    12     1.09e-06   5.46e-08     
    13     2.06e-07   1.63e-07     
 ------------------------------------------------------------------------------
                                   Orbital response converged.

 Computing density matrices... Done.
 CCSD calculation:   CPU 1643.56 s  wall 284.94 s

 Transferring MO TPDM to AO TPDM
 Transferring g2_o1o1o1o1
 Transferring g2_o1o1o1v1
 Transferring g2_o1o1v1v1
 Transferring g2_o1v1o1v1
 Transferring g2_o1v1v1v1
 Transferring g2_v1v1v1v1
 Adding separable TPDM
 Computing TPDM gradient
 --------------------------------------------------------
 2e gradient
  Atom          X               Y               Z
 --------------------------------------------------------
    1        -51.985306       12.375057       -0.000002  
    2          3.205088      -22.009109        0.000003  
    3         35.388813       -9.717390       -0.000001  
    4         13.391405       19.351443       -0.000000  
 --------------------------------------------------------
 --------------------------------------------------------
 Final gradient
  Atom          X               Y               Z
 --------------------------------------------------------
    1        -51.985306       12.375057       -0.000002  
    2          3.205088      -22.009109        0.000003  
    3         35.388813       -9.717390       -0.000001  
    4         13.391405       19.351443       -0.000000  
 --------------------------------------------------------
 Analytic gradient from two-electron contribution:   CPU 292.09 s  wall 55.92 s

 Total ccman2 time:   CPU 1997.91 s  wall 352.10 s


 --------------------------------------------------------------

                    Orbital Energies (a.u.)
 --------------------------------------------------------------

 Alpha MOs
 -- Occupied --
********-180.9009-169.7078-169.7064-169.7063 -80.0701 -37.9544 -33.1439
-33.1375 -33.1373 -26.3230 -24.3281 -24.3260 -24.3258 -24.3199 -24.3199
-15.6187  -7.6050  -7.2708  -5.5067  -5.4983  -5.4962  -5.4956  -5.4915
 -5.4910  -2.4312  -2.4240  -2.4234  -2.4059  -2.4059  -1.6258  -1.1827
 -0.8829  -0.7963  -0.7006  -0.6933  -0.6305  -0.5127  -0.4948  -0.4609
 -0.3759  -0.3736
 -- Virtual --
  0.0221   0.0322   0.0621   0.0765   0.0896   0.0904   0.1719   0.2055
  0.2263   0.2364   0.2458   0.2740   0.3123   0.3227   0.3421   0.3433
  0.3446   0.3732   0.3882   0.4303   0.4662   0.5101   0.5696   0.6103
  0.6129   0.6319   0.6807   0.8022   0.8465   0.8833   0.8980   0.9344
  1.0045   1.0743   1.1106   1.1971   1.3563   1.4028   1.5272   1.5431
  1.5720   1.6010   1.6243   1.6317   1.7774   1.8673   1.9196   2.2309
  2.2811   2.3900   2.4429   2.5806   2.9569   4.1826   4.1875   4.2161
  4.2204   4.2552   4.2975   4.4497   4.4637   4.4800   4.5083   4.5518
  4.5919   4.7291   4.8623   6.5129   6.5226   6.5630   6.8954   6.9313
  6.9559   7.5799  14.7007  14.8074  14.9274  28.9497  29.5069  29.5142
 29.5386  29.8536  29.8603  29.8694  29.8905  29.9771  36.7024  68.7380
130.5657 130.5712 130.5992 154.3316 166.17591912.2513
 --------------------------------------------------------------

          Ground-State Mulliken Net Atomic Charges

     Atom                 Charge (a.u.)
  ----------------------------------------
      1 I                     0.190461
      2 N                    -0.469268
      3 P                     0.518521
      4 F                    -0.239714
  ----------------------------------------
  Sum of atomic charges =    -0.000000

 -----------------------------------------------------------------
                    Cartesian Multipole Moments
 -----------------------------------------------------------------
    Charge (ESU x 10^10)
                -0.0000
    Dipole Moment (Debye)
         X      -0.1866      Y       0.0744      Z      -0.0000
       Tot       0.2009
    Quadrupole Moments (Debye-Ang)
        XX     -46.5984     XY      -4.0042     YY     -56.1914
        XZ       0.0000     YZ      -0.0000     ZZ     -50.9634
    Octopole Moments (Debye-Ang^2)
       XXX      35.6651    XXY      -0.3941    XYY      17.7288
       YYY     -11.9940    XXZ      -0.0000    XYZ       0.0000
       YYZ       0.0000    XZZ       7.6312    YZZ      -3.7488
       ZZZ      -0.0000
    Hexadecapole Moments (Debye-Ang^3)
      XXXX    -750.1752   XXXY      -8.2061   XXYY    -166.9691
      XYYY       9.9218   YYYY    -166.3613   XXXZ       0.0000
      XXYZ      -0.0000   XYYZ       0.0000   YYYZ       0.0000
      XXZZ    -136.8261   XYZZ       5.1401   YYZZ     -37.8924
      XZZZ       0.0000   YZZZ       0.0000   ZZZZ     -65.8042
 -----------------------------------------------------------------
 DrvMan completing analytic gradient of the correlated energy
 Correlated dipole moment
            1
    1  -0.0734283
    2   0.0292710
    3  -0.0000001
 Energy read as -7412.174240179
 Full Analytical Gradient: (in a.u., or Hartree/Bohr)
             1             2             3             4
    1   -0.00012870    0.00084429   -0.00072274    0.00000715
    2    0.00014900   -0.00001783   -0.00014462    0.00001345
    3    0.00000002   -0.00000001   -0.00000002    0.00000001
 Gradient time:  CPU 0.75 s  wall 0.78 s
 ----------------------------------------------------------------
             Standard Nuclear Orientation (Angstroms)
    I     Atom           X                Y                Z
 ----------------------------------------------------------------
    1      I       1.0872034382    -0.0606823277     0.0000000000
    2      N      -0.7027169915     0.9435965005    -0.0000000000
    3      P      -2.1679879742     0.4680394558    -0.0000000000
    4      F      -2.2433270743    -1.1566226637     0.0000000000
 ----------------------------------------------------------------
 Nuclear Repulsion Energy =   388.0058388509 hartrees
 There are       42 alpha and       42 beta electrons

                       Distance Matrix (Angstroms)
             I (  1)   N (  2)   P (  3)
   N (  2)  2.052411
   P (  3)  3.297850  1.540511
   F (  4)  3.506211  2.604688  1.626408

 Requested basis set is 6-311++G(d,p)
 There are 49 shells and 136 basis functions
 A cutoff of  1.0D-14 yielded   1044 shell pairs
 There are      8480 function pairs (      9521 Cartesian)
 Smallest overlap matrix eigenvalue = 2.39E-03
 Guess MOs from SCF MO coefficient file

 -----------------------------------------------------------------------
  General SCF calculation program by
  Eric Jon Sundstrom, Paul Horn, Yuezhi Mao, Dmitri Zuev, Alec White,
  David Stuck, Shaama M.S., Shane Yost, Joonho Lee, David Small,
  Daniel Levine, Susi Lehtola, Hugh Burton, Evgeny Epifanovsky
 -----------------------------------------------------------------------
 Hartree-Fock
 using 6 threads for integral computing
 -------------------------------------------------------
 OpenMP Integral computing Module                
 Release: version 2.0, May 2017, Q-Chem Inc. Pleasanton 
 -------------------------------------------------------
 A restricted SCF calculation will be
 performed using DIIS
 SCF converges when DIIS error is below 1.0e-08
 ---------------------------------------
  Cycle       Energy         DIIS error
 ---------------------------------------
    1   -7411.4604483655      2.92e-05  
    2   -7411.4604504649      9.37e-06  
    3   -7411.4604506654      5.87e-06  
    4   -7411.4604507548      1.77e-06  
    5   -7411.4604507676      4.79e-07  
    6   -7411.4604507698      2.28e-07  
    7   -7411.4604507705      9.00e-08  
    8   -7411.4604507705      4.09e-08  
    9   -7411.4604507705      1.18e-08  
   10   -7411.4604507705      2.96e-09  Convergence criterion met
 ---------------------------------------
 SCF time:   CPU 7.31s  wall 2.00s 
 SCF   energy in the final basis set =    -7411.4604507705
 Total energy in the final basis set =    -7411.4604507705


 ------------------------------------------------------------------------------

   CCMAN2: suite of methods based on coupled cluster
           and equation of motion theories.

   Components:
   * libvmm-1.3-trunk
     by Evgeny Epifanovsky, Ilya Kaliman.
   * libtensor-2.5-trunk
     by Evgeny Epifanovsky, Michael Wormit, Dmitry Zuev, Sam Manzer, 
        Ilya Kaliman.
   * libcc-2.5-trunk
     by Evgeny Epifanovsky, Arik Landau, Tomasz Kus, Kirill Khistyaev, 
        Dmitry Zuev, Prashant Manohar, Xintian Feng, Anna Krylov, 
        Matthew Goldey, Alec White, Thomas Jagau, Kaushik Nanda, 
        Anastasia Gunina, Alexander Kunitsa, Joonho Lee.

   CCMAN original authors:
   Anna I. Krylov, C. David Sherrill, Steven R. Gwaltney,
   Edward F. C. Byrd (2000)
   Sergey V. Levchenko, Lyudmila V. Slipchenko, Tao Wang,
   Ana-Maria C. Cristian (2003)
   Piotr A. Pieniazek, C. Melania Oana, Evgeny Epifanovsky (2007)
   Prashant Manohar (2009)

 ------------------------------------------------------------------------------


 Allocating and initializing 30808MB of RAM...
 Calculation will run on 6 cores.


 Alpha MOs, Restricted
 -- Occupied --                  
******* -180.90 -169.71 -169.71 -169.71  -80.07  -37.95  -33.14
  1 A     2 A     3 A     4 A     5 A     6 A     7 A     8 A                  
-33.138 -33.137 -26.323 -24.328 -24.326 -24.326 -24.320 -24.320
  9 A    10 A    11 A    12 A    13 A    14 A    15 A    16 A                  
-15.618  -7.605  -7.271  -5.507  -5.498  -5.496  -5.495  -5.492
 17 A    18 A    19 A    20 A    21 A    22 A    23 A    24 A                  
 -5.491  -2.431  -2.424  -2.424  -2.406  -2.406  -1.626  -1.183
 25 A    26 A    27 A    28 A    29 A    30 A    31 A    32 A                  
 -0.883  -0.796  -0.700  -0.693  -0.630  -0.513  -0.495  -0.461
 33 A    34 A    35 A    36 A    37 A    38 A    39 A    40 A                  
 -0.376  -0.374
 41 A    42 A                                                                  
 -- Virtual --                   
  0.022   0.032   0.062   0.077   0.090   0.090   0.172   0.206
 43 A    44 A    45 A    46 A    47 A    48 A    49 A    50 A                  
  0.226   0.236   0.246   0.274   0.312   0.323   0.342   0.343
 51 A    52 A    53 A    54 A    55 A    56 A    57 A    58 A                  
  0.344   0.373   0.388   0.430   0.466   0.510   0.569   0.610
 59 A    60 A    61 A    62 A    63 A    64 A    65 A    66 A                  
  0.613   0.632   0.681   0.803   0.847   0.883   0.899   0.934
 67 A    68 A    69 A    70 A    71 A    72 A    73 A    74 A                  
  1.004   1.074   1.111   1.197   1.359   1.403   1.527   1.543
 75 A    76 A    77 A    78 A    79 A    80 A    81 A    82 A                  
  1.572   1.601   1.624   1.632   1.778   1.867   1.920   2.231
 83 A    84 A    85 A    86 A    87 A    88 A    89 A    90 A                  
  2.281   2.390   2.444   2.581   2.959   4.183   4.188   4.216
 91 A    92 A    93 A    94 A    95 A    96 A    97 A    98 A                  
  4.221   4.255   4.298   4.451   4.464   4.480   4.508   4.552
 99 A   100 A   101 A   102 A   103 A   104 A   105 A   106 A                  
  4.593   4.730   4.861   6.513   6.522   6.563   6.896   6.931
107 A   108 A   109 A   110 A   111 A   112 A   113 A   114 A                  
  6.956   7.581  14.701  14.808  14.930  28.949  29.507  29.514
115 A   116 A   117 A   118 A   119 A   120 A   121 A   122 A                  
 29.538  29.854  29.860  29.869  29.890  29.977  36.703  68.738
123 A   124 A   125 A   126 A   127 A   128 A   129 A   130 A                  
130.566 130.571 130.599 154.331 166.1771912.251
131 A   132 A   133 A   134 A   135 A   136 A                                  

 Beta MOs, Restricted
 -- Occupied --                  
******* -180.90 -169.71 -169.71 -169.71  -80.07  -37.95  -33.14
  1 A     2 A     3 A     4 A     5 A     6 A     7 A     8 A                  
-33.138 -33.137 -26.323 -24.328 -24.326 -24.326 -24.320 -24.320
  9 A    10 A    11 A    12 A    13 A    14 A    15 A    16 A                  
-15.618  -7.605  -7.271  -5.507  -5.498  -5.496  -5.495  -5.492
 17 A    18 A    19 A    20 A    21 A    22 A    23 A    24 A                  
 -5.491  -2.431  -2.424  -2.424  -2.406  -2.406  -1.626  -1.183
 25 A    26 A    27 A    28 A    29 A    30 A    31 A    32 A                  
 -0.883  -0.796  -0.700  -0.693  -0.630  -0.513  -0.495  -0.461
 33 A    34 A    35 A    36 A    37 A    38 A    39 A    40 A                  
 -0.376  -0.374
 41 A    42 A                                                                  
 -- Virtual --                   
  0.022   0.032   0.062   0.077   0.090   0.090   0.172   0.206
 43 A    44 A    45 A    46 A    47 A    48 A    49 A    50 A                  
  0.226   0.236   0.246   0.274   0.312   0.323   0.342   0.343
 51 A    52 A    53 A    54 A    55 A    56 A    57 A    58 A                  
  0.344   0.373   0.388   0.430   0.466   0.510   0.569   0.610
 59 A    60 A    61 A    62 A    63 A    64 A    65 A    66 A                  
  0.613   0.632   0.681   0.803   0.847   0.883   0.899   0.934
 67 A    68 A    69 A    70 A    71 A    72 A    73 A    74 A                  
  1.004   1.074   1.111   1.197   1.359   1.403   1.527   1.543
 75 A    76 A    77 A    78 A    79 A    80 A    81 A    82 A                  
  1.572   1.601   1.624   1.632   1.778   1.867   1.920   2.231
 83 A    84 A    85 A    86 A    87 A    88 A    89 A    90 A                  
  2.281   2.390   2.444   2.581   2.959   4.183   4.188   4.216
 91 A    92 A    93 A    94 A    95 A    96 A    97 A    98 A                  
  4.221   4.255   4.298   4.451   4.464   4.480   4.508   4.552
 99 A   100 A   101 A   102 A   103 A   104 A   105 A   106 A                  
  4.593   4.730   4.861   6.513   6.522   6.563   6.896   6.931
107 A   108 A   109 A   110 A   111 A   112 A   113 A   114 A                  
  6.956   7.581  14.701  14.808  14.930  28.949  29.507  29.514
115 A   116 A   117 A   118 A   119 A   120 A   121 A   122 A                  
 29.538  29.854  29.860  29.869  29.890  29.977  36.703  68.738
123 A   124 A   125 A   126 A   127 A   128 A   129 A   130 A                  
130.566 130.571 130.599 154.331 166.1771912.251
131 A   132 A   133 A   134 A   135 A   136 A                                  

 Occupation and symmetry of molecular orbitals

 Point group: C1 (1 irreducible representation).

                           A     All 
 -------------------------------------
 All molecular orbitals:
  - Alpha                  136   136 
  - Beta                   136   136 
 -------------------------------------
 Alpha orbitals:
  - Frozen occupied        25    25  
  - Active occupied        17    17  
  - Active virtual         94    94  
  - Frozen virtual         0     0   
 -------------------------------------
 Beta orbitals:
  - Frozen occupied        25    25  
  - Active occupied        17    17  
  - Active virtual         94    94  
  - Frozen virtual         0     0   
 -------------------------------------

 Import integrals:   CPU 0.00 s  wall 0.00 s

 Import integrals:   CPU 55.99 s  wall 9.67 s

 MP2 amplitudes:   CPU 0.13 s  wall 0.09 s

Running a double precision version
           CCSD T amplitudes will be solved using DIIS.

           Start     Size      MaxIter   EConv     TConv     
           3         7         100       1.00e-07  1.00e-05  
 ------------------------------------------------------------------------------
           Energy (a.u.)   Ediff      Tdiff       Comment
 ------------------------------------------------------------------------------
         -7412.16834879                           
     1   -7412.14682492   2.15e-02   7.53e-01     
     2   -7412.17275062   2.59e-02   1.15e-01     
     3   -7412.17044303   2.31e-03   5.05e-02     
     4   -7412.17324245   2.80e-03   1.80e-02     Switched to DIIS steps.
     5   -7412.17413606   8.94e-04   1.17e-02     
     6   -7412.17422561   8.95e-05   2.79e-03     
     7   -7412.17423076   5.15e-06   1.54e-03     
     8   -7412.17423689   6.13e-06   4.06e-04     
     9   -7412.17423955   2.67e-06   2.74e-04     
    10   -7412.17423903   5.25e-07   7.37e-05     
    11   -7412.17423922   1.91e-07   2.85e-05     
    12   -7412.17423916   6.06e-08   1.76e-05     
    13   -7412.17423910   5.42e-08   6.69e-06     
 ------------------------------------------------------------------------------
         -7412.17423910                           CCSD T converged.

End of double precision
 SCF energy                 = -7411.46045077
 MP2 energy                 = -7412.16834879
 CCSD correlation energy     =    -0.71378833
 CCSD total energy           = -7412.17423910

 CCSD  T1^2 = 0.0164  T2^2 = 0.2514  Leading amplitudes:

 Amplitude    Orbitals with energies
  0.0304       36 (A) A                  ->    43 (A) A                   
              -0.6931                          0.0224                     
  0.0304       36 (A) B                  ->    43 (A) B                   
              -0.6931                          0.0224                     
 -0.0286       42 (A) A                  ->    43 (A) A                   
              -0.3739                          0.0224                     
 -0.0286       42 (A) B                  ->    43 (A) B                   
              -0.3739                          0.0224                     

 Amplitude    Orbitals with energies
 -0.0627       39 (A) A      39 (A) B    ->    43 (A) A      43 (A) B     
              -0.4950       -0.4950            0.0224        0.0224       
  0.0627       39 (A) A      39 (A) B    ->    43 (A) B      43 (A) A     
              -0.4950       -0.4950            0.0224        0.0224       
  0.0627       39 (A) B      39 (A) A    ->    43 (A) A      43 (A) B     
              -0.4950       -0.4950            0.0224        0.0224       
 -0.0627       39 (A) B      39 (A) A    ->    43 (A) B      43 (A) A     
              -0.4950       -0.4950            0.0224        0.0224       

 Computing CCSD intemediates for later calculations in double precision
 Finished.

Running a double precision version
           CCSD Lambda amplitudes will be solved using DIIS.
           Start     Size      MaxIter   EConv     LConv     
           3         7         100       1.00e-07  1.00e-05  
 ------------------------------------------------------------------------------
            Enorm      Ldiff       Comment
 ------------------------------------------------------------------------------
     1     5.20e-02   3.48e-02     
     2     1.64e-02   7.34e-03     
     3     6.63e-03   1.52e-03     
     4     3.79e-03   1.32e-03     Switched to DIIS steps.
     5     1.08e-03   7.48e-04     
     6     5.57e-04   1.62e-04     
     7     1.86e-04   5.93e-05     
     8     9.02e-05   9.00e-06     
     9     3.53e-05   2.42e-06     
    10     1.64e-05   7.09e-07     
    11     8.23e-06   4.65e-07     
    12     4.10e-06   2.66e-07     
    13     2.17e-06   3.54e-09     
    14     9.30e-07   6.55e-08     
    15     4.57e-07   5.99e-08     
    16     2.14e-07   3.70e-08     
    17     1.06e-07   2.14e-08     
    18     5.23e-08   7.37e-09     
 ------------------------------------------------------------------------------
                                   CCSD Lambda converged.

 Computing density matrices in double precision...
           Orbital response amplitudes will be solved using DIIS.
           Start     Size      MaxIter   EConv     LConv     
           3         7         100       1.00e-06  1.00e-06  
 ------------------------------------------------------------------------------
            Enorm      Ldiff       Comment
 ------------------------------------------------------------------------------
     1     8.75e-02   1.45e-02     
     2     5.00e-02   1.23e-02     
     3     5.83e-02   1.44e-02     
     4     1.46e-02   1.60e-02     Switched to DIIS steps.
     5     2.82e-03   3.74e-03     
     6     9.26e-04   5.67e-04     
     7     5.14e-04   1.42e-04     
     8     1.30e-04   1.26e-04     
     9     2.70e-05   3.29e-06     
    10     9.20e-06   1.02e-07     
    11     3.58e-06   7.31e-07     
    12     1.09e-06   5.14e-08     
    13     2.06e-07   1.61e-07     
 ------------------------------------------------------------------------------
                                   Orbital response converged.

 Computing density matrices... Done.
 CCSD calculation:   CPU 1643.42 s  wall 284.84 s

 Transferring MO TPDM to AO TPDM
 Transferring g2_o1o1o1o1
 Transferring g2_o1o1o1v1
 Transferring g2_o1o1v1v1
 Transferring g2_o1v1o1v1
 Transferring g2_o1v1v1v1
 Transferring g2_v1v1v1v1
 Adding separable TPDM
 Computing TPDM gradient
 --------------------------------------------------------
 2e gradient
  Atom          X               Y               Z
 --------------------------------------------------------
    1        -51.975468       12.353838        0.000000  
    2          3.172807      -22.010653       -0.000000  
    3         35.412134       -9.696108        0.000000  
    4         13.390528       19.352923        0.000000  
 --------------------------------------------------------
 --------------------------------------------------------
 Final gradient
  Atom          X               Y               Z
 --------------------------------------------------------
    1        -51.975468       12.353838        0.000000  
    2          3.172807      -22.010653       -0.000000  
    3         35.412134       -9.696108        0.000000  
    4         13.390528       19.352923        0.000000  
 --------------------------------------------------------
 Analytic gradient from two-electron contribution:   CPU 288.71 s  wall 56.35 s

 Total ccman2 time:   CPU 1994.37 s  wall 352.46 s


 --------------------------------------------------------------

                    Orbital Energies (a.u.)
 --------------------------------------------------------------

 Alpha MOs
 -- Occupied --
********-180.9010-169.7079-169.7065-169.7065 -80.0697 -37.9546 -33.1440
-33.1377 -33.1374 -26.3228 -24.3282 -24.3262 -24.3260 -24.3200 -24.3200
-15.6185  -7.6047  -7.2709  -5.5069  -5.4980  -5.4958  -5.4953  -5.4917
 -5.4911  -2.4313  -2.4241  -2.4235  -2.4060  -2.4060  -1.6256  -1.1831
 -0.8828  -0.7963  -0.7004  -0.6931  -0.6304  -0.5128  -0.4950  -0.4606
 -0.3761  -0.3739
 -- Virtual --
  0.0224   0.0318   0.0621   0.0765   0.0896   0.0905   0.1720   0.2056
  0.2263   0.2365   0.2461   0.2740   0.3123   0.3227   0.3420   0.3433
  0.3444   0.3733   0.3882   0.4305   0.4665   0.5103   0.5695   0.6101
  0.6128   0.6316   0.6805   0.8027   0.8467   0.8835   0.8986   0.9342
  1.0040   1.0740   1.1107   1.1971   1.3586   1.4033   1.5271   1.5430
  1.5722   1.6010   1.6244   1.6318   1.7776   1.8672   1.9197   2.2311
  2.2810   2.3902   2.4440   2.5806   2.9589   4.1827   4.1876   4.2161
  4.2206   4.2554   4.2979   4.4511   4.4636   4.4799   4.5080   4.5516
  4.5928   4.7295   4.8615   6.5128   6.5224   6.5626   6.8956   6.9315
  6.9561   7.5810  14.7010  14.8078  14.9296  28.9491  29.5067  29.5141
 29.5383  29.8535  29.8602  29.8692  29.8903  29.9769  36.7029  68.7382
130.5656 130.5710 130.5990 154.3311 166.17741912.2508
 --------------------------------------------------------------

          Ground-State Mulliken Net Atomic Charges

     Atom                 Charge (a.u.)
  ----------------------------------------
      1 I                     0.190282
      2 N                    -0.469084
      3 P                     0.518560
      4 F                    -0.239759
  ----------------------------------------
  Sum of atomic charges =    -0.000000

 -----------------------------------------------------------------
                    Cartesian Multipole Moments
 -----------------------------------------------------------------
    Charge (ESU x 10^10)
                -0.0000
    Dipole Moment (Debye)
         X      -0.1792      Y       0.0750      Z       0.0000
       Tot       0.1943
    Quadrupole Moments (Debye-Ang)
        XX     -46.6051     XY      -4.0055     YY     -56.1889
        XZ      -0.0000     YZ       0.0000     ZZ     -50.9594
    Octopole Moments (Debye-Ang^2)
       XXX      35.7553    XXY      -0.3940    XYY      17.7467
       YYY     -11.9849    XXZ       0.0000    XYZ      -0.0000
       YYZ      -0.0000    XZZ       7.6343    YZZ      -3.7449
       ZZZ      -0.0000
    Hexadecapole Moments (Debye-Ang^3)
      XXXX    -750.3712   XXXY      -8.1828   XXYY    -166.9968
      XYYY       9.9411   YYYY    -166.3421   XXXZ      -0.0000
      XXYZ      -0.0000   XYYZ       0.0000   YYYZ      -0.0000
      XXZZ    -136.8237   XYZZ       5.1410   YYZZ     -37.8864
      XZZZ      -0.0000   YZZZ      -0.0000   ZZZZ     -65.7916
 -----------------------------------------------------------------
 DrvMan completing analytic gradient of the correlated energy
 Correlated dipole moment
            1
    1  -0.0704947
    2   0.0295224
    3   0.0000000
 Energy read as -7412.174239104
 Full Analytical Gradient: (in a.u., or Hartree/Bohr)
             1             2             3             4
    1    0.00033912   -0.00141512    0.00105827    0.00001773
    2   -0.00014222   -0.00028150    0.00034678    0.00007694
    3   -0.00000000    0.00000000    0.00000000   -0.00000000
 Gradient time:  CPU 0.81 s  wall 0.84 s
 ----------------------------------------------------------------
             Standard Nuclear Orientation (Angstroms)
    I     Atom           X                Y                Z
 ----------------------------------------------------------------
    1      I       1.0872034382    -0.0606823277     0.0000000000
    2      N      -0.7017169915     0.9445965005    -0.0000000000
    3      P      -2.1679879742     0.4680394558    -0.0000000000
    4      F      -2.2433270743    -1.1566226637     0.0000000000
 ----------------------------------------------------------------
 Nuclear Repulsion Energy =   387.9873201456 hartrees
 There are       42 alpha and       42 beta electrons

                       Distance Matrix (Angstroms)
             I (  1)   N (  2)   P (  3)
   N (  2)  2.052029
   P (  3)  3.297850  1.541771
   F (  4)  3.506211  2.606086  1.626408

 Requested basis set is 6-311++G(d,p)
 There are 49 shells and 136 basis functions
 A cutoff of  1.0D-14 yielded   1044 shell pairs
 There are      8480 function pairs (      9521 Cartesian)
 Smallest overlap matrix eigenvalue = 2.39E-03
 Guess MOs from SCF MO coefficient file

 -----------------------------------------------------------------------
  General SCF calculation program by
  Eric Jon Sundstrom, Paul Horn, Yuezhi Mao, Dmitri Zuev, Alec White,
  David Stuck, Shaama M.S., Shane Yost, Joonho Lee, David Small,
  Daniel Levine, Susi Lehtola, Hugh Burton, Evgeny Epifanovsky
 -----------------------------------------------------------------------
 Hartree-Fock
 using 6 threads for integral computing
 -------------------------------------------------------
 OpenMP Integral computing Module                
 Release: version 2.0, May 2017, Q-Chem Inc. Pleasanton 
 -------------------------------------------------------
 A restricted SCF calculation will be
 performed using DIIS
 SCF converges when DIIS error is below 1.0e-08
 ---------------------------------------
  Cycle       Energy         DIIS error
 ---------------------------------------
    1   -7411.4603699096      1.85e-05  
    2   -7411.4603707447      8.41e-06  
    3   -7411.4603708849      4.55e-06  
    4   -7411.4603709441      1.05e-06  
    5   -7411.4603709506      3.46e-07  
    6   -7411.4603709518      1.35e-07  
    7   -7411.4603709520      6.43e-08  
    8   -7411.4603709520      2.60e-08  
    9   -7411.4603709520      9.34e-09  Convergence criterion met
 ---------------------------------------
 SCF time:   CPU 6.60s  wall 1.00s 
 SCF   energy in the final basis set =    -7411.4603709520
 Total energy in the final basis set =    -7411.4603709520


 ------------------------------------------------------------------------------

   CCMAN2: suite of methods based on coupled cluster
           and equation of motion theories.

   Components:
   * libvmm-1.3-trunk
     by Evgeny Epifanovsky, Ilya Kaliman.
   * libtensor-2.5-trunk
     by Evgeny Epifanovsky, Michael Wormit, Dmitry Zuev, Sam Manzer, 
        Ilya Kaliman.
   * libcc-2.5-trunk
     by Evgeny Epifanovsky, Arik Landau, Tomasz Kus, Kirill Khistyaev, 
        Dmitry Zuev, Prashant Manohar, Xintian Feng, Anna Krylov, 
        Matthew Goldey, Alec White, Thomas Jagau, Kaushik Nanda, 
        Anastasia Gunina, Alexander Kunitsa, Joonho Lee.

   CCMAN original authors:
   Anna I. Krylov, C. David Sherrill, Steven R. Gwaltney,
   Edward F. C. Byrd (2000)
   Sergey V. Levchenko, Lyudmila V. Slipchenko, Tao Wang,
   Ana-Maria C. Cristian (2003)
   Piotr A. Pieniazek, C. Melania Oana, Evgeny Epifanovsky (2007)
   Prashant Manohar (2009)

 ------------------------------------------------------------------------------


 Allocating and initializing 30808MB of RAM...
 Calculation will run on 6 cores.


 Alpha MOs, Restricted
 -- Occupied --                  
******* -180.90 -169.71 -169.71 -169.71  -80.07  -37.95  -33.14
  1 A     2 A     3 A     4 A     5 A     6 A     7 A     8 A                  
-33.138 -33.137 -26.323 -24.328 -24.326 -24.326 -24.320 -24.320
  9 A    10 A    11 A    12 A    13 A    14 A    15 A    16 A                  
-15.619  -7.605  -7.271  -5.507  -5.498  -5.496  -5.496  -5.492
 17 A    18 A    19 A    20 A    21 A    22 A    23 A    24 A                  
 -5.491  -2.431  -2.424  -2.423  -2.406  -2.406  -1.626  -1.183
 25 A    26 A    27 A    28 A    29 A    30 A    31 A    32 A                  
 -0.883  -0.796  -0.701  -0.693  -0.630  -0.513  -0.495  -0.461
 33 A    34 A    35 A    36 A    37 A    38 A    39 A    40 A                  
 -0.376  -0.374
 41 A    42 A                                                                  
 -- Virtual --                   
  0.022   0.032   0.062   0.076   0.090   0.090   0.172   0.206
 43 A    44 A    45 A    46 A    47 A    48 A    49 A    50 A                  
  0.226   0.236   0.246   0.274   0.312   0.323   0.342   0.343
 51 A    52 A    53 A    54 A    55 A    56 A    57 A    58 A                  
  0.344   0.373   0.388   0.430   0.466   0.510   0.570   0.610
 59 A    60 A    61 A    62 A    63 A    64 A    65 A    66 A                  
  0.613   0.632   0.681   0.802   0.847   0.883   0.898   0.934
 67 A    68 A    69 A    70 A    71 A    72 A    73 A    74 A                  
  1.004   1.074   1.111   1.197   1.357   1.403   1.527   1.543
 75 A    76 A    77 A    78 A    79 A    80 A    81 A    82 A                  
  1.572   1.601   1.624   1.632   1.777   1.867   1.920   2.231
 83 A    84 A    85 A    86 A    87 A    88 A    89 A    90 A                  
  2.281   2.390   2.443   2.580   2.958   4.183   4.187   4.216
 91 A    92 A    93 A    94 A    95 A    96 A    97 A    98 A                  
  4.220   4.255   4.297   4.450   4.464   4.480   4.508   4.552
 99 A   100 A   101 A   102 A   103 A   104 A   105 A   106 A                  
  4.592   4.729   4.862   6.513   6.522   6.563   6.895   6.931
107 A   108 A   109 A   110 A   111 A   112 A   113 A   114 A                  
  6.956   7.580  14.701  14.808  14.928  28.949  29.507  29.514
115 A   116 A   117 A   118 A   119 A   120 A   121 A   122 A                  
 29.538  29.854  29.860  29.869  29.890  29.977  36.703  68.738
123 A   124 A   125 A   126 A   127 A   128 A   129 A   130 A                  
130.566 130.571 130.599 154.331 166.1761912.251
131 A   132 A   133 A   134 A   135 A   136 A                                  

 Beta MOs, Restricted
 -- Occupied --                  
******* -180.90 -169.71 -169.71 -169.71  -80.07  -37.95  -33.14
  1 A     2 A     3 A     4 A     5 A     6 A     7 A     8 A                  
-33.138 -33.137 -26.323 -24.328 -24.326 -24.326 -24.320 -24.320
  9 A    10 A    11 A    12 A    13 A    14 A    15 A    16 A                  
-15.619  -7.605  -7.271  -5.507  -5.498  -5.496  -5.496  -5.492
 17 A    18 A    19 A    20 A    21 A    22 A    23 A    24 A                  
 -5.491  -2.431  -2.424  -2.423  -2.406  -2.406  -1.626  -1.183
 25 A    26 A    27 A    28 A    29 A    30 A    31 A    32 A                  
 -0.883  -0.796  -0.701  -0.693  -0.630  -0.513  -0.495  -0.461
 33 A    34 A    35 A    36 A    37 A    38 A    39 A    40 A                  
 -0.376  -0.374
 41 A    42 A                                                                  
 -- Virtual --                   
  0.022   0.032   0.062   0.076   0.090   0.090   0.172   0.206
 43 A    44 A    45 A    46 A    47 A    48 A    49 A    50 A                  
  0.226   0.236   0.246   0.274   0.312   0.323   0.342   0.343
 51 A    52 A    53 A    54 A    55 A    56 A    57 A    58 A                  
  0.344   0.373   0.388   0.430   0.466   0.510   0.570   0.610
 59 A    60 A    61 A    62 A    63 A    64 A    65 A    66 A                  
  0.613   0.632   0.681   0.802   0.847   0.883   0.898   0.934
 67 A    68 A    69 A    70 A    71 A    72 A    73 A    74 A                  
  1.004   1.074   1.111   1.197   1.357   1.403   1.527   1.543
 75 A    76 A    77 A    78 A    79 A    80 A    81 A    82 A                  
  1.572   1.601   1.624   1.632   1.777   1.867   1.920   2.231
 83 A    84 A    85 A    86 A    87 A    88 A    89 A    90 A                  
  2.281   2.390   2.443   2.580   2.958   4.183   4.187   4.216
 91 A    92 A    93 A    94 A    95 A    96 A    97 A    98 A                  
  4.220   4.255   4.297   4.450   4.464   4.480   4.508   4.552
 99 A   100 A   101 A   102 A   103 A   104 A   105 A   106 A                  
  4.592   4.729   4.862   6.513   6.522   6.563   6.895   6.931
107 A   108 A   109 A   110 A   111 A   112 A   113 A   114 A                  
  6.956   7.580  14.701  14.808  14.928  28.949  29.507  29.514
115 A   116 A   117 A   118 A   119 A   120 A   121 A   122 A                  
 29.538  29.854  29.860  29.869  29.890  29.977  36.703  68.738
123 A   124 A   125 A   126 A   127 A   128 A   129 A   130 A                  
130.566 130.571 130.599 154.331 166.1761912.251
131 A   132 A   133 A   134 A   135 A   136 A                                  

 Occupation and symmetry of molecular orbitals

 Point group: C1 (1 irreducible representation).

                           A     All 
 -------------------------------------
 All molecular orbitals:
  - Alpha                  136   136 
  - Beta                   136   136 
 -------------------------------------
 Alpha orbitals:
  - Frozen occupied        25    25  
  - Active occupied        17    17  
  - Active virtual         94    94  
  - Frozen virtual         0     0   
 -------------------------------------
 Beta orbitals:
  - Frozen occupied        25    25  
  - Active occupied        17    17  
  - Active virtual         94    94  
  - Frozen virtual         0     0   
 -------------------------------------

 Import integrals:   CPU 0.00 s  wall 0.00 s

 Import integrals:   CPU 55.86 s  wall 9.67 s

 MP2 amplitudes:   CPU 0.14 s  wall 0.09 s

Running a double precision version
           CCSD T amplitudes will be solved using DIIS.

           Start     Size      MaxIter   EConv     TConv     
           3         7         100       1.00e-07  1.00e-05  
 ------------------------------------------------------------------------------
           Energy (a.u.)   Ediff      Tdiff       Comment
 ------------------------------------------------------------------------------
         -7412.16838287                           
     1   -7412.14679893   2.16e-02   7.53e-01     
     2   -7412.17275867   2.60e-02   1.15e-01     
     3   -7412.17043830   2.32e-03   5.06e-02     
     4   -7412.17324291   2.80e-03   1.80e-02     Switched to DIIS steps.
     5   -7412.17413766   8.95e-04   1.18e-02     
     6   -7412.17422734   8.97e-05   2.80e-03     
     7   -7412.17423243   5.09e-06   1.54e-03     
     8   -7412.17423857   6.13e-06   4.06e-04     
     9   -7412.17424123   2.67e-06   2.75e-04     
    10   -7412.17424071   5.26e-07   7.39e-05     
    11   -7412.17424090   1.89e-07   2.86e-05     
    12   -7412.17424084   6.02e-08   1.76e-05     
    13   -7412.17424078   5.46e-08   6.66e-06     
 ------------------------------------------------------------------------------
         -7412.17424078                           CCSD T converged.

End of double precision
 SCF energy                 = -7411.46037095
 MP2 energy                 = -7412.16838287
 CCSD correlation energy     =    -0.71386983
 CCSD total energy           = -7412.17424078

 CCSD  T1^2 = 0.0165  T2^2 = 0.2515  Leading amplitudes:

 Amplitude    Orbitals with energies
  0.0304       36 (A) A                  ->    43 (A) A                   
              -0.6933                          0.0222                     
  0.0304       36 (A) B                  ->    43 (A) B                   
              -0.6933                          0.0222                     
 -0.0287       42 (A) A                  ->    43 (A) A                   
              -0.3737                          0.0222                     
 -0.0287       42 (A) B                  ->    43 (A) B                   
              -0.3737                          0.0222                     

 Amplitude    Orbitals with energies
 -0.0628       39 (A) A      39 (A) B    ->    43 (A) A      43 (A) B     
              -0.4948       -0.4948            0.0222        0.0222       
  0.0628       39 (A) A      39 (A) B    ->    43 (A) B      43 (A) A     
              -0.4948       -0.4948            0.0222        0.0222       
  0.0628       39 (A) B      39 (A) A    ->    43 (A) A      43 (A) B     
              -0.4948       -0.4948            0.0222        0.0222       
 -0.0628       39 (A) B      39 (A) A    ->    43 (A) B      43 (A) A     
              -0.4948       -0.4948            0.0222        0.0222       

 Computing CCSD intemediates for later calculations in double precision
 Finished.

Running a double precision version
           CCSD Lambda amplitudes will be solved using DIIS.
           Start     Size      MaxIter   EConv     LConv     
           3         7         100       1.00e-07  1.00e-05  
 ------------------------------------------------------------------------------
            Enorm      Ldiff       Comment
 ------------------------------------------------------------------------------
     1     5.21e-02   3.49e-02     
     2     1.64e-02   7.35e-03     
     3     6.64e-03   1.52e-03     
     4     3.80e-03   1.32e-03     Switched to DIIS steps.
     5     1.08e-03   7.49e-04     
     6     5.58e-04   1.63e-04     
     7     1.86e-04   5.95e-05     
     8     9.03e-05   9.01e-06     
     9     3.53e-05   2.43e-06     
    10     1.64e-05   7.06e-07     
    11     8.21e-06   4.65e-07     
    12     4.09e-06   2.65e-07     
    13     2.16e-06   3.69e-09     
    14     9.30e-07   6.47e-08     
    15     4.57e-07   5.97e-08     
    16     2.14e-07   3.68e-08     
    17     1.06e-07   2.13e-08     
    18     5.23e-08   7.38e-09     
 ------------------------------------------------------------------------------
                                   CCSD Lambda converged.

 Computing density matrices in double precision...
           Orbital response amplitudes will be solved using DIIS.
           Start     Size      MaxIter   EConv     LConv     
           3         7         100       1.00e-06  1.00e-06  
 ------------------------------------------------------------------------------
            Enorm      Ldiff       Comment
 ------------------------------------------------------------------------------
     1     8.76e-02   1.45e-02     
     2     5.01e-02   1.24e-02     
     3     5.84e-02   1.44e-02     
     4     1.46e-02   1.60e-02     Switched to DIIS steps.
     5     2.83e-03   3.76e-03     
     6     9.30e-04   5.69e-04     
     7     5.18e-04   1.42e-04     
     8     1.30e-04   1.27e-04     
     9     2.71e-05   3.38e-06     
    10     9.28e-06   9.85e-08     
    11     3.61e-06   7.33e-07     
    12     1.10e-06   5.40e-08     
    13     2.07e-07   1.63e-07     
 ------------------------------------------------------------------------------
                                   Orbital response converged.

 Computing density matrices... Done.
 CCSD calculation:   CPU 1645.53 s  wall 285.20 s

 Transferring MO TPDM to AO TPDM
 Transferring g2_o1o1o1o1
 Transferring g2_o1o1o1v1
 Transferring g2_o1o1v1v1
 Transferring g2_o1v1o1v1
 Transferring g2_o1v1v1v1
 Transferring g2_v1v1v1v1
 Adding separable TPDM
 Computing TPDM gradient
 --------------------------------------------------------
 2e gradient
  Atom          X               Y               Z
 --------------------------------------------------------
    1        -51.967776       12.369649       -0.000000  
    2          3.189592      -22.026475        0.000000  
    3         35.386168       -9.696521       -0.000000  
    4         13.392015       19.353347        0.000000  
 --------------------------------------------------------
 --------------------------------------------------------
 Final gradient
  Atom          X               Y               Z
 --------------------------------------------------------
    1        -51.967776       12.369649       -0.000000  
    2          3.189592      -22.026475        0.000000  
    3         35.386168       -9.696521       -0.000000  
    4         13.392015       19.353347        0.000000  
 --------------------------------------------------------
 Analytic gradient from two-electron contribution:   CPU 293.88 s  wall 58.66 s

 Total ccman2 time:   CPU 2001.30 s  wall 355.00 s


 --------------------------------------------------------------

                    Orbital Energies (a.u.)
 --------------------------------------------------------------

 Alpha MOs
 -- Occupied --
********-180.9009-169.7079-169.7065-169.7064 -80.0699 -37.9545 -33.1439
-33.1376 -33.1374 -26.3230 -24.3282 -24.3261 -24.3259 -24.3199 -24.3199
-15.6187  -7.6049  -7.2709  -5.5068  -5.4982  -5.4961  -5.4955  -5.4916
 -5.4910  -2.4312  -2.4241  -2.4234  -2.4060  -2.4060  -1.6258  -1.1828
 -0.8828  -0.7964  -0.7006  -0.6933  -0.6304  -0.5127  -0.4948  -0.4607
 -0.3760  -0.3737
 -- Virtual --
  0.0222   0.0319   0.0621   0.0765   0.0896   0.0904   0.1719   0.2056
  0.2262   0.2364   0.2459   0.2740   0.3123   0.3227   0.3420   0.3433
  0.3445   0.3732   0.3882   0.4304   0.4663   0.5101   0.5695   0.6102
  0.6128   0.6317   0.6806   0.8024   0.8466   0.8834   0.8982   0.9340
  1.0041   1.0741   1.1106   1.1970   1.3571   1.4030   1.5271   1.5431
  1.5721   1.6009   1.6243   1.6317   1.7774   1.8671   1.9196   2.2310
  2.2811   2.3902   2.4433   2.5803   2.9576   4.1826   4.1875   4.2161
  4.2204   4.2552   4.2975   4.4501   4.4636   4.4799   4.5081   4.5516
  4.5921   4.7293   4.8616   6.5128   6.5225   6.5627   6.8954   6.9313
  6.9559   7.5802  14.7008  14.8075  14.9281  28.9492  29.5068  29.5142
 29.5384  29.8536  29.8603  29.8693  29.8903  29.9769  36.7025  68.7380
130.5656 130.5711 130.5991 154.3312 166.17631912.2508
 --------------------------------------------------------------

          Ground-State Mulliken Net Atomic Charges

     Atom                 Charge (a.u.)
  ----------------------------------------
      1 I                     0.190131
      2 N                    -0.468926
      3 P                     0.518397
      4 F                    -0.239602
  ----------------------------------------
  Sum of atomic charges =     0.000000

 -----------------------------------------------------------------
                    Cartesian Multipole Moments
 -----------------------------------------------------------------
    Charge (ESU x 10^10)
                 0.0000
    Dipole Moment (Debye)
         X      -0.1837      Y       0.0724      Z       0.0000
       Tot       0.1975
    Quadrupole Moments (Debye-Ang)
        XX     -46.6037     XY      -4.0023     YY     -56.1930
        XZ      -0.0000     YZ       0.0000     ZZ     -50.9634
    Octopole Moments (Debye-Ang^2)
       XXX      35.7099    XXY      -0.4085    XYY      17.7410
       YYY     -12.0196    XXZ       0.0000    XYZ       0.0000
       YYZ       0.0000    XZZ       7.6344    YZZ      -3.7544
       ZZZ       0.0000
    Hexadecapole Moments (Debye-Ang^3)
      XXXX    -750.3128   XXXY      -8.1659   XXYY    -166.9883
      XYYY       9.9540   YYYY    -166.4337   XXXZ       0.0000
      XXYZ       0.0000   XYYZ       0.0000   YYYZ       0.0000
      XXZZ    -136.8306   XYZZ       5.1471   YYZZ     -37.9026
      XZZZ      -0.0000   YZZZ       0.0000   ZZZZ     -65.8038
 -----------------------------------------------------------------
 DrvMan completing analytic gradient of the correlated energy
 Correlated dipole moment
            1
    1  -0.0722790
    2   0.0284695
    3   0.0000000
 Energy read as -7412.174240783
 Full Analytical Gradient: (in a.u., or Hartree/Bohr)
             1             2             3             4
    1    0.00018758   -0.00015135    0.00001711   -0.00005333
    2   -0.00005519    0.00006492   -0.00001291    0.00000318
    3   -0.00000000    0.00000000    0.00000000   -0.00000000
 Gradient time:  CPU 0.80 s  wall 0.82 s
 ----------------------------------------------------------------
             Standard Nuclear Orientation (Angstroms)
    I     Atom           X                Y                Z
 ----------------------------------------------------------------
    1      I       1.0872034382    -0.0606823277     0.0000000000
    2      N      -0.7017169915     0.9425965005    -0.0000000000
    3      P      -2.1679879742     0.4680394558    -0.0000000000
    4      F      -2.2433270743    -1.1566226637     0.0000000000
 ----------------------------------------------------------------
 Nuclear Repulsion Energy =   388.0553366374 hartrees
 There are       42 alpha and       42 beta electrons

                       Distance Matrix (Angstroms)
             I (  1)   N (  2)   P (  3)
   N (  2)  2.051050
   P (  3)  3.297850  1.541154
   F (  4)  3.506211  2.604474  1.626408

 Requested basis set is 6-311++G(d,p)
 There are 49 shells and 136 basis functions
 A cutoff of  1.0D-14 yielded   1044 shell pairs
 There are      8480 function pairs (      9521 Cartesian)
 Smallest overlap matrix eigenvalue = 2.39E-03
 Guess MOs from SCF MO coefficient file

 -----------------------------------------------------------------------
  General SCF calculation program by
  Eric Jon Sundstrom, Paul Horn, Yuezhi Mao, Dmitri Zuev, Alec White,
  David Stuck, Shaama M.S., Shane Yost, Joonho Lee, David Small,
  Daniel Levine, Susi Lehtola, Hugh Burton, Evgeny Epifanovsky
 -----------------------------------------------------------------------
 Hartree-Fock
 using 6 threads for integral computing
 -------------------------------------------------------
 OpenMP Integral computing Module                
 Release: version 2.0, May 2017, Q-Chem Inc. Pleasanton 
 -------------------------------------------------------
 A restricted SCF calculation will be
 performed using DIIS
 SCF converges when DIIS error is below 1.0e-08
 ---------------------------------------
  Cycle       Energy         DIIS error
 ---------------------------------------
    1   -7411.4604397195      2.04e-05  
    2   -7411.4604409368      9.21e-06  
    3   -7411.4604411267      5.76e-06  
    4   -7411.4604412224      9.90e-07  
    5   -7411.4604412309      3.57e-07  
    6   -7411.4604412319      1.39e-07  
    7   -7411.4604412320      5.23e-08  
    8   -7411.4604412320      1.24e-08  
    9   -7411.4604412322      5.55e-09  Convergence criterion met
 ---------------------------------------
 SCF time:   CPU 6.54s  wall 1.00s 
 SCF   energy in the final basis set =    -7411.4604412322
 Total energy in the final basis set =    -7411.4604412322


 ------------------------------------------------------------------------------

   CCMAN2: suite of methods based on coupled cluster
           and equation of motion theories.

   Components:
   * libvmm-1.3-trunk
     by Evgeny Epifanovsky, Ilya Kaliman.
   * libtensor-2.5-trunk
     by Evgeny Epifanovsky, Michael Wormit, Dmitry Zuev, Sam Manzer, 
        Ilya Kaliman.
   * libcc-2.5-trunk
     by Evgeny Epifanovsky, Arik Landau, Tomasz Kus, Kirill Khistyaev, 
        Dmitry Zuev, Prashant Manohar, Xintian Feng, Anna Krylov, 
        Matthew Goldey, Alec White, Thomas Jagau, Kaushik Nanda, 
        Anastasia Gunina, Alexander Kunitsa, Joonho Lee.

   CCMAN original authors:
   Anna I. Krylov, C. David Sherrill, Steven R. Gwaltney,
   Edward F. C. Byrd (2000)
   Sergey V. Levchenko, Lyudmila V. Slipchenko, Tao Wang,
   Ana-Maria C. Cristian (2003)
   Piotr A. Pieniazek, C. Melania Oana, Evgeny Epifanovsky (2007)
   Prashant Manohar (2009)

 ------------------------------------------------------------------------------


 Allocating and initializing 30808MB of RAM...
 Calculation will run on 6 cores.


 Alpha MOs, Restricted
 -- Occupied --                  
******* -180.90 -169.71 -169.71 -169.71  -80.07  -37.95  -33.14
  1 A     2 A     3 A     4 A     5 A     6 A     7 A     8 A                  
-33.138 -33.137 -26.323 -24.328 -24.326 -24.326 -24.320 -24.320
  9 A    10 A    11 A    12 A    13 A    14 A    15 A    16 A                  
-15.618  -7.605  -7.271  -5.507  -5.498  -5.496  -5.495  -5.492
 17 A    18 A    19 A    20 A    21 A    22 A    23 A    24 A                  
 -5.491  -2.431  -2.424  -2.423  -2.406  -2.406  -1.626  -1.183
 25 A    26 A    27 A    28 A    29 A    30 A    31 A    32 A                  
 -0.883  -0.796  -0.700  -0.693  -0.630  -0.513  -0.495  -0.461
 33 A    34 A    35 A    36 A    37 A    38 A    39 A    40 A                  
 -0.376  -0.374
 41 A    42 A                                                                  
 -- Virtual --                   
  0.022   0.032   0.062   0.077   0.090   0.090   0.172   0.206
 43 A    44 A    45 A    46 A    47 A    48 A    49 A    50 A                  
  0.226   0.236   0.246   0.274   0.312   0.323   0.342   0.343
 51 A    52 A    53 A    54 A    55 A    56 A    57 A    58 A                  
  0.345   0.373   0.388   0.430   0.466   0.510   0.570   0.610
 59 A    60 A    61 A    62 A    63 A    64 A    65 A    66 A                  
  0.613   0.632   0.681   0.803   0.847   0.883   0.898   0.934
 67 A    68 A    69 A    70 A    71 A    72 A    73 A    74 A                  
  1.004   1.074   1.111   1.197   1.358   1.403   1.527   1.543
 75 A    76 A    77 A    78 A    79 A    80 A    81 A    82 A                  
  1.572   1.601   1.624   1.632   1.778   1.867   1.920   2.231
 83 A    84 A    85 A    86 A    87 A    88 A    89 A    90 A                  
  2.281   2.390   2.444   2.581   2.958   4.183   4.188   4.216
 91 A    92 A    93 A    94 A    95 A    96 A    97 A    98 A                  
  4.221   4.255   4.298   4.451   4.464   4.480   4.508   4.552
 99 A   100 A   101 A   102 A   103 A   104 A   105 A   106 A                  
  4.593   4.729   4.862   6.513   6.522   6.563   6.896   6.931
107 A   108 A   109 A   110 A   111 A   112 A   113 A   114 A                  
  6.956   7.581  14.701  14.808  14.929  28.950  29.507  29.514
115 A   116 A   117 A   118 A   119 A   120 A   121 A   122 A                  
 29.539  29.854  29.860  29.869  29.890  29.977  36.703  68.738
123 A   124 A   125 A   126 A   127 A   128 A   129 A   130 A                  
130.566 130.571 130.599 154.332 166.1771912.251
131 A   132 A   133 A   134 A   135 A   136 A                                  

 Beta MOs, Restricted
 -- Occupied --                  
******* -180.90 -169.71 -169.71 -169.71  -80.07  -37.95  -33.14
  1 A     2 A     3 A     4 A     5 A     6 A     7 A     8 A                  
-33.138 -33.137 -26.323 -24.328 -24.326 -24.326 -24.320 -24.320
  9 A    10 A    11 A    12 A    13 A    14 A    15 A    16 A                  
-15.618  -7.605  -7.271  -5.507  -5.498  -5.496  -5.495  -5.492
 17 A    18 A    19 A    20 A    21 A    22 A    23 A    24 A                  
 -5.491  -2.431  -2.424  -2.423  -2.406  -2.406  -1.626  -1.183
 25 A    26 A    27 A    28 A    29 A    30 A    31 A    32 A                  
 -0.883  -0.796  -0.700  -0.693  -0.630  -0.513  -0.495  -0.461
 33 A    34 A    35 A    36 A    37 A    38 A    39 A    40 A                  
 -0.376  -0.374
 41 A    42 A                                                                  
 -- Virtual --                   
  0.022   0.032   0.062   0.077   0.090   0.090   0.172   0.206
 43 A    44 A    45 A    46 A    47 A    48 A    49 A    50 A                  
  0.226   0.236   0.246   0.274   0.312   0.323   0.342   0.343
 51 A    52 A    53 A    54 A    55 A    56 A    57 A    58 A                  
  0.345   0.373   0.388   0.430   0.466   0.510   0.570   0.610
 59 A    60 A    61 A    62 A    63 A    64 A    65 A    66 A                  
  0.613   0.632   0.681   0.803   0.847   0.883   0.898   0.934
 67 A    68 A    69 A    70 A    71 A    72 A    73 A    74 A                  
  1.004   1.074   1.111   1.197   1.358   1.403   1.527   1.543
 75 A    76 A    77 A    78 A    79 A    80 A    81 A    82 A                  
  1.572   1.601   1.624   1.632   1.778   1.867   1.920   2.231
 83 A    84 A    85 A    86 A    87 A    88 A    89 A    90 A                  
  2.281   2.390   2.444   2.581   2.958   4.183   4.188   4.216
 91 A    92 A    93 A    94 A    95 A    96 A    97 A    98 A                  
  4.221   4.255   4.298   4.451   4.464   4.480   4.508   4.552
 99 A   100 A   101 A   102 A   103 A   104 A   105 A   106 A                  
  4.593   4.729   4.862   6.513   6.522   6.563   6.896   6.931
107 A   108 A   109 A   110 A   111 A   112 A   113 A   114 A                  
  6.956   7.581  14.701  14.808  14.929  28.950  29.507  29.514
115 A   116 A   117 A   118 A   119 A   120 A   121 A   122 A                  
 29.539  29.854  29.860  29.869  29.890  29.977  36.703  68.738
123 A   124 A   125 A   126 A   127 A   128 A   129 A   130 A                  
130.566 130.571 130.599 154.332 166.1771912.251
131 A   132 A   133 A   134 A   135 A   136 A                                  

 Occupation and symmetry of molecular orbitals

 Point group: C1 (1 irreducible representation).

                           A     All 
 -------------------------------------
 All molecular orbitals:
  - Alpha                  136   136 
  - Beta                   136   136 
 -------------------------------------
 Alpha orbitals:
  - Frozen occupied        25    25  
  - Active occupied        17    17  
  - Active virtual         94    94  
  - Frozen virtual         0     0   
 -------------------------------------
 Beta orbitals:
  - Frozen occupied        25    25  
  - Active occupied        17    17  
  - Active virtual         94    94  
  - Frozen virtual         0     0   
 -------------------------------------

 Import integrals:   CPU 0.00 s  wall 0.00 s

 Import integrals:   CPU 56.79 s  wall 9.94 s

 MP2 amplitudes:   CPU 0.19 s  wall 0.14 s

Running a double precision version
           CCSD T amplitudes will be solved using DIIS.

           Start     Size      MaxIter   EConv     TConv     
           3         7         100       1.00e-07  1.00e-05  
 ------------------------------------------------------------------------------
           Energy (a.u.)   Ediff      Tdiff       Comment
 ------------------------------------------------------------------------------
         -7412.16835788                           
     1   -7412.14682221   2.15e-02   7.53e-01     
     2   -7412.17275311   2.59e-02   1.15e-01     
     3   -7412.17044315   2.31e-03   5.05e-02     
     4   -7412.17324335   2.80e-03   1.80e-02     Switched to DIIS steps.
     5   -7412.17413729   8.94e-04   1.18e-02     
     6   -7412.17422680   8.95e-05   2.80e-03     
     7   -7412.17423191   5.11e-06   1.54e-03     
     8   -7412.17423803   6.12e-06   4.05e-04     
     9   -7412.17424069   2.65e-06   2.74e-04     
    10   -7412.17424016   5.23e-07   7.37e-05     
    11   -7412.17424035   1.88e-07   2.85e-05     
    12   -7412.17424029   6.00e-08   1.75e-05     
    13   -7412.17424024   5.45e-08   6.64e-06     
 ------------------------------------------------------------------------------
         -7412.17424024                           CCSD T converged.

End of double precision
 SCF energy                 = -7411.46044123
 MP2 energy                 = -7412.16835788
 CCSD correlation energy     =    -0.71379900
 CCSD total energy           = -7412.17424024

 CCSD  T1^2 = 0.0164  T2^2 = 0.2514  Leading amplitudes:

 Amplitude    Orbitals with energies
 -0.0304       36 (A) A                  ->    43 (A) A                   
              -0.6931                          0.0223                     
 -0.0304       36 (A) B                  ->    43 (A) B                   
              -0.6931                          0.0223                     
  0.0287       42 (A) A                  ->    43 (A) A                   
              -0.3737                          0.0223                     
  0.0287       42 (A) B                  ->    43 (A) B                   
              -0.3737                          0.0223                     

 Amplitude    Orbitals with energies
 -0.0627       39 (A) A      39 (A) B    ->    43 (A) A      43 (A) B     
              -0.4949       -0.4949            0.0223        0.0223       
  0.0627       39 (A) A      39 (A) B    ->    43 (A) B      43 (A) A     
              -0.4949       -0.4949            0.0223        0.0223       
  0.0627       39 (A) B      39 (A) A    ->    43 (A) A      43 (A) B     
              -0.4949       -0.4949            0.0223        0.0223       
 -0.0627       39 (A) B      39 (A) A    ->    43 (A) B      43 (A) A     
              -0.4949       -0.4949            0.0223        0.0223       

 Computing CCSD intemediates for later calculations in double precision
 Finished.

Running a double precision version
           CCSD Lambda amplitudes will be solved using DIIS.
           Start     Size      MaxIter   EConv     LConv     
           3         7         100       1.00e-07  1.00e-05  
 ------------------------------------------------------------------------------
            Enorm      Ldiff       Comment
 ------------------------------------------------------------------------------
     1     5.20e-02   3.48e-02     
     2     1.64e-02   7.35e-03     
     3     6.64e-03   1.52e-03     
     4     3.80e-03   1.32e-03     Switched to DIIS steps.
     5     1.08e-03   7.49e-04     
     6     5.58e-04   1.62e-04     
     7     1.86e-04   5.94e-05     
     8     9.01e-05   8.99e-06     
     9     3.52e-05   2.42e-06     
    10     1.63e-05   7.03e-07     
    11     8.19e-06   4.63e-07     
    12     4.08e-06   2.64e-07     
    13     2.16e-06   3.64e-09     
    14     9.27e-07   6.49e-08     
    15     4.55e-07   5.95e-08     
    16     2.13e-07   3.67e-08     
    17     1.06e-07   2.13e-08     
    18     5.21e-08   7.35e-09     
 ------------------------------------------------------------------------------
                                   CCSD Lambda converged.

 Computing density matrices in double precision...
           Orbital response amplitudes will be solved using DIIS.
           Start     Size      MaxIter   EConv     LConv     
           3         7         100       1.00e-06  1.00e-06  
 ------------------------------------------------------------------------------
            Enorm      Ldiff       Comment
 ------------------------------------------------------------------------------
     1     8.75e-02   1.45e-02     
     2     5.00e-02   1.24e-02     
     3     5.82e-02   1.43e-02     
     4     1.46e-02   1.59e-02     Switched to DIIS steps.
     5     2.82e-03   3.74e-03     
     6     9.28e-04   5.68e-04     
     7     5.16e-04   1.42e-04     
     8     1.30e-04   1.26e-04     
     9     2.70e-05   3.36e-06     
    10     9.22e-06   9.39e-08     
    11     3.59e-06   7.32e-07     
    12     1.09e-06   5.19e-08     
    13     2.05e-07   1.61e-07     
 ------------------------------------------------------------------------------
                                   Orbital response converged.

 Computing density matrices... Done.
 CCSD calculation:   CPU 1643.24 s  wall 284.73 s

 Transferring MO TPDM to AO TPDM
 Transferring g2_o1o1o1o1
 Transferring g2_o1o1o1v1
 Transferring g2_o1o1v1v1
 Transferring g2_o1v1o1v1
 Transferring g2_o1v1v1v1
 Transferring g2_v1v1v1v1
 Adding separable TPDM
 Computing TPDM gradient
 --------------------------------------------------------
 2e gradient
  Atom          X               Y               Z
 --------------------------------------------------------
    1        -51.993002       12.359209        0.000000  
    2          3.188273      -21.993211        0.000000  
    3         35.414821       -9.717014       -0.000000  
    4         13.389907       19.351017       -0.000000  
 --------------------------------------------------------
 --------------------------------------------------------
 Final gradient
  Atom          X               Y               Z
 --------------------------------------------------------
    1        -51.993002       12.359209        0.000000  
    2          3.188273      -21.993211        0.000000  
    3         35.414821       -9.717014       -0.000000  
    4         13.389907       19.351017       -0.000000  
 --------------------------------------------------------
 Analytic gradient from two-electron contribution:   CPU 290.07 s  wall 56.91 s

 Total ccman2 time:   CPU 2002.05 s  wall 354.87 s


 --------------------------------------------------------------

                    Orbital Energies (a.u.)
 --------------------------------------------------------------

 Alpha MOs
 -- Occupied --
********-180.9009-169.7079-169.7065-169.7064 -80.0698 -37.9545 -33.1439
-33.1376 -33.1374 -26.3228 -24.3282 -24.3261 -24.3259 -24.3199 -24.3199
-15.6185  -7.6048  -7.2709  -5.5068  -5.4981  -5.4959  -5.4954  -5.4916
 -5.4910  -2.4312  -2.4241  -2.4235  -2.4060  -2.4060  -1.6257  -1.1830
 -0.8829  -0.7962  -0.7004  -0.6931  -0.6304  -0.5128  -0.4949  -0.4608
 -0.3759  -0.3737
 -- Virtual --
  0.0223   0.0321   0.0621   0.0765   0.0896   0.0904   0.1719   0.2055
  0.2263   0.2365   0.2460   0.2740   0.3123   0.3227   0.3421   0.3433
  0.3445   0.3733   0.3882   0.4304   0.4663   0.5102   0.5695   0.6102
  0.6129   0.6319   0.6807   0.8026   0.8466   0.8834   0.8985   0.9345
  1.0044   1.0742   1.1107   1.1972   1.3578   1.4030   1.5272   1.5431
  1.5721   1.6010   1.6244   1.6318   1.7775   1.8673   1.9197   2.2310
  2.2811   2.3900   2.4436   2.5809   2.9581   4.1826   4.1876   4.2161
  4.2206   4.2553   4.2979   4.4507   4.4636   4.4799   4.5082   4.5518
  4.5925   4.7293   4.8622   6.5128   6.5225   6.5629   6.8956   6.9314
  6.9561   7.5807  14.7009  14.8077  14.9289  28.9497  29.5068  29.5141
 29.5385  29.8536  29.8603  29.8693  29.8904  29.9770  36.7028  68.7382
130.5657 130.5711 130.5991 154.3315 166.17691912.2512
 --------------------------------------------------------------

          Ground-State Mulliken Net Atomic Charges

     Atom                 Charge (a.u.)
  ----------------------------------------
      1 I                     0.190611
      2 N                    -0.469425
      3 P                     0.518685
      4 F                    -0.239871
  ----------------------------------------
  Sum of atomic charges =     0.000000

 -----------------------------------------------------------------
                    Cartesian Multipole Moments
 -----------------------------------------------------------------
    Charge (ESU x 10^10)
                 0.0000
    Dipole Moment (Debye)
         X      -0.1821      Y       0.0771      Z      -0.0000
       Tot       0.1978
    Quadrupole Moments (Debye-Ang)
        XX     -46.5997     XY      -4.0074     YY     -56.1873
        XZ      -0.0000     YZ       0.0000     ZZ     -50.9594
    Octopole Moments (Debye-Ang^2)
       XXX      35.7104    XXY      -0.3796    XYY      17.7344
       YYY     -11.9594    XXZ       0.0000    XYZ      -0.0000
       YYZ       0.0000    XZZ       7.6311    YZZ      -3.7394
       ZZZ      -0.0000
    Hexadecapole Moments (Debye-Ang^3)
      XXXX    -750.2333   XXXY      -8.2230   XXYY    -166.9776
      XYYY       9.9089   YYYY    -166.2698   XXXZ      -0.0000
      XXYZ       0.0000   XYYZ      -0.0000   YYYZ       0.0000
      XXZZ    -136.8192   XYZZ       5.1340   YYZZ     -37.8762
      XZZZ      -0.0000   YZZZ       0.0000   ZZZZ     -65.7920
 -----------------------------------------------------------------
 DrvMan completing analytic gradient of the correlated energy
 Correlated dipole moment
            1
    1  -0.0716507
    2   0.0303252
    3  -0.0000000
 Energy read as -7412.174240235
 Full Analytical Gradient: (in a.u., or Hartree/Bohr)
             1             2             3             4
    1    0.00002347   -0.00041507    0.00031324    0.00007836
    2    0.00006143   -0.00036159    0.00021295    0.00008721
    3    0.00000000   -0.00000000    0.00000000    0.00000000
 Gradient time:  CPU 0.80 s  wall 0.81 s
 ----------------------------------------------------------------
             Standard Nuclear Orientation (Angstroms)
    I     Atom           X                Y                Z
 ----------------------------------------------------------------
    1      I       1.0872034382    -0.0606823277     0.0000000000
    2      N      -0.7017169915     0.9435965005     0.0010000000
    3      P      -2.1679879742     0.4680394558    -0.0000000000
    4      F      -2.2433270743    -1.1566226637     0.0000000000
 ----------------------------------------------------------------
 Nuclear Repulsion Energy =   388.0213162150 hartrees
 There are       42 alpha and       42 beta electrons

                       Distance Matrix (Angstroms)
             I (  1)   N (  2)   P (  3)
   N (  2)  2.051539
   P (  3)  3.297850  1.541462
   F (  4)  3.506211  2.605280  1.626408

 Requested basis set is 6-311++G(d,p)
 There are 49 shells and 136 basis functions
 A cutoff of  1.0D-14 yielded   1044 shell pairs
 There are      8480 function pairs (      9521 Cartesian)
 Smallest overlap matrix eigenvalue = 2.39E-03
 Guess MOs from SCF MO coefficient file

 -----------------------------------------------------------------------
  General SCF calculation program by
  Eric Jon Sundstrom, Paul Horn, Yuezhi Mao, Dmitri Zuev, Alec White,
  David Stuck, Shaama M.S., Shane Yost, Joonho Lee, David Small,
  Daniel Levine, Susi Lehtola, Hugh Burton, Evgeny Epifanovsky
 -----------------------------------------------------------------------
 Hartree-Fock
 using 6 threads for integral computing
 -------------------------------------------------------
 OpenMP Integral computing Module                
 Release: version 2.0, May 2017, Q-Chem Inc. Pleasanton 
 -------------------------------------------------------
 A restricted SCF calculation will be
 performed using DIIS
 SCF converges when DIIS error is below 1.0e-08
 ---------------------------------------
  Cycle       Energy         DIIS error
 ---------------------------------------
    1   -7411.4604055344      1.37e-05  
    2   -7411.4604061346      5.21e-06  
    3   -7411.4604062131      3.75e-06  
    4   -7411.4604062537      7.67e-07  
    5   -7411.4604062595      2.96e-07  
    6   -7411.4604062606      1.30e-07  
    7   -7411.4604062607      5.90e-08  
    8   -7411.4604062606      2.25e-08  
    9   -7411.4604062605      9.23e-09  Convergence criterion met
 ---------------------------------------
 SCF time:   CPU 6.54s  wall 1.00s 
 SCF   energy in the final basis set =    -7411.4604062605
 Total energy in the final basis set =    -7411.4604062605


 ------------------------------------------------------------------------------

   CCMAN2: suite of methods based on coupled cluster
           and equation of motion theories.

   Components:
   * libvmm-1.3-trunk
     by Evgeny Epifanovsky, Ilya Kaliman.
   * libtensor-2.5-trunk
     by Evgeny Epifanovsky, Michael Wormit, Dmitry Zuev, Sam Manzer, 
        Ilya Kaliman.
   * libcc-2.5-trunk
     by Evgeny Epifanovsky, Arik Landau, Tomasz Kus, Kirill Khistyaev, 
        Dmitry Zuev, Prashant Manohar, Xintian Feng, Anna Krylov, 
        Matthew Goldey, Alec White, Thomas Jagau, Kaushik Nanda, 
        Anastasia Gunina, Alexander Kunitsa, Joonho Lee.

   CCMAN original authors:
   Anna I. Krylov, C. David Sherrill, Steven R. Gwaltney,
   Edward F. C. Byrd (2000)
   Sergey V. Levchenko, Lyudmila V. Slipchenko, Tao Wang,
   Ana-Maria C. Cristian (2003)
   Piotr A. Pieniazek, C. Melania Oana, Evgeny Epifanovsky (2007)
   Prashant Manohar (2009)

 ------------------------------------------------------------------------------


 Allocating and initializing 30808MB of RAM...
 Calculation will run on 6 cores.


 Alpha MOs, Restricted
 -- Occupied --                  
******* -180.90 -169.71 -169.71 -169.71  -80.07  -37.95  -33.14
  1 A     2 A     3 A     4 A     5 A     6 A     7 A     8 A                  
-33.138 -33.137 -26.323 -24.328 -24.326 -24.326 -24.320 -24.320
  9 A    10 A    11 A    12 A    13 A    14 A    15 A    16 A                  
-15.619  -7.605  -7.271  -5.507  -5.498  -5.496  -5.495  -5.492
 17 A    18 A    19 A    20 A    21 A    22 A    23 A    24 A                  
 -5.491  -2.431  -2.424  -2.423  -2.406  -2.406  -1.626  -1.183
 25 A    26 A    27 A    28 A    29 A    30 A    31 A    32 A                  
 -0.883  -0.796  -0.701  -0.693  -0.630  -0.513  -0.495  -0.461
 33 A    34 A    35 A    36 A    37 A    38 A    39 A    40 A                  
 -0.376  -0.374
 41 A    42 A                                                                  
 -- Virtual --                   
  0.022   0.032   0.062   0.076   0.090   0.090   0.172   0.206
 43 A    44 A    45 A    46 A    47 A    48 A    49 A    50 A                  
  0.226   0.236   0.246   0.274   0.312   0.323   0.342   0.343
 51 A    52 A    53 A    54 A    55 A    56 A    57 A    58 A                  
  0.344   0.373   0.388   0.430   0.466   0.510   0.570   0.610
 59 A    60 A    61 A    62 A    63 A    64 A    65 A    66 A                  
  0.613   0.632   0.681   0.802   0.847   0.883   0.898   0.934
 67 A    68 A    69 A    70 A    71 A    72 A    73 A    74 A                  
  1.004   1.074   1.111   1.197   1.357   1.403   1.527   1.543
 75 A    76 A    77 A    78 A    79 A    80 A    81 A    82 A                  
  1.572   1.601   1.624   1.632   1.777   1.867   1.920   2.231
 83 A    84 A    85 A    86 A    87 A    88 A    89 A    90 A                  
  2.281   2.390   2.443   2.581   2.958   4.183   4.188   4.216
 91 A    92 A    93 A    94 A    95 A    96 A    97 A    98 A                  
  4.220   4.255   4.298   4.450   4.464   4.480   4.508   4.552
 99 A   100 A   101 A   102 A   103 A   104 A   105 A   106 A                  
  4.592   4.729   4.862   6.513   6.522   6.563   6.896   6.931
107 A   108 A   109 A   110 A   111 A   112 A   113 A   114 A                  
  6.956   7.580  14.701  14.808  14.928  28.949  29.507  29.514
115 A   116 A   117 A   118 A   119 A   120 A   121 A   122 A                  
 29.538  29.854  29.860  29.869  29.890  29.977  36.703  68.738
123 A   124 A   125 A   126 A   127 A   128 A   129 A   130 A                  
130.566 130.571 130.599 154.331 166.1771912.251
131 A   132 A   133 A   134 A   135 A   136 A                                  

 Beta MOs, Restricted
 -- Occupied --                  
******* -180.90 -169.71 -169.71 -169.71  -80.07  -37.95  -33.14
  1 A     2 A     3 A     4 A     5 A     6 A     7 A     8 A                  
-33.138 -33.137 -26.323 -24.328 -24.326 -24.326 -24.320 -24.320
  9 A    10 A    11 A    12 A    13 A    14 A    15 A    16 A                  
-15.619  -7.605  -7.271  -5.507  -5.498  -5.496  -5.495  -5.492
 17 A    18 A    19 A    20 A    21 A    22 A    23 A    24 A                  
 -5.491  -2.431  -2.424  -2.423  -2.406  -2.406  -1.626  -1.183
 25 A    26 A    27 A    28 A    29 A    30 A    31 A    32 A                  
 -0.883  -0.796  -0.701  -0.693  -0.630  -0.513  -0.495  -0.461
 33 A    34 A    35 A    36 A    37 A    38 A    39 A    40 A                  
 -0.376  -0.374
 41 A    42 A                                                                  
 -- Virtual --                   
  0.022   0.032   0.062   0.076   0.090   0.090   0.172   0.206
 43 A    44 A    45 A    46 A    47 A    48 A    49 A    50 A                  
  0.226   0.236   0.246   0.274   0.312   0.323   0.342   0.343
 51 A    52 A    53 A    54 A    55 A    56 A    57 A    58 A                  
  0.344   0.373   0.388   0.430   0.466   0.510   0.570   0.610
 59 A    60 A    61 A    62 A    63 A    64 A    65 A    66 A                  
  0.613   0.632   0.681   0.802   0.847   0.883   0.898   0.934
 67 A    68 A    69 A    70 A    71 A    72 A    73 A    74 A                  
  1.004   1.074   1.111   1.197   1.357   1.403   1.527   1.543
 75 A    76 A    77 A    78 A    79 A    80 A    81 A    82 A                  
  1.572   1.601   1.624   1.632   1.777   1.867   1.920   2.231
 83 A    84 A    85 A    86 A    87 A    88 A    89 A    90 A                  
  2.281   2.390   2.443   2.581   2.958   4.183   4.188   4.216
 91 A    92 A    93 A    94 A    95 A    96 A    97 A    98 A                  
  4.220   4.255   4.298   4.450   4.464   4.480   4.508   4.552
 99 A   100 A   101 A   102 A   103 A   104 A   105 A   106 A                  
  4.592   4.729   4.862   6.513   6.522   6.563   6.896   6.931
107 A   108 A   109 A   110 A   111 A   112 A   113 A   114 A                  
  6.956   7.580  14.701  14.808  14.928  28.949  29.507  29.514
115 A   116 A   117 A   118 A   119 A   120 A   121 A   122 A                  
 29.538  29.854  29.860  29.869  29.890  29.977  36.703  68.738
123 A   124 A   125 A   126 A   127 A   128 A   129 A   130 A                  
130.566 130.571 130.599 154.331 166.1771912.251
131 A   132 A   133 A   134 A   135 A   136 A                                  

 Occupation and symmetry of molecular orbitals

 Point group: C1 (1 irreducible representation).

                           A     All 
 -------------------------------------
 All molecular orbitals:
  - Alpha                  136   136 
  - Beta                   136   136 
 -------------------------------------
 Alpha orbitals:
  - Frozen occupied        25    25  
  - Active occupied        17    17  
  - Active virtual         94    94  
  - Frozen virtual         0     0   
 -------------------------------------
 Beta orbitals:
  - Frozen occupied        25    25  
  - Active occupied        17    17  
  - Active virtual         94    94  
  - Frozen virtual         0     0   
 -------------------------------------

 Import integrals:   CPU 0.00 s  wall 0.00 s

 Import integrals:   CPU 56.70 s  wall 9.87 s

 MP2 amplitudes:   CPU 0.14 s  wall 0.09 s

Running a double precision version
           CCSD T amplitudes will be solved using DIIS.

           Start     Size      MaxIter   EConv     TConv     
           3         7         100       1.00e-07  1.00e-05  
 ------------------------------------------------------------------------------
           Energy (a.u.)   Ediff      Tdiff       Comment
 ------------------------------------------------------------------------------
         -7412.16837051                           
     1   -7412.14681073   2.16e-02   7.53e-01     
     2   -7412.17275604   2.59e-02   1.15e-01     
     3   -7412.17044088   2.32e-03   5.06e-02     
     4   -7412.17324328   2.80e-03   1.80e-02     Switched to DIIS steps.
     5   -7412.17413763   8.94e-04   1.18e-02     
     6   -7412.17422722   8.96e-05   2.80e-03     
     7   -7412.17423233   5.10e-06   1.54e-03     
     8   -7412.17423845   6.13e-06   4.06e-04     
     9   -7412.17424111   2.66e-06   2.75e-04     
    10   -7412.17424059   5.24e-07   7.38e-05     
    11   -7412.17424078   1.88e-07   2.85e-05     
    12   -7412.17424072   6.01e-08   1.75e-05     
    13   -7412.17424066   5.46e-08   6.65e-06     
 ------------------------------------------------------------------------------
         -7412.17424066                           CCSD T converged.

End of double precision
 SCF energy                 = -7411.46040626
 MP2 energy                 = -7412.16837051
 CCSD correlation energy     =    -0.71383440
 CCSD total energy           = -7412.17424066

 CCSD  T1^2 = 0.0164  T2^2 = 0.2515  Leading amplitudes:

 Amplitude    Orbitals with energies
  0.0304       36 (A) A                  ->    43 (A) A                   
              -0.6932                          0.0222                     
  0.0304       36 (A) B                  ->    43 (A) B                   
              -0.6932                          0.0222                     
  0.0287       42 (A) A                  ->    43 (A) A                   
              -0.3737                          0.0222                     
  0.0287       42 (A) B                  ->    43 (A) B                   
              -0.3737                          0.0222                     

 Amplitude    Orbitals with energies
 -0.0627       39 (A) A      39 (A) B    ->    43 (A) A      43 (A) B     
              -0.4949       -0.4949            0.0222        0.0222       
  0.0627       39 (A) A      39 (A) B    ->    43 (A) B      43 (A) A     
              -0.4949       -0.4949            0.0222        0.0222       
  0.0627       39 (A) B      39 (A) A    ->    43 (A) A      43 (A) B     
              -0.4949       -0.4949            0.0222        0.0222       
 -0.0627       39 (A) B      39 (A) A    ->    43 (A) B      43 (A) A     
              -0.4949       -0.4949            0.0222        0.0222       

 Computing CCSD intemediates for later calculations in double precision
 Finished.

Running a double precision version
           CCSD Lambda amplitudes will be solved using DIIS.
           Start     Size      MaxIter   EConv     LConv     
           3         7         100       1.00e-07  1.00e-05  
 ------------------------------------------------------------------------------
            Enorm      Ldiff       Comment
 ------------------------------------------------------------------------------
     1     5.20e-02   3.48e-02     
     2     1.64e-02   7.35e-03     
     3     6.64e-03   1.52e-03     
     4     3.80e-03   1.32e-03     Switched to DIIS steps.
     5     1.08e-03   7.49e-04     
     6     5.58e-04   1.62e-04     
     7     1.86e-04   5.94e-05     
     8     9.02e-05   9.00e-06     
     9     3.53e-05   2.42e-06     
    10     1.64e-05   7.04e-07     
    11     8.20e-06   4.64e-07     
    12     4.09e-06   2.64e-07     
    13     2.16e-06   3.67e-09     
    14     9.29e-07   6.48e-08     
    15     4.56e-07   5.96e-08     
    16     2.14e-07   3.68e-08     
    17     1.06e-07   2.13e-08     
    18     5.22e-08   7.36e-09     
 ------------------------------------------------------------------------------
                                   CCSD Lambda converged.

 Computing density matrices in double precision...
           Orbital response amplitudes will be solved using DIIS.
           Start     Size      MaxIter   EConv     LConv     
           3         7         100       1.00e-06  1.00e-06  
 ------------------------------------------------------------------------------
            Enorm      Ldiff       Comment
 ------------------------------------------------------------------------------
     1     8.75e-02   1.45e-02     
     2     5.01e-02   1.24e-02     
     3     5.83e-02   1.44e-02     
     4     1.46e-02   1.60e-02     Switched to DIIS steps.
     5     2.83e-03   3.75e-03     
     6     9.29e-04   5.68e-04     
     7     5.17e-04   1.42e-04     
     8     1.30e-04   1.27e-04     
     9     2.71e-05   3.37e-06     
    10     9.25e-06   9.61e-08     
    11     3.60e-06   7.32e-07     
    12     1.09e-06   5.30e-08     
    13     2.06e-07   1.62e-07     
 ------------------------------------------------------------------------------
                                   Orbital response converged.

 Computing density matrices... Done.
 CCSD calculation:   CPU 1644.39 s  wall 284.75 s

 Transferring MO TPDM to AO TPDM
 Transferring g2_o1o1o1o1
 Transferring g2_o1o1o1v1
 Transferring g2_o1o1v1v1
 Transferring g2_o1v1o1v1
 Transferring g2_o1v1v1v1
 Transferring g2_v1v1v1v1
 Adding separable TPDM
 Computing TPDM gradient
 --------------------------------------------------------
 2e gradient
  Atom          X               Y               Z
 --------------------------------------------------------
    1        -51.980386       12.364432        0.013978  
    2          3.188937      -22.009859       -0.028076  
    3         35.400483       -9.706758        0.013139  
    4         13.390966       19.352185        0.000959  
 --------------------------------------------------------
 --------------------------------------------------------
 Final gradient
  Atom          X               Y               Z
 --------------------------------------------------------
    1        -51.980386       12.364432        0.013978  
    2          3.188937      -22.009859       -0.028076  
    3         35.400483       -9.706758        0.013139  
    4         13.390966       19.352185        0.000959  
 --------------------------------------------------------
 Analytic gradient from two-electron contribution:   CPU 291.15 s  wall 57.67 s

 Total ccman2 time:   CPU 1997.88 s  wall 353.71 s


 --------------------------------------------------------------

                    Orbital Energies (a.u.)
 --------------------------------------------------------------

 Alpha MOs
 -- Occupied --
********-180.9009-169.7079-169.7065-169.7064 -80.0699 -37.9545 -33.1439
-33.1376 -33.1374 -26.3229 -24.3282 -24.3261 -24.3259 -24.3199 -24.3199
-15.6186  -7.6049  -7.2709  -5.5068  -5.4982  -5.4960  -5.4955  -5.4916
 -5.4910  -2.4312  -2.4241  -2.4234  -2.4060  -2.4060  -1.6257  -1.1829
 -0.8828  -0.7963  -0.7005  -0.6932  -0.6304  -0.5127  -0.4949  -0.4607
 -0.3760  -0.3737
 -- Virtual --
  0.0222   0.0320   0.0621   0.0765   0.0896   0.0904   0.1719   0.2056
  0.2263   0.2364   0.2459   0.2740   0.3123   0.3227   0.3420   0.3433
  0.3445   0.3732   0.3882   0.4304   0.4663   0.5102   0.5695   0.6102
  0.6128   0.6318   0.6806   0.8025   0.8466   0.8834   0.8983   0.9343
  1.0043   1.0742   1.1106   1.1971   1.3574   1.4030   1.5271   1.5431
  1.5721   1.6010   1.6244   1.6317   1.7775   1.8672   1.9196   2.2310
  2.2811   2.3901   2.4435   2.5806   2.9579   4.1826   4.1876   4.2161
  4.2205   4.2553   4.2977   4.4504   4.4636   4.4799   4.5081   4.5517
  4.5923   4.7293   4.8619   6.5128   6.5225   6.5628   6.8955   6.9314
  6.9560   7.5805  14.7009  14.8076  14.9285  28.9494  29.5068  29.5142
 29.5385  29.8536  29.8603  29.8693  29.8904  29.9770  36.7027  68.7381
130.5657 130.5711 130.5991 154.3313 166.17661912.2510
 --------------------------------------------------------------

          Ground-State Mulliken Net Atomic Charges

     Atom                 Charge (a.u.)
  ----------------------------------------
      1 I                     0.190371
      2 N                    -0.469176
      3 P                     0.518541
      4 F                    -0.239736
  ----------------------------------------
  Sum of atomic charges =     0.000000

 -----------------------------------------------------------------
                    Cartesian Multipole Moments
 -----------------------------------------------------------------
    Charge (ESU x 10^10)
                 0.0000
    Dipole Moment (Debye)
         X      -0.1829      Y       0.0747      Z      -0.0021
       Tot       0.1976
    Quadrupole Moments (Debye-Ang)
        XX     -46.6017     XY      -4.0049     YY     -56.1902
        XZ       0.0001     YZ      -0.0015     ZZ     -50.9614
    Octopole Moments (Debye-Ang^2)
       XXX      35.7101    XXY      -0.3940    XYY      17.7377
       YYY     -11.9895    XXZ      -0.0117    XYZ       0.0032
       YYZ      -0.0093    XZZ       7.6327    YZZ      -3.7469
       ZZZ      -0.0186
    Hexadecapole Moments (Debye-Ang^3)
      XXXX    -750.2730   XXXY      -8.1944   XXYY    -166.9829
      XYYY       9.9315   YYYY    -166.3517   XXXZ       0.0003
      XXYZ      -0.0026   XYYZ       0.0047   YYYZ      -0.0215
      XXZZ    -136.8249   XYZZ       5.1406   YYZZ     -37.8894
      XZZZ       0.0129   YZZZ      -0.0174   ZZZZ     -65.7980
 -----------------------------------------------------------------
 DrvMan completing analytic gradient of the correlated energy
 Correlated dipole moment
            1
    1  -0.0719649
    2   0.0293965
    3  -0.0008104
 Energy read as -7412.174240663
 Full Analytical Gradient: (in a.u., or Hartree/Bohr)
             1             2             3             4
    1    0.00010567   -0.00028307    0.00016496    0.00001244
    2    0.00000312   -0.00014834    0.00010008    0.00004514
    3   -0.00002056    0.00004655   -0.00004638    0.00002039
 Gradient time:  CPU 0.80 s  wall 0.82 s
 ----------------------------------------------------------------
             Standard Nuclear Orientation (Angstroms)
    I     Atom           X                Y                Z
 ----------------------------------------------------------------
    1      I       1.0872034382    -0.0606823277     0.0000000000
    2      N      -0.7017169915     0.9435965005    -0.0000000000
    3      P      -2.1669879742     0.4680394558    -0.0000000000
    4      F      -2.2433270743    -1.1566226637     0.0000000000
 ----------------------------------------------------------------
 Nuclear Repulsion Energy =   388.0805261900 hartrees
 There are       42 alpha and       42 beta electrons

                       Distance Matrix (Angstroms)
             I (  1)   N (  2)   P (  3)
   N (  2)  2.051539
   P (  3)  3.296863  1.540511
   F (  4)  3.506211  2.605280  1.626455

 Requested basis set is 6-311++G(d,p)
 There are 49 shells and 136 basis functions
 A cutoff of  1.0D-14 yielded   1044 shell pairs
 There are      8480 function pairs (      9521 Cartesian)
 Smallest overlap matrix eigenvalue = 2.39E-03
 Guess MOs from SCF MO coefficient file

 -----------------------------------------------------------------------
  General SCF calculation program by
  Eric Jon Sundstrom, Paul Horn, Yuezhi Mao, Dmitri Zuev, Alec White,
  David Stuck, Shaama M.S., Shane Yost, Joonho Lee, David Small,
  Daniel Levine, Susi Lehtola, Hugh Burton, Evgeny Epifanovsky
 -----------------------------------------------------------------------
 Hartree-Fock
 using 6 threads for integral computing
 -------------------------------------------------------
 OpenMP Integral computing Module                
 Release: version 2.0, May 2017, Q-Chem Inc. Pleasanton 
 -------------------------------------------------------
 A restricted SCF calculation will be
 performed using DIIS
 SCF converges when DIIS error is below 1.0e-08
 ---------------------------------------
  Cycle       Energy         DIIS error
 ---------------------------------------
    1   -7411.4604628628      1.70e-05  
    2   -7411.4604636221      7.75e-06  
    3   -7411.4604637446      4.32e-06  
    4   -7411.4604638010      1.01e-06  
    5   -7411.4604638085      4.12e-07  
    6   -7411.4604638104      1.84e-07  
    7   -7411.4604638109      8.29e-08  
    8   -7411.4604638110      2.88e-08  
    9   -7411.4604638110      9.80e-09  Convergence criterion met
 ---------------------------------------
 SCF time:   CPU 6.74s  wall 2.00s 
 SCF   energy in the final basis set =    -7411.4604638110
 Total energy in the final basis set =    -7411.4604638110


 ------------------------------------------------------------------------------

   CCMAN2: suite of methods based on coupled cluster
           and equation of motion theories.

   Components:
   * libvmm-1.3-trunk
     by Evgeny Epifanovsky, Ilya Kaliman.
   * libtensor-2.5-trunk
     by Evgeny Epifanovsky, Michael Wormit, Dmitry Zuev, Sam Manzer, 
        Ilya Kaliman.
   * libcc-2.5-trunk
     by Evgeny Epifanovsky, Arik Landau, Tomasz Kus, Kirill Khistyaev, 
        Dmitry Zuev, Prashant Manohar, Xintian Feng, Anna Krylov, 
        Matthew Goldey, Alec White, Thomas Jagau, Kaushik Nanda, 
        Anastasia Gunina, Alexander Kunitsa, Joonho Lee.

   CCMAN original authors:
   Anna I. Krylov, C. David Sherrill, Steven R. Gwaltney,
   Edward F. C. Byrd (2000)
   Sergey V. Levchenko, Lyudmila V. Slipchenko, Tao Wang,
   Ana-Maria C. Cristian (2003)
   Piotr A. Pieniazek, C. Melania Oana, Evgeny Epifanovsky (2007)
   Prashant Manohar (2009)

 ------------------------------------------------------------------------------


 Allocating and initializing 30808MB of RAM...
 Calculation will run on 6 cores.


 Alpha MOs, Restricted
 -- Occupied --                  
******* -180.90 -169.71 -169.71 -169.71  -80.07  -37.95  -33.14
  1 A     2 A     3 A     4 A     5 A     6 A     7 A     8 A                  
-33.138 -33.137 -26.323 -24.328 -24.326 -24.326 -24.320 -24.320
  9 A    10 A    11 A    12 A    13 A    14 A    15 A    16 A                  
-15.619  -7.605  -7.271  -5.507  -5.498  -5.496  -5.495  -5.492
 17 A    18 A    19 A    20 A    21 A    22 A    23 A    24 A                  
 -5.491  -2.431  -2.424  -2.423  -2.406  -2.406  -1.626  -1.183
 25 A    26 A    27 A    28 A    29 A    30 A    31 A    32 A                  
 -0.883  -0.796  -0.700  -0.693  -0.630  -0.513  -0.495  -0.461
 33 A    34 A    35 A    36 A    37 A    38 A    39 A    40 A                  
 -0.376  -0.374
 41 A    42 A                                                                  
 -- Virtual --                   
  0.022   0.032   0.062   0.077   0.090   0.090   0.172   0.206
 43 A    44 A    45 A    46 A    47 A    48 A    49 A    50 A                  
  0.226   0.236   0.246   0.274   0.312   0.323   0.342   0.343
 51 A    52 A    53 A    54 A    55 A    56 A    57 A    58 A                  
  0.344   0.373   0.388   0.430   0.466   0.510   0.569   0.610
 59 A    60 A    61 A    62 A    63 A    64 A    65 A    66 A                  
  0.613   0.632   0.681   0.803   0.847   0.883   0.899   0.934
 67 A    68 A    69 A    70 A    71 A    72 A    73 A    74 A                  
  1.004   1.074   1.111   1.197   1.358   1.403   1.527   1.543
 75 A    76 A    77 A    78 A    79 A    80 A    81 A    82 A                  
  1.572   1.601   1.624   1.632   1.778   1.867   1.920   2.231
 83 A    84 A    85 A    86 A    87 A    88 A    89 A    90 A                  
  2.281   2.390   2.444   2.581   2.959   4.183   4.188   4.216
 91 A    92 A    93 A    94 A    95 A    96 A    97 A    98 A                  
  4.221   4.255   4.298   4.451   4.464   4.480   4.508   4.552
 99 A   100 A   101 A   102 A   103 A   104 A   105 A   106 A                  
  4.593   4.729   4.862   6.513   6.522   6.563   6.896   6.931
107 A   108 A   109 A   110 A   111 A   112 A   113 A   114 A                  
  6.956   7.581  14.701  14.808  14.930  28.949  29.507  29.514
115 A   116 A   117 A   118 A   119 A   120 A   121 A   122 A                  
 29.538  29.854  29.860  29.869  29.890  29.977  36.703  68.738
123 A   124 A   125 A   126 A   127 A   128 A   129 A   130 A                  
130.566 130.571 130.599 154.331 166.1771912.251
131 A   132 A   133 A   134 A   135 A   136 A                                  

 Beta MOs, Restricted
 -- Occupied --                  
******* -180.90 -169.71 -169.71 -169.71  -80.07  -37.95  -33.14
  1 A     2 A     3 A     4 A     5 A     6 A     7 A     8 A                  
-33.138 -33.137 -26.323 -24.328 -24.326 -24.326 -24.320 -24.320
  9 A    10 A    11 A    12 A    13 A    14 A    15 A    16 A                  
-15.619  -7.605  -7.271  -5.507  -5.498  -5.496  -5.495  -5.492
 17 A    18 A    19 A    20 A    21 A    22 A    23 A    24 A                  
 -5.491  -2.431  -2.424  -2.423  -2.406  -2.406  -1.626  -1.183
 25 A    26 A    27 A    28 A    29 A    30 A    31 A    32 A                  
 -0.883  -0.796  -0.700  -0.693  -0.630  -0.513  -0.495  -0.461
 33 A    34 A    35 A    36 A    37 A    38 A    39 A    40 A                  
 -0.376  -0.374
 41 A    42 A                                                                  
 -- Virtual --                   
  0.022   0.032   0.062   0.077   0.090   0.090   0.172   0.206
 43 A    44 A    45 A    46 A    47 A    48 A    49 A    50 A                  
  0.226   0.236   0.246   0.274   0.312   0.323   0.342   0.343
 51 A    52 A    53 A    54 A    55 A    56 A    57 A    58 A                  
  0.344   0.373   0.388   0.430   0.466   0.510   0.569   0.610
 59 A    60 A    61 A    62 A    63 A    64 A    65 A    66 A                  
  0.613   0.632   0.681   0.803   0.847   0.883   0.899   0.934
 67 A    68 A    69 A    70 A    71 A    72 A    73 A    74 A                  
  1.004   1.074   1.111   1.197   1.358   1.403   1.527   1.543
 75 A    76 A    77 A    78 A    79 A    80 A    81 A    82 A                  
  1.572   1.601   1.624   1.632   1.778   1.867   1.920   2.231
 83 A    84 A    85 A    86 A    87 A    88 A    89 A    90 A                  
  2.281   2.390   2.444   2.581   2.959   4.183   4.188   4.216
 91 A    92 A    93 A    94 A    95 A    96 A    97 A    98 A                  
  4.221   4.255   4.298   4.451   4.464   4.480   4.508   4.552
 99 A   100 A   101 A   102 A   103 A   104 A   105 A   106 A                  
  4.593   4.729   4.862   6.513   6.522   6.563   6.896   6.931
107 A   108 A   109 A   110 A   111 A   112 A   113 A   114 A                  
  6.956   7.581  14.701  14.808  14.930  28.949  29.507  29.514
115 A   116 A   117 A   118 A   119 A   120 A   121 A   122 A                  
 29.538  29.854  29.860  29.869  29.890  29.977  36.703  68.738
123 A   124 A   125 A   126 A   127 A   128 A   129 A   130 A                  
130.566 130.571 130.599 154.331 166.1771912.251
131 A   132 A   133 A   134 A   135 A   136 A                                  

 Occupation and symmetry of molecular orbitals

 Point group: C1 (1 irreducible representation).

                           A     All 
 -------------------------------------
 All molecular orbitals:
  - Alpha                  136   136 
  - Beta                   136   136 
 -------------------------------------
 Alpha orbitals:
  - Frozen occupied        25    25  
  - Active occupied        17    17  
  - Active virtual         94    94  
  - Frozen virtual         0     0   
 -------------------------------------
 Beta orbitals:
  - Frozen occupied        25    25  
  - Active occupied        17    17  
  - Active virtual         94    94  
  - Frozen virtual         0     0   
 -------------------------------------

 Import integrals:   CPU 0.00 s  wall 0.00 s

 Import integrals:   CPU 57.04 s  wall 9.97 s

 MP2 amplitudes:   CPU 0.13 s  wall 0.09 s

Running a double precision version
           CCSD T amplitudes will be solved using DIIS.

           Start     Size      MaxIter   EConv     TConv     
           3         7         100       1.00e-07  1.00e-05  
 ------------------------------------------------------------------------------
           Energy (a.u.)   Ediff      Tdiff       Comment
 ------------------------------------------------------------------------------
         -7412.16835297                           
     1   -7412.14683029   2.15e-02   7.53e-01     
     2   -7412.17275191   2.59e-02   1.15e-01     
     3   -7412.17044441   2.31e-03   5.05e-02     
     4   -7412.17324313   2.80e-03   1.80e-02     Switched to DIIS steps.
     5   -7412.17413647   8.93e-04   1.17e-02     
     6   -7412.17422597   8.95e-05   2.79e-03     
     7   -7412.17423111   5.15e-06   1.54e-03     
     8   -7412.17423724   6.12e-06   4.06e-04     
     9   -7412.17423990   2.66e-06   2.74e-04     
    10   -7412.17423937   5.24e-07   7.37e-05     
    11   -7412.17423956   1.89e-07   2.85e-05     
    12   -7412.17423950   6.05e-08   1.76e-05     
    13   -7412.17423945   5.44e-08   6.66e-06     
 ------------------------------------------------------------------------------
         -7412.17423945                           CCSD T converged.

End of double precision
 SCF energy                 = -7411.46046381
 MP2 energy                 = -7412.16835297
 CCSD correlation energy     =    -0.71377564
 CCSD total energy           = -7412.17423945

 CCSD  T1^2 = 0.0164  T2^2 = 0.2514  Leading amplitudes:

 Amplitude    Orbitals with energies
  0.0304       36 (A) A                  ->    43 (A) A                   
              -0.6931                          0.0224                     
  0.0304       36 (A) B                  ->    43 (A) B                   
              -0.6931                          0.0224                     
 -0.0286       42 (A) A                  ->    43 (A) A                   
              -0.3738                          0.0224                     
 -0.0286       42 (A) B                  ->    43 (A) B                   
              -0.3738                          0.0224                     

 Amplitude    Orbitals with energies
 -0.0626       39 (A) A      39 (A) B    ->    43 (A) A      43 (A) B     
              -0.4951       -0.4951            0.0224        0.0224       
  0.0626       39 (A) A      39 (A) B    ->    43 (A) B      43 (A) A     
              -0.4951       -0.4951            0.0224        0.0224       
  0.0626       39 (A) B      39 (A) A    ->    43 (A) A      43 (A) B     
              -0.4951       -0.4951            0.0224        0.0224       
 -0.0626       39 (A) B      39 (A) A    ->    43 (A) B      43 (A) A     
              -0.4951       -0.4951            0.0224        0.0224       

 Computing CCSD intemediates for later calculations in double precision
 Finished.

Running a double precision version
           CCSD Lambda amplitudes will be solved using DIIS.
           Start     Size      MaxIter   EConv     LConv     
           3         7         100       1.00e-07  1.00e-05  
 ------------------------------------------------------------------------------
            Enorm      Ldiff       Comment
 ------------------------------------------------------------------------------
     1     5.20e-02   3.48e-02     
     2     1.64e-02   7.34e-03     
     3     6.63e-03   1.52e-03     
     4     3.79e-03   1.32e-03     Switched to DIIS steps.
     5     1.08e-03   7.48e-04     
     6     5.57e-04   1.62e-04     
     7     1.86e-04   5.93e-05     
     8     9.01e-05   9.00e-06     
     9     3.52e-05   2.42e-06     
    10     1.63e-05   7.10e-07     
    11     8.20e-06   4.66e-07     
    12     4.08e-06   2.66e-07     
    13     2.16e-06   2.96e-09     
    14     9.26e-07   6.50e-08     
    15     4.55e-07   5.95e-08     
    16     2.13e-07   3.68e-08     
    17     1.06e-07   2.13e-08     
    18     5.20e-08   7.34e-09     
 ------------------------------------------------------------------------------
                                   CCSD Lambda converged.

 Computing density matrices in double precision...
           Orbital response amplitudes will be solved using DIIS.
           Start     Size      MaxIter   EConv     LConv     
           3         7         100       1.00e-06  1.00e-06  
 ------------------------------------------------------------------------------
            Enorm      Ldiff       Comment
 ------------------------------------------------------------------------------
     1     8.75e-02   1.45e-02     
     2     5.00e-02   1.24e-02     
     3     5.82e-02   1.43e-02     
     4     1.46e-02   1.59e-02     Switched to DIIS steps.
     5     2.82e-03   3.73e-03     
     6     9.25e-04   5.67e-04     
     7     5.14e-04   1.42e-04     
     8     1.30e-04   1.26e-04     
     9     2.69e-05   3.29e-06     
    10     9.18e-06   1.01e-07     
    11     3.58e-06   7.31e-07     
    12     1.09e-06   5.03e-08     
    13     2.05e-07   1.61e-07     
 ------------------------------------------------------------------------------
                                   Orbital response converged.

 Computing density matrices... Done.
 CCSD calculation:   CPU 1642.83 s  wall 284.89 s

 Transferring MO TPDM to AO TPDM
 Transferring g2_o1o1o1o1
 Transferring g2_o1o1o1v1
 Transferring g2_o1o1v1v1
 Transferring g2_o1v1o1v1
 Transferring g2_o1v1v1v1
 Transferring g2_v1v1v1v1
 Adding separable TPDM
 Computing TPDM gradient
 --------------------------------------------------------
 2e gradient
  Atom          X               Y               Z
 --------------------------------------------------------
    1        -51.990578       12.368027        0.000005  
    2          3.178294      -22.024970       -0.000003  
    3         35.409626       -9.694343       -0.000001  
    4         13.402658       19.351286       -0.000001  
 --------------------------------------------------------
 --------------------------------------------------------
 Final gradient
  Atom          X               Y               Z
 --------------------------------------------------------
    1        -51.990578       12.368027        0.000005  
    2          3.178294      -22.024970       -0.000003  
    3         35.409626       -9.694343       -0.000001  
    4         13.402658       19.351286       -0.000001  
 --------------------------------------------------------
 Analytic gradient from two-electron contribution:   CPU 303.69 s  wall 59.36 s

 Total ccman2 time:   CPU 2009.61 s  wall 355.77 s


 --------------------------------------------------------------

                    Orbital Energies (a.u.)
 --------------------------------------------------------------

 Alpha MOs
 -- Occupied --
********-180.9010-169.7079-169.7065-169.7064 -80.0697 -37.9546 -33.1440
-33.1377 -33.1374 -26.3228 -24.3282 -24.3261 -24.3259 -24.3200 -24.3200
-15.6185  -7.6047  -7.2709  -5.5068  -5.4980  -5.4959  -5.4953  -5.4916
 -5.4911  -2.4313  -2.4241  -2.4235  -2.4060  -2.4060  -1.6257  -1.1833
 -0.8829  -0.7963  -0.7005  -0.6931  -0.6304  -0.5129  -0.4951  -0.4606
 -0.3760  -0.3738
 -- Virtual --
  0.0224   0.0320   0.0621   0.0765   0.0896   0.0905   0.1720   0.2056
  0.2262   0.2364   0.2461   0.2740   0.3123   0.3227   0.3420   0.3433
  0.3445   0.3733   0.3882   0.4305   0.4665   0.5103   0.5695   0.6102
  0.6128   0.6318   0.6806   0.8027   0.8468   0.8834   0.8986   0.9343
  1.0041   1.0740   1.1106   1.1971   1.3585   1.4032   1.5271   1.5431
  1.5721   1.6009   1.6244   1.6318   1.7776   1.8671   1.9197   2.2312
  2.2810   2.3903   2.4439   2.5807   2.9588   4.1827   4.1876   4.2161
  4.2205   4.2553   4.2978   4.4510   4.4636   4.4799   4.5081   4.5517
  4.5927   4.7293   4.8619   6.5128   6.5224   6.5628   6.8956   6.9314
  6.9561   7.5810  14.7010  14.8078  14.9296  28.9494  29.5068  29.5141
 29.5384  29.8535  29.8602  29.8692  29.8903  29.9769  36.7029  68.7382
130.5656 130.5710 130.5991 154.3313 166.17741912.2510
 --------------------------------------------------------------

          Ground-State Mulliken Net Atomic Charges

     Atom                 Charge (a.u.)
  ----------------------------------------
      1 I                     0.190333
      2 N                    -0.469053
      3 P                     0.518429
      4 F                    -0.239709
  ----------------------------------------
  Sum of atomic charges =     0.000000

 -----------------------------------------------------------------
                    Cartesian Multipole Moments
 -----------------------------------------------------------------
    Charge (ESU x 10^10)
                 0.0000
    Dipole Moment (Debye)
         X      -0.1780      Y       0.0753      Z      -0.0000
       Tot       0.1933
    Quadrupole Moments (Debye-Ang)
        XX     -46.6197     XY      -4.0049     YY     -56.1874
        XZ       0.0000     YZ      -0.0000     ZZ     -50.9583
    Octopole Moments (Debye-Ang^2)
       XXX      35.7353    XXY      -0.3980    XYY      17.7299
       YYY     -11.9818    XXZ       0.0000    XYZ      -0.0000
       YYZ       0.0000    XZZ       7.6175    YZZ      -3.7439
       ZZZ      -0.0000
    Hexadecapole Moments (Debye-Ang^3)
      XXXX    -750.1584   XXXY      -8.2092   XXYY    -166.9392
      XYYY       9.9091   YYYY    -166.3338   XXXZ      -0.0000
      XXYZ       0.0000   XYYZ      -0.0000   YYYZ      -0.0000
      XXZZ    -136.7716   XYZZ       5.1304   YYZZ     -37.8848
      XZZZ       0.0000   YZZZ      -0.0000   ZZZZ     -65.7884
 -----------------------------------------------------------------
 DrvMan completing analytic gradient of the correlated energy
 Correlated dipole moment
            1
    1  -0.0700375
    2   0.0296234
    3  -0.0000001
 Energy read as -7412.174239447
 Full Analytical Gradient: (in a.u., or Hartree/Bohr)
             1             2             3             4
    1    0.00005994   -0.00117635    0.00117314   -0.00005673
    2   -0.00001853   -0.00029740    0.00027587    0.00004005
    3   -0.00000003    0.00000000    0.00000001    0.00000001
 Gradient time:  CPU 0.80 s  wall 0.81 s
 ----------------------------------------------------------------
             Standard Nuclear Orientation (Angstroms)
    I     Atom           X                Y                Z
 ----------------------------------------------------------------
    1      I       1.0872034382    -0.0606823277     0.0000000000
    2      N      -0.7017169915     0.9435965005    -0.0000000000
    3      P      -2.1689879742     0.4680394558    -0.0000000000
    4      F      -2.2433270743    -1.1566226637     0.0000000000
 ----------------------------------------------------------------
 Nuclear Repulsion Energy =   387.9621780974 hartrees
 There are       42 alpha and       42 beta electrons

                       Distance Matrix (Angstroms)
             I (  1)   N (  2)   P (  3)
   N (  2)  2.051539
   P (  3)  3.298838  1.542413
   F (  4)  3.506211  2.605280  1.626362

 Requested basis set is 6-311++G(d,p)
 There are 49 shells and 136 basis functions
 A cutoff of  1.0D-14 yielded   1044 shell pairs
 There are      8480 function pairs (      9521 Cartesian)
 Smallest overlap matrix eigenvalue = 2.39E-03
 Guess MOs from SCF MO coefficient file

 -----------------------------------------------------------------------
  General SCF calculation program by
  Eric Jon Sundstrom, Paul Horn, Yuezhi Mao, Dmitri Zuev, Alec White,
  David Stuck, Shaama M.S., Shane Yost, Joonho Lee, David Small,
  Daniel Levine, Susi Lehtola, Hugh Burton, Evgeny Epifanovsky
 -----------------------------------------------------------------------
 Hartree-Fock
 using 6 threads for integral computing
 -------------------------------------------------------
 OpenMP Integral computing Module                
 Release: version 2.0, May 2017, Q-Chem Inc. Pleasanton 
 -------------------------------------------------------
 A restricted SCF calculation will be
 performed using DIIS
 SCF converges when DIIS error is below 1.0e-08
 ---------------------------------------
  Cycle       Energy         DIIS error
 ---------------------------------------
    1   -7411.4603444425      2.87e-05  
    2   -7411.4603462954      1.47e-05  
    3   -7411.4603466889      6.79e-06  
    4   -7411.4603468234      1.59e-06  
    5   -7411.4603468381      6.45e-07  
    6   -7411.4603468422      2.99e-07  
    7   -7411.4603468433      1.36e-07  
    8   -7411.4603468435      4.24e-08  
    9   -7411.4603468434      1.24e-08  
   10   -7411.4603468434      5.20e-09  Convergence criterion met
 ---------------------------------------
 SCF time:   CPU 7.35s  wall 2.00s 
 SCF   energy in the final basis set =    -7411.4603468434
 Total energy in the final basis set =    -7411.4603468434


 ------------------------------------------------------------------------------

   CCMAN2: suite of methods based on coupled cluster
           and equation of motion theories.

   Components:
   * libvmm-1.3-trunk
     by Evgeny Epifanovsky, Ilya Kaliman.
   * libtensor-2.5-trunk
     by Evgeny Epifanovsky, Michael Wormit, Dmitry Zuev, Sam Manzer, 
        Ilya Kaliman.
   * libcc-2.5-trunk
     by Evgeny Epifanovsky, Arik Landau, Tomasz Kus, Kirill Khistyaev, 
        Dmitry Zuev, Prashant Manohar, Xintian Feng, Anna Krylov, 
        Matthew Goldey, Alec White, Thomas Jagau, Kaushik Nanda, 
        Anastasia Gunina, Alexander Kunitsa, Joonho Lee.

   CCMAN original authors:
   Anna I. Krylov, C. David Sherrill, Steven R. Gwaltney,
   Edward F. C. Byrd (2000)
   Sergey V. Levchenko, Lyudmila V. Slipchenko, Tao Wang,
   Ana-Maria C. Cristian (2003)
   Piotr A. Pieniazek, C. Melania Oana, Evgeny Epifanovsky (2007)
   Prashant Manohar (2009)

 ------------------------------------------------------------------------------


 Allocating and initializing 30808MB of RAM...
 Calculation will run on 6 cores.


 Alpha MOs, Restricted
 -- Occupied --                  
******* -180.90 -169.71 -169.71 -169.71  -80.07  -37.95  -33.14
  1 A     2 A     3 A     4 A     5 A     6 A     7 A     8 A                  
-33.138 -33.137 -26.323 -24.328 -24.326 -24.326 -24.320 -24.320
  9 A    10 A    11 A    12 A    13 A    14 A    15 A    16 A                  
-15.619  -7.605  -7.271  -5.507  -5.498  -5.496  -5.496  -5.492
 17 A    18 A    19 A    20 A    21 A    22 A    23 A    24 A                  
 -5.491  -2.431  -2.424  -2.423  -2.406  -2.406  -1.626  -1.183
 25 A    26 A    27 A    28 A    29 A    30 A    31 A    32 A                  
 -0.883  -0.796  -0.701  -0.693  -0.630  -0.513  -0.495  -0.461
 33 A    34 A    35 A    36 A    37 A    38 A    39 A    40 A                  
 -0.376  -0.374
 41 A    42 A                                                                  
 -- Virtual --                   
  0.022   0.032   0.062   0.076   0.090   0.090   0.172   0.206
 43 A    44 A    45 A    46 A    47 A    48 A    49 A    50 A                  
  0.226   0.236   0.246   0.274   0.312   0.323   0.342   0.343
 51 A    52 A    53 A    54 A    55 A    56 A    57 A    58 A                  
  0.344   0.373   0.388   0.430   0.466   0.510   0.570   0.610
 59 A    60 A    61 A    62 A    63 A    64 A    65 A    66 A                  
  0.613   0.632   0.681   0.802   0.846   0.883   0.898   0.934
 67 A    68 A    69 A    70 A    71 A    72 A    73 A    74 A                  
  1.004   1.074   1.111   1.197   1.356   1.403   1.527   1.543
 75 A    76 A    77 A    78 A    79 A    80 A    81 A    82 A                  
  1.572   1.601   1.624   1.632   1.777   1.867   1.920   2.231
 83 A    84 A    85 A    86 A    87 A    88 A    89 A    90 A                  
  2.281   2.390   2.443   2.580   2.957   4.183   4.188   4.216
 91 A    92 A    93 A    94 A    95 A    96 A    97 A    98 A                  
  4.220   4.255   4.298   4.450   4.464   4.480   4.508   4.552
 99 A   100 A   101 A   102 A   103 A   104 A   105 A   106 A                  
  4.592   4.729   4.862   6.513   6.523   6.563   6.895   6.931
107 A   108 A   109 A   110 A   111 A   112 A   113 A   114 A                  
  6.956   7.580  14.701  14.807  14.927  28.949  29.507  29.514
115 A   116 A   117 A   118 A   119 A   120 A   121 A   122 A                  
 29.539  29.854  29.860  29.869  29.890  29.977  36.702  68.738
123 A   124 A   125 A   126 A   127 A   128 A   129 A   130 A                  
130.566 130.571 130.599 154.331 166.1761912.251
131 A   132 A   133 A   134 A   135 A   136 A                                  

 Beta MOs, Restricted
 -- Occupied --                  
******* -180.90 -169.71 -169.71 -169.71  -80.07  -37.95  -33.14
  1 A     2 A     3 A     4 A     5 A     6 A     7 A     8 A                  
-33.138 -33.137 -26.323 -24.328 -24.326 -24.326 -24.320 -24.320
  9 A    10 A    11 A    12 A    13 A    14 A    15 A    16 A                  
-15.619  -7.605  -7.271  -5.507  -5.498  -5.496  -5.496  -5.492
 17 A    18 A    19 A    20 A    21 A    22 A    23 A    24 A                  
 -5.491  -2.431  -2.424  -2.423  -2.406  -2.406  -1.626  -1.183
 25 A    26 A    27 A    28 A    29 A    30 A    31 A    32 A                  
 -0.883  -0.796  -0.701  -0.693  -0.630  -0.513  -0.495  -0.461
 33 A    34 A    35 A    36 A    37 A    38 A    39 A    40 A                  
 -0.376  -0.374
 41 A    42 A                                                                  
 -- Virtual --                   
  0.022   0.032   0.062   0.076   0.090   0.090   0.172   0.206
 43 A    44 A    45 A    46 A    47 A    48 A    49 A    50 A                  
  0.226   0.236   0.246   0.274   0.312   0.323   0.342   0.343
 51 A    52 A    53 A    54 A    55 A    56 A    57 A    58 A                  
  0.344   0.373   0.388   0.430   0.466   0.510   0.570   0.610
 59 A    60 A    61 A    62 A    63 A    64 A    65 A    66 A                  
  0.613   0.632   0.681   0.802   0.846   0.883   0.898   0.934
 67 A    68 A    69 A    70 A    71 A    72 A    73 A    74 A                  
  1.004   1.074   1.111   1.197   1.356   1.403   1.527   1.543
 75 A    76 A    77 A    78 A    79 A    80 A    81 A    82 A                  
  1.572   1.601   1.624   1.632   1.777   1.867   1.920   2.231
 83 A    84 A    85 A    86 A    87 A    88 A    89 A    90 A                  
  2.281   2.390   2.443   2.580   2.957   4.183   4.188   4.216
 91 A    92 A    93 A    94 A    95 A    96 A    97 A    98 A                  
  4.220   4.255   4.298   4.450   4.464   4.480   4.508   4.552
 99 A   100 A   101 A   102 A   103 A   104 A   105 A   106 A                  
  4.592   4.729   4.862   6.513   6.523   6.563   6.895   6.931
107 A   108 A   109 A   110 A   111 A   112 A   113 A   114 A                  
  6.956   7.580  14.701  14.807  14.927  28.949  29.507  29.514
115 A   116 A   117 A   118 A   119 A   120 A   121 A   122 A                  
 29.539  29.854  29.860  29.869  29.890  29.977  36.702  68.738
123 A   124 A   125 A   126 A   127 A   128 A   129 A   130 A                  
130.566 130.571 130.599 154.331 166.1761912.251
131 A   132 A   133 A   134 A   135 A   136 A                                  

 Occupation and symmetry of molecular orbitals

 Point group: C1 (1 irreducible representation).

                           A     All 
 -------------------------------------
 All molecular orbitals:
  - Alpha                  136   136 
  - Beta                   136   136 
 -------------------------------------
 Alpha orbitals:
  - Frozen occupied        25    25  
  - Active occupied        17    17  
  - Active virtual         94    94  
  - Frozen virtual         0     0   
 -------------------------------------
 Beta orbitals:
  - Frozen occupied        25    25  
  - Active occupied        17    17  
  - Active virtual         94    94  
  - Frozen virtual         0     0   
 -------------------------------------

 Import integrals:   CPU 0.00 s  wall 0.00 s

 Import integrals:   CPU 57.02 s  wall 10.15 s

 MP2 amplitudes:   CPU 0.13 s  wall 0.09 s

Running a double precision version
           CCSD T amplitudes will be solved using DIIS.

           Start     Size      MaxIter   EConv     TConv     
           3         7         100       1.00e-07  1.00e-05  
 ------------------------------------------------------------------------------
           Energy (a.u.)   Ediff      Tdiff       Comment
 ------------------------------------------------------------------------------
         -7412.16838628                           
     1   -7412.14678933   2.16e-02   7.53e-01     
     2   -7412.17275839   2.60e-02   1.15e-01     
     3   -7412.17043554   2.32e-03   5.06e-02     
     4   -7412.17324163   2.81e-03   1.80e-02     Switched to DIIS steps.
     5   -7412.17413699   8.95e-04   1.18e-02     
     6   -7412.17422668   8.97e-05   2.80e-03     
     7   -7412.17423174   5.06e-06   1.54e-03     
     8   -7412.17423787   6.13e-06   4.06e-04     
     9   -7412.17424053   2.66e-06   2.75e-04     
    10   -7412.17424000   5.24e-07   7.39e-05     
    11   -7412.17424019   1.87e-07   2.85e-05     
    12   -7412.17424013   5.96e-08   1.75e-05     
    13   -7412.17424008   5.47e-08   6.64e-06     
 ------------------------------------------------------------------------------
         -7412.17424008                           CCSD T converged.

End of double precision
 SCF energy                 = -7411.46034684
 MP2 energy                 = -7412.16838628
 CCSD correlation energy     =    -0.71389323
 CCSD total energy           = -7412.17424008

 CCSD  T1^2 = 0.0165  T2^2 = 0.2516  Leading amplitudes:

 Amplitude    Orbitals with energies
  0.0304       36 (A) A                  ->    43 (A) A                   
              -0.6932                          0.0221                     
  0.0304       36 (A) B                  ->    43 (A) B                   
              -0.6932                          0.0221                     
 -0.0288       42 (A) A                  ->    43 (A) A                   
              -0.3736                          0.0221                     
 -0.0288       42 (A) B                  ->    43 (A) B                   
              -0.3736                          0.0221                     

 Amplitude    Orbitals with energies
 -0.0628       39 (A) A      39 (A) B    ->    43 (A) A      43 (A) B     
              -0.4947       -0.4947            0.0221        0.0221       
  0.0628       39 (A) A      39 (A) B    ->    43 (A) B      43 (A) A     
              -0.4947       -0.4947            0.0221        0.0221       
  0.0628       39 (A) B      39 (A) A    ->    43 (A) A      43 (A) B     
              -0.4947       -0.4947            0.0221        0.0221       
 -0.0628       39 (A) B      39 (A) A    ->    43 (A) B      43 (A) A     
              -0.4947       -0.4947            0.0221        0.0221       

 Computing CCSD intemediates for later calculations in double precision
 Finished.

Running a double precision version
           CCSD Lambda amplitudes will be solved using DIIS.
           Start     Size      MaxIter   EConv     LConv     
           3         7         100       1.00e-07  1.00e-05  
 ------------------------------------------------------------------------------
            Enorm      Ldiff       Comment
 ------------------------------------------------------------------------------
     1     5.21e-02   3.49e-02     
     2     1.64e-02   7.35e-03     
     3     6.65e-03   1.52e-03     
     4     3.80e-03   1.32e-03     Switched to DIIS steps.
     5     1.08e-03   7.50e-04     
     6     5.58e-04   1.63e-04     
     7     1.86e-04   5.95e-05     
     8     9.04e-05   9.00e-06     
     9     3.54e-05   2.43e-06     
    10     1.64e-05   6.99e-07     
    11     8.21e-06   4.63e-07     
    12     4.09e-06   2.63e-07     
    13     2.16e-06   4.36e-09     
    14     9.31e-07   6.46e-08     
    15     4.58e-07   5.97e-08     
    16     2.14e-07   3.68e-08     
    17     1.06e-07   2.13e-08     
    18     5.23e-08   7.39e-09     
 ------------------------------------------------------------------------------
                                   CCSD Lambda converged.

 Computing density matrices in double precision...
           Orbital response amplitudes will be solved using DIIS.
           Start     Size      MaxIter   EConv     LConv     
           3         7         100       1.00e-06  1.00e-06  
 ------------------------------------------------------------------------------
            Enorm      Ldiff       Comment
 ------------------------------------------------------------------------------
     1     8.76e-02   1.45e-02     
     2     5.01e-02   1.24e-02     
     3     5.84e-02   1.44e-02     
     4     1.46e-02   1.60e-02     Switched to DIIS steps.
     5     2.84e-03   3.77e-03     
     6     9.33e-04   5.69e-04     
     7     5.20e-04   1.42e-04     
     8     1.31e-04   1.27e-04     
     9     2.72e-05   3.44e-06     
    10     9.32e-06   9.17e-08     
    11     3.63e-06   7.34e-07     
    12     1.10e-06   5.57e-08     
    13     2.07e-07   1.64e-07     
 ------------------------------------------------------------------------------
                                   Orbital response converged.

 Computing density matrices... Done.
 CCSD calculation:   CPU 1643.10 s  wall 284.94 s

 Transferring MO TPDM to AO TPDM
 Transferring g2_o1o1o1o1
 Transferring g2_o1o1o1v1
 Transferring g2_o1o1v1v1
 Transferring g2_o1v1o1v1
 Transferring g2_o1v1v1v1
 Transferring g2_v1v1v1v1
 Adding separable TPDM
 Computing TPDM gradient
 --------------------------------------------------------
 2e gradient
  Atom          X               Y               Z
 --------------------------------------------------------
    1        -51.970217       12.360854       -0.000000  
    2          3.199614      -21.994774       -0.000000  
    3         35.391329       -9.719140        0.000000  
    4         13.379274       19.353060       -0.000000  
 --------------------------------------------------------
 --------------------------------------------------------
 Final gradient
  Atom          X               Y               Z
 --------------------------------------------------------
    1        -51.970217       12.360854       -0.000000  
    2          3.199614      -21.994774       -0.000000  
    3         35.391329       -9.719140        0.000000  
    4         13.379274       19.353060       -0.000000  
 --------------------------------------------------------
 Analytic gradient from two-electron contribution:   CPU 293.43 s  wall 58.08 s

 Total ccman2 time:   CPU 1999.71 s  wall 354.74 s


 --------------------------------------------------------------

                    Orbital Energies (a.u.)
 --------------------------------------------------------------

 Alpha MOs
 -- Occupied --
********-180.9009-169.7078-169.7064-169.7064 -80.0701 -37.9545 -33.1439
-33.1376 -33.1373 -26.3229 -24.3281 -24.3260 -24.3258 -24.3199 -24.3199
-15.6187  -7.6050  -7.2708  -5.5067  -5.4983  -5.4961  -5.4956  -5.4916
 -5.4910  -2.4312  -2.4240  -2.4234  -2.4059  -2.4059  -1.6258  -1.1826
 -0.8828  -0.7963  -0.7006  -0.6932  -0.6304  -0.5126  -0.4947  -0.4608
 -0.3759  -0.3736
 -- Virtual --
  0.0221   0.0320   0.0621   0.0765   0.0896   0.0904   0.1718   0.2055
  0.2263   0.2365   0.2458   0.2740   0.3123   0.3227   0.3421   0.3433
  0.3445   0.3732   0.3882   0.4303   0.4661   0.5100   0.5696   0.6102
  0.6128   0.6318   0.6807   0.8022   0.8464   0.8834   0.8980   0.9342
  1.0045   1.0743   1.1107   1.1970   1.3564   1.4029   1.5272   1.5431
  1.5721   1.6010   1.6244   1.6317   1.7774   1.8674   1.9196   2.2309
  2.2811   2.3899   2.4430   2.5805   2.9570   4.1825   4.1875   4.2161
  4.2205   4.2552   4.2976   4.4498   4.4637   4.4800   4.5082   4.5517
  4.5919   4.7293   4.8619   6.5129   6.5225   6.5628   6.8955   6.9313
  6.9559   7.5800  14.7007  14.8075  14.9274  28.9495  29.5068  29.5142
 29.5385  29.8536  29.8603  29.8693  29.8904  29.9770  36.7024  68.7380
130.5657 130.5711 130.5991 154.3314 166.17591912.2511
 --------------------------------------------------------------

          Ground-State Mulliken Net Atomic Charges

     Atom                 Charge (a.u.)
  ----------------------------------------
      1 I                     0.190409
      2 N                    -0.469298
      3 P                     0.518652
      4 F                    -0.239763
  ----------------------------------------
  Sum of atomic charges =    -0.000000

 -----------------------------------------------------------------
                    Cartesian Multipole Moments
 -----------------------------------------------------------------
    Charge (ESU x 10^10)
                 0.0000
    Dipole Moment (Debye)
         X      -0.1878      Y       0.0741      Z      -0.0000
       Tot       0.2019
    Quadrupole Moments (Debye-Ang)
        XX     -46.5838     XY      -4.0049     YY     -56.1930
        XZ      -0.0000     YZ      -0.0000     ZZ     -50.9645
    Octopole Moments (Debye-Ang^2)
       XXX      35.6850    XXY      -0.3901    XYY      17.7456
       YYY     -11.9972    XXZ       0.0000    XYZ      -0.0000
       YYZ       0.0000    XZZ       7.6481    YZZ      -3.7499
       ZZZ       0.0000
    Hexadecapole Moments (Debye-Ang^3)
      XXXX    -750.3877   XXXY      -8.1797   XXYY    -167.0267
      XYYY       9.9539   YYYY    -166.3696   XXXZ      -0.0000
      XXYZ       0.0000   XYYZ      -0.0000   YYYZ      -0.0000
      XXZZ    -136.8783   XYZZ       5.1507   YYZZ     -37.8940
      XZZZ      -0.0000   YZZZ       0.0000   ZZZZ     -65.8075
 -----------------------------------------------------------------
 DrvMan completing analytic gradient of the correlated energy
 Correlated dipole moment
            1
    1  -0.0738860
    2   0.0291716
    3  -0.0000000
 Energy read as -7412.174240077
 Full Analytical Gradient: (in a.u., or Hartree/Bohr)
             1             2             3             4
    1    0.00015124    0.00060464   -0.00083748    0.00008159
    2    0.00002474   -0.00000129   -0.00007359    0.00005014
    3    0.00000000   -0.00000000    0.00000000    0.00000000
 Gradient time:  CPU 0.81 s  wall 0.80 s
 ----------------------------------------------------------------
             Standard Nuclear Orientation (Angstroms)
    I     Atom           X                Y                Z
 ----------------------------------------------------------------
    1      I       1.0872034382    -0.0606823277     0.0000000000
    2      N      -0.7017169915     0.9435965005    -0.0000000000
    3      P      -2.1679879742     0.4690394558    -0.0000000000
    4      F      -2.2433270743    -1.1566226637     0.0000000000
 ----------------------------------------------------------------
 Nuclear Repulsion Energy =   387.9953765601 hartrees
 There are       42 alpha and       42 beta electrons

                       Distance Matrix (Angstroms)
             I (  1)   N (  2)   P (  3)
   N (  2)  2.051539
   P (  3)  3.298011  1.541154
   F (  4)  3.506211  2.605280  1.627407

 Requested basis set is 6-311++G(d,p)
 There are 49 shells and 136 basis functions
 A cutoff of  1.0D-14 yielded   1044 shell pairs
 There are      8480 function pairs (      9521 Cartesian)
 Smallest overlap matrix eigenvalue = 2.39E-03
 Guess MOs from SCF MO coefficient file

 -----------------------------------------------------------------------
  General SCF calculation program by
  Eric Jon Sundstrom, Paul Horn, Yuezhi Mao, Dmitri Zuev, Alec White,
  David Stuck, Shaama M.S., Shane Yost, Joonho Lee, David Small,
  Daniel Levine, Susi Lehtola, Hugh Burton, Evgeny Epifanovsky
 -----------------------------------------------------------------------
 Hartree-Fock
 using 6 threads for integral computing
 -------------------------------------------------------
 OpenMP Integral computing Module                
 Release: version 2.0, May 2017, Q-Chem Inc. Pleasanton 
 -------------------------------------------------------
 A restricted SCF calculation will be
 performed using DIIS
 SCF converges when DIIS error is below 1.0e-08
 ---------------------------------------
  Cycle       Energy         DIIS error
 ---------------------------------------
    1   -7411.4603911696      2.37e-05  
    2   -7411.4603923643      1.12e-05  
    3   -7411.4603925716      5.67e-06  
    4   -7411.4603926513      1.07e-06  
    5   -7411.4603926573      4.27e-07  
    6   -7411.4603926589      2.33e-07  
    7   -7411.4603926594      8.45e-08  
    8   -7411.4603926595      3.15e-08  
    9   -7411.4603926595      9.00e-09  Convergence criterion met
 ---------------------------------------
 SCF time:   CPU 6.81s  wall 2.00s 
 SCF   energy in the final basis set =    -7411.4603926595
 Total energy in the final basis set =    -7411.4603926595


 ------------------------------------------------------------------------------

   CCMAN2: suite of methods based on coupled cluster
           and equation of motion theories.

   Components:
   * libvmm-1.3-trunk
     by Evgeny Epifanovsky, Ilya Kaliman.
   * libtensor-2.5-trunk
     by Evgeny Epifanovsky, Michael Wormit, Dmitry Zuev, Sam Manzer, 
        Ilya Kaliman.
   * libcc-2.5-trunk
     by Evgeny Epifanovsky, Arik Landau, Tomasz Kus, Kirill Khistyaev, 
        Dmitry Zuev, Prashant Manohar, Xintian Feng, Anna Krylov, 
        Matthew Goldey, Alec White, Thomas Jagau, Kaushik Nanda, 
        Anastasia Gunina, Alexander Kunitsa, Joonho Lee.

   CCMAN original authors:
   Anna I. Krylov, C. David Sherrill, Steven R. Gwaltney,
   Edward F. C. Byrd (2000)
   Sergey V. Levchenko, Lyudmila V. Slipchenko, Tao Wang,
   Ana-Maria C. Cristian (2003)
   Piotr A. Pieniazek, C. Melania Oana, Evgeny Epifanovsky (2007)
   Prashant Manohar (2009)

 ------------------------------------------------------------------------------


 Allocating and initializing 30808MB of RAM...
 Calculation will run on 6 cores.


 Alpha MOs, Restricted
 -- Occupied --                  
******* -180.90 -169.71 -169.71 -169.71  -80.07  -37.95  -33.14
  1 A     2 A     3 A     4 A     5 A     6 A     7 A     8 A                  
-33.138 -33.137 -26.323 -24.328 -24.326 -24.326 -24.320 -24.320
  9 A    10 A    11 A    12 A    13 A    14 A    15 A    16 A                  
-15.619  -7.605  -7.271  -5.507  -5.498  -5.496  -5.495  -5.492
 17 A    18 A    19 A    20 A    21 A    22 A    23 A    24 A                  
 -5.491  -2.431  -2.424  -2.424  -2.406  -2.406  -1.625  -1.183
 25 A    26 A    27 A    28 A    29 A    30 A    31 A    32 A                  
 -0.883  -0.796  -0.700  -0.693  -0.630  -0.513  -0.495  -0.461
 33 A    34 A    35 A    36 A    37 A    38 A    39 A    40 A                  
 -0.376  -0.374
 41 A    42 A                                                                  
 -- Virtual --                   
  0.022   0.032   0.062   0.077   0.090   0.090   0.172   0.206
 43 A    44 A    45 A    46 A    47 A    48 A    49 A    50 A                  
  0.226   0.236   0.246   0.274   0.312   0.323   0.342   0.343
 51 A    52 A    53 A    54 A    55 A    56 A    57 A    58 A                  
  0.344   0.373   0.388   0.430   0.466   0.510   0.569   0.610
 59 A    60 A    61 A    62 A    63 A    64 A    65 A    66 A                  
  0.613   0.632   0.681   0.802   0.847   0.883   0.898   0.934
 67 A    68 A    69 A    70 A    71 A    72 A    73 A    74 A                  
  1.004   1.074   1.110   1.197   1.358   1.403   1.527   1.543
 75 A    76 A    77 A    78 A    79 A    80 A    81 A    82 A                  
  1.572   1.601   1.625   1.632   1.777   1.867   1.920   2.231
 83 A    84 A    85 A    86 A    87 A    88 A    89 A    90 A                  
  2.281   2.390   2.444   2.581   2.958   4.183   4.188   4.216
 91 A    92 A    93 A    94 A    95 A    96 A    97 A    98 A                  
  4.221   4.255   4.298   4.450   4.464   4.480   4.508   4.552
 99 A   100 A   101 A   102 A   103 A   104 A   105 A   106 A                  
  4.592   4.729   4.862   6.513   6.522   6.563   6.896   6.932
107 A   108 A   109 A   110 A   111 A   112 A   113 A   114 A                  
  6.957   7.580  14.701  14.807  14.929  28.949  29.507  29.514
115 A   116 A   117 A   118 A   119 A   120 A   121 A   122 A                  
 29.538  29.854  29.860  29.869  29.890  29.977  36.703  68.738
123 A   124 A   125 A   126 A   127 A   128 A   129 A   130 A                  
130.566 130.571 130.599 154.331 166.1771912.251
131 A   132 A   133 A   134 A   135 A   136 A                                  

 Beta MOs, Restricted
 -- Occupied --                  
******* -180.90 -169.71 -169.71 -169.71  -80.07  -37.95  -33.14
  1 A     2 A     3 A     4 A     5 A     6 A     7 A     8 A                  
-33.138 -33.137 -26.323 -24.328 -24.326 -24.326 -24.320 -24.320
  9 A    10 A    11 A    12 A    13 A    14 A    15 A    16 A                  
-15.619  -7.605  -7.271  -5.507  -5.498  -5.496  -5.495  -5.492
 17 A    18 A    19 A    20 A    21 A    22 A    23 A    24 A                  
 -5.491  -2.431  -2.424  -2.424  -2.406  -2.406  -1.625  -1.183
 25 A    26 A    27 A    28 A    29 A    30 A    31 A    32 A                  
 -0.883  -0.796  -0.700  -0.693  -0.630  -0.513  -0.495  -0.461
 33 A    34 A    35 A    36 A    37 A    38 A    39 A    40 A                  
 -0.376  -0.374
 41 A    42 A                                                                  
 -- Virtual --                   
  0.022   0.032   0.062   0.077   0.090   0.090   0.172   0.206
 43 A    44 A    45 A    46 A    47 A    48 A    49 A    50 A                  
  0.226   0.236   0.246   0.274   0.312   0.323   0.342   0.343
 51 A    52 A    53 A    54 A    55 A    56 A    57 A    58 A                  
  0.344   0.373   0.388   0.430   0.466   0.510   0.569   0.610
 59 A    60 A    61 A    62 A    63 A    64 A    65 A    66 A                  
  0.613   0.632   0.681   0.802   0.847   0.883   0.898   0.934
 67 A    68 A    69 A    70 A    71 A    72 A    73 A    74 A                  
  1.004   1.074   1.110   1.197   1.358   1.403   1.527   1.543
 75 A    76 A    77 A    78 A    79 A    80 A    81 A    82 A                  
  1.572   1.601   1.625   1.632   1.777   1.867   1.920   2.231
 83 A    84 A    85 A    86 A    87 A    88 A    89 A    90 A                  
  2.281   2.390   2.444   2.581   2.958   4.183   4.188   4.216
 91 A    92 A    93 A    94 A    95 A    96 A    97 A    98 A                  
  4.221   4.255   4.298   4.450   4.464   4.480   4.508   4.552
 99 A   100 A   101 A   102 A   103 A   104 A   105 A   106 A                  
  4.592   4.729   4.862   6.513   6.522   6.563   6.896   6.932
107 A   108 A   109 A   110 A   111 A   112 A   113 A   114 A                  
  6.957   7.580  14.701  14.807  14.929  28.949  29.507  29.514
115 A   116 A   117 A   118 A   119 A   120 A   121 A   122 A                  
 29.538  29.854  29.860  29.869  29.890  29.977  36.703  68.738
123 A   124 A   125 A   126 A   127 A   128 A   129 A   130 A                  
130.566 130.571 130.599 154.331 166.1771912.251
131 A   132 A   133 A   134 A   135 A   136 A                                  

 Occupation and symmetry of molecular orbitals

 Point group: C1 (1 irreducible representation).

                           A     All 
 -------------------------------------
 All molecular orbitals:
  - Alpha                  136   136 
  - Beta                   136   136 
 -------------------------------------
 Alpha orbitals:
  - Frozen occupied        25    25  
  - Active occupied        17    17  
  - Active virtual         94    94  
  - Frozen virtual         0     0   
 -------------------------------------
 Beta orbitals:
  - Frozen occupied        25    25  
  - Active occupied        17    17  
  - Active virtual         94    94  
  - Frozen virtual         0     0   
 -------------------------------------

 Import integrals:   CPU 0.00 s  wall 0.00 s

 Import integrals:   CPU 57.20 s  wall 10.52 s

 MP2 amplitudes:   CPU 0.13 s  wall 0.09 s

Running a double precision version
           CCSD T amplitudes will be solved using DIIS.

           Start     Size      MaxIter   EConv     TConv     
           3         7         100       1.00e-07  1.00e-05  
 ------------------------------------------------------------------------------
           Energy (a.u.)   Ediff      Tdiff       Comment
 ------------------------------------------------------------------------------
         -7412.16836815                           
     1   -7412.14680523   2.16e-02   7.53e-01     
     2   -7412.17275570   2.60e-02   1.15e-01     
     3   -7412.17043843   2.32e-03   5.06e-02     
     4   -7412.17324185   2.80e-03   1.80e-02     Switched to DIIS steps.
     5   -7412.17413666   8.95e-04   1.18e-02     
     6   -7412.17422650   8.98e-05   2.80e-03     
     7   -7412.17423163   5.13e-06   1.54e-03     
     8   -7412.17423775   6.12e-06   4.06e-04     
     9   -7412.17424042   2.67e-06   2.75e-04     
    10   -7412.17423990   5.25e-07   7.38e-05     
    11   -7412.17424009   1.90e-07   2.86e-05     
    12   -7412.17424003   5.99e-08   1.76e-05     
    13   -7412.17423997   5.45e-08   6.67e-06     
 ------------------------------------------------------------------------------
         -7412.17423997                           CCSD T converged.

End of double precision
 SCF energy                 = -7411.46039266
 MP2 energy                 = -7412.16836815
 CCSD correlation energy     =    -0.71384731
 CCSD total energy           = -7412.17423997

 CCSD  T1^2 = 0.0165  T2^2 = 0.2515  Leading amplitudes:

 Amplitude    Orbitals with energies
  0.0304       36 (A) A                  ->    43 (A) A                   
              -0.6927                          0.0222                     
  0.0304       36 (A) B                  ->    43 (A) B                   
              -0.6927                          0.0222                     
  0.0287       42 (A) A                  ->    43 (A) A                   
              -0.3738                          0.0222                     
  0.0287       42 (A) B                  ->    43 (A) B                   
              -0.3738                          0.0222                     

 Amplitude    Orbitals with energies
 -0.0627       39 (A) A      39 (A) B    ->    43 (A) A      43 (A) B     
              -0.4950       -0.4950            0.0222        0.0222       
  0.0627       39 (A) A      39 (A) B    ->    43 (A) B      43 (A) A     
              -0.4950       -0.4950            0.0222        0.0222       
  0.0627       39 (A) B      39 (A) A    ->    43 (A) A      43 (A) B     
              -0.4950       -0.4950            0.0222        0.0222       
 -0.0627       39 (A) B      39 (A) A    ->    43 (A) B      43 (A) A     
              -0.4950       -0.4950            0.0222        0.0222       

 Computing CCSD intemediates for later calculations in double precision
 Finished.

Running a double precision version
           CCSD Lambda amplitudes will be solved using DIIS.
           Start     Size      MaxIter   EConv     LConv     
           3         7         100       1.00e-07  1.00e-05  
 ------------------------------------------------------------------------------
            Enorm      Ldiff       Comment
 ------------------------------------------------------------------------------
     1     5.21e-02   3.48e-02     
     2     1.64e-02   7.36e-03     
     3     6.65e-03   1.52e-03     
     4     3.80e-03   1.32e-03     Switched to DIIS steps.
     5     1.08e-03   7.50e-04     
     6     5.59e-04   1.63e-04     
     7     1.86e-04   5.95e-05     
     8     9.04e-05   9.01e-06     
     9     3.53e-05   2.41e-06     
    10     1.64e-05   6.99e-07     
    11     8.23e-06   4.62e-07     
    12     4.10e-06   2.65e-07     
    13     2.17e-06   3.22e-09     
    14     9.31e-07   6.53e-08     
    15     4.57e-07   5.97e-08     
    16     2.15e-07   3.69e-08     
    17     1.06e-07   2.14e-08     
    18     5.23e-08   7.37e-09     
 ------------------------------------------------------------------------------
                                   CCSD Lambda converged.

 Computing density matrices in double precision...
           Orbital response amplitudes will be solved using DIIS.
           Start     Size      MaxIter   EConv     LConv     
           3         7         100       1.00e-06  1.00e-06  
 ------------------------------------------------------------------------------
            Enorm      Ldiff       Comment
 ------------------------------------------------------------------------------
     1     8.76e-02   1.45e-02     
     2     5.01e-02   1.24e-02     
     3     5.83e-02   1.44e-02     
     4     1.46e-02   1.60e-02     Switched to DIIS steps.
     5     2.83e-03   3.74e-03     
     6     9.30e-04   5.70e-04     
     7     5.17e-04   1.43e-04     
     8     1.30e-04   1.27e-04     
     9     2.71e-05   3.38e-06     
    10     9.26e-06   1.02e-07     
    11     3.61e-06   7.34e-07     
    12     1.09e-06   5.29e-08     
    13     2.06e-07   1.63e-07     
 ------------------------------------------------------------------------------
                                   Orbital response converged.

 Computing density matrices... Done.
 CCSD calculation:   CPU 1644.85 s  wall 285.19 s

 Transferring MO TPDM to AO TPDM
 Transferring g2_o1o1o1o1
 Transferring g2_o1o1o1v1
 Transferring g2_o1o1v1v1
 Transferring g2_o1v1o1v1
 Transferring g2_o1v1v1v1
 Transferring g2_v1v1v1v1
 Adding separable TPDM
 Computing TPDM gradient
 --------------------------------------------------------
 2e gradient
  Atom          X               Y               Z
 --------------------------------------------------------
    1        -51.979755       12.371862        0.000000  
    2          3.179977      -21.999308       -0.000000  
    3         35.412290       -9.710399        0.000000  
    4         13.387488       19.337845       -0.000000  
 --------------------------------------------------------
 --------------------------------------------------------
 Final gradient
  Atom          X               Y               Z
 --------------------------------------------------------
    1        -51.979755       12.371862        0.000000  
    2          3.179977      -21.999308       -0.000000  
    3         35.412290       -9.710399        0.000000  
    4         13.387488       19.337845       -0.000000  
 --------------------------------------------------------
 Analytic gradient from two-electron contribution:   CPU 295.52 s  wall 58.22 s

 Total ccman2 time:   CPU 2003.29 s  wall 355.39 s


 --------------------------------------------------------------

                    Orbital Energies (a.u.)
 --------------------------------------------------------------

 Alpha MOs
 -- Occupied --
********-180.9010-169.7079-169.7065-169.7065 -80.0699 -37.9546 -33.1440
-33.1377 -33.1374 -26.3225 -24.3282 -24.3262 -24.3260 -24.3200 -24.3200
-15.6186  -7.6049  -7.2709  -5.5068  -5.4982  -5.4960  -5.4955  -5.4917
 -5.4911  -2.4313  -2.4241  -2.4235  -2.4060  -2.4060  -1.6251  -1.1831
 -0.8828  -0.7960  -0.7001  -0.6927  -0.6304  -0.5128  -0.4950  -0.4608
 -0.3760  -0.3738
 -- Virtual --
  0.0222   0.0319   0.0621   0.0765   0.0896   0.0904   0.1718   0.2055
  0.2263   0.2364   0.2459   0.2740   0.3123   0.3227   0.3421   0.3433
  0.3445   0.3733   0.3882   0.4303   0.4663   0.5101   0.5695   0.6102
  0.6128   0.6317   0.6807   0.8024   0.8465   0.8833   0.8984   0.9343
  1.0042   1.0741   1.1104   1.1968   1.3577   1.4030   1.5271   1.5431
  1.5723   1.6010   1.6246   1.6321   1.7775   1.8672   1.9197   2.2311
  2.2810   2.3900   2.4436   2.5806   2.9581   4.1830   4.1880   4.2162
  4.2207   4.2552   4.2978   4.4504   4.4636   4.4799   4.5081   4.5517
  4.5920   4.7293   4.8619   6.5128   6.5224   6.5627   6.8959   6.9317
  6.9565   7.5802  14.7009  14.8074  14.9287  28.9494  29.5067  29.5141
 29.5384  29.8535  29.8602  29.8692  29.8903  29.9769  36.7027  68.7383
130.5656 130.5710 130.5991 154.3313 166.17661912.2510
 --------------------------------------------------------------

          Ground-State Mulliken Net Atomic Charges

     Atom                 Charge (a.u.)
  ----------------------------------------
      1 I                     0.190701
      2 N                    -0.469113
      3 P                     0.519167
      4 F                    -0.240755
  ----------------------------------------
  Sum of atomic charges =     0.000000

 -----------------------------------------------------------------
                    Cartesian Multipole Moments
 -----------------------------------------------------------------
    Charge (ESU x 10^10)
                 0.0000
    Dipole Moment (Debye)
         X      -0.1792      Y       0.0824      Z       0.0000
       Tot       0.1972
    Quadrupole Moments (Debye-Ang)
        XX     -46.6026     XY      -4.0250     YY     -56.1906
        XZ      -0.0000     YZ       0.0000     ZZ     -50.9598
    Octopole Moments (Debye-Ang^2)
       XXX      35.7229    XXY      -0.3614    XYY      17.7448
       YYY     -12.0096    XXZ       0.0000    XYZ      -0.0000
       YYZ       0.0000    XZZ       7.6338    YZZ      -3.7533
       ZZZ       0.0000
    Hexadecapole Moments (Debye-Ang^3)
      XXXX    -750.2586   XXXY      -8.2446   XXYY    -167.0087
      XYYY       9.9683   YYYY    -166.4209   XXXZ      -0.0000
      XXYZ       0.0000   XYYZ      -0.0000   YYYZ       0.0000
      XXZZ    -136.8202   XYZZ       5.1526   YYZZ     -37.8996
      XZZZ      -0.0000   YZZZ       0.0000   ZZZZ     -65.7902
 -----------------------------------------------------------------
 DrvMan completing analytic gradient of the correlated energy
 Correlated dipole moment
            1
    1  -0.0704902
    2   0.0324221
    3   0.0000000
 Energy read as -7412.174239971
 Full Analytical Gradient: (in a.u., or Hartree/Bohr)
             1             2             3             4
    1    0.00014325   -0.00052897    0.00033992    0.00004581
    2   -0.00001508   -0.00026116    0.00067957   -0.00040333
    3   -0.00000000   -0.00000000    0.00000000    0.00000000
 Gradient time:  CPU 0.79 s  wall 0.81 s
 ----------------------------------------------------------------
             Standard Nuclear Orientation (Angstroms)
    I     Atom           X                Y                Z
 ----------------------------------------------------------------
    1      I       1.0872034382    -0.0606823277     0.0000000000
    2      N      -0.7017169915     0.9435965005    -0.0000000000
    3      P      -2.1679879742     0.4670394558    -0.0000000000
    4      F      -2.2433270743    -1.1566226637     0.0000000000
 ----------------------------------------------------------------
 Nuclear Repulsion Energy =   388.0473071028 hartrees
 There are       42 alpha and       42 beta electrons

                       Distance Matrix (Angstroms)
             I (  1)   N (  2)   P (  3)
   N (  2)  2.051539
   P (  3)  3.297690  1.541771
   F (  4)  3.506211  2.605280  1.625409

 Requested basis set is 6-311++G(d,p)
 There are 49 shells and 136 basis functions
 A cutoff of  1.0D-14 yielded   1044 shell pairs
 There are      8480 function pairs (      9521 Cartesian)
 Smallest overlap matrix eigenvalue = 2.39E-03
 Guess MOs from SCF MO coefficient file

 -----------------------------------------------------------------------
  General SCF calculation program by
  Eric Jon Sundstrom, Paul Horn, Yuezhi Mao, Dmitri Zuev, Alec White,
  David Stuck, Shaama M.S., Shane Yost, Joonho Lee, David Small,
  Daniel Levine, Susi Lehtola, Hugh Burton, Evgeny Epifanovsky
 -----------------------------------------------------------------------
 Hartree-Fock
 using 6 threads for integral computing
 -------------------------------------------------------
 OpenMP Integral computing Module                
 Release: version 2.0, May 2017, Q-Chem Inc. Pleasanton 
 -------------------------------------------------------
 A restricted SCF calculation will be
 performed using DIIS
 SCF converges when DIIS error is below 1.0e-08
 ---------------------------------------
  Cycle       Energy         DIIS error
 ---------------------------------------
    1   -7411.4604163432      3.21e-05  
    2   -7411.4604186104      1.08e-05  
    3   -7411.4604188019      6.76e-06  
    4   -7411.4604188908      1.32e-06  
    5   -7411.4604188970      5.80e-07  
    6   -7411.4604188983      1.99e-07  
    7   -7411.4604188987      6.42e-08  
    8   -7411.4604188988      2.21e-08  
    9   -7411.4604188987      8.09e-09  Convergence criterion met
 ---------------------------------------
 SCF time:   CPU 6.54s  wall 1.00s 
 SCF   energy in the final basis set =    -7411.4604188987
 Total energy in the final basis set =    -7411.4604188987


 ------------------------------------------------------------------------------

   CCMAN2: suite of methods based on coupled cluster
           and equation of motion theories.

   Components:
   * libvmm-1.3-trunk
     by Evgeny Epifanovsky, Ilya Kaliman.
   * libtensor-2.5-trunk
     by Evgeny Epifanovsky, Michael Wormit, Dmitry Zuev, Sam Manzer, 
        Ilya Kaliman.
   * libcc-2.5-trunk
     by Evgeny Epifanovsky, Arik Landau, Tomasz Kus, Kirill Khistyaev, 
        Dmitry Zuev, Prashant Manohar, Xintian Feng, Anna Krylov, 
        Matthew Goldey, Alec White, Thomas Jagau, Kaushik Nanda, 
        Anastasia Gunina, Alexander Kunitsa, Joonho Lee.

   CCMAN original authors:
   Anna I. Krylov, C. David Sherrill, Steven R. Gwaltney,
   Edward F. C. Byrd (2000)
   Sergey V. Levchenko, Lyudmila V. Slipchenko, Tao Wang,
   Ana-Maria C. Cristian (2003)
   Piotr A. Pieniazek, C. Melania Oana, Evgeny Epifanovsky (2007)
   Prashant Manohar (2009)

 ------------------------------------------------------------------------------


 Allocating and initializing 30808MB of RAM...
 Calculation will run on 6 cores.


 Alpha MOs, Restricted
 -- Occupied --                  
******* -180.90 -169.71 -169.71 -169.71  -80.07  -37.95  -33.14
  1 A     2 A     3 A     4 A     5 A     6 A     7 A     8 A                  
-33.138 -33.137 -26.323 -24.328 -24.326 -24.326 -24.320 -24.320
  9 A    10 A    11 A    12 A    13 A    14 A    15 A    16 A                  
-15.619  -7.605  -7.271  -5.507  -5.498  -5.496  -5.495  -5.492
 17 A    18 A    19 A    20 A    21 A    22 A    23 A    24 A                  
 -5.491  -2.431  -2.424  -2.423  -2.406  -2.406  -1.626  -1.183
 25 A    26 A    27 A    28 A    29 A    30 A    31 A    32 A                  
 -0.883  -0.797  -0.701  -0.694  -0.630  -0.513  -0.495  -0.461
 33 A    34 A    35 A    36 A    37 A    38 A    39 A    40 A                  
 -0.376  -0.374
 41 A    42 A                                                                  
 -- Virtual --                   
  0.022   0.032   0.062   0.076   0.090   0.090   0.172   0.206
 43 A    44 A    45 A    46 A    47 A    48 A    49 A    50 A                  
  0.226   0.236   0.246   0.274   0.312   0.323   0.342   0.343
 51 A    52 A    53 A    54 A    55 A    56 A    57 A    58 A                  
  0.345   0.373   0.388   0.431   0.466   0.510   0.570   0.610
 59 A    60 A    61 A    62 A    63 A    64 A    65 A    66 A                  
  0.613   0.632   0.681   0.802   0.847   0.883   0.898   0.934
 67 A    68 A    69 A    70 A    71 A    72 A    73 A    74 A                  
  1.004   1.074   1.111   1.197   1.357   1.403   1.527   1.543
 75 A    76 A    77 A    78 A    79 A    80 A    81 A    82 A                  
  1.572   1.601   1.624   1.631   1.777   1.867   1.920   2.231
 83 A    84 A    85 A    86 A    87 A    88 A    89 A    90 A                  
  2.281   2.390   2.443   2.581   2.958   4.182   4.187   4.216
 91 A    92 A    93 A    94 A    95 A    96 A    97 A    98 A                  
  4.220   4.255   4.298   4.450   4.464   4.480   4.508   4.552
 99 A   100 A   101 A   102 A   103 A   104 A   105 A   106 A                  
  4.593   4.729   4.862   6.513   6.523   6.563   6.895   6.931
107 A   108 A   109 A   110 A   111 A   112 A   113 A   114 A                  
  6.955   7.581  14.701  14.808  14.928  28.949  29.507  29.514
115 A   116 A   117 A   118 A   119 A   120 A   121 A   122 A                  
 29.539  29.854  29.860  29.869  29.890  29.977  36.703  68.738
123 A   124 A   125 A   126 A   127 A   128 A   129 A   130 A                  
130.566 130.571 130.599 154.331 166.1771912.251
131 A   132 A   133 A   134 A   135 A   136 A                                  

 Beta MOs, Restricted
 -- Occupied --                  
******* -180.90 -169.71 -169.71 -169.71  -80.07  -37.95  -33.14
  1 A     2 A     3 A     4 A     5 A     6 A     7 A     8 A                  
-33.138 -33.137 -26.323 -24.328 -24.326 -24.326 -24.320 -24.320
  9 A    10 A    11 A    12 A    13 A    14 A    15 A    16 A                  
-15.619  -7.605  -7.271  -5.507  -5.498  -5.496  -5.495  -5.492
 17 A    18 A    19 A    20 A    21 A    22 A    23 A    24 A                  
 -5.491  -2.431  -2.424  -2.423  -2.406  -2.406  -1.626  -1.183
 25 A    26 A    27 A    28 A    29 A    30 A    31 A    32 A                  
 -0.883  -0.797  -0.701  -0.694  -0.630  -0.513  -0.495  -0.461
 33 A    34 A    35 A    36 A    37 A    38 A    39 A    40 A                  
 -0.376  -0.374
 41 A    42 A                                                                  
 -- Virtual --                   
  0.022   0.032   0.062   0.076   0.090   0.090   0.172   0.206
 43 A    44 A    45 A    46 A    47 A    48 A    49 A    50 A                  
  0.226   0.236   0.246   0.274   0.312   0.323   0.342   0.343
 51 A    52 A    53 A    54 A    55 A    56 A    57 A    58 A                  
  0.345   0.373   0.388   0.431   0.466   0.510   0.570   0.610
 59 A    60 A    61 A    62 A    63 A    64 A    65 A    66 A                  
  0.613   0.632   0.681   0.802   0.847   0.883   0.898   0.934
 67 A    68 A    69 A    70 A    71 A    72 A    73 A    74 A                  
  1.004   1.074   1.111   1.197   1.357   1.403   1.527   1.543
 75 A    76 A    77 A    78 A    79 A    80 A    81 A    82 A                  
  1.572   1.601   1.624   1.631   1.777   1.867   1.920   2.231
 83 A    84 A    85 A    86 A    87 A    88 A    89 A    90 A                  
  2.281   2.390   2.443   2.581   2.958   4.182   4.187   4.216
 91 A    92 A    93 A    94 A    95 A    96 A    97 A    98 A                  
  4.220   4.255   4.298   4.450   4.464   4.480   4.508   4.552
 99 A   100 A   101 A   102 A   103 A   104 A   105 A   106 A                  
  4.593   4.729   4.862   6.513   6.523   6.563   6.895   6.931
107 A   108 A   109 A   110 A   111 A   112 A   113 A   114 A                  
  6.955   7.581  14.701  14.808  14.928  28.949  29.507  29.514
115 A   116 A   117 A   118 A   119 A   120 A   121 A   122 A                  
 29.539  29.854  29.860  29.869  29.890  29.977  36.703  68.738
123 A   124 A   125 A   126 A   127 A   128 A   129 A   130 A                  
130.566 130.571 130.599 154.331 166.1771912.251
131 A   132 A   133 A   134 A   135 A   136 A                                  

 Occupation and symmetry of molecular orbitals

 Point group: C1 (1 irreducible representation).

                           A     All 
 -------------------------------------
 All molecular orbitals:
  - Alpha                  136   136 
  - Beta                   136   136 
 -------------------------------------
 Alpha orbitals:
  - Frozen occupied        25    25  
  - Active occupied        17    17  
  - Active virtual         94    94  
  - Frozen virtual         0     0   
 -------------------------------------
 Beta orbitals:
  - Frozen occupied        25    25  
  - Active occupied        17    17  
  - Active virtual         94    94  
  - Frozen virtual         0     0   
 -------------------------------------

 Import integrals:   CPU 0.00 s  wall 0.00 s

 Import integrals:   CPU 56.00 s  wall 9.67 s

 MP2 amplitudes:   CPU 0.14 s  wall 0.09 s

Running a double precision version
           CCSD T amplitudes will be solved using DIIS.

           Start     Size      MaxIter   EConv     TConv     
           3         7         100       1.00e-07  1.00e-05  
 ------------------------------------------------------------------------------
           Energy (a.u.)   Ediff      Tdiff       Comment
 ------------------------------------------------------------------------------
         -7412.16837188                           
     1   -7412.14681522   2.16e-02   7.53e-01     
     2   -7412.17275538   2.59e-02   1.15e-01     
     3   -7412.17044232   2.31e-03   5.06e-02     
     4   -7412.17324371   2.80e-03   1.80e-02     Switched to DIIS steps.
     5   -7412.17413759   8.94e-04   1.18e-02     
     6   -7412.17422695   8.94e-05   2.79e-03     
     7   -7412.17423202   5.07e-06   1.54e-03     
     8   -7412.17423815   6.13e-06   4.05e-04     
     9   -7412.17424080   2.65e-06   2.75e-04     
    10   -7412.17424028   5.24e-07   7.38e-05     
    11   -7412.17424046   1.87e-07   2.85e-05     
    12   -7412.17424040   6.02e-08   1.75e-05     
    13   -7412.17424035   5.46e-08   6.63e-06     
 ------------------------------------------------------------------------------
         -7412.17424035                           CCSD T converged.

End of double precision
 SCF energy                 = -7411.46041890
 MP2 energy                 = -7412.16837188
 CCSD correlation energy     =    -0.71382145
 CCSD total energy           = -7412.17424035

 CCSD  T1^2 = 0.0164  T2^2 = 0.2515  Leading amplitudes:

 Amplitude    Orbitals with energies
 -0.0304       36 (A) A                  ->    43 (A) A                   
              -0.6936                          0.0223                     
 -0.0304       36 (A) B                  ->    43 (A) B                   
              -0.6936                          0.0223                     
  0.0287       42 (A) A                  ->    43 (A) A                   
              -0.3736                          0.0223                     
  0.0287       42 (A) B                  ->    43 (A) B                   
              -0.3736                          0.0223                     

 Amplitude    Orbitals with energies
 -0.0627       39 (A) A      39 (A) B    ->    43 (A) A      43 (A) B     
              -0.4948       -0.4948            0.0223        0.0223       
  0.0627       39 (A) A      39 (A) B    ->    43 (A) B      43 (A) A     
              -0.4948       -0.4948            0.0223        0.0223       
  0.0627       39 (A) B      39 (A) A    ->    43 (A) A      43 (A) B     
              -0.4948       -0.4948            0.0223        0.0223       
 -0.0627       39 (A) B      39 (A) A    ->    43 (A) B      43 (A) A     
              -0.4948       -0.4948            0.0223        0.0223       

 Computing CCSD intemediates for later calculations in double precision
 Finished.

Running a double precision version
           CCSD Lambda amplitudes will be solved using DIIS.
           Start     Size      MaxIter   EConv     LConv     
           3         7         100       1.00e-07  1.00e-05  
 ------------------------------------------------------------------------------
            Enorm      Ldiff       Comment
 ------------------------------------------------------------------------------
     1     5.20e-02   3.48e-02     
     2     1.64e-02   7.34e-03     
     3     6.63e-03   1.52e-03     
     4     3.79e-03   1.32e-03     Switched to DIIS steps.
     5     1.08e-03   7.48e-04     
     6     5.57e-04   1.62e-04     
     7     1.86e-04   5.93e-05     
     8     9.01e-05   8.99e-06     
     9     3.52e-05   2.43e-06     
    10     1.63e-05   7.10e-07     
    11     8.17e-06   4.66e-07     
    12     4.07e-06   2.64e-07     
    13     2.15e-06   4.11e-09     
    14     9.26e-07   6.42e-08     
    15     4.55e-07   5.95e-08     
    16     2.13e-07   3.67e-08     
    17     1.06e-07   2.12e-08     
    18     5.20e-08   7.35e-09     
 ------------------------------------------------------------------------------
                                   CCSD Lambda converged.

 Computing density matrices in double precision...
           Orbital response amplitudes will be solved using DIIS.
           Start     Size      MaxIter   EConv     LConv     
           3         7         100       1.00e-06  1.00e-06  
 ------------------------------------------------------------------------------
            Enorm      Ldiff       Comment
 ------------------------------------------------------------------------------
     1     8.75e-02   1.45e-02     
     2     5.01e-02   1.24e-02     
     3     5.83e-02   1.44e-02     
     4     1.46e-02   1.60e-02     Switched to DIIS steps.
     5     2.83e-03   3.76e-03     
     6     9.28e-04   5.67e-04     
     7     5.17e-04   1.42e-04     
     8     1.30e-04   1.26e-04     
     9     2.70e-05   3.36e-06     
    10     9.24e-06   9.06e-08     
    11     3.60e-06   7.30e-07     
    12     1.09e-06   5.30e-08     
    13     2.06e-07   1.62e-07     
 ------------------------------------------------------------------------------
                                   Orbital response converged.

 Computing density matrices... Done.
 CCSD calculation:   CPU 1643.67 s  wall 284.87 s

 Transferring MO TPDM to AO TPDM
 Transferring g2_o1o1o1o1
 Transferring g2_o1o1o1v1
 Transferring g2_o1o1v1v1
 Transferring g2_o1v1o1v1
 Transferring g2_o1v1v1v1
 Transferring g2_v1v1v1v1
 Adding separable TPDM
 Computing TPDM gradient
 --------------------------------------------------------
 2e gradient
  Atom          X               Y               Z
 --------------------------------------------------------
    1        -51.981018       12.357014       -0.000000  
    2          3.197890      -22.020409        0.000000  
    3         35.388678       -9.703144       -0.000000  
    4         13.394449       19.366538        0.000000  
 --------------------------------------------------------
 --------------------------------------------------------
 Final gradient
  Atom          X               Y               Z
 --------------------------------------------------------
    1        -51.981018       12.357014       -0.000000  
    2          3.197890      -22.020409        0.000000  
    3         35.388678       -9.703144       -0.000000  
    4         13.394449       19.366538        0.000000  
 --------------------------------------------------------
 Analytic gradient from two-electron contribution:   CPU 290.21 s  wall 58.52 s

 Total ccman2 time:   CPU 1995.50 s  wall 354.49 s


 --------------------------------------------------------------

                    Orbital Energies (a.u.)
 --------------------------------------------------------------

 Alpha MOs
 -- Occupied --
********-180.9009-169.7078-169.7064-169.7063 -80.0699 -37.9545 -33.1439
-33.1376 -33.1373 -26.3232 -24.3281 -24.3260 -24.3258 -24.3199 -24.3199
-15.6186  -7.6048  -7.2708  -5.5067  -5.4982  -5.4960  -5.4955  -5.4915
 -5.4910  -2.4312  -2.4240  -2.4234  -2.4059  -2.4059  -1.6263  -1.1828
 -0.8828  -0.7967  -0.7009  -0.6936  -0.6304  -0.5127  -0.4948  -0.4607
 -0.3759  -0.3736
 -- Virtual --
  0.0223   0.0321   0.0621   0.0765   0.0896   0.0904   0.1720   0.2056
  0.2263   0.2365   0.2459   0.2741   0.3123   0.3227   0.3420   0.3432
  0.3445   0.3732   0.3882   0.4305   0.4663   0.5102   0.5696   0.6102
  0.6128   0.6318   0.6806   0.8025   0.8466   0.8835   0.8982   0.9342
  1.0043   1.0742   1.1109   1.1974   1.3572   1.4030   1.5272   1.5431
  1.5719   1.6009   1.6241   1.6314   1.7775   1.8673   1.9196   2.2310
  2.2811   2.3902   2.4433   2.5806   2.9577   4.1823   4.1871   4.2160
  4.2203   4.2553   4.2976   4.4504   4.4637   4.4800   4.5082   4.5517
  4.5926   4.7293   4.8619   6.5129   6.5225   6.5628   6.8952   6.9310
  6.9555   7.5808  14.7009  14.8079  14.9283  28.9495  29.5068  29.5142
 29.5385  29.8536  29.8603  29.8693  29.8904  29.9770  36.7026  68.7378
130.5657 130.5711 130.5992 154.3314 166.17671912.2511
 --------------------------------------------------------------

          Ground-State Mulliken Net Atomic Charges

     Atom                 Charge (a.u.)
  ----------------------------------------
      1 I                     0.190042
      2 N                    -0.469238
      3 P                     0.517913
      4 F                    -0.238717
  ----------------------------------------
  Sum of atomic charges =    -0.000000

 -----------------------------------------------------------------
                    Cartesian Multipole Moments
 -----------------------------------------------------------------
    Charge (ESU x 10^10)
                -0.0000
    Dipole Moment (Debye)
         X      -0.1867      Y       0.0670      Z      -0.0000
       Tot       0.1983
    Quadrupole Moments (Debye-Ang)
        XX     -46.6009     XY      -3.9848     YY     -56.1897
        XZ      -0.0000     YZ       0.0000     ZZ     -50.9630
    Octopole Moments (Debye-Ang^2)
       XXX      35.6973    XXY      -0.4266    XYY      17.7307
       YYY     -11.9694    XXZ      -0.0000    XYZ       0.0000
       YYZ       0.0000    XZZ       7.6317    YZZ      -3.7405
       ZZZ      -0.0000
    Hexadecapole Moments (Debye-Ang^3)
      XXXX    -750.2875   XXXY      -8.1443   XXYY    -166.9571
      XYYY       9.8947   YYYY    -166.2826   XXXZ      -0.0000
      XXYZ       0.0000   XYYZ      -0.0000   YYYZ       0.0000
      XXZZ    -136.8297   XYZZ       5.1286   YYZZ     -37.8792
      XZZZ      -0.0000   YZZZ       0.0000   ZZZZ     -65.8056
 -----------------------------------------------------------------
 DrvMan completing analytic gradient of the correlated energy
 Correlated dipole moment
            1
    1  -0.0734374
    2   0.0263709
    3  -0.0000000
 Energy read as -7412.174240349
 Full Analytical Gradient: (in a.u., or Hartree/Bohr)
             1             2             3             4
    1    0.00006799   -0.00003760   -0.00000957   -0.00002082
    2    0.00002127   -0.00003536   -0.00048249    0.00049657
    3    0.00000000   -0.00000000    0.00000000    0.00000000
 Gradient time:  CPU 0.78 s  wall 0.79 s
 ----------------------------------------------------------------
             Standard Nuclear Orientation (Angstroms)
    I     Atom           X                Y                Z
 ----------------------------------------------------------------
    1      I       1.0872034382    -0.0606823277     0.0000000000
    2      N      -0.7017169915     0.9435965005    -0.0000000000
    3      P      -2.1679879742     0.4680394558     0.0010000000
    4      F      -2.2433270743    -1.1566226637     0.0000000000
 ----------------------------------------------------------------
 Nuclear Repulsion Energy =   388.0213143589 hartrees
 There are       42 alpha and       42 beta electrons

                       Distance Matrix (Angstroms)
             I (  1)   N (  2)   P (  3)
   N (  2)  2.051539
   P (  3)  3.297851  1.541462
   F (  4)  3.506211  2.605280  1.626408

 Requested basis set is 6-311++G(d,p)
 There are 49 shells and 136 basis functions
 A cutoff of  1.0D-14 yielded   1044 shell pairs
 There are      8480 function pairs (      9521 Cartesian)
 Smallest overlap matrix eigenvalue = 2.39E-03
 Guess MOs from SCF MO coefficient file

 -----------------------------------------------------------------------
  General SCF calculation program by
  Eric Jon Sundstrom, Paul Horn, Yuezhi Mao, Dmitri Zuev, Alec White,
  David Stuck, Shaama M.S., Shane Yost, Joonho Lee, David Small,
  Daniel Levine, Susi Lehtola, Hugh Burton, Evgeny Epifanovsky
 -----------------------------------------------------------------------
 Hartree-Fock
 using 6 threads for integral computing
 -------------------------------------------------------
 OpenMP Integral computing Module                
 Release: version 2.0, May 2017, Q-Chem Inc. Pleasanton 
 -------------------------------------------------------
 A restricted SCF calculation will be
 performed using DIIS
 SCF converges when DIIS error is below 1.0e-08
 ---------------------------------------
  Cycle       Energy         DIIS error
 ---------------------------------------
    1   -7411.4604051587      1.91e-05  
    2   -7411.4604061253      6.14e-06  
    3   -7411.4604062173      4.00e-06  
    4   -7411.4604062522      8.99e-07  
    5   -7411.4604062561      4.14e-07  
    6   -7411.4604062571      1.67e-07  
    7   -7411.4604062573      5.62e-08  
    8   -7411.4604062574      1.50e-08  
    9   -7411.4604062573      5.00e-09  Convergence criterion met
 ---------------------------------------
 SCF time:   CPU 6.51s  wall 1.00s 
 SCF   energy in the final basis set =    -7411.4604062573
 Total energy in the final basis set =    -7411.4604062573


 ------------------------------------------------------------------------------

   CCMAN2: suite of methods based on coupled cluster
           and equation of motion theories.

   Components:
   * libvmm-1.3-trunk
     by Evgeny Epifanovsky, Ilya Kaliman.
   * libtensor-2.5-trunk
     by Evgeny Epifanovsky, Michael Wormit, Dmitry Zuev, Sam Manzer, 
        Ilya Kaliman.
   * libcc-2.5-trunk
     by Evgeny Epifanovsky, Arik Landau, Tomasz Kus, Kirill Khistyaev, 
        Dmitry Zuev, Prashant Manohar, Xintian Feng, Anna Krylov, 
        Matthew Goldey, Alec White, Thomas Jagau, Kaushik Nanda, 
        Anastasia Gunina, Alexander Kunitsa, Joonho Lee.

   CCMAN original authors:
   Anna I. Krylov, C. David Sherrill, Steven R. Gwaltney,
   Edward F. C. Byrd (2000)
   Sergey V. Levchenko, Lyudmila V. Slipchenko, Tao Wang,
   Ana-Maria C. Cristian (2003)
   Piotr A. Pieniazek, C. Melania Oana, Evgeny Epifanovsky (2007)
   Prashant Manohar (2009)

 ------------------------------------------------------------------------------


 Allocating and initializing 30808MB of RAM...
 Calculation will run on 6 cores.


 Alpha MOs, Restricted
 -- Occupied --                  
******* -180.90 -169.71 -169.71 -169.71  -80.07  -37.95  -33.14
  1 A     2 A     3 A     4 A     5 A     6 A     7 A     8 A                  
-33.138 -33.137 -26.323 -24.328 -24.326 -24.326 -24.320 -24.320
  9 A    10 A    11 A    12 A    13 A    14 A    15 A    16 A                  
-15.619  -7.605  -7.271  -5.507  -5.498  -5.496  -5.495  -5.492
 17 A    18 A    19 A    20 A    21 A    22 A    23 A    24 A                  
 -5.491  -2.431  -2.424  -2.423  -2.406  -2.406  -1.626  -1.183
 25 A    26 A    27 A    28 A    29 A    30 A    31 A    32 A                  
 -0.883  -0.796  -0.701  -0.693  -0.630  -0.513  -0.495  -0.461
 33 A    34 A    35 A    36 A    37 A    38 A    39 A    40 A                  
 -0.376  -0.374
 41 A    42 A                                                                  
 -- Virtual --                   
  0.022   0.032   0.062   0.076   0.090   0.090   0.172   0.206
 43 A    44 A    45 A    46 A    47 A    48 A    49 A    50 A                  
  0.226   0.236   0.246   0.274   0.312   0.323   0.342   0.343
 51 A    52 A    53 A    54 A    55 A    56 A    57 A    58 A                  
  0.344   0.373   0.388   0.430   0.466   0.510   0.570   0.610
 59 A    60 A    61 A    62 A    63 A    64 A    65 A    66 A                  
  0.613   0.632   0.681   0.802   0.847   0.883   0.898   0.934
 67 A    68 A    69 A    70 A    71 A    72 A    73 A    74 A                  
  1.004   1.074   1.111   1.197   1.357   1.403   1.527   1.543
 75 A    76 A    77 A    78 A    79 A    80 A    81 A    82 A                  
  1.572   1.601   1.624   1.632   1.777   1.867   1.920   2.231
 83 A    84 A    85 A    86 A    87 A    88 A    89 A    90 A                  
  2.281   2.390   2.443   2.581   2.958   4.183   4.188   4.216
 91 A    92 A    93 A    94 A    95 A    96 A    97 A    98 A                  
  4.220   4.255   4.298   4.450   4.464   4.480   4.508   4.552
 99 A   100 A   101 A   102 A   103 A   104 A   105 A   106 A                  
  4.592   4.729   4.862   6.513   6.522   6.563   6.896   6.931
107 A   108 A   109 A   110 A   111 A   112 A   113 A   114 A                  
  6.956   7.580  14.701  14.808  14.928  28.949  29.507  29.514
115 A   116 A   117 A   118 A   119 A   120 A   121 A   122 A                  
 29.538  29.854  29.860  29.869  29.890  29.977  36.703  68.738
123 A   124 A   125 A   126 A   127 A   128 A   129 A   130 A                  
130.566 130.571 130.599 154.331 166.1771912.251
131 A   132 A   133 A   134 A   135 A   136 A                                  

 Beta MOs, Restricted
 -- Occupied --                  
******* -180.90 -169.71 -169.71 -169.71  -80.07  -37.95  -33.14
  1 A     2 A     3 A     4 A     5 A     6 A     7 A     8 A                  
-33.138 -33.137 -26.323 -24.328 -24.326 -24.326 -24.320 -24.320
  9 A    10 A    11 A    12 A    13 A    14 A    15 A    16 A                  
-15.619  -7.605  -7.271  -5.507  -5.498  -5.496  -5.495  -5.492
 17 A    18 A    19 A    20 A    21 A    22 A    23 A    24 A                  
 -5.491  -2.431  -2.424  -2.423  -2.406  -2.406  -1.626  -1.183
 25 A    26 A    27 A    28 A    29 A    30 A    31 A    32 A                  
 -0.883  -0.796  -0.701  -0.693  -0.630  -0.513  -0.495  -0.461
 33 A    34 A    35 A    36 A    37 A    38 A    39 A    40 A                  
 -0.376  -0.374
 41 A    42 A                                                                  
 -- Virtual --                   
  0.022   0.032   0.062   0.076   0.090   0.090   0.172   0.206
 43 A    44 A    45 A    46 A    47 A    48 A    49 A    50 A                  
  0.226   0.236   0.246   0.274   0.312   0.323   0.342   0.343
 51 A    52 A    53 A    54 A    55 A    56 A    57 A    58 A                  
  0.344   0.373   0.388   0.430   0.466   0.510   0.570   0.610
 59 A    60 A    61 A    62 A    63 A    64 A    65 A    66 A                  
  0.613   0.632   0.681   0.802   0.847   0.883   0.898   0.934
 67 A    68 A    69 A    70 A    71 A    72 A    73 A    74 A                  
  1.004   1.074   1.111   1.197   1.357   1.403   1.527   1.543
 75 A    76 A    77 A    78 A    79 A    80 A    81 A    82 A                  
  1.572   1.601   1.624   1.632   1.777   1.867   1.920   2.231
 83 A    84 A    85 A    86 A    87 A    88 A    89 A    90 A                  
  2.281   2.390   2.443   2.581   2.958   4.183   4.188   4.216
 91 A    92 A    93 A    94 A    95 A    96 A    97 A    98 A                  
  4.220   4.255   4.298   4.450   4.464   4.480   4.508   4.552
 99 A   100 A   101 A   102 A   103 A   104 A   105 A   106 A                  
  4.592   4.729   4.862   6.513   6.522   6.563   6.896   6.931
107 A   108 A   109 A   110 A   111 A   112 A   113 A   114 A                  
  6.956   7.580  14.701  14.808  14.928  28.949  29.507  29.514
115 A   116 A   117 A   118 A   119 A   120 A   121 A   122 A                  
 29.538  29.854  29.860  29.869  29.890  29.977  36.703  68.738
123 A   124 A   125 A   126 A   127 A   128 A   129 A   130 A                  
130.566 130.571 130.599 154.331 166.1771912.251
131 A   132 A   133 A   134 A   135 A   136 A                                  

 Occupation and symmetry of molecular orbitals

 Point group: C1 (1 irreducible representation).

                           A     All 
 -------------------------------------
 All molecular orbitals:
  - Alpha                  136   136 
  - Beta                   136   136 
 -------------------------------------
 Alpha orbitals:
  - Frozen occupied        25    25  
  - Active occupied        17    17  
  - Active virtual         94    94  
  - Frozen virtual         0     0   
 -------------------------------------
 Beta orbitals:
  - Frozen occupied        25    25  
  - Active occupied        17    17  
  - Active virtual         94    94  
  - Frozen virtual         0     0   
 -------------------------------------

 Import integrals:   CPU 0.00 s  wall 0.00 s

 Import integrals:   CPU 56.03 s  wall 9.70 s

 MP2 amplitudes:   CPU 0.14 s  wall 0.09 s

Running a double precision version
           CCSD T amplitudes will be solved using DIIS.

           Start     Size      MaxIter   EConv     TConv     
           3         7         100       1.00e-07  1.00e-05  
 ------------------------------------------------------------------------------
           Energy (a.u.)   Ediff      Tdiff       Comment
 ------------------------------------------------------------------------------
         -7412.16837052                           
     1   -7412.14681073   2.16e-02   7.53e-01     
     2   -7412.17275605   2.59e-02   1.15e-01     
     3   -7412.17044088   2.32e-03   5.06e-02     
     4   -7412.17324329   2.80e-03   1.80e-02     Switched to DIIS steps.
     5   -7412.17413763   8.94e-04   1.18e-02     
     6   -7412.17422723   8.96e-05   2.80e-03     
     7   -7412.17423233   5.10e-06   1.54e-03     
     8   -7412.17423846   6.13e-06   4.06e-04     
     9   -7412.17424112   2.66e-06   2.75e-04     
    10   -7412.17424059   5.24e-07   7.38e-05     
    11   -7412.17424078   1.88e-07   2.85e-05     
    12   -7412.17424072   6.01e-08   1.75e-05     
    13   -7412.17424067   5.46e-08   6.65e-06     
 ------------------------------------------------------------------------------
         -7412.17424067                           CCSD T converged.

End of double precision
 SCF energy                 = -7411.46040626
 MP2 energy                 = -7412.16837052
 CCSD correlation energy     =    -0.71383441
 CCSD total energy           = -7412.17424067

 CCSD  T1^2 = 0.0164  T2^2 = 0.2515  Leading amplitudes:

 Amplitude    Orbitals with energies
  0.0304       36 (A) A                  ->    43 (A) A                   
              -0.6932                          0.0222                     
  0.0304       36 (A) B                  ->    43 (A) B                   
              -0.6932                          0.0222                     
  0.0287       42 (A) A                  ->    43 (A) A                   
              -0.3737                          0.0222                     
  0.0287       42 (A) B                  ->    43 (A) B                   
              -0.3737                          0.0222                     

 Amplitude    Orbitals with energies
 -0.0627       39 (A) A      39 (A) B    ->    43 (A) A      43 (A) B     
              -0.4949       -0.4949            0.0222        0.0222       
  0.0627       39 (A) A      39 (A) B    ->    43 (A) B      43 (A) A     
              -0.4949       -0.4949            0.0222        0.0222       
  0.0627       39 (A) B      39 (A) A    ->    43 (A) A      43 (A) B     
              -0.4949       -0.4949            0.0222        0.0222       
 -0.0627       39 (A) B      39 (A) A    ->    43 (A) B      43 (A) A     
              -0.4949       -0.4949            0.0222        0.0222       

 Computing CCSD intemediates for later calculations in double precision
 Finished.

Running a double precision version
           CCSD Lambda amplitudes will be solved using DIIS.
           Start     Size      MaxIter   EConv     LConv     
           3         7         100       1.00e-07  1.00e-05  
 ------------------------------------------------------------------------------
            Enorm      Ldiff       Comment
 ------------------------------------------------------------------------------
     1     5.20e-02   3.48e-02     
     2     1.64e-02   7.35e-03     
     3     6.64e-03   1.52e-03     
     4     3.80e-03   1.32e-03     Switched to DIIS steps.
     5     1.08e-03   7.49e-04     
     6     5.58e-04   1.62e-04     
     7     1.86e-04   5.94e-05     
     8     9.02e-05   9.00e-06     
     9     3.53e-05   2.42e-06     
    10     1.64e-05   7.04e-07     
    11     8.20e-06   4.64e-07     
    12     4.09e-06   2.64e-07     
    13     2.16e-06   3.67e-09     
    14     9.29e-07   6.48e-08     
    15     4.56e-07   5.96e-08     
    16     2.14e-07   3.68e-08     
    17     1.06e-07   2.13e-08     
    18     5.22e-08   7.36e-09     
 ------------------------------------------------------------------------------
                                   CCSD Lambda converged.

 Computing density matrices in double precision...
           Orbital response amplitudes will be solved using DIIS.
           Start     Size      MaxIter   EConv     LConv     
           3         7         100       1.00e-06  1.00e-06  
 ------------------------------------------------------------------------------
            Enorm      Ldiff       Comment
 ------------------------------------------------------------------------------
     1     8.75e-02   1.45e-02     
     2     5.01e-02   1.24e-02     
     3     5.83e-02   1.44e-02     
     4     1.46e-02   1.60e-02     Switched to DIIS steps.
     5     2.83e-03   3.75e-03     
     6     9.29e-04   5.68e-04     
     7     5.17e-04   1.42e-04     
     8     1.30e-04   1.27e-04     
     9     2.71e-05   3.37e-06     
    10     9.25e-06   9.61e-08     
    11     3.60e-06   7.32e-07     
    12     1.09e-06   5.30e-08     
    13     2.06e-07   1.62e-07     
 ------------------------------------------------------------------------------
                                   Orbital response converged.

 Computing density matrices... Done.
 CCSD calculation:   CPU 1646.79 s  wall 285.59 s

 Transferring MO TPDM to AO TPDM
 Transferring g2_o1o1o1o1
 Transferring g2_o1o1o1v1
 Transferring g2_o1o1v1v1
 Transferring g2_o1v1o1v1
 Transferring g2_o1v1v1v1
 Transferring g2_v1v1v1v1
 Adding separable TPDM
 Computing TPDM gradient
 --------------------------------------------------------
 2e gradient
  Atom          X               Y               Z
 --------------------------------------------------------
    1        -51.980386       12.364441        0.004497  
    2          3.188937      -22.009865        0.013546  
    3         35.400485       -9.706753       -0.026431  
    4         13.390964       19.352177        0.008388  
 --------------------------------------------------------
 --------------------------------------------------------
 Final gradient
  Atom          X               Y               Z
 --------------------------------------------------------
    1        -51.980386       12.364441        0.004497  
    2          3.188937      -22.009865        0.013546  
    3         35.400485       -9.706753       -0.026431  
    4         13.390964       19.352177        0.008388  
 --------------------------------------------------------
 Analytic gradient from two-electron contribution:   CPU 293.16 s  wall 59.56 s

 Total ccman2 time:   CPU 2000.99 s  wall 356.24 s


 --------------------------------------------------------------

                    Orbital Energies (a.u.)
 --------------------------------------------------------------

 Alpha MOs
 -- Occupied --
********-180.9009-169.7079-169.7065-169.7064 -80.0699 -37.9545 -33.1439
-33.1376 -33.1374 -26.3229 -24.3282 -24.3261 -24.3259 -24.3199 -24.3199
-15.6186  -7.6049  -7.2709  -5.5068  -5.4982  -5.4960  -5.4955  -5.4916
 -5.4910  -2.4312  -2.4241  -2.4234  -2.4060  -2.4060  -1.6257  -1.1829
 -0.8828  -0.7963  -0.7005  -0.6932  -0.6304  -0.5127  -0.4949  -0.4607
 -0.3760  -0.3737
 -- Virtual --
  0.0222   0.0320   0.0621   0.0765   0.0896   0.0904   0.1719   0.2056
  0.2263   0.2364   0.2459   0.2740   0.3123   0.3227   0.3420   0.3433
  0.3445   0.3732   0.3882   0.4304   0.4663   0.5102   0.5695   0.6102
  0.6128   0.6318   0.6806   0.8025   0.8466   0.8834   0.8983   0.9343
  1.0043   1.0742   1.1106   1.1971   1.3574   1.4030   1.5271   1.5431
  1.5721   1.6010   1.6244   1.6317   1.7775   1.8672   1.9196   2.2310
  2.2811   2.3901   2.4435   2.5806   2.9579   4.1826   4.1876   4.2161
  4.2205   4.2553   4.2977   4.4504   4.4636   4.4799   4.5081   4.5517
  4.5923   4.7293   4.8619   6.5128   6.5225   6.5628   6.8955   6.9314
  6.9560   7.5805  14.7009  14.8076  14.9285  28.9494  29.5068  29.5142
 29.5385  29.8536  29.8603  29.8693  29.8904  29.9770  36.7027  68.7381
130.5657 130.5711 130.5991 154.3313 166.17661912.2510
 --------------------------------------------------------------

          Ground-State Mulliken Net Atomic Charges

     Atom                 Charge (a.u.)
  ----------------------------------------
      1 I                     0.190371
      2 N                    -0.469176
      3 P                     0.518541
      4 F                    -0.239737
  ----------------------------------------
  Sum of atomic charges =     0.000000

 -----------------------------------------------------------------
                    Cartesian Multipole Moments
 -----------------------------------------------------------------
    Charge (ESU x 10^10)
                -0.0000
    Dipole Moment (Debye)
         X      -0.1829      Y       0.0747      Z       0.0021
       Tot       0.1976
    Quadrupole Moments (Debye-Ang)
        XX     -46.6017     XY      -4.0049     YY     -56.1902
        XZ      -0.0036     YZ      -0.0009     ZZ     -50.9614
    Octopole Moments (Debye-Ang^2)
       XXX      35.7101    XXY      -0.3940    XYY      17.7377
       YYY     -11.9895    XXZ      -0.0050    XYZ       0.0014
       YYZ      -0.0119    XZZ       7.6327    YZZ      -3.7469
       ZZZ      -0.0332
    Hexadecapole Moments (Debye-Ang^3)
      XXXX    -750.2730   XXXY      -8.1945   XXYY    -166.9829
      XYYY       9.9315   YYYY    -166.3517   XXXZ       0.0738
      XXYZ      -0.0126   XYYZ       0.0263   YYYZ      -0.0167
      XXZZ    -136.8249   XYZZ       5.1406   YYZZ     -37.8894
      XZZZ       0.0737   YZZZ      -0.0187   ZZZZ     -65.7980
 -----------------------------------------------------------------
 DrvMan completing analytic gradient of the correlated energy
 Correlated dipole moment
            1
    1  -0.0719638
    2   0.0293972
    3   0.0008401
 Energy read as -7412.174240665
 Full Analytical Gradient: (in a.u., or Hartree/Bohr)
             1             2             3             4
    1    0.00010562   -0.00028297    0.00016487    0.00001248
    2    0.00000309   -0.00014835    0.00010023    0.00004503
    3    0.00002049   -0.00004640    0.00004620   -0.00002030
 Gradient time:  CPU 0.82 s  wall 0.83 s
 ----------------------------------------------------------------
             Standard Nuclear Orientation (Angstroms)
    I     Atom           X                Y                Z
 ----------------------------------------------------------------
    1      I       1.0872034382    -0.0606823277     0.0000000000
    2      N      -0.7017169915     0.9435965005    -0.0000000000
    3      P      -2.1679879742     0.4680394558    -0.0000000000
    4      F      -2.2423270743    -1.1566226637     0.0000000000
 ----------------------------------------------------------------
 Nuclear Repulsion Energy =   388.0449940927 hartrees
 There are       42 alpha and       42 beta electrons

                       Distance Matrix (Angstroms)
             I (  1)   N (  2)   P (  3)
   N (  2)  2.051539
   P (  3)  3.297850  1.541462
   F (  4)  3.505262  2.604688  1.626362

 Requested basis set is 6-311++G(d,p)
 There are 49 shells and 136 basis functions
 A cutoff of  1.0D-14 yielded   1044 shell pairs
 There are      8480 function pairs (      9521 Cartesian)
 Smallest overlap matrix eigenvalue = 2.39E-03
 Guess MOs from SCF MO coefficient file

 -----------------------------------------------------------------------
  General SCF calculation program by
  Eric Jon Sundstrom, Paul Horn, Yuezhi Mao, Dmitri Zuev, Alec White,
  David Stuck, Shaama M.S., Shane Yost, Joonho Lee, David Small,
  Daniel Levine, Susi Lehtola, Hugh Burton, Evgeny Epifanovsky
 -----------------------------------------------------------------------
 Hartree-Fock
 using 6 threads for integral computing
 -------------------------------------------------------
 OpenMP Integral computing Module                
 Release: version 2.0, May 2017, Q-Chem Inc. Pleasanton 
 -------------------------------------------------------
 A restricted SCF calculation will be
 performed using DIIS
 SCF converges when DIIS error is below 1.0e-08
 ---------------------------------------
  Cycle       Energy         DIIS error
 ---------------------------------------
    1   -7411.4604110690      1.23e-05  
    2   -7411.4604116113      3.41e-06  
    3   -7411.4604116808      1.00e-06  
    4   -7411.4604116858      6.55e-07  
    5   -7411.4604116875      2.04e-07  
    6   -7411.4604116880      8.61e-08  
    7   -7411.4604116880      3.07e-08  
    8   -7411.4604116880      1.02e-08  
    9   -7411.4604116881      3.68e-09  Convergence criterion met
 ---------------------------------------
 SCF time:   CPU 6.59s  wall 2.00s 
 SCF   energy in the final basis set =    -7411.4604116881
 Total energy in the final basis set =    -7411.4604116881


 ------------------------------------------------------------------------------

   CCMAN2: suite of methods based on coupled cluster
           and equation of motion theories.

   Components:
   * libvmm-1.3-trunk
     by Evgeny Epifanovsky, Ilya Kaliman.
   * libtensor-2.5-trunk
     by Evgeny Epifanovsky, Michael Wormit, Dmitry Zuev, Sam Manzer, 
        Ilya Kaliman.
   * libcc-2.5-trunk
     by Evgeny Epifanovsky, Arik Landau, Tomasz Kus, Kirill Khistyaev, 
        Dmitry Zuev, Prashant Manohar, Xintian Feng, Anna Krylov, 
        Matthew Goldey, Alec White, Thomas Jagau, Kaushik Nanda, 
        Anastasia Gunina, Alexander Kunitsa, Joonho Lee.

   CCMAN original authors:
   Anna I. Krylov, C. David Sherrill, Steven R. Gwaltney,
   Edward F. C. Byrd (2000)
   Sergey V. Levchenko, Lyudmila V. Slipchenko, Tao Wang,
   Ana-Maria C. Cristian (2003)
   Piotr A. Pieniazek, C. Melania Oana, Evgeny Epifanovsky (2007)
   Prashant Manohar (2009)

 ------------------------------------------------------------------------------


 Allocating and initializing 30808MB of RAM...
 Calculation will run on 6 cores.


 Alpha MOs, Restricted
 -- Occupied --                  
******* -180.90 -169.71 -169.71 -169.71  -80.07  -37.95  -33.14
  1 A     2 A     3 A     4 A     5 A     6 A     7 A     8 A                  
-33.138 -33.137 -26.323 -24.328 -24.326 -24.326 -24.320 -24.320
  9 A    10 A    11 A    12 A    13 A    14 A    15 A    16 A                  
-15.619  -7.605  -7.271  -5.507  -5.498  -5.496  -5.495  -5.492
 17 A    18 A    19 A    20 A    21 A    22 A    23 A    24 A                  
 -5.491  -2.431  -2.424  -2.423  -2.406  -2.406  -1.626  -1.183
 25 A    26 A    27 A    28 A    29 A    30 A    31 A    32 A                  
 -0.883  -0.796  -0.701  -0.693  -0.630  -0.513  -0.495  -0.461
 33 A    34 A    35 A    36 A    37 A    38 A    39 A    40 A                  
 -0.376  -0.374
 41 A    42 A                                                                  
 -- Virtual --                   
  0.022   0.032   0.062   0.076   0.090   0.090   0.172   0.206
 43 A    44 A    45 A    46 A    47 A    48 A    49 A    50 A                  
  0.226   0.236   0.246   0.274   0.312   0.323   0.342   0.343
 51 A    52 A    53 A    54 A    55 A    56 A    57 A    58 A                  
  0.344   0.373   0.388   0.430   0.466   0.510   0.570   0.610
 59 A    60 A    61 A    62 A    63 A    64 A    65 A    66 A                  
  0.613   0.632   0.681   0.802   0.847   0.883   0.898   0.934
 67 A    68 A    69 A    70 A    71 A    72 A    73 A    74 A                  
  1.004   1.074   1.111   1.197   1.357   1.403   1.527   1.543
 75 A    76 A    77 A    78 A    79 A    80 A    81 A    82 A                  
  1.572   1.601   1.624   1.632   1.777   1.867   1.920   2.231
 83 A    84 A    85 A    86 A    87 A    88 A    89 A    90 A                  
  2.281   2.390   2.443   2.581   2.958   4.183   4.188   4.216
 91 A    92 A    93 A    94 A    95 A    96 A    97 A    98 A                  
  4.221   4.255   4.298   4.450   4.464   4.480   4.508   4.552
 99 A   100 A   101 A   102 A   103 A   104 A   105 A   106 A                  
  4.592   4.729   4.862   6.513   6.522   6.563   6.896   6.931
107 A   108 A   109 A   110 A   111 A   112 A   113 A   114 A                  
  6.956   7.580  14.701  14.808  14.928  28.949  29.507  29.514
115 A   116 A   117 A   118 A   119 A   120 A   121 A   122 A                  
 29.538  29.854  29.860  29.869  29.890  29.977  36.703  68.738
123 A   124 A   125 A   126 A   127 A   128 A   129 A   130 A                  
130.566 130.571 130.599 154.331 166.1771912.251
131 A   132 A   133 A   134 A   135 A   136 A                                  

 Beta MOs, Restricted
 -- Occupied --                  
******* -180.90 -169.71 -169.71 -169.71  -80.07  -37.95  -33.14
  1 A     2 A     3 A     4 A     5 A     6 A     7 A     8 A                  
-33.138 -33.137 -26.323 -24.328 -24.326 -24.326 -24.320 -24.320
  9 A    10 A    11 A    12 A    13 A    14 A    15 A    16 A                  
-15.619  -7.605  -7.271  -5.507  -5.498  -5.496  -5.495  -5.492
 17 A    18 A    19 A    20 A    21 A    22 A    23 A    24 A                  
 -5.491  -2.431  -2.424  -2.423  -2.406  -2.406  -1.626  -1.183
 25 A    26 A    27 A    28 A    29 A    30 A    31 A    32 A                  
 -0.883  -0.796  -0.701  -0.693  -0.630  -0.513  -0.495  -0.461
 33 A    34 A    35 A    36 A    37 A    38 A    39 A    40 A                  
 -0.376  -0.374
 41 A    42 A                                                                  
 -- Virtual --                   
  0.022   0.032   0.062   0.076   0.090   0.090   0.172   0.206
 43 A    44 A    45 A    46 A    47 A    48 A    49 A    50 A                  
  0.226   0.236   0.246   0.274   0.312   0.323   0.342   0.343
 51 A    52 A    53 A    54 A    55 A    56 A    57 A    58 A                  
  0.344   0.373   0.388   0.430   0.466   0.510   0.570   0.610
 59 A    60 A    61 A    62 A    63 A    64 A    65 A    66 A                  
  0.613   0.632   0.681   0.802   0.847   0.883   0.898   0.934
 67 A    68 A    69 A    70 A    71 A    72 A    73 A    74 A                  
  1.004   1.074   1.111   1.197   1.357   1.403   1.527   1.543
 75 A    76 A    77 A    78 A    79 A    80 A    81 A    82 A                  
  1.572   1.601   1.624   1.632   1.777   1.867   1.920   2.231
 83 A    84 A    85 A    86 A    87 A    88 A    89 A    90 A                  
  2.281   2.390   2.443   2.581   2.958   4.183   4.188   4.216
 91 A    92 A    93 A    94 A    95 A    96 A    97 A    98 A                  
  4.221   4.255   4.298   4.450   4.464   4.480   4.508   4.552
 99 A   100 A   101 A   102 A   103 A   104 A   105 A   106 A                  
  4.592   4.729   4.862   6.513   6.522   6.563   6.896   6.931
107 A   108 A   109 A   110 A   111 A   112 A   113 A   114 A                  
  6.956   7.580  14.701  14.808  14.928  28.949  29.507  29.514
115 A   116 A   117 A   118 A   119 A   120 A   121 A   122 A                  
 29.538  29.854  29.860  29.869  29.890  29.977  36.703  68.738
123 A   124 A   125 A   126 A   127 A   128 A   129 A   130 A                  
130.566 130.571 130.599 154.331 166.1771912.251
131 A   132 A   133 A   134 A   135 A   136 A                                  

 Occupation and symmetry of molecular orbitals

 Point group: C1 (1 irreducible representation).

                           A     All 
 -------------------------------------
 All molecular orbitals:
  - Alpha                  136   136 
  - Beta                   136   136 
 -------------------------------------
 Alpha orbitals:
  - Frozen occupied        25    25  
  - Active occupied        17    17  
  - Active virtual         94    94  
  - Frozen virtual         0     0   
 -------------------------------------
 Beta orbitals:
  - Frozen occupied        25    25  
  - Active occupied        17    17  
  - Active virtual         94    94  
  - Frozen virtual         0     0   
 -------------------------------------

 Import integrals:   CPU 0.00 s  wall 0.00 s

 Import integrals:   CPU 56.18 s  wall 9.71 s

 MP2 amplitudes:   CPU 0.14 s  wall 0.09 s

Running a double precision version
           CCSD T amplitudes will be solved using DIIS.

           Start     Size      MaxIter   EConv     TConv     
           3         7         100       1.00e-07  1.00e-05  
 ------------------------------------------------------------------------------
           Energy (a.u.)   Ediff      Tdiff       Comment
 ------------------------------------------------------------------------------
         -7412.16836579                           
     1   -7412.14681297   2.16e-02   7.53e-01     
     2   -7412.17275508   2.59e-02   1.15e-01     
     3   -7412.17044149   2.31e-03   5.06e-02     
     4   -7412.17324338   2.80e-03   1.80e-02     Switched to DIIS steps.
     5   -7412.17413764   8.94e-04   1.18e-02     
     6   -7412.17422720   8.96e-05   2.80e-03     
     7   -7412.17423229   5.09e-06   1.54e-03     
     8   -7412.17423842   6.13e-06   4.05e-04     
     9   -7412.17424108   2.66e-06   2.75e-04     
    10   -7412.17424055   5.24e-07   7.38e-05     
    11   -7412.17424074   1.88e-07   2.85e-05     
    12   -7412.17424068   5.99e-08   1.75e-05     
    13   -7412.17424063   5.45e-08   6.65e-06     
 ------------------------------------------------------------------------------
         -7412.17424063                           CCSD T converged.

End of double precision
 SCF energy                 = -7411.46041169
 MP2 energy                 = -7412.16836579
 CCSD correlation energy     =    -0.71382894
 CCSD total energy           = -7412.17424063

 CCSD  T1^2 = 0.0164  T2^2 = 0.2515  Leading amplitudes:

 Amplitude    Orbitals with energies
  0.0304       36 (A) A                  ->    43 (A) A                   
              -0.6932                          0.0222                     
  0.0304       36 (A) B                  ->    43 (A) B                   
              -0.6932                          0.0222                     
 -0.0287       42 (A) A                  ->    43 (A) A                   
              -0.3737                          0.0222                     
 -0.0287       42 (A) B                  ->    43 (A) B                   
              -0.3737                          0.0222                     

 Amplitude    Orbitals with energies
 -0.0627       39 (A) A      39 (A) B    ->    43 (A) A      43 (A) B     
              -0.4948       -0.4948            0.0222        0.0222       
  0.0627       39 (A) A      39 (A) B    ->    43 (A) B      43 (A) A     
              -0.4948       -0.4948            0.0222        0.0222       
  0.0627       39 (A) B      39 (A) A    ->    43 (A) A      43 (A) B     
              -0.4948       -0.4948            0.0222        0.0222       
 -0.0627       39 (A) B      39 (A) A    ->    43 (A) B      43 (A) A     
              -0.4948       -0.4948            0.0222        0.0222       

 Computing CCSD intemediates for later calculations in double precision
 Finished.

Running a double precision version
           CCSD Lambda amplitudes will be solved using DIIS.
           Start     Size      MaxIter   EConv     LConv     
           3         7         100       1.00e-07  1.00e-05  
 ------------------------------------------------------------------------------
            Enorm      Ldiff       Comment
 ------------------------------------------------------------------------------
     1     5.20e-02   3.48e-02     
     2     1.64e-02   7.35e-03     
     3     6.64e-03   1.52e-03     
     4     3.80e-03   1.32e-03     Switched to DIIS steps.
     5     1.08e-03   7.49e-04     
     6     5.58e-04   1.62e-04     
     7     1.86e-04   5.94e-05     
     8     9.02e-05   8.99e-06     
     9     3.53e-05   2.42e-06     
    10     1.64e-05   7.02e-07     
    11     8.20e-06   4.64e-07     
    12     4.09e-06   2.64e-07     
    13     2.16e-06   3.88e-09     
    14     9.29e-07   6.49e-08     
    15     4.56e-07   5.97e-08     
    16     2.14e-07   3.68e-08     
    17     1.06e-07   2.13e-08     
    18     5.22e-08   7.36e-09     
 ------------------------------------------------------------------------------
                                   CCSD Lambda converged.

 Computing density matrices in double precision...
           Orbital response amplitudes will be solved using DIIS.
           Start     Size      MaxIter   EConv     LConv     
           3         7         100       1.00e-06  1.00e-06  
 ------------------------------------------------------------------------------
            Enorm      Ldiff       Comment
 ------------------------------------------------------------------------------
     1     8.75e-02   1.45e-02     
     2     5.01e-02   1.24e-02     
     3     5.83e-02   1.44e-02     
     4     1.46e-02   1.60e-02     Switched to DIIS steps.
     5     2.83e-03   3.75e-03     
     6     9.29e-04   5.68e-04     
     7     5.17e-04   1.42e-04     
     8     1.30e-04   1.27e-04     
     9     2.71e-05   3.37e-06     
    10     9.25e-06   9.68e-08     
    11     3.60e-06   7.32e-07     
    12     1.09e-06   5.28e-08     
    13     2.06e-07   1.62e-07     
 ------------------------------------------------------------------------------
                                   Orbital response converged.

 Computing density matrices... Done.
 CCSD calculation:   CPU 1643.42 s  wall 285.03 s

 Transferring MO TPDM to AO TPDM
 Transferring g2_o1o1o1o1
 Transferring g2_o1o1o1v1
 Transferring g2_o1o1v1v1
 Transferring g2_o1v1o1v1
 Transferring g2_o1v1v1v1
 Transferring g2_v1v1v1v1
 Adding separable TPDM
 Computing TPDM gradient
 --------------------------------------------------------
 2e gradient
  Atom          X               Y               Z
 --------------------------------------------------------
    1        -51.986254       12.362082        0.000002  
    2          3.189763      -22.008805       -0.000003  
    3         35.411024       -9.710238        0.000001  
    4         13.385467       19.356962        0.000000  
 --------------------------------------------------------
 --------------------------------------------------------
 Final gradient
  Atom          X               Y               Z
 --------------------------------------------------------
    1        -51.986254       12.362082        0.000002  
    2          3.189763      -22.008805       -0.000003  
    3         35.411024       -9.710238        0.000001  
    4         13.385467       19.356962        0.000000  
 --------------------------------------------------------
 Analytic gradient from two-electron contribution:   CPU 297.99 s  wall 64.81 s

 Total ccman2 time:   CPU 2003.24 s  wall 361.02 s


 --------------------------------------------------------------

                    Orbital Energies (a.u.)
 --------------------------------------------------------------

 Alpha MOs
 -- Occupied --
********-180.9009-169.7078-169.7064-169.7064 -80.0699 -37.9545 -33.1439
-33.1376 -33.1374 -26.3228 -24.3282 -24.3261 -24.3259 -24.3199 -24.3199
-15.6186  -7.6048  -7.2709  -5.5068  -5.4982  -5.4960  -5.4955  -5.4916
 -5.4910  -2.4312  -2.4240  -2.4234  -2.4060  -2.4060  -1.6257  -1.1829
 -0.8828  -0.7963  -0.7005  -0.6932  -0.6304  -0.5127  -0.4948  -0.4608
 -0.3760  -0.3737
 -- Virtual --
  0.0222   0.0320   0.0621   0.0765   0.0896   0.0904   0.1719   0.2056
  0.2263   0.2365   0.2460   0.2740   0.3123   0.3228   0.3420   0.3433
  0.3445   0.3733   0.3882   0.4304   0.4663   0.5101   0.5695   0.6102
  0.6129   0.6318   0.6807   0.8024   0.8465   0.8834   0.8983   0.9343
  1.0043   1.0742   1.1107   1.1971   1.3575   1.4031   1.5272   1.5431
  1.5721   1.6010   1.6244   1.6318   1.7775   1.8673   1.9196   2.2310
  2.2811   2.3901   2.4435   2.5806   2.9579   4.1826   4.1876   4.2161
  4.2205   4.2553   4.2978   4.4504   4.4636   4.4800   4.5081   4.5517
  4.5924   4.7293   4.8619   6.5128   6.5225   6.5628   6.8955   6.9314
  6.9560   7.5805  14.7009  14.8077  14.9285  28.9495  29.5068  29.5142
 29.5385  29.8536  29.8603  29.8693  29.8904  29.9770  36.7027  68.7381
130.5657 130.5711 130.5991 154.3314 166.17671912.2511
 --------------------------------------------------------------

          Ground-State Mulliken Net Atomic Charges

     Atom                 Charge (a.u.)
  ----------------------------------------
      1 I                     0.190409
      2 N                    -0.469247
      3 P                     0.518648
      4 F                    -0.239809
  ----------------------------------------
  Sum of atomic charges =    -0.000000

 -----------------------------------------------------------------
                    Cartesian Multipole Moments
 -----------------------------------------------------------------
    Charge (ESU x 10^10)
                 0.0000
    Dipole Moment (Debye)
         X      -0.1848      Y       0.0748      Z      -0.0000
       Tot       0.1994
    Quadrupole Moments (Debye-Ang)
        XX     -46.5936     XY      -4.0046     YY     -56.1903
        XZ       0.0000     YZ      -0.0000     ZZ     -50.9612
    Octopole Moments (Debye-Ang^2)
       XXX      35.6680    XXY      -0.3982    XYY      17.7279
       YYY     -11.9901    XXZ       0.0000    XYZ      -0.0000
       YYZ       0.0000    XZZ       7.6273    YZZ      -3.7469
       ZZZ      -0.0000
    Hexadecapole Moments (Debye-Ang^3)
      XXXX    -750.0545   XXXY      -8.1599   XXYY    -166.9433
      XYYY       9.9468   YYYY    -166.3533   XXXZ       0.0000
      XXYZ      -0.0000   XYYZ       0.0000   YYYZ      -0.0000
      XXZZ    -136.8007   XYZZ       5.1460   YYZZ     -37.8894
      XZZZ       0.0000   YZZZ      -0.0000   ZZZZ     -65.7976
 -----------------------------------------------------------------
 DrvMan completing analytic gradient of the correlated energy
 Correlated dipole moment
            1
    1  -0.0727121
    2   0.0294444
    3  -0.0000000
 Energy read as -7412.174240627
 Full Analytical Gradient: (in a.u., or Hartree/Bohr)
             1             2             3             4
    1    0.00011779   -0.00028858    0.00009604    0.00007475
    2   -0.00000026   -0.00021428    0.00013357    0.00008098
    3   -0.00000002    0.00000002   -0.00000000    0.00000000
 Gradient time:  CPU 0.79 s  wall 0.80 s
 ----------------------------------------------------------------
             Standard Nuclear Orientation (Angstroms)
    I     Atom           X                Y                Z
 ----------------------------------------------------------------
    1      I       1.0872034382    -0.0606823277     0.0000000000
    2      N      -0.7017169915     0.9435965005    -0.0000000000
    3      P      -2.1679879742     0.4680394558    -0.0000000000
    4      F      -2.2443270743    -1.1566226637     0.0000000000
 ----------------------------------------------------------------
 Nuclear Repulsion Energy =   387.9976717224 hartrees
 There are       42 alpha and       42 beta electrons

                       Distance Matrix (Angstroms)
             I (  1)   N (  2)   P (  3)
   N (  2)  2.051539
   P (  3)  3.297850  1.541462
   F (  4)  3.507161  2.605872  1.626455

 Requested basis set is 6-311++G(d,p)
 There are 49 shells and 136 basis functions
 A cutoff of  1.0D-14 yielded   1044 shell pairs
 There are      8480 function pairs (      9521 Cartesian)
 Smallest overlap matrix eigenvalue = 2.39E-03
 Guess MOs from SCF MO coefficient file

 -----------------------------------------------------------------------
  General SCF calculation program by
  Eric Jon Sundstrom, Paul Horn, Yuezhi Mao, Dmitri Zuev, Alec White,
  David Stuck, Shaama M.S., Shane Yost, Joonho Lee, David Small,
  Daniel Levine, Susi Lehtola, Hugh Burton, Evgeny Epifanovsky
 -----------------------------------------------------------------------
 Hartree-Fock
 using 6 threads for integral computing
 -------------------------------------------------------
 OpenMP Integral computing Module                
 Release: version 2.0, May 2017, Q-Chem Inc. Pleasanton 
 -------------------------------------------------------
 A restricted SCF calculation will be
 performed using DIIS
 SCF converges when DIIS error is below 1.0e-08
 ---------------------------------------
  Cycle       Energy         DIIS error
 ---------------------------------------
    1   -7411.4604001838      1.34e-05  
    2   -7411.4604007577      3.57e-06  
    3   -7411.4604008173      1.40e-06  
    4   -7411.4604008225      7.06e-07  
    5   -7411.4604008241      1.31e-07  
    6   -7411.4604008242      6.35e-08  
    7   -7411.4604008243      3.23e-08  
    8   -7411.4604008243      1.29e-08  
    9   -7411.4604008242      4.60e-09  Convergence criterion met
 ---------------------------------------
 SCF time:   CPU 6.55s  wall 2.00s 
 SCF   energy in the final basis set =    -7411.4604008242
 Total energy in the final basis set =    -7411.4604008242


 ------------------------------------------------------------------------------

   CCMAN2: suite of methods based on coupled cluster
           and equation of motion theories.

   Components:
   * libvmm-1.3-trunk
     by Evgeny Epifanovsky, Ilya Kaliman.
   * libtensor-2.5-trunk
     by Evgeny Epifanovsky, Michael Wormit, Dmitry Zuev, Sam Manzer, 
        Ilya Kaliman.
   * libcc-2.5-trunk
     by Evgeny Epifanovsky, Arik Landau, Tomasz Kus, Kirill Khistyaev, 
        Dmitry Zuev, Prashant Manohar, Xintian Feng, Anna Krylov, 
        Matthew Goldey, Alec White, Thomas Jagau, Kaushik Nanda, 
        Anastasia Gunina, Alexander Kunitsa, Joonho Lee.

   CCMAN original authors:
   Anna I. Krylov, C. David Sherrill, Steven R. Gwaltney,
   Edward F. C. Byrd (2000)
   Sergey V. Levchenko, Lyudmila V. Slipchenko, Tao Wang,
   Ana-Maria C. Cristian (2003)
   Piotr A. Pieniazek, C. Melania Oana, Evgeny Epifanovsky (2007)
   Prashant Manohar (2009)

 ------------------------------------------------------------------------------


 Allocating and initializing 30808MB of RAM...
 Calculation will run on 6 cores.


 Alpha MOs, Restricted
 -- Occupied --                  
******* -180.90 -169.71 -169.71 -169.71  -80.07  -37.95  -33.14
  1 A     2 A     3 A     4 A     5 A     6 A     7 A     8 A                  
-33.138 -33.137 -26.323 -24.328 -24.326 -24.326 -24.320 -24.320
  9 A    10 A    11 A    12 A    13 A    14 A    15 A    16 A                  
-15.619  -7.605  -7.271  -5.507  -5.498  -5.496  -5.495  -5.492
 17 A    18 A    19 A    20 A    21 A    22 A    23 A    24 A                  
 -5.491  -2.431  -2.424  -2.423  -2.406  -2.406  -1.626  -1.183
 25 A    26 A    27 A    28 A    29 A    30 A    31 A    32 A                  
 -0.883  -0.796  -0.700  -0.693  -0.630  -0.513  -0.495  -0.461
 33 A    34 A    35 A    36 A    37 A    38 A    39 A    40 A                  
 -0.376  -0.374
 41 A    42 A                                                                  
 -- Virtual --                   
  0.022   0.032   0.062   0.076   0.090   0.090   0.172   0.206
 43 A    44 A    45 A    46 A    47 A    48 A    49 A    50 A                  
  0.226   0.236   0.246   0.274   0.312   0.323   0.342   0.343
 51 A    52 A    53 A    54 A    55 A    56 A    57 A    58 A                  
  0.344   0.373   0.388   0.430   0.466   0.510   0.569   0.610
 59 A    60 A    61 A    62 A    63 A    64 A    65 A    66 A                  
  0.613   0.632   0.681   0.802   0.847   0.883   0.898   0.934
 67 A    68 A    69 A    70 A    71 A    72 A    73 A    74 A                  
  1.004   1.074   1.111   1.197   1.357   1.403   1.527   1.543
 75 A    76 A    77 A    78 A    79 A    80 A    81 A    82 A                  
  1.572   1.601   1.624   1.632   1.777   1.867   1.920   2.231
 83 A    84 A    85 A    86 A    87 A    88 A    89 A    90 A                  
  2.281   2.390   2.443   2.581   2.958   4.183   4.188   4.216
 91 A    92 A    93 A    94 A    95 A    96 A    97 A    98 A                  
  4.220   4.255   4.298   4.450   4.464   4.480   4.508   4.552
 99 A   100 A   101 A   102 A   103 A   104 A   105 A   106 A                  
  4.592   4.729   4.862   6.513   6.522   6.563   6.896   6.931
107 A   108 A   109 A   110 A   111 A   112 A   113 A   114 A                  
  6.956   7.580  14.701  14.808  14.929  28.949  29.507  29.514
115 A   116 A   117 A   118 A   119 A   120 A   121 A   122 A                  
 29.538  29.854  29.860  29.869  29.890  29.977  36.703  68.738
123 A   124 A   125 A   126 A   127 A   128 A   129 A   130 A                  
130.566 130.571 130.599 154.331 166.1771912.251
131 A   132 A   133 A   134 A   135 A   136 A                                  

 Beta MOs, Restricted
 -- Occupied --                  
******* -180.90 -169.71 -169.71 -169.71  -80.07  -37.95  -33.14
  1 A     2 A     3 A     4 A     5 A     6 A     7 A     8 A                  
-33.138 -33.137 -26.323 -24.328 -24.326 -24.326 -24.320 -24.320
  9 A    10 A    11 A    12 A    13 A    14 A    15 A    16 A                  
-15.619  -7.605  -7.271  -5.507  -5.498  -5.496  -5.495  -5.492
 17 A    18 A    19 A    20 A    21 A    22 A    23 A    24 A                  
 -5.491  -2.431  -2.424  -2.423  -2.406  -2.406  -1.626  -1.183
 25 A    26 A    27 A    28 A    29 A    30 A    31 A    32 A                  
 -0.883  -0.796  -0.700  -0.693  -0.630  -0.513  -0.495  -0.461
 33 A    34 A    35 A    36 A    37 A    38 A    39 A    40 A                  
 -0.376  -0.374
 41 A    42 A                                                                  
 -- Virtual --                   
  0.022   0.032   0.062   0.076   0.090   0.090   0.172   0.206
 43 A    44 A    45 A    46 A    47 A    48 A    49 A    50 A                  
  0.226   0.236   0.246   0.274   0.312   0.323   0.342   0.343
 51 A    52 A    53 A    54 A    55 A    56 A    57 A    58 A                  
  0.344   0.373   0.388   0.430   0.466   0.510   0.569   0.610
 59 A    60 A    61 A    62 A    63 A    64 A    65 A    66 A                  
  0.613   0.632   0.681   0.802   0.847   0.883   0.898   0.934
 67 A    68 A    69 A    70 A    71 A    72 A    73 A    74 A                  
  1.004   1.074   1.111   1.197   1.357   1.403   1.527   1.543
 75 A    76 A    77 A    78 A    79 A    80 A    81 A    82 A                  
  1.572   1.601   1.624   1.632   1.777   1.867   1.920   2.231
 83 A    84 A    85 A    86 A    87 A    88 A    89 A    90 A                  
  2.281   2.390   2.443   2.581   2.958   4.183   4.188   4.216
 91 A    92 A    93 A    94 A    95 A    96 A    97 A    98 A                  
  4.220   4.255   4.298   4.450   4.464   4.480   4.508   4.552
 99 A   100 A   101 A   102 A   103 A   104 A   105 A   106 A                  
  4.592   4.729   4.862   6.513   6.522   6.563   6.896   6.931
107 A   108 A   109 A   110 A   111 A   112 A   113 A   114 A                  
  6.956   7.580  14.701  14.808  14.929  28.949  29.507  29.514
115 A   116 A   117 A   118 A   119 A   120 A   121 A   122 A                  
 29.538  29.854  29.860  29.869  29.890  29.977  36.703  68.738
123 A   124 A   125 A   126 A   127 A   128 A   129 A   130 A                  
130.566 130.571 130.599 154.331 166.1771912.251
131 A   132 A   133 A   134 A   135 A   136 A                                  

 Occupation and symmetry of molecular orbitals

 Point group: C1 (1 irreducible representation).

                           A     All 
 -------------------------------------
 All molecular orbitals:
  - Alpha                  136   136 
  - Beta                   136   136 
 -------------------------------------
 Alpha orbitals:
  - Frozen occupied        25    25  
  - Active occupied        17    17  
  - Active virtual         94    94  
  - Frozen virtual         0     0   
 -------------------------------------
 Beta orbitals:
  - Frozen occupied        25    25  
  - Active occupied        17    17  
  - Active virtual         94    94  
  - Frozen virtual         0     0   
 -------------------------------------

 Import integrals:   CPU 0.00 s  wall 0.00 s

 Import integrals:   CPU 56.94 s  wall 9.98 s

 MP2 amplitudes:   CPU 0.21 s  wall 0.42 s

Running a double precision version
           CCSD T amplitudes will be solved using DIIS.

           Start     Size      MaxIter   EConv     TConv     
           3         7         100       1.00e-07  1.00e-05  
 ------------------------------------------------------------------------------
           Energy (a.u.)   Ediff      Tdiff       Comment
 ------------------------------------------------------------------------------
         -7412.16837521                           
     1   -7412.14680847   2.16e-02   7.53e-01     
     2   -7412.17275698   2.59e-02   1.15e-01     
     3   -7412.17044025   2.32e-03   5.06e-02     
     4   -7412.17324316   2.80e-03   1.80e-02     Switched to DIIS steps.
     5   -7412.17413760   8.94e-04   1.18e-02     
     6   -7412.17422723   8.96e-05   2.80e-03     
     7   -7412.17423234   5.11e-06   1.54e-03     
     8   -7412.17423846   6.13e-06   4.06e-04     
     9   -7412.17424113   2.66e-06   2.75e-04     
    10   -7412.17424060   5.25e-07   7.38e-05     
    11   -7412.17424079   1.89e-07   2.85e-05     
    12   -7412.17424073   6.02e-08   1.75e-05     
    13   -7412.17424068   5.46e-08   6.65e-06     
 ------------------------------------------------------------------------------
         -7412.17424068                           CCSD T converged.

End of double precision
 SCF energy                 = -7411.46040082
 MP2 energy                 = -7412.16837521
 CCSD correlation energy     =    -0.71383985
 CCSD total energy           = -7412.17424068

 CCSD  T1^2 = 0.0165  T2^2 = 0.2515  Leading amplitudes:

 Amplitude    Orbitals with energies
  0.0304       36 (A) A                  ->    43 (A) A                   
              -0.6932                          0.0222                     
  0.0304       36 (A) B                  ->    43 (A) B                   
              -0.6932                          0.0222                     
 -0.0287       42 (A) A                  ->    43 (A) A                   
              -0.3737                          0.0222                     
 -0.0287       42 (A) B                  ->    43 (A) B                   
              -0.3737                          0.0222                     

 Amplitude    Orbitals with energies
 -0.0627       39 (A) A      39 (A) B    ->    43 (A) A      43 (A) B     
              -0.4949       -0.4949            0.0222        0.0222       
  0.0627       39 (A) A      39 (A) B    ->    43 (A) B      43 (A) A     
              -0.4949       -0.4949            0.0222        0.0222       
  0.0627       39 (A) B      39 (A) A    ->    43 (A) A      43 (A) B     
              -0.4949       -0.4949            0.0222        0.0222       
 -0.0627       39 (A) B      39 (A) A    ->    43 (A) B      43 (A) A     
              -0.4949       -0.4949            0.0222        0.0222       

 Computing CCSD intemediates for later calculations in double precision
 Finished.

Running a double precision version
           CCSD Lambda amplitudes will be solved using DIIS.
           Start     Size      MaxIter   EConv     LConv     
           3         7         100       1.00e-07  1.00e-05  
 ------------------------------------------------------------------------------
            Enorm      Ldiff       Comment
 ------------------------------------------------------------------------------
     1     5.21e-02   3.48e-02     
     2     1.64e-02   7.35e-03     
     3     6.64e-03   1.52e-03     
     4     3.80e-03   1.32e-03     Switched to DIIS steps.
     5     1.08e-03   7.49e-04     
     6     5.58e-04   1.62e-04     
     7     1.86e-04   5.94e-05     
     8     9.03e-05   9.01e-06     
     9     3.53e-05   2.43e-06     
    10     1.64e-05   7.06e-07     
    11     8.20e-06   4.65e-07     
    12     4.09e-06   2.65e-07     
    13     2.16e-06   3.45e-09     
    14     9.29e-07   6.47e-08     
    15     4.56e-07   5.96e-08     
    16     2.14e-07   3.68e-08     
    17     1.06e-07   2.13e-08     
    18     5.22e-08   7.36e-09     
 ------------------------------------------------------------------------------
                                   CCSD Lambda converged.

 Computing density matrices in double precision...
           Orbital response amplitudes will be solved using DIIS.
           Start     Size      MaxIter   EConv     LConv     
           3         7         100       1.00e-06  1.00e-06  
 ------------------------------------------------------------------------------
            Enorm      Ldiff       Comment
 ------------------------------------------------------------------------------
     1     8.75e-02   1.45e-02     
     2     5.01e-02   1.24e-02     
     3     5.83e-02   1.44e-02     
     4     1.46e-02   1.60e-02     Switched to DIIS steps.
     5     2.83e-03   3.75e-03     
     6     9.29e-04   5.69e-04     
     7     5.17e-04   1.42e-04     
     8     1.30e-04   1.27e-04     
     9     2.71e-05   3.37e-06     
    10     9.25e-06   9.56e-08     
    11     3.61e-06   7.32e-07     
    12     1.09e-06   5.32e-08     
    13     2.06e-07   1.62e-07     
 ------------------------------------------------------------------------------
                                   Orbital response converged.

 Computing density matrices... Done.
 CCSD calculation:   CPU 1645.33 s  wall 285.25 s

 Transferring MO TPDM to AO TPDM
 Transferring g2_o1o1o1o1
 Transferring g2_o1o1o1v1
 Transferring g2_o1o1v1v1
 Transferring g2_o1v1o1v1
 Transferring g2_o1v1v1v1
 Transferring g2_v1v1v1v1
 Adding separable TPDM
 Computing TPDM gradient
 --------------------------------------------------------
 2e gradient
  Atom          X               Y               Z
 --------------------------------------------------------
    1        -51.974530       12.366798        0.000000  
    2          3.188103      -22.010934        0.000000  
    3         35.389965       -9.703254       -0.000000  
    4         13.396462       19.347390        0.000000  
 --------------------------------------------------------
 --------------------------------------------------------
 Final gradient
  Atom          X               Y               Z
 --------------------------------------------------------
    1        -51.974530       12.366798        0.000000  
    2          3.188103      -22.010934        0.000000  
    3         35.389965       -9.703254       -0.000000  
    4         13.396462       19.347390        0.000000  
 --------------------------------------------------------
 Analytic gradient from two-electron contribution:   CPU 293.65 s  wall 56.73 s

 Total ccman2 time:   CPU 2002.49 s  wall 354.04 s


 --------------------------------------------------------------

                    Orbital Energies (a.u.)
 --------------------------------------------------------------

 Alpha MOs
 -- Occupied --
********-180.9009-169.7079-169.7065-169.7064 -80.0699 -37.9545 -33.1439
-33.1376 -33.1374 -26.3229 -24.3282 -24.3261 -24.3259 -24.3199 -24.3199
-15.6186  -7.6049  -7.2709  -5.5068  -5.4982  -5.4960  -5.4955  -5.4916
 -5.4910  -2.4312  -2.4241  -2.4235  -2.4060  -2.4060  -1.6257  -1.1830
 -0.8829  -0.7963  -0.7005  -0.6932  -0.6304  -0.5128  -0.4949  -0.4607
 -0.3760  -0.3737
 -- Virtual --
  0.0222   0.0320   0.0621   0.0765   0.0896   0.0904   0.1720   0.2056
  0.2263   0.2364   0.2459   0.2740   0.3123   0.3227   0.3421   0.3433
  0.3445   0.3732   0.3882   0.4304   0.4663   0.5102   0.5695   0.6102
  0.6128   0.6317   0.6805   0.8025   0.8466   0.8834   0.8983   0.9342
  1.0043   1.0742   1.1106   1.1971   1.3574   1.4030   1.5271   1.5430
  1.5721   1.6010   1.6243   1.6317   1.7775   1.8672   1.9197   2.2310
  2.2810   2.3901   2.4434   2.5806   2.9578   4.1826   4.1875   4.2161
  4.2205   4.2553   4.2976   4.4503   4.4636   4.4799   4.5081   4.5517
  4.5922   4.7293   4.8619   6.5128   6.5225   6.5628   6.8955   6.9313
  6.9560   7.5804  14.7009  14.8076  14.9285  28.9494  29.5068  29.5141
 29.5384  29.8536  29.8602  29.8693  29.8903  29.9770  36.7026  68.7381
130.5656 130.5711 130.5991 154.3313 166.17661912.2510
 --------------------------------------------------------------

          Ground-State Mulliken Net Atomic Charges

     Atom                 Charge (a.u.)
  ----------------------------------------
      1 I                     0.190334
      2 N                    -0.469104
      3 P                     0.518434
      4 F                    -0.239664
  ----------------------------------------
  Sum of atomic charges =     0.000000

 -----------------------------------------------------------------
                    Cartesian Multipole Moments
 -----------------------------------------------------------------
    Charge (ESU x 10^10)
                -0.0000
    Dipole Moment (Debye)
         X      -0.1810      Y       0.0746      Z      -0.0000
       Tot       0.1958
    Quadrupole Moments (Debye-Ang)
        XX     -46.6098     XY      -4.0051     YY     -56.1901
        XZ       0.0000     YZ      -0.0000     ZZ     -50.9616
    Octopole Moments (Debye-Ang^2)
       XXX      35.7523    XXY      -0.3899    XYY      17.7476
       YYY     -11.9889    XXZ      -0.0000    XYZ       0.0000
       YYZ      -0.0000    XZZ       7.6382    YZZ      -3.7469
       ZZZ      -0.0000
    Hexadecapole Moments (Debye-Ang^3)
      XXXX    -750.4917   XXXY      -8.2291   XXYY    -167.0226
      XYYY       9.9161   YYYY    -166.3502   XXXZ       0.0000
      XXYZ      -0.0000   XYYZ       0.0000   YYYZ      -0.0000
      XXZZ    -136.8491   XYZZ       5.1352   YYZZ     -37.8894
      XZZZ       0.0000   YZZZ      -0.0000   ZZZZ     -65.7982
 -----------------------------------------------------------------
 DrvMan completing analytic gradient of the correlated energy
 Correlated dipole moment
            1
    1  -0.0712149
    2   0.0293496
    3  -0.0000000
 Energy read as -7412.174240675
 Full Analytical Gradient: (in a.u., or Hartree/Bohr)
             1             2             3             4
    1    0.00009346   -0.00027802    0.00023438   -0.00004982
    2    0.00000645   -0.00008259    0.00006695    0.00000919
    3   -0.00000000    0.00000000   -0.00000000   -0.00000000
 Gradient time:  CPU 0.76 s  wall 0.77 s
 ----------------------------------------------------------------
             Standard Nuclear Orientation (Angstroms)
    I     Atom           X                Y                Z
 ----------------------------------------------------------------
    1      I       1.0872034382    -0.0606823277     0.0000000000
    2      N      -0.7017169915     0.9435965005    -0.0000000000
    3      P      -2.1679879742     0.4680394558    -0.0000000000
    4      F      -2.2433270743    -1.1556226637     0.0000000000
 ----------------------------------------------------------------
 Nuclear Repulsion Energy =   388.0587068936 hartrees
 There are       42 alpha and       42 beta electrons

                       Distance Matrix (Angstroms)
             I (  1)   N (  2)   P (  3)
   N (  2)  2.051539
   P (  3)  3.297850  1.541462
   F (  4)  3.505899  2.604474  1.625409

 Requested basis set is 6-311++G(d,p)
 There are 49 shells and 136 basis functions
 A cutoff of  1.0D-14 yielded   1044 shell pairs
 There are      8480 function pairs (      9521 Cartesian)
 Smallest overlap matrix eigenvalue = 2.39E-03
 Guess MOs from SCF MO coefficient file

 -----------------------------------------------------------------------
  General SCF calculation program by
  Eric Jon Sundstrom, Paul Horn, Yuezhi Mao, Dmitri Zuev, Alec White,
  David Stuck, Shaama M.S., Shane Yost, Joonho Lee, David Small,
  Daniel Levine, Susi Lehtola, Hugh Burton, Evgeny Epifanovsky
 -----------------------------------------------------------------------
 Hartree-Fock
 using 6 threads for integral computing
 -------------------------------------------------------
 OpenMP Integral computing Module                
 Release: version 2.0, May 2017, Q-Chem Inc. Pleasanton 
 -------------------------------------------------------
 A restricted SCF calculation will be
 performed using DIIS
 SCF converges when DIIS error is below 1.0e-08
 ---------------------------------------
  Cycle       Energy         DIIS error
 ---------------------------------------
    1   -7411.4604432655      1.52e-05  
    2   -7411.4604437780      4.52e-06  
    3   -7411.4604438181      2.60e-06  
    4   -7411.4604438301      5.85e-07  
    5   -7411.4604438311      2.54e-07  
    6   -7411.4604438313      8.68e-08  
    7   -7411.4604438314      2.29e-08  
    8   -7411.4604438314      9.57e-09  Convergence criterion met
 ---------------------------------------
 SCF time:   CPU 6.04s  wall 2.00s 
 SCF   energy in the final basis set =    -7411.4604438314
 Total energy in the final basis set =    -7411.4604438314


 ------------------------------------------------------------------------------

   CCMAN2: suite of methods based on coupled cluster
           and equation of motion theories.

   Components:
   * libvmm-1.3-trunk
     by Evgeny Epifanovsky, Ilya Kaliman.
   * libtensor-2.5-trunk
     by Evgeny Epifanovsky, Michael Wormit, Dmitry Zuev, Sam Manzer, 
        Ilya Kaliman.
   * libcc-2.5-trunk
     by Evgeny Epifanovsky, Arik Landau, Tomasz Kus, Kirill Khistyaev, 
        Dmitry Zuev, Prashant Manohar, Xintian Feng, Anna Krylov, 
        Matthew Goldey, Alec White, Thomas Jagau, Kaushik Nanda, 
        Anastasia Gunina, Alexander Kunitsa, Joonho Lee.

   CCMAN original authors:
   Anna I. Krylov, C. David Sherrill, Steven R. Gwaltney,
   Edward F. C. Byrd (2000)
   Sergey V. Levchenko, Lyudmila V. Slipchenko, Tao Wang,
   Ana-Maria C. Cristian (2003)
   Piotr A. Pieniazek, C. Melania Oana, Evgeny Epifanovsky (2007)
   Prashant Manohar (2009)

 ------------------------------------------------------------------------------


 Allocating and initializing 30808MB of RAM...
 Calculation will run on 6 cores.


 Alpha MOs, Restricted
 -- Occupied --                  
******* -180.90 -169.71 -169.71 -169.71  -80.07  -37.95  -33.14
  1 A     2 A     3 A     4 A     5 A     6 A     7 A     8 A                  
-33.138 -33.137 -26.323 -24.328 -24.326 -24.326 -24.320 -24.320
  9 A    10 A    11 A    12 A    13 A    14 A    15 A    16 A                  
-15.618  -7.605  -7.271  -5.507  -5.498  -5.496  -5.495  -5.492
 17 A    18 A    19 A    20 A    21 A    22 A    23 A    24 A                  
 -5.491  -2.431  -2.424  -2.423  -2.406  -2.406  -1.626  -1.183
 25 A    26 A    27 A    28 A    29 A    30 A    31 A    32 A                  
 -0.883  -0.797  -0.701  -0.694  -0.630  -0.513  -0.495  -0.461
 33 A    34 A    35 A    36 A    37 A    38 A    39 A    40 A                  
 -0.376  -0.374
 41 A    42 A                                                                  
 -- Virtual --                   
  0.022   0.032   0.062   0.076   0.090   0.090   0.172   0.206
 43 A    44 A    45 A    46 A    47 A    48 A    49 A    50 A                  
  0.226   0.236   0.246   0.274   0.312   0.323   0.342   0.343
 51 A    52 A    53 A    54 A    55 A    56 A    57 A    58 A                  
  0.345   0.373   0.388   0.431   0.466   0.510   0.570   0.610
 59 A    60 A    61 A    62 A    63 A    64 A    65 A    66 A                  
  0.613   0.632   0.681   0.803   0.847   0.883   0.898   0.934
 67 A    68 A    69 A    70 A    71 A    72 A    73 A    74 A                  
  1.004   1.074   1.111   1.197   1.358   1.403   1.527   1.543
 75 A    76 A    77 A    78 A    79 A    80 A    81 A    82 A                  
  1.572   1.601   1.624   1.631   1.778   1.867   1.920   2.231
 83 A    84 A    85 A    86 A    87 A    88 A    89 A    90 A                  
  2.281   2.390   2.444   2.581   2.958   4.182   4.187   4.216
 91 A    92 A    93 A    94 A    95 A    96 A    97 A    98 A                  
  4.220   4.255   4.298   4.451   4.464   4.480   4.508   4.552
 99 A   100 A   101 A   102 A   103 A   104 A   105 A   106 A                  
  4.593   4.729   4.862   6.513   6.523   6.563   6.895   6.931
107 A   108 A   109 A   110 A   111 A   112 A   113 A   114 A                  
  6.956   7.581  14.701  14.808  14.929  28.949  29.507  29.514
115 A   116 A   117 A   118 A   119 A   120 A   121 A   122 A                  
 29.539  29.854  29.860  29.869  29.890  29.977  36.703  68.738
123 A   124 A   125 A   126 A   127 A   128 A   129 A   130 A                  
130.566 130.571 130.599 154.331 166.1771912.251
131 A   132 A   133 A   134 A   135 A   136 A                                  

 Beta MOs, Restricted
 -- Occupied --                  
******* -180.90 -169.71 -169.71 -169.71  -80.07  -37.95  -33.14
  1 A     2 A     3 A     4 A     5 A     6 A     7 A     8 A                  
-33.138 -33.137 -26.323 -24.328 -24.326 -24.326 -24.320 -24.320
  9 A    10 A    11 A    12 A    13 A    14 A    15 A    16 A                  
-15.618  -7.605  -7.271  -5.507  -5.498  -5.496  -5.495  -5.492
 17 A    18 A    19 A    20 A    21 A    22 A    23 A    24 A                  
 -5.491  -2.431  -2.424  -2.423  -2.406  -2.406  -1.626  -1.183
 25 A    26 A    27 A    28 A    29 A    30 A    31 A    32 A                  
 -0.883  -0.797  -0.701  -0.694  -0.630  -0.513  -0.495  -0.461
 33 A    34 A    35 A    36 A    37 A    38 A    39 A    40 A                  
 -0.376  -0.374
 41 A    42 A                                                                  
 -- Virtual --                   
  0.022   0.032   0.062   0.076   0.090   0.090   0.172   0.206
 43 A    44 A    45 A    46 A    47 A    48 A    49 A    50 A                  
  0.226   0.236   0.246   0.274   0.312   0.323   0.342   0.343
 51 A    52 A    53 A    54 A    55 A    56 A    57 A    58 A                  
  0.345   0.373   0.388   0.431   0.466   0.510   0.570   0.610
 59 A    60 A    61 A    62 A    63 A    64 A    65 A    66 A                  
  0.613   0.632   0.681   0.803   0.847   0.883   0.898   0.934
 67 A    68 A    69 A    70 A    71 A    72 A    73 A    74 A                  
  1.004   1.074   1.111   1.197   1.358   1.403   1.527   1.543
 75 A    76 A    77 A    78 A    79 A    80 A    81 A    82 A                  
  1.572   1.601   1.624   1.631   1.778   1.867   1.920   2.231
 83 A    84 A    85 A    86 A    87 A    88 A    89 A    90 A                  
  2.281   2.390   2.444   2.581   2.958   4.182   4.187   4.216
 91 A    92 A    93 A    94 A    95 A    96 A    97 A    98 A                  
  4.220   4.255   4.298   4.451   4.464   4.480   4.508   4.552
 99 A   100 A   101 A   102 A   103 A   104 A   105 A   106 A                  
  4.593   4.729   4.862   6.513   6.523   6.563   6.895   6.931
107 A   108 A   109 A   110 A   111 A   112 A   113 A   114 A                  
  6.956   7.581  14.701  14.808  14.929  28.949  29.507  29.514
115 A   116 A   117 A   118 A   119 A   120 A   121 A   122 A                  
 29.539  29.854  29.860  29.869  29.890  29.977  36.703  68.738
123 A   124 A   125 A   126 A   127 A   128 A   129 A   130 A                  
130.566 130.571 130.599 154.331 166.1771912.251
131 A   132 A   133 A   134 A   135 A   136 A                                  

 Occupation and symmetry of molecular orbitals

 Point group: C1 (1 irreducible representation).

                           A     All 
 -------------------------------------
 All molecular orbitals:
  - Alpha                  136   136 
  - Beta                   136   136 
 -------------------------------------
 Alpha orbitals:
  - Frozen occupied        25    25  
  - Active occupied        17    17  
  - Active virtual         94    94  
  - Frozen virtual         0     0   
 -------------------------------------
 Beta orbitals:
  - Frozen occupied        25    25  
  - Active occupied        17    17  
  - Active virtual         94    94  
  - Frozen virtual         0     0   
 -------------------------------------

 Import integrals:   CPU 0.00 s  wall 0.00 s

 Import integrals:   CPU 56.90 s  wall 10.49 s

 MP2 amplitudes:   CPU 0.14 s  wall 0.09 s

Running a double precision version
           CCSD T amplitudes will be solved using DIIS.

           Start     Size      MaxIter   EConv     TConv     
           3         7         100       1.00e-07  1.00e-05  
 ------------------------------------------------------------------------------
           Energy (a.u.)   Ediff      Tdiff       Comment
 ------------------------------------------------------------------------------
         -7412.16836005                           
     1   -7412.14682353   2.15e-02   7.53e-01     
     2   -7412.17275285   2.59e-02   1.15e-01     
     3   -7412.17044412   2.31e-03   5.06e-02     
     4   -7412.17324386   2.80e-03   1.80e-02     Switched to DIIS steps.
     5   -7412.17413745   8.94e-04   1.18e-02     
     6   -7412.17422675   8.93e-05   2.79e-03     
     7   -7412.17423183   5.08e-06   1.54e-03     
     8   -7412.17423796   6.13e-06   4.05e-04     
     9   -7412.17424061   2.65e-06   2.74e-04     
    10   -7412.17424009   5.23e-07   7.37e-05     
    11   -7412.17424027   1.87e-07   2.85e-05     
    12   -7412.17424021   6.02e-08   1.75e-05     
    13   -7412.17424016   5.45e-08   6.64e-06     
 ------------------------------------------------------------------------------
         -7412.17424016                           CCSD T converged.

End of double precision
 SCF energy                 = -7411.46044383
 MP2 energy                 = -7412.16836005
 CCSD correlation energy     =    -0.71379633
 CCSD total energy           = -7412.17424016

 CCSD  T1^2 = 0.0164  T2^2 = 0.2514  Leading amplitudes:

 Amplitude    Orbitals with energies
  0.0304       36 (A) A                  ->    43 (A) A                   
              -0.6936                          0.0223                     
  0.0304       36 (A) B                  ->    43 (A) B                   
              -0.6936                          0.0223                     
  0.0287       42 (A) A                  ->    43 (A) A                   
              -0.3737                          0.0223                     
  0.0287       42 (A) B                  ->    43 (A) B                   
              -0.3737                          0.0223                     

 Amplitude    Orbitals with energies
 -0.0627       39 (A) A      39 (A) B    ->    43 (A) A      43 (A) B     
              -0.4948       -0.4948            0.0223        0.0223       
  0.0627       39 (A) A      39 (A) B    ->    43 (A) B      43 (A) A     
              -0.4948       -0.4948            0.0223        0.0223       
  0.0627       39 (A) B      39 (A) A    ->    43 (A) A      43 (A) B     
              -0.4948       -0.4948            0.0223        0.0223       
 -0.0627       39 (A) B      39 (A) A    ->    43 (A) B      43 (A) A     
              -0.4948       -0.4948            0.0223        0.0223       

 Computing CCSD intemediates for later calculations in double precision
 Finished.

Running a double precision version
           CCSD Lambda amplitudes will be solved using DIIS.
           Start     Size      MaxIter   EConv     LConv     
           3         7         100       1.00e-07  1.00e-05  
 ------------------------------------------------------------------------------
            Enorm      Ldiff       Comment
 ------------------------------------------------------------------------------
     1     5.20e-02   3.48e-02     
     2     1.64e-02   7.34e-03     
     3     6.63e-03   1.52e-03     
     4     3.79e-03   1.32e-03     Switched to DIIS steps.
     5     1.08e-03   7.48e-04     
     6     5.57e-04   1.62e-04     
     7     1.85e-04   5.93e-05     
     8     9.01e-05   8.98e-06     
     9     3.52e-05   2.43e-06     
    10     1.63e-05   7.09e-07     
    11     8.17e-06   4.65e-07     
    12     4.08e-06   2.64e-07     
    13     2.16e-06   4.23e-09     
    14     9.26e-07   6.45e-08     
    15     4.55e-07   5.96e-08     
    16     2.13e-07   3.67e-08     
    17     1.06e-07   2.12e-08     
    18     5.20e-08   7.36e-09     
 ------------------------------------------------------------------------------
                                   CCSD Lambda converged.

 Computing density matrices in double precision...
           Orbital response amplitudes will be solved using DIIS.
           Start     Size      MaxIter   EConv     LConv     
           3         7         100       1.00e-06  1.00e-06  
 ------------------------------------------------------------------------------
            Enorm      Ldiff       Comment
 ------------------------------------------------------------------------------
     1     8.75e-02   1.45e-02     
     2     5.00e-02   1.24e-02     
     3     5.83e-02   1.43e-02     
     4     1.46e-02   1.60e-02     Switched to DIIS steps.
     5     2.82e-03   3.75e-03     
     6     9.27e-04   5.67e-04     
     7     5.16e-04   1.42e-04     
     8     1.30e-04   1.26e-04     
     9     2.70e-05   3.34e-06     
    10     9.22e-06   9.07e-08     
    11     3.59e-06   7.30e-07     
    12     1.09e-06   5.23e-08     
    13     2.06e-07   1.61e-07     
 ------------------------------------------------------------------------------
                                   Orbital response converged.

 Computing density matrices... Done.
 CCSD calculation:   CPU 1644.58 s  wall 285.14 s

 Transferring MO TPDM to AO TPDM
 Transferring g2_o1o1o1o1
 Transferring g2_o1o1o1v1
 Transferring g2_o1o1v1v1
 Transferring g2_o1v1o1v1
 Transferring g2_o1v1v1v1
 Transferring g2_v1v1v1v1
 Adding separable TPDM
 Computing TPDM gradient
 --------------------------------------------------------
 2e gradient
  Atom          X               Y               Z
 --------------------------------------------------------
    1        -51.982895       12.365444        0.000000  
    2          3.187813      -22.009690        0.000000  
    3         35.399267       -9.719259       -0.000000  
    4         13.395815       19.363505        0.000000  
 --------------------------------------------------------
 --------------------------------------------------------
 Final gradient
  Atom          X               Y               Z
 --------------------------------------------------------
    1        -51.982895       12.365444        0.000000  
    2          3.187813      -22.009690        0.000000  
    3         35.399267       -9.719259       -0.000000  
    4         13.395815       19.363505        0.000000  
 --------------------------------------------------------
 Analytic gradient from two-electron contribution:   CPU 290.41 s  wall 62.77 s

 Total ccman2 time:   CPU 1997.71 s  wall 359.84 s


 --------------------------------------------------------------

                    Orbital Energies (a.u.)
 --------------------------------------------------------------

 Alpha MOs
 -- Occupied --
********-180.9009-169.7078-169.7064-169.7064 -80.0698 -37.9545 -33.1439
-33.1376 -33.1373 -26.3231 -24.3281 -24.3260 -24.3258 -24.3199 -24.3199
-15.6185  -7.6048  -7.2708  -5.5067  -5.4981  -5.4959  -5.4954  -5.4916
 -5.4910  -2.4312  -2.4240  -2.4234  -2.4059  -2.4059  -1.6262  -1.1829
 -0.8828  -0.7966  -0.7009  -0.6936  -0.6304  -0.5127  -0.4948  -0.4607
 -0.3759  -0.3737
 -- Virtual --
  0.0223   0.0320   0.0621   0.0765   0.0896   0.0904   0.1721   0.2056
  0.2263   0.2365   0.2460   0.2740   0.3123   0.3227   0.3420   0.3432
  0.3445   0.3732   0.3882   0.4305   0.4664   0.5102   0.5696   0.6102
  0.6129   0.6318   0.6807   0.8026   0.8466   0.8835   0.8984   0.9343
  1.0044   1.0742   1.1109   1.1974   1.3576   1.4031   1.5272   1.5431
  1.5720   1.6010   1.6241   1.6315   1.7775   1.8673   1.9196   2.2310
  2.2811   2.3901   2.4435   2.5807   2.9579   4.1823   4.1872   4.2160
  4.2204   4.2554   4.2978   4.4507   4.4636   4.4800   4.5082   4.5518
  4.5928   4.7294   4.8619   6.5129   6.5225   6.5628   6.8952   6.9311
  6.9556   7.5810  14.7009  14.8080  14.9286  28.9495  29.5068  29.5142
 29.5385  29.8536  29.8603  29.8693  29.8904  29.9770  36.7028  68.7379
130.5657 130.5711 130.5992 154.3314 166.17701912.2511
 --------------------------------------------------------------

          Ground-State Mulliken Net Atomic Charges

     Atom                 Charge (a.u.)
  ----------------------------------------
      1 I                     0.190170
      2 N                    -0.469387
      3 P                     0.518064
      4 F                    -0.238847
  ----------------------------------------
  Sum of atomic charges =     0.000000

 -----------------------------------------------------------------
                    Cartesian Multipole Moments
 -----------------------------------------------------------------
    Charge (ESU x 10^10)
                 0.0000
    Dipole Moment (Debye)
         X      -0.1864      Y       0.0686      Z      -0.0000
       Tot       0.1986
    Quadrupole Moments (Debye-Ang)
        XX     -46.5978     XY      -3.9896     YY     -56.1858
        XZ       0.0000     YZ      -0.0000     ZZ     -50.9617
    Octopole Moments (Debye-Ang^2)
       XXX      35.6906    XXY      -0.4343    XYY      17.7228
       YYY     -12.0247    XXZ      -0.0000    XYZ       0.0000
       YYZ      -0.0000    XZZ       7.6298    YZZ      -3.7554
       ZZZ      -0.0000
    Hexadecapole Moments (Debye-Ang^3)
      XXXX    -750.2489   XXXY      -8.0570   XXYY    -166.9417
      XYYY      10.0125   YYYY    -166.2683   XXXZ       0.0000
      XXYZ      -0.0000   XYYZ       0.0000   YYYZ      -0.0000
      XXZZ    -136.8233   XYZZ       5.1610   YYZZ     -37.8777
      XZZZ       0.0000   YZZZ      -0.0000   ZZZZ     -65.8018
 -----------------------------------------------------------------
 DrvMan completing analytic gradient of the correlated energy
 Correlated dipole moment
            1
    1  -0.0733361
    2   0.0269772
    3  -0.0000000
 Energy read as -7412.174240160
 Full Analytical Gradient: (in a.u., or Hartree/Bohr)
             1             2             3             4
    1    0.00010657   -0.00031494    0.00015991    0.00004846
    2    0.00001056   -0.00019042   -0.00035131    0.00053118
    3   -0.00000000    0.00000000   -0.00000000   -0.00000000
 Gradient time:  CPU 0.77 s  wall 0.78 s
 ----------------------------------------------------------------
             Standard Nuclear Orientation (Angstroms)
    I     Atom           X                Y                Z
 ----------------------------------------------------------------
    1      I       1.0872034382    -0.0606823277     0.0000000000
    2      N      -0.7017169915     0.9435965005    -0.0000000000
    3      P      -2.1679879742     0.4680394558    -0.0000000000
    4      F      -2.2433270743    -1.1576226637     0.0000000000
 ----------------------------------------------------------------
 Nuclear Repulsion Energy =   387.9839960835 hartrees
 There are       42 alpha and       42 beta electrons

                       Distance Matrix (Angstroms)
             I (  1)   N (  2)   P (  3)
   N (  2)  2.051539
   P (  3)  3.297850  1.541462
   F (  4)  3.506524  2.606086  1.627407

 Requested basis set is 6-311++G(d,p)
 There are 49 shells and 136 basis functions
 A cutoff of  1.0D-14 yielded   1044 shell pairs
 There are      8480 function pairs (      9521 Cartesian)
 Smallest overlap matrix eigenvalue = 2.39E-03
 Guess MOs from SCF MO coefficient file

 -----------------------------------------------------------------------
  General SCF calculation program by
  Eric Jon Sundstrom, Paul Horn, Yuezhi Mao, Dmitri Zuev, Alec White,
  David Stuck, Shaama M.S., Shane Yost, Joonho Lee, David Small,
  Daniel Levine, Susi Lehtola, Hugh Burton, Evgeny Epifanovsky
 -----------------------------------------------------------------------
 Hartree-Fock
 using 6 threads for integral computing
 -------------------------------------------------------
 OpenMP Integral computing Module                
 Release: version 2.0, May 2017, Q-Chem Inc. Pleasanton 
 -------------------------------------------------------
 A restricted SCF calculation will be
 performed using DIIS
 SCF converges when DIIS error is below 1.0e-08
 ---------------------------------------
  Cycle       Energy         DIIS error
 ---------------------------------------
    1   -7411.4603663191      2.70e-05  
    2   -7411.4603678032      8.08e-06  
    3   -7411.4603679189      4.46e-06  
    4   -7411.4603679522      8.74e-07  
    5   -7411.4603679546      4.26e-07  
    6   -7411.4603679551      1.37e-07  
    7   -7411.4603679553      4.29e-08  
    8   -7411.4603679553      1.42e-08  
    9   -7411.4603679552      5.66e-09  Convergence criterion met
 ---------------------------------------
 SCF time:   CPU 6.74s  wall 1.00s 
 SCF   energy in the final basis set =    -7411.4603679552
 Total energy in the final basis set =    -7411.4603679552


 ------------------------------------------------------------------------------

   CCMAN2: suite of methods based on coupled cluster
           and equation of motion theories.

   Components:
   * libvmm-1.3-trunk
     by Evgeny Epifanovsky, Ilya Kaliman.
   * libtensor-2.5-trunk
     by Evgeny Epifanovsky, Michael Wormit, Dmitry Zuev, Sam Manzer, 
        Ilya Kaliman.
   * libcc-2.5-trunk
     by Evgeny Epifanovsky, Arik Landau, Tomasz Kus, Kirill Khistyaev, 
        Dmitry Zuev, Prashant Manohar, Xintian Feng, Anna Krylov, 
        Matthew Goldey, Alec White, Thomas Jagau, Kaushik Nanda, 
        Anastasia Gunina, Alexander Kunitsa, Joonho Lee.

   CCMAN original authors:
   Anna I. Krylov, C. David Sherrill, Steven R. Gwaltney,
   Edward F. C. Byrd (2000)
   Sergey V. Levchenko, Lyudmila V. Slipchenko, Tao Wang,
   Ana-Maria C. Cristian (2003)
   Piotr A. Pieniazek, C. Melania Oana, Evgeny Epifanovsky (2007)
   Prashant Manohar (2009)

 ------------------------------------------------------------------------------


 Allocating and initializing 30808MB of RAM...
 Calculation will run on 6 cores.


 Alpha MOs, Restricted
 -- Occupied --                  
******* -180.90 -169.71 -169.71 -169.71  -80.07  -37.95  -33.14
  1 A     2 A     3 A     4 A     5 A     6 A     7 A     8 A                  
-33.138 -33.137 -26.323 -24.328 -24.326 -24.326 -24.320 -24.320
  9 A    10 A    11 A    12 A    13 A    14 A    15 A    16 A                  
-15.619  -7.605  -7.271  -5.507  -5.498  -5.496  -5.496  -5.492
 17 A    18 A    19 A    20 A    21 A    22 A    23 A    24 A                  
 -5.491  -2.431  -2.424  -2.423  -2.406  -2.406  -1.625  -1.183
 25 A    26 A    27 A    28 A    29 A    30 A    31 A    32 A                  
 -0.883  -0.796  -0.700  -0.693  -0.630  -0.513  -0.495  -0.461
 33 A    34 A    35 A    36 A    37 A    38 A    39 A    40 A                  
 -0.376  -0.374
 41 A    42 A                                                                  
 -- Virtual --                   
  0.022   0.032   0.062   0.076   0.090   0.090   0.172   0.206
 43 A    44 A    45 A    46 A    47 A    48 A    49 A    50 A                  
  0.226   0.236   0.246   0.274   0.312   0.323   0.342   0.343
 51 A    52 A    53 A    54 A    55 A    56 A    57 A    58 A                  
  0.344   0.373   0.388   0.430   0.466   0.510   0.569   0.610
 59 A    60 A    61 A    62 A    63 A    64 A    65 A    66 A                  
  0.613   0.632   0.681   0.802   0.847   0.883   0.898   0.934
 67 A    68 A    69 A    70 A    71 A    72 A    73 A    74 A                  
  1.004   1.074   1.110   1.197   1.357   1.403   1.527   1.543
 75 A    76 A    77 A    78 A    79 A    80 A    81 A    82 A                  
  1.572   1.601   1.625   1.632   1.777   1.867   1.920   2.231
 83 A    84 A    85 A    86 A    87 A    88 A    89 A    90 A                  
  2.281   2.390   2.443   2.580   2.958   4.183   4.188   4.216
 91 A    92 A    93 A    94 A    95 A    96 A    97 A    98 A                  
  4.221   4.255   4.298   4.450   4.464   4.480   4.508   4.552
 99 A   100 A   101 A   102 A   103 A   104 A   105 A   106 A                  
  4.592   4.729   4.862   6.513   6.522   6.563   6.896   6.932
107 A   108 A   109 A   110 A   111 A   112 A   113 A   114 A                  
  6.956   7.580  14.701  14.807  14.928  28.949  29.507  29.514
[truncated: 47,650 more chars]
