# Supplementary material for: Geometric and energetic data from ab initio calculations of haloethene, haloimine, halomethylenephosphine, haloiminophosphine, halodiazene, halodiphosphene and halocyclopropane
Source: Data Brief. 2019 Nov 2;27:104738. doi: 10.1016/j.dib.2019.104738 (PMC6861602; doi:10.1016/j.dib.2019.104738)
Supplement: Multimedia component 7 [file mmc7.zip › NP/CCSD/freq/IENPEI.out]

Q-Chem Developer Version!
                  Welcome to Q-Chem
     A Quantum Leap Into The Future Of Chemistry


 Q-Chem 5.1, Q-Chem, Inc., Pleasanton, CA (2018)

 Yihan Shao,  Zhengting Gan,  E. Epifanovsky,  A. T. B. Gilbert,  M. Wormit,  
 J. Kussmann,  A. W. Lange,  A. Behn,  Jia Deng,  Xintian Feng,  D. Ghosh,  
 M. Goldey,  P. R. Horn,  L. D. Jacobson,  I. Kaliman,  T. Kus,  A. Landau,  
 Jie Liu,  E. I. Proynov,  R. M. Richard,  R. P. Steele,  E. J. Sundstrom,  
 H. L. Woodcock III,  P. M. Zimmerman,  D. Zuev,  B. Albrecht,  E. Alguire,  
 S. A. Baeppler,  D. Barton,  Z. Benda,  Y. A. Bernard,  E. J. Berquist,  
 K. B. Bravaya,  H. Burton,  D. Casanova,  Chun-Min Chang,  Yunqing Chen,  
 A. Chien,  K. D. Closser,  M. P. Coons,  S. Coriani,  S. Dasgupta,  
 A. L. Dempwolff,  M. Diedenhofen,  Hainam Do,  R. G. Edgar,  Po-Tung Fang,  
 S. Faraji,  S. Fatehi,  Qingguo Feng,  K. D. Fenk,  J. Fosso-Tande,  
 J. Gayvert,  Qinghui Ge,  A. Ghysels,  G. Gidofalvi,  J. Gomes,  
 J. Gonthier,  A. Gunina,  D. Hait,  M. W. D. Hanson-Heine,  
 P. H. P. Harbach,  A. W. Hauser,  J. E. Herr,  E. G. Hohenstein,  
 Z. C. Holden,  Kerwin Hui,  B. C. Huynh,  T.-C. Jagau,  Hyunjun Ji,  
 B. Kaduk,  K. Khistyaev,  Jaehoon Kim,  P. Klunzinger,  K. Koh,  
 D. Kosenkov,  L. Koulias,  T. Kowalczyk,  C. M. Krauter,  A. Kunitsa,  
 Ka Un Lao,  A. Laurent,  K. V. Lawler,  Joonho Lee,  D. Lefrancois,  
 S. Lehtola,  D. S. Levine,  Yi-Pei Li,  You-Sheng Lin,  Fenglai Liu,  
 E. Livshits,  A. Luenser,  P. Manohar,  E. Mansoor,  S. F. Manzer,  
 Shan-Ping Mao,  Yuezhi Mao,  N. Mardirossian,  A. V. Marenich,  
 T. Markovich,  L. A. Martinez-Martinez,  S. A. Maurer,  N. J. Mayhall,  
 S. C. McKenzie,  J.-M. Mewes,  A. F. Morrison,  J. W. Mullinax,  K. Nanda,  
 T. S. Nguyen-Beck,  R. Olivares-Amaya,  J. A. Parkhill,  T. M. Perrine,  
 F. Plasser,  P. Pokhilko,  S. Prager,  A. Prociuk,  E. Ramos,  D. R. Rehn,  
 F. Rob,  M. Schneider,  N. Sergueev,  S. M. Sharada,  S. Sharma,  
 D. W. Small,  T. Stauch,  T. Stein,  Yu-Chuan Su,  A. J. W. Thom,  
 A. Tkatchenko,  T. Tsuchimochi,  N. M. Tubman,  L. Vogt,  M. L. Vidal,  
 O. Vydrov,  M. A. Watson,  J. Wenzel,  M. de Wergifosse,  T. A. Wesolowski,  
 A. White,  J. Witte,  A. Yamada,  Jun Yang,  K. Yao,  S. Yeganeh,  
 S. R. Yost,  Zhi-Qiang You,  A. Zech,  Igor Ying Zhang,  Xing Zhang,  
 Yan Zhao,  Ying Zhu,  B. R. Brooks,  G. K. L. Chan,  C. J. Cramer,  
 M. S. Gordon,  W. J. Hehre,  A. Klamt,  M. W. Schmidt,  C. D. Sherrill,  
 D. G. Truhlar,  A. Aspuru-Guzik,  R. Baer,  A. T. Bell,  N. A. Besley,  
 Jeng-Da Chai,  A. E. DePrince, III,  R. A. DiStasio Jr.,  A. Dreuw,  
 B. D. Dunietz,  T. R. Furlani,  Chao-Ping Hsu,  Yousung Jung,  Jing Kong,  
 D. S. Lambrecht,  WanZhen Liang,  C. Ochsenfeld,  V. A. Rassolov,  
 L. V. Slipchenko,  J. E. Subotnik,  T. Van Voorhis,  J. M. Herbert,  
 A. I. Krylov,  P. M. W. Gill,  M. Head-Gordon

 Contributors to earlier versions of Q-Chem not listed above: 
 R. D. Adamson,  B. Austin,  J. Baker,  G. J. O. Beran,  K. Brandhorst,  
 S. T. Brown,  E. F. C. Byrd,  A. K. Chakraborty,  C.-L. Cheng,  
 Siu Hung Chien,  D. M. Chipman,  D. L. Crittenden,  H. Dachsel,  
 R. J. Doerksen,  A. D. Dutoi,  L. Fusti-Molnar,  W. A. Goddard III,  
 A. Golubeva-Zadorozhnaya,  S. R. Gwaltney,  G. Hawkins,  A. Heyden,  
 S. Hirata,  G. Kedziora,  F. J. Keil,  C. Kelley,  Jihan Kim,  R. A. King,  
 R. Z. Khaliullin,  P. P. Korambath,  W. Kurlancheek,  A. M. Lee,  M. S. Lee,  
 S. V. Levchenko,  Ching Yeh Lin,  D. Liotard,  R. C. Lochan,  I. Lotan,  
 P. E. Maslen,  N. Nair,  D. P. O'Neill,  D. Neuhauser,  E. Neuscamman,  
 C. M. Oana,  R. Olson,  B. Peters,  R. Peverati,  P. A. Pieniazek,  
 Y. M. Rhee,  J. Ritchie,  M. A. Rohrdanz,  E. Rosta,  N. J. Russ,  
 H. F. Schaefer III,  N. E. Schultz,  N. Shenvi,  A. C. Simmonett,  A. Sodt,  
 D. Stuck,  K. S. Thanthiriwatte,  V. Vanovschi,  Tao Wang,  A. Warshel,  
 C. F. Williams,  Q. Wu,  X. Xu,  W. Zhang

 Please cite Q-Chem as follows:
 Y. Shao et al., Mol. Phys. 113, 184-215 (2015)
 DOI: 10.1080/00268976.2014.952696

 Q-Chem 5.1.2 for Intel X86 EM64T Linux

 Parts of Q-Chem use Armadillo 8.300.2 (Tropical Shenanigans).
 http://arma.sourceforge.net/

 Q-Chem begins on Wed May  8 22:52:23 2019  

Host: 
0

     Scratch files written to /scratch/taweetham/qchem22341//
Input Ideriv = 1
Curr. Ideriv = -1
Max.  Ideriv = 1


!!********************************************.
!!******************Warning*******************.
!!Desired Analytical derivatives not available.
!!Finite difference job might take a long time.
!!********************************************.
!!********************************************.


 2-order derivative to be evaluated numerically with 1-order analytical derivatives

Checking the input file for inconsistencies... 	...done.

--------------------------------------------------------------
User input:
--------------------------------------------------------------
I=H_E.out
$molecule
0 1
I 
N  1 2.104649
P  2 1.603115 1 115.722804
H  3 1.425802 2 94.621358 1 -180.000000 0
$end

$rem
   JOB_TYPE 	FREQUENCY
   BASIS 		6-311++G**
   METHOD	ccsd
   MEM_TOTAL	31000
   N_FROZEN_CORE      FC
$end

--------------------------------------------------------------
 ----------------------------------------------------------------
             Standard Nuclear Orientation (Angstroms)
    I     Atom           X                Y                Z
 ----------------------------------------------------------------
    1      I       0.8536020547    -0.0348786877    -0.0000000000
    2      N      -1.0879500110     0.7774777547     0.0000000000
    3      P      -2.2872673574    -0.2862964723    -0.0000000000
    4      H      -3.3162484629     0.7006732474     0.0000000000
 ----------------------------------------------------------------
 Molecular Point Group                 Cs    NOp =  2
 Largest Abelian Subgroup              Cs    NOp =  2
 Nuclear Repulsion Energy =   275.3089271884 hartrees
 There are       38 alpha and       38 beta electrons
 Requested basis set is 6-311++G(d,p)
 There are 48 shells and 121 basis functions
 Total memory of 31000 MB is distributed as follows: 
   MEM_STATIC is set to 192 MB
   QALLOC/CCMAN JOB total memory use is  30808 MB
 Warning: actual memory use might exceed 31000 MB

 Total QAlloc Memory Limit  31000 MB
 Mega-Array Size       188 MB
 MEM_STATIC part       192 MB

                       Distance Matrix (Angstroms)
             I (  1)   N (  2)   P (  3)
   N (  2)  2.104649
   P (  3)  3.150916  1.603115
   H (  4)  4.234228  2.229622  1.425802

 A cutoff of  1.0D-14 yielded   1033 shell pairs
 There are      6931 function pairs (      7792 Cartesian)

 -------------------------------------------------------
 OpenMP Integral Computing Module                       
 Release: version 1.0, May 2013, Q-Chem Inc. Pittsburgh 
 -------------------------------------------------------
 Integral Job Info:
 Integral job number is                      11
 Integral operator is                         1
 short-range coefficients                     0
 long-range coefficients              100000000
 Omega coefficients                           0
 if combine SR and LR in K                    0
 Integral screening is                        0
 Integral computing path is                   2
 max size of driver memory is            800000
 size of driver memory is                593474
 size of scratch memory is             11861008
 max col of scratch BK array               1296
 max len of scratch array in speh3          155
 max len of scratch index in speh4           18
 max int batch size is                      520
 min int batch size is                       52
 fixed nKL is                                52
 max L of basis functions is                  2
 order of int derivative is                   0
 number of shells is                         48
 number of basis is                         128
 number of cartesian basis is               128
 number of contracted shell pairs          1033
 number of primitive shell pairs           2238
 maxK2 (contraction) of shell pair           36
 max number of K2 of shell pair               1
 max number of CS2 of shell pair            168
 max number of PS2 of shell pair            168
 mem total for path MDJ                  519332
 -------------------------------------------------------
 Smallest overlap matrix eigenvalue = 1.93E-03
 Guess from superposition of atomic densities
 Warning:  Energy on first SCF cycle will be non-variational
 SAD guess density has 76.000000 electrons

 -----------------------------------------------------------------------
  General SCF calculation program by
  Eric Jon Sundstrom, Paul Horn, Yuezhi Mao, Dmitri Zuev, Alec White,
  David Stuck, Shaama M.S., Shane Yost, Joonho Lee, David Small,
  Daniel Levine, Susi Lehtola, Hugh Burton, Evgeny Epifanovsky
 -----------------------------------------------------------------------
 Hartree-Fock
 using 6 threads for integral computing
 -------------------------------------------------------
 OpenMP Integral computing Module                
 Release: version 2.0, May 2017, Q-Chem Inc. Pleasanton 
 -------------------------------------------------------
 A restricted SCF calculation will be
 performed using DIIS
 SCF converges when DIIS error is below 1.0e-08
 ---------------------------------------
  Cycle       Energy         DIIS error
 ---------------------------------------
    1   -7312.6551475503      3.96e-02  
    2   -7312.4840863109      3.73e-03  
    3   -7312.5167323616      1.38e-03  
    4   -7312.5205348232      4.85e-04  
    5   -7312.5213490486      3.35e-04  
    6   -7312.5216588276      1.00e-04  
    7   -7312.5217525031      4.97e-05  
    8   -7312.5217864233      1.65e-05  
    9   -7312.5217895414      6.16e-06  
   10   -7312.5217897885      3.19e-06  
   11   -7312.5217898565      1.04e-06  
   12   -7312.5217898655      1.92e-07  
   13   -7312.5217898657      5.71e-08  
   14   -7312.5217898657      1.66e-08  
   15   -7312.5217898658      3.97e-09  Convergence criterion met
 ---------------------------------------
 SCF time:   CPU 8.82s  wall 2.00s 
 SCF   energy in the final basis set =    -7312.5217898658
 Total energy in the final basis set =    -7312.5217898658


 ------------------------------------------------------------------------------

   CCMAN2: suite of methods based on coupled cluster
           and equation of motion theories.

   Components:
   * libvmm-1.3-trunk
     by Evgeny Epifanovsky, Ilya Kaliman.
   * libtensor-2.5-trunk
     by Evgeny Epifanovsky, Michael Wormit, Dmitry Zuev, Sam Manzer, 
        Ilya Kaliman.
   * libcc-2.5-trunk
     by Evgeny Epifanovsky, Arik Landau, Tomasz Kus, Kirill Khistyaev, 
        Dmitry Zuev, Prashant Manohar, Xintian Feng, Anna Krylov, 
        Matthew Goldey, Alec White, Thomas Jagau, Kaushik Nanda, 
        Anastasia Gunina, Alexander Kunitsa, Joonho Lee.

   CCMAN original authors:
   Anna I. Krylov, C. David Sherrill, Steven R. Gwaltney,
   Edward F. C. Byrd (2000)
   Sergey V. Levchenko, Lyudmila V. Slipchenko, Tao Wang,
   Ana-Maria C. Cristian (2003)
   Piotr A. Pieniazek, C. Melania Oana, Evgeny Epifanovsky (2007)
   Prashant Manohar (2009)

 ------------------------------------------------------------------------------


 Allocating and initializing 30808MB of RAM...
 Calculation will run on 6 cores.


 Alpha MOs, Restricted
 -- Occupied --                  
******* -180.88 -169.69 -169.69 -169.69  -80.01  -37.94  -33.13
  1 A'    2 A'    3 A'    1 A"    4 A'    5 A'    6 A'    7 A'                 
-33.120 -33.120 -24.310 -24.308 -24.308 -24.303 -24.303 -15.632
  2 A"    8 A'    9 A'    3 A"   10 A'    4 A"   11 A'   12 A'                 
 -7.553  -7.253  -5.488  -5.474  -5.474  -5.446  -5.446  -5.445
 13 A'   14 A'   15 A'    5 A"   16 A'   17 A'    6 A"   18 A'                 
 -2.412  -2.405  -2.405  -2.390  -2.390  -1.161  -0.858  -0.736
 19 A'    7 A"   20 A'    8 A"   21 A'   22 A'   23 A'   24 A'                 
 -0.573  -0.515  -0.475  -0.402  -0.366  -0.360
 25 A'   26 A'    9 A"   27 A'   28 A'   10 A"                                 
 -- Virtual --                   
  0.007   0.041   0.053   0.078   0.091   0.094   0.108   0.171
 11 A"   29 A'   30 A'   31 A'   12 A"   32 A'   33 A'   34 A'                 
  0.211   0.225   0.238   0.238   0.297   0.327   0.329   0.358
 35 A'   36 A'   37 A'   13 A"   38 A'   39 A'   14 A"   40 A'                 
  0.391   0.394   0.490   0.550   0.581   0.587   0.608   0.616
 41 A'   15 A"   42 A'   43 A'   16 A"   44 A'   17 A"   45 A'                 
  0.650   0.802   0.813   0.830   0.900   0.904   0.997   1.071
 46 A'   47 A'   48 A'   18 A"   19 A"   49 A'   50 A'   51 A'                 
  1.082   1.172   1.296   1.436   1.534   1.556   1.587   1.666
 20 A"   52 A'   53 A'   54 A'   21 A"   55 A'   56 A'   22 A"                 
  1.700   1.815   1.827   1.950   2.293   2.296   2.422   2.429
 57 A'   23 A"   58 A'   59 A'   24 A"   60 A'   61 A'   25 A"                 
  2.590   2.871   2.981   4.250   4.280   4.454   4.479   4.491
 62 A'   63 A'   64 A'   26 A"   65 A'   66 A'   27 A"   67 A'                 
  4.515   4.541   4.736   4.836   6.526   6.544   6.564   7.584
 28 A"   68 A'   69 A'   70 A'   29 A"   71 A'   72 A'   73 A'                 
 14.745  14.814  14.916  28.935  29.522  29.536  29.551  29.871
 30 A"   74 A'   75 A'   76 A'   31 A"   77 A'   78 A'   32 A"                 
 29.876  29.883  29.896  29.986  36.690 130.582 130.593 130.611
 79 A'   33 A"   80 A'   81 A'   82 A'   34 A"   83 A'   84 A'                 
154.323 166.2041912.242
 85 A'   86 A'   87 A'                                                         

 Beta MOs, Restricted
 -- Occupied --                  
******* -180.88 -169.69 -169.69 -169.69  -80.01  -37.94  -33.13
  1 A'    2 A'    3 A'    1 A"    4 A'    5 A'    6 A'    7 A'                 
-33.120 -33.120 -24.310 -24.308 -24.308 -24.303 -24.303 -15.632
  2 A"    8 A'    9 A'    3 A"   10 A'    4 A"   11 A'   12 A'                 
 -7.553  -7.253  -5.488  -5.474  -5.474  -5.446  -5.446  -5.445
 13 A'   14 A'   15 A'    5 A"   16 A'   17 A'    6 A"   18 A'                 
 -2.412  -2.405  -2.405  -2.390  -2.390  -1.161  -0.858  -0.736
 19 A'    7 A"   20 A'    8 A"   21 A'   22 A'   23 A'   24 A'                 
 -0.573  -0.515  -0.475  -0.402  -0.366  -0.360
 25 A'   26 A'    9 A"   27 A'   28 A'   10 A"                                 
 -- Virtual --                   
  0.007   0.041   0.053   0.078   0.091   0.094   0.108   0.171
 11 A"   29 A'   30 A'   31 A'   12 A"   32 A'   33 A'   34 A'                 
  0.211   0.225   0.238   0.238   0.297   0.327   0.329   0.358
 35 A'   36 A'   37 A'   13 A"   38 A'   39 A'   14 A"   40 A'                 
  0.391   0.394   0.490   0.550   0.581   0.587   0.608   0.616
 41 A'   15 A"   42 A'   43 A'   16 A"   44 A'   17 A"   45 A'                 
  0.650   0.802   0.813   0.830   0.900   0.904   0.997   1.071
 46 A'   47 A'   48 A'   18 A"   19 A"   49 A'   50 A'   51 A'                 
  1.082   1.172   1.296   1.436   1.534   1.556   1.587   1.666
 20 A"   52 A'   53 A'   54 A'   21 A"   55 A'   56 A'   22 A"                 
  1.700   1.815   1.827   1.950   2.293   2.296   2.422   2.429
 57 A'   23 A"   58 A'   59 A'   24 A"   60 A'   61 A'   25 A"                 
  2.590   2.871   2.981   4.250   4.280   4.454   4.479   4.491
 62 A'   63 A'   64 A'   26 A"   65 A'   66 A'   27 A"   67 A'                 
  4.515   4.541   4.736   4.836   6.526   6.544   6.564   7.584
 28 A"   68 A'   69 A'   70 A'   29 A"   71 A'   72 A'   73 A'                 
 14.745  14.814  14.916  28.935  29.522  29.536  29.551  29.871
 30 A"   74 A'   75 A'   76 A'   31 A"   77 A'   78 A'   32 A"                 
 29.876  29.883  29.896  29.986  36.690 130.582 130.593 130.611
 79 A'   33 A"   80 A'   81 A'   82 A'   34 A"   83 A'   84 A'                 
154.323 166.2041912.242
 85 A'   86 A'   87 A'                                                         

 Occupation and symmetry of molecular orbitals

 Point group: Cs (2 irreducible representations).

                           A'   A"    All 
 ------------------------------------------
 All molecular orbitals:
  - Alpha                  87   34    121 
  - Beta                   87   34    121 
 ------------------------------------------
 Alpha orbitals:
  - Frozen occupied        18   6     24  
  - Active occupied        10   4     14  
  - Active virtual         59   24    83  
  - Frozen virtual         0    0     0   
 ------------------------------------------
 Beta orbitals:
  - Frozen occupied        18   6     24  
  - Active occupied        10   4     14  
  - Active virtual         59   24    83  
  - Frozen virtual         0    0     0   
 ------------------------------------------

 Import integrals:   CPU 0.00 s  wall 0.00 s

 Import integrals:   CPU 30.44 s  wall 5.50 s

 MP2 amplitudes:   CPU 0.16 s  wall 0.14 s

Running a double precision version
           CCSD T amplitudes will be solved using DIIS.

           Start     Size      MaxIter   EConv     TConv     
           3         7         100       1.00e-07  1.00e-05  
 ------------------------------------------------------------------------------
           Energy (a.u.)   Ediff      Tdiff       Comment
 ------------------------------------------------------------------------------
         -7313.03360894                           
     1   -7313.02360728   1.00e-02   7.02e-01     
     2   -7313.04492189   2.13e-02   1.12e-01     
     3   -7313.04388728   1.03e-03   5.03e-02     
     4   -7313.04631545   2.43e-03   1.41e-02     Switched to DIIS steps.
     5   -7313.04720320   8.88e-04   1.34e-02     
     6   -7313.04722834   2.51e-05   2.45e-03     
     7   -7313.04723462   6.28e-06   1.21e-03     
     8   -7313.04724100   6.38e-06   4.68e-04     
     9   -7313.04724146   4.61e-07   2.39e-04     
    10   -7313.04724161   1.51e-07   9.34e-05     
    11   -7313.04724152   9.17e-08   5.19e-05     
    12   -7313.04724157   5.39e-08   1.47e-05     
    13   -7313.04724161   3.56e-08   8.18e-06     
 ------------------------------------------------------------------------------
         -7313.04724161                           CCSD T converged.

End of double precision
 SCF energy                 = -7312.52178987
 MP2 energy                 = -7313.03360894
 CCSD correlation energy     =    -0.52545174
 CCSD total energy           = -7313.04724161

 CCSD  T1^2 = 0.0120  T2^2 = 0.2353  Leading amplitudes:

 Amplitude    Orbitals with energies
  0.0342       10 (A") A                 ->    11 (A") A                  
              -0.3604                          0.0066                     
  0.0342       10 (A") B                 ->    11 (A") B                  
              -0.3604                          0.0066                     
 -0.0173       9 (A") A                  ->    19 (A") A                  
              -0.4754                          0.9003                     
 -0.0173       9 (A") B                  ->    19 (A") B                  
              -0.4754                          0.9003                     

 Amplitude    Orbitals with energies
 -0.0832       9 (A") A      9 (A") B    ->    11 (A") A     11 (A") B    
              -0.4754       -0.4754            0.0066        0.0066       
  0.0832       9 (A") A      9 (A") B    ->    11 (A") B     11 (A") A    
              -0.4754       -0.4754            0.0066        0.0066       
  0.0832       9 (A") B      9 (A") A    ->    11 (A") A     11 (A") B    
              -0.4754       -0.4754            0.0066        0.0066       
 -0.0832       9 (A") B      9 (A") A    ->    11 (A") B     11 (A") A    
              -0.4754       -0.4754            0.0066        0.0066       

 Computing CCSD intemediates for later calculations in double precision
 Finished.

Running a double precision version
           CCSD Lambda amplitudes will be solved using DIIS.
           Start     Size      MaxIter   EConv     LConv     
           3         7         100       1.00e-07  1.00e-05  
 ------------------------------------------------------------------------------
            Enorm      Ldiff       Comment
 ------------------------------------------------------------------------------
     1     5.18e-02   4.01e-02     
     2     1.25e-02   5.15e-03     
     3     5.71e-03   2.41e-03     
     4     3.09e-03   1.21e-03     Switched to DIIS steps.
     5     1.08e-03   7.70e-04     
     6     5.16e-04   2.32e-04     
     7     2.20e-04   6.51e-05     
     8     1.00e-04   8.81e-06     
     9     4.16e-05   4.56e-10     
    10     2.00e-05   4.45e-07     
    11     8.51e-06   6.52e-07     
    12     4.48e-06   3.06e-08     
    13     2.28e-06   2.21e-08     
    14     1.02e-06   5.64e-08     
    15     5.14e-07   5.80e-08     
    16     2.22e-07   1.12e-08     
    17     1.21e-07   1.49e-08     
    18     6.15e-08   1.05e-08     
 ------------------------------------------------------------------------------
                                   CCSD Lambda converged.

 Computing density matrices in double precision...
           Orbital response amplitudes will be solved using DIIS.
           Start     Size      MaxIter   EConv     LConv     
           3         7         100       1.00e-06  1.00e-06  
 ------------------------------------------------------------------------------
            Enorm      Ldiff       Comment
 ------------------------------------------------------------------------------
     1     7.53e-02   1.75e-02     
     2     5.01e-02   2.81e-03     
     3     8.24e-02   1.55e-02     
     4     1.32e-02   2.87e-02     Switched to DIIS steps.
     5     2.67e-03   4.31e-03     
     6     8.02e-04   2.45e-04     
     7     3.60e-04   9.25e-05     
     8     6.51e-05   5.02e-05     
     9     1.44e-05   1.09e-05     
    10     1.01e-05   2.01e-06     
    11     2.38e-06   1.17e-06     
    12     5.89e-07   1.44e-07     
 ------------------------------------------------------------------------------
                                   Orbital response converged.

 Computing density matrices... Done.
 CCSD calculation:   CPU 225.40 s  wall 43.15 s

 Transferring MO TPDM to AO TPDM
 Transferring g2_o1o1o1o1
 Transferring g2_o1o1o1v1
 Transferring g2_o1o1v1v1
 Transferring g2_o1v1o1v1
 Transferring g2_o1v1v1v1
 Transferring g2_v1v1v1v1
 Adding separable TPDM
 Computing TPDM gradient
 --------------------------------------------------------
 2e gradient
  Atom          X               Y               Z
 --------------------------------------------------------
    1        -44.028251        7.541299        0.000000  
    2         11.059545      -19.659134       -0.000000  
    3         28.955068       14.861003        0.000000  
    4          4.013638       -2.743169        0.000000  
 --------------------------------------------------------
 --------------------------------------------------------
 Final gradient
  Atom          X               Y               Z
 --------------------------------------------------------
    1        -44.028251        7.541299        0.000000  
    2         11.059545      -19.659134       -0.000000  
    3         28.955068       14.861003        0.000000  
    4          4.013638       -2.743169        0.000000  
 --------------------------------------------------------
 Analytic gradient from two-electron contribution:   CPU 167.24 s  wall 37.07 s

 Total ccman2 time:   CPU 434.07 s  wall 88.65 s


 --------------------------------------------------------------
             Orbital Energies (a.u.) and Symmetries
 --------------------------------------------------------------

 Alpha MOs, Restricted
 -- Occupied --                  
******* -180.88 -169.69 -169.69  -80.01  -37.94  -33.13  -33.12
  1 A'    2 A'    3 A'    4 A'    5 A'    6 A'    7 A'    8 A'                 
-24.310 -24.308 -24.303 -15.632  -7.553  -7.253  -5.488  -5.474
  9 A'   10 A'   11 A'   12 A'   13 A'   14 A'   15 A'   16 A'                 
 -5.446  -5.445-169.689 -33.120 -24.308 -24.303  -5.474  -5.446
 17 A'   18 A'    1 A"    2 A"    3 A"    4 A"    5 A"    6 A"                 
 -2.412  -2.405  -2.390  -1.161  -0.858  -0.736  -0.573  -0.515
 19 A'   20 A'   21 A'   22 A'   23 A'   24 A'   25 A'   26 A'                 
 -0.402  -0.366  -2.405  -2.390  -0.475  -0.360
 27 A'   28 A'    7 A"    8 A"    9 A"   10 A"                                 
 -- Virtual --                   
  0.041   0.053   0.078   0.094   0.108   0.171   0.211   0.225
 29 A'   30 A'   31 A'   32 A'   33 A'   34 A'   35 A'   36 A'                 
  0.238   0.297   0.327   0.358   0.391   0.490   0.550   0.587
 37 A'   38 A'   39 A'   40 A'   41 A'   42 A'   43 A'   44 A'                 
  0.616   0.650   0.802   0.813   0.904   0.997   1.071   1.172
 45 A'   46 A'   47 A'   48 A'   49 A'   50 A'   51 A'   52 A'                 
  1.296   1.436   1.556   1.587   1.700   1.827   1.950   2.296
 53 A'   54 A'   55 A'   56 A'   57 A'   58 A'   59 A'   60 A'                 
  2.422   2.590   2.871   2.981   4.280   4.454   4.491   4.541
 61 A'   62 A'   63 A'   64 A'   65 A'   66 A'   67 A'   68 A'                 
  4.736   4.836   6.544   6.564   7.584  14.814  14.916  28.935
 69 A'   70 A'   71 A'   72 A'   73 A'   74 A'   75 A'   76 A'                 
 29.536  29.551  29.876  29.896  29.986  36.690 130.593 130.611
 77 A'   78 A'   79 A'   80 A'   81 A'   82 A'   83 A'   84 A'                 
154.323 166.2041912.242   0.007   0.091   0.238   0.329   0.394
 85 A'   86 A'   87 A'   11 A"   12 A"   13 A"   14 A"   15 A"                 
  0.581   0.608   0.830   0.900   1.082   1.534   1.666   1.815
 16 A"   17 A"   18 A"   19 A"   20 A"   21 A"   22 A"   23 A"                 
  2.293   2.429   4.250   4.479   4.515   6.526  14.745  29.522
 24 A"   25 A"   26 A"   27 A"   28 A"   29 A"   30 A"   31 A"                 
 29.871  29.883 130.582
 32 A"   33 A"   34 A"                                                         

 Beta MOs, Restricted
 -- Occupied --                  
******* -180.88 -169.69 -169.69  -80.01  -37.94  -33.13  -33.12
  1 A'    2 A'    3 A'    4 A'    5 A'    6 A'    7 A'    8 A'                 
-24.310 -24.308 -24.303 -15.632  -7.553  -7.253  -5.488  -5.474
  9 A'   10 A'   11 A'   12 A'   13 A'   14 A'   15 A'   16 A'                 
 -5.446  -5.445-169.689 -33.120 -24.308 -24.303  -5.474  -5.446
 17 A'   18 A'    1 A"    2 A"    3 A"    4 A"    5 A"    6 A"                 
 -2.412  -2.405  -2.390  -1.161  -0.858  -0.736  -0.573  -0.515
 19 A'   20 A'   21 A'   22 A'   23 A'   24 A'   25 A'   26 A'                 
 -0.402  -0.366  -2.405  -2.390  -0.475  -0.360
 27 A'   28 A'    7 A"    8 A"    9 A"   10 A"                                 
 -- Virtual --                   
  0.041   0.053   0.078   0.094   0.108   0.171   0.211   0.225
 29 A'   30 A'   31 A'   32 A'   33 A'   34 A'   35 A'   36 A'                 
  0.238   0.297   0.327   0.358   0.391   0.490   0.550   0.587
 37 A'   38 A'   39 A'   40 A'   41 A'   42 A'   43 A'   44 A'                 
  0.616   0.650   0.802   0.813   0.904   0.997   1.071   1.172
 45 A'   46 A'   47 A'   48 A'   49 A'   50 A'   51 A'   52 A'                 
  1.296   1.436   1.556   1.587   1.700   1.827   1.950   2.296
 53 A'   54 A'   55 A'   56 A'   57 A'   58 A'   59 A'   60 A'                 
  2.422   2.590   2.871   2.981   4.280   4.454   4.491   4.541
 61 A'   62 A'   63 A'   64 A'   65 A'   66 A'   67 A'   68 A'                 
  4.736   4.836   6.544   6.564   7.584  14.814  14.916  28.935
 69 A'   70 A'   71 A'   72 A'   73 A'   74 A'   75 A'   76 A'                 
 29.536  29.551  29.876  29.896  29.986  36.690 130.593 130.611
 77 A'   78 A'   79 A'   80 A'   81 A'   82 A'   83 A'   84 A'                 
154.323 166.2041912.242   0.007   0.091   0.238   0.329   0.394
 85 A'   86 A'   87 A'   11 A"   12 A"   13 A"   14 A"   15 A"                 
  0.581   0.608   0.830   0.900   1.082   1.534   1.666   1.815
 16 A"   17 A"   18 A"   19 A"   20 A"   21 A"   22 A"   23 A"                 
  2.293   2.429   4.250   4.479   4.515   6.526  14.745  29.522
 24 A"   25 A"   26 A"   27 A"   28 A"   29 A"   30 A"   31 A"                 
 29.871  29.883 130.582
 32 A"   33 A"   34 A"                                                         
 --------------------------------------------------------------

          Ground-State Mulliken Net Atomic Charges

     Atom                 Charge (a.u.)
  ----------------------------------------
      1 I                     0.100328
      2 N                    -0.342928
      3 P                     0.305950
      4 H                    -0.063350
  ----------------------------------------
  Sum of atomic charges =     0.000000

 -----------------------------------------------------------------
                    Cartesian Multipole Moments
 -----------------------------------------------------------------
    Charge (ESU x 10^10)
                -0.0000
    Dipole Moment (Debye)
         X      -1.2776      Y      -1.1986      Z       0.0000
       Tot       1.7519
    Quadrupole Moments (Debye-Ang)
        XX     -39.9660     XY       0.3318     YY     -51.5765
        XZ      -0.0000     YZ      -0.0000     ZZ     -47.7139
    Octopole Moments (Debye-Ang^2)
       XXX      26.5450    XXY      -3.6421    XYY      18.0056
       YYY      -2.4436    XXZ       0.0000    XYZ       0.0000
       YYZ       0.0000    XZZ      10.3217    YZZ      -0.4226
       ZZZ       0.0000
    Hexadecapole Moments (Debye-Ang^3)
      XXXX    -600.8275   XXXY      -6.1788   XXYY    -137.5722
      XYYY      -2.5077   YYYY    -109.4928   XXXZ      -0.0000
      XXYZ      -0.0000   XYYZ      -0.0000   YYYZ      -0.0000
      XXZZ    -119.4370   XYZZ      -0.5104   YYZZ     -28.5030
      XZZZ      -0.0000   YZZZ      -0.0000   ZZZZ     -65.9685
 -----------------------------------------------------------------
 DrvMan completing analytic gradient of the correlated energy
 Correlated dipole moment
            1
    1  -0.5026581
    2  -0.4715786
    3   0.0000000
 Energy read as -7313.047241610
 Full Analytical Gradient: (in a.u., or Hartree/Bohr)
             1             2             3             4
    1    0.00006688   -0.00002112   -0.00000982   -0.00003594
    2   -0.00002346   -0.00001898    0.00009633   -0.00005388
    3   -0.00000000    0.00000000   -0.00000000    0.00000000
 Gradient time:  CPU 0.79 s  wall 0.80 s
 ######################################################
 ######################################################
 # Starting finite difference calculation for IDERIV  #
 Finite diff step size:  1.88973e-03 a.u.
 ----------------------------------------------------------------
             Standard Nuclear Orientation (Angstroms)
    I     Atom           X                Y                Z
 ----------------------------------------------------------------
    1      I       0.8546020547    -0.0348786877    -0.0000000000
    2      N      -1.0879500110     0.7774777547     0.0000000000
    3      P      -2.2872673574    -0.2862964723    -0.0000000000
    4      H      -3.3162484629     0.7006732474     0.0000000000
 ----------------------------------------------------------------
 Nuclear Repulsion Energy =   275.2242912552 hartrees
 There are       38 alpha and       38 beta electrons

                       Distance Matrix (Angstroms)
             I (  1)   N (  2)   P (  3)
   N (  2)  2.105572
   P (  3)  3.151913  1.603115
   H (  4)  4.235213  2.229622  1.425802

 Requested basis set is 6-311++G(d,p)
 There are 48 shells and 121 basis functions
 A cutoff of  1.0D-14 yielded   1033 shell pairs
 There are      6931 function pairs (      7792 Cartesian)
 Smallest overlap matrix eigenvalue = 1.93E-03
 Guess MOs from SCF MO coefficient file

 -----------------------------------------------------------------------
  General SCF calculation program by
  Eric Jon Sundstrom, Paul Horn, Yuezhi Mao, Dmitri Zuev, Alec White,
  David Stuck, Shaama M.S., Shane Yost, Joonho Lee, David Small,
  Daniel Levine, Susi Lehtola, Hugh Burton, Evgeny Epifanovsky
 -----------------------------------------------------------------------
 Hartree-Fock
 using 6 threads for integral computing
 -------------------------------------------------------
 OpenMP Integral computing Module                
 Release: version 2.0, May 2017, Q-Chem Inc. Pleasanton 
 -------------------------------------------------------
 A restricted SCF calculation will be
 performed using DIIS
 SCF converges when DIIS error is below 1.0e-08
 ---------------------------------------
  Cycle       Energy         DIIS error
 ---------------------------------------
    1   -7312.5217685909      8.64e-06  
    2   -7312.5217687370      3.85e-06  
    3   -7312.5217687600      2.36e-06  
    4   -7312.5217687732      5.45e-07  
    5   -7312.5217687754      2.37e-07  
    6   -7312.5217687762      1.07e-07  
    7   -7312.5217687763      3.69e-08  
    8   -7312.5217687764      1.37e-08  
    9   -7312.5217687764      5.42e-09  Convergence criterion met
 ---------------------------------------
 SCF time:   CPU 5.10s  wall 1.00s 
 SCF   energy in the final basis set =    -7312.5217687764
 Total energy in the final basis set =    -7312.5217687764


 ------------------------------------------------------------------------------

   CCMAN2: suite of methods based on coupled cluster
           and equation of motion theories.

   Components:
   * libvmm-1.3-trunk
     by Evgeny Epifanovsky, Ilya Kaliman.
   * libtensor-2.5-trunk
     by Evgeny Epifanovsky, Michael Wormit, Dmitry Zuev, Sam Manzer, 
        Ilya Kaliman.
   * libcc-2.5-trunk
     by Evgeny Epifanovsky, Arik Landau, Tomasz Kus, Kirill Khistyaev, 
        Dmitry Zuev, Prashant Manohar, Xintian Feng, Anna Krylov, 
        Matthew Goldey, Alec White, Thomas Jagau, Kaushik Nanda, 
        Anastasia Gunina, Alexander Kunitsa, Joonho Lee.

   CCMAN original authors:
   Anna I. Krylov, C. David Sherrill, Steven R. Gwaltney,
   Edward F. C. Byrd (2000)
   Sergey V. Levchenko, Lyudmila V. Slipchenko, Tao Wang,
   Ana-Maria C. Cristian (2003)
   Piotr A. Pieniazek, C. Melania Oana, Evgeny Epifanovsky (2007)
   Prashant Manohar (2009)

 ------------------------------------------------------------------------------


 Allocating and initializing 30808MB of RAM...
 Calculation will run on 6 cores.


 Alpha MOs, Restricted
 -- Occupied --                  
******* -180.88 -169.69 -169.69 -169.69  -80.01  -37.94  -33.13
  1 A     2 A     3 A     4 A     5 A     6 A     7 A     8 A                  
-33.120 -33.120 -24.310 -24.308 -24.308 -24.303 -24.303 -15.632
  9 A    10 A    11 A    12 A    13 A    14 A    15 A    16 A                  
 -7.553  -7.253  -5.488  -5.474  -5.474  -5.446  -5.446  -5.445
 17 A    18 A    19 A    20 A    21 A    22 A    23 A    24 A                  
 -2.412  -2.405  -2.405  -2.390  -2.390  -1.161  -0.857  -0.736
 25 A    26 A    27 A    28 A    29 A    30 A    31 A    32 A                  
 -0.573  -0.515  -0.475  -0.402  -0.366  -0.360
 33 A    34 A    35 A    36 A    37 A    38 A                                  
 -- Virtual --                   
  0.007   0.041   0.053   0.078   0.091   0.094   0.108   0.171
 39 A    40 A    41 A    42 A    43 A    44 A    45 A    46 A                  
  0.211   0.225   0.238   0.238   0.297   0.327   0.329   0.358
 47 A    48 A    49 A    50 A    51 A    52 A    53 A    54 A                  
  0.391   0.394   0.490   0.550   0.581   0.587   0.608   0.616
 55 A    56 A    57 A    58 A    59 A    60 A    61 A    62 A                  
  0.650   0.802   0.813   0.830   0.900   0.904   0.997   1.071
 63 A    64 A    65 A    66 A    67 A    68 A    69 A    70 A                  
  1.082   1.172   1.296   1.436   1.534   1.556   1.587   1.666
 71 A    72 A    73 A    74 A    75 A    76 A    77 A    78 A                  
  1.700   1.815   1.827   1.950   2.292   2.296   2.422   2.429
 79 A    80 A    81 A    82 A    83 A    84 A    85 A    86 A                  
  2.590   2.871   2.981   4.250   4.280   4.454   4.479   4.491
 87 A    88 A    89 A    90 A    91 A    92 A    93 A    94 A                  
  4.515   4.541   4.736   4.836   6.526   6.544   6.564   7.584
 95 A    96 A    97 A    98 A    99 A   100 A   101 A   102 A                  
 14.745  14.814  14.916  28.935  29.522  29.536  29.551  29.871
103 A   104 A   105 A   106 A   107 A   108 A   109 A   110 A                  
 29.876  29.883  29.896  29.986  36.690 130.582 130.593 130.611
111 A   112 A   113 A   114 A   115 A   116 A   117 A   118 A                  
154.323 166.2041912.242
119 A   120 A   121 A                                                          

 Beta MOs, Restricted
 -- Occupied --                  
******* -180.88 -169.69 -169.69 -169.69  -80.01  -37.94  -33.13
  1 A     2 A     3 A     4 A     5 A     6 A     7 A     8 A                  
-33.120 -33.120 -24.310 -24.308 -24.308 -24.303 -24.303 -15.632
  9 A    10 A    11 A    12 A    13 A    14 A    15 A    16 A                  
 -7.553  -7.253  -5.488  -5.474  -5.474  -5.446  -5.446  -5.445
 17 A    18 A    19 A    20 A    21 A    22 A    23 A    24 A                  
 -2.412  -2.405  -2.405  -2.390  -2.390  -1.161  -0.857  -0.736
 25 A    26 A    27 A    28 A    29 A    30 A    31 A    32 A                  
 -0.573  -0.515  -0.475  -0.402  -0.366  -0.360
 33 A    34 A    35 A    36 A    37 A    38 A                                  
 -- Virtual --                   
  0.007   0.041   0.053   0.078   0.091   0.094   0.108   0.171
 39 A    40 A    41 A    42 A    43 A    44 A    45 A    46 A                  
  0.211   0.225   0.238   0.238   0.297   0.327   0.329   0.358
 47 A    48 A    49 A    50 A    51 A    52 A    53 A    54 A                  
  0.391   0.394   0.490   0.550   0.581   0.587   0.608   0.616
 55 A    56 A    57 A    58 A    59 A    60 A    61 A    62 A                  
  0.650   0.802   0.813   0.830   0.900   0.904   0.997   1.071
 63 A    64 A    65 A    66 A    67 A    68 A    69 A    70 A                  
  1.082   1.172   1.296   1.436   1.534   1.556   1.587   1.666
 71 A    72 A    73 A    74 A    75 A    76 A    77 A    78 A                  
  1.700   1.815   1.827   1.950   2.292   2.296   2.422   2.429
 79 A    80 A    81 A    82 A    83 A    84 A    85 A    86 A                  
  2.590   2.871   2.981   4.250   4.280   4.454   4.479   4.491
 87 A    88 A    89 A    90 A    91 A    92 A    93 A    94 A                  
  4.515   4.541   4.736   4.836   6.526   6.544   6.564   7.584
 95 A    96 A    97 A    98 A    99 A   100 A   101 A   102 A                  
 14.745  14.814  14.916  28.935  29.522  29.536  29.551  29.871
103 A   104 A   105 A   106 A   107 A   108 A   109 A   110 A                  
 29.876  29.883  29.896  29.986  36.690 130.582 130.593 130.611
111 A   112 A   113 A   114 A   115 A   116 A   117 A   118 A                  
154.323 166.2041912.242
119 A   120 A   121 A                                                          

 Occupation and symmetry of molecular orbitals

 Point group: C1 (1 irreducible representation).

                           A     All 
 -------------------------------------
 All molecular orbitals:
  - Alpha                  121   121 
  - Beta                   121   121 
 -------------------------------------
 Alpha orbitals:
  - Frozen occupied        24    24  
  - Active occupied        14    14  
  - Active virtual         83    83  
  - Frozen virtual         0     0   
 -------------------------------------
 Beta orbitals:
  - Frozen occupied        24    24  
  - Active occupied        14    14  
  - Active virtual         83    83  
  - Frozen virtual         0     0   
 -------------------------------------

 Import integrals:   CPU 0.00 s  wall 0.00 s

 Import integrals:   CPU 31.26 s  wall 5.40 s

 MP2 amplitudes:   CPU 0.05 s  wall 0.03 s

Running a double precision version
           CCSD T amplitudes will be solved using DIIS.

           Start     Size      MaxIter   EConv     TConv     
           3         7         100       1.00e-07  1.00e-05  
 ------------------------------------------------------------------------------
           Energy (a.u.)   Ediff      Tdiff       Comment
 ------------------------------------------------------------------------------
         -7313.03360861                           
     1   -7313.02359672   1.00e-02   7.02e-01     
     2   -7313.04492159   2.13e-02   1.12e-01     
     3   -7313.04388424   1.04e-03   5.03e-02     
     4   -7313.04631428   2.43e-03   1.41e-02     Switched to DIIS steps.
     5   -7313.04720277   8.88e-04   1.34e-02     
     6   -7313.04722794   2.52e-05   2.45e-03     
     7   -7313.04723425   6.31e-06   1.21e-03     
     8   -7313.04724065   6.40e-06   4.68e-04     
     9   -7313.04724111   4.67e-07   2.40e-04     
    10   -7313.04724127   1.52e-07   9.36e-05     
    11   -7313.04724117   9.16e-08   5.21e-05     
    12   -7313.04724123   5.41e-08   1.48e-05     
    13   -7313.04724126   3.57e-08   8.20e-06     
 ------------------------------------------------------------------------------
         -7313.04724126                           CCSD T converged.

End of double precision
 SCF energy                 = -7312.52176878
 MP2 energy                 = -7313.03360861
 CCSD correlation energy     =    -0.52547249
 CCSD total energy           = -7313.04724126

 CCSD  T1^2 = 0.0120  T2^2 = 0.2354  Leading amplitudes:

 Amplitude    Orbitals with energies
 -0.0342       38 (A) A                  ->    39 (A) A                   
              -0.3604                          0.0066                     
 -0.0342       38 (A) B                  ->    39 (A) B                   
              -0.3604                          0.0066                     
  0.0173       35 (A) A                  ->    67 (A) A                   
              -0.4753                          0.9003                     
  0.0173       35 (A) B                  ->    67 (A) B                   
              -0.4753                          0.9003                     

 Amplitude    Orbitals with energies
 -0.0832       35 (A) A      35 (A) B    ->    39 (A) A      39 (A) B     
              -0.4753       -0.4753            0.0066        0.0066       
  0.0832       35 (A) A      35 (A) B    ->    39 (A) B      39 (A) A     
              -0.4753       -0.4753            0.0066        0.0066       
  0.0832       35 (A) B      35 (A) A    ->    39 (A) A      39 (A) B     
              -0.4753       -0.4753            0.0066        0.0066       
 -0.0832       35 (A) B      35 (A) A    ->    39 (A) B      39 (A) A     
              -0.4753       -0.4753            0.0066        0.0066       

 Computing CCSD intemediates for later calculations in double precision
 Finished.

Running a double precision version
           CCSD Lambda amplitudes will be solved using DIIS.
           Start     Size      MaxIter   EConv     LConv     
           3         7         100       1.00e-07  1.00e-05  
 ------------------------------------------------------------------------------
            Enorm      Ldiff       Comment
 ------------------------------------------------------------------------------
     1     5.18e-02   4.01e-02     
     2     1.25e-02   5.15e-03     
     3     5.71e-03   2.42e-03     
     4     3.09e-03   1.21e-03     Switched to DIIS steps.
     5     1.08e-03   7.70e-04     
     6     5.16e-04   2.33e-04     
     7     2.20e-04   6.52e-05     
     8     1.00e-04   8.86e-06     
     9     4.17e-05   1.74e-08     
    10     2.00e-05   4.40e-07     
    11     8.54e-06   6.58e-07     
    12     4.50e-06   3.03e-08     
    13     2.29e-06   2.32e-08     
    14     1.02e-06   5.66e-08     
    15     5.16e-07   5.83e-08     
    16     2.22e-07   1.13e-08     
    17     1.21e-07   1.50e-08     
    18     6.18e-08   1.05e-08     
 ------------------------------------------------------------------------------
                                   CCSD Lambda converged.

 Computing density matrices in double precision...
           Orbital response amplitudes will be solved using DIIS.
           Start     Size      MaxIter   EConv     LConv     
           3         7         100       1.00e-06  1.00e-06  
 ------------------------------------------------------------------------------
            Enorm      Ldiff       Comment
 ------------------------------------------------------------------------------
     1     7.53e-02   1.75e-02     
     2     5.02e-02   2.90e-03     
     3     8.28e-02   1.56e-02     
     4     1.32e-02   2.89e-02     Switched to DIIS steps.
     5     2.67e-03   4.30e-03     
     6     8.02e-04   2.45e-04     
     7     3.59e-04   9.26e-05     
     8     6.53e-05   5.01e-05     
     9     1.45e-05   1.10e-05     
    10     1.01e-05   2.02e-06     
    11     2.39e-06   1.17e-06     
    12     5.89e-07   1.43e-07     
 ------------------------------------------------------------------------------
                                   Orbital response converged.

 Computing density matrices... Done.
 CCSD calculation:   CPU 749.96 s  wall 136.87 s

 Transferring MO TPDM to AO TPDM
 Transferring g2_o1o1o1o1
 Transferring g2_o1o1o1v1
 Transferring g2_o1o1v1v1
 Transferring g2_o1v1o1v1
 Transferring g2_o1v1v1v1
 Transferring g2_v1v1v1v1
 Adding separable TPDM
 Computing TPDM gradient
 --------------------------------------------------------
 2e gradient
  Atom          X               Y               Z
 --------------------------------------------------------
    1        -44.007215        7.533281       -0.000000  
    2         11.049302      -19.648861        0.000000  
    3         28.944330       14.858044       -0.000000  
    4          4.013582       -2.742464        0.000000  
 --------------------------------------------------------
 --------------------------------------------------------
 Final gradient
  Atom          X               Y               Z
 --------------------------------------------------------
    1        -44.007215        7.533281       -0.000000  
    2         11.049302      -19.648861        0.000000  
    3         28.944330       14.858044       -0.000000  
    4          4.013582       -2.742464        0.000000  
 --------------------------------------------------------
 Analytic gradient from two-electron contribution:   CPU 170.45 s  wall 34.28 s

 Total ccman2 time:   CPU 956.47 s  wall 177.71 s


 --------------------------------------------------------------

                    Orbital Energies (a.u.)
 --------------------------------------------------------------

 Alpha MOs
 -- Occupied --
********-180.8830-169.6898-169.6885-169.6885 -80.0118 -37.9366 -33.1255
-33.1200 -33.1199 -24.3097 -24.3079 -24.3078 -24.3026 -24.3026 -15.6319
 -7.5530  -7.2531  -5.4879  -5.4744  -5.4742  -5.4459  -5.4456  -5.4445
 -2.4118  -2.4055  -2.4053  -2.3898  -2.3898  -1.1612  -0.8574  -0.7362
 -0.5734  -0.5152  -0.4753  -0.4016  -0.3660  -0.3604
 -- Virtual --
  0.0066   0.0407   0.0533   0.0781   0.0913   0.0944   0.1084   0.1709
  0.2107   0.2253   0.2378   0.2382   0.2971   0.3274   0.3285   0.3575
  0.3906   0.3942   0.4904   0.5497   0.5815   0.5872   0.6081   0.6155
  0.6503   0.8024   0.8125   0.8295   0.9003   0.9041   0.9968   1.0707
  1.0822   1.1723   1.2962   1.4364   1.5343   1.5560   1.5875   1.6661
  1.7002   1.8147   1.8269   1.9499   2.2924   2.2959   2.4220   2.4292
  2.5895   2.8705   2.9810   4.2503   4.2798   4.4535   4.4794   4.4911
  4.5147   4.5409   4.7357   4.8360   6.5262   6.5442   6.5636   7.5840
 14.7453  14.8135  14.9155  28.9350  29.5219  29.5361  29.5508  29.8708
 29.8755  29.8825  29.8957  29.9856  36.6902 130.5817 130.5926 130.6111
154.3225 166.20381912.2415
 --------------------------------------------------------------

          Ground-State Mulliken Net Atomic Charges

     Atom                 Charge (a.u.)
  ----------------------------------------
      1 I                     0.100146
      2 N                    -0.342829
      3 P                     0.305989
      4 H                    -0.063306
  ----------------------------------------
  Sum of atomic charges =    -0.000000

 -----------------------------------------------------------------
                    Cartesian Multipole Moments
 -----------------------------------------------------------------
    Charge (ESU x 10^10)
                -0.0000
    Dipole Moment (Debye)
         X      -1.2788      Y      -1.1986      Z      -0.0000
       Tot       1.7527
    Quadrupole Moments (Debye-Ang)
        XX     -39.9610     XY       0.3309     YY     -51.5770
        XZ       0.0000     YZ       0.0000     ZZ     -47.7153
    Octopole Moments (Debye-Ang^2)
       XXX      26.4558    XXY      -3.6382    XYY      17.9740
       YYY      -2.4451    XXZ      -0.0000    XYZ      -0.0000
       YYZ      -0.0000    XZZ      10.2920    YZZ      -0.4234
       ZZZ       0.0000
    Hexadecapole Moments (Debye-Ang^3)
      XXXX    -601.0512   XXXY      -6.1922   XXYY    -137.6196
      XYYY      -2.5058   YYYY    -109.4936   XXXZ       0.0000
      XXYZ       0.0000   XYYZ      -0.0000   YYYZ       0.0000
      XXZZ    -119.4857   XYZZ      -0.5091   YYZZ     -28.5041
      XZZZ      -0.0000   YZZZ      -0.0000   ZZZZ     -65.9727
 -----------------------------------------------------------------
 DrvMan completing analytic gradient of the correlated energy
 Correlated dipole moment
            1
    1  -0.5031086
    2  -0.4715670
    3  -0.0000000
 Energy read as -7313.047241265
 Full Analytical Gradient: (in a.u., or Hartree/Bohr)
             1             2             3             4
    1    0.00030228   -0.00020067   -0.00005527   -0.00004634
    2   -0.00008627    0.00001633    0.00013633   -0.00006639
    3   -0.00000000    0.00000000   -0.00000000   -0.00000000
 Gradient time:  CPU 0.80 s  wall 0.80 s
 ----------------------------------------------------------------
             Standard Nuclear Orientation (Angstroms)
    I     Atom           X                Y                Z
 ----------------------------------------------------------------
    1      I       0.8526020547    -0.0348786877    -0.0000000000
    2      N      -1.0879500110     0.7774777547     0.0000000000
    3      P      -2.2872673574    -0.2862964723    -0.0000000000
    4      H      -3.3162484629     0.7006732474     0.0000000000
 ----------------------------------------------------------------
 Nuclear Repulsion Energy =   275.3936231717 hartrees
 There are       38 alpha and       38 beta electrons

                       Distance Matrix (Angstroms)
             I (  1)   N (  2)   P (  3)
   N (  2)  2.103727
   P (  3)  3.149919  1.603115
   H (  4)  4.233244  2.229622  1.425802

 Requested basis set is 6-311++G(d,p)
 There are 48 shells and 121 basis functions
 A cutoff of  1.0D-14 yielded   1033 shell pairs
 There are      6931 function pairs (      7792 Cartesian)
 Smallest overlap matrix eigenvalue = 1.93E-03
 Guess MOs from SCF MO coefficient file

 -----------------------------------------------------------------------
  General SCF calculation program by
  Eric Jon Sundstrom, Paul Horn, Yuezhi Mao, Dmitri Zuev, Alec White,
  David Stuck, Shaama M.S., Shane Yost, Joonho Lee, David Small,
  Daniel Levine, Susi Lehtola, Hugh Burton, Evgeny Epifanovsky
 -----------------------------------------------------------------------
 Hartree-Fock
 using 6 threads for integral computing
 -------------------------------------------------------
 OpenMP Integral computing Module                
 Release: version 2.0, May 2017, Q-Chem Inc. Pleasanton 
 -------------------------------------------------------
 A restricted SCF calculation will be
 performed using DIIS
 SCF converges when DIIS error is below 1.0e-08
 ---------------------------------------
  Cycle       Energy         DIIS error
 ---------------------------------------
    1   -7312.5218097130      1.73e-05  
    2   -7312.5218102977      7.70e-06  
    3   -7312.5218103897      4.72e-06  
    4   -7312.5218104428      1.09e-06  
    5   -7312.5218104518      4.73e-07  
    6   -7312.5218104544      2.13e-07  
    7   -7312.5218104550      7.37e-08  
    8   -7312.5218104551      2.74e-08  
    9   -7312.5218104551      1.08e-08  
   10   -7312.5218104552      3.73e-09  Convergence criterion met
 ---------------------------------------
 SCF time:   CPU 5.65s  wall 1.00s 
 SCF   energy in the final basis set =    -7312.5218104552
 Total energy in the final basis set =    -7312.5218104552


 ------------------------------------------------------------------------------

   CCMAN2: suite of methods based on coupled cluster
           and equation of motion theories.

   Components:
   * libvmm-1.3-trunk
     by Evgeny Epifanovsky, Ilya Kaliman.
   * libtensor-2.5-trunk
     by Evgeny Epifanovsky, Michael Wormit, Dmitry Zuev, Sam Manzer, 
        Ilya Kaliman.
   * libcc-2.5-trunk
     by Evgeny Epifanovsky, Arik Landau, Tomasz Kus, Kirill Khistyaev, 
        Dmitry Zuev, Prashant Manohar, Xintian Feng, Anna Krylov, 
        Matthew Goldey, Alec White, Thomas Jagau, Kaushik Nanda, 
        Anastasia Gunina, Alexander Kunitsa, Joonho Lee.

   CCMAN original authors:
   Anna I. Krylov, C. David Sherrill, Steven R. Gwaltney,
   Edward F. C. Byrd (2000)
   Sergey V. Levchenko, Lyudmila V. Slipchenko, Tao Wang,
   Ana-Maria C. Cristian (2003)
   Piotr A. Pieniazek, C. Melania Oana, Evgeny Epifanovsky (2007)
   Prashant Manohar (2009)

 ------------------------------------------------------------------------------


 Allocating and initializing 30808MB of RAM...
 Calculation will run on 6 cores.


 Alpha MOs, Restricted
 -- Occupied --                  
******* -180.88 -169.69 -169.69 -169.69  -80.01  -37.94  -33.13
  1 A     2 A     3 A     4 A     5 A     6 A     7 A     8 A                  
-33.120 -33.120 -24.310 -24.308 -24.308 -24.303 -24.303 -15.632
  9 A    10 A    11 A    12 A    13 A    14 A    15 A    16 A                  
 -7.553  -7.253  -5.488  -5.474  -5.474  -5.446  -5.446  -5.445
 17 A    18 A    19 A    20 A    21 A    22 A    23 A    24 A                  
 -2.412  -2.406  -2.405  -2.390  -2.390  -1.161  -0.858  -0.736
 25 A    26 A    27 A    28 A    29 A    30 A    31 A    32 A                  
 -0.573  -0.515  -0.475  -0.402  -0.366  -0.360
 33 A    34 A    35 A    36 A    37 A    38 A                                  
 -- Virtual --                   
  0.007   0.041   0.053   0.078   0.091   0.094   0.108   0.171
 39 A    40 A    41 A    42 A    43 A    44 A    45 A    46 A                  
  0.211   0.225   0.238   0.238   0.297   0.327   0.329   0.358
 47 A    48 A    49 A    50 A    51 A    52 A    53 A    54 A                  
  0.391   0.394   0.490   0.550   0.581   0.587   0.608   0.616
 55 A    56 A    57 A    58 A    59 A    60 A    61 A    62 A                  
  0.650   0.803   0.813   0.830   0.900   0.905   0.997   1.071
 63 A    64 A    65 A    66 A    67 A    68 A    69 A    70 A                  
  1.082   1.172   1.296   1.436   1.534   1.556   1.587   1.666
 71 A    72 A    73 A    74 A    75 A    76 A    77 A    78 A                  
  1.700   1.815   1.827   1.950   2.293   2.296   2.422   2.429
 79 A    80 A    81 A    82 A    83 A    84 A    85 A    86 A                  
  2.590   2.871   2.981   4.250   4.280   4.454   4.479   4.491
 87 A    88 A    89 A    90 A    91 A    92 A    93 A    94 A                  
  4.515   4.541   4.736   4.837   6.526   6.544   6.564   7.584
 95 A    96 A    97 A    98 A    99 A   100 A   101 A   102 A                  
 14.745  14.814  14.916  28.936  29.522  29.536  29.551  29.871
103 A   104 A   105 A   106 A   107 A   108 A   109 A   110 A                  
 29.876  29.883  29.896  29.986  36.690 130.582 130.593 130.611
111 A   112 A   113 A   114 A   115 A   116 A   117 A   118 A                  
154.323 166.2041912.242
119 A   120 A   121 A                                                          

 Beta MOs, Restricted
 -- Occupied --                  
******* -180.88 -169.69 -169.69 -169.69  -80.01  -37.94  -33.13
  1 A     2 A     3 A     4 A     5 A     6 A     7 A     8 A                  
-33.120 -33.120 -24.310 -24.308 -24.308 -24.303 -24.303 -15.632
  9 A    10 A    11 A    12 A    13 A    14 A    15 A    16 A                  
 -7.553  -7.253  -5.488  -5.474  -5.474  -5.446  -5.446  -5.445
 17 A    18 A    19 A    20 A    21 A    22 A    23 A    24 A                  
 -2.412  -2.406  -2.405  -2.390  -2.390  -1.161  -0.858  -0.736
 25 A    26 A    27 A    28 A    29 A    30 A    31 A    32 A                  
 -0.573  -0.515  -0.475  -0.402  -0.366  -0.360
 33 A    34 A    35 A    36 A    37 A    38 A                                  
 -- Virtual --                   
  0.007   0.041   0.053   0.078   0.091   0.094   0.108   0.171
 39 A    40 A    41 A    42 A    43 A    44 A    45 A    46 A                  
  0.211   0.225   0.238   0.238   0.297   0.327   0.329   0.358
 47 A    48 A    49 A    50 A    51 A    52 A    53 A    54 A                  
  0.391   0.394   0.490   0.550   0.581   0.587   0.608   0.616
 55 A    56 A    57 A    58 A    59 A    60 A    61 A    62 A                  
  0.650   0.803   0.813   0.830   0.900   0.905   0.997   1.071
 63 A    64 A    65 A    66 A    67 A    68 A    69 A    70 A                  
  1.082   1.172   1.296   1.436   1.534   1.556   1.587   1.666
 71 A    72 A    73 A    74 A    75 A    76 A    77 A    78 A                  
  1.700   1.815   1.827   1.950   2.293   2.296   2.422   2.429
 79 A    80 A    81 A    82 A    83 A    84 A    85 A    86 A                  
  2.590   2.871   2.981   4.250   4.280   4.454   4.479   4.491
 87 A    88 A    89 A    90 A    91 A    92 A    93 A    94 A                  
  4.515   4.541   4.736   4.837   6.526   6.544   6.564   7.584
 95 A    96 A    97 A    98 A    99 A   100 A   101 A   102 A                  
 14.745  14.814  14.916  28.936  29.522  29.536  29.551  29.871
103 A   104 A   105 A   106 A   107 A   108 A   109 A   110 A                  
 29.876  29.883  29.896  29.986  36.690 130.582 130.593 130.611
111 A   112 A   113 A   114 A   115 A   116 A   117 A   118 A                  
154.323 166.2041912.242
119 A   120 A   121 A                                                          

 Occupation and symmetry of molecular orbitals

 Point group: C1 (1 irreducible representation).

                           A     All 
 -------------------------------------
 All molecular orbitals:
  - Alpha                  121   121 
  - Beta                   121   121 
 -------------------------------------
 Alpha orbitals:
  - Frozen occupied        24    24  
  - Active occupied        14    14  
  - Active virtual         83    83  
  - Frozen virtual         0     0   
 -------------------------------------
 Beta orbitals:
  - Frozen occupied        24    24  
  - Active occupied        14    14  
  - Active virtual         83    83  
  - Frozen virtual         0     0   
 -------------------------------------

 Import integrals:   CPU 0.00 s  wall 0.00 s

 Import integrals:   CPU 31.36 s  wall 5.43 s

 MP2 amplitudes:   CPU 0.05 s  wall 0.03 s

Running a double precision version
           CCSD T amplitudes will be solved using DIIS.

           Start     Size      MaxIter   EConv     TConv     
           3         7         100       1.00e-07  1.00e-05  
 ------------------------------------------------------------------------------
           Energy (a.u.)   Ediff      Tdiff       Comment
 ------------------------------------------------------------------------------
         -7313.03360884                           
     1   -7313.02361738   9.99e-03   7.02e-01     
     2   -7313.04492174   2.13e-02   1.12e-01     
     3   -7313.04388987   1.03e-03   5.02e-02     
     4   -7313.04631616   2.43e-03   1.41e-02     Switched to DIIS steps.
     5   -7313.04720319   8.87e-04   1.34e-02     
     6   -7313.04722830   2.51e-05   2.45e-03     
     7   -7313.04723455   6.24e-06   1.20e-03     
     8   -7313.04724091   6.36e-06   4.67e-04     
     9   -7313.04724136   4.54e-07   2.39e-04     
    10   -7313.04724151   1.50e-07   9.32e-05     
    11   -7313.04724142   9.18e-08   5.18e-05     
    12   -7313.04724148   5.36e-08   1.47e-05     
    13   -7313.04724151   3.56e-08   8.15e-06     
 ------------------------------------------------------------------------------
         -7313.04724151                           CCSD T converged.

End of double precision
 SCF energy                 = -7312.52181046
 MP2 energy                 = -7313.03360884
 CCSD correlation energy     =    -0.52543106
 CCSD total energy           = -7313.04724151

 CCSD  T1^2 = 0.0120  T2^2 = 0.2353  Leading amplitudes:

 Amplitude    Orbitals with energies
  0.0343       38 (A) A                  ->    39 (A) A                   
              -0.3603                          0.0066                     
  0.0343       38 (A) B                  ->    39 (A) B                   
              -0.3603                          0.0066                     
 -0.0173       35 (A) A                  ->    67 (A) A                   
              -0.4755                          0.9003                     
 -0.0173       35 (A) B                  ->    67 (A) B                   
              -0.4755                          0.9003                     

 Amplitude    Orbitals with energies
 -0.0831       35 (A) A      35 (A) B    ->    39 (A) A      39 (A) B     
              -0.4755       -0.4755            0.0066        0.0066       
  0.0831       35 (A) A      35 (A) B    ->    39 (A) B      39 (A) A     
              -0.4755       -0.4755            0.0066        0.0066       
  0.0831       35 (A) B      35 (A) A    ->    39 (A) A      39 (A) B     
              -0.4755       -0.4755            0.0066        0.0066       
 -0.0831       35 (A) B      35 (A) A    ->    39 (A) B      39 (A) A     
              -0.4755       -0.4755            0.0066        0.0066       

 Computing CCSD intemediates for later calculations in double precision
 Finished.

Running a double precision version
           CCSD Lambda amplitudes will be solved using DIIS.
           Start     Size      MaxIter   EConv     LConv     
           3         7         100       1.00e-07  1.00e-05  
 ------------------------------------------------------------------------------
            Enorm      Ldiff       Comment
 ------------------------------------------------------------------------------
     1     5.18e-02   4.01e-02     
     2     1.25e-02   5.15e-03     
     3     5.71e-03   2.41e-03     
     4     3.09e-03   1.21e-03     Switched to DIIS steps.
     5     1.08e-03   7.70e-04     
     6     5.15e-04   2.32e-04     
     7     2.20e-04   6.50e-05     
     8     1.00e-04   8.77e-06     
     9     4.15e-05   1.64e-08     
    10     1.99e-05   4.51e-07     
    11     8.49e-06   6.46e-07     
    12     4.47e-06   3.09e-08     
    13     2.27e-06   2.10e-08     
    14     1.02e-06   5.63e-08     
    15     5.12e-07   5.78e-08     
    16     2.21e-07   1.12e-08     
    17     1.21e-07   1.48e-08     
    18     6.13e-08   1.04e-08     
 ------------------------------------------------------------------------------
                                   CCSD Lambda converged.

 Computing density matrices in double precision...
           Orbital response amplitudes will be solved using DIIS.
           Start     Size      MaxIter   EConv     LConv     
           3         7         100       1.00e-06  1.00e-06  
 ------------------------------------------------------------------------------
            Enorm      Ldiff       Comment
 ------------------------------------------------------------------------------
     1     7.52e-02   1.75e-02     
     2     4.99e-02   2.72e-03     
     3     8.21e-02   1.54e-02     
     4     1.32e-02   2.84e-02     Switched to DIIS steps.
     5     2.67e-03   4.32e-03     
     6     8.02e-04   2.46e-04     
     7     3.60e-04   9.24e-05     
     8     6.50e-05   5.03e-05     
     9     1.43e-05   1.09e-05     
    10     1.01e-05   2.00e-06     
    11     2.37e-06   1.17e-06     
    12     5.88e-07   1.44e-07     
 ------------------------------------------------------------------------------
                                   Orbital response converged.

 Computing density matrices... Done.
 CCSD calculation:   CPU 748.13 s  wall 136.81 s

 Transferring MO TPDM to AO TPDM
 Transferring g2_o1o1o1o1
 Transferring g2_o1o1o1v1
 Transferring g2_o1o1v1v1
 Transferring g2_o1v1o1v1
 Transferring g2_o1v1v1v1
 Transferring g2_v1v1v1v1
 Adding separable TPDM
 Computing TPDM gradient
 --------------------------------------------------------
 2e gradient
  Atom          X               Y               Z
 --------------------------------------------------------
    1        -44.049284        7.549324        0.000000  
    2         11.069782      -19.669414       -0.000000  
    3         28.965808       14.863965       -0.000000  
    4          4.013693       -2.743875        0.000000  
 --------------------------------------------------------
 --------------------------------------------------------
 Final gradient
  Atom          X               Y               Z
 --------------------------------------------------------
    1        -44.049284        7.549324        0.000000  
    2         11.069782      -19.669414       -0.000000  
    3         28.965808       14.863965       -0.000000  
    4          4.013693       -2.743875        0.000000  
 --------------------------------------------------------
 Analytic gradient from two-electron contribution:   CPU 172.23 s  wall 34.04 s

 Total ccman2 time:   CPU 956.87 s  wall 177.64 s


 --------------------------------------------------------------

                    Orbital Energies (a.u.)
 --------------------------------------------------------------

 Alpha MOs
 -- Occupied --
********-180.8830-169.6898-169.6885-169.6885 -80.0118 -37.9366 -33.1255
-33.1200 -33.1199 -24.3097 -24.3079 -24.3078 -24.3026 -24.3026 -15.6318
 -7.5529  -7.2531  -5.4879  -5.4744  -5.4742  -5.4459  -5.4456  -5.4445
 -2.4119  -2.4055  -2.4054  -2.3898  -2.3898  -1.1614  -0.8576  -0.7362
 -0.5735  -0.5153  -0.4755  -0.4017  -0.3659  -0.3603
 -- Virtual --
  0.0066   0.0409   0.0533   0.0781   0.0913   0.0944   0.1084   0.1709
  0.2106   0.2253   0.2378   0.2382   0.2972   0.3273   0.3285   0.3576
  0.3906   0.3942   0.4904   0.5497   0.5815   0.5874   0.6081   0.6156
  0.6503   0.8026   0.8126   0.8296   0.9003   0.9045   0.9969   1.0708
  1.0822   1.1721   1.2963   1.4363   1.5343   1.5559   1.5874   1.6661
  1.7004   1.8147   1.8270   1.9499   2.2926   2.2960   2.4223   2.4291
  2.5899   2.8705   2.9810   4.2503   4.2797   4.4535   4.4794   4.4911
  4.5148   4.5410   4.7357   4.8367   6.5262   6.5442   6.5637   7.5841
 14.7454  14.8135  14.9156  28.9355  29.5219  29.5361  29.5508  29.8708
 29.8755  29.8826  29.8958  29.9858  36.6904 130.5817 130.5926 130.6112
154.3230 166.20391912.2420
 --------------------------------------------------------------

          Ground-State Mulliken Net Atomic Charges

     Atom                 Charge (a.u.)
  ----------------------------------------
      1 I                     0.100510
      2 N                    -0.343028
      3 P                     0.305911
      4 H                    -0.063393
  ----------------------------------------
  Sum of atomic charges =    -0.000000

 -----------------------------------------------------------------
                    Cartesian Multipole Moments
 -----------------------------------------------------------------
    Charge (ESU x 10^10)
                 0.0000
    Dipole Moment (Debye)
         X      -1.2765      Y      -1.1987      Z      -0.0000
       Tot       1.7511
    Quadrupole Moments (Debye-Ang)
        XX     -39.9709     XY       0.3328     YY     -51.5761
        XZ       0.0000     YZ       0.0000     ZZ     -47.7125
    Octopole Moments (Debye-Ang^2)
       XXX      26.6342    XXY      -3.6460    XYY      18.0372
       YYY      -2.4422    XXZ      -0.0000    XYZ      -0.0000
       YYZ      -0.0000    XZZ      10.3514    YZZ      -0.4219
       ZZZ       0.0000
    Hexadecapole Moments (Debye-Ang^3)
      XXXX    -600.6042   XXXY      -6.1654   XXYY    -137.5248
      XYYY      -2.5097   YYYY    -109.4920   XXXZ       0.0000
      XXYZ       0.0000   XYYZ       0.0000   YYYZ       0.0000
      XXZZ    -119.3884   XYZZ      -0.5117   YYZZ     -28.5019
      XZZZ      -0.0000   YZZZ       0.0000   ZZZZ     -65.9643
 -----------------------------------------------------------------
 DrvMan completing analytic gradient of the correlated energy
 Correlated dipole moment
            1
    1  -0.5022090
    2  -0.4715898
    3  -0.0000000
 Energy read as -7313.047241511
 Full Analytical Gradient: (in a.u., or Hartree/Bohr)
             1             2             3             4
    1   -0.00016960    0.00015932    0.00003581   -0.00002552
    2    0.00003972   -0.00005464    0.00005629   -0.00004137
    3    0.00000000   -0.00000000   -0.00000000    0.00000000
 Gradient time:  CPU 0.79 s  wall 0.79 s
 ----------------------------------------------------------------
             Standard Nuclear Orientation (Angstroms)
    I     Atom           X                Y                Z
 ----------------------------------------------------------------
    1      I       0.8536020547    -0.0338786877    -0.0000000000
    2      N      -1.0879500110     0.7774777547     0.0000000000
    3      P      -2.2872673574    -0.2862964723    -0.0000000000
    4      H      -3.3162484629     0.7006732474     0.0000000000
 ----------------------------------------------------------------
 Nuclear Repulsion Energy =   275.3229126252 hartrees
 There are       38 alpha and       38 beta electrons

                       Distance Matrix (Angstroms)
             I (  1)   N (  2)   P (  3)
   N (  2)  2.104263
   P (  3)  3.150996  1.603115
   H (  4)  4.234055  2.229622  1.425802

 Requested basis set is 6-311++G(d,p)
 There are 48 shells and 121 basis functions
 A cutoff of  1.0D-14 yielded   1033 shell pairs
 There are      6931 function pairs (      7792 Cartesian)
 Smallest overlap matrix eigenvalue = 1.93E-03
 Guess MOs from SCF MO coefficient file

 -----------------------------------------------------------------------
  General SCF calculation program by
  Eric Jon Sundstrom, Paul Horn, Yuezhi Mao, Dmitri Zuev, Alec White,
  David Stuck, Shaama M.S., Shane Yost, Joonho Lee, David Small,
  Daniel Levine, Susi Lehtola, Hugh Burton, Evgeny Epifanovsky
 -----------------------------------------------------------------------
 Hartree-Fock
 using 6 threads for integral computing
 -------------------------------------------------------
 OpenMP Integral computing Module                
 Release: version 2.0, May 2017, Q-Chem Inc. Pleasanton 
 -------------------------------------------------------
 A restricted SCF calculation will be
 performed using DIIS
 SCF converges when DIIS error is below 1.0e-08
 ---------------------------------------
  Cycle       Energy         DIIS error
 ---------------------------------------
    1   -7312.5218012118      7.42e-06  
    2   -7312.5218013658      2.77e-06  
    3   -7312.5218013902      1.90e-06  
    4   -7312.5218014018      6.65e-07  
    5   -7312.5218014055      2.52e-07  
    6   -7312.5218014064      8.56e-08  
    7   -7312.5218014065      3.26e-08  
    8   -7312.5218014064      1.18e-08  
    9   -7312.5218014065      4.49e-09  Convergence criterion met
 ---------------------------------------
 SCF time:   CPU 5.09s  wall 1.00s 
 SCF   energy in the final basis set =    -7312.5218014065
 Total energy in the final basis set =    -7312.5218014065


 ------------------------------------------------------------------------------

   CCMAN2: suite of methods based on coupled cluster
           and equation of motion theories.

   Components:
   * libvmm-1.3-trunk
     by Evgeny Epifanovsky, Ilya Kaliman.
   * libtensor-2.5-trunk
     by Evgeny Epifanovsky, Michael Wormit, Dmitry Zuev, Sam Manzer, 
        Ilya Kaliman.
   * libcc-2.5-trunk
     by Evgeny Epifanovsky, Arik Landau, Tomasz Kus, Kirill Khistyaev, 
        Dmitry Zuev, Prashant Manohar, Xintian Feng, Anna Krylov, 
        Matthew Goldey, Alec White, Thomas Jagau, Kaushik Nanda, 
        Anastasia Gunina, Alexander Kunitsa, Joonho Lee.

   CCMAN original authors:
   Anna I. Krylov, C. David Sherrill, Steven R. Gwaltney,
   Edward F. C. Byrd (2000)
   Sergey V. Levchenko, Lyudmila V. Slipchenko, Tao Wang,
   Ana-Maria C. Cristian (2003)
   Piotr A. Pieniazek, C. Melania Oana, Evgeny Epifanovsky (2007)
   Prashant Manohar (2009)

 ------------------------------------------------------------------------------


 Allocating and initializing 30808MB of RAM...
 Calculation will run on 6 cores.


 Alpha MOs, Restricted
 -- Occupied --                  
******* -180.88 -169.69 -169.69 -169.69  -80.01  -37.94  -33.13
  1 A     2 A     3 A     4 A     5 A     6 A     7 A     8 A                  
-33.120 -33.120 -24.310 -24.308 -24.308 -24.303 -24.303 -15.632
  9 A    10 A    11 A    12 A    13 A    14 A    15 A    16 A                  
 -7.553  -7.253  -5.488  -5.474  -5.474  -5.446  -5.446  -5.445
 17 A    18 A    19 A    20 A    21 A    22 A    23 A    24 A                  
 -2.412  -2.406  -2.405  -2.390  -2.390  -1.161  -0.858  -0.736
 25 A    26 A    27 A    28 A    29 A    30 A    31 A    32 A                  
 -0.573  -0.515  -0.475  -0.402  -0.366  -0.360
 33 A    34 A    35 A    36 A    37 A    38 A                                  
 -- Virtual --                   
  0.007   0.041   0.053   0.078   0.091   0.094   0.108   0.171
 39 A    40 A    41 A    42 A    43 A    44 A    45 A    46 A                  
  0.211   0.225   0.238   0.238   0.297   0.327   0.329   0.358
 47 A    48 A    49 A    50 A    51 A    52 A    53 A    54 A                  
  0.391   0.394   0.490   0.550   0.581   0.587   0.608   0.616
 55 A    56 A    57 A    58 A    59 A    60 A    61 A    62 A                  
  0.650   0.802   0.813   0.830   0.900   0.904   0.997   1.071
 63 A    64 A    65 A    66 A    67 A    68 A    69 A    70 A                  
  1.082   1.172   1.296   1.436   1.534   1.556   1.587   1.666
 71 A    72 A    73 A    74 A    75 A    76 A    77 A    78 A                  
  1.700   1.815   1.827   1.950   2.293   2.296   2.422   2.429
 79 A    80 A    81 A    82 A    83 A    84 A    85 A    86 A                  
  2.590   2.871   2.981   4.250   4.280   4.454   4.479   4.491
 87 A    88 A    89 A    90 A    91 A    92 A    93 A    94 A                  
  4.515   4.541   4.736   4.836   6.526   6.544   6.564   7.584
 95 A    96 A    97 A    98 A    99 A   100 A   101 A   102 A                  
 14.745  14.814  14.916  28.935  29.522  29.536  29.551  29.871
103 A   104 A   105 A   106 A   107 A   108 A   109 A   110 A                  
 29.876  29.883  29.896  29.986  36.690 130.582 130.593 130.611
111 A   112 A   113 A   114 A   115 A   116 A   117 A   118 A                  
154.323 166.2041912.242
119 A   120 A   121 A                                                          

 Beta MOs, Restricted
 -- Occupied --                  
******* -180.88 -169.69 -169.69 -169.69  -80.01  -37.94  -33.13
  1 A     2 A     3 A     4 A     5 A     6 A     7 A     8 A                  
-33.120 -33.120 -24.310 -24.308 -24.308 -24.303 -24.303 -15.632
  9 A    10 A    11 A    12 A    13 A    14 A    15 A    16 A                  
 -7.553  -7.253  -5.488  -5.474  -5.474  -5.446  -5.446  -5.445
 17 A    18 A    19 A    20 A    21 A    22 A    23 A    24 A                  
 -2.412  -2.406  -2.405  -2.390  -2.390  -1.161  -0.858  -0.736
 25 A    26 A    27 A    28 A    29 A    30 A    31 A    32 A                  
 -0.573  -0.515  -0.475  -0.402  -0.366  -0.360
 33 A    34 A    35 A    36 A    37 A    38 A                                  
 -- Virtual --                   
  0.007   0.041   0.053   0.078   0.091   0.094   0.108   0.171
 39 A    40 A    41 A    42 A    43 A    44 A    45 A    46 A                  
  0.211   0.225   0.238   0.238   0.297   0.327   0.329   0.358
 47 A    48 A    49 A    50 A    51 A    52 A    53 A    54 A                  
  0.391   0.394   0.490   0.550   0.581   0.587   0.608   0.616
 55 A    56 A    57 A    58 A    59 A    60 A    61 A    62 A                  
  0.650   0.802   0.813   0.830   0.900   0.904   0.997   1.071
 63 A    64 A    65 A    66 A    67 A    68 A    69 A    70 A                  
  1.082   1.172   1.296   1.436   1.534   1.556   1.587   1.666
 71 A    72 A    73 A    74 A    75 A    76 A    77 A    78 A                  
  1.700   1.815   1.827   1.950   2.293   2.296   2.422   2.429
 79 A    80 A    81 A    82 A    83 A    84 A    85 A    86 A                  
  2.590   2.871   2.981   4.250   4.280   4.454   4.479   4.491
 87 A    88 A    89 A    90 A    91 A    92 A    93 A    94 A                  
  4.515   4.541   4.736   4.836   6.526   6.544   6.564   7.584
 95 A    96 A    97 A    98 A    99 A   100 A   101 A   102 A                  
 14.745  14.814  14.916  28.935  29.522  29.536  29.551  29.871
103 A   104 A   105 A   106 A   107 A   108 A   109 A   110 A                  
 29.876  29.883  29.896  29.986  36.690 130.582 130.593 130.611
111 A   112 A   113 A   114 A   115 A   116 A   117 A   118 A                  
154.323 166.2041912.242
119 A   120 A   121 A                                                          

 Occupation and symmetry of molecular orbitals

 Point group: C1 (1 irreducible representation).

                           A     All 
 -------------------------------------
 All molecular orbitals:
  - Alpha                  121   121 
  - Beta                   121   121 
 -------------------------------------
 Alpha orbitals:
  - Frozen occupied        24    24  
  - Active occupied        14    14  
  - Active virtual         83    83  
  - Frozen virtual         0     0   
 -------------------------------------
 Beta orbitals:
  - Frozen occupied        24    24  
  - Active occupied        14    14  
  - Active virtual         83    83  
  - Frozen virtual         0     0   
 -------------------------------------

 Import integrals:   CPU 0.00 s  wall 0.00 s

 Import integrals:   CPU 32.42 s  wall 5.87 s

 MP2 amplitudes:   CPU 0.05 s  wall 0.03 s

Running a double precision version
           CCSD T amplitudes will be solved using DIIS.

           Start     Size      MaxIter   EConv     TConv     
           3         7         100       1.00e-07  1.00e-05  
 ------------------------------------------------------------------------------
           Energy (a.u.)   Ediff      Tdiff       Comment
 ------------------------------------------------------------------------------
         -7313.03360681                           
     1   -7313.02361167   1.00e-02   7.02e-01     
     2   -7313.04492143   2.13e-02   1.12e-01     
     3   -7313.04388839   1.03e-03   5.03e-02     
     4   -7313.04631573   2.43e-03   1.41e-02     Switched to DIIS steps.
     5   -7313.04720322   8.87e-04   1.34e-02     
     6   -7313.04722836   2.51e-05   2.45e-03     
     7   -7313.04723463   6.27e-06   1.21e-03     
     8   -7313.04724101   6.38e-06   4.68e-04     
     9   -7313.04724147   4.59e-07   2.39e-04     
    10   -7313.04724162   1.52e-07   9.34e-05     
    11   -7313.04724153   9.17e-08   5.19e-05     
    12   -7313.04724158   5.39e-08   1.47e-05     
    13   -7313.04724162   3.57e-08   8.18e-06     
 ------------------------------------------------------------------------------
         -7313.04724162                           CCSD T converged.

End of double precision
 SCF energy                 = -7312.52180141
 MP2 energy                 = -7313.03360681
 CCSD correlation energy     =    -0.52544021
 CCSD total energy           = -7313.04724162

 CCSD  T1^2 = 0.0120  T2^2 = 0.2353  Leading amplitudes:

 Amplitude    Orbitals with energies
 -0.0342       38 (A) A                  ->    39 (A) A                   
              -0.3604                          0.0066                     
 -0.0342       38 (A) B                  ->    39 (A) B                   
              -0.3604                          0.0066                     
  0.0173       35 (A) A                  ->    67 (A) A                   
              -0.4754                          0.9003                     
  0.0173       35 (A) B                  ->    67 (A) B                   
              -0.4754                          0.9003                     

 Amplitude    Orbitals with energies
 -0.0831       35 (A) A      35 (A) B    ->    39 (A) A      39 (A) B     
              -0.4754       -0.4754            0.0066        0.0066       
  0.0831       35 (A) A      35 (A) B    ->    39 (A) B      39 (A) A     
              -0.4754       -0.4754            0.0066        0.0066       
  0.0831       35 (A) B      35 (A) A    ->    39 (A) A      39 (A) B     
              -0.4754       -0.4754            0.0066        0.0066       
 -0.0831       35 (A) B      35 (A) A    ->    39 (A) B      39 (A) A     
              -0.4754       -0.4754            0.0066        0.0066       

 Computing CCSD intemediates for later calculations in double precision
 Finished.

Running a double precision version
           CCSD Lambda amplitudes will be solved using DIIS.
           Start     Size      MaxIter   EConv     LConv     
           3         7         100       1.00e-07  1.00e-05  
 ------------------------------------------------------------------------------
            Enorm      Ldiff       Comment
 ------------------------------------------------------------------------------
     1     5.18e-02   4.01e-02     
     2     1.25e-02   5.15e-03     
     3     5.71e-03   2.41e-03     
     4     3.09e-03   1.21e-03     Switched to DIIS steps.
     5     1.08e-03   7.70e-04     
     6     5.16e-04   2.32e-04     
     7     2.20e-04   6.51e-05     
     8     1.00e-04   8.80e-06     
     9     4.16e-05   2.20e-09     
    10     2.00e-05   4.45e-07     
    11     8.51e-06   6.52e-07     
    12     4.48e-06   3.01e-08     
    13     2.28e-06   2.20e-08     
    14     1.02e-06   5.65e-08     
    15     5.14e-07   5.80e-08     
    16     2.21e-07   1.13e-08     
    17     1.21e-07   1.49e-08     
    18     6.15e-08   1.05e-08     
 ------------------------------------------------------------------------------
                                   CCSD Lambda converged.

 Computing density matrices in double precision...
           Orbital response amplitudes will be solved using DIIS.
           Start     Size      MaxIter   EConv     LConv     
           3         7         100       1.00e-06  1.00e-06  
 ------------------------------------------------------------------------------
            Enorm      Ldiff       Comment
 ------------------------------------------------------------------------------
     1     7.53e-02   1.75e-02     
     2     5.00e-02   2.77e-03     
     3     8.23e-02   1.54e-02     
     4     1.32e-02   2.86e-02     Switched to DIIS steps.
     5     2.67e-03   4.31e-03     
     6     8.02e-04   2.46e-04     
     7     3.60e-04   9.25e-05     
     8     6.51e-05   5.02e-05     
     9     1.44e-05   1.09e-05     
    10     1.01e-05   2.01e-06     
    11     2.38e-06   1.17e-06     
    12     5.88e-07   1.43e-07     
 ------------------------------------------------------------------------------
                                   Orbital response converged.

 Computing density matrices... Done.
 CCSD calculation:   CPU 749.50 s  wall 136.72 s

 Transferring MO TPDM to AO TPDM
 Transferring g2_o1o1o1o1
 Transferring g2_o1o1o1v1
 Transferring g2_o1o1v1v1
 Transferring g2_o1v1o1v1
 Transferring g2_o1v1v1v1
 Transferring g2_v1v1v1v1
 Adding separable TPDM
 Computing TPDM gradient
 --------------------------------------------------------
 2e gradient
  Atom          X               Y               Z
 --------------------------------------------------------
    1        -44.036894        7.526851       -0.000000  
    2         11.069097      -19.651777        0.000000  
    3         28.954255       14.868268       -0.000000  
    4          4.013543       -2.743342        0.000000  
 --------------------------------------------------------
 --------------------------------------------------------
 Final gradient
  Atom          X               Y               Z
 --------------------------------------------------------
    1        -44.036894        7.526851       -0.000000  
    2         11.069097      -19.651777        0.000000  
    3         28.954255       14.868268       -0.000000  
    4          4.013543       -2.743342        0.000000  
 --------------------------------------------------------
 Analytic gradient from two-electron contribution:   CPU 168.52 s  wall 33.29 s

 Total ccman2 time:   CPU 955.46 s  wall 177.09 s


 --------------------------------------------------------------

                    Orbital Energies (a.u.)
 --------------------------------------------------------------

 Alpha MOs
 -- Occupied --
********-180.8830-169.6898-169.6885-169.6885 -80.0118 -37.9366 -33.1256
-33.1200 -33.1199 -24.3097 -24.3079 -24.3078 -24.3026 -24.3026 -15.6318
 -7.5529  -7.2531  -5.4879  -5.4744  -5.4742  -5.4459  -5.4456  -5.4445
 -2.4119  -2.4055  -2.4054  -2.3898  -2.3898  -1.1613  -0.8576  -0.7362
 -0.5735  -0.5153  -0.4754  -0.4017  -0.3659  -0.3604
 -- Virtual --
  0.0066   0.0409   0.0533   0.0781   0.0913   0.0944   0.1084   0.1709
  0.2107   0.2253   0.2378   0.2382   0.2972   0.3274   0.3285   0.3576
  0.3906   0.3942   0.4904   0.5497   0.5815   0.5874   0.6081   0.6156
  0.6504   0.8025   0.8126   0.8296   0.9003   0.9044   0.9970   1.0708
  1.0822   1.1722   1.2963   1.4363   1.5343   1.5559   1.5875   1.6661
  1.7004   1.8147   1.8269   1.9499   2.2926   2.2960   2.4221   2.4291
  2.5898   2.8705   2.9810   4.2503   4.2797   4.4535   4.4794   4.4911
  4.5148   4.5410   4.7357   4.8365   6.5262   6.5442   6.5637   7.5841
 14.7454  14.8135  14.9156  28.9354  29.5219  29.5361  29.5508  29.8708
 29.8755  29.8826  29.8958  29.9857  36.6903 130.5817 130.5926 130.6112
154.3228 166.20391912.2418
 --------------------------------------------------------------

          Ground-State Mulliken Net Atomic Charges

     Atom                 Charge (a.u.)
  ----------------------------------------
      1 I                     0.100486
      2 N                    -0.343042
      3 P                     0.305898
      4 H                    -0.063342
  ----------------------------------------
  Sum of atomic charges =    -0.000000

 -----------------------------------------------------------------
                    Cartesian Multipole Moments
 -----------------------------------------------------------------
    Charge (ESU x 10^10)
                -0.0000
    Dipole Moment (Debye)
         X      -1.2765      Y      -1.1985      Z      -0.0000
       Tot       1.7510
    Quadrupole Moments (Debye-Ang)
        XX     -39.9669     XY       0.3339     YY     -51.5777
        XZ       0.0000     YZ       0.0000     ZZ     -47.7134
    Octopole Moments (Debye-Ang^2)
       XXX      26.5535    XXY      -3.6674    XYY      18.0040
       YYY      -2.5302    XXZ      -0.0000    XYZ      -0.0000
       YYZ      -0.0000    XZZ      10.3227    YZZ      -0.4516
       ZZZ       0.0000
    Hexadecapole Moments (Debye-Ang^3)
      XXXX    -600.8248   XXXY      -6.2385   XXYY    -137.5818
      XYYY      -2.5780   YYYY    -109.4835   XXXZ      -0.0000
      XXYZ       0.0000   XYYZ      -0.0000   YYYZ       0.0000
      XXZZ    -119.4382   XYZZ      -0.5356   YYZZ     -28.5009
      XZZZ      -0.0000   YZZZ       0.0000   ZZZZ     -65.9672
 -----------------------------------------------------------------
 DrvMan completing analytic gradient of the correlated energy
 Correlated dipole moment
            1
    1  -0.5022302
    2  -0.4715306
    3  -0.0000000
 Energy read as -7313.047241619
 Full Analytical Gradient: (in a.u., or Hartree/Bohr)
             1             2             3             4
    1    0.00000386    0.00005810   -0.00002618   -0.00003578
    2    0.00001542   -0.00005975    0.00009363   -0.00004930
    3    0.00000000   -0.00000000   -0.00000000    0.00000000
 Gradient time:  CPU 0.76 s  wall 0.78 s
 ----------------------------------------------------------------
             Standard Nuclear Orientation (Angstroms)
    I     Atom           X                Y                Z
 ----------------------------------------------------------------
    1      I       0.8536020547    -0.0358786877    -0.0000000000
    2      N      -1.0879500110     0.7774777547     0.0000000000
    3      P      -2.2872673574    -0.2862964723    -0.0000000000
    4      H      -3.3162484629     0.7006732474     0.0000000000
 ----------------------------------------------------------------
 Nuclear Repulsion Energy =   275.2949165776 hartrees
 There are       38 alpha and       38 beta electrons

                       Distance Matrix (Angstroms)
             I (  1)   N (  2)   P (  3)
   N (  2)  2.105035
   P (  3)  3.150836  1.603115
   H (  4)  4.234402  2.229622  1.425802

 Requested basis set is 6-311++G(d,p)
 There are 48 shells and 121 basis functions
 A cutoff of  1.0D-14 yielded   1033 shell pairs
 There are      6931 function pairs (      7792 Cartesian)
 Smallest overlap matrix eigenvalue = 1.93E-03
 Guess MOs from SCF MO coefficient file

 -----------------------------------------------------------------------
  General SCF calculation program by
  Eric Jon Sundstrom, Paul Horn, Yuezhi Mao, Dmitri Zuev, Alec White,
  David Stuck, Shaama M.S., Shane Yost, Joonho Lee, David Small,
  Daniel Levine, Susi Lehtola, Hugh Burton, Evgeny Epifanovsky
 -----------------------------------------------------------------------
 Hartree-Fock
 using 6 threads for integral computing
 -------------------------------------------------------
 OpenMP Integral computing Module                
 Release: version 2.0, May 2017, Q-Chem Inc. Pleasanton 
 -------------------------------------------------------
 A restricted SCF calculation will be
 performed using DIIS
 SCF converges when DIIS error is below 1.0e-08
 ---------------------------------------
  Cycle       Energy         DIIS error
 ---------------------------------------
    1   -7312.5217778062      1.07e-05  
    2   -7312.5217781412      4.08e-06  
    3   -7312.5217781988      3.09e-06  
    4   -7312.5217782264      9.10e-07  
    5   -7312.5217782345      2.69e-07  
    6   -7312.5217782351      1.06e-07  
    7   -7312.5217782352      4.23e-08  
    8   -7312.5217782351      1.97e-08  
    9   -7312.5217782353      7.29e-09  Convergence criterion met
 ---------------------------------------
 SCF time:   CPU 5.13s  wall 2.00s 
 SCF   energy in the final basis set =    -7312.5217782353
 Total energy in the final basis set =    -7312.5217782353


 ------------------------------------------------------------------------------

   CCMAN2: suite of methods based on coupled cluster
           and equation of motion theories.

   Components:
   * libvmm-1.3-trunk
     by Evgeny Epifanovsky, Ilya Kaliman.
   * libtensor-2.5-trunk
     by Evgeny Epifanovsky, Michael Wormit, Dmitry Zuev, Sam Manzer, 
        Ilya Kaliman.
   * libcc-2.5-trunk
     by Evgeny Epifanovsky, Arik Landau, Tomasz Kus, Kirill Khistyaev, 
        Dmitry Zuev, Prashant Manohar, Xintian Feng, Anna Krylov, 
        Matthew Goldey, Alec White, Thomas Jagau, Kaushik Nanda, 
        Anastasia Gunina, Alexander Kunitsa, Joonho Lee.

   CCMAN original authors:
   Anna I. Krylov, C. David Sherrill, Steven R. Gwaltney,
   Edward F. C. Byrd (2000)
   Sergey V. Levchenko, Lyudmila V. Slipchenko, Tao Wang,
   Ana-Maria C. Cristian (2003)
   Piotr A. Pieniazek, C. Melania Oana, Evgeny Epifanovsky (2007)
   Prashant Manohar (2009)

 ------------------------------------------------------------------------------


 Allocating and initializing 30808MB of RAM...
 Calculation will run on 6 cores.


 Alpha MOs, Restricted
 -- Occupied --                  
******* -180.88 -169.69 -169.69 -169.69  -80.01  -37.94  -33.13
  1 A     2 A     3 A     4 A     5 A     6 A     7 A     8 A                  
-33.120 -33.120 -24.310 -24.308 -24.308 -24.303 -24.303 -15.632
  9 A    10 A    11 A    12 A    13 A    14 A    15 A    16 A                  
 -7.553  -7.253  -5.488  -5.474  -5.474  -5.446  -5.446  -5.445
 17 A    18 A    19 A    20 A    21 A    22 A    23 A    24 A                  
 -2.412  -2.405  -2.405  -2.390  -2.390  -1.161  -0.857  -0.736
 25 A    26 A    27 A    28 A    29 A    30 A    31 A    32 A                  
 -0.573  -0.515  -0.475  -0.402  -0.366  -0.360
 33 A    34 A    35 A    36 A    37 A    38 A                                  
 -- Virtual --                   
  0.007   0.041   0.053   0.078   0.091   0.094   0.108   0.171
 39 A    40 A    41 A    42 A    43 A    44 A    45 A    46 A                  
  0.211   0.225   0.238   0.238   0.297   0.327   0.329   0.358
 47 A    48 A    49 A    50 A    51 A    52 A    53 A    54 A                  
  0.391   0.394   0.490   0.550   0.581   0.587   0.608   0.616
 55 A    56 A    57 A    58 A    59 A    60 A    61 A    62 A                  
  0.650   0.802   0.813   0.830   0.900   0.904   0.997   1.071
 63 A    64 A    65 A    66 A    67 A    68 A    69 A    70 A                  
  1.082   1.172   1.296   1.436   1.534   1.556   1.587   1.666
 71 A    72 A    73 A    74 A    75 A    76 A    77 A    78 A                  
  1.700   1.815   1.827   1.950   2.292   2.296   2.422   2.429
 79 A    80 A    81 A    82 A    83 A    84 A    85 A    86 A                  
  2.590   2.871   2.981   4.250   4.280   4.454   4.479   4.491
 87 A    88 A    89 A    90 A    91 A    92 A    93 A    94 A                  
  4.515   4.541   4.736   4.836   6.526   6.544   6.564   7.584
 95 A    96 A    97 A    98 A    99 A   100 A   101 A   102 A                  
 14.745  14.814  14.916  28.935  29.522  29.536  29.551  29.871
103 A   104 A   105 A   106 A   107 A   108 A   109 A   110 A                  
 29.876  29.883  29.896  29.986  36.690 130.582 130.593 130.611
111 A   112 A   113 A   114 A   115 A   116 A   117 A   118 A                  
154.323 166.2041912.242
119 A   120 A   121 A                                                          

 Beta MOs, Restricted
 -- Occupied --                  
******* -180.88 -169.69 -169.69 -169.69  -80.01  -37.94  -33.13
  1 A     2 A     3 A     4 A     5 A     6 A     7 A     8 A                  
-33.120 -33.120 -24.310 -24.308 -24.308 -24.303 -24.303 -15.632
  9 A    10 A    11 A    12 A    13 A    14 A    15 A    16 A                  
 -7.553  -7.253  -5.488  -5.474  -5.474  -5.446  -5.446  -5.445
 17 A    18 A    19 A    20 A    21 A    22 A    23 A    24 A                  
 -2.412  -2.405  -2.405  -2.390  -2.390  -1.161  -0.857  -0.736
 25 A    26 A    27 A    28 A    29 A    30 A    31 A    32 A                  
 -0.573  -0.515  -0.475  -0.402  -0.366  -0.360
 33 A    34 A    35 A    36 A    37 A    38 A                                  
 -- Virtual --                   
  0.007   0.041   0.053   0.078   0.091   0.094   0.108   0.171
 39 A    40 A    41 A    42 A    43 A    44 A    45 A    46 A                  
  0.211   0.225   0.238   0.238   0.297   0.327   0.329   0.358
 47 A    48 A    49 A    50 A    51 A    52 A    53 A    54 A                  
  0.391   0.394   0.490   0.550   0.581   0.587   0.608   0.616
 55 A    56 A    57 A    58 A    59 A    60 A    61 A    62 A                  
  0.650   0.802   0.813   0.830   0.900   0.904   0.997   1.071
 63 A    64 A    65 A    66 A    67 A    68 A    69 A    70 A                  
  1.082   1.172   1.296   1.436   1.534   1.556   1.587   1.666
 71 A    72 A    73 A    74 A    75 A    76 A    77 A    78 A                  
  1.700   1.815   1.827   1.950   2.292   2.296   2.422   2.429
 79 A    80 A    81 A    82 A    83 A    84 A    85 A    86 A                  
  2.590   2.871   2.981   4.250   4.280   4.454   4.479   4.491
 87 A    88 A    89 A    90 A    91 A    92 A    93 A    94 A                  
  4.515   4.541   4.736   4.836   6.526   6.544   6.564   7.584
 95 A    96 A    97 A    98 A    99 A   100 A   101 A   102 A                  
 14.745  14.814  14.916  28.935  29.522  29.536  29.551  29.871
103 A   104 A   105 A   106 A   107 A   108 A   109 A   110 A                  
 29.876  29.883  29.896  29.986  36.690 130.582 130.593 130.611
111 A   112 A   113 A   114 A   115 A   116 A   117 A   118 A                  
154.323 166.2041912.242
119 A   120 A   121 A                                                          

 Occupation and symmetry of molecular orbitals

 Point group: C1 (1 irreducible representation).

                           A     All 
 -------------------------------------
 All molecular orbitals:
  - Alpha                  121   121 
  - Beta                   121   121 
 -------------------------------------
 Alpha orbitals:
  - Frozen occupied        24    24  
  - Active occupied        14    14  
  - Active virtual         83    83  
  - Frozen virtual         0     0   
 -------------------------------------
 Beta orbitals:
  - Frozen occupied        24    24  
  - Active occupied        14    14  
  - Active virtual         83    83  
  - Frozen virtual         0     0   
 -------------------------------------

 Import integrals:   CPU 0.00 s  wall 0.00 s

 Import integrals:   CPU 31.64 s  wall 5.53 s

 MP2 amplitudes:   CPU 0.05 s  wall 0.03 s

Running a double precision version
           CCSD T amplitudes will be solved using DIIS.

           Start     Size      MaxIter   EConv     TConv     
           3         7         100       1.00e-07  1.00e-05  
 ------------------------------------------------------------------------------
           Energy (a.u.)   Ediff      Tdiff       Comment
 ------------------------------------------------------------------------------
         -7313.03361101                           
     1   -7313.02360282   1.00e-02   7.02e-01     
     2   -7313.04492228   2.13e-02   1.12e-01     
     3   -7313.04388611   1.04e-03   5.03e-02     
     4   -7313.04631509   2.43e-03   1.41e-02     Switched to DIIS steps.
     5   -7313.04720311   8.88e-04   1.34e-02     
     6   -7313.04722826   2.51e-05   2.45e-03     
     7   -7313.04723454   6.28e-06   1.21e-03     
     8   -7313.04724092   6.38e-06   4.68e-04     
     9   -7313.04724139   4.62e-07   2.39e-04     
    10   -7313.04724154   1.51e-07   9.34e-05     
    11   -7313.04724144   9.18e-08   5.19e-05     
    12   -7313.04724150   5.38e-08   1.47e-05     
    13   -7313.04724153   3.56e-08   8.18e-06     
 ------------------------------------------------------------------------------
         -7313.04724153                           CCSD T converged.

End of double precision
 SCF energy                 = -7312.52177824
 MP2 energy                 = -7313.03361101
 CCSD correlation energy     =    -0.52546330
 CCSD total energy           = -7313.04724153

 CCSD  T1^2 = 0.0120  T2^2 = 0.2354  Leading amplitudes:

 Amplitude    Orbitals with energies
 -0.0342       38 (A) A                  ->    39 (A) A                   
              -0.3604                          0.0066                     
 -0.0342       38 (A) B                  ->    39 (A) B                   
              -0.3604                          0.0066                     
  0.0173       35 (A) A                  ->    67 (A) A                   
              -0.4754                          0.9003                     
  0.0173       35 (A) B                  ->    67 (A) B                   
              -0.4754                          0.9003                     

 Amplitude    Orbitals with energies
 -0.0832       35 (A) A      35 (A) B    ->    39 (A) A      39 (A) B     
              -0.4754       -0.4754            0.0066        0.0066       
  0.0832       35 (A) A      35 (A) B    ->    39 (A) B      39 (A) A     
              -0.4754       -0.4754            0.0066        0.0066       
  0.0832       35 (A) B      35 (A) A    ->    39 (A) A      39 (A) B     
              -0.4754       -0.4754            0.0066        0.0066       
 -0.0832       35 (A) B      35 (A) A    ->    39 (A) B      39 (A) A     
              -0.4754       -0.4754            0.0066        0.0066       

 Computing CCSD intemediates for later calculations in double precision
 Finished.

Running a double precision version
           CCSD Lambda amplitudes will be solved using DIIS.
           Start     Size      MaxIter   EConv     LConv     
           3         7         100       1.00e-07  1.00e-05  
 ------------------------------------------------------------------------------
            Enorm      Ldiff       Comment
 ------------------------------------------------------------------------------
     1     5.18e-02   4.01e-02     
     2     1.25e-02   5.15e-03     
     3     5.71e-03   2.42e-03     
     4     3.09e-03   1.21e-03     Switched to DIIS steps.
     5     1.08e-03   7.70e-04     
     6     5.16e-04   2.32e-04     
     7     2.20e-04   6.51e-05     
     8     1.00e-04   8.83e-06     
     9     4.16e-05   3.10e-09     
    10     2.00e-05   4.45e-07     
    11     8.52e-06   6.53e-07     
    12     4.48e-06   3.11e-08     
    13     2.28e-06   2.22e-08     
    14     1.02e-06   5.63e-08     
    15     5.14e-07   5.80e-08     
    16     2.22e-07   1.12e-08     
    17     1.21e-07   1.49e-08     
    18     6.15e-08   1.05e-08     
 ------------------------------------------------------------------------------
                                   CCSD Lambda converged.

 Computing density matrices in double precision...
           Orbital response amplitudes will be solved using DIIS.
           Start     Size      MaxIter   EConv     LConv     
           3         7         100       1.00e-06  1.00e-06  
 ------------------------------------------------------------------------------
            Enorm      Ldiff       Comment
 ------------------------------------------------------------------------------
     1     7.53e-02   1.75e-02     
     2     5.01e-02   2.84e-03     
     3     8.26e-02   1.56e-02     
     4     1.32e-02   2.88e-02     Switched to DIIS steps.
     5     2.67e-03   4.31e-03     
     6     8.02e-04   2.45e-04     
     7     3.60e-04   9.25e-05     
     8     6.52e-05   5.01e-05     
     9     1.44e-05   1.09e-05     
    10     1.01e-05   2.01e-06     
    11     2.38e-06   1.17e-06     
    12     5.89e-07   1.44e-07     
 ------------------------------------------------------------------------------
                                   Orbital response converged.

 Computing density matrices... Done.
 CCSD calculation:   CPU 749.83 s  wall 137.21 s

 Transferring MO TPDM to AO TPDM
 Transferring g2_o1o1o1o1
 Transferring g2_o1o1o1v1
 Transferring g2_o1o1v1v1
 Transferring g2_o1v1o1v1
 Transferring g2_o1v1v1v1
 Transferring g2_v1v1v1v1
 Adding separable TPDM
 Computing TPDM gradient
 --------------------------------------------------------
 2e gradient
  Atom          X               Y               Z
 --------------------------------------------------------
    1        -44.019599        7.555741        0.000000  
    2         11.049994      -19.666482       -0.000000  
    3         28.955873       14.853736        0.000000  
    4          4.013732       -2.742996       -0.000000  
 --------------------------------------------------------
 --------------------------------------------------------
 Final gradient
  Atom          X               Y               Z
 --------------------------------------------------------
    1        -44.019599        7.555741        0.000000  
    2         11.049994      -19.666482       -0.000000  
    3         28.955873       14.853736        0.000000  
    4          4.013732       -2.742996       -0.000000  
 --------------------------------------------------------
 Analytic gradient from two-electron contribution:   CPU 168.77 s  wall 33.34 s

 Total ccman2 time:   CPU 955.05 s  wall 177.29 s


 --------------------------------------------------------------

                    Orbital Energies (a.u.)
 --------------------------------------------------------------

 Alpha MOs
 -- Occupied --
********-180.8830-169.6898-169.6885-169.6885 -80.0118 -37.9366 -33.1255
-33.1200 -33.1199 -24.3097 -24.3079 -24.3078 -24.3026 -24.3026 -15.6319
 -7.5530  -7.2531  -5.4879  -5.4744  -5.4742  -5.4459  -5.4456  -5.4445
 -2.4118  -2.4055  -2.4053  -2.3898  -2.3898  -1.1613  -0.8575  -0.7362
 -0.5734  -0.5152  -0.4754  -0.4017  -0.3660  -0.3604
 -- Virtual --
  0.0066   0.0408   0.0533   0.0781   0.0913   0.0944   0.1084   0.1709
  0.2106   0.2253   0.2378   0.2382   0.2971   0.3273   0.3285   0.3576
  0.3906   0.3942   0.4904   0.5497   0.5815   0.5872   0.6081   0.6155
  0.6502   0.8025   0.8125   0.8295   0.9003   0.9042   0.9968   1.0707
  1.0822   1.1722   1.2962   1.4364   1.5343   1.5559   1.5874   1.6661
  1.7003   1.8147   1.8269   1.9499   2.2925   2.2960   2.4222   2.4291
  2.5895   2.8705   2.9810   4.2503   4.2797   4.4535   4.4794   4.4911
  4.5147   4.5409   4.7357   4.8362   6.5262   6.5442   6.5636   7.5841
 14.7453  14.8135  14.9155  28.9352  29.5219  29.5361  29.5508  29.8708
 29.8755  29.8826  29.8957  29.9857  36.6903 130.5817 130.5926 130.6112
154.3227 166.20381912.2417
 --------------------------------------------------------------

          Ground-State Mulliken Net Atomic Charges

     Atom                 Charge (a.u.)
  ----------------------------------------
      1 I                     0.100170
      2 N                    -0.342814
      3 P                     0.306001
      4 H                    -0.063357
  ----------------------------------------
  Sum of atomic charges =    -0.000000

 -----------------------------------------------------------------
                    Cartesian Multipole Moments
 -----------------------------------------------------------------
    Charge (ESU x 10^10)
                 0.0000
    Dipole Moment (Debye)
         X      -1.2787      Y      -1.1988      Z      -0.0000
       Tot       1.7527
    Quadrupole Moments (Debye-Ang)
        XX     -39.9651     XY       0.3298     YY     -51.5753
        XZ      -0.0000     YZ      -0.0000     ZZ     -47.7144
    Octopole Moments (Debye-Ang^2)
       XXX      26.5364    XXY      -3.6167    XYY      18.0072
       YYY      -2.3571    XXZ       0.0000    XYZ       0.0000
       YYZ      -0.0000    XZZ      10.3207    YZZ      -0.3936
       ZZZ      -0.0000
    Hexadecapole Moments (Debye-Ang^3)
      XXXX    -600.8302   XXXY      -6.1191   XXYY    -137.5625
      XYYY      -2.4375   YYYY    -109.5025   XXXZ      -0.0000
      XXYZ      -0.0000   XYYZ      -0.0000   YYYZ       0.0000
      XXZZ    -119.4358   XYZZ      -0.4852   YYZZ     -28.5051
      XZZZ       0.0000   YZZZ       0.0000   ZZZZ     -65.9698
 -----------------------------------------------------------------
 DrvMan completing analytic gradient of the correlated energy
 Correlated dipole moment
            1
    1  -0.5030844
    2  -0.4716265
    3  -0.0000000
 Energy read as -7313.047241534
 Full Analytical Gradient: (in a.u., or Hartree/Bohr)
             1             2             3             4
    1    0.00012984   -0.00010032    0.00000658   -0.00003609
    2   -0.00006242    0.00002182    0.00009906   -0.00005847
    3    0.00000000    0.00000000   -0.00000000   -0.00000000
 Gradient time:  CPU 0.77 s  wall 0.78 s
 ----------------------------------------------------------------
             Standard Nuclear Orientation (Angstroms)
    I     Atom           X                Y                Z
 ----------------------------------------------------------------
    1      I       0.8536020547    -0.0348786877     0.0010000000
    2      N      -1.0879500110     0.7774777547     0.0000000000
    3      P      -2.2872673574    -0.2862964723    -0.0000000000
    4      H      -3.3162484629     0.7006732474     0.0000000000
 ----------------------------------------------------------------
 Nuclear Repulsion Energy =   275.3089097502 hartrees
 There are       38 alpha and       38 beta electrons

                       Distance Matrix (Angstroms)
             I (  1)   N (  2)   P (  3)
   N (  2)  2.104649
   P (  3)  3.150916  1.603115
   H (  4)  4.234228  2.229622  1.425802

 Requested basis set is 6-311++G(d,p)
 There are 48 shells and 121 basis functions
 A cutoff of  1.0D-14 yielded   1033 shell pairs
 There are      6931 function pairs (      7792 Cartesian)
 Smallest overlap matrix eigenvalue = 1.93E-03
 Guess MOs from SCF MO coefficient file

 -----------------------------------------------------------------------
  General SCF calculation program by
  Eric Jon Sundstrom, Paul Horn, Yuezhi Mao, Dmitri Zuev, Alec White,
  David Stuck, Shaama M.S., Shane Yost, Joonho Lee, David Small,
  Daniel Levine, Susi Lehtola, Hugh Burton, Evgeny Epifanovsky
 -----------------------------------------------------------------------
 Hartree-Fock
 using 6 threads for integral computing
 -------------------------------------------------------
 OpenMP Integral computing Module                
 Release: version 2.0, May 2017, Q-Chem Inc. Pleasanton 
 -------------------------------------------------------
 A restricted SCF calculation will be
 performed using DIIS
 SCF converges when DIIS error is below 1.0e-08
 ---------------------------------------
  Cycle       Energy         DIIS error
 ---------------------------------------
    1   -7312.5217896594      6.73e-06  
    2   -7312.5217898072      2.40e-06  
    3   -7312.5217898342      1.77e-06  
    4   -7312.5217898444      6.25e-07  
    5   -7312.5217898480      1.82e-07  
    6   -7312.5217898484      7.09e-08  
    7   -7312.5217898484      3.50e-08  
    8   -7312.5217898485      1.67e-08  
    9   -7312.5217898484      6.14e-09  Convergence criterion met
 ---------------------------------------
 SCF time:   CPU 5.15s  wall 1.00s 
 SCF   energy in the final basis set =    -7312.5217898484
 Total energy in the final basis set =    -7312.5217898484


 ------------------------------------------------------------------------------

   CCMAN2: suite of methods based on coupled cluster
           and equation of motion theories.

   Components:
   * libvmm-1.3-trunk
     by Evgeny Epifanovsky, Ilya Kaliman.
   * libtensor-2.5-trunk
     by Evgeny Epifanovsky, Michael Wormit, Dmitry Zuev, Sam Manzer, 
        Ilya Kaliman.
   * libcc-2.5-trunk
     by Evgeny Epifanovsky, Arik Landau, Tomasz Kus, Kirill Khistyaev, 
        Dmitry Zuev, Prashant Manohar, Xintian Feng, Anna Krylov, 
        Matthew Goldey, Alec White, Thomas Jagau, Kaushik Nanda, 
        Anastasia Gunina, Alexander Kunitsa, Joonho Lee.

   CCMAN original authors:
   Anna I. Krylov, C. David Sherrill, Steven R. Gwaltney,
   Edward F. C. Byrd (2000)
   Sergey V. Levchenko, Lyudmila V. Slipchenko, Tao Wang,
   Ana-Maria C. Cristian (2003)
   Piotr A. Pieniazek, C. Melania Oana, Evgeny Epifanovsky (2007)
   Prashant Manohar (2009)

 ------------------------------------------------------------------------------


 Allocating and initializing 30808MB of RAM...
 Calculation will run on 6 cores.


 Alpha MOs, Restricted
 -- Occupied --                  
******* -180.88 -169.69 -169.69 -169.69  -80.01  -37.94  -33.13
  1 A     2 A     3 A     4 A     5 A     6 A     7 A     8 A                  
-33.120 -33.120 -24.310 -24.308 -24.308 -24.303 -24.303 -15.632
  9 A    10 A    11 A    12 A    13 A    14 A    15 A    16 A                  
 -7.553  -7.253  -5.488  -5.474  -5.474  -5.446  -5.446  -5.445
 17 A    18 A    19 A    20 A    21 A    22 A    23 A    24 A                  
 -2.412  -2.405  -2.405  -2.390  -2.390  -1.161  -0.858  -0.736
 25 A    26 A    27 A    28 A    29 A    30 A    31 A    32 A                  
 -0.573  -0.515  -0.475  -0.402  -0.366  -0.360
 33 A    34 A    35 A    36 A    37 A    38 A                                  
 -- Virtual --                   
  0.007   0.041   0.053   0.078   0.091   0.094   0.108   0.171
 39 A    40 A    41 A    42 A    43 A    44 A    45 A    46 A                  
  0.211   0.225   0.238   0.238   0.297   0.327   0.329   0.358
 47 A    48 A    49 A    50 A    51 A    52 A    53 A    54 A                  
  0.391   0.394   0.490   0.550   0.581   0.587   0.608   0.616
 55 A    56 A    57 A    58 A    59 A    60 A    61 A    62 A                  
  0.650   0.802   0.813   0.830   0.900   0.904   0.997   1.071
 63 A    64 A    65 A    66 A    67 A    68 A    69 A    70 A                  
  1.082   1.172   1.296   1.436   1.534   1.556   1.587   1.666
 71 A    72 A    73 A    74 A    75 A    76 A    77 A    78 A                  
  1.700   1.815   1.827   1.950   2.293   2.296   2.422   2.429
 79 A    80 A    81 A    82 A    83 A    84 A    85 A    86 A                  
  2.590   2.871   2.981   4.250   4.280   4.454   4.479   4.491
 87 A    88 A    89 A    90 A    91 A    92 A    93 A    94 A                  
  4.515   4.541   4.736   4.836   6.526   6.544   6.564   7.584
 95 A    96 A    97 A    98 A    99 A   100 A   101 A   102 A                  
 14.745  14.814  14.916  28.935  29.522  29.536  29.551  29.871
103 A   104 A   105 A   106 A   107 A   108 A   109 A   110 A                  
 29.876  29.883  29.896  29.986  36.690 130.582 130.593 130.611
111 A   112 A   113 A   114 A   115 A   116 A   117 A   118 A                  
154.323 166.2041912.242
119 A   120 A   121 A                                                          

 Beta MOs, Restricted
 -- Occupied --                  
******* -180.88 -169.69 -169.69 -169.69  -80.01  -37.94  -33.13
  1 A     2 A     3 A     4 A     5 A     6 A     7 A     8 A                  
-33.120 -33.120 -24.310 -24.308 -24.308 -24.303 -24.303 -15.632
  9 A    10 A    11 A    12 A    13 A    14 A    15 A    16 A                  
 -7.553  -7.253  -5.488  -5.474  -5.474  -5.446  -5.446  -5.445
 17 A    18 A    19 A    20 A    21 A    22 A    23 A    24 A                  
 -2.412  -2.405  -2.405  -2.390  -2.390  -1.161  -0.858  -0.736
 25 A    26 A    27 A    28 A    29 A    30 A    31 A    32 A                  
 -0.573  -0.515  -0.475  -0.402  -0.366  -0.360
 33 A    34 A    35 A    36 A    37 A    38 A                                  
 -- Virtual --                   
  0.007   0.041   0.053   0.078   0.091   0.094   0.108   0.171
 39 A    40 A    41 A    42 A    43 A    44 A    45 A    46 A                  
  0.211   0.225   0.238   0.238   0.297   0.327   0.329   0.358
 47 A    48 A    49 A    50 A    51 A    52 A    53 A    54 A                  
  0.391   0.394   0.490   0.550   0.581   0.587   0.608   0.616
 55 A    56 A    57 A    58 A    59 A    60 A    61 A    62 A                  
  0.650   0.802   0.813   0.830   0.900   0.904   0.997   1.071
 63 A    64 A    65 A    66 A    67 A    68 A    69 A    70 A                  
  1.082   1.172   1.296   1.436   1.534   1.556   1.587   1.666
 71 A    72 A    73 A    74 A    75 A    76 A    77 A    78 A                  
  1.700   1.815   1.827   1.950   2.293   2.296   2.422   2.429
 79 A    80 A    81 A    82 A    83 A    84 A    85 A    86 A                  
  2.590   2.871   2.981   4.250   4.280   4.454   4.479   4.491
 87 A    88 A    89 A    90 A    91 A    92 A    93 A    94 A                  
  4.515   4.541   4.736   4.836   6.526   6.544   6.564   7.584
 95 A    96 A    97 A    98 A    99 A   100 A   101 A   102 A                  
 14.745  14.814  14.916  28.935  29.522  29.536  29.551  29.871
103 A   104 A   105 A   106 A   107 A   108 A   109 A   110 A                  
 29.876  29.883  29.896  29.986  36.690 130.582 130.593 130.611
111 A   112 A   113 A   114 A   115 A   116 A   117 A   118 A                  
154.323 166.2041912.242
119 A   120 A   121 A                                                          

 Occupation and symmetry of molecular orbitals

 Point group: C1 (1 irreducible representation).

                           A     All 
 -------------------------------------
 All molecular orbitals:
  - Alpha                  121   121 
  - Beta                   121   121 
 -------------------------------------
 Alpha orbitals:
  - Frozen occupied        24    24  
  - Active occupied        14    14  
  - Active virtual         83    83  
  - Frozen virtual         0     0   
 -------------------------------------
 Beta orbitals:
  - Frozen occupied        24    24  
  - Active occupied        14    14  
  - Active virtual         83    83  
  - Frozen virtual         0     0   
 -------------------------------------

 Import integrals:   CPU 0.00 s  wall 0.00 s

 Import integrals:   CPU 31.23 s  wall 5.41 s

 MP2 amplitudes:   CPU 0.05 s  wall 0.03 s

Running a double precision version
           CCSD T amplitudes will be solved using DIIS.

           Start     Size      MaxIter   EConv     TConv     
           3         7         100       1.00e-07  1.00e-05  
 ------------------------------------------------------------------------------
           Energy (a.u.)   Ediff      Tdiff       Comment
 ------------------------------------------------------------------------------
         -7313.03360893                           
     1   -7313.02360726   1.00e-02   7.02e-01     
     2   -7313.04492188   2.13e-02   1.12e-01     
     3   -7313.04388727   1.03e-03   5.03e-02     
     4   -7313.04631544   2.43e-03   1.41e-02     Switched to DIIS steps.
     5   -7313.04720319   8.88e-04   1.34e-02     
     6   -7313.04722833   2.51e-05   2.45e-03     
     7   -7313.04723461   6.28e-06   1.21e-03     
     8   -7313.04724099   6.38e-06   4.68e-04     
     9   -7313.04724145   4.61e-07   2.39e-04     
    10   -7313.04724160   1.51e-07   9.34e-05     
    11   -7313.04724151   9.17e-08   5.19e-05     
    12   -7313.04724156   5.39e-08   1.47e-05     
    13   -7313.04724160   3.56e-08   8.18e-06     
 ------------------------------------------------------------------------------
         -7313.04724160                           CCSD T converged.

End of double precision
 SCF energy                 = -7312.52178985
 MP2 energy                 = -7313.03360893
 CCSD correlation energy     =    -0.52545175
 CCSD total energy           = -7313.04724160

 CCSD  T1^2 = 0.0120  T2^2 = 0.2353  Leading amplitudes:

 Amplitude    Orbitals with energies
 -0.0342       38 (A) A                  ->    39 (A) A                   
              -0.3604                          0.0066                     
 -0.0342       38 (A) B                  ->    39 (A) B                   
              -0.3604                          0.0066                     
 -0.0173       35 (A) A                  ->    67 (A) A                   
              -0.4754                          0.9003                     
 -0.0173       35 (A) B                  ->    67 (A) B                   
              -0.4754                          0.9003                     

 Amplitude    Orbitals with energies
 -0.0832       35 (A) A      35 (A) B    ->    39 (A) A      39 (A) B     
              -0.4754       -0.4754            0.0066        0.0066       
  0.0832       35 (A) A      35 (A) B    ->    39 (A) B      39 (A) A     
              -0.4754       -0.4754            0.0066        0.0066       
  0.0832       35 (A) B      35 (A) A    ->    39 (A) A      39 (A) B     
              -0.4754       -0.4754            0.0066        0.0066       
 -0.0832       35 (A) B      35 (A) A    ->    39 (A) B      39 (A) A     
              -0.4754       -0.4754            0.0066        0.0066       

 Computing CCSD intemediates for later calculations in double precision
 Finished.

Running a double precision version
           CCSD Lambda amplitudes will be solved using DIIS.
           Start     Size      MaxIter   EConv     LConv     
           3         7         100       1.00e-07  1.00e-05  
 ------------------------------------------------------------------------------
            Enorm      Ldiff       Comment
 ------------------------------------------------------------------------------
     1     5.18e-02   4.01e-02     
     2     1.25e-02   5.15e-03     
     3     5.71e-03   2.41e-03     
     4     3.09e-03   1.21e-03     Switched to DIIS steps.
     5     1.08e-03   7.70e-04     
     6     5.16e-04   2.32e-04     
     7     2.20e-04   6.51e-05     
     8     1.00e-04   8.81e-06     
     9     4.16e-05   4.68e-10     
    10     2.00e-05   4.45e-07     
    11     8.51e-06   6.52e-07     
    12     4.48e-06   3.06e-08     
    13     2.28e-06   2.21e-08     
    14     1.02e-06   5.64e-08     
    15     5.14e-07   5.80e-08     
    16     2.22e-07   1.12e-08     
    17     1.21e-07   1.49e-08     
    18     6.15e-08   1.05e-08     
 ------------------------------------------------------------------------------
                                   CCSD Lambda converged.

 Computing density matrices in double precision...
           Orbital response amplitudes will be solved using DIIS.
           Start     Size      MaxIter   EConv     LConv     
           3         7         100       1.00e-06  1.00e-06  
 ------------------------------------------------------------------------------
            Enorm      Ldiff       Comment
 ------------------------------------------------------------------------------
     1     7.53e-02   1.75e-02     
     2     5.01e-02   2.81e-03     
     3     8.24e-02   1.55e-02     
     4     1.32e-02   2.87e-02     Switched to DIIS steps.
     5     2.67e-03   4.31e-03     
     6     8.02e-04   2.45e-04     
     7     3.60e-04   9.25e-05     
     8     6.51e-05   5.02e-05     
     9     1.44e-05   1.09e-05     
    10     1.01e-05   2.01e-06     
    11     2.38e-06   1.17e-06     
    12     5.89e-07   1.44e-07     
 ------------------------------------------------------------------------------
                                   Orbital response converged.

 Computing density matrices... Done.
 CCSD calculation:   CPU 749.66 s  wall 137.06 s

 Transferring MO TPDM to AO TPDM
 Transferring g2_o1o1o1o1
 Transferring g2_o1o1o1v1
 Transferring g2_o1o1v1v1
 Transferring g2_o1v1o1v1
 Transferring g2_o1v1v1v1
 Transferring g2_v1v1v1v1
 Adding separable TPDM
 Computing TPDM gradient
 --------------------------------------------------------
 2e gradient
  Atom          X               Y               Z
 --------------------------------------------------------
    1        -44.028240        7.541298       -0.018735  
    2         11.059538      -19.659132        0.012261  
    3         28.955065       14.861002        0.007139  
    4          4.013637       -2.743169       -0.000666  
 --------------------------------------------------------
 --------------------------------------------------------
 Final gradient
  Atom          X               Y               Z
 --------------------------------------------------------
    1        -44.028240        7.541298       -0.018735  
    2         11.059538      -19.659132        0.012261  
    3         28.955065       14.861002        0.007139  
    4          4.013637       -2.743169       -0.000666  
 --------------------------------------------------------
 Analytic gradient from two-electron contribution:   CPU 168.02 s  wall 33.65 s

 Total ccman2 time:   CPU 952.98 s  wall 177.19 s


 --------------------------------------------------------------

                    Orbital Energies (a.u.)
 --------------------------------------------------------------

 Alpha MOs
 -- Occupied --
********-180.8830-169.6898-169.6885-169.6885 -80.0118 -37.9366 -33.1255
-33.1200 -33.1199 -24.3097 -24.3079 -24.3078 -24.3026 -24.3026 -15.6318
 -7.5529  -7.2531  -5.4879  -5.4744  -5.4742  -5.4459  -5.4456  -5.4445
 -2.4118  -2.4055  -2.4054  -2.3898  -2.3898  -1.1613  -0.8575  -0.7362
 -0.5734  -0.5152  -0.4754  -0.4017  -0.3659  -0.3604
 -- Virtual --
  0.0066   0.0408   0.0533   0.0781   0.0913   0.0944   0.1084   0.1709
  0.2107   0.2253   0.2378   0.2382   0.2971   0.3274   0.3285   0.3576
  0.3906   0.3942   0.4904   0.5497   0.5815   0.5873   0.6081   0.6156
  0.6503   0.8025   0.8126   0.8296   0.9003   0.9043   0.9969   1.0708
  1.0822   1.1722   1.2963   1.4363   1.5343   1.5559   1.5875   1.6661
  1.7003   1.8147   1.8269   1.9499   2.2925   2.2960   2.4221   2.4291
  2.5897   2.8705   2.9810   4.2503   4.2797   4.4535   4.4794   4.4911
  4.5148   4.5409   4.7357   4.8363   6.5262   6.5442   6.5637   7.5841
 14.7453  14.8135  14.9155  28.9353  29.5219  29.5361  29.5508  29.8708
 29.8755  29.8826  29.8958  29.9857  36.6903 130.5817 130.5926 130.6112
154.3227 166.20381912.2417
 --------------------------------------------------------------

          Ground-State Mulliken Net Atomic Charges

     Atom                 Charge (a.u.)
  ----------------------------------------
      1 I                     0.100328
      2 N                    -0.342928
      3 P                     0.305950
      4 H                    -0.063350
  ----------------------------------------
  Sum of atomic charges =     0.000000

 -----------------------------------------------------------------
                    Cartesian Multipole Moments
 -----------------------------------------------------------------
    Charge (ESU x 10^10)
                -0.0000
    Dipole Moment (Debye)
         X      -1.2776      Y      -1.1986      Z       0.0002
       Tot       1.7519
    Quadrupole Moments (Debye-Ang)
        XX     -39.9660     XY       0.3318     YY     -51.5765
        XZ       0.0016     YZ       0.0002     ZZ     -47.7139
    Octopole Moments (Debye-Ang^2)
       XXX      26.5450    XXY      -3.6421    XYY      18.0056
       YYY      -2.4436    XXZ      -0.0230    XYZ      -0.0027
       YYZ      -0.0290    XZZ      10.3217    YZZ      -0.4226
       ZZZ      -0.0884
    Hexadecapole Moments (Debye-Ang^3)
      XXXX    -600.8275   XXXY      -6.1788   XXYY    -137.5722
      XYYY      -2.5077   YYYY    -109.4928   XXXZ      -0.0590
      XXYZ      -0.0009   XYYZ      -0.0236   YYYZ       0.0042
      XXZZ    -119.4370   XYZZ      -0.5104   YYZZ     -28.5030
      XZZZ      -0.0745   YZZZ       0.0039   ZZZZ     -65.9687
 -----------------------------------------------------------------
 DrvMan completing analytic gradient of the correlated energy
 Correlated dipole moment
            1
    1  -0.5026581
    2  -0.4715786
    3   0.0000637
 Energy read as -7313.047241600
 Full Analytical Gradient: (in a.u., or Hartree/Bohr)
             1             2             3             4
    1    0.00006690   -0.00002117   -0.00000980   -0.00003594
    2   -0.00002350   -0.00001897    0.00009635   -0.00005388
    3    0.00001097   -0.00001621   -0.00000931    0.00001455
 Gradient time:  CPU 0.77 s  wall 0.79 s
 ----------------------------------------------------------------
             Standard Nuclear Orientation (Angstroms)
    I     Atom           X                Y                Z
 ----------------------------------------------------------------
    1      I       0.8536020547    -0.0348786877    -0.0000000000
    2      N      -1.0869500110     0.7774777547     0.0000000000
    3      P      -2.2872673574    -0.2862964723    -0.0000000000
    4      H      -3.3162484629     0.7006732474     0.0000000000
 ----------------------------------------------------------------
 Nuclear Repulsion Energy =   275.3329162587 hartrees
 There are       38 alpha and       38 beta electrons

                       Distance Matrix (Angstroms)
             I (  1)   N (  2)   P (  3)
   N (  2)  2.103727
   P (  3)  3.150916  1.603863
   H (  4)  4.234228  2.230621  1.425802

 Requested basis set is 6-311++G(d,p)
 There are 48 shells and 121 basis functions
 A cutoff of  1.0D-14 yielded   1033 shell pairs
 There are      6931 function pairs (      7792 Cartesian)
 Smallest overlap matrix eigenvalue = 1.93E-03
 Guess MOs from SCF MO coefficient file

 -----------------------------------------------------------------------
  General SCF calculation program by
  Eric Jon Sundstrom, Paul Horn, Yuezhi Mao, Dmitri Zuev, Alec White,
  David Stuck, Shaama M.S., Shane Yost, Joonho Lee, David Small,
  Daniel Levine, Susi Lehtola, Hugh Burton, Evgeny Epifanovsky
 -----------------------------------------------------------------------
 Hartree-Fock
 using 6 threads for integral computing
 -------------------------------------------------------
 OpenMP Integral computing Module                
 Release: version 2.0, May 2017, Q-Chem Inc. Pleasanton 
 -------------------------------------------------------
 A restricted SCF calculation will be
 performed using DIIS
 SCF converges when DIIS error is below 1.0e-08
 ---------------------------------------
  Cycle       Energy         DIIS error
 ---------------------------------------
    1   -7312.5217618476      1.40e-05  
    2   -7312.5217623310      3.78e-06  
    3   -7312.5217623845      2.17e-06  
    4   -7312.5217623970      1.02e-06  
    5   -7312.5217624010      3.23e-07  
    6   -7312.5217624021      1.56e-07  
    7   -7312.5217624024      5.96e-08  
    8   -7312.5217624024      2.28e-08  
    9   -7312.5217624024      8.69e-09  Convergence criterion met
 ---------------------------------------
 SCF time:   CPU 5.10s  wall 2.00s 
 SCF   energy in the final basis set =    -7312.5217624024
 Total energy in the final basis set =    -7312.5217624024


 ------------------------------------------------------------------------------

   CCMAN2: suite of methods based on coupled cluster
           and equation of motion theories.

   Components:
   * libvmm-1.3-trunk
     by Evgeny Epifanovsky, Ilya Kaliman.
   * libtensor-2.5-trunk
     by Evgeny Epifanovsky, Michael Wormit, Dmitry Zuev, Sam Manzer, 
        Ilya Kaliman.
   * libcc-2.5-trunk
     by Evgeny Epifanovsky, Arik Landau, Tomasz Kus, Kirill Khistyaev, 
        Dmitry Zuev, Prashant Manohar, Xintian Feng, Anna Krylov, 
        Matthew Goldey, Alec White, Thomas Jagau, Kaushik Nanda, 
        Anastasia Gunina, Alexander Kunitsa, Joonho Lee.

   CCMAN original authors:
   Anna I. Krylov, C. David Sherrill, Steven R. Gwaltney,
   Edward F. C. Byrd (2000)
   Sergey V. Levchenko, Lyudmila V. Slipchenko, Tao Wang,
   Ana-Maria C. Cristian (2003)
   Piotr A. Pieniazek, C. Melania Oana, Evgeny Epifanovsky (2007)
   Prashant Manohar (2009)

 ------------------------------------------------------------------------------


 Allocating and initializing 30808MB of RAM...
 Calculation will run on 6 cores.


 Alpha MOs, Restricted
 -- Occupied --                  
******* -180.88 -169.69 -169.69 -169.69  -80.01  -37.94  -33.13
  1 A     2 A     3 A     4 A     5 A     6 A     7 A     8 A                  
-33.120 -33.120 -24.310 -24.308 -24.308 -24.303 -24.303 -15.632
  9 A    10 A    11 A    12 A    13 A    14 A    15 A    16 A                  
 -7.553  -7.253  -5.488  -5.474  -5.474  -5.446  -5.446  -5.445
 17 A    18 A    19 A    20 A    21 A    22 A    23 A    24 A                  
 -2.412  -2.406  -2.405  -2.390  -2.390  -1.161  -0.858  -0.736
 25 A    26 A    27 A    28 A    29 A    30 A    31 A    32 A                  
 -0.573  -0.515  -0.475  -0.402  -0.366  -0.360
 33 A    34 A    35 A    36 A    37 A    38 A                                  
 -- Virtual --                   
  0.007   0.041   0.053   0.078   0.091   0.094   0.108   0.171
 39 A    40 A    41 A    42 A    43 A    44 A    45 A    46 A                  
  0.211   0.225   0.238   0.238   0.297   0.327   0.329   0.358
 47 A    48 A    49 A    50 A    51 A    52 A    53 A    54 A                  
  0.391   0.394   0.490   0.550   0.581   0.587   0.608   0.616
 55 A    56 A    57 A    58 A    59 A    60 A    61 A    62 A                  
  0.650   0.802   0.812   0.830   0.900   0.905   0.997   1.071
 63 A    64 A    65 A    66 A    67 A    68 A    69 A    70 A                  
  1.082   1.172   1.296   1.436   1.534   1.556   1.587   1.666
 71 A    72 A    73 A    74 A    75 A    76 A    77 A    78 A                  
  1.700   1.815   1.827   1.950   2.293   2.296   2.422   2.429
 79 A    80 A    81 A    82 A    83 A    84 A    85 A    86 A                  
  2.590   2.870   2.981   4.250   4.280   4.453   4.479   4.491
 87 A    88 A    89 A    90 A    91 A    92 A    93 A    94 A                  
  4.515   4.541   4.736   4.837   6.526   6.544   6.564   7.584
 95 A    96 A    97 A    98 A    99 A   100 A   101 A   102 A                  
 14.745  14.813  14.915  28.935  29.522  29.536  29.551  29.871
103 A   104 A   105 A   106 A   107 A   108 A   109 A   110 A                  
 29.876  29.883  29.896  29.986  36.690 130.582 130.593 130.611
111 A   112 A   113 A   114 A   115 A   116 A   117 A   118 A                  
154.323 166.2031912.242
119 A   120 A   121 A                                                          

 Beta MOs, Restricted
 -- Occupied --                  
******* -180.88 -169.69 -169.69 -169.69  -80.01  -37.94  -33.13
  1 A     2 A     3 A     4 A     5 A     6 A     7 A     8 A                  
-33.120 -33.120 -24.310 -24.308 -24.308 -24.303 -24.303 -15.632
  9 A    10 A    11 A    12 A    13 A    14 A    15 A    16 A                  
 -7.553  -7.253  -5.488  -5.474  -5.474  -5.446  -5.446  -5.445
 17 A    18 A    19 A    20 A    21 A    22 A    23 A    24 A                  
 -2.412  -2.406  -2.405  -2.390  -2.390  -1.161  -0.858  -0.736
 25 A    26 A    27 A    28 A    29 A    30 A    31 A    32 A                  
 -0.573  -0.515  -0.475  -0.402  -0.366  -0.360
 33 A    34 A    35 A    36 A    37 A    38 A                                  
 -- Virtual --                   
  0.007   0.041   0.053   0.078   0.091   0.094   0.108   0.171
 39 A    40 A    41 A    42 A    43 A    44 A    45 A    46 A                  
  0.211   0.225   0.238   0.238   0.297   0.327   0.329   0.358
 47 A    48 A    49 A    50 A    51 A    52 A    53 A    54 A                  
  0.391   0.394   0.490   0.550   0.581   0.587   0.608   0.616
 55 A    56 A    57 A    58 A    59 A    60 A    61 A    62 A                  
  0.650   0.802   0.812   0.830   0.900   0.905   0.997   1.071
 63 A    64 A    65 A    66 A    67 A    68 A    69 A    70 A                  
  1.082   1.172   1.296   1.436   1.534   1.556   1.587   1.666
 71 A    72 A    73 A    74 A    75 A    76 A    77 A    78 A                  
  1.700   1.815   1.827   1.950   2.293   2.296   2.422   2.429
 79 A    80 A    81 A    82 A    83 A    84 A    85 A    86 A                  
  2.590   2.870   2.981   4.250   4.280   4.453   4.479   4.491
 87 A    88 A    89 A    90 A    91 A    92 A    93 A    94 A                  
  4.515   4.541   4.736   4.837   6.526   6.544   6.564   7.584
 95 A    96 A    97 A    98 A    99 A   100 A   101 A   102 A                  
 14.745  14.813  14.915  28.935  29.522  29.536  29.551  29.871
103 A   104 A   105 A   106 A   107 A   108 A   109 A   110 A                  
 29.876  29.883  29.896  29.986  36.690 130.582 130.593 130.611
111 A   112 A   113 A   114 A   115 A   116 A   117 A   118 A                  
154.323 166.2031912.242
119 A   120 A   121 A                                                          

 Occupation and symmetry of molecular orbitals

 Point group: C1 (1 irreducible representation).

                           A     All 
 -------------------------------------
 All molecular orbitals:
  - Alpha                  121   121 
  - Beta                   121   121 
 -------------------------------------
 Alpha orbitals:
  - Frozen occupied        24    24  
  - Active occupied        14    14  
  - Active virtual         83    83  
  - Frozen virtual         0     0   
 -------------------------------------
 Beta orbitals:
  - Frozen occupied        24    24  
  - Active occupied        14    14  
  - Active virtual         83    83  
  - Frozen virtual         0     0   
 -------------------------------------

 Import integrals:   CPU 0.00 s  wall 0.00 s

 Import integrals:   CPU 32.16 s  wall 5.70 s

 MP2 amplitudes:   CPU 0.12 s  wall 0.08 s

Running a double precision version
           CCSD T amplitudes will be solved using DIIS.

           Start     Size      MaxIter   EConv     TConv     
           3         7         100       1.00e-07  1.00e-05  
 ------------------------------------------------------------------------------
           Energy (a.u.)   Ediff      Tdiff       Comment
 ------------------------------------------------------------------------------
         -7313.03362454                           
     1   -7313.02359639   1.00e-02   7.02e-01     
     2   -7313.04492404   2.13e-02   1.12e-01     
     3   -7313.04388431   1.04e-03   5.03e-02     
     4   -7313.04631415   2.43e-03   1.41e-02     Switched to DIIS steps.
     5   -7313.04720265   8.88e-04   1.34e-02     
     6   -7313.04722781   2.52e-05   2.45e-03     
     7   -7313.04723405   6.24e-06   1.21e-03     
     8   -7313.04724043   6.38e-06   4.67e-04     
     9   -7313.04724088   4.57e-07   2.39e-04     
    10   -7313.04724103   1.49e-07   9.34e-05     
    11   -7313.04724094   9.04e-08   5.19e-05     
    12   -7313.04724100   5.37e-08   1.47e-05     
    13   -7313.04724103   3.63e-08   8.17e-06     
 ------------------------------------------------------------------------------
         -7313.04724103                           CCSD T converged.

End of double precision
 SCF energy                 = -7312.52176240
 MP2 energy                 = -7313.03362454
 CCSD correlation energy     =    -0.52547863
 CCSD total energy           = -7313.04724103

 CCSD  T1^2 = 0.0120  T2^2 = 0.2354  Leading amplitudes:

 Amplitude    Orbitals with energies
 -0.0343       38 (A) A                  ->    39 (A) A                   
              -0.3603                          0.0065                     
 -0.0343       38 (A) B                  ->    39 (A) B                   
              -0.3603                          0.0065                     
  0.0173       35 (A) A                  ->    67 (A) A                   
              -0.4753                          0.9001                     
  0.0173       35 (A) B                  ->    67 (A) B                   
              -0.4753                          0.9001                     

 Amplitude    Orbitals with energies
 -0.0832       35 (A) A      35 (A) B    ->    39 (A) A      39 (A) B     
              -0.4753       -0.4753            0.0065        0.0065       
  0.0832       35 (A) A      35 (A) B    ->    39 (A) B      39 (A) A     
              -0.4753       -0.4753            0.0065        0.0065       
  0.0832       35 (A) B      35 (A) A    ->    39 (A) A      39 (A) B     
              -0.4753       -0.4753            0.0065        0.0065       
 -0.0832       35 (A) B      35 (A) A    ->    39 (A) B      39 (A) A     
              -0.4753       -0.4753            0.0065        0.0065       

 Computing CCSD intemediates for later calculations in double precision
 Finished.

Running a double precision version
           CCSD Lambda amplitudes will be solved using DIIS.
           Start     Size      MaxIter   EConv     LConv     
           3         7         100       1.00e-07  1.00e-05  
 ------------------------------------------------------------------------------
            Enorm      Ldiff       Comment
 ------------------------------------------------------------------------------
     1     5.18e-02   4.01e-02     
     2     1.25e-02   5.16e-03     
     3     5.72e-03   2.42e-03     
     4     3.10e-03   1.21e-03     Switched to DIIS steps.
     5     1.09e-03   7.72e-04     
     6     5.17e-04   2.33e-04     
     7     2.20e-04   6.53e-05     
     8     1.00e-04   8.80e-06     
     9     4.17e-05   1.50e-08     
    10     2.00e-05   4.58e-07     
    11     8.51e-06   6.46e-07     
    12     4.48e-06   3.17e-08     
    13     2.28e-06   2.09e-08     
    14     1.02e-06   5.67e-08     
    15     5.14e-07   5.80e-08     
    16     2.22e-07   1.13e-08     
    17     1.21e-07   1.49e-08     
    18     6.15e-08   1.05e-08     
 ------------------------------------------------------------------------------
                                   CCSD Lambda converged.

 Computing density matrices in double precision...
           Orbital response amplitudes will be solved using DIIS.
           Start     Size      MaxIter   EConv     LConv     
           3         7         100       1.00e-06  1.00e-06  
 ------------------------------------------------------------------------------
            Enorm      Ldiff       Comment
 ------------------------------------------------------------------------------
     1     7.53e-02   1.75e-02     
     2     5.00e-02   2.74e-03     
     3     8.23e-02   1.55e-02     
     4     1.32e-02   2.86e-02     Switched to DIIS steps.
     5     2.68e-03   4.33e-03     
     6     8.05e-04   2.47e-04     
     7     3.61e-04   9.29e-05     
     8     6.47e-05   5.09e-05     
     9     1.41e-05   1.08e-05     
    10     1.00e-05   1.96e-06     
    11     2.37e-06   1.18e-06     
    12     5.89e-07   1.49e-07     
 ------------------------------------------------------------------------------
                                   Orbital response converged.

 Computing density matrices... Done.
 CCSD calculation:   CPU 747.57 s  wall 136.49 s

 Transferring MO TPDM to AO TPDM
 Transferring g2_o1o1o1o1
 Transferring g2_o1o1o1v1
 Transferring g2_o1o1v1v1
 Transferring g2_o1v1o1v1
 Transferring g2_o1v1v1v1
 Transferring g2_v1v1v1v1
 Adding separable TPDM
 Computing TPDM gradient
 --------------------------------------------------------
 2e gradient
  Atom          X               Y               Z
 --------------------------------------------------------
    1        -44.038796        7.550502       -0.000002  
    2         11.068401      -19.657547        0.000004  
    3         28.954363       14.848806        0.000000  
    4          4.016032       -2.741761       -0.000002  
 --------------------------------------------------------
 --------------------------------------------------------
 Final gradient
  Atom          X               Y               Z
 --------------------------------------------------------
    1        -44.038796        7.550502       -0.000002  
    2         11.068401      -19.657547        0.000004  
    3         28.954363       14.848806        0.000000  
    4          4.016032       -2.741761       -0.000002  
 --------------------------------------------------------
 Analytic gradient from two-electron contribution:   CPU 168.51 s  wall 36.88 s

 Total ccman2 time:   CPU 958.02 s  wall 181.82 s


 --------------------------------------------------------------

                    Orbital Energies (a.u.)
 --------------------------------------------------------------

 Alpha MOs
 -- Occupied --
********-180.8830-169.6898-169.6885-169.6885 -80.0119 -37.9366 -33.1256
-33.1200 -33.1199 -24.3097 -24.3079 -24.3078 -24.3026 -24.3026 -15.6319
 -7.5530  -7.2531  -5.4879  -5.4744  -5.4742  -5.4460  -5.4456  -5.4446
 -2.4119  -2.4055  -2.4054  -2.3898  -2.3898  -1.1612  -0.8576  -0.7362
 -0.5734  -0.5153  -0.4753  -0.4018  -0.3659  -0.3603
 -- Virtual --
  0.0065   0.0409   0.0533   0.0781   0.0913   0.0944   0.1084   0.1709
  0.2107   0.2253   0.2377   0.2382   0.2971   0.3274   0.3285   0.3576
  0.3906   0.3942   0.4902   0.5497   0.5815   0.5874   0.6082   0.6156
  0.6504   0.8024   0.8124   0.8296   0.9001   0.9045   0.9971   1.0708
  1.0823   1.1722   1.2955   1.4363   1.5343   1.5559   1.5875   1.6661
  1.7002   1.8147   1.8269   1.9500   2.2926   2.2960   2.4221   2.4287
  2.5896   2.8702   2.9805   4.2503   4.2796   4.4527   4.4794   4.4911
  4.5148   4.5410   4.7356   4.8366   6.5262   6.5442   6.5637   7.5836
 14.7453  14.8135  14.9150  28.9355  29.5219  29.5361  29.5508  29.8708
 29.8755  29.8826  29.8958  29.9858  36.6902 130.5817 130.5926 130.6112
154.3229 166.20321912.2419
 --------------------------------------------------------------

          Ground-State Mulliken Net Atomic Charges

     Atom                 Charge (a.u.)
  ----------------------------------------
      1 I                     0.100657
      2 N                    -0.343196
      3 P                     0.305906
      4 H                    -0.063367
  ----------------------------------------
  Sum of atomic charges =     0.000000

 -----------------------------------------------------------------
                    Cartesian Multipole Moments
 -----------------------------------------------------------------
    Charge (ESU x 10^10)
                 0.0000
    Dipole Moment (Debye)
         X      -1.2770      Y      -1.1981      Z      -0.0000
       Tot       1.7510
    Quadrupole Moments (Debye-Ang)
        XX     -39.9661     XY       0.3299     YY     -51.5777
        XZ       0.0000     YZ       0.0000     ZZ     -47.7149
    Octopole Moments (Debye-Ang^2)
       XXX      26.5266    XXY      -3.6374    XYY      18.0021
       YYY      -2.4437    XXZ      -0.0000    XYZ      -0.0000
       YYZ      -0.0000    XZZ      10.3225    YZZ      -0.4218
       ZZZ      -0.0000
    Hexadecapole Moments (Debye-Ang^3)
      XXXX    -600.7338   XXXY      -6.2081   XXYY    -137.5621
      XYYY      -2.5215   YYYY    -109.4972   XXXZ       0.0000
      XXYZ       0.0000   XYYZ       0.0000   YYYZ       0.0000
      XXZZ    -119.4376   XYZZ      -0.5165   YYZZ     -28.5042
      XZZZ       0.0000   YZZZ       0.0000   ZZZZ     -65.9721
 -----------------------------------------------------------------
 DrvMan completing analytic gradient of the correlated energy
 Correlated dipole moment
            1
    1  -0.5023980
    2  -0.4713639
    3  -0.0000003
 Energy read as -7313.047241032
 Full Analytical Gradient: (in a.u., or Hartree/Bohr)
             1             2             3             4
    1   -0.00011359    0.00063200   -0.00043579   -0.00008262
    2    0.00005594    0.00025630   -0.00023553   -0.00007671
    3    0.00000001    0.00000004   -0.00000009    0.00000003
 Gradient time:  CPU 0.78 s  wall 0.79 s
 ----------------------------------------------------------------
             Standard Nuclear Orientation (Angstroms)
    I     Atom           X                Y                Z
 ----------------------------------------------------------------
    1      I       0.8536020547    -0.0348786877    -0.0000000000
    2      N      -1.0889500110     0.7774777547     0.0000000000
    3      P      -2.2872673574    -0.2862964723    -0.0000000000
    4      H      -3.3162484629     0.7006732474     0.0000000000
 ----------------------------------------------------------------
 Nuclear Repulsion Energy =   275.2849806486 hartrees
 There are       38 alpha and       38 beta electrons

                       Distance Matrix (Angstroms)
             I (  1)   N (  2)   P (  3)
   N (  2)  2.105572
   P (  3)  3.150916  1.602367
   H (  4)  4.234228  2.228622  1.425802

 Requested basis set is 6-311++G(d,p)
 There are 48 shells and 121 basis functions
 A cutoff of  1.0D-14 yielded   1033 shell pairs
 There are      6931 function pairs (      7792 Cartesian)
 Smallest overlap matrix eigenvalue = 1.93E-03
 Guess MOs from SCF MO coefficient file

 -----------------------------------------------------------------------
  General SCF calculation program by
  Eric Jon Sundstrom, Paul Horn, Yuezhi Mao, Dmitri Zuev, Alec White,
  David Stuck, Shaama M.S., Shane Yost, Joonho Lee, David Small,
  Daniel Levine, Susi Lehtola, Hugh Burton, Evgeny Epifanovsky
 -----------------------------------------------------------------------
 Hartree-Fock
 using 6 threads for integral computing
 -------------------------------------------------------
 OpenMP Integral computing Module                
 Release: version 2.0, May 2017, Q-Chem Inc. Pleasanton 
 -------------------------------------------------------
 A restricted SCF calculation will be
 performed using DIIS
 SCF converges when DIIS error is below 1.0e-08
 ---------------------------------------
  Cycle       Energy         DIIS error
 ---------------------------------------
    1   -7312.5218140920      2.67e-05  
    2   -7312.5218157682      7.11e-06  
    3   -7312.5218159288      4.17e-06  
    4   -7312.5218159679      1.82e-06  
    5   -7312.5218159788      5.42e-07  
    6   -7312.5218159815      2.86e-07  
    7   -7312.5218159826      1.08e-07  
    8   -7312.5218159827      3.52e-08  
    9   -7312.5218159827      1.35e-08  
   10   -7312.5218159827      5.16e-09  Convergence criterion met
 ---------------------------------------
 SCF time:   CPU 5.65s  wall 1.00s 
 SCF   energy in the final basis set =    -7312.5218159827
 Total energy in the final basis set =    -7312.5218159827


 ------------------------------------------------------------------------------

   CCMAN2: suite of methods based on coupled cluster
           and equation of motion theories.

   Components:
   * libvmm-1.3-trunk
     by Evgeny Epifanovsky, Ilya Kaliman.
   * libtensor-2.5-trunk
     by Evgeny Epifanovsky, Michael Wormit, Dmitry Zuev, Sam Manzer, 
        Ilya Kaliman.
   * libcc-2.5-trunk
     by Evgeny Epifanovsky, Arik Landau, Tomasz Kus, Kirill Khistyaev, 
        Dmitry Zuev, Prashant Manohar, Xintian Feng, Anna Krylov, 
        Matthew Goldey, Alec White, Thomas Jagau, Kaushik Nanda, 
        Anastasia Gunina, Alexander Kunitsa, Joonho Lee.

   CCMAN original authors:
   Anna I. Krylov, C. David Sherrill, Steven R. Gwaltney,
   Edward F. C. Byrd (2000)
   Sergey V. Levchenko, Lyudmila V. Slipchenko, Tao Wang,
   Ana-Maria C. Cristian (2003)
   Piotr A. Pieniazek, C. Melania Oana, Evgeny Epifanovsky (2007)
   Prashant Manohar (2009)

 ------------------------------------------------------------------------------


 Allocating and initializing 30808MB of RAM...
 Calculation will run on 6 cores.


 Alpha MOs, Restricted
 -- Occupied --                  
******* -180.88 -169.69 -169.69 -169.69  -80.01  -37.94  -33.13
  1 A     2 A     3 A     4 A     5 A     6 A     7 A     8 A                  
-33.120 -33.120 -24.310 -24.308 -24.308 -24.303 -24.303 -15.632
  9 A    10 A    11 A    12 A    13 A    14 A    15 A    16 A                  
 -7.553  -7.253  -5.488  -5.474  -5.474  -5.446  -5.446  -5.444
 17 A    18 A    19 A    20 A    21 A    22 A    23 A    24 A                  
 -2.412  -2.405  -2.405  -2.390  -2.390  -1.161  -0.857  -0.736
 25 A    26 A    27 A    28 A    29 A    30 A    31 A    32 A                  
 -0.573  -0.515  -0.475  -0.402  -0.366  -0.360
 33 A    34 A    35 A    36 A    37 A    38 A                                  
 -- Virtual --                   
  0.007   0.041   0.053   0.078   0.091   0.094   0.108   0.171
 39 A    40 A    41 A    42 A    43 A    44 A    45 A    46 A                  
  0.211   0.225   0.238   0.238   0.297   0.327   0.329   0.358
 47 A    48 A    49 A    50 A    51 A    52 A    53 A    54 A                  
  0.391   0.394   0.491   0.550   0.581   0.587   0.608   0.616
 55 A    56 A    57 A    58 A    59 A    60 A    61 A    62 A                  
  0.650   0.803   0.813   0.830   0.900   0.904   0.997   1.071
 63 A    64 A    65 A    66 A    67 A    68 A    69 A    70 A                  
  1.082   1.172   1.297   1.436   1.534   1.556   1.587   1.666
 71 A    72 A    73 A    74 A    75 A    76 A    77 A    78 A                  
  1.700   1.815   1.827   1.950   2.292   2.296   2.422   2.430
 79 A    80 A    81 A    82 A    83 A    84 A    85 A    86 A                  
  2.590   2.871   2.982   4.250   4.280   4.454   4.479   4.491
 87 A    88 A    89 A    90 A    91 A    92 A    93 A    94 A                  
  4.515   4.541   4.736   4.836   6.526   6.544   6.564   7.585
 95 A    96 A    97 A    98 A    99 A   100 A   101 A   102 A                  
 14.745  14.814  14.916  28.935  29.522  29.536  29.551  29.871
103 A   104 A   105 A   106 A   107 A   108 A   109 A   110 A                  
 29.876  29.883  29.896  29.986  36.690 130.582 130.593 130.611
111 A   112 A   113 A   114 A   115 A   116 A   117 A   118 A                  
154.323 166.2041912.242
119 A   120 A   121 A                                                          

 Beta MOs, Restricted
 -- Occupied --                  
******* -180.88 -169.69 -169.69 -169.69  -80.01  -37.94  -33.13
  1 A     2 A     3 A     4 A     5 A     6 A     7 A     8 A                  
-33.120 -33.120 -24.310 -24.308 -24.308 -24.303 -24.303 -15.632
  9 A    10 A    11 A    12 A    13 A    14 A    15 A    16 A                  
 -7.553  -7.253  -5.488  -5.474  -5.474  -5.446  -5.446  -5.444
 17 A    18 A    19 A    20 A    21 A    22 A    23 A    24 A                  
 -2.412  -2.405  -2.405  -2.390  -2.390  -1.161  -0.857  -0.736
 25 A    26 A    27 A    28 A    29 A    30 A    31 A    32 A                  
 -0.573  -0.515  -0.475  -0.402  -0.366  -0.360
 33 A    34 A    35 A    36 A    37 A    38 A                                  
 -- Virtual --                   
  0.007   0.041   0.053   0.078   0.091   0.094   0.108   0.171
 39 A    40 A    41 A    42 A    43 A    44 A    45 A    46 A                  
  0.211   0.225   0.238   0.238   0.297   0.327   0.329   0.358
 47 A    48 A    49 A    50 A    51 A    52 A    53 A    54 A                  
  0.391   0.394   0.491   0.550   0.581   0.587   0.608   0.616
 55 A    56 A    57 A    58 A    59 A    60 A    61 A    62 A                  
  0.650   0.803   0.813   0.830   0.900   0.904   0.997   1.071
 63 A    64 A    65 A    66 A    67 A    68 A    69 A    70 A                  
  1.082   1.172   1.297   1.436   1.534   1.556   1.587   1.666
 71 A    72 A    73 A    74 A    75 A    76 A    77 A    78 A                  
  1.700   1.815   1.827   1.950   2.292   2.296   2.422   2.430
 79 A    80 A    81 A    82 A    83 A    84 A    85 A    86 A                  
  2.590   2.871   2.982   4.250   4.280   4.454   4.479   4.491
 87 A    88 A    89 A    90 A    91 A    92 A    93 A    94 A                  
  4.515   4.541   4.736   4.836   6.526   6.544   6.564   7.585
 95 A    96 A    97 A    98 A    99 A   100 A   101 A   102 A                  
 14.745  14.814  14.916  28.935  29.522  29.536  29.551  29.871
103 A   104 A   105 A   106 A   107 A   108 A   109 A   110 A                  
 29.876  29.883  29.896  29.986  36.690 130.582 130.593 130.611
111 A   112 A   113 A   114 A   115 A   116 A   117 A   118 A                  
154.323 166.2041912.242
119 A   120 A   121 A                                                          

 Occupation and symmetry of molecular orbitals

 Point group: C1 (1 irreducible representation).

                           A     All 
 -------------------------------------
 All molecular orbitals:
  - Alpha                  121   121 
  - Beta                   121   121 
 -------------------------------------
 Alpha orbitals:
  - Frozen occupied        24    24  
  - Active occupied        14    14  
  - Active virtual         83    83  
  - Frozen virtual         0     0   
 -------------------------------------
 Beta orbitals:
  - Frozen occupied        24    24  
  - Active occupied        14    14  
  - Active virtual         83    83  
  - Frozen virtual         0     0   
 -------------------------------------

 Import integrals:   CPU 0.00 s  wall 0.00 s

 Import integrals:   CPU 33.50 s  wall 6.04 s

 MP2 amplitudes:   CPU 0.05 s  wall 0.03 s

Running a double precision version
           CCSD T amplitudes will be solved using DIIS.

           Start     Size      MaxIter   EConv     TConv     
           3         7         100       1.00e-07  1.00e-05  
 ------------------------------------------------------------------------------
           Energy (a.u.)   Ediff      Tdiff       Comment
 ------------------------------------------------------------------------------
         -7313.03359214                           
     1   -7313.02361690   9.98e-03   7.02e-01     
     2   -7313.04491851   2.13e-02   1.11e-01     
     3   -7313.04388900   1.03e-03   5.02e-02     
     4   -7313.04631551   2.43e-03   1.41e-02     Switched to DIIS steps.
     5   -7313.04720252   8.87e-04   1.34e-02     
     6   -7313.04722764   2.51e-05   2.45e-03     
     7   -7313.04723395   6.31e-06   1.20e-03     
     8   -7313.04724034   6.39e-06   4.68e-04     
     9   -7313.04724081   4.64e-07   2.39e-04     
    10   -7313.04724096   1.54e-07   9.34e-05     
    11   -7313.04724087   9.31e-08   5.19e-05     
    12   -7313.04724092   5.41e-08   1.47e-05     
    13   -7313.04724096   3.50e-08   8.18e-06     
 ------------------------------------------------------------------------------
         -7313.04724096                           CCSD T converged.

End of double precision
 SCF energy                 = -7312.52181598
 MP2 energy                 = -7313.03359214
 CCSD correlation energy     =    -0.52542497
 CCSD total energy           = -7313.04724096

 CCSD  T1^2 = 0.0120  T2^2 = 0.2353  Leading amplitudes:

 Amplitude    Orbitals with energies
 -0.0342       38 (A) A                  ->    39 (A) A                   
              -0.3605                          0.0067                     
 -0.0342       38 (A) B                  ->    39 (A) B                   
              -0.3605                          0.0067                     
 -0.0173       35 (A) A                  ->    67 (A) A                   
              -0.4754                          0.9004                     
 -0.0173       35 (A) B                  ->    67 (A) B                   
              -0.4754                          0.9004                     

 Amplitude    Orbitals with energies
 -0.0832       35 (A) A      35 (A) B    ->    39 (A) A      39 (A) B     
              -0.4754       -0.4754            0.0067        0.0067       
  0.0832       35 (A) A      35 (A) B    ->    39 (A) B      39 (A) A     
              -0.4754       -0.4754            0.0067        0.0067       
  0.0832       35 (A) B      35 (A) A    ->    39 (A) A      39 (A) B     
              -0.4754       -0.4754            0.0067        0.0067       
 -0.0832       35 (A) B      35 (A) A    ->    39 (A) B      39 (A) A     
              -0.4754       -0.4754            0.0067        0.0067       

 Computing CCSD intemediates for later calculations in double precision
 Finished.

Running a double precision version
           CCSD Lambda amplitudes will be solved using DIIS.
           Start     Size      MaxIter   EConv     LConv     
           3         7         100       1.00e-07  1.00e-05  
 ------------------------------------------------------------------------------
            Enorm      Ldiff       Comment
 ------------------------------------------------------------------------------
     1     5.17e-02   4.01e-02     
     2     1.25e-02   5.15e-03     
     3     5.70e-03   2.41e-03     
     4     3.09e-03   1.21e-03     Switched to DIIS steps.
     5     1.08e-03   7.69e-04     
     6     5.15e-04   2.32e-04     
     7     2.20e-04   6.50e-05     
     8     1.00e-04   8.83e-06     
     9     4.16e-05   1.59e-08     
    10     2.00e-05   4.32e-07     
    11     8.52e-06   6.58e-07     
    12     4.48e-06   2.94e-08     
    13     2.28e-06   2.33e-08     
    14     1.02e-06   5.62e-08     
    15     5.14e-07   5.80e-08     
    16     2.22e-07   1.12e-08     
    17     1.21e-07   1.49e-08     
    18     6.15e-08   1.05e-08     
 ------------------------------------------------------------------------------
                                   CCSD Lambda converged.

 Computing density matrices in double precision...
           Orbital response amplitudes will be solved using DIIS.
           Start     Size      MaxIter   EConv     LConv     
           3         7         100       1.00e-06  1.00e-06  
 ------------------------------------------------------------------------------
            Enorm      Ldiff       Comment
 ------------------------------------------------------------------------------
     1     7.52e-02   1.75e-02     
     2     5.01e-02   2.88e-03     
     3     8.26e-02   1.55e-02     
     4     1.31e-02   2.88e-02     Switched to DIIS steps.
     5     2.67e-03   4.29e-03     
     6     7.99e-04   2.44e-04     
     7     3.58e-04   9.21e-05     
     8     6.56e-05   4.95e-05     
     9     1.47e-05   1.10e-05     
    10     1.01e-05   2.05e-06     
    11     2.39e-06   1.16e-06     
    12     5.89e-07   1.38e-07     
 ------------------------------------------------------------------------------
                                   Orbital response converged.

 Computing density matrices... Done.
 CCSD calculation:   CPU 748.48 s  wall 136.64 s

 Transferring MO TPDM to AO TPDM
 Transferring g2_o1o1o1o1
 Transferring g2_o1o1o1v1
 Transferring g2_o1o1v1v1
 Transferring g2_o1v1o1v1
 Transferring g2_o1v1v1v1
 Transferring g2_v1v1v1v1
 Adding separable TPDM
 Computing TPDM gradient
 --------------------------------------------------------
 2e gradient
  Atom          X               Y               Z
 --------------------------------------------------------
    1        -44.017694        7.532111        0.000000  
    2         11.050711      -19.660730        0.000000  
    3         28.955744       14.873198        0.000000  
    4          4.011239       -2.744579       -0.000000  
 --------------------------------------------------------
 --------------------------------------------------------
 Final gradient
  Atom          X               Y               Z
 --------------------------------------------------------
    1        -44.017694        7.532111        0.000000  
    2         11.050711      -19.660730        0.000000  
    3         28.955744       14.873198        0.000000  
    4          4.011239       -2.744579       -0.000000  
 --------------------------------------------------------
 Analytic gradient from two-electron contribution:   CPU 166.83 s  wall 32.80 s

 Total ccman2 time:   CPU 953.58 s  wall 176.68 s


 --------------------------------------------------------------

                    Orbital Energies (a.u.)
 --------------------------------------------------------------

 Alpha MOs
 -- Occupied --
********-180.8830-169.6898-169.6885-169.6885 -80.0117 -37.9366 -33.1255
-33.1200 -33.1199 -24.3097 -24.3079 -24.3078 -24.3026 -24.3026 -15.6318
 -7.5529  -7.2531  -5.4879  -5.4744  -5.4742  -5.4459  -5.4455  -5.4445
 -2.4118  -2.4055  -2.4053  -2.3898  -2.3898  -1.1615  -0.8575  -0.7361
 -0.5735  -0.5152  -0.4754  -0.4016  -0.3660  -0.3605
 -- Virtual --
  0.0067   0.0407   0.0533   0.0781   0.0913   0.0944   0.1084   0.1709
  0.2107   0.2254   0.2379   0.2382   0.2971   0.3273   0.3285   0.3575
  0.3906   0.3942   0.4906   0.5497   0.5815   0.5872   0.6080   0.6155
  0.6502   0.8025   0.8127   0.8296   0.9004   0.9041   0.9966   1.0707
  1.0821   1.1722   1.2970   1.4363   1.5343   1.5559   1.5874   1.6661
  1.7005   1.8148   1.8269   1.9498   2.2924   2.2959   2.4222   2.4295
  2.5897   2.8708   2.9815   4.2503   4.2799   4.4543   4.4794   4.4911
  4.5147   4.5409   4.7357   4.8360   6.5262   6.5442   6.5636   7.5846
 14.7454  14.8136  14.9161  28.9351  29.5219  29.5361  29.5508  29.8708
 29.8755  29.8826  29.8957  29.9856  36.6904 130.5817 130.5926 130.6112
154.3226 166.20441912.2416
 --------------------------------------------------------------

          Ground-State Mulliken Net Atomic Charges

     Atom                 Charge (a.u.)
  ----------------------------------------
      1 I                     0.099999
      2 N                    -0.342661
      3 P                     0.305994
      4 H                    -0.063332
  ----------------------------------------
  Sum of atomic charges =    -0.000000

 -----------------------------------------------------------------
                    Cartesian Multipole Moments
 -----------------------------------------------------------------
    Charge (ESU x 10^10)
                -0.0000
    Dipole Moment (Debye)
         X      -1.2783      Y      -1.1992      Z      -0.0000
       Tot       1.7527
    Quadrupole Moments (Debye-Ang)
        XX     -39.9659     XY       0.3338     YY     -51.5753
        XZ       0.0000     YZ       0.0000     ZZ     -47.7129
    Octopole Moments (Debye-Ang^2)
       XXX      26.5633    XXY      -3.6467    XYY      18.0091
       YYY      -2.4436    XXZ      -0.0000    XYZ      -0.0000
       YYZ      -0.0000    XZZ      10.3208    YZZ      -0.4235
       ZZZ      -0.0000
    Hexadecapole Moments (Debye-Ang^3)
      XXXX    -600.9213   XXXY      -6.1495   XXYY    -137.5822
      XYYY      -2.4939   YYYY    -109.4883   XXXZ       0.0000
      XXYZ       0.0000   XYYZ       0.0000   YYYZ       0.0000
      XXZZ    -119.4365   XYZZ      -0.5044   YYZZ     -28.5018
      XZZZ       0.0000   YZZZ       0.0000   ZZZZ     -65.9649
 -----------------------------------------------------------------
 DrvMan completing analytic gradient of the correlated energy
 Correlated dipole moment
            1
    1  -0.5029194
    2  -0.4717932
    3  -0.0000000
 Energy read as -7313.047240956
 Full Analytical Gradient: (in a.u., or Hartree/Bohr)
             1             2             3             4
    1    0.00024640   -0.00067493    0.00041770    0.00001084
    2   -0.00010247   -0.00029655    0.00043008   -0.00003106
    3   -0.00000000    0.00000000   -0.00000000    0.00000000
 Gradient time:  CPU 0.84 s  wall 0.84 s
 ----------------------------------------------------------------
             Standard Nuclear Orientation (Angstroms)
    I     Atom           X                Y                Z
 ----------------------------------------------------------------
    1      I       0.8536020547    -0.0348786877    -0.0000000000
    2      N      -1.0879500110     0.7784777547     0.0000000000
    3      P      -2.2872673574    -0.2862964723    -0.0000000000
    4      H      -3.3162484629     0.7006732474     0.0000000000
 ----------------------------------------------------------------
 Nuclear Repulsion Energy =   275.2774438587 hartrees
 There are       38 alpha and       38 beta electrons

                       Distance Matrix (Angstroms)
             I (  1)   N (  2)   P (  3)
   N (  2)  2.105035
   P (  3)  3.150916  1.603779
   H (  4)  4.234228  2.229656  1.425802

 Requested basis set is 6-311++G(d,p)
 There are 48 shells and 121 basis functions
 A cutoff of  1.0D-14 yielded   1033 shell pairs
 There are      6931 function pairs (      7792 Cartesian)
 Smallest overlap matrix eigenvalue = 1.93E-03
 Guess MOs from SCF MO coefficient file

 -----------------------------------------------------------------------
  General SCF calculation program by
  Eric Jon Sundstrom, Paul Horn, Yuezhi Mao, Dmitri Zuev, Alec White,
  David Stuck, Shaama M.S., Shane Yost, Joonho Lee, David Small,
  Daniel Levine, Susi Lehtola, Hugh Burton, Evgeny Epifanovsky
 -----------------------------------------------------------------------
 Hartree-Fock
 using 6 threads for integral computing
 -------------------------------------------------------
 OpenMP Integral computing Module                
 Release: version 2.0, May 2017, Q-Chem Inc. Pleasanton 
 -------------------------------------------------------
 A restricted SCF calculation will be
 performed using DIIS
 SCF converges when DIIS error is below 1.0e-08
 ---------------------------------------
  Cycle       Energy         DIIS error
 ---------------------------------------
    1   -7312.5217219304      1.96e-05  
    2   -7312.5217227214      8.82e-06  
    3   -7312.5217228379      5.37e-06  
    4   -7312.5217229009      1.09e-06  
    5   -7312.5217229061      3.36e-07  
    6   -7312.5217229072      1.62e-07  
    7   -7312.5217229076      6.59e-08  
    8   -7312.5217229075      2.81e-08  
    9   -7312.5217229076      1.12e-08  
   10   -7312.5217229075      3.75e-09  Convergence criterion met
 ---------------------------------------
 SCF time:   CPU 5.72s  wall 2.00s 
 SCF   energy in the final basis set =    -7312.5217229075
 Total energy in the final basis set =    -7312.5217229075


 ------------------------------------------------------------------------------

   CCMAN2: suite of methods based on coupled cluster
           and equation of motion theories.

   Components:
   * libvmm-1.3-trunk
     by Evgeny Epifanovsky, Ilya Kaliman.
   * libtensor-2.5-trunk
     by Evgeny Epifanovsky, Michael Wormit, Dmitry Zuev, Sam Manzer, 
        Ilya Kaliman.
   * libcc-2.5-trunk
     by Evgeny Epifanovsky, Arik Landau, Tomasz Kus, Kirill Khistyaev, 
        Dmitry Zuev, Prashant Manohar, Xintian Feng, Anna Krylov, 
        Matthew Goldey, Alec White, Thomas Jagau, Kaushik Nanda, 
        Anastasia Gunina, Alexander Kunitsa, Joonho Lee.

   CCMAN original authors:
   Anna I. Krylov, C. David Sherrill, Steven R. Gwaltney,
   Edward F. C. Byrd (2000)
   Sergey V. Levchenko, Lyudmila V. Slipchenko, Tao Wang,
   Ana-Maria C. Cristian (2003)
   Piotr A. Pieniazek, C. Melania Oana, Evgeny Epifanovsky (2007)
   Prashant Manohar (2009)

 ------------------------------------------------------------------------------


 Allocating and initializing 30808MB of RAM...
 Calculation will run on 6 cores.


 Alpha MOs, Restricted
 -- Occupied --                  
******* -180.88 -169.69 -169.69 -169.69  -80.01  -37.94  -33.13
  1 A     2 A     3 A     4 A     5 A     6 A     7 A     8 A                  
-33.120 -33.120 -24.310 -24.308 -24.308 -24.303 -24.303 -15.632
  9 A    10 A    11 A    12 A    13 A    14 A    15 A    16 A                  
 -7.553  -7.253  -5.488  -5.474  -5.474  -5.446  -5.446  -5.445
 17 A    18 A    19 A    20 A    21 A    22 A    23 A    24 A                  
 -2.412  -2.405  -2.405  -2.390  -2.390  -1.161  -0.857  -0.736
 25 A    26 A    27 A    28 A    29 A    30 A    31 A    32 A                  
 -0.573  -0.515  -0.475  -0.402  -0.366  -0.360
 33 A    34 A    35 A    36 A    37 A    38 A                                  
 -- Virtual --                   
  0.007   0.041   0.053   0.078   0.091   0.094   0.108   0.171
 39 A    40 A    41 A    42 A    43 A    44 A    45 A    46 A                  
  0.211   0.225   0.238   0.238   0.297   0.327   0.329   0.358
 47 A    48 A    49 A    50 A    51 A    52 A    53 A    54 A                  
  0.391   0.394   0.490   0.550   0.582   0.587   0.608   0.615
 55 A    56 A    57 A    58 A    59 A    60 A    61 A    62 A                  
  0.650   0.802   0.812   0.830   0.900   0.904   0.997   1.071
 63 A    64 A    65 A    66 A    67 A    68 A    69 A    70 A                  
  1.082   1.172   1.296   1.436   1.534   1.556   1.587   1.666
 71 A    72 A    73 A    74 A    75 A    76 A    77 A    78 A                  
  1.700   1.815   1.827   1.950   2.292   2.296   2.422   2.429
 79 A    80 A    81 A    82 A    83 A    84 A    85 A    86 A                  
  2.589   2.870   2.981   4.250   4.280   4.453   4.479   4.491
 87 A    88 A    89 A    90 A    91 A    92 A    93 A    94 A                  
  4.515   4.541   4.736   4.836   6.526   6.544   6.564   7.584
 95 A    96 A    97 A    98 A    99 A   100 A   101 A   102 A                  
 14.745  14.813  14.915  28.935  29.522  29.536  29.551  29.871
103 A   104 A   105 A   106 A   107 A   108 A   109 A   110 A                  
 29.876  29.883  29.896  29.986  36.690 130.582 130.593 130.611
111 A   112 A   113 A   114 A   115 A   116 A   117 A   118 A                  
154.323 166.2031912.242
119 A   120 A   121 A                                                          

 Beta MOs, Restricted
 -- Occupied --                  
******* -180.88 -169.69 -169.69 -169.69  -80.01  -37.94  -33.13
  1 A     2 A     3 A     4 A     5 A     6 A     7 A     8 A                  
-33.120 -33.120 -24.310 -24.308 -24.308 -24.303 -24.303 -15.632
  9 A    10 A    11 A    12 A    13 A    14 A    15 A    16 A                  
 -7.553  -7.253  -5.488  -5.474  -5.474  -5.446  -5.446  -5.445
 17 A    18 A    19 A    20 A    21 A    22 A    23 A    24 A                  
 -2.412  -2.405  -2.405  -2.390  -2.390  -1.161  -0.857  -0.736
 25 A    26 A    27 A    28 A    29 A    30 A    31 A    32 A                  
 -0.573  -0.515  -0.475  -0.402  -0.366  -0.360
 33 A    34 A    35 A    36 A    37 A    38 A                                  
 -- Virtual --                   
  0.007   0.041   0.053   0.078   0.091   0.094   0.108   0.171
 39 A    40 A    41 A    42 A    43 A    44 A    45 A    46 A                  
  0.211   0.225   0.238   0.238   0.297   0.327   0.329   0.358
 47 A    48 A    49 A    50 A    51 A    52 A    53 A    54 A                  
  0.391   0.394   0.490   0.550   0.582   0.587   0.608   0.615
 55 A    56 A    57 A    58 A    59 A    60 A    61 A    62 A                  
  0.650   0.802   0.812   0.830   0.900   0.904   0.997   1.071
 63 A    64 A    65 A    66 A    67 A    68 A    69 A    70 A                  
  1.082   1.172   1.296   1.436   1.534   1.556   1.587   1.666
 71 A    72 A    73 A    74 A    75 A    76 A    77 A    78 A                  
  1.700   1.815   1.827   1.950   2.292   2.296   2.422   2.429
 79 A    80 A    81 A    82 A    83 A    84 A    85 A    86 A                  
  2.589   2.870   2.981   4.250   4.280   4.453   4.479   4.491
 87 A    88 A    89 A    90 A    91 A    92 A    93 A    94 A                  
  4.515   4.541   4.736   4.836   6.526   6.544   6.564   7.584
 95 A    96 A    97 A    98 A    99 A   100 A   101 A   102 A                  
 14.745  14.813  14.915  28.935  29.522  29.536  29.551  29.871
103 A   104 A   105 A   106 A   107 A   108 A   109 A   110 A                  
 29.876  29.883  29.896  29.986  36.690 130.582 130.593 130.611
111 A   112 A   113 A   114 A   115 A   116 A   117 A   118 A                  
154.323 166.2031912.242
119 A   120 A   121 A                                                          

 Occupation and symmetry of molecular orbitals

 Point group: C1 (1 irreducible representation).

                           A     All 
 -------------------------------------
 All molecular orbitals:
  - Alpha                  121   121 
  - Beta                   121   121 
 -------------------------------------
 Alpha orbitals:
  - Frozen occupied        24    24  
  - Active occupied        14    14  
  - Active virtual         83    83  
  - Frozen virtual         0     0   
 -------------------------------------
 Beta orbitals:
  - Frozen occupied        24    24  
  - Active occupied        14    14  
  - Active virtual         83    83  
  - Frozen virtual         0     0   
 -------------------------------------

 Import integrals:   CPU 0.00 s  wall 0.00 s

 Import integrals:   CPU 31.38 s  wall 5.43 s

 MP2 amplitudes:   CPU 0.05 s  wall 0.03 s

Running a double precision version
           CCSD T amplitudes will be solved using DIIS.

           Start     Size      MaxIter   EConv     TConv     
           3         7         100       1.00e-07  1.00e-05  
 ------------------------------------------------------------------------------
           Energy (a.u.)   Ediff      Tdiff       Comment
 ------------------------------------------------------------------------------
         -7313.03363104                           
     1   -7313.02358300   1.00e-02   7.02e-01     
     2   -7313.04492553   2.13e-02   1.12e-01     
     3   -7313.04388109   1.04e-03   5.03e-02     
     4   -7313.04631351   2.43e-03   1.42e-02     Switched to DIIS steps.
     5   -7313.04720285   8.89e-04   1.34e-02     
     6   -7313.04722802   2.52e-05   2.45e-03     
     7   -7313.04723429   6.28e-06   1.21e-03     
     8   -7313.04724068   6.39e-06   4.68e-04     
     9   -7313.04724114   4.63e-07   2.40e-04     
    10   -7313.04724129   1.48e-07   9.35e-05     
    11   -7313.04724120   9.06e-08   5.20e-05     
    12   -7313.04724125   5.36e-08   1.47e-05     
    13   -7313.04724129   3.61e-08   8.17e-06     
 ------------------------------------------------------------------------------
         -7313.04724129                           CCSD T converged.

End of double precision
 SCF energy                 = -7312.52172291
 MP2 energy                 = -7313.03363104
 CCSD correlation energy     =    -0.52551838
 CCSD total energy           = -7313.04724129

 CCSD  T1^2 = 0.0120  T2^2 = 0.2354  Leading amplitudes:

 Amplitude    Orbitals with energies
 -0.0343       38 (A) A                  ->    39 (A) A                   
              -0.3604                          0.0065                     
 -0.0343       38 (A) B                  ->    39 (A) B                   
              -0.3604                          0.0065                     
 -0.0173       35 (A) A                  ->    67 (A) A                   
              -0.4752                          0.9001                     
 -0.0173       35 (A) B                  ->    67 (A) B                   
              -0.4752                          0.9001                     

 Amplitude    Orbitals with energies
 -0.0833       35 (A) A      35 (A) B    ->    39 (A) A      39 (A) B     
              -0.4752       -0.4752            0.0065        0.0065       
  0.0833       35 (A) A      35 (A) B    ->    39 (A) B      39 (A) A     
              -0.4752       -0.4752            0.0065        0.0065       
  0.0833       35 (A) B      35 (A) A    ->    39 (A) A      39 (A) B     
              -0.4752       -0.4752            0.0065        0.0065       
 -0.0833       35 (A) B      35 (A) A    ->    39 (A) B      39 (A) A     
              -0.4752       -0.4752            0.0065        0.0065       

 Computing CCSD intemediates for later calculations in double precision
 Finished.

Running a double precision version
           CCSD Lambda amplitudes will be solved using DIIS.
           Start     Size      MaxIter   EConv     LConv     
           3         7         100       1.00e-07  1.00e-05  
 ------------------------------------------------------------------------------
            Enorm      Ldiff       Comment
 ------------------------------------------------------------------------------
     1     5.18e-02   4.02e-02     
     2     1.25e-02   5.15e-03     
     3     5.72e-03   2.42e-03     
     4     3.10e-03   1.21e-03     Switched to DIIS steps.
     5     1.09e-03   7.72e-04     
     6     5.17e-04   2.33e-04     
     7     2.20e-04   6.54e-05     
     8     1.00e-04   8.84e-06     
     9     4.17e-05   6.60e-09     
    10     2.00e-05   4.57e-07     
    11     8.51e-06   6.48e-07     
    12     4.48e-06   3.30e-08     
    13     2.28e-06   2.16e-08     
    14     1.02e-06   5.63e-08     
    15     5.16e-07   5.81e-08     
    16     2.22e-07   1.12e-08     
    17     1.21e-07   1.49e-08     
    18     6.16e-08   1.05e-08     
 ------------------------------------------------------------------------------
                                   CCSD Lambda converged.

 Computing density matrices in double precision...
           Orbital response amplitudes will be solved using DIIS.
           Start     Size      MaxIter   EConv     LConv     
           3         7         100       1.00e-06  1.00e-06  
 ------------------------------------------------------------------------------
            Enorm      Ldiff       Comment
 ------------------------------------------------------------------------------
     1     7.53e-02   1.74e-02     
     2     5.02e-02   2.86e-03     
     3     8.28e-02   1.57e-02     
     4     1.32e-02   2.89e-02     Switched to DIIS steps.
     5     2.68e-03   4.32e-03     
     6     8.05e-04   2.46e-04     
     7     3.61e-04   9.29e-05     
     8     6.49e-05   5.07e-05     
     9     1.42e-05   1.08e-05     
    10     1.01e-05   1.98e-06     
    11     2.38e-06   1.18e-06     
    12     5.90e-07   1.50e-07     
 ------------------------------------------------------------------------------
                                   Orbital response converged.

 Computing density matrices... Done.
 CCSD calculation:   CPU 748.06 s  wall 136.89 s

 Transferring MO TPDM to AO TPDM
 Transferring g2_o1o1o1o1
 Transferring g2_o1o1o1v1
 Transferring g2_o1o1v1v1
 Transferring g2_o1v1o1v1
 Transferring g2_o1v1v1v1
 Transferring g2_v1v1v1v1
 Adding separable TPDM
 Computing TPDM gradient
 --------------------------------------------------------
 2e gradient
  Atom          X               Y               Z
 --------------------------------------------------------
    1        -44.015978        7.549163        0.000000  
    2         11.059079      -19.666784        0.000000  
    3         28.943426       14.862044        0.000000  
    4          4.013473       -2.744423       -0.000000  
 --------------------------------------------------------
 --------------------------------------------------------
 Final gradient
  Atom          X               Y               Z
 --------------------------------------------------------
    1        -44.015978        7.549163        0.000000  
    2         11.059079      -19.666784        0.000000  
    3         28.943426       14.862044        0.000000  
    4          4.013473       -2.744423       -0.000000  
 --------------------------------------------------------
 Analytic gradient from two-electron contribution:   CPU 166.92 s  wall 33.36 s

 Total ccman2 time:   CPU 950.32 s  wall 176.74 s


 --------------------------------------------------------------

                    Orbital Energies (a.u.)
 --------------------------------------------------------------

 Alpha MOs
 -- Occupied --
********-180.8829-169.6897-169.6885-169.6885 -80.0119 -37.9366 -33.1255
-33.1199 -33.1199 -24.3097 -24.3079 -24.3078 -24.3025 -24.3025 -15.6320
 -7.5530  -7.2531  -5.4879  -5.4743  -5.4742  -5.4460  -5.4457  -5.4446
 -2.4118  -2.4055  -2.4053  -2.3898  -2.3898  -1.1611  -0.8574  -0.7363
 -0.5734  -0.5152  -0.4752  -0.4017  -0.3660  -0.3604
 -- Virtual --
  0.0065   0.0408   0.0533   0.0781   0.0913   0.0944   0.1084   0.1709
  0.2106   0.2253   0.2378   0.2382   0.2971   0.3274   0.3285   0.3576
  0.3906   0.3942   0.4903   0.5496   0.5815   0.5872   0.6081   0.6155
  0.6502   0.8025   0.8124   0.8295   0.9001   0.9041   0.9968   1.0707
  1.0822   1.1721   1.2955   1.4365   1.5343   1.5559   1.5874   1.6661
  1.7003   1.8146   1.8267   1.9500   2.2925   2.2958   2.4222   2.4288
  2.5894   2.8701   2.9806   4.2502   4.2797   4.4528   4.4794   4.4911
  4.5147   4.5409   4.7357   4.8362   6.5263   6.5443   6.5637   7.5837
 14.7453  14.8134  14.9149  28.9352  29.5219  29.5361  29.5508  29.8709
 29.8756  29.8826  29.8958  29.9857  36.6901 130.5817 130.5927 130.6112
154.3227 166.20331912.2417
 --------------------------------------------------------------

          Ground-State Mulliken Net Atomic Charges

     Atom                 Charge (a.u.)
  ----------------------------------------
      1 I                     0.100025
      2 N                    -0.342675
      3 P                     0.305974
      4 H                    -0.063324
  ----------------------------------------
  Sum of atomic charges =     0.000000

 -----------------------------------------------------------------
                    Cartesian Multipole Moments
 -----------------------------------------------------------------
    Charge (ESU x 10^10)
                 0.0000
    Dipole Moment (Debye)
         X      -1.2800      Y      -1.2000      Z      -0.0000
       Tot       1.7545
    Quadrupole Moments (Debye-Ang)
        XX     -39.9643     XY       0.3332     YY     -51.5768
        XZ       0.0000     YZ       0.0000     ZZ     -47.7166
    Octopole Moments (Debye-Ang^2)
       XXX      26.5256    XXY      -3.6568    XYY      18.0045
       YYY      -2.4704    XXZ      -0.0000    XYZ      -0.0000
       YYZ      -0.0000    XZZ      10.3243    YZZ      -0.4295
       ZZZ      -0.0000
    Hexadecapole Moments (Debye-Ang^3)
      XXXX    -600.8066   XXXY      -6.1479   XXYY    -137.5652
      XYYY      -2.4770   YYYY    -109.5488   XXXZ       0.0000
      XXYZ       0.0000   XYYZ       0.0000   YYYZ       0.0000
      XXZZ    -119.4456   XYZZ      -0.5026   YYZZ     -28.5126
      XZZZ       0.0000   YZZZ       0.0000   ZZZZ     -65.9763
 -----------------------------------------------------------------
 DrvMan completing analytic gradient of the correlated energy
 Correlated dipole moment
            1
    1  -0.5036033
    2  -0.4721020
    3  -0.0000000
 Energy read as -7313.047241287
 Full Analytical Gradient: (in a.u., or Hartree/Bohr)
             1             2             3             4
    1    0.00010234    0.00025457   -0.00032860   -0.00002831
    2   -0.00006430    0.00036535   -0.00026918   -0.00003186
    3   -0.00000000    0.00000000   -0.00000000    0.00000000
 Gradient time:  CPU 0.94 s  wall 0.85 s
 ----------------------------------------------------------------
             Standard Nuclear Orientation (Angstroms)
    I     Atom           X                Y                Z
 ----------------------------------------------------------------
    1      I       0.8536020547    -0.0348786877    -0.0000000000
    2      N      -1.0879500110     0.7764777547     0.0000000000
    3      P      -2.2872673574    -0.2862964723    -0.0000000000
    4      H      -3.3162484629     0.7006732474     0.0000000000
 ----------------------------------------------------------------
 Nuclear Repulsion Energy =   275.3404028669 hartrees
 There are       38 alpha and       38 beta electrons

                       Distance Matrix (Angstroms)
             I (  1)   N (  2)   P (  3)
   N (  2)  2.104263
   P (  3)  3.150916  1.602452
   H (  4)  4.234228  2.229587  1.425802

 Requested basis set is 6-311++G(d,p)
 There are 48 shells and 121 basis functions
 A cutoff of  1.0D-14 yielded   1033 shell pairs
 There are      6931 function pairs (      7792 Cartesian)
 Smallest overlap matrix eigenvalue = 1.93E-03
 Guess MOs from SCF MO coefficient file

 -----------------------------------------------------------------------
  General SCF calculation program by
  Eric Jon Sundstrom, Paul Horn, Yuezhi Mao, Dmitri Zuev, Alec White,
  David Stuck, Shaama M.S., Shane Yost, Joonho Lee, David Small,
  Daniel Levine, Susi Lehtola, Hugh Burton, Evgeny Epifanovsky
 -----------------------------------------------------------------------
 Hartree-Fock
 using 6 threads for integral computing
 -------------------------------------------------------
 OpenMP Integral computing Module                
 Release: version 2.0, May 2017, Q-Chem Inc. Pleasanton 
 -------------------------------------------------------
 A restricted SCF calculation will be
 performed using DIIS
 SCF converges when DIIS error is below 1.0e-08
 ---------------------------------------
  Cycle       Energy         DIIS error
 ---------------------------------------
    1   -7312.5218543871      2.35e-05  
    2   -7312.5218556034      1.33e-05  
    3   -7312.5218558921      6.40e-06  
    4   -7312.5218560036      1.32e-06  
    5   -7312.5218560141      4.29e-07  
    6   -7312.5218560156      1.58e-07  
    7   -7312.5218560159      6.54e-08  
    8   -7312.5218560158      1.98e-08  
    9   -7312.5218560159      5.83e-09  Convergence criterion met
 ---------------------------------------
 SCF time:   CPU 5.14s  wall 1.00s 
 SCF   energy in the final basis set =    -7312.5218560159
 Total energy in the final basis set =    -7312.5218560159


 ------------------------------------------------------------------------------

   CCMAN2: suite of methods based on coupled cluster
           and equation of motion theories.

   Components:
   * libvmm-1.3-trunk
     by Evgeny Epifanovsky, Ilya Kaliman.
   * libtensor-2.5-trunk
     by Evgeny Epifanovsky, Michael Wormit, Dmitry Zuev, Sam Manzer, 
        Ilya Kaliman.
   * libcc-2.5-trunk
     by Evgeny Epifanovsky, Arik Landau, Tomasz Kus, Kirill Khistyaev, 
        Dmitry Zuev, Prashant Manohar, Xintian Feng, Anna Krylov, 
        Matthew Goldey, Alec White, Thomas Jagau, Kaushik Nanda, 
        Anastasia Gunina, Alexander Kunitsa, Joonho Lee.

   CCMAN original authors:
   Anna I. Krylov, C. David Sherrill, Steven R. Gwaltney,
   Edward F. C. Byrd (2000)
   Sergey V. Levchenko, Lyudmila V. Slipchenko, Tao Wang,
   Ana-Maria C. Cristian (2003)
   Piotr A. Pieniazek, C. Melania Oana, Evgeny Epifanovsky (2007)
   Prashant Manohar (2009)

 ------------------------------------------------------------------------------


 Allocating and initializing 30808MB of RAM...
 Calculation will run on 6 cores.


 Alpha MOs, Restricted
 -- Occupied --                  
******* -180.88 -169.69 -169.69 -169.69  -80.01  -37.94  -33.13
  1 A     2 A     3 A     4 A     5 A     6 A     7 A     8 A                  
-33.120 -33.120 -24.310 -24.308 -24.308 -24.303 -24.303 -15.632
  9 A    10 A    11 A    12 A    13 A    14 A    15 A    16 A                  
 -7.553  -7.253  -5.488  -5.474  -5.474  -5.446  -5.446  -5.444
 17 A    18 A    19 A    20 A    21 A    22 A    23 A    24 A                  
 -2.412  -2.406  -2.405  -2.390  -2.390  -1.161  -0.858  -0.736
 25 A    26 A    27 A    28 A    29 A    30 A    31 A    32 A                  
 -0.574  -0.515  -0.475  -0.402  -0.366  -0.360
 33 A    34 A    35 A    36 A    37 A    38 A                                  
 -- Virtual --                   
  0.007   0.041   0.053   0.078   0.091   0.094   0.108   0.171
 39 A    40 A    41 A    42 A    43 A    44 A    45 A    46 A                  
  0.211   0.225   0.238   0.238   0.297   0.327   0.329   0.358
 47 A    48 A    49 A    50 A    51 A    52 A    53 A    54 A                  
  0.391   0.394   0.491   0.550   0.581   0.587   0.608   0.616
 55 A    56 A    57 A    58 A    59 A    60 A    61 A    62 A                  
  0.650   0.802   0.813   0.830   0.900   0.905   0.997   1.071
 63 A    64 A    65 A    66 A    67 A    68 A    69 A    70 A                  
  1.082   1.172   1.297   1.436   1.534   1.556   1.587   1.666
 71 A    72 A    73 A    74 A    75 A    76 A    77 A    78 A                  
  1.700   1.815   1.827   1.950   2.293   2.296   2.422   2.429
 79 A    80 A    81 A    82 A    83 A    84 A    85 A    86 A                  
  2.590   2.871   2.981   4.250   4.280   4.454   4.479   4.491
 87 A    88 A    89 A    90 A    91 A    92 A    93 A    94 A                  
  4.515   4.541   4.736   4.836   6.526   6.544   6.564   7.585
 95 A    96 A    97 A    98 A    99 A   100 A   101 A   102 A                  
 14.745  14.814  14.916  28.935  29.522  29.536  29.551  29.871
103 A   104 A   105 A   106 A   107 A   108 A   109 A   110 A                  
 29.875  29.883  29.896  29.986  36.690 130.582 130.593 130.611
111 A   112 A   113 A   114 A   115 A   116 A   117 A   118 A                  
154.323 166.2041912.242
119 A   120 A   121 A                                                          

 Beta MOs, Restricted
 -- Occupied --                  
******* -180.88 -169.69 -169.69 -169.69  -80.01  -37.94  -33.13
  1 A     2 A     3 A     4 A     5 A     6 A     7 A     8 A                  
-33.120 -33.120 -24.310 -24.308 -24.308 -24.303 -24.303 -15.632
  9 A    10 A    11 A    12 A    13 A    14 A    15 A    16 A                  
 -7.553  -7.253  -5.488  -5.474  -5.474  -5.446  -5.446  -5.444
 17 A    18 A    19 A    20 A    21 A    22 A    23 A    24 A                  
 -2.412  -2.406  -2.405  -2.390  -2.390  -1.161  -0.858  -0.736
 25 A    26 A    27 A    28 A    29 A    30 A    31 A    32 A                  
 -0.574  -0.515  -0.475  -0.402  -0.366  -0.360
 33 A    34 A    35 A    36 A    37 A    38 A                                  
 -- Virtual --                   
  0.007   0.041   0.053   0.078   0.091   0.094   0.108   0.171
 39 A    40 A    41 A    42 A    43 A    44 A    45 A    46 A                  
  0.211   0.225   0.238   0.238   0.297   0.327   0.329   0.358
 47 A    48 A    49 A    50 A    51 A    52 A    53 A    54 A                  
  0.391   0.394   0.491   0.550   0.581   0.587   0.608   0.616
 55 A    56 A    57 A    58 A    59 A    60 A    61 A    62 A                  
  0.650   0.802   0.813   0.830   0.900   0.905   0.997   1.071
 63 A    64 A    65 A    66 A    67 A    68 A    69 A    70 A                  
  1.082   1.172   1.297   1.436   1.534   1.556   1.587   1.666
 71 A    72 A    73 A    74 A    75 A    76 A    77 A    78 A                  
  1.700   1.815   1.827   1.950   2.293   2.296   2.422   2.429
 79 A    80 A    81 A    82 A    83 A    84 A    85 A    86 A                  
  2.590   2.871   2.981   4.250   4.280   4.454   4.479   4.491
 87 A    88 A    89 A    90 A    91 A    92 A    93 A    94 A                  
  4.515   4.541   4.736   4.836   6.526   6.544   6.564   7.585
 95 A    96 A    97 A    98 A    99 A   100 A   101 A   102 A                  
 14.745  14.814  14.916  28.935  29.522  29.536  29.551  29.871
103 A   104 A   105 A   106 A   107 A   108 A   109 A   110 A                  
 29.875  29.883  29.896  29.986  36.690 130.582 130.593 130.611
111 A   112 A   113 A   114 A   115 A   116 A   117 A   118 A                  
154.323 166.2041912.242
119 A   120 A   121 A                                                          

 Occupation and symmetry of molecular orbitals

 Point group: C1 (1 irreducible representation).

                           A     All 
 -------------------------------------
 All molecular orbitals:
  - Alpha                  121   121 
  - Beta                   121   121 
 -------------------------------------
 Alpha orbitals:
  - Frozen occupied        24    24  
  - Active occupied        14    14  
  - Active virtual         83    83  
  - Frozen virtual         0     0   
 -------------------------------------
 Beta orbitals:
  - Frozen occupied        24    24  
  - Active occupied        14    14  
  - Active virtual         83    83  
  - Frozen virtual         0     0   
 -------------------------------------

 Import integrals:   CPU 0.00 s  wall 0.00 s

 Import integrals:   CPU 31.26 s  wall 5.41 s

 MP2 amplitudes:   CPU 0.05 s  wall 0.03 s

Running a double precision version
           CCSD T amplitudes will be solved using DIIS.

           Start     Size      MaxIter   EConv     TConv     
           3         7         100       1.00e-07  1.00e-05  
 ------------------------------------------------------------------------------
           Energy (a.u.)   Ediff      Tdiff       Comment
 ------------------------------------------------------------------------------
         -7313.03358618                           
     1   -7313.02363077   9.96e-03   7.02e-01     
     2   -7313.04491754   2.13e-02   1.11e-01     
     3   -7313.04389272   1.02e-03   5.02e-02     
     4   -7313.04631666   2.42e-03   1.41e-02     Switched to DIIS steps.
     5   -7313.04720283   8.86e-04   1.33e-02     
     6   -7313.04722795   2.51e-05   2.45e-03     
     7   -7313.04723422   6.28e-06   1.20e-03     
     8   -7313.04724060   6.38e-06   4.68e-04     
     9   -7313.04724106   4.58e-07   2.39e-04     
    10   -7313.04724121   1.55e-07   9.33e-05     
    11   -7313.04724112   9.28e-08   5.19e-05     
    12   -7313.04724118   5.41e-08   1.47e-05     
    13   -7313.04724121   3.52e-08   8.19e-06     
 ------------------------------------------------------------------------------
         -7313.04724121                           CCSD T converged.

End of double precision
 SCF energy                 = -7312.52185602
 MP2 energy                 = -7313.03358618
 CCSD correlation energy     =    -0.52538519
 CCSD total energy           = -7313.04724121

 CCSD  T1^2 = 0.0120  T2^2 = 0.2352  Leading amplitudes:

 Amplitude    Orbitals with energies
 -0.0342       38 (A) A                  ->    39 (A) A                   
              -0.3604                          0.0067                     
 -0.0342       38 (A) B                  ->    39 (A) B                   
              -0.3604                          0.0067                     
  0.0173       35 (A) A                  ->    67 (A) A                   
              -0.4755                          0.9005                     
  0.0173       35 (A) B                  ->    67 (A) B                   
              -0.4755                          0.9005                     

 Amplitude    Orbitals with energies
 -0.0831       35 (A) A      35 (A) B    ->    39 (A) A      39 (A) B     
              -0.4755       -0.4755            0.0067        0.0067       
  0.0831       35 (A) A      35 (A) B    ->    39 (A) B      39 (A) A     
              -0.4755       -0.4755            0.0067        0.0067       
  0.0831       35 (A) B      35 (A) A    ->    39 (A) A      39 (A) B     
              -0.4755       -0.4755            0.0067        0.0067       
 -0.0831       35 (A) B      35 (A) A    ->    39 (A) B      39 (A) A     
              -0.4755       -0.4755            0.0067        0.0067       

 Computing CCSD intemediates for later calculations in double precision
 Finished.

Running a double precision version
           CCSD Lambda amplitudes will be solved using DIIS.
           Start     Size      MaxIter   EConv     LConv     
           3         7         100       1.00e-07  1.00e-05  
 ------------------------------------------------------------------------------
            Enorm      Ldiff       Comment
 ------------------------------------------------------------------------------
     1     5.17e-02   4.01e-02     
     2     1.25e-02   5.15e-03     
     3     5.71e-03   2.41e-03     
     4     3.09e-03   1.21e-03     Switched to DIIS steps.
     5     1.08e-03   7.69e-04     
     6     5.15e-04   2.32e-04     
     7     2.20e-04   6.49e-05     
     8     1.00e-04   8.79e-06     
     9     4.16e-05   7.49e-09     
    10     2.00e-05   4.33e-07     
    11     8.51e-06   6.56e-07     
    12     4.48e-06   2.81e-08     
    13     2.28e-06   2.26e-08     
    14     1.02e-06   5.65e-08     
    15     5.13e-07   5.79e-08     
    16     2.21e-07   1.13e-08     
    17     1.21e-07   1.49e-08     
    18     6.14e-08   1.05e-08     
 ------------------------------------------------------------------------------
                                   CCSD Lambda converged.

 Computing density matrices in double precision...
           Orbital response amplitudes will be solved using DIIS.
           Start     Size      MaxIter   EConv     LConv     
           3         7         100       1.00e-06  1.00e-06  
 ------------------------------------------------------------------------------
            Enorm      Ldiff       Comment
 ------------------------------------------------------------------------------
     1     7.52e-02   1.75e-02     
     2     4.99e-02   2.75e-03     
     3     8.21e-02   1.53e-02     
     4     1.32e-02   2.84e-02     Switched to DIIS steps.
     5     2.67e-03   4.30e-03     
     6     7.99e-04   2.45e-04     
     7     3.58e-04   9.22e-05     
     8     6.54e-05   4.97e-05     
     9     1.46e-05   1.10e-05     
    10     1.01e-05   2.04e-06     
    11     2.38e-06   1.16e-06     
    12     5.87e-07   1.37e-07     
 ------------------------------------------------------------------------------
                                   Orbital response converged.

 Computing density matrices... Done.
 CCSD calculation:   CPU 748.54 s  wall 136.51 s

 Transferring MO TPDM to AO TPDM
 Transferring g2_o1o1o1o1
 Transferring g2_o1o1o1v1
 Transferring g2_o1o1v1v1
 Transferring g2_o1v1o1v1
 Transferring g2_o1v1v1v1
 Transferring g2_v1v1v1v1
 Adding separable TPDM
 Computing TPDM gradient
 --------------------------------------------------------
 2e gradient
  Atom          X               Y               Z
 --------------------------------------------------------
    1        -44.040524        7.533427        0.000000  
    2         11.060010      -19.651465        0.000000  
    3         28.966718       14.859948        0.000000  
    4          4.013796       -2.741910       -0.000000  
 --------------------------------------------------------
 --------------------------------------------------------
 Final gradient
  Atom          X               Y               Z
 --------------------------------------------------------
    1        -44.040524        7.533427        0.000000  
    2         11.060010      -19.651465        0.000000  
    3         28.966718       14.859948        0.000000  
    4          4.013796       -2.741910       -0.000000  
 --------------------------------------------------------
 Analytic gradient from two-electron contribution:   CPU 168.86 s  wall 34.23 s

 Total ccman2 time:   CPU 952.70 s  wall 177.20 s


 --------------------------------------------------------------

                    Orbital Energies (a.u.)
 --------------------------------------------------------------

 Alpha MOs
 -- Occupied --
********-180.8830-169.6898-169.6886-169.6885 -80.0117 -37.9367 -33.1256
-33.1200 -33.1199 -24.3098 -24.3079 -24.3078 -24.3026 -24.3026 -15.6317
 -7.5529  -7.2532  -5.4880  -5.4744  -5.4743  -5.4458  -5.4455  -5.4444
 -2.4119  -2.4055  -2.4054  -2.3898  -2.3898  -1.1615  -0.8576  -0.7361
 -0.5735  -0.5153  -0.4755  -0.4017  -0.3659  -0.3604
 -- Virtual --
  0.0067   0.0408   0.0533   0.0781   0.0913   0.0944   0.1084   0.1710
  0.2107   0.2254   0.2378   0.2382   0.2972   0.3273   0.3285   0.3576
  0.3906   0.3942   0.4905   0.5498   0.5815   0.5874   0.6081   0.6156
  0.6504   0.8025   0.8127   0.8296   0.9005   0.9045   0.9969   1.0708
  1.0822   1.1723   1.2970   1.4362   1.5343   1.5560   1.5875   1.6661
  1.7003   1.8148   1.8271   1.9498   2.2926   2.2961   2.4220   2.4295
  2.5900   2.8709   2.9814   4.2504   4.2798   4.4542   4.4793   4.4911
  4.5148   4.5410   4.7357   4.8364   6.5262   6.5442   6.5637   7.5845
 14.7454  14.8136  14.9161  28.9354  29.5218  29.5361  29.5508  29.8708
 29.8755  29.8826  29.8958  29.9857  36.6905 130.5817 130.5926 130.6111
154.3228 166.20441912.2418
 --------------------------------------------------------------

          Ground-State Mulliken Net Atomic Charges

     Atom                 Charge (a.u.)
  ----------------------------------------
      1 I                     0.100631
      2 N                    -0.343182
      3 P                     0.305926
      4 H                    -0.063376
  ----------------------------------------
  Sum of atomic charges =    -0.000000

 -----------------------------------------------------------------
                    Cartesian Multipole Moments
 -----------------------------------------------------------------
    Charge (ESU x 10^10)
                 0.0000
    Dipole Moment (Debye)
         X      -1.2752      Y      -1.1973      Z      -0.0000
       Tot       1.7492
    Quadrupole Moments (Debye-Ang)
        XX     -39.9677     XY       0.3305     YY     -51.5762
        XZ       0.0000     YZ       0.0000     ZZ     -47.7112
    Octopole Moments (Debye-Ang^2)
       XXX      26.5645    XXY      -3.6274    XYY      18.0067
       YYY      -2.4168    XXZ      -0.0000    XYZ      -0.0000
       YYZ      -0.0000    XZZ      10.3190    YZZ      -0.4157
       ZZZ      -0.0000
    Hexadecapole Moments (Debye-Ang^3)
      XXXX    -600.8488   XXXY      -6.2096   XXYY    -137.5792
      XYYY      -2.5384   YYYY    -109.4369   XXXZ       0.0000
      XXYZ       0.0000   XYYZ       0.0000   YYYZ       0.0000
      XXZZ    -119.4285   XYZZ      -0.5183   YYZZ     -28.4934
      XZZZ       0.0000   YZZZ       0.0000   ZZZZ     -65.9608
 -----------------------------------------------------------------
 DrvMan completing analytic gradient of the correlated energy
 Correlated dipole moment
            1
    1  -0.5017098
    2  -0.4710542
    3  -0.0000000
 Energy read as -7313.047241211
 Full Analytical Gradient: (in a.u., or Hartree/Bohr)
             1             2             3             4
    1    0.00003140   -0.00029827    0.00031039   -0.00004352
    2    0.00001727   -0.00040385    0.00046254   -0.00007595
    3   -0.00000000    0.00000000   -0.00000000    0.00000000
 Gradient time:  CPU 0.85 s  wall 0.82 s
 ----------------------------------------------------------------
             Standard Nuclear Orientation (Angstroms)
    I     Atom           X                Y                Z
 ----------------------------------------------------------------
    1      I       0.8536020547    -0.0348786877    -0.0000000000
    2      N      -1.0879500110     0.7774777547     0.0010000000
    3      P      -2.2872673574    -0.2862964723    -0.0000000000
    4      H      -3.3162484629     0.7006732474     0.0000000000
 ----------------------------------------------------------------
 Nuclear Repulsion Energy =   275.3089097486 hartrees
 There are       38 alpha and       38 beta electrons

                       Distance Matrix (Angstroms)
             I (  1)   N (  2)   P (  3)
   N (  2)  2.104649
   P (  3)  3.150916  1.603115
   H (  4)  4.234228  2.229622  1.425802

 Requested basis set is 6-311++G(d,p)
 There are 48 shells and 121 basis functions
 A cutoff of  1.0D-14 yielded   1033 shell pairs
 There are      6931 function pairs (      7792 Cartesian)
 Smallest overlap matrix eigenvalue = 1.93E-03
 Guess MOs from SCF MO coefficient file

 -----------------------------------------------------------------------
  General SCF calculation program by
  Eric Jon Sundstrom, Paul Horn, Yuezhi Mao, Dmitri Zuev, Alec White,
  David Stuck, Shaama M.S., Shane Yost, Joonho Lee, David Small,
  Daniel Levine, Susi Lehtola, Hugh Burton, Evgeny Epifanovsky
 -----------------------------------------------------------------------
 Hartree-Fock
 using 6 threads for integral computing
 -------------------------------------------------------
 OpenMP Integral computing Module                
 Release: version 2.0, May 2017, Q-Chem Inc. Pleasanton 
 -------------------------------------------------------
 A restricted SCF calculation will be
 performed using DIIS
 SCF converges when DIIS error is below 1.0e-08
 ---------------------------------------
  Cycle       Energy         DIIS error
 ---------------------------------------
    1   -7312.5217890596      1.49e-05  
    2   -7312.5217896413      7.21e-06  
    3   -7312.5217897419      4.53e-06  
    4   -7312.5217897980      1.02e-06  
    5   -7312.5217898066      4.38e-07  
    6   -7312.5217898092      2.23e-07  
    7   -7312.5217898099      1.09e-07  
    8   -7312.5217898101      5.71e-08  
    9   -7312.5217898102      2.07e-08  
   10   -7312.5217898102      6.03e-09  Convergence criterion met
 ---------------------------------------
 SCF time:   CPU 5.69s  wall 1.00s 
 SCF   energy in the final basis set =    -7312.5217898102
 Total energy in the final basis set =    -7312.5217898102


 ------------------------------------------------------------------------------

   CCMAN2: suite of methods based on coupled cluster
           and equation of motion theories.

   Components:
   * libvmm-1.3-trunk
     by Evgeny Epifanovsky, Ilya Kaliman.
   * libtensor-2.5-trunk
     by Evgeny Epifanovsky, Michael Wormit, Dmitry Zuev, Sam Manzer, 
        Ilya Kaliman.
   * libcc-2.5-trunk
     by Evgeny Epifanovsky, Arik Landau, Tomasz Kus, Kirill Khistyaev, 
        Dmitry Zuev, Prashant Manohar, Xintian Feng, Anna Krylov, 
        Matthew Goldey, Alec White, Thomas Jagau, Kaushik Nanda, 
        Anastasia Gunina, Alexander Kunitsa, Joonho Lee.

   CCMAN original authors:
   Anna I. Krylov, C. David Sherrill, Steven R. Gwaltney,
   Edward F. C. Byrd (2000)
   Sergey V. Levchenko, Lyudmila V. Slipchenko, Tao Wang,
   Ana-Maria C. Cristian (2003)
   Piotr A. Pieniazek, C. Melania Oana, Evgeny Epifanovsky (2007)
   Prashant Manohar (2009)

 ------------------------------------------------------------------------------


 Allocating and initializing 30808MB of RAM...
 Calculation will run on 6 cores.


 Alpha MOs, Restricted
 -- Occupied --                  
******* -180.88 -169.69 -169.69 -169.69  -80.01  -37.94  -33.13
  1 A     2 A     3 A     4 A     5 A     6 A     7 A     8 A                  
-33.120 -33.120 -24.310 -24.308 -24.308 -24.303 -24.303 -15.632
  9 A    10 A    11 A    12 A    13 A    14 A    15 A    16 A                  
 -7.553  -7.253  -5.488  -5.474  -5.474  -5.446  -5.446  -5.445
 17 A    18 A    19 A    20 A    21 A    22 A    23 A    24 A                  
 -2.412  -2.405  -2.405  -2.390  -2.390  -1.161  -0.858  -0.736
 25 A    26 A    27 A    28 A    29 A    30 A    31 A    32 A                  
 -0.573  -0.515  -0.475  -0.402  -0.366  -0.360
 33 A    34 A    35 A    36 A    37 A    38 A                                  
 -- Virtual --                   
  0.007   0.041   0.053   0.078   0.091   0.094   0.108   0.171
 39 A    40 A    41 A    42 A    43 A    44 A    45 A    46 A                  
  0.211   0.225   0.238   0.238   0.297   0.327   0.329   0.358
 47 A    48 A    49 A    50 A    51 A    52 A    53 A    54 A                  
  0.391   0.394   0.490   0.550   0.581   0.587   0.608   0.616
 55 A    56 A    57 A    58 A    59 A    60 A    61 A    62 A                  
  0.650   0.802   0.813   0.830   0.900   0.904   0.997   1.071
 63 A    64 A    65 A    66 A    67 A    68 A    69 A    70 A                  
  1.082   1.172   1.296   1.436   1.534   1.556   1.587   1.666
 71 A    72 A    73 A    74 A    75 A    76 A    77 A    78 A                  
  1.700   1.815   1.827   1.950   2.293   2.296   2.422   2.429
 79 A    80 A    81 A    82 A    83 A    84 A    85 A    86 A                  
  2.590   2.871   2.981   4.250   4.280   4.454   4.479   4.491
 87 A    88 A    89 A    90 A    91 A    92 A    93 A    94 A                  
  4.515   4.541   4.736   4.836   6.526   6.544   6.564   7.584
 95 A    96 A    97 A    98 A    99 A   100 A   101 A   102 A                  
 14.745  14.814  14.916  28.935  29.522  29.536  29.551  29.871
103 A   104 A   105 A   106 A   107 A   108 A   109 A   110 A                  
 29.876  29.883  29.896  29.986  36.690 130.582 130.593 130.611
111 A   112 A   113 A   114 A   115 A   116 A   117 A   118 A                  
154.323 166.2041912.242
119 A   120 A   121 A                                                          

 Beta MOs, Restricted
 -- Occupied --                  
******* -180.88 -169.69 -169.69 -169.69  -80.01  -37.94  -33.13
  1 A     2 A     3 A     4 A     5 A     6 A     7 A     8 A                  
-33.120 -33.120 -24.310 -24.308 -24.308 -24.303 -24.303 -15.632
  9 A    10 A    11 A    12 A    13 A    14 A    15 A    16 A                  
 -7.553  -7.253  -5.488  -5.474  -5.474  -5.446  -5.446  -5.445
 17 A    18 A    19 A    20 A    21 A    22 A    23 A    24 A                  
 -2.412  -2.405  -2.405  -2.390  -2.390  -1.161  -0.858  -0.736
 25 A    26 A    27 A    28 A    29 A    30 A    31 A    32 A                  
 -0.573  -0.515  -0.475  -0.402  -0.366  -0.360
 33 A    34 A    35 A    36 A    37 A    38 A                                  
 -- Virtual --                   
  0.007   0.041   0.053   0.078   0.091   0.094   0.108   0.171
 39 A    40 A    41 A    42 A    43 A    44 A    45 A    46 A                  
  0.211   0.225   0.238   0.238   0.297   0.327   0.329   0.358
 47 A    48 A    49 A    50 A    51 A    52 A    53 A    54 A                  
  0.391   0.394   0.490   0.550   0.581   0.587   0.608   0.616
 55 A    56 A    57 A    58 A    59 A    60 A    61 A    62 A                  
  0.650   0.802   0.813   0.830   0.900   0.904   0.997   1.071
 63 A    64 A    65 A    66 A    67 A    68 A    69 A    70 A                  
  1.082   1.172   1.296   1.436   1.534   1.556   1.587   1.666
 71 A    72 A    73 A    74 A    75 A    76 A    77 A    78 A                  
  1.700   1.815   1.827   1.950   2.293   2.296   2.422   2.429
 79 A    80 A    81 A    82 A    83 A    84 A    85 A    86 A                  
  2.590   2.871   2.981   4.250   4.280   4.454   4.479   4.491
 87 A    88 A    89 A    90 A    91 A    92 A    93 A    94 A                  
  4.515   4.541   4.736   4.836   6.526   6.544   6.564   7.584
 95 A    96 A    97 A    98 A    99 A   100 A   101 A   102 A                  
 14.745  14.814  14.916  28.935  29.522  29.536  29.551  29.871
103 A   104 A   105 A   106 A   107 A   108 A   109 A   110 A                  
 29.876  29.883  29.896  29.986  36.690 130.582 130.593 130.611
111 A   112 A   113 A   114 A   115 A   116 A   117 A   118 A                  
154.323 166.2041912.242
119 A   120 A   121 A                                                          

 Occupation and symmetry of molecular orbitals

 Point group: C1 (1 irreducible representation).

                           A     All 
 -------------------------------------
 All molecular orbitals:
  - Alpha                  121   121 
  - Beta                   121   121 
 -------------------------------------
 Alpha orbitals:
  - Frozen occupied        24    24  
  - Active occupied        14    14  
  - Active virtual         83    83  
  - Frozen virtual         0     0   
 -------------------------------------
 Beta orbitals:
  - Frozen occupied        24    24  
  - Active occupied        14    14  
  - Active virtual         83    83  
  - Frozen virtual         0     0   
 -------------------------------------

 Import integrals:   CPU 0.00 s  wall 0.00 s

 Import integrals:   CPU 31.98 s  wall 5.69 s

 MP2 amplitudes:   CPU 0.05 s  wall 0.03 s

Running a double precision version
           CCSD T amplitudes will be solved using DIIS.

           Start     Size      MaxIter   EConv     TConv     
           3         7         100       1.00e-07  1.00e-05  
 ------------------------------------------------------------------------------
           Energy (a.u.)   Ediff      Tdiff       Comment
 ------------------------------------------------------------------------------
         -7313.03360894                           
     1   -7313.02360725   1.00e-02   7.02e-01     
     2   -7313.04492187   2.13e-02   1.12e-01     
     3   -7313.04388726   1.03e-03   5.03e-02     
     4   -7313.04631543   2.43e-03   1.41e-02     Switched to DIIS steps.
     5   -7313.04720318   8.88e-04   1.34e-02     
     6   -7313.04722832   2.51e-05   2.45e-03     
     7   -7313.04723460   6.28e-06   1.21e-03     
     8   -7313.04724098   6.38e-06   4.68e-04     
     9   -7313.04724144   4.61e-07   2.39e-04     
    10   -7313.04724159   1.51e-07   9.34e-05     
    11   -7313.04724150   9.17e-08   5.19e-05     
    12   -7313.04724156   5.39e-08   1.47e-05     
    13   -7313.04724159   3.56e-08   8.18e-06     
 ------------------------------------------------------------------------------
         -7313.04724159                           CCSD T converged.

End of double precision
 SCF energy                 = -7312.52178981
 MP2 energy                 = -7313.03360894
 CCSD correlation energy     =    -0.52545178
 CCSD total energy           = -7313.04724159

 CCSD  T1^2 = 0.0120  T2^2 = 0.2353  Leading amplitudes:

 Amplitude    Orbitals with energies
 -0.0342       38 (A) A                  ->    39 (A) A                   
              -0.3604                          0.0066                     
 -0.0342       38 (A) B                  ->    39 (A) B                   
              -0.3604                          0.0066                     
 -0.0173       35 (A) A                  ->    67 (A) A                   
              -0.4754                          0.9003                     
 -0.0173       35 (A) B                  ->    67 (A) B                   
              -0.4754                          0.9003                     

 Amplitude    Orbitals with energies
 -0.0832       35 (A) A      35 (A) B    ->    39 (A) A      39 (A) B     
              -0.4754       -0.4754            0.0066        0.0066       
  0.0832       35 (A) A      35 (A) B    ->    39 (A) B      39 (A) A     
              -0.4754       -0.4754            0.0066        0.0066       
  0.0832       35 (A) B      35 (A) A    ->    39 (A) A      39 (A) B     
              -0.4754       -0.4754            0.0066        0.0066       
 -0.0832       35 (A) B      35 (A) A    ->    39 (A) B      39 (A) A     
              -0.4754       -0.4754            0.0066        0.0066       

 Computing CCSD intemediates for later calculations in double precision
 Finished.

Running a double precision version
           CCSD Lambda amplitudes will be solved using DIIS.
           Start     Size      MaxIter   EConv     LConv     
           3         7         100       1.00e-07  1.00e-05  
 ------------------------------------------------------------------------------
            Enorm      Ldiff       Comment
 ------------------------------------------------------------------------------
     1     5.18e-02   4.01e-02     
     2     1.25e-02   5.15e-03     
     3     5.71e-03   2.41e-03     
     4     3.09e-03   1.21e-03     Switched to DIIS steps.
     5     1.08e-03   7.70e-04     
     6     5.16e-04   2.32e-04     
     7     2.20e-04   6.51e-05     
     8     1.00e-04   8.81e-06     
     9     4.16e-05   4.70e-10     
    10     2.00e-05   4.45e-07     
    11     8.51e-06   6.52e-07     
    12     4.48e-06   3.06e-08     
    13     2.28e-06   2.21e-08     
    14     1.02e-06   5.64e-08     
    15     5.14e-07   5.80e-08     
    16     2.22e-07   1.12e-08     
    17     1.21e-07   1.49e-08     
    18     6.15e-08   1.05e-08     
 ------------------------------------------------------------------------------
                                   CCSD Lambda converged.

 Computing density matrices in double precision...
           Orbital response amplitudes will be solved using DIIS.
           Start     Size      MaxIter   EConv     LConv     
           3         7         100       1.00e-06  1.00e-06  
 ------------------------------------------------------------------------------
            Enorm      Ldiff       Comment
 ------------------------------------------------------------------------------
     1     7.53e-02   1.75e-02     
     2     5.01e-02   2.81e-03     
     3     8.24e-02   1.55e-02     
     4     1.32e-02   2.87e-02     Switched to DIIS steps.
     5     2.67e-03   4.31e-03     
     6     8.02e-04   2.45e-04     
     7     3.60e-04   9.25e-05     
     8     6.51e-05   5.02e-05     
     9     1.44e-05   1.09e-05     
    10     1.01e-05   2.01e-06     
    11     2.38e-06   1.17e-06     
    12     5.89e-07   1.44e-07     
 ------------------------------------------------------------------------------
                                   Orbital response converged.

 Computing density matrices... Done.
 CCSD calculation:   CPU 749.50 s  wall 137.06 s

 Transferring MO TPDM to AO TPDM
 Transferring g2_o1o1o1o1
 Transferring g2_o1o1o1v1
 Transferring g2_o1o1v1v1
 Transferring g2_o1v1o1v1
 Transferring g2_o1v1v1v1
 Transferring g2_v1v1v1v1
 Adding separable TPDM
 Computing TPDM gradient
 --------------------------------------------------------
 2e gradient
  Atom          X               Y               Z
 --------------------------------------------------------
    1        -44.028243        7.541298        0.011950  
    2         11.059543      -19.659126       -0.022165  
    3         28.955062       14.860997        0.008730  
    4          4.013637       -2.743169        0.001484  
 --------------------------------------------------------
 --------------------------------------------------------
 Final gradient
  Atom          X               Y               Z
 --------------------------------------------------------
    1        -44.028243        7.541298        0.011950  
    2         11.059543      -19.659126       -0.022165  
    3         28.955062       14.860997        0.008730  
    4          4.013637       -2.743169        0.001484  
 --------------------------------------------------------
 Analytic gradient from two-electron contribution:   CPU 169.02 s  wall 33.65 s

 Total ccman2 time:   CPU 955.46 s  wall 177.64 s


 --------------------------------------------------------------

                    Orbital Energies (a.u.)
 --------------------------------------------------------------

 Alpha MOs
 -- Occupied --
********-180.8830-169.6898-169.6885-169.6885 -80.0118 -37.9366 -33.1255
-33.1200 -33.1199 -24.3097 -24.3079 -24.3078 -24.3026 -24.3026 -15.6318
 -7.5529  -7.2531  -5.4879  -5.4744  -5.4742  -5.4459  -5.4456  -5.4445
 -2.4118  -2.4055  -2.4054  -2.3898  -2.3898  -1.1613  -0.8575  -0.7362
 -0.5734  -0.5152  -0.4754  -0.4017  -0.3659  -0.3604
 -- Virtual --
  0.0066   0.0408   0.0533   0.0781   0.0913   0.0944   0.1084   0.1709
  0.2107   0.2253   0.2378   0.2382   0.2971   0.3274   0.3285   0.3576
  0.3906   0.3942   0.4904   0.5497   0.5815   0.5873   0.6081   0.6156
  0.6503   0.8025   0.8126   0.8296   0.9003   0.9043   0.9969   1.0708
  1.0822   1.1722   1.2963   1.4363   1.5343   1.5559   1.5875   1.6661
  1.7003   1.8147   1.8269   1.9499   2.2925   2.2960   2.4221   2.4291
  2.5897   2.8705   2.9810   4.2503   4.2797   4.4535   4.4794   4.4911
  4.5148   4.5409   4.7357   4.8363   6.5262   6.5442   6.5637   7.5841
 14.7453  14.8135  14.9155  28.9353  29.5219  29.5361  29.5508  29.8708
 29.8755  29.8826  29.8958  29.9857  36.6903 130.5817 130.5926 130.6112
154.3227 166.20381912.2417
 --------------------------------------------------------------

          Ground-State Mulliken Net Atomic Charges

     Atom                 Charge (a.u.)
  ----------------------------------------
      1 I                     0.100328
      2 N                    -0.342928
      3 P                     0.305950
      4 H                    -0.063350
  ----------------------------------------
  Sum of atomic charges =     0.000000

 -----------------------------------------------------------------
                    Cartesian Multipole Moments
 -----------------------------------------------------------------
    Charge (ESU x 10^10)
                 0.0000
    Dipole Moment (Debye)
         X      -1.2776      Y      -1.1986      Z      -0.0013
       Tot       1.7519
    Quadrupole Moments (Debye-Ang)
        XX     -39.9660     XY       0.3318     YY     -51.5765
        XZ      -0.0003     YZ      -0.0032     ZZ     -47.7139
    Octopole Moments (Debye-Ang^2)
       XXX      26.5450    XXY      -3.6421    XYY      18.0056
       YYY      -2.4436    XXZ      -0.0100    XYZ       0.0065
       YYZ      -0.0079    XZZ      10.3217    YZZ      -0.4226
       ZZZ      -0.0171
    Hexadecapole Moments (Debye-Ang^3)
      XXXX    -600.8275   XXXY      -6.1788   XXYY    -137.5721
      XYYY      -2.5077   YYYY    -109.4928   XXXZ       0.0089
      XXYZ      -0.0132   XYYZ       0.0071   YYYZ      -0.0209
      XXZZ    -119.4370   XYZZ      -0.5104   YYZZ     -28.5030
      XZZZ       0.0172   YZZZ      -0.0166   ZZZZ     -65.9685
 -----------------------------------------------------------------
 DrvMan completing analytic gradient of the correlated energy
 Correlated dipole moment
            1
    1  -0.5026582
    2  -0.4715786
    3  -0.0005243
 Energy read as -7313.047241592
 Full Analytical Gradient: (in a.u., or Hartree/Bohr)
             1             2             3             4
    1    0.00006689   -0.00002101   -0.00000995   -0.00003594
    2   -0.00002348   -0.00001884    0.00009620   -0.00005388
    3   -0.00001614    0.00002379    0.00001387   -0.00002152
 Gradient time:  CPU 0.78 s  wall 0.80 s
 ----------------------------------------------------------------
             Standard Nuclear Orientation (Angstroms)
    I     Atom           X                Y                Z
 ----------------------------------------------------------------
    1      I       0.8536020547    -0.0348786877    -0.0000000000
    2      N      -1.0879500110     0.7774777547     0.0000000000
    3      P      -2.2862673574    -0.2862964723    -0.0000000000
    4      H      -3.3162484629     0.7006732474     0.0000000000
 ----------------------------------------------------------------
 Nuclear Repulsion Energy =   275.3645408907 hartrees
 There are       38 alpha and       38 beta electrons

                       Distance Matrix (Angstroms)
             I (  1)   N (  2)   P (  3)
   N (  2)  2.104649
   P (  3)  3.149919  1.602367
   H (  4)  4.234228  2.229622  1.426524

 Requested basis set is 6-311++G(d,p)
 There are 48 shells and 121 basis functions
 A cutoff of  1.0D-14 yielded   1033 shell pairs
 There are      6931 function pairs (      7792 Cartesian)
 Smallest overlap matrix eigenvalue = 1.93E-03
 Guess MOs from SCF MO coefficient file

 -----------------------------------------------------------------------
  General SCF calculation program by
  Eric Jon Sundstrom, Paul Horn, Yuezhi Mao, Dmitri Zuev, Alec White,
  David Stuck, Shaama M.S., Shane Yost, Joonho Lee, David Small,
  Daniel Levine, Susi Lehtola, Hugh Burton, Evgeny Epifanovsky
 -----------------------------------------------------------------------
 Hartree-Fock
 using 6 threads for integral computing
 -------------------------------------------------------
 OpenMP Integral computing Module                
 Release: version 2.0, May 2017, Q-Chem Inc. Pleasanton 
 -------------------------------------------------------
 A restricted SCF calculation will be
 performed using DIIS
 SCF converges when DIIS error is below 1.0e-08
 ---------------------------------------
  Cycle       Energy         DIIS error
 ---------------------------------------
    1   -7312.5218352167      1.58e-05  
    2   -7312.5218358213      6.89e-06  
    3   -7312.5218359067      4.58e-06  
    4   -7312.5218359579      1.04e-06  
    5   -7312.5218359654      4.57e-07  
    6   -7312.5218359680      2.40e-07  
    7   -7312.5218359690      1.09e-07  
    8   -7312.5218359691      4.53e-08  
    9   -7312.5218359692      1.71e-08  
   10   -7312.5218359692      6.61e-09  Convergence criterion met
 ---------------------------------------
 SCF time:   CPU 5.67s  wall 1.00s 
 SCF   energy in the final basis set =    -7312.5218359692
 Total energy in the final basis set =    -7312.5218359692


 ------------------------------------------------------------------------------

   CCMAN2: suite of methods based on coupled cluster
           and equation of motion theories.

   Components:
   * libvmm-1.3-trunk
     by Evgeny Epifanovsky, Ilya Kaliman.
   * libtensor-2.5-trunk
     by Evgeny Epifanovsky, Michael Wormit, Dmitry Zuev, Sam Manzer, 
        Ilya Kaliman.
   * libcc-2.5-trunk
     by Evgeny Epifanovsky, Arik Landau, Tomasz Kus, Kirill Khistyaev, 
        Dmitry Zuev, Prashant Manohar, Xintian Feng, Anna Krylov, 
        Matthew Goldey, Alec White, Thomas Jagau, Kaushik Nanda, 
        Anastasia Gunina, Alexander Kunitsa, Joonho Lee.

   CCMAN original authors:
   Anna I. Krylov, C. David Sherrill, Steven R. Gwaltney,
   Edward F. C. Byrd (2000)
   Sergey V. Levchenko, Lyudmila V. Slipchenko, Tao Wang,
   Ana-Maria C. Cristian (2003)
   Piotr A. Pieniazek, C. Melania Oana, Evgeny Epifanovsky (2007)
   Prashant Manohar (2009)

 ------------------------------------------------------------------------------


 Allocating and initializing 30808MB of RAM...
 Calculation will run on 6 cores.


 Alpha MOs, Restricted
 -- Occupied --                  
******* -180.88 -169.69 -169.69 -169.69  -80.01  -37.94  -33.13
  1 A     2 A     3 A     4 A     5 A     6 A     7 A     8 A                  
-33.120 -33.120 -24.310 -24.308 -24.308 -24.303 -24.303 -15.632
  9 A    10 A    11 A    12 A    13 A    14 A    15 A    16 A                  
 -7.553  -7.253  -5.488  -5.474  -5.474  -5.446  -5.446  -5.444
 17 A    18 A    19 A    20 A    21 A    22 A    23 A    24 A                  
 -2.412  -2.406  -2.405  -2.390  -2.390  -1.162  -0.858  -0.736
 25 A    26 A    27 A    28 A    29 A    30 A    31 A    32 A                  
 -0.573  -0.515  -0.476  -0.402  -0.366  -0.360
 33 A    34 A    35 A    36 A    37 A    38 A                                  
 -- Virtual --                   
  0.007   0.041   0.053   0.078   0.091   0.094   0.108   0.171
 39 A    40 A    41 A    42 A    43 A    44 A    45 A    46 A                  
  0.211   0.225   0.238   0.238   0.297   0.327   0.328   0.358
 47 A    48 A    49 A    50 A    51 A    52 A    53 A    54 A                  
  0.391   0.394   0.491   0.550   0.581   0.587   0.608   0.616
 55 A    56 A    57 A    58 A    59 A    60 A    61 A    62 A                  
  0.650   0.803   0.813   0.830   0.900   0.904   0.997   1.070
 63 A    64 A    65 A    66 A    67 A    68 A    69 A    70 A                  
  1.082   1.172   1.297   1.436   1.534   1.556   1.587   1.666
 71 A    72 A    73 A    74 A    75 A    76 A    77 A    78 A                  
  1.700   1.815   1.827   1.950   2.293   2.295   2.422   2.429
 79 A    80 A    81 A    82 A    83 A    84 A    85 A    86 A                  
  2.590   2.871   2.981   4.250   4.280   4.454   4.479   4.491
 87 A    88 A    89 A    90 A    91 A    92 A    93 A    94 A                  
  4.515   4.541   4.736   4.836   6.526   6.544   6.564   7.584
 95 A    96 A    97 A    98 A    99 A   100 A   101 A   102 A                  
 14.745  14.813  14.916  28.935  29.522  29.536  29.551  29.871
103 A   104 A   105 A   106 A   107 A   108 A   109 A   110 A                  
 29.876  29.883  29.896  29.986  36.690 130.582 130.593 130.611
111 A   112 A   113 A   114 A   115 A   116 A   117 A   118 A                  
154.323 166.2041912.242
119 A   120 A   121 A                                                          

 Beta MOs, Restricted
 -- Occupied --                  
******* -180.88 -169.69 -169.69 -169.69  -80.01  -37.94  -33.13
  1 A     2 A     3 A     4 A     5 A     6 A     7 A     8 A                  
-33.120 -33.120 -24.310 -24.308 -24.308 -24.303 -24.303 -15.632
  9 A    10 A    11 A    12 A    13 A    14 A    15 A    16 A                  
 -7.553  -7.253  -5.488  -5.474  -5.474  -5.446  -5.446  -5.444
 17 A    18 A    19 A    20 A    21 A    22 A    23 A    24 A                  
 -2.412  -2.406  -2.405  -2.390  -2.390  -1.162  -0.858  -0.736
 25 A    26 A    27 A    28 A    29 A    30 A    31 A    32 A                  
 -0.573  -0.515  -0.476  -0.402  -0.366  -0.360
 33 A    34 A    35 A    36 A    37 A    38 A                                  
 -- Virtual --                   
  0.007   0.041   0.053   0.078   0.091   0.094   0.108   0.171
 39 A    40 A    41 A    42 A    43 A    44 A    45 A    46 A                  
  0.211   0.225   0.238   0.238   0.297   0.327   0.328   0.358
 47 A    48 A    49 A    50 A    51 A    52 A    53 A    54 A                  
  0.391   0.394   0.491   0.550   0.581   0.587   0.608   0.616
 55 A    56 A    57 A    58 A    59 A    60 A    61 A    62 A                  
  0.650   0.803   0.813   0.830   0.900   0.904   0.997   1.070
 63 A    64 A    65 A    66 A    67 A    68 A    69 A    70 A                  
  1.082   1.172   1.297   1.436   1.534   1.556   1.587   1.666
 71 A    72 A    73 A    74 A    75 A    76 A    77 A    78 A                  
  1.700   1.815   1.827   1.950   2.293   2.295   2.422   2.429
 79 A    80 A    81 A    82 A    83 A    84 A    85 A    86 A                  
  2.590   2.871   2.981   4.250   4.280   4.454   4.479   4.491
 87 A    88 A    89 A    90 A    91 A    92 A    93 A    94 A                  
  4.515   4.541   4.736   4.836   6.526   6.544   6.564   7.584
 95 A    96 A    97 A    98 A    99 A   100 A   101 A   102 A                  
 14.745  14.813  14.916  28.935  29.522  29.536  29.551  29.871
103 A   104 A   105 A   106 A   107 A   108 A   109 A   110 A                  
 29.876  29.883  29.896  29.986  36.690 130.582 130.593 130.611
111 A   112 A   113 A   114 A   115 A   116 A   117 A   118 A                  
154.323 166.2041912.242
119 A   120 A   121 A                                                          

 Occupation and symmetry of molecular orbitals

 Point group: C1 (1 irreducible representation).

                           A     All 
 -------------------------------------
 All molecular orbitals:
  - Alpha                  121   121 
  - Beta                   121   121 
 -------------------------------------
 Alpha orbitals:
  - Frozen occupied        24    24  
  - Active occupied        14    14  
  - Active virtual         83    83  
  - Frozen virtual         0     0   
 -------------------------------------
 Beta orbitals:
  - Frozen occupied        24    24  
  - Active occupied        14    14  
  - Active virtual         83    83  
  - Frozen virtual         0     0   
 -------------------------------------

 Import integrals:   CPU 0.00 s  wall 0.00 s

 Import integrals:   CPU 31.33 s  wall 5.45 s

 MP2 amplitudes:   CPU 0.05 s  wall 0.03 s

Running a double precision version
           CCSD T amplitudes will be solved using DIIS.

           Start     Size      MaxIter   EConv     TConv     
           3         7         100       1.00e-07  1.00e-05  
 ------------------------------------------------------------------------------
           Energy (a.u.)   Ediff      Tdiff       Comment
 ------------------------------------------------------------------------------
         -7313.03358872                           
     1   -7313.02362562   9.96e-03   7.02e-01     
     2   -7313.04491737   2.13e-02   1.11e-01     
     3   -7313.04389136   1.03e-03   5.02e-02     
     4   -7313.04631622   2.42e-03   1.41e-02     Switched to DIIS steps.
     5   -7313.04720266   8.86e-04   1.33e-02     
     6   -7313.04722776   2.51e-05   2.45e-03     
     7   -7313.04723404   6.28e-06   1.20e-03     
     8   -7313.04724041   6.37e-06   4.67e-04     
     9   -7313.04724087   4.57e-07   2.39e-04     
    10   -7313.04724102   1.53e-07   9.33e-05     
    11   -7313.04724093   9.34e-08   5.18e-05     
    12   -7313.04724098   5.38e-08   1.47e-05     
    13   -7313.04724102   3.49e-08   8.16e-06     
 ------------------------------------------------------------------------------
         -7313.04724102                           CCSD T converged.

End of double precision
 SCF energy                 = -7312.52183597
 MP2 energy                 = -7313.03358872
 CCSD correlation energy     =    -0.52540505
 CCSD total energy           = -7313.04724102

 CCSD  T1^2 = 0.0120  T2^2 = 0.2353  Leading amplitudes:

 Amplitude    Orbitals with energies
 -0.0342       38 (A) A                  ->    39 (A) A                   
              -0.3605                          0.0067                     
 -0.0342       38 (A) B                  ->    39 (A) B                   
              -0.3605                          0.0067                     
  0.0173       35 (A) A                  ->    67 (A) A                   
              -0.4755                          0.9004                     
  0.0173       35 (A) B                  ->    67 (A) B                   
              -0.4755                          0.9004                     

 Amplitude    Orbitals with energies
 -0.0831       35 (A) A      35 (A) B    ->    39 (A) A      39 (A) B     
              -0.4755       -0.4755            0.0067        0.0067       
  0.0831       35 (A) A      35 (A) B    ->    39 (A) B      39 (A) A     
              -0.4755       -0.4755            0.0067        0.0067       
  0.0831       35 (A) B      35 (A) A    ->    39 (A) A      39 (A) B     
              -0.4755       -0.4755            0.0067        0.0067       
 -0.0831       35 (A) B      35 (A) A    ->    39 (A) B      39 (A) A     
              -0.4755       -0.4755            0.0067        0.0067       

 Computing CCSD intemediates for later calculations in double precision
 Finished.

Running a double precision version
           CCSD Lambda amplitudes will be solved using DIIS.
           Start     Size      MaxIter   EConv     LConv     
           3         7         100       1.00e-07  1.00e-05  
 ------------------------------------------------------------------------------
            Enorm      Ldiff       Comment
 ------------------------------------------------------------------------------
     1     5.17e-02   4.01e-02     
     2     1.25e-02   5.15e-03     
     3     5.70e-03   2.41e-03     
     4     3.09e-03   1.21e-03     Switched to DIIS steps.
     5     1.08e-03   7.69e-04     
     6     5.14e-04   2.32e-04     
     7     2.19e-04   6.49e-05     
     8     1.00e-04   8.78e-06     
     9     4.15e-05   1.72e-09     
    10     1.99e-05   4.37e-07     
    11     8.49e-06   6.52e-07     
    12     4.47e-06   2.95e-08     
    13     2.27e-06   2.23e-08     
    14     1.02e-06   5.62e-08     
    15     5.12e-07   5.77e-08     
    16     2.21e-07   1.11e-08     
    17     1.20e-07   1.48e-08     
    18     6.12e-08   1.04e-08     
 ------------------------------------------------------------------------------
                                   CCSD Lambda converged.

 Computing density matrices in double precision...
           Orbital response amplitudes will be solved using DIIS.
           Start     Size      MaxIter   EConv     LConv     
           3         7         100       1.00e-06  1.00e-06  
 ------------------------------------------------------------------------------
            Enorm      Ldiff       Comment
 ------------------------------------------------------------------------------
     1     7.52e-02   1.75e-02     
     2     5.00e-02   2.78e-03     
     3     8.22e-02   1.54e-02     
     4     1.32e-02   2.85e-02     Switched to DIIS steps.
     5     2.67e-03   4.30e-03     
     6     7.99e-04   2.45e-04     
     7     3.58e-04   9.20e-05     
     8     6.53e-05   4.97e-05     
     9     1.46e-05   1.10e-05     
    10     1.01e-05   2.03e-06     
    11     2.38e-06   1.16e-06     
    12     5.88e-07   1.39e-07     
 ------------------------------------------------------------------------------
                                   Orbital response converged.

 Computing density matrices... Done.
 CCSD calculation:   CPU 747.37 s  wall 136.56 s

 Transferring MO TPDM to AO TPDM
 Transferring g2_o1o1o1o1
 Transferring g2_o1o1o1v1
 Transferring g2_o1o1v1v1
 Transferring g2_o1v1o1v1
 Transferring g2_o1v1v1v1
 Transferring g2_v1v1v1v1
 Adding separable TPDM
 Computing TPDM gradient
 --------------------------------------------------------
 2e gradient
  Atom          X               Y               Z
 --------------------------------------------------------
    1        -44.038942        7.539899        0.000000  
    2         11.060107      -19.669986        0.000001  
    3         28.964552       14.872611       -0.000002  
    4          4.014283       -2.742525        0.000001  
 --------------------------------------------------------
 --------------------------------------------------------
 Final gradient
  Atom          X               Y               Z
 --------------------------------------------------------
    1        -44.038942        7.539899        0.000000  
    2         11.060107      -19.669986        0.000001  
    3         28.964552       14.872611       -0.000002  
    4          4.014283       -2.742525        0.000001  
 --------------------------------------------------------
 Analytic gradient from two-electron contribution:   CPU 169.26 s  wall 34.34 s

 Total ccman2 time:   CPU 952.87 s  wall 177.63 s


 --------------------------------------------------------------

                    Orbital Energies (a.u.)
 --------------------------------------------------------------

 Alpha MOs
 -- Occupied --
********-180.8830-169.6898-169.6885-169.6885 -80.0118 -37.9366 -33.1256
-33.1200 -33.1199 -24.3098 -24.3079 -24.3078 -24.3026 -24.3026 -15.6317
 -7.5529  -7.2531  -5.4879  -5.4744  -5.4743  -5.4459  -5.4456  -5.4445
 -2.4119  -2.4055  -2.4054  -2.3898  -2.3898  -1.1616  -0.8575  -0.7360
 -0.5735  -0.5153  -0.4755  -0.4016  -0.3660  -0.3605
 -- Virtual --
  0.0067   0.0408   0.0533   0.0781   0.0913   0.0944   0.1084   0.1709
  0.2106   0.2254   0.2378   0.2382   0.2971   0.3273   0.3285   0.3576
  0.3906   0.3942   0.4906   0.5498   0.5815   0.5872   0.6081   0.6155
  0.6503   0.8026   0.8127   0.8296   0.9004   0.9044   0.9967   1.0705
  1.0821   1.1721   1.2970   1.4363   1.5343   1.5559   1.5874   1.6659
  1.7002   1.8148   1.8272   1.9497   2.2925   2.2952   2.4223   2.4295
  2.5897   2.8708   2.9814   4.2503   4.2798   4.4543   4.4794   4.4911
  4.5147   4.5409   4.7357   4.8363   6.5262   6.5442   6.5637   7.5843
 14.7454  14.8134  14.9161  28.9353  29.5219  29.5361  29.5508  29.8708
 29.8755  29.8826  29.8957  29.9857  36.6904 130.5817 130.5926 130.6112
154.3227 166.20411912.2417
 --------------------------------------------------------------

          Ground-State Mulliken Net Atomic Charges

     Atom                 Charge (a.u.)
  ----------------------------------------
      1 I                     0.100270
      2 N                    -0.342743
      3 P                     0.305875
      4 H                    -0.063402
  ----------------------------------------
  Sum of atomic charges =    -0.000000

 -----------------------------------------------------------------
                    Cartesian Multipole Moments
 -----------------------------------------------------------------
    Charge (ESU x 10^10)
                 0.0000
    Dipole Moment (Debye)
         X      -1.2756      Y      -1.1997      Z       0.0000
       Tot       1.7511
    Quadrupole Moments (Debye-Ang)
        XX     -39.9774     XY       0.3351     YY     -51.5758
        XZ       0.0000     YZ      -0.0000     ZZ     -47.7119
    Octopole Moments (Debye-Ang^2)
       XXX      26.5596    XXY      -3.6558    XYY      17.9935
       YYY      -2.4441    XXZ       0.0000    XYZ       0.0000
       YYZ       0.0000    XZZ      10.3065    YZZ      -0.4235
       ZZZ       0.0000
    Hexadecapole Moments (Debye-Ang^3)
      XXXX    -600.7234   XXXY      -6.1225   XXYY    -137.5141
      XYYY      -2.4894   YYYY    -109.4907   XXXZ       0.0000
      XXYZ      -0.0000   XYYZ      -0.0000   YYYZ      -0.0000
      XXZZ    -119.3815   XYZZ      -0.5030   YYZZ     -28.5012
      XZZZ      -0.0000   YZZZ      -0.0000   ZZZZ     -65.9608
 -----------------------------------------------------------------
 DrvMan completing analytic gradient of the correlated energy
 Correlated dipole moment
            1
    1  -0.5018547
    2  -0.4719788
    3   0.0000001
 Energy read as -7313.047241016
 Full Analytical Gradient: (in a.u., or Hartree/Bohr)
             1             2             3             4
    1    0.00002126   -0.00044859    0.00063993   -0.00021260
    2   -0.00003985   -0.00033935    0.00023376    0.00014545
    3    0.00000000   -0.00000002    0.00000004   -0.00000002
 Gradient time:  CPU 0.77 s  wall 0.79 s
 ----------------------------------------------------------------
             Standard Nuclear Orientation (Angstroms)
    I     Atom           X                Y                Z
 ----------------------------------------------------------------
    1      I       0.8536020547    -0.0348786877    -0.0000000000
    2      N      -1.0879500110     0.7774777547     0.0000000000
    3      P      -2.2882673574    -0.2862964723    -0.0000000000
    4      H      -3.3162484629     0.7006732474     0.0000000000
 ----------------------------------------------------------------
 Nuclear Repulsion Energy =   275.2533508233 hartrees
 There are       38 alpha and       38 beta electrons

                       Distance Matrix (Angstroms)
             I (  1)   N (  2)   P (  3)
   N (  2)  2.104649
   P (  3)  3.151913  1.603863
   H (  4)  4.234228  2.229622  1.425080

 Requested basis set is 6-311++G(d,p)
 There are 48 shells and 121 basis functions
 A cutoff of  1.0D-14 yielded   1033 shell pairs
 There are      6931 function pairs (      7792 Cartesian)
 Smallest overlap matrix eigenvalue = 1.93E-03
 Guess MOs from SCF MO coefficient file

 -----------------------------------------------------------------------
  General SCF calculation program by
  Eric Jon Sundstrom, Paul Horn, Yuezhi Mao, Dmitri Zuev, Alec White,
  David Stuck, Shaama M.S., Shane Yost, Joonho Lee, David Small,
  Daniel Levine, Susi Lehtola, Hugh Burton, Evgeny Epifanovsky
 -----------------------------------------------------------------------
 Hartree-Fock
 using 6 threads for integral computing
 -------------------------------------------------------
 OpenMP Integral computing Module                
 Release: version 2.0, May 2017, Q-Chem Inc. Pleasanton 
 -------------------------------------------------------
 A restricted SCF calculation will be
 performed using DIIS
 SCF converges when DIIS error is below 1.0e-08
 ---------------------------------------
  Cycle       Energy         DIIS error
 ---------------------------------------
    1   -7312.5217407991      2.58e-05  
    2   -7312.5217421060      1.27e-05  
    3   -7312.5217423266      6.96e-06  
    4   -7312.5217424300      1.28e-06  
    5   -7312.5217424356      3.85e-07  
    6   -7312.5217424365      1.54e-07  
    7   -7312.5217424368      6.26e-08  
    8   -7312.5217424367      2.20e-08  
    9   -7312.5217424367      7.87e-09  Convergence criterion met
 ---------------------------------------
 SCF time:   CPU 5.24s  wall 1.00s 
 SCF   energy in the final basis set =    -7312.5217424367
 Total energy in the final basis set =    -7312.5217424367


 ------------------------------------------------------------------------------

   CCMAN2: suite of methods based on coupled cluster
           and equation of motion theories.

   Components:
   * libvmm-1.3-trunk
     by Evgeny Epifanovsky, Ilya Kaliman.
   * libtensor-2.5-trunk
     by Evgeny Epifanovsky, Michael Wormit, Dmitry Zuev, Sam Manzer, 
        Ilya Kaliman.
   * libcc-2.5-trunk
     by Evgeny Epifanovsky, Arik Landau, Tomasz Kus, Kirill Khistyaev, 
        Dmitry Zuev, Prashant Manohar, Xintian Feng, Anna Krylov, 
        Matthew Goldey, Alec White, Thomas Jagau, Kaushik Nanda, 
        Anastasia Gunina, Alexander Kunitsa, Joonho Lee.

   CCMAN original authors:
   Anna I. Krylov, C. David Sherrill, Steven R. Gwaltney,
   Edward F. C. Byrd (2000)
   Sergey V. Levchenko, Lyudmila V. Slipchenko, Tao Wang,
   Ana-Maria C. Cristian (2003)
   Piotr A. Pieniazek, C. Melania Oana, Evgeny Epifanovsky (2007)
   Prashant Manohar (2009)

 ------------------------------------------------------------------------------


 Allocating and initializing 30808MB of RAM...
 Calculation will run on 6 cores.


 Alpha MOs, Restricted
 -- Occupied --                  
******* -180.88 -169.69 -169.69 -169.69  -80.01  -37.94  -33.13
  1 A     2 A     3 A     4 A     5 A     6 A     7 A     8 A                  
-33.120 -33.120 -24.310 -24.308 -24.308 -24.303 -24.303 -15.632
  9 A    10 A    11 A    12 A    13 A    14 A    15 A    16 A                  
 -7.553  -7.253  -5.488  -5.474  -5.474  -5.446  -5.446  -5.445
 17 A    18 A    19 A    20 A    21 A    22 A    23 A    24 A                  
 -2.412  -2.405  -2.405  -2.390  -2.390  -1.161  -0.858  -0.736
 25 A    26 A    27 A    28 A    29 A    30 A    31 A    32 A                  
 -0.573  -0.515  -0.475  -0.402  -0.366  -0.360
 33 A    34 A    35 A    36 A    37 A    38 A                                  
 -- Virtual --                   
  0.007   0.041   0.053   0.078   0.091   0.094   0.108   0.171
 39 A    40 A    41 A    42 A    43 A    44 A    45 A    46 A                  
  0.211   0.225   0.238   0.238   0.297   0.327   0.329   0.358
 47 A    48 A    49 A    50 A    51 A    52 A    53 A    54 A                  
  0.391   0.394   0.490   0.550   0.581   0.587   0.608   0.616
 55 A    56 A    57 A    58 A    59 A    60 A    61 A    62 A                  
  0.650   0.802   0.812   0.829   0.900   0.904   0.997   1.071
 63 A    64 A    65 A    66 A    67 A    68 A    69 A    70 A                  
  1.082   1.172   1.296   1.436   1.534   1.556   1.587   1.666
 71 A    72 A    73 A    74 A    75 A    76 A    77 A    78 A                  
  1.700   1.815   1.827   1.950   2.293   2.297   2.422   2.429
 79 A    80 A    81 A    82 A    83 A    84 A    85 A    86 A                  
  2.590   2.870   2.981   4.250   4.280   4.453   4.479   4.491
 87 A    88 A    89 A    90 A    91 A    92 A    93 A    94 A                  
  4.515   4.541   4.736   4.836   6.526   6.544   6.564   7.584
 95 A    96 A    97 A    98 A    99 A   100 A   101 A   102 A                  
 14.745  14.814  14.915  28.935  29.522  29.536  29.551  29.871
103 A   104 A   105 A   106 A   107 A   108 A   109 A   110 A                  
 29.876  29.883  29.896  29.986  36.690 130.582 130.593 130.611
111 A   112 A   113 A   114 A   115 A   116 A   117 A   118 A                  
154.323 166.2041912.242
119 A   120 A   121 A                                                          

 Beta MOs, Restricted
 -- Occupied --                  
******* -180.88 -169.69 -169.69 -169.69  -80.01  -37.94  -33.13
  1 A     2 A     3 A     4 A     5 A     6 A     7 A     8 A                  
-33.120 -33.120 -24.310 -24.308 -24.308 -24.303 -24.303 -15.632
  9 A    10 A    11 A    12 A    13 A    14 A    15 A    16 A                  
 -7.553  -7.253  -5.488  -5.474  -5.474  -5.446  -5.446  -5.445
 17 A    18 A    19 A    20 A    21 A    22 A    23 A    24 A                  
 -2.412  -2.405  -2.405  -2.390  -2.390  -1.161  -0.858  -0.736
 25 A    26 A    27 A    28 A    29 A    30 A    31 A    32 A                  
 -0.573  -0.515  -0.475  -0.402  -0.366  -0.360
 33 A    34 A    35 A    36 A    37 A    38 A                                  
 -- Virtual --                   
  0.007   0.041   0.053   0.078   0.091   0.094   0.108   0.171
 39 A    40 A    41 A    42 A    43 A    44 A    45 A    46 A                  
  0.211   0.225   0.238   0.238   0.297   0.327   0.329   0.358
 47 A    48 A    49 A    50 A    51 A    52 A    53 A    54 A                  
  0.391   0.394   0.490   0.550   0.581   0.587   0.608   0.616
 55 A    56 A    57 A    58 A    59 A    60 A    61 A    62 A                  
  0.650   0.802   0.812   0.829   0.900   0.904   0.997   1.071
 63 A    64 A    65 A    66 A    67 A    68 A    69 A    70 A                  
  1.082   1.172   1.296   1.436   1.534   1.556   1.587   1.666
 71 A    72 A    73 A    74 A    75 A    76 A    77 A    78 A                  
  1.700   1.815   1.827   1.950   2.293   2.297   2.422   2.429
 79 A    80 A    81 A    82 A    83 A    84 A    85 A    86 A                  
  2.590   2.870   2.981   4.250   4.280   4.453   4.479   4.491
 87 A    88 A    89 A    90 A    91 A    92 A    93 A    94 A                  
  4.515   4.541   4.736   4.836   6.526   6.544   6.564   7.584
 95 A    96 A    97 A    98 A    99 A   100 A   101 A   102 A                  
 14.745  14.814  14.915  28.935  29.522  29.536  29.551  29.871
103 A   104 A   105 A   106 A   107 A   108 A   109 A   110 A                  
 29.876  29.883  29.896  29.986  36.690 130.582 130.593 130.611
111 A   112 A   113 A   114 A   115 A   116 A   117 A   118 A                  
154.323 166.2041912.242
119 A   120 A   121 A                                                          

 Occupation and symmetry of molecular orbitals

 Point group: C1 (1 irreducible representation).

                           A     All 
 -------------------------------------
 All molecular orbitals:
  - Alpha                  121   121 
  - Beta                   121   121 
 -------------------------------------
 Alpha orbitals:
  - Frozen occupied        24    24  
  - Active occupied        14    14  
  - Active virtual         83    83  
  - Frozen virtual         0     0   
 -------------------------------------
 Beta orbitals:
  - Frozen occupied        24    24  
  - Active occupied        14    14  
  - Active virtual         83    83  
  - Frozen virtual         0     0   
 -------------------------------------

 Import integrals:   CPU 0.00 s  wall 0.00 s

 Import integrals:   CPU 31.37 s  wall 5.46 s

 MP2 amplitudes:   CPU 0.05 s  wall 0.03 s

Running a double precision version
           CCSD T amplitudes will be solved using DIIS.

           Start     Size      MaxIter   EConv     TConv     
           3         7         100       1.00e-07  1.00e-05  
 ------------------------------------------------------------------------------
           Energy (a.u.)   Ediff      Tdiff       Comment
 ------------------------------------------------------------------------------
         -7313.03362798                           
     1   -7313.02358766   1.00e-02   7.02e-01     
     2   -7313.04492520   2.13e-02   1.12e-01     
     3   -7313.04388196   1.04e-03   5.03e-02     
     4   -7313.04631345   2.43e-03   1.41e-02     Switched to DIIS steps.
     5   -7313.04720252   8.89e-04   1.34e-02     
     6   -7313.04722770   2.52e-05   2.45e-03     
     7   -7313.04723397   6.27e-06   1.21e-03     
     8   -7313.04724036   6.40e-06   4.68e-04     
     9   -7313.04724083   4.65e-07   2.40e-04     
    10   -7313.04724098   1.50e-07   9.36e-05     
    11   -7313.04724089   9.01e-08   5.20e-05     
    12   -7313.04724094   5.40e-08   1.48e-05     
    13   -7313.04724098   3.63e-08   8.19e-06     
 ------------------------------------------------------------------------------
         -7313.04724098                           CCSD T converged.

End of double precision
 SCF energy                 = -7312.52174244
 MP2 energy                 = -7313.03362798
 CCSD correlation energy     =    -0.52549854
 CCSD total energy           = -7313.04724098

 CCSD  T1^2 = 0.0120  T2^2 = 0.2354  Leading amplitudes:

 Amplitude    Orbitals with energies
 -0.0343       38 (A) A                  ->    39 (A) A                   
              -0.3603                          0.0065                     
 -0.0343       38 (A) B                  ->    39 (A) B                   
              -0.3603                          0.0065                     
 -0.0173       35 (A) A                  ->    67 (A) A                   
              -0.4752                          0.9001                     
 -0.0173       35 (A) B                  ->    67 (A) B                   
              -0.4752                          0.9001                     

 Amplitude    Orbitals with energies
 -0.0832       35 (A) A      35 (A) B    ->    39 (A) A      39 (A) B     
              -0.4752       -0.4752            0.0065        0.0065       
  0.0832       35 (A) A      35 (A) B    ->    39 (A) B      39 (A) A     
              -0.4752       -0.4752            0.0065        0.0065       
  0.0832       35 (A) B      35 (A) A    ->    39 (A) A      39 (A) B     
              -0.4752       -0.4752            0.0065        0.0065       
 -0.0832       35 (A) B      35 (A) A    ->    39 (A) B      39 (A) A     
              -0.4752       -0.4752            0.0065        0.0065       

 Computing CCSD intemediates for later calculations in double precision
 Finished.

Running a double precision version
           CCSD Lambda amplitudes will be solved using DIIS.
           Start     Size      MaxIter   EConv     LConv     
           3         7         100       1.00e-07  1.00e-05  
 ------------------------------------------------------------------------------
            Enorm      Ldiff       Comment
 ------------------------------------------------------------------------------
     1     5.18e-02   4.01e-02     
     2     1.25e-02   5.15e-03     
     3     5.72e-03   2.42e-03     
     4     3.10e-03   1.21e-03     Switched to DIIS steps.
     5     1.09e-03   7.72e-04     
     6     5.17e-04   2.33e-04     
     7     2.20e-04   6.54e-05     
     8     1.01e-04   8.85e-06     
     9     4.17e-05   2.67e-09     
    10     2.00e-05   4.53e-07     
    11     8.54e-06   6.52e-07     
    12     4.49e-06   3.17e-08     
    13     2.29e-06   2.19e-08     
    14     1.02e-06   5.67e-08     
    15     5.16e-07   5.83e-08     
    16     2.22e-07   1.13e-08     
    17     1.21e-07   1.50e-08     
    18     6.18e-08   1.06e-08     
 ------------------------------------------------------------------------------
                                   CCSD Lambda converged.

 Computing density matrices in double precision...
           Orbital response amplitudes will be solved using DIIS.
           Start     Size      MaxIter   EConv     LConv     
           3         7         100       1.00e-06  1.00e-06  
 ------------------------------------------------------------------------------
            Enorm      Ldiff       Comment
 ------------------------------------------------------------------------------
     1     7.53e-02   1.75e-02     
     2     5.01e-02   2.84e-03     
     3     8.27e-02   1.56e-02     
     4     1.32e-02   2.88e-02     Switched to DIIS steps.
     5     2.68e-03   4.32e-03     
     6     8.05e-04   2.46e-04     
     7     3.61e-04   9.31e-05     
     8     6.50e-05   5.07e-05     
     9     1.43e-05   1.09e-05     
    10     1.01e-05   1.98e-06     
    11     2.38e-06   1.18e-06     
    12     5.90e-07   1.48e-07     
 ------------------------------------------------------------------------------
                                   Orbital response converged.

 Computing density matrices... Done.
 CCSD calculation:   CPU 750.14 s  wall 136.81 s

 Transferring MO TPDM to AO TPDM
 Transferring g2_o1o1o1o1
 Transferring g2_o1o1o1v1
 Transferring g2_o1o1v1v1
 Transferring g2_o1v1o1v1
 Transferring g2_o1v1v1v1
 Transferring g2_v1v1v1v1
 Adding separable TPDM
 Computing TPDM gradient
 --------------------------------------------------------
 2e gradient
  Atom          X               Y               Z
 --------------------------------------------------------
    1        -44.017565        7.542698       -0.000000  
    2         11.059004      -19.648278       -0.000000  
    3         28.945580       14.849388       -0.000000  
    4          4.012981       -2.743807        0.000000  
 --------------------------------------------------------
 --------------------------------------------------------
 Final gradient
  Atom          X               Y               Z
 --------------------------------------------------------
    1        -44.017565        7.542698       -0.000000  
    2         11.059004      -19.648278       -0.000000  
    3         28.945580       14.849388       -0.000000  
    4          4.012981       -2.743807        0.000000  
 --------------------------------------------------------
 Analytic gradient from two-electron contribution:   CPU 168.54 s  wall 34.26 s

 Total ccman2 time:   CPU 955.23 s  wall 177.85 s


 --------------------------------------------------------------

                    Orbital Energies (a.u.)
 --------------------------------------------------------------

 Alpha MOs
 -- Occupied --
********-180.8829-169.6897-169.6885-169.6885 -80.0118 -37.9366 -33.1255
-33.1200 -33.1199 -24.3097 -24.3079 -24.3078 -24.3025 -24.3025 -15.6319
 -7.5530  -7.2531  -5.4879  -5.4744  -5.4742  -5.4459  -5.4456  -5.4445
 -2.4118  -2.4055  -2.4053  -2.3898  -2.3898  -1.1611  -0.8575  -0.7363
 -0.5734  -0.5152  -0.4752  -0.4018  -0.3659  -0.3603
 -- Virtual --
  0.0065   0.0408   0.0533   0.0781   0.0913   0.0944   0.1084   0.1709
  0.2107   0.2253   0.2378   0.2382   0.2971   0.3274   0.3285   0.3576
  0.3906   0.3942   0.4902   0.5496   0.5815   0.5874   0.6081   0.6156
  0.6504   0.8024   0.8124   0.8295   0.9001   0.9043   0.9971   1.0710
  1.0823   1.1723   1.2955   1.4364   1.5343   1.5560   1.5875   1.6663
  1.7004   1.8147   1.8266   1.9500   2.2925   2.2967   2.4220   2.4288
  2.5896   2.8702   2.9806   4.2503   4.2797   4.4528   4.4794   4.4911
  4.5148   4.5410   4.7357   4.8363   6.5263   6.5442   6.5637   7.5838
 14.7453  14.8137  14.9150  28.9353  29.5219  29.5361  29.5508  29.8708
 29.8755  29.8826  29.8958  29.9857  36.6902 130.5817 130.5926 130.6112
154.3227 166.20351912.2417
 --------------------------------------------------------------

          Ground-State Mulliken Net Atomic Charges

     Atom                 Charge (a.u.)
  ----------------------------------------
      1 I                     0.100387
      2 N                    -0.343113
      3 P                     0.306025
      4 H                    -0.063298
  ----------------------------------------
  Sum of atomic charges =    -0.000000

 -----------------------------------------------------------------
                    Cartesian Multipole Moments
 -----------------------------------------------------------------
    Charge (ESU x 10^10)
                -0.0000
    Dipole Moment (Debye)
         X      -1.2797      Y      -1.1976      Z       0.0000
       Tot       1.7527
    Quadrupole Moments (Debye-Ang)
        XX     -39.9545     XY       0.3285     YY     -51.5772
        XZ      -0.0000     YZ      -0.0000     ZZ     -47.7158
    Octopole Moments (Debye-Ang^2)
       XXX      26.5305    XXY      -3.6283    XYY      18.0178
       YYY      -2.4432    XXZ       0.0000    XYZ       0.0000
       YYZ       0.0000    XZZ      10.3369    YZZ      -0.4218
       ZZZ       0.0000
    Hexadecapole Moments (Debye-Ang^3)
      XXXX    -600.9323   XXXY      -6.2350   XXYY    -137.6303
      XYYY      -2.5261   YYYY    -109.4949   XXXZ      -0.0000
      XXYZ      -0.0000   XYYZ      -0.0000   YYYZ      -0.0000
      XXZZ    -119.4926   XYZZ      -0.5179   YYZZ     -28.5048
      XZZZ      -0.0000   YZZZ      -0.0000   ZZZZ     -65.9762
 -----------------------------------------------------------------
 DrvMan completing analytic gradient of the correlated energy
 Correlated dipole moment
            1
    1  -0.5034571
    2  -0.4711787
    3   0.0000000
 Energy read as -7313.047240979
 Full Analytical Gradient: (in a.u., or Hartree/Bohr)
             1             2             3             4
    1    0.00011235    0.00040488   -0.00065850    0.00014127
    2   -0.00000711    0.00029966   -0.00003853   -0.00025402
    3    0.00000000   -0.00000000    0.00000000   -0.00000000
 Gradient time:  CPU 0.81 s  wall 0.82 s
 ----------------------------------------------------------------
             Standard Nuclear Orientation (Angstroms)
    I     Atom           X                Y                Z
 ----------------------------------------------------------------
    1      I       0.8536020547    -0.0348786877    -0.0000000000
    2      N      -1.0879500110     0.7774777547     0.0000000000
    3      P      -2.2872673574    -0.2852964723    -0.0000000000
    4      H      -3.3162484629     0.7006732474     0.0000000000
 ----------------------------------------------------------------
 Nuclear Repulsion Energy =   275.3293537457 hartrees
 There are       38 alpha and       38 beta electrons

                       Distance Matrix (Angstroms)
             I (  1)   N (  2)   P (  3)
   N (  2)  2.104649
   P (  3)  3.150836  1.602452
   H (  4)  4.234228  2.229622  1.425110

 Requested basis set is 6-311++G(d,p)
 There are 48 shells and 121 basis functions
 A cutoff of  1.0D-14 yielded   1033 shell pairs
 There are      6931 function pairs (      7792 Cartesian)
 Smallest overlap matrix eigenvalue = 1.92E-03
 Guess MOs from SCF MO coefficient file

 -----------------------------------------------------------------------
  General SCF calculation program by
  Eric Jon Sundstrom, Paul Horn, Yuezhi Mao, Dmitri Zuev, Alec White,
  David Stuck, Shaama M.S., Shane Yost, Joonho Lee, David Small,
  Daniel Levine, Susi Lehtola, Hugh Burton, Evgeny Epifanovsky
 -----------------------------------------------------------------------
 Hartree-Fock
 using 6 threads for integral computing
 -------------------------------------------------------
 OpenMP Integral computing Module                
 Release: version 2.0, May 2017, Q-Chem Inc. Pleasanton 
 -------------------------------------------------------
 A restricted SCF calculation will be
 performed using DIIS
 SCF converges when DIIS error is below 1.0e-08
 ---------------------------------------
  Cycle       Energy         DIIS error
 ---------------------------------------
    1   -7312.5218535461      1.96e-05  
    2   -7312.5218542153      1.13e-05  
    3   -7312.5218543980      4.77e-06  
    4   -7312.5218544512      1.03e-06  
    5   -7312.5218544542      3.05e-07  
    6   -7312.5218544547      1.26e-07  
    7   -7312.5218544548      5.22e-08  
    8   -7312.5218544548      1.89e-08  
    9   -7312.5218544548      6.43e-09  Convergence criterion met
 ---------------------------------------
 SCF time:   CPU 5.10s  wall 1.00s 
 SCF   energy in the final basis set =    -7312.5218544548
 Total energy in the final basis set =    -7312.5218544548


 ------------------------------------------------------------------------------

   CCMAN2: suite of methods based on coupled cluster
           and equation of motion theories.

   Components:
   * libvmm-1.3-trunk
     by Evgeny Epifanovsky, Ilya Kaliman.
   * libtensor-2.5-trunk
     by Evgeny Epifanovsky, Michael Wormit, Dmitry Zuev, Sam Manzer, 
        Ilya Kaliman.
   * libcc-2.5-trunk
     by Evgeny Epifanovsky, Arik Landau, Tomasz Kus, Kirill Khistyaev, 
        Dmitry Zuev, Prashant Manohar, Xintian Feng, Anna Krylov, 
        Matthew Goldey, Alec White, Thomas Jagau, Kaushik Nanda, 
        Anastasia Gunina, Alexander Kunitsa, Joonho Lee.

   CCMAN original authors:
   Anna I. Krylov, C. David Sherrill, Steven R. Gwaltney,
   Edward F. C. Byrd (2000)
   Sergey V. Levchenko, Lyudmila V. Slipchenko, Tao Wang,
   Ana-Maria C. Cristian (2003)
   Piotr A. Pieniazek, C. Melania Oana, Evgeny Epifanovsky (2007)
   Prashant Manohar (2009)

 ------------------------------------------------------------------------------


 Allocating and initializing 30808MB of RAM...
 Calculation will run on 6 cores.


 Alpha MOs, Restricted
 -- Occupied --                  
******* -180.88 -169.69 -169.69 -169.69  -80.01  -37.94  -33.13
  1 A     2 A     3 A     4 A     5 A     6 A     7 A     8 A                  
-33.120 -33.120 -24.310 -24.308 -24.308 -24.303 -24.303 -15.632
  9 A    10 A    11 A    12 A    13 A    14 A    15 A    16 A                  
 -7.553  -7.253  -5.488  -5.474  -5.474  -5.446  -5.445  -5.444
 17 A    18 A    19 A    20 A    21 A    22 A    23 A    24 A                  
 -2.412  -2.406  -2.405  -2.390  -2.390  -1.161  -0.858  -0.736
 25 A    26 A    27 A    28 A    29 A    30 A    31 A    32 A                  
 -0.574  -0.515  -0.475  -0.402  -0.366  -0.360
 33 A    34 A    35 A    36 A    37 A    38 A                                  
 -- Virtual --                   
  0.007   0.041   0.053   0.078   0.091   0.094   0.108   0.171
 39 A    40 A    41 A    42 A    43 A    44 A    45 A    46 A                  
  0.211   0.225   0.238   0.238   0.297   0.327   0.329   0.358
 47 A    48 A    49 A    50 A    51 A    52 A    53 A    54 A                  
  0.391   0.394   0.491   0.550   0.581   0.587   0.608   0.616
 55 A    56 A    57 A    58 A    59 A    60 A    61 A    62 A                  
  0.650   0.802   0.813   0.830   0.900   0.904   0.997   1.071
 63 A    64 A    65 A    66 A    67 A    68 A    69 A    70 A                  
  1.082   1.172   1.297   1.436   1.534   1.556   1.587   1.666
 71 A    72 A    73 A    74 A    75 A    76 A    77 A    78 A                  
  1.700   1.815   1.827   1.950   2.293   2.297   2.422   2.429
 79 A    80 A    81 A    82 A    83 A    84 A    85 A    86 A                  
  2.590   2.871   2.981   4.250   4.280   4.454   4.479   4.491
 87 A    88 A    89 A    90 A    91 A    92 A    93 A    94 A                  
  4.515   4.541   4.736   4.836   6.526   6.544   6.564   7.585
 95 A    96 A    97 A    98 A    99 A   100 A   101 A   102 A                  
 14.745  14.814  14.916  28.935  29.522  29.536  29.551  29.871
103 A   104 A   105 A   106 A   107 A   108 A   109 A   110 A                  
 29.875  29.883  29.896  29.986  36.690 130.582 130.593 130.611
111 A   112 A   113 A   114 A   115 A   116 A   117 A   118 A                  
154.323 166.2051912.242
119 A   120 A   121 A                                                          

 Beta MOs, Restricted
 -- Occupied --                  
******* -180.88 -169.69 -169.69 -169.69  -80.01  -37.94  -33.13
  1 A     2 A     3 A     4 A     5 A     6 A     7 A     8 A                  
-33.120 -33.120 -24.310 -24.308 -24.308 -24.303 -24.303 -15.632
  9 A    10 A    11 A    12 A    13 A    14 A    15 A    16 A                  
 -7.553  -7.253  -5.488  -5.474  -5.474  -5.446  -5.445  -5.444
 17 A    18 A    19 A    20 A    21 A    22 A    23 A    24 A                  
 -2.412  -2.406  -2.405  -2.390  -2.390  -1.161  -0.858  -0.736
 25 A    26 A    27 A    28 A    29 A    30 A    31 A    32 A                  
 -0.574  -0.515  -0.475  -0.402  -0.366  -0.360
 33 A    34 A    35 A    36 A    37 A    38 A                                  
 -- Virtual --                   
  0.007   0.041   0.053   0.078   0.091   0.094   0.108   0.171
 39 A    40 A    41 A    42 A    43 A    44 A    45 A    46 A                  
  0.211   0.225   0.238   0.238   0.297   0.327   0.329   0.358
 47 A    48 A    49 A    50 A    51 A    52 A    53 A    54 A                  
  0.391   0.394   0.491   0.550   0.581   0.587   0.608   0.616
 55 A    56 A    57 A    58 A    59 A    60 A    61 A    62 A                  
  0.650   0.802   0.813   0.830   0.900   0.904   0.997   1.071
 63 A    64 A    65 A    66 A    67 A    68 A    69 A    70 A                  
  1.082   1.172   1.297   1.436   1.534   1.556   1.587   1.666
 71 A    72 A    73 A    74 A    75 A    76 A    77 A    78 A                  
  1.700   1.815   1.827   1.950   2.293   2.297   2.422   2.429
 79 A    80 A    81 A    82 A    83 A    84 A    85 A    86 A                  
  2.590   2.871   2.981   4.250   4.280   4.454   4.479   4.491
 87 A    88 A    89 A    90 A    91 A    92 A    93 A    94 A                  
  4.515   4.541   4.736   4.836   6.526   6.544   6.564   7.585
 95 A    96 A    97 A    98 A    99 A   100 A   101 A   102 A                  
 14.745  14.814  14.916  28.935  29.522  29.536  29.551  29.871
103 A   104 A   105 A   106 A   107 A   108 A   109 A   110 A                  
 29.875  29.883  29.896  29.986  36.690 130.582 130.593 130.611
111 A   112 A   113 A   114 A   115 A   116 A   117 A   118 A                  
154.323 166.2051912.242
119 A   120 A   121 A                                                          

 Occupation and symmetry of molecular orbitals

 Point group: C1 (1 irreducible representation).

                           A     All 
 -------------------------------------
 All molecular orbitals:
  - Alpha                  121   121 
  - Beta                   121   121 
 -------------------------------------
 Alpha orbitals:
  - Frozen occupied        24    24  
  - Active occupied        14    14  
  - Active virtual         83    83  
  - Frozen virtual         0     0   
 -------------------------------------
 Beta orbitals:
  - Frozen occupied        24    24  
  - Active occupied        14    14  
  - Active virtual         83    83  
  - Frozen virtual         0     0   
 -------------------------------------

 Import integrals:   CPU 0.00 s  wall 0.00 s

 Import integrals:   CPU 31.32 s  wall 5.43 s

 MP2 amplitudes:   CPU 0.05 s  wall 0.03 s

Running a double precision version
           CCSD T amplitudes will be solved using DIIS.

           Start     Size      MaxIter   EConv     TConv     
           3         7         100       1.00e-07  1.00e-05  
 ------------------------------------------------------------------------------
           Energy (a.u.)   Ediff      Tdiff       Comment
 ------------------------------------------------------------------------------
         -7313.03358845                           
     1   -7313.02362888   9.96e-03   7.02e-01     
     2   -7313.04491838   2.13e-02   1.11e-01     
     3   -7313.04389199   1.03e-03   5.02e-02     
     4   -7313.04631625   2.42e-03   1.41e-02     Switched to DIIS steps.
     5   -7313.04720246   8.86e-04   1.33e-02     
     6   -7313.04722757   2.51e-05   2.45e-03     
     7   -7313.04723385   6.28e-06   1.20e-03     
     8   -7313.04724023   6.38e-06   4.68e-04     
     9   -7313.04724069   4.60e-07   2.39e-04     
    10   -7313.04724084   1.55e-07   9.34e-05     
    11   -7313.04724075   9.28e-08   5.19e-05     
    12   -7313.04724081   5.42e-08   1.47e-05     
    13   -7313.04724084   3.52e-08   8.19e-06     
 ------------------------------------------------------------------------------
         -7313.04724084                           CCSD T converged.

End of double precision
 SCF energy                 = -7312.52185445
 MP2 energy                 = -7313.03358845
 CCSD correlation energy     =    -0.52538639
 CCSD total energy           = -7313.04724084

 CCSD  T1^2 = 0.0120  T2^2 = 0.2352  Leading amplitudes:

 Amplitude    Orbitals with energies
 -0.0342       38 (A) A                  ->    39 (A) A                   
              -0.3604                          0.0067                     
 -0.0342       38 (A) B                  ->    39 (A) B                   
              -0.3604                          0.0067                     
 -0.0173       35 (A) A                  ->    67 (A) A                   
              -0.4755                          0.9005                     
 -0.0173       35 (A) B                  ->    67 (A) B                   
              -0.4755                          0.9005                     

 Amplitude    Orbitals with energies
 -0.0831       35 (A) A      35 (A) B    ->    39 (A) A      39 (A) B     
              -0.4755       -0.4755            0.0067        0.0067       
  0.0831       35 (A) A      35 (A) B    ->    39 (A) B      39 (A) A     
              -0.4755       -0.4755            0.0067        0.0067       
  0.0831       35 (A) B      35 (A) A    ->    39 (A) A      39 (A) B     
              -0.4755       -0.4755            0.0067        0.0067       
 -0.0831       35 (A) B      35 (A) A    ->    39 (A) B      39 (A) A     
              -0.4755       -0.4755            0.0067        0.0067       

 Computing CCSD intemediates for later calculations in double precision
 Finished.

Running a double precision version
           CCSD Lambda amplitudes will be solved using DIIS.
           Start     Size      MaxIter   EConv     LConv     
           3         7         100       1.00e-07  1.00e-05  
 ------------------------------------------------------------------------------
            Enorm      Ldiff       Comment
 ------------------------------------------------------------------------------
     1     5.17e-02   4.01e-02     
     2     1.25e-02   5.15e-03     
     3     5.70e-03   2.41e-03     
     4     3.09e-03   1.21e-03     Switched to DIIS steps.
     5     1.08e-03   7.69e-04     
     6     5.15e-04   2.32e-04     
     7     2.20e-04   6.49e-05     
     8     1.00e-04   8.81e-06     
     9     4.16e-05   1.53e-08     
    10     2.00e-05   4.30e-07     
    11     8.52e-06   6.57e-07     
    12     4.48e-06   2.86e-08     
    13     2.28e-06   2.27e-08     
    14     1.02e-06   5.64e-08     
    15     5.13e-07   5.79e-08     
    16     2.21e-07   1.12e-08     
    17     1.21e-07   1.49e-08     
    18     6.14e-08   1.05e-08     
 ------------------------------------------------------------------------------
                                   CCSD Lambda converged.

 Computing density matrices in double precision...
           Orbital response amplitudes will be solved using DIIS.
           Start     Size      MaxIter   EConv     LConv     
           3         7         100       1.00e-06  1.00e-06  
 ------------------------------------------------------------------------------
            Enorm      Ldiff       Comment
 ------------------------------------------------------------------------------
     1     7.52e-02   1.75e-02     
     2     5.00e-02   2.80e-03     
     3     8.22e-02   1.54e-02     
     4     1.31e-02   2.86e-02     Switched to DIIS steps.
     5     2.67e-03   4.30e-03     
     6     7.99e-04   2.45e-04     
     7     3.58e-04   9.22e-05     
     8     6.55e-05   4.96e-05     
     9     1.47e-05   1.10e-05     
    10     1.01e-05   2.05e-06     
    11     2.38e-06   1.16e-06     
    12     5.88e-07   1.37e-07     
 ------------------------------------------------------------------------------
                                   Orbital response converged.

 Computing density matrices... Done.
 CCSD calculation:   CPU 748.75 s  wall 137.00 s

 Transferring MO TPDM to AO TPDM
 Transferring g2_o1o1o1o1
 Transferring g2_o1o1o1v1
 Transferring g2_o1o1v1v1
 Transferring g2_o1v1o1v1
 Transferring g2_o1v1v1v1
 Transferring g2_v1v1v1v1
 Adding separable TPDM
 Computing TPDM gradient
 --------------------------------------------------------
 2e gradient
  Atom          X               Y               Z
 --------------------------------------------------------
    1        -44.032679        7.547778       -0.000000  
    2         11.048402      -19.658403       -0.000000  
    3         28.967653       14.847478       -0.000000  
    4          4.016624       -2.736852        0.000000  
 --------------------------------------------------------
 --------------------------------------------------------
 Final gradient
  Atom          X               Y               Z
 --------------------------------------------------------
    1        -44.032679        7.547778       -0.000000  
    2         11.048402      -19.658403       -0.000000  
    3         28.967653       14.847478       -0.000000  
    4          4.016624       -2.736852        0.000000  
 --------------------------------------------------------
 Analytic gradient from two-electron contribution:   CPU 167.38 s  wall 33.01 s

 Total ccman2 time:   CPU 951.75 s  wall 176.55 s


 --------------------------------------------------------------

                    Orbital Energies (a.u.)
 --------------------------------------------------------------

 Alpha MOs
 -- Occupied --
********-180.8830-169.6898-169.6886-169.6885 -80.0116 -37.9367 -33.1256
-33.1200 -33.1199 -24.3098 -24.3079 -24.3078 -24.3026 -24.3026 -15.6317
 -7.5528  -7.2532  -5.4879  -5.4744  -5.4743  -5.4458  -5.4455  -5.4444
 -2.4119  -2.4055  -2.4054  -2.3898  -2.3898  -1.1615  -0.8576  -0.7362
 -0.5736  -0.5153  -0.4755  -0.4016  -0.3659  -0.3604
 -- Virtual --
  0.0067   0.0408   0.0533   0.0781   0.0913   0.0944   0.1084   0.1710
  0.2107   0.2254   0.2379   0.2382   0.2972   0.3273   0.3285   0.3576
  0.3906   0.3942   0.4905   0.5498   0.5815   0.5873   0.6081   0.6156
  0.6504   0.8025   0.8127   0.8295   0.9005   0.9044   0.9968   1.0711
  1.0821   1.1723   1.2971   1.4362   1.5343   1.5559   1.5875   1.6664
  1.7004   1.8148   1.8269   1.9498   2.2925   2.2970   2.4221   2.4295
  2.5899   2.8710   2.9815   4.2504   4.2798   4.4542   4.4794   4.4911
  4.5147   4.5409   4.7357   4.8363   6.5262   6.5442   6.5636   7.5847
 14.7455  14.8138  14.9162  28.9352  29.5218  29.5361  29.5508  29.8708
 29.8755  29.8826  29.8957  29.9857  36.6904 130.5817 130.5926 130.6111
154.3227 166.20471912.2417
 --------------------------------------------------------------

          Ground-State Mulliken Net Atomic Charges

     Atom                 Charge (a.u.)
  ----------------------------------------
      1 I                     0.100555
      2 N                    -0.343284
      3 P                     0.306148
      4 H                    -0.063419
  ----------------------------------------
  Sum of atomic charges =    -0.000000

 -----------------------------------------------------------------
                    Cartesian Multipole Moments
 -----------------------------------------------------------------
    Charge (ESU x 10^10)
                 0.0000
    Dipole Moment (Debye)
         X      -1.2767      Y      -1.1965      Z       0.0000
       Tot       1.7498
    Quadrupole Moments (Debye-Ang)
        XX     -39.9610     XY       0.3245     YY     -51.5787
        XZ      -0.0000     YZ      -0.0000     ZZ     -47.7111
    Octopole Moments (Debye-Ang^2)
       XXX      26.5299    XXY      -3.6344    XYY      18.0107
       YYY      -2.4796    XXZ       0.0000    XYZ       0.0000
       YYZ       0.0000    XZZ      10.3158    YZZ      -0.4324
       ZZZ       0.0000
    Hexadecapole Moments (Debye-Ang^3)
      XXXX    -600.7214   XXXY      -6.1549   XXYY    -137.5755
      XYYY      -2.4318   YYYY    -109.4532   XXXZ      -0.0000
      XXYZ      -0.0000   XYYZ      -0.0000   YYYZ      -0.0000
      XXZZ    -119.4173   XYZZ      -0.4892   YYZZ     -28.4955
      XZZZ      -0.0000   YZZZ      -0.0000   ZZZZ     -65.9615
 -----------------------------------------------------------------
 DrvMan completing analytic gradient of the correlated energy
 Correlated dipole moment
            1
    1  -0.5023070
    2  -0.4707345
    3   0.0000000
 Energy read as -7313.047240841
 Full Analytical Gradient: (in a.u., or Hartree/Bohr)
             1             2             3             4
    1    0.00010692   -0.00035467    0.00012667    0.00012107
    2   -0.00002622   -0.00038523    0.00071626   -0.00030480
    3    0.00000000   -0.00000000    0.00000000   -0.00000000
 Gradient time:  CPU 0.82 s  wall 0.84 s
 ----------------------------------------------------------------
             Standard Nuclear Orientation (Angstroms)
    I     Atom           X                Y                Z
 ----------------------------------------------------------------
    1      I       0.8536020547    -0.0348786877    -0.0000000000
    2      N      -1.0879500110     0.7774777547     0.0000000000
    3      P      -2.2872673574    -0.2872964723    -0.0000000000
    4      H      -3.3162484629     0.7006732474     0.0000000000
 ----------------------------------------------------------------
 Nuclear Repulsion Energy =   275.2884929666 hartrees
 There are       38 alpha and       38 beta electrons

                       Distance Matrix (Angstroms)
             I (  1)   N (  2)   P (  3)
   N (  2)  2.104649
   P (  3)  3.150996  1.603779
   H (  4)  4.234228  2.229622  1.426494

 Requested basis set is 6-311++G(d,p)
 There are 48 shells and 121 basis functions
 A cutoff of  1.0D-14 yielded   1033 shell pairs
 There are      6931 function pairs (      7792 Cartesian)
 Smallest overlap matrix eigenvalue = 1.93E-03
 Guess MOs from SCF MO coefficient file

 -----------------------------------------------------------------------
  General SCF calculation program by
  Eric Jon Sundstrom, Paul Horn, Yuezhi Mao, Dmitri Zuev, Alec White,
  David Stuck, Shaama M.S., Shane Yost, Joonho Lee, David Small,
  Daniel Levine, Susi Lehtola, Hugh Burton, Evgeny Epifanovsky
 -----------------------------------------------------------------------
 Hartree-Fock
 using 6 threads for integral computing
 -------------------------------------------------------
 OpenMP Integral computing Module                
 Release: version 2.0, May 2017, Q-Chem Inc. Pleasanton 
 -------------------------------------------------------
 A restricted SCF calculation will be
 performed using DIIS
 SCF converges when DIIS error is below 1.0e-08
 ---------------------------------------
  Cycle       Energy         DIIS error
 ---------------------------------------
    1   -7312.5217225715      2.40e-05  
    2   -7312.5217237490      1.11e-05  
    3   -7312.5217239148      6.55e-06  
    4   -7312.5217240054      1.24e-06  
    5   -7312.5217240101      3.34e-07  
    6   -7312.5217240107      1.42e-07  
    7   -7312.5217240108      7.23e-08  
    8   -7312.5217240109      3.29e-08  
    9   -7312.5217240109      8.87e-09  Convergence criterion met
 ---------------------------------------
 SCF time:   CPU 5.08s  wall 1.00s 
 SCF   energy in the final basis set =    -7312.5217240109
 Total energy in the final basis set =    -7312.5217240109


 ------------------------------------------------------------------------------

   CCMAN2: suite of methods based on coupled cluster
           and equation of motion theories.

   Components:
   * libvmm-1.3-trunk
     by Evgeny Epifanovsky, Ilya Kaliman.
   * libtensor-2.5-trunk
     by Evgeny Epifanovsky, Michael Wormit, Dmitry Zuev, Sam Manzer, 
        Ilya Kaliman.
   * libcc-2.5-trunk
     by Evgeny Epifanovsky, Arik Landau, Tomasz Kus, Kirill Khistyaev, 
        Dmitry Zuev, Prashant Manohar, Xintian Feng, Anna Krylov, 
        Matthew Goldey, Alec White, Thomas Jagau, Kaushik Nanda, 
        Anastasia Gunina, Alexander Kunitsa, Joonho Lee.

   CCMAN original authors:
   Anna I. Krylov, C. David Sherrill, Steven R. Gwaltney,
   Edward F. C. Byrd (2000)
   Sergey V. Levchenko, Lyudmila V. Slipchenko, Tao Wang,
   Ana-Maria C. Cristian (2003)
   Piotr A. Pieniazek, C. Melania Oana, Evgeny Epifanovsky (2007)
   Prashant Manohar (2009)

 ------------------------------------------------------------------------------


 Allocating and initializing 30808MB of RAM...
 Calculation will run on 6 cores.


 Alpha MOs, Restricted
 -- Occupied --                  
******* -180.88 -169.69 -169.69 -169.69  -80.01  -37.94  -33.13
  1 A     2 A     3 A     4 A     5 A     6 A     7 A     8 A                  
-33.120 -33.120 -24.310 -24.308 -24.308 -24.303 -24.303 -15.632
  9 A    10 A    11 A    12 A    13 A    14 A    15 A    16 A                  
 -7.553  -7.253  -5.488  -5.474  -5.474  -5.446  -5.446  -5.445
 17 A    18 A    19 A    20 A    21 A    22 A    23 A    24 A                  
 -2.412  -2.405  -2.405  -2.390  -2.390  -1.161  -0.857  -0.736
 25 A    26 A    27 A    28 A    29 A    30 A    31 A    32 A                  
 -0.573  -0.515  -0.475  -0.402  -0.366  -0.360
 33 A    34 A    35 A    36 A    37 A    38 A                                  
 -- Virtual --                   
  0.007   0.041   0.053   0.078   0.091   0.094   0.108   0.171
 39 A    40 A    41 A    42 A    43 A    44 A    45 A    46 A                  
  0.211   0.225   0.238   0.238   0.297   0.327   0.329   0.358
 47 A    48 A    49 A    50 A    51 A    52 A    53 A    54 A                  
  0.391   0.394   0.490   0.550   0.581   0.587   0.608   0.615
 55 A    56 A    57 A    58 A    59 A    60 A    61 A    62 A                  
  0.650   0.802   0.812   0.830   0.900   0.904   0.997   1.070
 63 A    64 A    65 A    66 A    67 A    68 A    69 A    70 A                  
  1.082   1.172   1.295   1.436   1.534   1.556   1.587   1.666
 71 A    72 A    73 A    74 A    75 A    76 A    77 A    78 A                  
  1.700   1.815   1.827   1.950   2.293   2.295   2.422   2.429
 79 A    80 A    81 A    82 A    83 A    84 A    85 A    86 A                  
  2.589   2.870   2.981   4.250   4.280   4.453   4.479   4.491
 87 A    88 A    89 A    90 A    91 A    92 A    93 A    94 A                  
  4.515   4.541   4.736   4.836   6.526   6.544   6.564   7.583
 95 A    96 A    97 A    98 A    99 A   100 A   101 A   102 A                  
 14.745  14.813  14.915  28.935  29.522  29.536  29.551  29.871
103 A   104 A   105 A   106 A   107 A   108 A   109 A   110 A                  
 29.876  29.883  29.896  29.986  36.690 130.582 130.593 130.611
111 A   112 A   113 A   114 A   115 A   116 A   117 A   118 A                  
154.323 166.2031912.242
119 A   120 A   121 A                                                          

 Beta MOs, Restricted
 -- Occupied --                  
******* -180.88 -169.69 -169.69 -169.69  -80.01  -37.94  -33.13
  1 A     2 A     3 A     4 A     5 A     6 A     7 A     8 A                  
-33.120 -33.120 -24.310 -24.308 -24.308 -24.303 -24.303 -15.632
  9 A    10 A    11 A    12 A    13 A    14 A    15 A    16 A                  
 -7.553  -7.253  -5.488  -5.474  -5.474  -5.446  -5.446  -5.445
 17 A    18 A    19 A    20 A    21 A    22 A    23 A    24 A                  
 -2.412  -2.405  -2.405  -2.390  -2.390  -1.161  -0.857  -0.736
 25 A    26 A    27 A    28 A    29 A    30 A    31 A    32 A                  
 -0.573  -0.515  -0.475  -0.402  -0.366  -0.360
 33 A    34 A    35 A    36 A    37 A    38 A                                  
 -- Virtual --                   
  0.007   0.041   0.053   0.078   0.091   0.094   0.108   0.171
 39 A    40 A    41 A    42 A    43 A    44 A    45 A    46 A                  
  0.211   0.225   0.238   0.238   0.297   0.327   0.329   0.358
 47 A    48 A    49 A    50 A    51 A    52 A    53 A    54 A                  
  0.391   0.394   0.490   0.550   0.581   0.587   0.608   0.615
 55 A    56 A    57 A    58 A    59 A    60 A    61 A    62 A                  
  0.650   0.802   0.812   0.830   0.900   0.904   0.997   1.070
 63 A    64 A    65 A    66 A    67 A    68 A    69 A    70 A                  
  1.082   1.172   1.295   1.436   1.534   1.556   1.587   1.666
 71 A    72 A    73 A    74 A    75 A    76 A    77 A    78 A                  
  1.700   1.815   1.827   1.950   2.293   2.295   2.422   2.429
 79 A    80 A    81 A    82 A    83 A    84 A    85 A    86 A                  
  2.589   2.870   2.981   4.250   4.280   4.453   4.479   4.491
 87 A    88 A    89 A    90 A    91 A    92 A    93 A    94 A                  
  4.515   4.541   4.736   4.836   6.526   6.544   6.564   7.583
 95 A    96 A    97 A    98 A    99 A   100 A   101 A   102 A                  
 14.745  14.813  14.915  28.935  29.522  29.536  29.551  29.871
103 A   104 A   105 A   106 A   107 A   108 A   109 A   110 A                  
 29.876  29.883  29.896  29.986  36.690 130.582 130.593 130.611
111 A   112 A   113 A   114 A   115 A   116 A   117 A   118 A                  
154.323 166.2031912.242
119 A   120 A   121 A                                                          

 Occupation and symmetry of molecular orbitals

 Point group: C1 (1 irreducible representation).

                           A     All 
 -------------------------------------
 All molecular orbitals:
  - Alpha                  121   121 
  - Beta                   121   121 
 -------------------------------------
 Alpha orbitals:
  - Frozen occupied        24    24  
  - Active occupied        14    14  
  - Active virtual         83    83  
  - Frozen virtual         0     0   
 -------------------------------------
 Beta orbitals:
  - Frozen occupied        24    24  
  - Active occupied        14    14  
  - Active virtual         83    83  
  - Frozen virtual         0     0   
 -------------------------------------

 Import integrals:   CPU 0.00 s  wall 0.00 s

 Import integrals:   CPU 31.22 s  wall 5.41 s

 MP2 amplitudes:   CPU 0.05 s  wall 0.03 s

Running a double precision version
           CCSD T amplitudes will be solved using DIIS.

           Start     Size      MaxIter   EConv     TConv     
           3         7         100       1.00e-07  1.00e-05  
 ------------------------------------------------------------------------------
           Energy (a.u.)   Ediff      Tdiff       Comment
 ------------------------------------------------------------------------------
         -7313.03362832                           
     1   -7313.02358446   1.00e-02   7.02e-01     
     2   -7313.04492425   2.13e-02   1.12e-01     
     3   -7313.04388139   1.04e-03   5.03e-02     
     4   -7313.04631348   2.43e-03   1.42e-02     Switched to DIIS steps.
     5   -7313.04720278   8.89e-04   1.34e-02     
     6   -7313.04722795   2.52e-05   2.45e-03     
     7   -7313.04723422   6.27e-06   1.21e-03     
     8   -7313.04724061   6.38e-06   4.68e-04     
     9   -7313.04724107   4.61e-07   2.39e-04     
    10   -7313.04724122   1.48e-07   9.35e-05     
    11   -7313.04724113   9.07e-08   5.19e-05     
    12   -7313.04724118   5.36e-08   1.47e-05     
    13   -7313.04724122   3.61e-08   8.17e-06     
 ------------------------------------------------------------------------------
         -7313.04724122                           CCSD T converged.

End of double precision
 SCF energy                 = -7312.52172401
 MP2 energy                 = -7313.03362832
 CCSD correlation energy     =    -0.52551721
 CCSD total energy           = -7313.04724122

 CCSD  T1^2 = 0.0120  T2^2 = 0.2354  Leading amplitudes:

 Amplitude    Orbitals with energies
 -0.0343       38 (A) A                  ->    39 (A) A                   
              -0.3603                          0.0065                     
 -0.0343       38 (A) B                  ->    39 (A) B                   
              -0.3603                          0.0065                     
  0.0173       35 (A) A                  ->    67 (A) A                   
              -0.4753                          0.9001                     
  0.0173       35 (A) B                  ->    67 (A) B                   
              -0.4753                          0.9001                     

 Amplitude    Orbitals with energies
 -0.0832       35 (A) A      35 (A) B    ->    39 (A) A      39 (A) B     
              -0.4753       -0.4753            0.0065        0.0065       
  0.0832       35 (A) A      35 (A) B    ->    39 (A) B      39 (A) A     
              -0.4753       -0.4753            0.0065        0.0065       
  0.0832       35 (A) B      35 (A) A    ->    39 (A) A      39 (A) B     
              -0.4753       -0.4753            0.0065        0.0065       
 -0.0832       35 (A) B      35 (A) A    ->    39 (A) B      39 (A) A     
              -0.4753       -0.4753            0.0065        0.0065       

 Computing CCSD intemediates for later calculations in double precision
 Finished.

Running a double precision version
           CCSD Lambda amplitudes will be solved using DIIS.
           Start     Size      MaxIter   EConv     LConv     
           3         7         100       1.00e-07  1.00e-05  
 ------------------------------------------------------------------------------
            Enorm      Ldiff       Comment
 ------------------------------------------------------------------------------
     1     5.18e-02   4.01e-02     
     2     1.25e-02   5.15e-03     
     3     5.72e-03   2.42e-03     
     4     3.10e-03   1.21e-03     Switched to DIIS steps.
     5     1.09e-03   7.72e-04     
     6     5.17e-04   2.33e-04     
     7     2.20e-04   6.53e-05     
     8     1.00e-04   8.82e-06     
     9     4.16e-05   1.45e-08     
    10     2.00e-05   4.60e-07     
    11     8.51e-06   6.47e-07     
    12     4.48e-06   3.26e-08     
    13     2.28e-06   2.15e-08     
    14     1.02e-06   5.65e-08     
    15     5.15e-07   5.81e-08     
    16     2.22e-07   1.12e-08     
    17     1.21e-07   1.49e-08     
    18     6.16e-08   1.05e-08     
 ------------------------------------------------------------------------------
                                   CCSD Lambda converged.

 Computing density matrices in double precision...
           Orbital response amplitudes will be solved using DIIS.
           Start     Size      MaxIter   EConv     LConv     
           3         7         100       1.00e-06  1.00e-06  
 ------------------------------------------------------------------------------
            Enorm      Ldiff       Comment
 ------------------------------------------------------------------------------
     1     7.53e-02   1.74e-02     
     2     5.01e-02   2.81e-03     
     3     8.26e-02   1.56e-02     
     4     1.32e-02   2.88e-02     Switched to DIIS steps.
     5     2.68e-03   4.33e-03     
     6     8.05e-04   2.46e-04     
     7     3.61e-04   9.29e-05     
     8     6.48e-05   5.08e-05     
     9     1.41e-05   1.08e-05     
    10     1.01e-05   1.97e-06     
    11     2.38e-06   1.18e-06     
    12     5.90e-07   1.50e-07     
 ------------------------------------------------------------------------------
                                   Orbital response converged.

 Computing density matrices... Done.
 CCSD calculation:   CPU 748.90 s  wall 136.83 s

 Transferring MO TPDM to AO TPDM
 Transferring g2_o1o1o1o1
 Transferring g2_o1o1o1v1
 Transferring g2_o1o1v1v1
 Transferring g2_o1v1o1v1
 Transferring g2_o1v1v1v1
 Transferring g2_v1v1v1v1
 Adding separable TPDM
 Computing TPDM gradient
 --------------------------------------------------------
 2e gradient
  Atom          X               Y               Z
 --------------------------------------------------------
    1        -44.023816        7.534826       -0.000000  
    2         11.070686      -19.659850       -0.000000  
    3         28.942485       14.874489       -0.000000  
    4          4.010644       -2.749465        0.000000  
 --------------------------------------------------------
 --------------------------------------------------------
 Final gradient
  Atom          X               Y               Z
 --------------------------------------------------------
    1        -44.023816        7.534826       -0.000000  
    2         11.070686      -19.659850       -0.000000  
    3         28.942485       14.874489       -0.000000  
    4          4.010644       -2.749465        0.000000  
 --------------------------------------------------------
 Analytic gradient from two-electron contribution:   CPU 169.50 s  wall 32.89 s

 Total ccman2 time:   CPU 954.46 s  wall 176.37 s


 --------------------------------------------------------------

                    Orbital Energies (a.u.)
 --------------------------------------------------------------

 Alpha MOs
 -- Occupied --
********-180.8829-169.6897-169.6885-169.6885 -80.0119 -37.9366 -33.1255
-33.1199 -33.1199 -24.3097 -24.3079 -24.3078 -24.3025 -24.3025 -15.6320
 -7.5531  -7.2531  -5.4879  -5.4743  -5.4742  -5.4460  -5.4457  -5.4446
 -2.4118  -2.4055  -2.4053  -2.3898  -2.3898  -1.1611  -0.8575  -0.7362
 -0.5733  -0.5152  -0.4753  -0.4017  -0.3660  -0.3603
 -- Virtual --
  0.0065   0.0408   0.0533   0.0781   0.0913   0.0944   0.1084   0.1708
  0.2107   0.2253   0.2377   0.2382   0.2971   0.3274   0.3285   0.3576
  0.3906   0.3942   0.4903   0.5496   0.5815   0.5873   0.6081   0.6155
  0.6502   0.8025   0.8124   0.8296   0.9001   0.9042   0.9969   1.0704
  1.0822   1.1722   1.2954   1.4364   1.5343   1.5559   1.5874   1.6658
  1.7003   1.8146   1.8270   1.9499   2.2925   2.2950   2.4222   2.4288
  2.5895   2.8700   2.9806   4.2502   4.2797   4.4528   4.4794   4.4911
  4.5148   4.5409   4.7357   4.8363   6.5263   6.5442   6.5637   7.5835
 14.7452  14.8132  14.9149  28.9353  29.5219  29.5361  29.5508  29.8708
 29.8756  29.8826  29.8958  29.9857  36.6902 130.5817 130.5927 130.6112
154.3228 166.20301912.2418
 --------------------------------------------------------------

          Ground-State Mulliken Net Atomic Charges

     Atom                 Charge (a.u.)
  ----------------------------------------
      1 I                     0.100101
      2 N                    -0.342573
      3 P                     0.305752
      4 H                    -0.063280
  ----------------------------------------
  Sum of atomic charges =     0.000000

 -----------------------------------------------------------------
                    Cartesian Multipole Moments
 -----------------------------------------------------------------
    Charge (ESU x 10^10)
                -0.0000
    Dipole Moment (Debye)
         X      -1.2785      Y      -1.2008      Z       0.0000
       Tot       1.7540
    Quadrupole Moments (Debye-Ang)
        XX     -39.9710     XY       0.3391     YY     -51.5744
        XZ      -0.0000     YZ      -0.0000     ZZ     -47.7167
    Octopole Moments (Debye-Ang^2)
       XXX      26.5601    XXY      -3.6498    XYY      18.0005
       YYY      -2.4077    XXZ       0.0000    XYZ       0.0000
       YYZ       0.0000    XZZ      10.3275    YZZ      -0.4128
       ZZZ       0.0000
    Hexadecapole Moments (Debye-Ang^3)
      XXXX    -600.9338   XXXY      -6.2028   XXYY    -137.5688
      XYYY      -2.5836   YYYY    -109.5325   XXXZ      -0.0000
      XXYZ      -0.0000   XYYZ      -0.0000   YYYZ      -0.0000
      XXZZ    -119.4567   XYZZ      -0.5317   YYZZ     -28.5105
      XZZZ      -0.0000   YZZZ      -0.0000   ZZZZ     -65.9755
 -----------------------------------------------------------------
 DrvMan completing analytic gradient of the correlated energy
 Correlated dipole moment
            1
    1  -0.5030074
    2  -0.4724215
    3   0.0000000
 Energy read as -7313.047241216
 Full Analytical Gradient: (in a.u., or Hartree/Bohr)
             1             2             3             4
    1    0.00002685    0.00031095   -0.00014559   -0.00019220
    2   -0.00002077    0.00034646   -0.00052218    0.00019649
    3    0.00000000   -0.00000000    0.00000000   -0.00000000
 Gradient time:  CPU 0.78 s  wall 0.79 s
 ----------------------------------------------------------------
             Standard Nuclear Orientation (Angstroms)
    I     Atom           X                Y                Z
 ----------------------------------------------------------------
    1      I       0.8536020547    -0.0348786877    -0.0000000000
    2      N      -1.0879500110     0.7774777547     0.0000000000
    3      P      -2.2872673574    -0.2862964723     0.0010000000
    4      H      -3.3162484629     0.7006732474     0.0000000000
 ----------------------------------------------------------------
 Nuclear Repulsion Energy =   275.3089123519 hartrees
 There are       38 alpha and       38 beta electrons

                       Distance Matrix (Angstroms)
             I (  1)   N (  2)   P (  3)
   N (  2)  2.104649
   P (  3)  3.150916  1.603115
   H (  4)  4.234228  2.229622  1.425802

 Requested basis set is 6-311++G(d,p)
 There are 48 shells and 121 basis functions
 A cutoff of  1.0D-14 yielded   1033 shell pairs
 There are      6931 function pairs (      7792 Cartesian)
 Smallest overlap matrix eigenvalue = 1.93E-03
 Guess MOs from SCF MO coefficient file

 -----------------------------------------------------------------------
  General SCF calculation program by
  Eric Jon Sundstrom, Paul Horn, Yuezhi Mao, Dmitri Zuev, Alec White,
  David Stuck, Shaama M.S., Shane Yost, Joonho Lee, David Small,
  Daniel Levine, Susi Lehtola, Hugh Burton, Evgeny Epifanovsky
 -----------------------------------------------------------------------
 Hartree-Fock
 using 6 threads for integral computing
 -------------------------------------------------------
 OpenMP Integral computing Module                
 Release: version 2.0, May 2017, Q-Chem Inc. Pleasanton 
 -------------------------------------------------------
 A restricted SCF calculation will be
 performed using DIIS
 SCF converges when DIIS error is below 1.0e-08
 ---------------------------------------
  Cycle       Energy         DIIS error
 ---------------------------------------
    1   -7312.5217891420      1.48e-05  
    2   -7312.5217896926      6.13e-06  
    3   -7312.5217897658      4.31e-06  
    4   -7312.5217898123      1.06e-06  
    5   -7312.5217898213      5.16e-07  
    6   -7312.5217898254      2.82e-07  
    7   -7312.5217898267      1.15e-07  
    8   -7312.5217898270      4.99e-08  
    9   -7312.5217898269      2.00e-08  
   10   -7312.5217898270      6.64e-09  Convergence criterion met
 ---------------------------------------
 SCF time:   CPU 5.65s  wall 1.00s 
 SCF   energy in the final basis set =    -7312.5217898270
 Total energy in the final basis set =    -7312.5217898270


 ------------------------------------------------------------------------------

   CCMAN2: suite of methods based on coupled cluster
           and equation of motion theories.

   Components:
   * libvmm-1.3-trunk
     by Evgeny Epifanovsky, Ilya Kaliman.
   * libtensor-2.5-trunk
     by Evgeny Epifanovsky, Michael Wormit, Dmitry Zuev, Sam Manzer, 
        Ilya Kaliman.
   * libcc-2.5-trunk
     by Evgeny Epifanovsky, Arik Landau, Tomasz Kus, Kirill Khistyaev, 
        Dmitry Zuev, Prashant Manohar, Xintian Feng, Anna Krylov, 
        Matthew Goldey, Alec White, Thomas Jagau, Kaushik Nanda, 
        Anastasia Gunina, Alexander Kunitsa, Joonho Lee.

   CCMAN original authors:
   Anna I. Krylov, C. David Sherrill, Steven R. Gwaltney,
   Edward F. C. Byrd (2000)
   Sergey V. Levchenko, Lyudmila V. Slipchenko, Tao Wang,
   Ana-Maria C. Cristian (2003)
   Piotr A. Pieniazek, C. Melania Oana, Evgeny Epifanovsky (2007)
   Prashant Manohar (2009)

 ------------------------------------------------------------------------------


 Allocating and initializing 30808MB of RAM...
 Calculation will run on 6 cores.


 Alpha MOs, Restricted
 -- Occupied --                  
******* -180.88 -169.69 -169.69 -169.69  -80.01  -37.94  -33.13
  1 A     2 A     3 A     4 A     5 A     6 A     7 A     8 A                  
-33.120 -33.120 -24.310 -24.308 -24.308 -24.303 -24.303 -15.632
  9 A    10 A    11 A    12 A    13 A    14 A    15 A    16 A                  
 -7.553  -7.253  -5.488  -5.474  -5.474  -5.446  -5.446  -5.445
 17 A    18 A    19 A    20 A    21 A    22 A    23 A    24 A                  
 -2.412  -2.405  -2.405  -2.390  -2.390  -1.161  -0.858  -0.736
 25 A    26 A    27 A    28 A    29 A    30 A    31 A    32 A                  
 -0.573  -0.515  -0.475  -0.402  -0.366  -0.360
 33 A    34 A    35 A    36 A    37 A    38 A                                  
 -- Virtual --                   
  0.007   0.041   0.053   0.078   0.091   0.094   0.108   0.171
 39 A    40 A    41 A    42 A    43 A    44 A    45 A    46 A                  
  0.211   0.225   0.238   0.238   0.297   0.327   0.329   0.358
 47 A    48 A    49 A    50 A    51 A    52 A    53 A    54 A                  
  0.391   0.394   0.490   0.550   0.581   0.587   0.608   0.616
 55 A    56 A    57 A    58 A    59 A    60 A    61 A    62 A                  
  0.650   0.802   0.813   0.830   0.900   0.904   0.997   1.071
 63 A    64 A    65 A    66 A    67 A    68 A    69 A    70 A                  
  1.082   1.172   1.296   1.436   1.534   1.556   1.587   1.666
 71 A    72 A    73 A    74 A    75 A    76 A    77 A    78 A                  
  1.700   1.815   1.827   1.950   2.293   2.296   2.422   2.429
 79 A    80 A    81 A    82 A    83 A    84 A    85 A    86 A                  
  2.590   2.871   2.981   4.250   4.280   4.454   4.479   4.491
 87 A    88 A    89 A    90 A    91 A    92 A    93 A    94 A                  
  4.515   4.541   4.736   4.836   6.526   6.544   6.564   7.584
 95 A    96 A    97 A    98 A    99 A   100 A   101 A   102 A                  
 14.745  14.814  14.916  28.935  29.522  29.536  29.551  29.871
103 A   104 A   105 A   106 A   107 A   108 A   109 A   110 A                  
 29.876  29.883  29.896  29.986  36.690 130.582 130.593 130.611
111 A   112 A   113 A   114 A   115 A   116 A   117 A   118 A                  
154.323 166.2041912.242
119 A   120 A   121 A                                                          

 Beta MOs, Restricted
 -- Occupied --                  
******* -180.88 -169.69 -169.69 -169.69  -80.01  -37.94  -33.13
  1 A     2 A     3 A     4 A     5 A     6 A     7 A     8 A                  
-33.120 -33.120 -24.310 -24.308 -24.308 -24.303 -24.303 -15.632
  9 A    10 A    11 A    12 A    13 A    14 A    15 A    16 A                  
 -7.553  -7.253  -5.488  -5.474  -5.474  -5.446  -5.446  -5.445
 17 A    18 A    19 A    20 A    21 A    22 A    23 A    24 A                  
 -2.412  -2.405  -2.405  -2.390  -2.390  -1.161  -0.858  -0.736
 25 A    26 A    27 A    28 A    29 A    30 A    31 A    32 A                  
 -0.573  -0.515  -0.475  -0.402  -0.366  -0.360
 33 A    34 A    35 A    36 A    37 A    38 A                                  
 -- Virtual --                   
  0.007   0.041   0.053   0.078   0.091   0.094   0.108   0.171
 39 A    40 A    41 A    42 A    43 A    44 A    45 A    46 A                  
  0.211   0.225   0.238   0.238   0.297   0.327   0.329   0.358
 47 A    48 A    49 A    50 A    51 A    52 A    53 A    54 A                  
  0.391   0.394   0.490   0.550   0.581   0.587   0.608   0.616
 55 A    56 A    57 A    58 A    59 A    60 A    61 A    62 A                  
  0.650   0.802   0.813   0.830   0.900   0.904   0.997   1.071
 63 A    64 A    65 A    66 A    67 A    68 A    69 A    70 A                  
  1.082   1.172   1.296   1.436   1.534   1.556   1.587   1.666
 71 A    72 A    73 A    74 A    75 A    76 A    77 A    78 A                  
  1.700   1.815   1.827   1.950   2.293   2.296   2.422   2.429
 79 A    80 A    81 A    82 A    83 A    84 A    85 A    86 A                  
  2.590   2.871   2.981   4.250   4.280   4.454   4.479   4.491
 87 A    88 A    89 A    90 A    91 A    92 A    93 A    94 A                  
  4.515   4.541   4.736   4.836   6.526   6.544   6.564   7.584
 95 A    96 A    97 A    98 A    99 A   100 A   101 A   102 A                  
 14.745  14.814  14.916  28.935  29.522  29.536  29.551  29.871
103 A   104 A   105 A   106 A   107 A   108 A   109 A   110 A                  
 29.876  29.883  29.896  29.986  36.690 130.582 130.593 130.611
111 A   112 A   113 A   114 A   115 A   116 A   117 A   118 A                  
154.323 166.2041912.242
119 A   120 A   121 A                                                          

 Occupation and symmetry of molecular orbitals

 Point group: C1 (1 irreducible representation).

                           A     All 
 -------------------------------------
 All molecular orbitals:
  - Alpha                  121   121 
  - Beta                   121   121 
 -------------------------------------
 Alpha orbitals:
  - Frozen occupied        24    24  
  - Active occupied        14    14  
  - Active virtual         83    83  
  - Frozen virtual         0     0   
 -------------------------------------
 Beta orbitals:
  - Frozen occupied        24    24  
  - Active occupied        14    14  
  - Active virtual         83    83  
  - Frozen virtual         0     0   
 -------------------------------------

 Import integrals:   CPU 0.00 s  wall 0.00 s

 Import integrals:   CPU 31.35 s  wall 5.44 s

 MP2 amplitudes:   CPU 0.05 s  wall 0.03 s

Running a double precision version
           CCSD T amplitudes will be solved using DIIS.

           Start     Size      MaxIter   EConv     TConv     
           3         7         100       1.00e-07  1.00e-05  
 ------------------------------------------------------------------------------
           Energy (a.u.)   Ediff      Tdiff       Comment
 ------------------------------------------------------------------------------
         -7313.03360895                           
     1   -7313.02360726   1.00e-02   7.02e-01     
     2   -7313.04492189   2.13e-02   1.12e-01     
     3   -7313.04388727   1.03e-03   5.03e-02     
     4   -7313.04631544   2.43e-03   1.41e-02     Switched to DIIS steps.
     5   -7313.04720320   8.88e-04   1.34e-02     
     6   -7313.04722834   2.51e-05   2.45e-03     
     7   -7313.04723461   6.28e-06   1.21e-03     
     8   -7313.04724100   6.38e-06   4.68e-04     
     9   -7313.04724146   4.61e-07   2.39e-04     
    10   -7313.04724161   1.51e-07   9.34e-05     
    11   -7313.04724152   9.17e-08   5.19e-05     
    12   -7313.04724157   5.39e-08   1.47e-05     
    13   -7313.04724161   3.56e-08   8.18e-06     
 ------------------------------------------------------------------------------
         -7313.04724161                           CCSD T converged.

End of double precision
 SCF energy                 = -7312.52178983
 MP2 energy                 = -7313.03360895
 CCSD correlation energy     =    -0.52545178
 CCSD total energy           = -7313.04724161

 CCSD  T1^2 = 0.0120  T2^2 = 0.2353  Leading amplitudes:

 Amplitude    Orbitals with energies
  0.0342       38 (A) A                  ->    39 (A) A                   
              -0.3604                          0.0066                     
  0.0342       38 (A) B                  ->    39 (A) B                   
              -0.3604                          0.0066                     
  0.0173       35 (A) A                  ->    67 (A) A                   
              -0.4754                          0.9003                     
  0.0173       35 (A) B                  ->    67 (A) B                   
              -0.4754                          0.9003                     

 Amplitude    Orbitals with energies
 -0.0832       35 (A) A      35 (A) B    ->    39 (A) A      39 (A) B     
              -0.4754       -0.4754            0.0066        0.0066       
  0.0832       35 (A) A      35 (A) B    ->    39 (A) B      39 (A) A     
              -0.4754       -0.4754            0.0066        0.0066       
  0.0832       35 (A) B      35 (A) A    ->    39 (A) A      39 (A) B     
              -0.4754       -0.4754            0.0066        0.0066       
 -0.0832       35 (A) B      35 (A) A    ->    39 (A) B      39 (A) A     
              -0.4754       -0.4754            0.0066        0.0066       

 Computing CCSD intemediates for later calculations in double precision
 Finished.

Running a double precision version
           CCSD Lambda amplitudes will be solved using DIIS.
           Start     Size      MaxIter   EConv     LConv     
           3         7         100       1.00e-07  1.00e-05  
 ------------------------------------------------------------------------------
            Enorm      Ldiff       Comment
 ------------------------------------------------------------------------------
     1     5.18e-02   4.01e-02     
     2     1.25e-02   5.15e-03     
     3     5.71e-03   2.41e-03     
     4     3.09e-03   1.21e-03     Switched to DIIS steps.
     5     1.08e-03   7.70e-04     
     6     5.16e-04   2.32e-04     
     7     2.20e-04   6.51e-05     
     8     1.00e-04   8.81e-06     
     9     4.16e-05   4.55e-10     
    10     2.00e-05   4.45e-07     
    11     8.51e-06   6.52e-07     
    12     4.48e-06   3.06e-08     
    13     2.28e-06   2.21e-08     
    14     1.02e-06   5.64e-08     
    15     5.14e-07   5.80e-08     
    16     2.22e-07   1.12e-08     
    17     1.21e-07   1.49e-08     
    18     6.15e-08   1.05e-08     
 ------------------------------------------------------------------------------
                                   CCSD Lambda converged.

 Computing density matrices in double precision...
           Orbital response amplitudes will be solved using DIIS.
           Start     Size      MaxIter   EConv     LConv     
           3         7         100       1.00e-06  1.00e-06  
 ------------------------------------------------------------------------------
            Enorm      Ldiff       Comment
 ------------------------------------------------------------------------------
     1     7.53e-02   1.75e-02     
     2     5.01e-02   2.81e-03     
     3     8.24e-02   1.55e-02     
     4     1.32e-02   2.87e-02     Switched to DIIS steps.
     5     2.67e-03   4.31e-03     
     6     8.02e-04   2.45e-04     
     7     3.60e-04   9.25e-05     
     8     6.51e-05   5.02e-05     
     9     1.44e-05   1.09e-05     
    10     1.01e-05   2.01e-06     
    11     2.38e-06   1.17e-06     
    12     5.89e-07   1.44e-07     
 ------------------------------------------------------------------------------
                                   Orbital response converged.

 Computing density matrices... Done.
 CCSD calculation:   CPU 749.78 s  wall 137.14 s

 Transferring MO TPDM to AO TPDM
 Transferring g2_o1o1o1o1
 Transferring g2_o1o1o1v1
 Transferring g2_o1o1v1v1
 Transferring g2_o1v1o1v1
 Transferring g2_o1v1v1v1
 Transferring g2_v1v1v1v1
 Adding separable TPDM
 Computing TPDM gradient
 --------------------------------------------------------
 2e gradient
  Atom          X               Y               Z
 --------------------------------------------------------
    1        -44.028245        7.541300        0.007249  
    2         11.059550      -19.659130        0.009059  
    3         28.955059       14.861000       -0.019701  
    4          4.013636       -2.743170        0.003393  
 --------------------------------------------------------
 --------------------------------------------------------
 Final gradient
  Atom          X               Y               Z
 --------------------------------------------------------
    1        -44.028245        7.541300        0.007249  
    2         11.059550      -19.659130        0.009059  
    3         28.955059       14.861000       -0.019701  
    4          4.013636       -2.743170        0.003393  
 --------------------------------------------------------
 Analytic gradient from two-electron contribution:   CPU 178.43 s  wall 40.36 s

 Total ccman2 time:   CPU 963.84 s  wall 184.10 s


 --------------------------------------------------------------

                    Orbital Energies (a.u.)
 --------------------------------------------------------------

 Alpha MOs
 -- Occupied --
********-180.8830-169.6898-169.6885-169.6885 -80.0118 -37.9366 -33.1255
-33.1200 -33.1199 -24.3097 -24.3079 -24.3078 -24.3026 -24.3026 -15.6318
 -7.5529  -7.2531  -5.4879  -5.4744  -5.4742  -5.4459  -5.4456  -5.4445
 -2.4118  -2.4055  -2.4054  -2.3898  -2.3898  -1.1613  -0.8575  -0.7362
 -0.5734  -0.5152  -0.4754  -0.4017  -0.3659  -0.3604
 -- Virtual --
  0.0066   0.0408   0.0533   0.0781   0.0913   0.0944   0.1084   0.1709
  0.2107   0.2253   0.2378   0.2382   0.2971   0.3274   0.3285   0.3576
  0.3906   0.3942   0.4904   0.5497   0.5815   0.5873   0.6081   0.6156
  0.6503   0.8025   0.8126   0.8296   0.9003   0.9043   0.9969   1.0708
  1.0822   1.1722   1.2963   1.4363   1.5343   1.5559   1.5875   1.6661
  1.7003   1.8147   1.8269   1.9499   2.2925   2.2960   2.4221   2.4291
  2.5897   2.8705   2.9810   4.2503   4.2797   4.4535   4.4794   4.4911
  4.5148   4.5409   4.7357   4.8363   6.5262   6.5442   6.5637   7.5841
 14.7453  14.8135  14.9155  28.9353  29.5219  29.5361  29.5508  29.8708
 29.8755  29.8826  29.8958  29.9857  36.6903 130.5817 130.5926 130.6112
154.3227 166.20381912.2417
 --------------------------------------------------------------

          Ground-State Mulliken Net Atomic Charges

     Atom                 Charge (a.u.)
  ----------------------------------------
      1 I                     0.100328
      2 N                    -0.342928
      3 P                     0.305950
      4 H                    -0.063350
  ----------------------------------------
  Sum of atomic charges =     0.000000

 -----------------------------------------------------------------
                    Cartesian Multipole Moments
 -----------------------------------------------------------------
    Charge (ESU x 10^10)
                 0.0000
    Dipole Moment (Debye)
         X      -1.2776      Y      -1.1986      Z       0.0010
       Tot       1.7519
    Quadrupole Moments (Debye-Ang)
        XX     -39.9660     XY       0.3318     YY     -51.5765
        XZ      -0.0025     YZ       0.0027     ZZ     -47.7139
    Octopole Moments (Debye-Ang^2)
       XXX      26.5450    XXY      -3.6421    XYY      18.0056
       YYY      -2.4436    XXZ      -0.0083    XYZ      -0.0050
       YYZ      -0.0140    XZZ      10.3217    YZZ      -0.4226
       ZZZ      -0.0358
    Hexadecapole Moments (Debye-Ang^3)
      XXXX    -600.8276   XXXY      -6.1788   XXYY    -137.5721
      XYYY      -2.5077   YYYY    -109.4928   XXXZ       0.0698
      XXYZ       0.0154   XYYZ       0.0324   YYYZ       0.0178
      XXZZ    -119.4370   XYZZ      -0.5104   YYZZ     -28.5030
      XZZZ       0.0804   YZZZ       0.0147   ZZZZ     -65.9686
 -----------------------------------------------------------------
 DrvMan completing analytic gradient of the correlated energy
 Correlated dipole moment
            1
    1  -0.5026583
    2  -0.4715789
    3   0.0003898
 Energy read as -7313.047241605
 Full Analytical Gradient: (in a.u., or Hartree/Bohr)
             1             2             3             4
    1    0.00006685   -0.00002097   -0.00000987   -0.00003601
    2   -0.00002347   -0.00001881    0.00009605   -0.00005377
    3   -0.00000938    0.00001387    0.00000800   -0.00001249
 Gradient time:  CPU 0.81 s  wall 0.83 s
 ----------------------------------------------------------------
             Standard Nuclear Orientation (Angstroms)
    I     Atom           X                Y                Z
 ----------------------------------------------------------------
    1      I       0.8536020547    -0.0348786877    -0.0000000000
    2      N      -1.0879500110     0.7774777547     0.0000000000
    3      P      -2.2872673574    -0.2862964723    -0.0000000000
    4      H      -3.3152484629     0.7006732474     0.0000000000
 ----------------------------------------------------------------
 Nuclear Repulsion Energy =   275.3140317644 hartrees
 There are       38 alpha and       38 beta electrons

                       Distance Matrix (Angstroms)
             I (  1)   N (  2)   P (  3)
   N (  2)  2.104649
   P (  3)  3.150916  1.603115
   H (  4)  4.233244  2.228622  1.425080

 Requested basis set is 6-311++G(d,p)
 There are 48 shells and 121 basis functions
 A cutoff of  1.0D-14 yielded   1033 shell pairs
 There are      6931 function pairs (      7792 Cartesian)
 Smallest overlap matrix eigenvalue = 1.93E-03
 Guess MOs from SCF MO coefficient file

 -----------------------------------------------------------------------
  General SCF calculation program by
  Eric Jon Sundstrom, Paul Horn, Yuezhi Mao, Dmitri Zuev, Alec White,
  David Stuck, Shaama M.S., Shane Yost, Joonho Lee, David Small,
  Daniel Levine, Susi Lehtola, Hugh Burton, Evgeny Epifanovsky
 -----------------------------------------------------------------------
 Hartree-Fock
 using 6 threads for integral computing
 -------------------------------------------------------
 OpenMP Integral computing Module                
 Release: version 2.0, May 2017, Q-Chem Inc. Pleasanton 
 -------------------------------------------------------
 A restricted SCF calculation will be
 performed using DIIS
 SCF converges when DIIS error is below 1.0e-08
 ---------------------------------------
  Cycle       Energy         DIIS error
 ---------------------------------------
    1   -7312.5217900929      1.05e-05  
    2   -7312.5217904175      2.96e-06  
    3   -7312.5217904702      1.51e-06  
    4   -7312.5217904809      9.49e-07  
    5   -7312.5217904881      4.44e-07  
    6   -7312.5217904915      2.21e-07  
    7   -7312.5217904923      9.01e-08  
    8   -7312.5217904924      3.39e-08  
    9   -7312.5217904924      1.31e-08  
   10   -7312.5217904924      3.82e-09  Convergence criterion met
 ---------------------------------------
 SCF time:   CPU 5.64s  wall 1.00s 
 SCF   energy in the final basis set =    -7312.5217904924
 Total energy in the final basis set =    -7312.5217904924


 ------------------------------------------------------------------------------

   CCMAN2: suite of methods based on coupled cluster
           and equation of motion theories.

   Components:
   * libvmm-1.3-trunk
     by Evgeny Epifanovsky, Ilya Kaliman.
   * libtensor-2.5-trunk
     by Evgeny Epifanovsky, Michael Wormit, Dmitry Zuev, Sam Manzer, 
        Ilya Kaliman.
   * libcc-2.5-trunk
     by Evgeny Epifanovsky, Arik Landau, Tomasz Kus, Kirill Khistyaev, 
        Dmitry Zuev, Prashant Manohar, Xintian Feng, Anna Krylov, 
        Matthew Goldey, Alec White, Thomas Jagau, Kaushik Nanda, 
        Anastasia Gunina, Alexander Kunitsa, Joonho Lee.

   CCMAN original authors:
   Anna I. Krylov, C. David Sherrill, Steven R. Gwaltney,
   Edward F. C. Byrd (2000)
   Sergey V. Levchenko, Lyudmila V. Slipchenko, Tao Wang,
   Ana-Maria C. Cristian (2003)
   Piotr A. Pieniazek, C. Melania Oana, Evgeny Epifanovsky (2007)
   Prashant Manohar (2009)

 ------------------------------------------------------------------------------


 Allocating and initializing 30808MB of RAM...
 Calculation will run on 6 cores.


 Alpha MOs, Restricted
 -- Occupied --                  
******* -180.88 -169.69 -169.69 -169.69  -80.01  -37.94  -33.13
  1 A     2 A     3 A     4 A     5 A     6 A     7 A     8 A                  
-33.120 -33.120 -24.310 -24.308 -24.308 -24.303 -24.303 -15.632
  9 A    10 A    11 A    12 A    13 A    14 A    15 A    16 A                  
 -7.553  -7.253  -5.488  -5.474  -5.474  -5.446  -5.446  -5.444
 17 A    18 A    19 A    20 A    21 A    22 A    23 A    24 A                  
 -2.412  -2.405  -2.405  -2.390  -2.390  -1.161  -0.858  -0.736
 25 A    26 A    27 A    28 A    29 A    30 A    31 A    32 A                  
 -0.573  -0.515  -0.475  -0.402  -0.366  -0.360
 33 A    34 A    35 A    36 A    37 A    38 A                                  
 -- Virtual --                   
  0.007   0.041   0.053   0.078   0.091   0.094   0.108   0.171
 39 A    40 A    41 A    42 A    43 A    44 A    45 A    46 A                  
  0.211   0.225   0.238   0.238   0.297   0.327   0.329   0.358
 47 A    48 A    49 A    50 A    51 A    52 A    53 A    54 A                  
  0.391   0.394   0.490   0.550   0.581   0.587   0.608   0.616
 55 A    56 A    57 A    58 A    59 A    60 A    61 A    62 A                  
  0.650   0.802   0.813   0.829   0.900   0.904   0.997   1.071
 63 A    64 A    65 A    66 A    67 A    68 A    69 A    70 A                  
  1.082   1.172   1.296   1.436   1.534   1.556   1.587   1.666
 71 A    72 A    73 A    74 A    75 A    76 A    77 A    78 A                  
  1.701   1.815   1.827   1.950   2.293   2.297   2.422   2.429
 79 A    80 A    81 A    82 A    83 A    84 A    85 A    86 A                  
  2.590   2.871   2.981   4.250   4.280   4.454   4.479   4.491
 87 A    88 A    89 A    90 A    91 A    92 A    93 A    94 A                  
  4.515   4.541   4.736   4.836   6.526   6.544   6.564   7.584
 95 A    96 A    97 A    98 A    99 A   100 A   101 A   102 A                  
 14.745  14.814  14.916  28.935  29.522  29.536  29.551  29.871
103 A   104 A   105 A   106 A   107 A   108 A   109 A   110 A                  
 29.876  29.883  29.896  29.986  36.690 130.582 130.593 130.611
111 A   112 A   113 A   114 A   115 A   116 A   117 A   118 A                  
154.323 166.2041912.242
119 A   120 A   121 A                                                          

 Beta MOs, Restricted
 -- Occupied --                  
******* -180.88 -169.69 -169.69 -169.69  -80.01  -37.94  -33.13
  1 A     2 A     3 A     4 A     5 A     6 A     7 A     8 A                  
-33.120 -33.120 -24.310 -24.308 -24.308 -24.303 -24.303 -15.632
  9 A    10 A    11 A    12 A    13 A    14 A    15 A    16 A                  
 -7.553  -7.253  -5.488  -5.474  -5.474  -5.446  -5.446  -5.444
 17 A    18 A    19 A    20 A    21 A    22 A    23 A    24 A                  
 -2.412  -2.405  -2.405  -2.390  -2.390  -1.161  -0.858  -0.736
 25 A    26 A    27 A    28 A    29 A    30 A    31 A    32 A                  
 -0.573  -0.515  -0.475  -0.402  -0.366  -0.360
 33 A    34 A    35 A    36 A    37 A    38 A                                  
 -- Virtual --                   
  0.007   0.041   0.053   0.078   0.091   0.094   0.108   0.171
 39 A    40 A    41 A    42 A    43 A    44 A    45 A    46 A                  
  0.211   0.225   0.238   0.238   0.297   0.327   0.329   0.358
 47 A    48 A    49 A    50 A    51 A    52 A    53 A    54 A                  
  0.391   0.394   0.490   0.550   0.581   0.587   0.608   0.616
 55 A    56 A    57 A    58 A    59 A    60 A    61 A    62 A                  
  0.650   0.802   0.813   0.829   0.900   0.904   0.997   1.071
 63 A    64 A    65 A    66 A    67 A    68 A    69 A    70 A                  
  1.082   1.172   1.296   1.436   1.534   1.556   1.587   1.666
 71 A    72 A    73 A    74 A    75 A    76 A    77 A    78 A                  
  1.701   1.815   1.827   1.950   2.293   2.297   2.422   2.429
 79 A    80 A    81 A    82 A    83 A    84 A    85 A    86 A                  
  2.590   2.871   2.981   4.250   4.280   4.454   4.479   4.491
 87 A    88 A    89 A    90 A    91 A    92 A    93 A    94 A                  
  4.515   4.541   4.736   4.836   6.526   6.544   6.564   7.584
 95 A    96 A    97 A    98 A    99 A   100 A   101 A   102 A                  
 14.745  14.814  14.916  28.935  29.522  29.536  29.551  29.871
103 A   104 A   105 A   106 A   107 A   108 A   109 A   110 A                  
 29.876  29.883  29.896  29.986  36.690 130.582 130.593 130.611
111 A   112 A   113 A   114 A   115 A   116 A   117 A   118 A                  
154.323 166.2041912.242
119 A   120 A   121 A                                                          

 Occupation and symmetry of molecular orbitals

 Point group: C1 (1 irreducible representation).

                           A     All 
 -------------------------------------
 All molecular orbitals:
  - Alpha                  121   121 
  - Beta                   121   121 
 -------------------------------------
 Alpha orbitals:
  - Frozen occupied        24    24  
  - Active occupied        14    14  
  - Active virtual         83    83  
  - Frozen virtual         0     0   
 -------------------------------------
 Beta orbitals:
  - Frozen occupied        24    24  
  - Active occupied        14    14  
  - Active virtual         83    83  
  - Frozen virtual         0     0   
 -------------------------------------

 Import integrals:   CPU 0.00 s  wall 0.00 s

 Import integrals:   CPU 31.98 s  wall 5.62 s

 MP2 amplitudes:   CPU 0.13 s  wall 0.07 s

Running a double precision version
           CCSD T amplitudes will be solved using DIIS.

           Start     Size      MaxIter   EConv     TConv     
           3         7         100       1.00e-07  1.00e-05  
 ------------------------------------------------------------------------------
           Energy (a.u.)   Ediff      Tdiff       Comment
 ------------------------------------------------------------------------------
         -7313.03361226                           
     1   -7313.02360866   1.00e-02   7.02e-01     
     2   -7313.04492290   2.13e-02   1.12e-01     
     3   -7313.04388752   1.04e-03   5.03e-02     
     4   -7313.04631546   2.43e-03   1.41e-02     Switched to DIIS steps.
     5   -7313.04720306   8.88e-04   1.34e-02     
     6   -7313.04722819   2.51e-05   2.45e-03     
     7   -7313.04723446   6.27e-06   1.21e-03     
     8   -7313.04724085   6.38e-06   4.68e-04     
     9   -7313.04724131   4.62e-07   2.39e-04     
    10   -7313.04724146   1.51e-07   9.34e-05     
    11   -7313.04724137   9.15e-08   5.19e-05     
    12   -7313.04724142   5.39e-08   1.47e-05     
    13   -7313.04724146   3.56e-08   8.17e-06     
 ------------------------------------------------------------------------------
         -7313.04724146                           CCSD T converged.

End of double precision
 SCF energy                 = -7312.52179049
 MP2 energy                 = -7313.03361226
 CCSD correlation energy     =    -0.52545097
 CCSD total energy           = -7313.04724146

 CCSD  T1^2 = 0.0120  T2^2 = 0.2353  Leading amplitudes:

 Amplitude    Orbitals with energies
 -0.0342       38 (A) A                  ->    39 (A) A                   
              -0.3604                          0.0066                     
 -0.0342       38 (A) B                  ->    39 (A) B                   
              -0.3604                          0.0066                     
  0.0173       35 (A) A                  ->    67 (A) A                   
              -0.4754                          0.9003                     
  0.0173       35 (A) B                  ->    67 (A) B                   
              -0.4754                          0.9003                     

 Amplitude    Orbitals with energies
 -0.0832       35 (A) A      35 (A) B    ->    39 (A) A      39 (A) B     
              -0.4754       -0.4754            0.0066        0.0066       
  0.0832       35 (A) A      35 (A) B    ->    39 (A) B      39 (A) A     
              -0.4754       -0.4754            0.0066        0.0066       
  0.0832       35 (A) B      35 (A) A    ->    39 (A) A      39 (A) B     
              -0.4754       -0.4754            0.0066        0.0066       
 -0.0832       35 (A) B      35 (A) A    ->    39 (A) B      39 (A) A     
              -0.4754       -0.4754            0.0066        0.0066       

 Computing CCSD intemediates for later calculations in double precision
 Finished.

Running a double precision version
           CCSD Lambda amplitudes will be solved using DIIS.
           Start     Size      MaxIter   EConv     LConv     
           3         7         100       1.00e-07  1.00e-05  
 ------------------------------------------------------------------------------
            Enorm      Ldiff       Comment
 ------------------------------------------------------------------------------
     1     5.18e-02   4.01e-02     
     2     1.25e-02   5.15e-03     
     3     5.71e-03   2.41e-03     
     4     3.09e-03   1.21e-03     Switched to DIIS steps.
     5     1.08e-03   7.70e-04     
     6     5.16e-04   2.32e-04     
     7     2.20e-04   6.51e-05     
     8     1.00e-04   8.82e-06     
     9     4.16e-05   1.25e-09     
    10     2.00e-05   4.46e-07     
    11     8.51e-06   6.52e-07     
    12     4.48e-06   3.09e-08     
    13     2.28e-06   2.20e-08     
    14     1.02e-06   5.63e-08     
    15     5.14e-07   5.80e-08     
    16     2.22e-07   1.13e-08     
    17     1.21e-07   1.49e-08     
    18     6.15e-08   1.05e-08     
 ------------------------------------------------------------------------------
                                   CCSD Lambda converged.

 Computing density matrices in double precision...
           Orbital response amplitudes will be solved using DIIS.
           Start     Size      MaxIter   EConv     LConv     
           3         7         100       1.00e-06  1.00e-06  
 ------------------------------------------------------------------------------
            Enorm      Ldiff       Comment
 ------------------------------------------------------------------------------
     1     7.53e-02   1.75e-02     
     2     5.01e-02   2.82e-03     
     3     8.25e-02   1.55e-02     
     4     1.32e-02   2.87e-02     Switched to DIIS steps.
     5     2.67e-03   4.31e-03     
     6     8.02e-04   2.45e-04     
     7     3.60e-04   9.25e-05     
     8     6.53e-05   5.01e-05     
     9     1.45e-05   1.10e-05     
    10     1.01e-05   2.02e-06     
    11     2.38e-06   1.17e-06     
    12     5.89e-07   1.43e-07     
 ------------------------------------------------------------------------------
                                   Orbital response converged.

 Computing density matrices... Done.
 CCSD calculation:   CPU 748.22 s  wall 136.70 s

 Transferring MO TPDM to AO TPDM
 Transferring g2_o1o1o1o1
 Transferring g2_o1o1o1v1
 Transferring g2_o1o1v1v1
 Transferring g2_o1v1o1v1
 Transferring g2_o1v1v1v1
 Transferring g2_v1v1v1v1
 Adding separable TPDM
 Computing TPDM gradient
 --------------------------------------------------------
 2e gradient
  Atom          X               Y               Z
 --------------------------------------------------------
    1        -44.028044        7.541527        0.000002  
    2         11.060390      -19.660151       -0.000002  
    3         28.957017       14.864548        0.000001  
    4          4.010637       -2.745924       -0.000000  
 --------------------------------------------------------
 --------------------------------------------------------
 Final gradient
  Atom          X               Y               Z
 --------------------------------------------------------
    1        -44.028044        7.541527        0.000002  
    2         11.060390      -19.660151       -0.000002  
    3         28.957017       14.864548        0.000001  
    4          4.010637       -2.745924       -0.000000  
 --------------------------------------------------------
 Analytic gradient from two-electron contribution:   CPU 169.00 s  wall 34.04 s

 Total ccman2 time:   CPU 957.50 s  wall 178.61 s


 --------------------------------------------------------------

                    Orbital Energies (a.u.)
 --------------------------------------------------------------

 Alpha MOs
 -- Occupied --
********-180.8829-169.6897-169.6885-169.6885 -80.0117 -37.9366 -33.1255
-33.1200 -33.1199 -24.3097 -24.3079 -24.3078 -24.3025 -24.3025 -15.6318
 -7.5529  -7.2531  -5.4879  -5.4744  -5.4742  -5.4459  -5.4456  -5.4445
 -2.4118  -2.4055  -2.4053  -2.3898  -2.3898  -1.1613  -0.8575  -0.7363
 -0.5735  -0.5152  -0.4754  -0.4017  -0.3659  -0.3604
 -- Virtual --
  0.0066   0.0408   0.0533   0.0781   0.0913   0.0944   0.1084   0.1709
  0.2107   0.2253   0.2378   0.2382   0.2972   0.3273   0.3285   0.3576
  0.3906   0.3942   0.4904   0.5497   0.5815   0.5873   0.6081   0.6156
  0.6503   0.8025   0.8126   0.8295   0.9003   0.9043   0.9969   1.0711
  1.0822   1.1722   1.2962   1.4364   1.5343   1.5559   1.5875   1.6664
  1.7007   1.8147   1.8267   1.9499   2.2925   2.2967   2.4222   2.4292
  2.5899   2.8705   2.9811   4.2503   4.2798   4.4536   4.4794   4.4911
  4.5148   4.5410   4.7357   4.8364   6.5263   6.5442   6.5637   7.5844
 14.7454  14.8138  14.9156  28.9353  29.5219  29.5361  29.5508  29.8708
 29.8755  29.8826  29.8958  29.9857  36.6903 130.5817 130.5926 130.6112
154.3228 166.20421912.2418
 --------------------------------------------------------------

          Ground-State Mulliken Net Atomic Charges

     Atom                 Charge (a.u.)
  ----------------------------------------
      1 I                     0.100240
      2 N                    -0.342946
      3 P                     0.306030
      4 H                    -0.063324
  ----------------------------------------
  Sum of atomic charges =    -0.000000

 -----------------------------------------------------------------
                    Cartesian Multipole Moments
 -----------------------------------------------------------------
    Charge (ESU x 10^10)
                 0.0000
    Dipole Moment (Debye)
         X      -1.2792      Y      -1.1982      Z      -0.0000
       Tot       1.7527
    Quadrupole Moments (Debye-Ang)
        XX     -39.9619     XY       0.3303     YY     -51.5756
        XZ       0.0000     YZ       0.0000     ZZ     -47.7134
    Octopole Moments (Debye-Ang^2)
       XXX      26.5181    XXY      -3.6362    XYY      18.0013
       YYY      -2.4417    XXZ       0.0000    XYZ      -0.0000
       YYZ      -0.0000    XZZ      10.3180    YZZ      -0.4219
       ZZZ      -0.0000
    Hexadecapole Moments (Debye-Ang^3)
      XXXX    -600.6962   XXXY      -6.2032   XXYY    -137.5569
      XYYY      -2.5167   YYYY    -109.4897   XXXZ       0.0000
      XXYZ       0.0000   XYYZ       0.0000   YYYZ       0.0000
      XXZZ    -119.4227   XYZZ      -0.5135   YYZZ     -28.5025
      XZZZ       0.0000   YZZZ       0.0000   ZZZZ     -65.9684
 -----------------------------------------------------------------
 DrvMan completing analytic gradient of the correlated energy
 Correlated dipole moment
            1
    1  -0.5032698
    2  -0.4714050
    3  -0.0000000
 Energy read as -7313.047241459
 Full Analytical Gradient: (in a.u., or Hartree/Bohr)
             1             2             3             4
    1    0.00005644   -0.00006789   -0.00018699    0.00019844
    2   -0.00002332   -0.00001137    0.00025334   -0.00021866
    3   -0.00000002    0.00000002   -0.00000000    0.00000000
 Gradient time:  CPU 0.88 s  wall 0.85 s
 ----------------------------------------------------------------
             Standard Nuclear Orientation (Angstroms)
    I     Atom           X                Y                Z
 ----------------------------------------------------------------
    1      I       0.8536020547    -0.0348786877    -0.0000000000
    2      N      -1.0879500110     0.7774777547     0.0000000000
    3      P      -2.2872673574    -0.2862964723    -0.0000000000
    4      H      -3.3172484629     0.7006732474     0.0000000000
 ----------------------------------------------------------------
 Nuclear Repulsion Energy =   275.3038255254 hartrees
 There are       38 alpha and       38 beta electrons

                       Distance Matrix (Angstroms)
             I (  1)   N (  2)   P (  3)
   N (  2)  2.104649
   P (  3)  3.150916  1.603115
   H (  4)  4.235213  2.230621  1.426524

 Requested basis set is 6-311++G(d,p)
 There are 48 shells and 121 basis functions
 A cutoff of  1.0D-14 yielded   1033 shell pairs
 There are      6931 function pairs (      7792 Cartesian)
 Smallest overlap matrix eigenvalue = 1.93E-03
 Guess MOs from SCF MO coefficient file

 -----------------------------------------------------------------------
  General SCF calculation program by
  Eric Jon Sundstrom, Paul Horn, Yuezhi Mao, Dmitri Zuev, Alec White,
  David Stuck, Shaama M.S., Shane Yost, Joonho Lee, David Small,
  Daniel Levine, Susi Lehtola, Hugh Burton, Evgeny Epifanovsky
 -----------------------------------------------------------------------
 Hartree-Fock
 using 6 threads for integral computing
 -------------------------------------------------------
 OpenMP Integral computing Module                
 Release: version 2.0, May 2017, Q-Chem Inc. Pleasanton 
 -------------------------------------------------------
 A restricted SCF calculation will be
 performed using DIIS
 SCF converges when DIIS error is below 1.0e-08
 ---------------------------------------
  Cycle       Energy         DIIS error
 ---------------------------------------
    1   -7312.5217884679      1.18e-05  
    2   -7312.5217887394      2.65e-06  
    3   -7312.5217887554      1.82e-06  
    4   -7312.5217887619      5.30e-07  
    5   -7312.5217887629      1.17e-07  
    6   -7312.5217887630      5.24e-08  
    7   -7312.5217887628      1.96e-08  
    8   -7312.5217887628      8.60e-09  Convergence criterion met
 ---------------------------------------
 SCF time:   CPU 4.51s  wall 1.00s 
 SCF   energy in the final basis set =    -7312.5217887628
 Total energy in the final basis set =    -7312.5217887628


 ------------------------------------------------------------------------------

   CCMAN2: suite of methods based on coupled cluster
           and equation of motion theories.

   Components:
   * libvmm-1.3-trunk
     by Evgeny Epifanovsky, Ilya Kaliman.
   * libtensor-2.5-trunk
     by Evgeny Epifanovsky, Michael Wormit, Dmitry Zuev, Sam Manzer, 
        Ilya Kaliman.
   * libcc-2.5-trunk
     by Evgeny Epifanovsky, Arik Landau, Tomasz Kus, Kirill Khistyaev, 
        Dmitry Zuev, Prashant Manohar, Xintian Feng, Anna Krylov, 
        Matthew Goldey, Alec White, Thomas Jagau, Kaushik Nanda, 
        Anastasia Gunina, Alexander Kunitsa, Joonho Lee.

   CCMAN original authors:
   Anna I. Krylov, C. David Sherrill, Steven R. Gwaltney,
   Edward F. C. Byrd (2000)
   Sergey V. Levchenko, Lyudmila V. Slipchenko, Tao Wang,
   Ana-Maria C. Cristian (2003)
   Piotr A. Pieniazek, C. Melania Oana, Evgeny Epifanovsky (2007)
   Prashant Manohar (2009)

 ------------------------------------------------------------------------------


 Allocating and initializing 30808MB of RAM...
 Calculation will run on 6 cores.


 Alpha MOs, Restricted
 -- Occupied --                  
******* -180.88 -169.69 -169.69 -169.69  -80.01  -37.94  -33.13
  1 A     2 A     3 A     4 A     5 A     6 A     7 A     8 A                  
-33.120 -33.120 -24.310 -24.308 -24.308 -24.303 -24.303 -15.632
  9 A    10 A    11 A    12 A    13 A    14 A    15 A    16 A                  
 -7.553  -7.253  -5.488  -5.474  -5.474  -5.446  -5.446  -5.445
 17 A    18 A    19 A    20 A    21 A    22 A    23 A    24 A                  
 -2.412  -2.406  -2.405  -2.390  -2.390  -1.161  -0.857  -0.736
 25 A    26 A    27 A    28 A    29 A    30 A    31 A    32 A                  
 -0.573  -0.515  -0.475  -0.402  -0.366  -0.360
 33 A    34 A    35 A    36 A    37 A    38 A                                  
 -- Virtual --                   
  0.007   0.041   0.053   0.078   0.091   0.094   0.108   0.171
 39 A    40 A    41 A    42 A    43 A    44 A    45 A    46 A                  
  0.211   0.225   0.238   0.238   0.297   0.327   0.329   0.358
 47 A    48 A    49 A    50 A    51 A    52 A    53 A    54 A                  
  0.391   0.394   0.490   0.550   0.581   0.587   0.608   0.616
 55 A    56 A    57 A    58 A    59 A    60 A    61 A    62 A                  
  0.650   0.802   0.813   0.830   0.900   0.904   0.997   1.070
 63 A    64 A    65 A    66 A    67 A    68 A    69 A    70 A                  
  1.082   1.172   1.296   1.436   1.534   1.556   1.587   1.666
 71 A    72 A    73 A    74 A    75 A    76 A    77 A    78 A                  
  1.700   1.815   1.827   1.950   2.293   2.295   2.422   2.429
 79 A    80 A    81 A    82 A    83 A    84 A    85 A    86 A                  
  2.590   2.870   2.981   4.250   4.280   4.453   4.479   4.491
 87 A    88 A    89 A    90 A    91 A    92 A    93 A    94 A                  
  4.515   4.541   4.736   4.836   6.526   6.544   6.564   7.584
 95 A    96 A    97 A    98 A    99 A   100 A   101 A   102 A                  
 14.745  14.813  14.916  28.935  29.522  29.536  29.551  29.871
103 A   104 A   105 A   106 A   107 A   108 A   109 A   110 A                  
 29.876  29.883  29.896  29.986  36.690 130.582 130.593 130.611
111 A   112 A   113 A   114 A   115 A   116 A   117 A   118 A                  
154.323 166.2031912.242
119 A   120 A   121 A                                                          

 Beta MOs, Restricted
 -- Occupied --                  
******* -180.88 -169.69 -169.69 -169.69  -80.01  -37.94  -33.13
  1 A     2 A     3 A     4 A     5 A     6 A     7 A     8 A                  
-33.120 -33.120 -24.310 -24.308 -24.308 -24.303 -24.303 -15.632
  9 A    10 A    11 A    12 A    13 A    14 A    15 A    16 A                  
 -7.553  -7.253  -5.488  -5.474  -5.474  -5.446  -5.446  -5.445
 17 A    18 A    19 A    20 A    21 A    22 A    23 A    24 A                  
 -2.412  -2.406  -2.405  -2.390  -2.390  -1.161  -0.857  -0.736
 25 A    26 A    27 A    28 A    29 A    30 A    31 A    32 A                  
 -0.573  -0.515  -0.475  -0.402  -0.366  -0.360
 33 A    34 A    35 A    36 A    37 A    38 A                                  
 -- Virtual --                   
  0.007   0.041   0.053   0.078   0.091   0.094   0.108   0.171
 39 A    40 A    41 A    42 A    43 A    44 A    45 A    46 A                  
  0.211   0.225   0.238   0.238   0.297   0.327   0.329   0.358
 47 A    48 A    49 A    50 A    51 A    52 A    53 A    54 A                  
  0.391   0.394   0.490   0.550   0.581   0.587   0.608   0.616
 55 A    56 A    57 A    58 A    59 A    60 A    61 A    62 A                  
  0.650   0.802   0.813   0.830   0.900   0.904   0.997   1.070
 63 A    64 A    65 A    66 A    67 A    68 A    69 A    70 A                  
  1.082   1.172   1.296   1.436   1.534   1.556   1.587   1.666
 71 A    72 A    73 A    74 A    75 A    76 A    77 A    78 A                  
  1.700   1.815   1.827   1.950   2.293   2.295   2.422   2.429
 79 A    80 A    81 A    82 A    83 A    84 A    85 A    86 A                  
  2.590   2.870   2.981   4.250   4.280   4.453   4.479   4.491
 87 A    88 A    89 A    90 A    91 A    92 A    93 A    94 A                  
  4.515   4.541   4.736   4.836   6.526   6.544   6.564   7.584
 95 A    96 A    97 A    98 A    99 A   100 A   101 A   102 A                  
 14.745  14.813  14.916  28.935  29.522  29.536  29.551  29.871
103 A   104 A   105 A   106 A   107 A   108 A   109 A   110 A                  
 29.876  29.883  29.896  29.986  36.690 130.582 130.593 130.611
111 A   112 A   113 A   114 A   115 A   116 A   117 A   118 A                  
154.323 166.2031912.242
119 A   120 A   121 A                                                          

 Occupation and symmetry of molecular orbitals

 Point group: C1 (1 irreducible representation).

                           A     All 
 -------------------------------------
 All molecular orbitals:
  - Alpha                  121   121 
  - Beta                   121   121 
 -------------------------------------
 Alpha orbitals:
  - Frozen occupied        24    24  
  - Active occupied        14    14  
  - Active virtual         83    83  
  - Frozen virtual         0     0   
 -------------------------------------
 Beta orbitals:
  - Frozen occupied        24    24  
  - Active occupied        14    14  
  - Active virtual         83    83  
  - Frozen virtual         0     0   
 -------------------------------------

 Import integrals:   CPU 0.00 s  wall 0.00 s

 Import integrals:   CPU 31.83 s  wall 5.92 s

 MP2 amplitudes:   CPU 0.05 s  wall 0.03 s

Running a double precision version
           CCSD T amplitudes will be solved using DIIS.

           Start     Size      MaxIter   EConv     TConv     
           3         7         100       1.00e-07  1.00e-05  
 ------------------------------------------------------------------------------
           Energy (a.u.)   Ediff      Tdiff       Comment
 ------------------------------------------------------------------------------
         -7313.03360518                           
     1   -7313.02360544   1.00e-02   7.02e-01     
     2   -7313.04492044   2.13e-02   1.12e-01     
     3   -7313.04388659   1.03e-03   5.03e-02     
     4   -7313.04631499   2.43e-03   1.41e-02     Switched to DIIS steps.
     5   -7313.04720290   8.88e-04   1.34e-02     
     6   -7313.04722805   2.51e-05   2.45e-03     
     7   -7313.04723433   6.28e-06   1.21e-03     
     8   -7313.04724071   6.38e-06   4.68e-04     
     9   -7313.04724117   4.60e-07   2.39e-04     
    10   -7313.04724132   1.51e-07   9.34e-05     
    11   -7313.04724123   9.19e-08   5.19e-05     
    12   -7313.04724129   5.38e-08   1.47e-05     
    13   -7313.04724132   3.56e-08   8.18e-06     
 ------------------------------------------------------------------------------
         -7313.04724132                           CCSD T converged.

End of double precision
 SCF energy                 = -7312.52178876
 MP2 energy                 = -7313.03360518
 CCSD correlation energy     =    -0.52545256
 CCSD total energy           = -7313.04724132

 CCSD  T1^2 = 0.0120  T2^2 = 0.2353  Leading amplitudes:

 Amplitude    Orbitals with energies
 -0.0342       38 (A) A                  ->    39 (A) A                   
              -0.3604                          0.0066                     
 -0.0342       38 (A) B                  ->    39 (A) B                   
              -0.3604                          0.0066                     
 -0.0173       35 (A) A                  ->    67 (A) A                   
              -0.4754                          0.9003                     
 -0.0173       35 (A) B                  ->    67 (A) B                   
              -0.4754                          0.9003                     

 Amplitude    Orbitals with energies
 -0.0832       35 (A) A      35 (A) B    ->    39 (A) A      39 (A) B     
              -0.4754       -0.4754            0.0066        0.0066       
  0.0832       35 (A) A      35 (A) B    ->    39 (A) B      39 (A) A     
              -0.4754       -0.4754            0.0066        0.0066       
  0.0832       35 (A) B      35 (A) A    ->    39 (A) A      39 (A) B     
              -0.4754       -0.4754            0.0066        0.0066       
 -0.0832       35 (A) B      35 (A) A    ->    39 (A) B      39 (A) A     
              -0.4754       -0.4754            0.0066        0.0066       

 Computing CCSD intemediates for later calculations in double precision
 Finished.

Running a double precision version
           CCSD Lambda amplitudes will be solved using DIIS.
           Start     Size      MaxIter   EConv     LConv     
           3         7         100       1.00e-07  1.00e-05  
 ------------------------------------------------------------------------------
            Enorm      Ldiff       Comment
 ------------------------------------------------------------------------------
     1     5.18e-02   4.01e-02     
     2     1.25e-02   5.15e-03     
     3     5.71e-03   2.41e-03     
     4     3.09e-03   1.21e-03     Switched to DIIS steps.
     5     1.08e-03   7.70e-04     
     6     5.16e-04   2.32e-04     
     7     2.20e-04   6.51e-05     
     8     1.00e-04   8.81e-06     
     9     4.16e-05   3.40e-10     
    10     2.00e-05   4.45e-07     
    11     8.52e-06   6.52e-07     
    12     4.48e-06   3.03e-08     
    13     2.28e-06   2.22e-08     
    14     1.02e-06   5.65e-08     
    15     5.14e-07   5.80e-08     
    16     2.22e-07   1.12e-08     
    17     1.21e-07   1.49e-08     
    18     6.15e-08   1.05e-08     
 ------------------------------------------------------------------------------
                                   CCSD Lambda converged.

 Computing density matrices in double precision...
           Orbital response amplitudes will be solved using DIIS.
           Start     Size      MaxIter   EConv     LConv     
           3         7         100       1.00e-06  1.00e-06  
 ------------------------------------------------------------------------------
            Enorm      Ldiff       Comment
 ------------------------------------------------------------------------------
     1     7.53e-02   1.75e-02     
     2     5.00e-02   2.80e-03     
     3     8.24e-02   1.55e-02     
     4     1.32e-02   2.87e-02     Switched to DIIS steps.
     5     2.67e-03   4.31e-03     
     6     8.02e-04   2.46e-04     
     7     3.60e-04   9.25e-05     
     8     6.50e-05   5.02e-05     
     9     1.43e-05   1.09e-05     
    10     1.01e-05   2.00e-06     
    11     2.38e-06   1.17e-06     
    12     5.88e-07   1.44e-07     
 ------------------------------------------------------------------------------
                                   Orbital response converged.

 Computing density matrices... Done.
 CCSD calculation:   CPU 746.60 s  wall 136.29 s

 Transferring MO TPDM to AO TPDM
 Transferring g2_o1o1o1o1
 Transferring g2_o1o1o1v1
 Transferring g2_o1o1v1v1
 Transferring g2_o1v1o1v1
 Transferring g2_o1v1v1v1
 Transferring g2_v1v1v1v1
 Adding separable TPDM
 Computing TPDM gradient
 --------------------------------------------------------
 2e gradient
  Atom          X               Y               Z
 --------------------------------------------------------
    1        -44.028453        7.541072        0.000000  
    2         11.058703      -19.658116       -0.000000  
    3         28.953129       14.857455        0.000000  
    4          4.016621       -2.740411       -0.000000  
 --------------------------------------------------------
 --------------------------------------------------------
 Final gradient
  Atom          X               Y               Z
 --------------------------------------------------------
    1        -44.028453        7.541072        0.000000  
    2         11.058703      -19.658116       -0.000000  
    3         28.953129       14.857455        0.000000  
    4          4.016621       -2.740411       -0.000000  
 --------------------------------------------------------
 Analytic gradient from two-electron contribution:   CPU 168.23 s  wall 33.56 s

 Total ccman2 time:   CPU 951.60 s  wall 177.08 s


 --------------------------------------------------------------

                    Orbital Energies (a.u.)
 --------------------------------------------------------------

 Alpha MOs
 -- Occupied --
********-180.8830-169.6898-169.6886-169.6885 -80.0118 -37.9367 -33.1256
-33.1200 -33.1199 -24.3098 -24.3079 -24.3078 -24.3026 -24.3026 -15.6318
 -7.5530  -7.2531  -5.4879  -5.4744  -5.4743  -5.4460  -5.4456  -5.4446
 -2.4119  -2.4055  -2.4054  -2.3898  -2.3898  -1.1613  -0.8575  -0.7361
 -0.5734  -0.5153  -0.4754  -0.4017  -0.3659  -0.3604
 -- Virtual --
  0.0066   0.0408   0.0533   0.0781   0.0913   0.0944   0.1084   0.1709
  0.2106   0.2253   0.2377   0.2382   0.2971   0.3274   0.3285   0.3576
  0.3906   0.3942   0.4904   0.5497   0.5815   0.5873   0.6081   0.6155
  0.6503   0.8025   0.8125   0.8296   0.9003   0.9043   0.9969   1.0705
  1.0822   1.1722   1.2963   1.4363   1.5343   1.5559   1.5874   1.6658
  1.7000   1.8147   1.8271   1.9498   2.2925   2.2953   2.4221   2.4291
  2.5895   2.8705   2.9809   4.2503   4.2797   4.4535   4.4794   4.4911
  4.5147   4.5409   4.7357   4.8363   6.5262   6.5442   6.5636   7.5838
 14.7453  14.8133  14.9155  28.9352  29.5219  29.5361  29.5508  29.8708
 29.8755  29.8826  29.8957  29.9857  36.6903 130.5817 130.5926 130.6111
154.3227 166.20351912.2417
 --------------------------------------------------------------

          Ground-State Mulliken Net Atomic Charges

     Atom                 Charge (a.u.)
  ----------------------------------------
      1 I                     0.100416
      2 N                    -0.342911
      3 P                     0.305870
      4 H                    -0.063376
  ----------------------------------------
  Sum of atomic charges =    -0.000000

 -----------------------------------------------------------------
                    Cartesian Multipole Moments
 -----------------------------------------------------------------
    Charge (ESU x 10^10)
                 0.0000
    Dipole Moment (Debye)
         X      -1.2761      Y      -1.1991      Z      -0.0000
       Tot       1.7510
    Quadrupole Moments (Debye-Ang)
        XX     -39.9700     XY       0.3334     YY     -51.5774
        XZ       0.0000     YZ       0.0000     ZZ     -47.7143
    Octopole Moments (Debye-Ang^2)
       XXX      26.5718    XXY      -3.6480    XYY      18.0099
       YYY      -2.4456    XXZ      -0.0000    XYZ      -0.0000
       YYZ      -0.0000    XZZ      10.3253    YZZ      -0.4233
       ZZZ      -0.0000
    Hexadecapole Moments (Debye-Ang^3)
      XXXX    -600.9591   XXXY      -6.1543   XXYY    -137.5874
      XYYY      -2.4988   YYYY    -109.4959   XXXZ       0.0000
      XXYZ       0.0000   XYYZ       0.0000   YYYZ       0.0000
      XXZZ    -119.4513   XYZZ      -0.5073   YYZZ     -28.5035
      XZZZ       0.0000   YZZZ       0.0000   ZZZZ     -65.9686
 -----------------------------------------------------------------
 DrvMan completing analytic gradient of the correlated energy
 Correlated dipole moment
            1
    1  -0.5020465
    2  -0.4717528
    3  -0.0000000
 Energy read as -7313.047241322
 Full Analytical Gradient: (in a.u., or Hartree/Bohr)
             1             2             3             4
    1    0.00007726    0.00002559    0.00016687   -0.00026971
    2   -0.00002360   -0.00002658   -0.00005994    0.00011012
    3   -0.00000000    0.00000000   -0.00000000    0.00000000
 Gradient time:  CPU 0.77 s  wall 0.79 s
 ----------------------------------------------------------------
             Standard Nuclear Orientation (Angstroms)
    I     Atom           X                Y                Z
 ----------------------------------------------------------------
    1      I       0.8536020547    -0.0348786877    -0.0000000000
    2      N      -1.0879500110     0.7774777547     0.0000000000
    3      P      -2.2872673574    -0.2862964723    -0.0000000000
    4      H      -3.3162484629     0.7016732474     0.0000000000
 ----------------------------------------------------------------
 Nuclear Repulsion Energy =   275.3059785437 hartrees
 There are       38 alpha and       38 beta electrons

                       Distance Matrix (Angstroms)
             I (  1)   N (  2)   P (  3)
   N (  2)  2.104649
   P (  3)  3.150916  1.603115
   H (  4)  4.234402  2.229587  1.426494

 Requested basis set is 6-311++G(d,p)
 There are 48 shells and 121 basis functions
 A cutoff of  1.0D-14 yielded   1033 shell pairs
 There are      6931 function pairs (      7792 Cartesian)
 Smallest overlap matrix eigenvalue = 1.93E-03
 Guess MOs from SCF MO coefficient file

 -----------------------------------------------------------------------
  General SCF calculation program by
  Eric Jon Sundstrom, Paul Horn, Yuezhi Mao, Dmitri Zuev, Alec White,
  David Stuck, Shaama M.S., Shane Yost, Joonho Lee, David Small,
  Daniel Levine, Susi Lehtola, Hugh Burton, Evgeny Epifanovsky
 -----------------------------------------------------------------------
 Hartree-Fock
 using 6 threads for integral computing
 -------------------------------------------------------
 OpenMP Integral computing Module                
 Release: version 2.0, May 2017, Q-Chem Inc. Pleasanton 
 -------------------------------------------------------
 A restricted SCF calculation will be
 performed using DIIS
 SCF converges when DIIS error is below 1.0e-08
 ---------------------------------------
  Cycle       Energy         DIIS error
 ---------------------------------------
    1   -7312.5217793156      4.98e-06  
    2   -7312.5217793809      1.55e-06  
    3   -7312.5217793869      1.14e-06  
    4   -7312.5217793896      2.86e-07  
    5   -7312.5217793899      6.07e-08  
    6   -7312.5217793900      2.54e-08  
    7   -7312.5217793900      9.85e-09  Convergence criterion met
 ---------------------------------------
 SCF time:   CPU 4.02s  wall 1.00s 
 SCF   energy in the final basis set =    -7312.5217793900
 Total energy in the final basis set =    -7312.5217793900


 ------------------------------------------------------------------------------

   CCMAN2: suite of methods based on coupled cluster
           and equation of motion theories.

   Components:
   * libvmm-1.3-trunk
     by Evgeny Epifanovsky, Ilya Kaliman.
   * libtensor-2.5-trunk
     by Evgeny Epifanovsky, Michael Wormit, Dmitry Zuev, Sam Manzer, 
        Ilya Kaliman.
   * libcc-2.5-trunk
     by Evgeny Epifanovsky, Arik Landau, Tomasz Kus, Kirill Khistyaev, 
        Dmitry Zuev, Prashant Manohar, Xintian Feng, Anna Krylov, 
        Matthew Goldey, Alec White, Thomas Jagau, Kaushik Nanda, 
        Anastasia Gunina, Alexander Kunitsa, Joonho Lee.

   CCMAN original authors:
   Anna I. Krylov, C. David Sherrill, Steven R. Gwaltney,
   Edward F. C. Byrd (2000)
   Sergey V. Levchenko, Lyudmila V. Slipchenko, Tao Wang,
   Ana-Maria C. Cristian (2003)
   Piotr A. Pieniazek, C. Melania Oana, Evgeny Epifanovsky (2007)
   Prashant Manohar (2009)

 ------------------------------------------------------------------------------


 Allocating and initializing 30808MB of RAM...
 Calculation will run on 6 cores.


 Alpha MOs, Restricted
 -- Occupied --                  
******* -180.88 -169.69 -169.69 -169.69  -80.01  -37.94  -33.13
  1 A     2 A     3 A     4 A     5 A     6 A     7 A     8 A                  
-33.120 -33.120 -24.310 -24.308 -24.308 -24.303 -24.303 -15.632
  9 A    10 A    11 A    12 A    13 A    14 A    15 A    16 A                  
 -7.553  -7.253  -5.488  -5.474  -5.474  -5.446  -5.446  -5.445
 17 A    18 A    19 A    20 A    21 A    22 A    23 A    24 A                  
 -2.412  -2.405  -2.405  -2.390  -2.390  -1.161  -0.857  -0.736
 25 A    26 A    27 A    28 A    29 A    30 A    31 A    32 A                  
 -0.573  -0.515  -0.475  -0.402  -0.366  -0.360
 33 A    34 A    35 A    36 A    37 A    38 A                                  
 -- Virtual --                   
  0.007   0.041   0.053   0.078   0.091   0.094   0.108   0.171
 39 A    40 A    41 A    42 A    43 A    44 A    45 A    46 A                  
  0.211   0.225   0.238   0.238   0.297   0.327   0.329   0.358
 47 A    48 A    49 A    50 A    51 A    52 A    53 A    54 A                  
  0.391   0.394   0.490   0.550   0.581   0.587   0.608   0.616
 55 A    56 A    57 A    58 A    59 A    60 A    61 A    62 A                  
  0.650   0.802   0.813   0.830   0.900   0.904   0.997   1.070
 63 A    64 A    65 A    66 A    67 A    68 A    69 A    70 A                  
  1.082   1.172   1.296   1.436   1.534   1.556   1.587   1.666
 71 A    72 A    73 A    74 A    75 A    76 A    77 A    78 A                  
  1.700   1.815   1.827   1.950   2.293   2.295   2.422   2.429
 79 A    80 A    81 A    82 A    83 A    84 A    85 A    86 A                  
  2.590   2.870   2.981   4.250   4.280   4.453   4.479   4.491
 87 A    88 A    89 A    90 A    91 A    92 A    93 A    94 A                  
  4.515   4.541   4.736   4.836   6.526   6.544   6.564   7.584
 95 A    96 A    97 A    98 A    99 A   100 A   101 A   102 A                  
 14.745  14.813  14.915  28.935  29.522  29.536  29.551  29.871
103 A   104 A   105 A   106 A   107 A   108 A   109 A   110 A                  
 29.876  29.883  29.896  29.986  36.690 130.582 130.593 130.611
111 A   112 A   113 A   114 A   115 A   116 A   117 A   118 A                  
154.323 166.2041912.242
119 A   120 A   121 A                                                          

 Beta MOs, Restricted
 -- Occupied --                  
******* -180.88 -169.69 -169.69 -169.69  -80.01  -37.94  -33.13
  1 A     2 A     3 A     4 A     5 A     6 A     7 A     8 A                  
-33.120 -33.120 -24.310 -24.308 -24.308 -24.303 -24.303 -15.632
  9 A    10 A    11 A    12 A    13 A    14 A    15 A    16 A                  
 -7.553  -7.253  -5.488  -5.474  -5.474  -5.446  -5.446  -5.445
 17 A    18 A    19 A    20 A    21 A    22 A    23 A    24 A                  
 -2.412  -2.405  -2.405  -2.390  -2.390  -1.161  -0.857  -0.736
 25 A    26 A    27 A    28 A    29 A    30 A    31 A    32 A                  
 -0.573  -0.515  -0.475  -0.402  -0.366  -0.360
 33 A    34 A    35 A    36 A    37 A    38 A                                  
 -- Virtual --                   
  0.007   0.041   0.053   0.078   0.091   0.094   0.108   0.171
 39 A    40 A    41 A    42 A    43 A    44 A    45 A    46 A                  
  0.211   0.225   0.238   0.238   0.297   0.327   0.329   0.358
 47 A    48 A    49 A    50 A    51 A    52 A    53 A    54 A                  
  0.391   0.394   0.490   0.550   0.581   0.587   0.608   0.616
 55 A    56 A    57 A    58 A    59 A    60 A    61 A    62 A                  
  0.650   0.802   0.813   0.830   0.900   0.904   0.997   1.070
 63 A    64 A    65 A    66 A    67 A    68 A    69 A    70 A                  
  1.082   1.172   1.296   1.436   1.534   1.556   1.587   1.666
 71 A    72 A    73 A    74 A    75 A    76 A    77 A    78 A                  
  1.700   1.815   1.827   1.950   2.293   2.295   2.422   2.429
 79 A    80 A    81 A    82 A    83 A    84 A    85 A    86 A                  
  2.590   2.870   2.981   4.250   4.280   4.453   4.479   4.491
 87 A    88 A    89 A    90 A    91 A    92 A    93 A    94 A                  
  4.515   4.541   4.736   4.836   6.526   6.544   6.564   7.584
 95 A    96 A    97 A    98 A    99 A   100 A   101 A   102 A                  
 14.745  14.813  14.915  28.935  29.522  29.536  29.551  29.871
103 A   104 A   105 A   106 A   107 A   108 A   109 A   110 A                  
 29.876  29.883  29.896  29.986  36.690 130.582 130.593 130.611
111 A   112 A   113 A   114 A   115 A   116 A   117 A   118 A                  
154.323 166.2041912.242
119 A   120 A   121 A                                                          

 Occupation and symmetry of molecular orbitals

 Point group: C1 (1 irreducible representation).

                           A     All 
 -------------------------------------
 All molecular orbitals:
  - Alpha                  121   121 
  - Beta                   121   121 
 -------------------------------------
 Alpha orbitals:
  - Frozen occupied        24    24  
  - Active occupied        14    14  
  - Active virtual         83    83  
  - Frozen virtual         0     0   
 -------------------------------------
 Beta orbitals:
  - Frozen occupied        24    24  
  - Active occupied        14    14  
  - Active virtual         83    83  
  - Frozen virtual         0     0   
 -------------------------------------

 Import integrals:   CPU 0.00 s  wall 0.00 s

 Import integrals:   CPU 31.36 s  wall 5.42 s

 MP2 amplitudes:   CPU 0.05 s  wall 0.03 s

Running a double precision version
           CCSD T amplitudes will be solved using DIIS.

           Start     Size      MaxIter   EConv     TConv     
           3         7         100       1.00e-07  1.00e-05  
 ------------------------------------------------------------------------------
           Energy (a.u.)   Ediff      Tdiff       Comment
 ------------------------------------------------------------------------------
         -7313.03360834                           
     1   -7313.02360432   1.00e-02   7.02e-01     
     2   -7313.04492103   2.13e-02   1.12e-01     
     3   -7313.04388644   1.03e-03   5.03e-02     
     4   -7313.04631510   2.43e-03   1.41e-02     Switched to DIIS steps.
     5   -7313.04720308   8.88e-04   1.34e-02     
     6   -7313.04722823   2.51e-05   2.45e-03     
     7   -7313.04723451   6.28e-06   1.21e-03     
     8   -7313.04724089   6.38e-06   4.68e-04     
     9   -7313.04724136   4.60e-07   2.39e-04     
    10   -7313.04724151   1.51e-07   9.34e-05     
    11   -7313.04724141   9.19e-08   5.19e-05     
    12   -7313.04724147   5.38e-08   1.47e-05     
    13   -7313.04724150   3.56e-08   8.18e-06     
 ------------------------------------------------------------------------------
         -7313.04724150                           CCSD T converged.

End of double precision
 SCF energy                 = -7312.52177939
 MP2 energy                 = -7313.03360834
 CCSD correlation energy     =    -0.52546211
 CCSD total energy           = -7313.04724150

 CCSD  T1^2 = 0.0120  T2^2 = 0.2354  Leading amplitudes:

 Amplitude    Orbitals with energies
 -0.0342       38 (A) A                  ->    39 (A) A                   
              -0.3604                          0.0066                     
 -0.0342       38 (A) B                  ->    39 (A) B                   
              -0.3604                          0.0066                     
  0.0173       35 (A) A                  ->    67 (A) A                   
              -0.4754                          0.9003                     
  0.0173       35 (A) B                  ->    67 (A) B                   
              -0.4754                          0.9003                     

 Amplitude    Orbitals with energies
 -0.0832       35 (A) A      35 (A) B    ->    39 (A) A      39 (A) B     
              -0.4754       -0.4754            0.0066        0.0066       
  0.0832       35 (A) A      35 (A) B    ->    39 (A) B      39 (A) A     
              -0.4754       -0.4754            0.0066        0.0066       
  0.0832       35 (A) B      35 (A) A    ->    39 (A) A      39 (A) B     
              -0.4754       -0.4754            0.0066        0.0066       
 -0.0832       35 (A) B      35 (A) A    ->    39 (A) B      39 (A) A     
              -0.4754       -0.4754            0.0066        0.0066       

 Computing CCSD intemediates for later calculations in double precision
 Finished.

Running a double precision version
           CCSD Lambda amplitudes will be solved using DIIS.
           Start     Size      MaxIter   EConv     LConv     
           3         7         100       1.00e-07  1.00e-05  
 ------------------------------------------------------------------------------
            Enorm      Ldiff       Comment
 ------------------------------------------------------------------------------
     1     5.18e-02   4.01e-02     
     2     1.25e-02   5.15e-03     
     3     5.71e-03   2.41e-03     
     4     3.09e-03   1.21e-03     Switched to DIIS steps.
     5     1.08e-03   7.71e-04     
     6     5.16e-04   2.33e-04     
     7     2.20e-04   6.51e-05     
     8     1.00e-04   8.80e-06     
     9     4.16e-05   4.75e-09     
    10     2.00e-05   4.47e-07     
    11     8.51e-06   6.51e-07     
    12     4.48e-06   3.06e-08     
    13     2.28e-06   2.22e-08     
    14     1.02e-06   5.65e-08     
    15     5.14e-07   5.80e-08     
    16     2.22e-07   1.12e-08     
    17     1.21e-07   1.49e-08     
    18     6.15e-08   1.05e-08     
 ------------------------------------------------------------------------------
                                   CCSD Lambda converged.

 Computing density matrices in double precision...
           Orbital response amplitudes will be solved using DIIS.
           Start     Size      MaxIter   EConv     LConv     
           3         7         100       1.00e-06  1.00e-06  
 ------------------------------------------------------------------------------
            Enorm      Ldiff       Comment
 ------------------------------------------------------------------------------
     1     7.53e-02   1.75e-02     
     2     5.01e-02   2.80e-03     
     3     8.24e-02   1.55e-02     
     4     1.32e-02   2.87e-02     Switched to DIIS steps.
     5     2.67e-03   4.31e-03     
     6     8.02e-04   2.46e-04     
     7     3.60e-04   9.25e-05     
     8     6.51e-05   5.03e-05     
     9     1.44e-05   1.09e-05     
    10     1.01e-05   2.00e-06     
    11     2.38e-06   1.17e-06     
    12     5.89e-07   1.44e-07     
 ------------------------------------------------------------------------------
                                   Orbital response converged.

 Computing density matrices... Done.
 CCSD calculation:   CPU 748.71 s  wall 136.71 s

 Transferring MO TPDM to AO TPDM
 Transferring g2_o1o1o1o1
 Transferring g2_o1o1o1v1
 Transferring g2_o1o1v1v1
 Transferring g2_o1v1o1v1
 Transferring g2_o1v1v1v1
 Transferring g2_v1v1v1v1
 Adding separable TPDM
 Computing TPDM gradient
 --------------------------------------------------------
 2e gradient
  Atom          X               Y               Z
 --------------------------------------------------------
    1        -44.027444        7.541406        0.000000  
    2         11.061601      -19.659557        0.000000  
    3         28.954944       14.866189        0.000000  
    4          4.010899       -2.748038       -0.000000  
 --------------------------------------------------------
 --------------------------------------------------------
 Final gradient
  Atom          X               Y               Z
 --------------------------------------------------------
    1        -44.027444        7.541406        0.000000  
    2         11.061601      -19.659557        0.000000  
    3         28.954944       14.866189        0.000000  
    4          4.010899       -2.748038       -0.000000  
 --------------------------------------------------------
 Analytic gradient from two-electron contribution:   CPU 171.71 s  wall 35.11 s

 Total ccman2 time:   CPU 956.34 s  wall 178.39 s


 --------------------------------------------------------------

                    Orbital Energies (a.u.)
 --------------------------------------------------------------

 Alpha MOs
 -- Occupied --
********-180.8830-169.6898-169.6885-169.6885 -80.0118 -37.9366 -33.1255
-33.1200 -33.1199 -24.3097 -24.3079 -24.3078 -24.3026 -24.3026 -15.6318
 -7.5530  -7.2531  -5.4879  -5.4744  -5.4742  -5.4460  -5.4456  -5.4446
 -2.4118  -2.4055  -2.4053  -2.3898  -2.3898  -1.1613  -0.8575  -0.7361
 -0.5734  -0.5153  -0.4754  -0.4017  -0.3659  -0.3604
 -- Virtual --
  0.0066   0.0408   0.0533   0.0781   0.0913   0.0944   0.1084   0.1708
  0.2107   0.2253   0.2378   0.2382   0.2971   0.3274   0.3285   0.3576
  0.3906   0.3942   0.4904   0.5497   0.5815   0.5873   0.6081   0.6155
  0.6503   0.8025   0.8125   0.8296   0.9003   0.9043   0.9969   1.0705
  1.0822   1.1722   1.2962   1.4363   1.5343   1.5559   1.5874   1.6659
  1.7003   1.8147   1.8271   1.9498   2.2925   2.2951   2.4221   2.4291
  2.5897   2.8704   2.9810   4.2503   4.2797   4.4535   4.4794   4.4911
  4.5148   4.5409   4.7357   4.8363   6.5262   6.5442   6.5637   7.5839
 14.7453  14.8133  14.9155  28.9353  29.5219  29.5361  29.5508  29.8708
 29.8755  29.8826  29.8958  29.9857  36.6903 130.5817 130.5926 130.6112
154.3228 166.20351912.2418
 --------------------------------------------------------------

          Ground-State Mulliken Net Atomic Charges

     Atom                 Charge (a.u.)
  ----------------------------------------
      1 I                     0.100247
      2 N                    -0.342712
      3 P                     0.305780
      4 H                    -0.063314
  ----------------------------------------
  Sum of atomic charges =    -0.000000

 -----------------------------------------------------------------
                    Cartesian Multipole Moments
 -----------------------------------------------------------------
    Charge (ESU x 10^10)
                -0.0000
    Dipole Moment (Debye)
         X      -1.2772      Y      -1.1996      Z      -0.0000
       Tot       1.7522
    Quadrupole Moments (Debye-Ang)
        XX     -39.9718     XY       0.3345     YY     -51.5753
        XZ       0.0000     YZ       0.0000     ZZ     -47.7145
    Octopole Moments (Debye-Ang^2)
       XXX      26.5710    XXY      -3.6497    XYY      18.0039
       YYY      -2.4490    XXZ      -0.0000    XYZ      -0.0000
       YYZ      -0.0000    XZZ      10.3239    YZZ      -0.4246
       ZZZ      -0.0000
    Hexadecapole Moments (Debye-Ang^3)
      XXXX    -600.9576   XXXY      -6.1473   XXYY    -137.5735
      XYYY      -2.4901   YYYY    -109.4957   XXXZ       0.0000
      XXYZ       0.0000   XYYZ       0.0000   YYYZ       0.0000
      XXZZ    -119.4470   XYZZ      -0.5040   YYZZ     -28.5039
      XZZZ       0.0000   YZZZ       0.0000   ZZZZ     -65.9690
 -----------------------------------------------------------------
 DrvMan completing analytic gradient of the correlated energy
 Correlated dipole moment
            1
    1  -0.5024862
    2  -0.4719463
    3  -0.0000000
 Energy read as -7313.047241504
 Full Analytical Gradient: (in a.u., or Hartree/Bohr)
             1             2             3             4
    1    0.00005435   -0.00004396    0.00018957   -0.00019997
    2   -0.00001892    0.00000307   -0.00015407    0.00016992
    3   -0.00000000    0.00000000   -0.00000000    0.00000000
 Gradient time:  CPU 0.81 s  wall 0.83 s
 ----------------------------------------------------------------
             Standard Nuclear Orientation (Angstroms)
    I     Atom           X                Y                Z
 ----------------------------------------------------------------
    1      I       0.8536020547    -0.0348786877    -0.0000000000
    2      N      -1.0879500110     0.7774777547     0.0000000000
    3      P      -2.2872673574    -0.2862964723    -0.0000000000
    4      H      -3.3162484629     0.6996732474     0.0000000000
 ----------------------------------------------------------------
 Nuclear Repulsion Energy =   275.3118763621 hartrees
 There are       38 alpha and       38 beta electrons

                       Distance Matrix (Angstroms)
             I (  1)   N (  2)   P (  3)
   N (  2)  2.104649
   P (  3)  3.150916  1.603115
   H (  4)  4.234055  2.229656  1.425110

 Requested basis set is 6-311++G(d,p)
 There are 48 shells and 121 basis functions
 A cutoff of  1.0D-14 yielded   1033 shell pairs
 There are      6931 function pairs (      7792 Cartesian)
 Smallest overlap matrix eigenvalue = 1.93E-03
 Guess MOs from SCF MO coefficient file

 -----------------------------------------------------------------------
  General SCF calculation program by
  Eric Jon Sundstrom, Paul Horn, Yuezhi Mao, Dmitri Zuev, Alec White,
  David Stuck, Shaama M.S., Shane Yost, Joonho Lee, David Small,
  Daniel Levine, Susi Lehtola, Hugh Burton, Evgeny Epifanovsky
 -----------------------------------------------------------------------
 Hartree-Fock
 using 6 threads for integral computing
 -------------------------------------------------------
 OpenMP Integral computing Module                
 Release: version 2.0, May 2017, Q-Chem Inc. Pleasanton 
 -------------------------------------------------------
 A restricted SCF calculation will be
 performed using DIIS
 SCF converges when DIIS error is below 1.0e-08
 ---------------------------------------
  Cycle       Energy         DIIS error
 ---------------------------------------
    1   -7312.5217995565      1.21e-05  
    2   -7312.5217998689      2.32e-06  
    3   -7312.5217998913      7.57e-07  
    4   -7312.5217998936      5.24e-07  
    5   -7312.5217998942      1.30e-07  
    6   -7312.5217998944      5.65e-08  
    7   -7312.5217998943      2.18e-08  
    8   -7312.5217998945      8.58e-09  Convergence criterion met
 ---------------------------------------
 SCF time:   CPU 4.59s  wall 1.00s 
 SCF   energy in the final basis set =    -7312.5217998945
 Total energy in the final basis set =    -7312.5217998945


 ------------------------------------------------------------------------------

   CCMAN2: suite of methods based on coupled cluster
           and equation of motion theories.

   Components:
   * libvmm-1.3-trunk
     by Evgeny Epifanovsky, Ilya Kaliman.
   * libtensor-2.5-trunk
     by Evgeny Epifanovsky, Michael Wormit, Dmitry Zuev, Sam Manzer, 
        Ilya Kaliman.
   * libcc-2.5-trunk
     by Evgeny Epifanovsky, Arik Landau, Tomasz Kus, Kirill Khistyaev, 
        Dmitry Zuev, Prashant Manohar, Xintian Feng, Anna Krylov, 
        Matthew Goldey, Alec White, Thomas Jagau, Kaushik Nanda, 
        Anastasia Gunina, Alexander Kunitsa, Joonho Lee.

   CCMAN original authors:
   Anna I. Krylov, C. David Sherrill, Steven R. Gwaltney,
   Edward F. C. Byrd (2000)
   Sergey V. Levchenko, Lyudmila V. Slipchenko, Tao Wang,
   Ana-Maria C. Cristian (2003)
   Piotr A. Pieniazek, C. Melania Oana, Evgeny Epifanovsky (2007)
   Prashant Manohar (2009)

 ------------------------------------------------------------------------------


 Allocating and initializing 30808MB of RAM...
 Calculation will run on 6 cores.


 Alpha MOs, Restricted
 -- Occupied --                  
******* -180.88 -169.69 -169.69 -169.69  -80.01  -37.94  -33.13
  1 A     2 A     3 A     4 A     5 A     6 A     7 A     8 A                  
-33.120 -33.120 -24.310 -24.308 -24.308 -24.303 -24.303 -15.632
  9 A    10 A    11 A    12 A    13 A    14 A    15 A    16 A                  
 -7.553  -7.253  -5.488  -5.474  -5.474  -5.446  -5.446  -5.444
 17 A    18 A    19 A    20 A    21 A    22 A    23 A    24 A                  
 -2.412  -2.405  -2.405  -2.390  -2.390  -1.161  -0.858  -0.736
 25 A    26 A    27 A    28 A    29 A    30 A    31 A    32 A                  
 -0.574  -0.515  -0.475  -0.402  -0.366  -0.360
 33 A    34 A    35 A    36 A    37 A    38 A                                  
 -- Virtual --                   
  0.007   0.041   0.053   0.078   0.091   0.094   0.108   0.171
 39 A    40 A    41 A    42 A    43 A    44 A    45 A    46 A                  
  0.211   0.225   0.238   0.238   0.297   0.327   0.329   0.358
 47 A    48 A    49 A    50 A    51 A    52 A    53 A    54 A                  
  0.391   0.394   0.490   0.550   0.581   0.587   0.608   0.616
 55 A    56 A    57 A    58 A    59 A    60 A    61 A    62 A                  
  0.650   0.802   0.813   0.830   0.900   0.904   0.997   1.071
 63 A    64 A    65 A    66 A    67 A    68 A    69 A    70 A                  
  1.082   1.172   1.296   1.436   1.534   1.556   1.587   1.666
 71 A    72 A    73 A    74 A    75 A    76 A    77 A    78 A                  
  1.700   1.815   1.827   1.950   2.293   2.297   2.422   2.429
 79 A    80 A    81 A    82 A    83 A    84 A    85 A    86 A                  
  2.590   2.871   2.981   4.250   4.280   4.454   4.479   4.491
 87 A    88 A    89 A    90 A    91 A    92 A    93 A    94 A                  
  4.515   4.541   4.736   4.836   6.526   6.544   6.564   7.584
 95 A    96 A    97 A    98 A    99 A   100 A   101 A   102 A                  
 14.745  14.814  14.916  28.935  29.522  29.536  29.551  29.871
103 A   104 A   105 A   106 A   107 A   108 A   109 A   110 A                  
 29.876  29.883  29.896  29.986  36.690 130.582 130.593 130.611
111 A   112 A   113 A   114 A   115 A   116 A   117 A   118 A                  
154.323 166.2041912.242
119 A   120 A   121 A                                                          

 Beta MOs, Restricted
 -- Occupied --                  
******* -180.88 -169.69 -169.69 -169.69  -80.01  -37.94  -33.13
  1 A     2 A     3 A     4 A     5 A     6 A     7 A     8 A                  
-33.120 -33.120 -24.310 -24.308 -24.308 -24.303 -24.303 -15.632
  9 A    10 A    11 A    12 A    13 A    14 A    15 A    16 A                  
 -7.553  -7.253  -5.488  -5.474  -5.474  -5.446  -5.446  -5.444
 17 A    18 A    19 A    20 A    21 A    22 A    23 A    24 A                  
 -2.412  -2.405  -2.405  -2.390  -2.390  -1.161  -0.858  -0.736
 25 A    26 A    27 A    28 A    29 A    30 A    31 A    32 A                  
 -0.574  -0.515  -0.475  -0.402  -0.366  -0.360
 33 A    34 A    35 A    36 A    37 A    38 A                                  
 -- Virtual --                   
  0.007   0.041   0.053   0.078   0.091   0.094   0.108   0.171
 39 A    40 A    41 A    42 A    43 A    44 A    45 A    46 A                  
  0.211   0.225   0.238   0.238   0.297   0.327   0.329   0.358
 47 A    48 A    49 A    50 A    51 A    52 A    53 A    54 A                  
  0.391   0.394   0.490   0.550   0.581   0.587   0.608   0.616
 55 A    56 A    57 A    58 A    59 A    60 A    61 A    62 A                  
  0.650   0.802   0.813   0.830   0.900   0.904   0.997   1.071
 63 A    64 A    65 A    66 A    67 A    68 A    69 A    70 A                  
  1.082   1.172   1.296   1.436   1.534   1.556   1.587   1.666
 71 A    72 A    73 A    74 A    75 A    76 A    77 A    78 A                  
  1.700   1.815   1.827   1.950   2.293   2.297   2.422   2.429
 79 A    80 A    81 A    82 A    83 A    84 A    85 A    86 A                  
  2.590   2.871   2.981   4.250   4.280   4.454   4.479   4.491
 87 A    88 A    89 A    90 A    91 A    92 A    93 A    94 A                  
  4.515   4.541   4.736   4.836   6.526   6.544   6.564   7.584
 95 A    96 A    97 A    98 A    99 A   100 A   101 A   102 A                  
 14.745  14.814  14.916  28.935  29.522  29.536  29.551  29.871
103 A   104 A   105 A   106 A   107 A   108 A   109 A   110 A                  
 29.876  29.883  29.896  29.986  36.690 130.582 130.593 130.611
111 A   112 A   113 A   114 A   115 A   116 A   117 A   118 A                  
154.323 166.2041912.242
119 A   120 A   121 A                                                          

 Occupation and symmetry of molecular orbitals

 Point group: C1 (1 irreducible representation).

                           A     All 
 -------------------------------------
 All molecular orbitals:
  - Alpha                  121   121 
  - Beta                   121   121 
 -------------------------------------
 Alpha orbitals:
  - Frozen occupied        24    24  
  - Active occupied        14    14  
  - Active virtual         83    83  
  - Frozen virtual         0     0   
 -------------------------------------
 Beta orbitals:
  - Frozen occupied        24    24  
  - Active occupied        14    14  
  - Active virtual         83    83  
  - Frozen virtual         0     0   
 -------------------------------------

 Import integrals:   CPU 0.00 s  wall 0.00 s

 Import integrals:   CPU 33.23 s  wall 6.02 s

 MP2 amplitudes:   CPU 0.05 s  wall 0.03 s

Running a double precision version
           CCSD T amplitudes will be solved using DIIS.

           Start     Size      MaxIter   EConv     TConv     
           3         7         100       1.00e-07  1.00e-05  
 ------------------------------------------------------------------------------
           Energy (a.u.)   Ediff      Tdiff       Comment
 ------------------------------------------------------------------------------
         -7313.03360913                           
     1   -7313.02360982   1.00e-02   7.02e-01     
     2   -7313.04492233   2.13e-02   1.12e-01     
     3   -7313.04388770   1.03e-03   5.03e-02     
     4   -7313.04631538   2.43e-03   1.41e-02     Switched to DIIS steps.
     5   -7313.04720291   8.88e-04   1.34e-02     
     6   -7313.04722804   2.51e-05   2.45e-03     
     7   -7313.04723431   6.27e-06   1.21e-03     
     8   -7313.04724069   6.38e-06   4.68e-04     
     9   -7313.04724115   4.61e-07   2.39e-04     
    10   -7313.04724131   1.52e-07   9.34e-05     
    11   -7313.04724121   9.16e-08   5.19e-05     
    12   -7313.04724127   5.40e-08   1.47e-05     
    13   -7313.04724130   3.57e-08   8.18e-06     
 ------------------------------------------------------------------------------
         -7313.04724130                           CCSD T converged.

End of double precision
 SCF energy                 = -7312.52179989
 MP2 energy                 = -7313.03360913
 CCSD correlation energy     =    -0.52544141
 CCSD total energy           = -7313.04724130

 CCSD  T1^2 = 0.0120  T2^2 = 0.2353  Leading amplitudes:

 Amplitude    Orbitals with energies
  0.0342       38 (A) A                  ->    39 (A) A                   
              -0.3604                          0.0066                     
  0.0342       38 (A) B                  ->    39 (A) B                   
              -0.3604                          0.0066                     
 -0.0173       35 (A) A                  ->    67 (A) A                   
              -0.4754                          0.9003                     
 -0.0173       35 (A) B                  ->    67 (A) B                   
              -0.4754                          0.9003                     

 Amplitude    Orbitals with energies
 -0.0832       35 (A) A      35 (A) B    ->    39 (A) A      39 (A) B     
              -0.4754       -0.4754            0.0066        0.0066       
  0.0832       35 (A) A      35 (A) B    ->    39 (A) B      39 (A) A     
              -0.4754       -0.4754            0.0066        0.0066       
  0.0832       35 (A) B      35 (A) A    ->    39 (A) A      39 (A) B     
              -0.4754       -0.4754            0.0066        0.0066       
 -0.0832       35 (A) B      35 (A) A    ->    39 (A) B      39 (A) A     
              -0.4754       -0.4754            0.0066        0.0066       

 Computing CCSD intemediates for later calculations in double precision
 Finished.

Running a double precision version
           CCSD Lambda amplitudes will be solved using DIIS.
           Start     Size      MaxIter   EConv     LConv     
           3         7         100       1.00e-07  1.00e-05  
 ------------------------------------------------------------------------------
            Enorm      Ldiff       Comment
 ------------------------------------------------------------------------------
     1     5.18e-02   4.01e-02     
     2     1.25e-02   5.15e-03     
     3     5.71e-03   2.41e-03     
     4     3.09e-03   1.21e-03     Switched to DIIS steps.
     5     1.08e-03   7.70e-04     
     6     5.16e-04   2.32e-04     
     7     2.20e-04   6.51e-05     
     8     1.00e-04   8.82e-06     
     9     4.16e-05   5.65e-09     
    10     2.00e-05   4.43e-07     
    11     8.52e-06   6.53e-07     
    12     4.48e-06   3.06e-08     
    13     2.28e-06   2.20e-08     
    14     1.02e-06   5.64e-08     
    15     5.14e-07   5.80e-08     
    16     2.22e-07   1.13e-08     
    17     1.21e-07   1.49e-08     
    18     6.15e-08   1.05e-08     
 ------------------------------------------------------------------------------
                                   CCSD Lambda converged.

 Computing density matrices in double precision...
           Orbital response amplitudes will be solved using DIIS.
           Start     Size      MaxIter   EConv     LConv     
           3         7         100       1.00e-06  1.00e-06  
 ------------------------------------------------------------------------------
            Enorm      Ldiff       Comment
 ------------------------------------------------------------------------------
     1     7.53e-02   1.75e-02     
     2     5.00e-02   2.82e-03     
     3     8.24e-02   1.55e-02     
     4     1.32e-02   2.87e-02     Switched to DIIS steps.
     5     2.67e-03   4.31e-03     
     6     8.02e-04   2.45e-04     
     7     3.60e-04   9.25e-05     
     8     6.52e-05   5.01e-05     
     9     1.45e-05   1.09e-05     
    10     1.01e-05   2.02e-06     
    11     2.38e-06   1.17e-06     
    12     5.89e-07   1.43e-07     
 ------------------------------------------------------------------------------
                                   Orbital response converged.

 Computing density matrices... Done.
 CCSD calculation:   CPU 748.73 s  wall 136.93 s

 Transferring MO TPDM to AO TPDM
 Transferring g2_o1o1o1o1
 Transferring g2_o1o1o1v1
 Transferring g2_o1o1v1v1
 Transferring g2_o1v1o1v1
 Transferring g2_o1v1v1v1
 Transferring g2_v1v1v1v1
 Adding separable TPDM
 Computing TPDM gradient
 --------------------------------------------------------
 2e gradient
  Atom          X               Y               Z
 --------------------------------------------------------
    1        -44.029054        7.541195        0.000000  
    2         11.057486      -19.658714        0.000000  
    3         28.955198       14.855803        0.000000  
    4          4.016370       -2.738284       -0.000000  
 --------------------------------------------------------
 --------------------------------------------------------
 Final gradient
  Atom          X               Y               Z
 --------------------------------------------------------
    1        -44.029054        7.541195        0.000000  
    2         11.057486      -19.658714        0.000000  
    3         28.955198       14.855803        0.000000  
    4          4.016370       -2.738284       -0.000000  
 --------------------------------------------------------
 Analytic gradient from two-electron contribution:   CPU 169.01 s  wall 34.52 s

 Total ccman2 time:   CPU 956.09 s  wall 178.77 s


 --------------------------------------------------------------

                    Orbital Energies (a.u.)
 --------------------------------------------------------------

 Alpha MOs
 -- Occupied --
********-180.8830-169.6898-169.6885-169.6885 -80.0117 -37.9366 -33.1256
-33.1200 -33.1199 -24.3097 -24.3079 -24.3078 -24.3026 -24.3026 -15.6318
 -7.5529  -7.2531  -5.4879  -5.4744  -5.4742  -5.4459  -5.4455  -5.4445
 -2.4118  -2.4055  -2.4054  -2.3898  -2.3898  -1.1613  -0.8575  -0.7363
 -0.5735  -0.5152  -0.4754  -0.4017  -0.3659  -0.3604
 -- Virtual --
  0.0066   0.0408   0.0533   0.0781   0.0913   0.0944   0.1084   0.1710
  0.2107   0.2253   0.2378   0.2382   0.2971   0.3273   0.3285   0.3576
  0.3906   0.3942   0.4904   0.5498   0.5815   0.5873   0.6081   0.6156
  0.6503   0.8025   0.8126   0.8295   0.9003   0.9043   0.9969   1.0711
  1.0822   1.1722   1.2963   1.4363   1.5343   1.5559   1.5875   1.6663
  1.7004   1.8147   1.8267   1.9499   2.2925   2.2968   2.4221   2.4291
  2.5897   2.8706   2.9811   4.2503   4.2797   4.4535   4.4794   4.4911
  4.5148   4.5409   4.7357   4.8363   6.5262   6.5442   6.5637   7.5843
 14.7454  14.8138  14.9156  28.9352  29.5219  29.5361  29.5508  29.8708
 29.8755  29.8826  29.8958  29.9857  36.6903 130.5817 130.5926 130.6112
154.3227 166.20411912.2417
 --------------------------------------------------------------

          Ground-State Mulliken Net Atomic Charges

     Atom                 Charge (a.u.)
  ----------------------------------------
      1 I                     0.100410
      2 N                    -0.343144
      3 P                     0.306120
      4 H                    -0.063385
  ----------------------------------------
  Sum of atomic charges =    -0.000000

 -----------------------------------------------------------------
                    Cartesian Multipole Moments
 -----------------------------------------------------------------
    Charge (ESU x 10^10)
                -0.0000
    Dipole Moment (Debye)
         X      -1.2781      Y      -1.1977      Z      -0.0000
       Tot       1.7516
    Quadrupole Moments (Debye-Ang)
        XX     -39.9602     XY       0.3292     YY     -51.5777
        XZ       0.0000     YZ       0.0000     ZZ     -47.7133
    Octopole Moments (Debye-Ang^2)
       XXX      26.5190    XXY      -3.6344    XYY      18.0074
       YYY      -2.4382    XXZ      -0.0000    XYZ      -0.0000
       YYZ      -0.0000    XZZ      10.3194    YZZ      -0.4206
       ZZZ      -0.0000
    Hexadecapole Moments (Debye-Ang^3)
      XXXX    -600.6975   XXXY      -6.2102   XXYY    -137.5708
      XYYY      -2.5254   YYYY    -109.4899   XXXZ       0.0000
      XXYZ       0.0000   XYYZ       0.0000   YYYZ       0.0000
      XXZZ    -119.4270   XYZZ      -0.5169   YYZZ     -28.5021
      XZZZ       0.0000   YZZZ       0.0000   ZZZZ     -65.9680
 -----------------------------------------------------------------
 DrvMan completing analytic gradient of the correlated energy
 Correlated dipole moment
            1
    1  -0.5028292
    2  -0.4712108
    3  -0.0000000
 Energy read as -7313.047241303
 Full Analytical Gradient: (in a.u., or Hartree/Bohr)
             1             2             3             4
    1    0.00007935    0.00000176   -0.00020995    0.00012884
    2   -0.00002802   -0.00004108    0.00034726   -0.00027816
    3   -0.00000000    0.00000000   -0.00000000    0.00000000
 Gradient time:  CPU 0.79 s  wall 0.82 s
 ----------------------------------------------------------------
             Standard Nuclear Orientation (Angstroms)
    I     Atom           X                Y                Z
 ----------------------------------------------------------------
    1      I       0.8536020547    -0.0348786877    -0.0000000000
    2      N      -1.0879500110     0.7774777547     0.0000000000
    3      P      -2.2872673574    -0.2862964723    -0.0000000000
    4      H      -3.3162484629     0.7006732474     0.0010000000
 ----------------------------------------------------------------
 Nuclear Repulsion Energy =   275.3089254673 hartrees
 There are       38 alpha and       38 beta electrons

                       Distance Matrix (Angstroms)
             I (  1)   N (  2)   P (  3)
   N (  2)  2.104649
   P (  3)  3.150916  1.603115
   H (  4)  4.234228  2.229622  1.425802

 Requested basis set is 6-311++G(d,p)
[truncated: 31,922 more chars]
