# Supplementary material for: Geometric and energetic data from ab initio calculations of haloethene, haloimine, halomethylenephosphine, haloiminophosphine, halodiazene, halodiphosphene and halocyclopropane
Source: Data Brief. 2019 Nov 2;27:104738. doi: 10.1016/j.dib.2019.104738 (PMC6861602; doi:10.1016/j.dib.2019.104738)
Supplement: Multimedia component 7 [file mmc7.zip › NP/CCSD/freq/IENPFE.out]

Q-Chem Developer Version!
                  Welcome to Q-Chem
     A Quantum Leap Into The Future Of Chemistry


 Q-Chem 5.1, Q-Chem, Inc., Pleasanton, CA (2018)

 Yihan Shao,  Zhengting Gan,  E. Epifanovsky,  A. T. B. Gilbert,  M. Wormit,  
 J. Kussmann,  A. W. Lange,  A. Behn,  Jia Deng,  Xintian Feng,  D. Ghosh,  
 M. Goldey,  P. R. Horn,  L. D. Jacobson,  I. Kaliman,  T. Kus,  A. Landau,  
 Jie Liu,  E. I. Proynov,  R. M. Richard,  R. P. Steele,  E. J. Sundstrom,  
 H. L. Woodcock III,  P. M. Zimmerman,  D. Zuev,  B. Albrecht,  E. Alguire,  
 S. A. Baeppler,  D. Barton,  Z. Benda,  Y. A. Bernard,  E. J. Berquist,  
 K. B. Bravaya,  H. Burton,  D. Casanova,  Chun-Min Chang,  Yunqing Chen,  
 A. Chien,  K. D. Closser,  M. P. Coons,  S. Coriani,  S. Dasgupta,  
 A. L. Dempwolff,  M. Diedenhofen,  Hainam Do,  R. G. Edgar,  Po-Tung Fang,  
 S. Faraji,  S. Fatehi,  Qingguo Feng,  K. D. Fenk,  J. Fosso-Tande,  
 J. Gayvert,  Qinghui Ge,  A. Ghysels,  G. Gidofalvi,  J. Gomes,  
 J. Gonthier,  A. Gunina,  D. Hait,  M. W. D. Hanson-Heine,  
 P. H. P. Harbach,  A. W. Hauser,  J. E. Herr,  E. G. Hohenstein,  
 Z. C. Holden,  Kerwin Hui,  B. C. Huynh,  T.-C. Jagau,  Hyunjun Ji,  
 B. Kaduk,  K. Khistyaev,  Jaehoon Kim,  P. Klunzinger,  K. Koh,  
 D. Kosenkov,  L. Koulias,  T. Kowalczyk,  C. M. Krauter,  A. Kunitsa,  
 Ka Un Lao,  A. Laurent,  K. V. Lawler,  Joonho Lee,  D. Lefrancois,  
 S. Lehtola,  D. S. Levine,  Yi-Pei Li,  You-Sheng Lin,  Fenglai Liu,  
 E. Livshits,  A. Luenser,  P. Manohar,  E. Mansoor,  S. F. Manzer,  
 Shan-Ping Mao,  Yuezhi Mao,  N. Mardirossian,  A. V. Marenich,  
 T. Markovich,  L. A. Martinez-Martinez,  S. A. Maurer,  N. J. Mayhall,  
 S. C. McKenzie,  J.-M. Mewes,  A. F. Morrison,  J. W. Mullinax,  K. Nanda,  
 T. S. Nguyen-Beck,  R. Olivares-Amaya,  J. A. Parkhill,  T. M. Perrine,  
 F. Plasser,  P. Pokhilko,  S. Prager,  A. Prociuk,  E. Ramos,  D. R. Rehn,  
 F. Rob,  M. Schneider,  N. Sergueev,  S. M. Sharada,  S. Sharma,  
 D. W. Small,  T. Stauch,  T. Stein,  Yu-Chuan Su,  A. J. W. Thom,  
 A. Tkatchenko,  T. Tsuchimochi,  N. M. Tubman,  L. Vogt,  M. L. Vidal,  
 O. Vydrov,  M. A. Watson,  J. Wenzel,  M. de Wergifosse,  T. A. Wesolowski,  
 A. White,  J. Witte,  A. Yamada,  Jun Yang,  K. Yao,  S. Yeganeh,  
 S. R. Yost,  Zhi-Qiang You,  A. Zech,  Igor Ying Zhang,  Xing Zhang,  
 Yan Zhao,  Ying Zhu,  B. R. Brooks,  G. K. L. Chan,  C. J. Cramer,  
 M. S. Gordon,  W. J. Hehre,  A. Klamt,  M. W. Schmidt,  C. D. Sherrill,  
 D. G. Truhlar,  A. Aspuru-Guzik,  R. Baer,  A. T. Bell,  N. A. Besley,  
 Jeng-Da Chai,  A. E. DePrince, III,  R. A. DiStasio Jr.,  A. Dreuw,  
 B. D. Dunietz,  T. R. Furlani,  Chao-Ping Hsu,  Yousung Jung,  Jing Kong,  
 D. S. Lambrecht,  WanZhen Liang,  C. Ochsenfeld,  V. A. Rassolov,  
 L. V. Slipchenko,  J. E. Subotnik,  T. Van Voorhis,  J. M. Herbert,  
 A. I. Krylov,  P. M. W. Gill,  M. Head-Gordon

 Contributors to earlier versions of Q-Chem not listed above: 
 R. D. Adamson,  B. Austin,  J. Baker,  G. J. O. Beran,  K. Brandhorst,  
 S. T. Brown,  E. F. C. Byrd,  A. K. Chakraborty,  C.-L. Cheng,  
 Siu Hung Chien,  D. M. Chipman,  D. L. Crittenden,  H. Dachsel,  
 R. J. Doerksen,  A. D. Dutoi,  L. Fusti-Molnar,  W. A. Goddard III,  
 A. Golubeva-Zadorozhnaya,  S. R. Gwaltney,  G. Hawkins,  A. Heyden,  
 S. Hirata,  G. Kedziora,  F. J. Keil,  C. Kelley,  Jihan Kim,  R. A. King,  
 R. Z. Khaliullin,  P. P. Korambath,  W. Kurlancheek,  A. M. Lee,  M. S. Lee,  
 S. V. Levchenko,  Ching Yeh Lin,  D. Liotard,  R. C. Lochan,  I. Lotan,  
 P. E. Maslen,  N. Nair,  D. P. O'Neill,  D. Neuhauser,  E. Neuscamman,  
 C. M. Oana,  R. Olson,  B. Peters,  R. Peverati,  P. A. Pieniazek,  
 Y. M. Rhee,  J. Ritchie,  M. A. Rohrdanz,  E. Rosta,  N. J. Russ,  
 H. F. Schaefer III,  N. E. Schultz,  N. Shenvi,  A. C. Simmonett,  A. Sodt,  
 D. Stuck,  K. S. Thanthiriwatte,  V. Vanovschi,  Tao Wang,  A. Warshel,  
 C. F. Williams,  Q. Wu,  X. Xu,  W. Zhang

 Please cite Q-Chem as follows:
 Y. Shao et al., Mol. Phys. 113, 184-215 (2015)
 DOI: 10.1080/00268976.2014.952696

 Q-Chem 5.1.2 for Intel X86 EM64T Linux

 Parts of Q-Chem use Armadillo 8.300.2 (Tropical Shenanigans).
 http://arma.sourceforge.net/

 Q-Chem begins on Wed May  8 23:56:17 2019  

Host: 
0

     Scratch files written to /scratch/taweetham/qchem22726//
Input Ideriv = 1
Curr. Ideriv = -1
Max.  Ideriv = 1


!!********************************************.
!!******************Warning*******************.
!!Desired Analytical derivatives not available.
!!Finite difference job might take a long time.
!!********************************************.
!!********************************************.


 2-order derivative to be evaluated numerically with 1-order analytical derivatives

Checking the input file for inconsistencies... 	...done.

--------------------------------------------------------------
User input:
--------------------------------------------------------------
I=H_Z.out
$molecule
0 1
I 
N  1 2.085643
P  2 1.586624 1 125.074911
H  3 1.437804 2 105.138986 1 -0.000000 0
$end

$rem
   JOB_TYPE 	FREQUENCY
   BASIS 		6-311++G**
   METHOD	ccsd
   MEM_TOTAL	31000
   N_FROZEN_CORE      FC
$end

--------------------------------------------------------------
 ----------------------------------------------------------------
             Standard Nuclear Orientation (Angstroms)
    I     Atom           X                Y                Z
 ----------------------------------------------------------------
    1      I       0.8598442145    -0.0362519441    -0.0000000000
    2      N      -1.0744943573     0.7436461348     0.0000000000
    3      P      -2.4056543700    -0.1197128507    -0.0000000000
    4      H      -1.9654673158    -1.4884771474    -0.0000000000
 ----------------------------------------------------------------
 Molecular Point Group                 Cs    NOp =  2
 Largest Abelian Subgroup              Cs    NOp =  2
 Nuclear Repulsion Energy =   273.8307699592 hartrees
 There are       38 alpha and       38 beta electrons
 Requested basis set is 6-311++G(d,p)
 There are 48 shells and 121 basis functions
 Total memory of 31000 MB is distributed as follows: 
   MEM_STATIC is set to 192 MB
   QALLOC/CCMAN JOB total memory use is  30808 MB
 Warning: actual memory use might exceed 31000 MB

 Total QAlloc Memory Limit  31000 MB
 Mega-Array Size       188 MB
 MEM_STATIC part       192 MB

                       Distance Matrix (Angstroms)
             I (  1)   N (  2)   P (  3)
   N (  2)  2.085643
   P (  3)  3.266565  1.586624
   H (  4)  3.176687  2.403374  1.437804

 A cutoff of  1.0D-14 yielded   1053 shell pairs
 There are      7055 function pairs (      7926 Cartesian)

 -------------------------------------------------------
 OpenMP Integral Computing Module                       
 Release: version 1.0, May 2013, Q-Chem Inc. Pittsburgh 
 -------------------------------------------------------
 Integral Job Info:
 Integral job number is                      11
 Integral operator is                         1
 short-range coefficients                     0
 long-range coefficients              100000000
 Omega coefficients                           0
 if combine SR and LR in K                    0
 Integral screening is                        0
 Integral computing path is                   2
 max size of driver memory is            800000
 size of driver memory is                593474
 size of scratch memory is             11861008
 max col of scratch BK array               1296
 max len of scratch array in speh3          155
 max len of scratch index in speh4           18
 max int batch size is                      520
 min int batch size is                       52
 fixed nKL is                                52
 max L of basis functions is                  2
 order of int derivative is                   0
 number of shells is                         48
 number of basis is                         128
 number of cartesian basis is               128
 number of contracted shell pairs          1053
 number of primitive shell pairs           2270
 maxK2 (contraction) of shell pair           36
 max number of K2 of shell pair               1
 max number of CS2 of shell pair            176
 max number of PS2 of shell pair            176
 mem total for path MDJ                  519708
 -------------------------------------------------------
 Smallest overlap matrix eigenvalue = 1.79E-03
 Guess from superposition of atomic densities
 Warning:  Energy on first SCF cycle will be non-variational
 SAD guess density has 76.000000 electrons

 -----------------------------------------------------------------------
  General SCF calculation program by
  Eric Jon Sundstrom, Paul Horn, Yuezhi Mao, Dmitri Zuev, Alec White,
  David Stuck, Shaama M.S., Shane Yost, Joonho Lee, David Small,
  Daniel Levine, Susi Lehtola, Hugh Burton, Evgeny Epifanovsky
 -----------------------------------------------------------------------
 Hartree-Fock
 using 6 threads for integral computing
 -------------------------------------------------------
 OpenMP Integral computing Module                
 Release: version 2.0, May 2017, Q-Chem Inc. Pleasanton 
 -------------------------------------------------------
 A restricted SCF calculation will be
 performed using DIIS
 SCF converges when DIIS error is below 1.0e-08
 ---------------------------------------
  Cycle       Energy         DIIS error
 ---------------------------------------
    1   -7312.6761757417      3.98e-02  
    2   -7312.4812672972      3.74e-03  
    3   -7312.5173943888      1.36e-03  
    4   -7312.5221403522      4.37e-04  
    5   -7312.5232714820      1.77e-04  
    6   -7312.5234834321      1.08e-04  
    7   -7312.5235419985      4.82e-05  
    8   -7312.5235581400      2.09e-05  
    9   -7312.5235606158      7.94e-06  
   10   -7312.5235611856      2.67e-06  
   11   -7312.5235612642      1.14e-06  
   12   -7312.5235612770      2.89e-07  
   13   -7312.5235612779      7.19e-08  
   14   -7312.5235612779      1.82e-08  
   15   -7312.5235612779      4.45e-09  Convergence criterion met
 ---------------------------------------
 SCF time:   CPU 8.97s  wall 2.00s 
 SCF   energy in the final basis set =    -7312.5235612779
 Total energy in the final basis set =    -7312.5235612779


 ------------------------------------------------------------------------------

   CCMAN2: suite of methods based on coupled cluster
           and equation of motion theories.

   Components:
   * libvmm-1.3-trunk
     by Evgeny Epifanovsky, Ilya Kaliman.
   * libtensor-2.5-trunk
     by Evgeny Epifanovsky, Michael Wormit, Dmitry Zuev, Sam Manzer, 
        Ilya Kaliman.
   * libcc-2.5-trunk
     by Evgeny Epifanovsky, Arik Landau, Tomasz Kus, Kirill Khistyaev, 
        Dmitry Zuev, Prashant Manohar, Xintian Feng, Anna Krylov, 
        Matthew Goldey, Alec White, Thomas Jagau, Kaushik Nanda, 
        Anastasia Gunina, Alexander Kunitsa, Joonho Lee.

   CCMAN original authors:
   Anna I. Krylov, C. David Sherrill, Steven R. Gwaltney,
   Edward F. C. Byrd (2000)
   Sergey V. Levchenko, Lyudmila V. Slipchenko, Tao Wang,
   Ana-Maria C. Cristian (2003)
   Piotr A. Pieniazek, C. Melania Oana, Evgeny Epifanovsky (2007)
   Prashant Manohar (2009)

 ------------------------------------------------------------------------------


 Allocating and initializing 30808MB of RAM...
 Calculation will run on 6 cores.


 Alpha MOs, Restricted
 -- Occupied --                  
******* -180.89 -169.69 -169.69 -169.69  -80.01  -37.94  -33.13
  1 A'    2 A'    3 A'    1 A"    4 A'    5 A'    6 A'    7 A'                 
-33.125 -33.125 -24.315 -24.313 -24.313 -24.307 -24.307 -15.624
  2 A"    8 A'    9 A'    3 A"   10 A'    4 A"   11 A'   12 A'                 
 -7.552  -7.258  -5.493  -5.479  -5.479  -5.445  -5.445  -5.443
 13 A'   14 A'   15 A'    5 A"   16 A'   17 A'    6 A"   18 A'                 
 -2.417  -2.411  -2.410  -2.394  -2.394  -1.160  -0.860  -0.746
 19 A'    7 A"   20 A'    8 A"   21 A'   22 A'   23 A'   24 A'                 
 -0.573  -0.510  -0.476  -0.398  -0.370  -0.364
 25 A'   26 A'    9 A"   27 A'   28 A'   10 A"                                 
 -- Virtual --                   
  0.009   0.032   0.054   0.082   0.092   0.094   0.105   0.188
 11 A"   29 A'   30 A'   31 A'   12 A"   32 A'   33 A'   34 A'                 
  0.221   0.225   0.242   0.251   0.290   0.327   0.328   0.346
 35 A'   36 A'   13 A"   37 A'   38 A'   14 A"   39 A'   40 A'                 
  0.389   0.396   0.485   0.521   0.577   0.605   0.608   0.624
 41 A'   15 A"   42 A'   43 A'   16 A"   44 A'   17 A"   45 A'                 
  0.655   0.812   0.836   0.837   0.907   0.909   1.008   1.077
 46 A'   47 A'   18 A"   48 A'   19 A"   49 A'   50 A'   51 A'                 
  1.087   1.180   1.318   1.408   1.531   1.554   1.598   1.662
 20 A"   52 A'   53 A'   54 A'   21 A"   55 A'   56 A'   22 A"                 
  1.684   1.815   1.838   1.936   2.284   2.293   2.434   2.442
 57 A'   23 A"   58 A'   59 A'   60 A'   24 A"   25 A"   61 A'                 
  2.565   2.899   2.970   4.255   4.277   4.467   4.474   4.484
 62 A'   63 A'   64 A'   26 A"   65 A'   66 A'   27 A"   67 A'                 
  4.514   4.544   4.733   4.843   6.522   6.536   6.562   7.578
 28 A"   68 A'   69 A'   70 A'   29 A"   71 A'   72 A'   73 A'                 
 14.747  14.808  14.933  28.939  29.517  29.529  29.547  29.866
 30 A"   74 A'   75 A'   76 A'   31 A"   77 A'   78 A'   32 A"                 
 29.870  29.879  29.895  29.983  36.696 130.577 130.586 130.607
 79 A'   33 A"   80 A'   81 A'   82 A'   34 A"   83 A'   84 A'                 
154.325 166.2001912.244
 85 A'   86 A'   87 A'                                                         

 Beta MOs, Restricted
 -- Occupied --                  
******* -180.89 -169.69 -169.69 -169.69  -80.01  -37.94  -33.13
  1 A'    2 A'    3 A'    1 A"    4 A'    5 A'    6 A'    7 A'                 
-33.125 -33.125 -24.315 -24.313 -24.313 -24.307 -24.307 -15.624
  2 A"    8 A'    9 A'    3 A"   10 A'    4 A"   11 A'   12 A'                 
 -7.552  -7.258  -5.493  -5.479  -5.479  -5.445  -5.445  -5.443
 13 A'   14 A'   15 A'    5 A"   16 A'   17 A'    6 A"   18 A'                 
 -2.417  -2.411  -2.410  -2.394  -2.394  -1.160  -0.860  -0.746
 19 A'    7 A"   20 A'    8 A"   21 A'   22 A'   23 A'   24 A'                 
 -0.573  -0.510  -0.476  -0.398  -0.370  -0.364
 25 A'   26 A'    9 A"   27 A'   28 A'   10 A"                                 
 -- Virtual --                   
  0.009   0.032   0.054   0.082   0.092   0.094   0.105   0.188
 11 A"   29 A'   30 A'   31 A'   12 A"   32 A'   33 A'   34 A'                 
  0.221   0.225   0.242   0.251   0.290   0.327   0.328   0.346
 35 A'   36 A'   13 A"   37 A'   38 A'   14 A"   39 A'   40 A'                 
  0.389   0.396   0.485   0.521   0.577   0.605   0.608   0.624
 41 A'   15 A"   42 A'   43 A'   16 A"   44 A'   17 A"   45 A'                 
  0.655   0.812   0.836   0.837   0.907   0.909   1.008   1.077
 46 A'   47 A'   18 A"   48 A'   19 A"   49 A'   50 A'   51 A'                 
  1.087   1.180   1.318   1.408   1.531   1.554   1.598   1.662
 20 A"   52 A'   53 A'   54 A'   21 A"   55 A'   56 A'   22 A"                 
  1.684   1.815   1.838   1.936   2.284   2.293   2.434   2.442
 57 A'   23 A"   58 A'   59 A'   60 A'   24 A"   25 A"   61 A'                 
  2.565   2.899   2.970   4.255   4.277   4.467   4.474   4.484
 62 A'   63 A'   64 A'   26 A"   65 A'   66 A'   27 A"   67 A'                 
  4.514   4.544   4.733   4.843   6.522   6.536   6.562   7.578
 28 A"   68 A'   69 A'   70 A'   29 A"   71 A'   72 A'   73 A'                 
 14.747  14.808  14.933  28.939  29.517  29.529  29.547  29.866
 30 A"   74 A'   75 A'   76 A'   31 A"   77 A'   78 A'   32 A"                 
 29.870  29.879  29.895  29.983  36.696 130.577 130.586 130.607
 79 A'   33 A"   80 A'   81 A'   82 A'   34 A"   83 A'   84 A'                 
154.325 166.2001912.244
 85 A'   86 A'   87 A'                                                         

 Occupation and symmetry of molecular orbitals

 Point group: Cs (2 irreducible representations).

                           A'   A"    All 
 ------------------------------------------
 All molecular orbitals:
  - Alpha                  87   34    121 
  - Beta                   87   34    121 
 ------------------------------------------
 Alpha orbitals:
  - Frozen occupied        18   6     24  
  - Active occupied        10   4     14  
  - Active virtual         59   24    83  
  - Frozen virtual         0    0     0   
 ------------------------------------------
 Beta orbitals:
  - Frozen occupied        18   6     24  
  - Active occupied        10   4     14  
  - Active virtual         59   24    83  
  - Frozen virtual         0    0     0   
 ------------------------------------------

 Import integrals:   CPU 0.00 s  wall 0.00 s

 Import integrals:   CPU 30.65 s  wall 5.56 s

 MP2 amplitudes:   CPU 0.14 s  wall 0.12 s

Running a double precision version
           CCSD T amplitudes will be solved using DIIS.

           Start     Size      MaxIter   EConv     TConv     
           3         7         100       1.00e-07  1.00e-05  
 ------------------------------------------------------------------------------
           Energy (a.u.)   Ediff      Tdiff       Comment
 ------------------------------------------------------------------------------
         -7313.03280526                           
     1   -7313.02422518   8.58e-03   7.00e-01     
     2   -7313.04476880   2.05e-02   1.10e-01     
     3   -7313.04411313   6.56e-04   4.82e-02     
     4   -7313.04644953   2.34e-03   1.35e-02     Switched to DIIS steps.
     5   -7313.04733651   8.87e-04   1.29e-02     
     6   -7313.04737592   3.94e-05   2.54e-03     
     7   -7313.04738925   1.33e-05   1.48e-03     
     8   -7313.04740067   1.14e-05   6.25e-04     
     9   -7313.04740131   6.40e-07   2.68e-04     
    10   -7313.04740150   1.92e-07   8.98e-05     
    11   -7313.04740134   1.64e-07   4.59e-05     
    12   -7313.04740132   1.80e-08   1.21e-05     
    13   -7313.04740134   1.51e-08   6.97e-06     
 ------------------------------------------------------------------------------
         -7313.04740134                           CCSD T converged.

End of double precision
 SCF energy                 = -7312.52356128
 MP2 energy                 = -7313.03280526
 CCSD correlation energy     =    -0.52384006
 CCSD total energy           = -7313.04740134

 CCSD  T1^2 = 0.0138  T2^2 = 0.2329  Leading amplitudes:

 Amplitude    Orbitals with energies
 -0.0369       10 (A") A                 ->    11 (A") A                  
              -0.3635                          0.0094                     
 -0.0369       10 (A") B                 ->    11 (A") B                  
              -0.3635                          0.0094                     
 -0.0310       27 (A') A                 ->    29 (A') A                  
              -0.3979                          0.0324                     
 -0.0310       27 (A') B                 ->    29 (A') B                  
              -0.3979                          0.0324                     

 Amplitude    Orbitals with energies
 -0.0789       9 (A") A      9 (A") B    ->    11 (A") A     11 (A") B    
              -0.4765       -0.4765            0.0094        0.0094       
  0.0789       9 (A") A      9 (A") B    ->    11 (A") B     11 (A") A    
              -0.4765       -0.4765            0.0094        0.0094       
  0.0789       9 (A") B      9 (A") A    ->    11 (A") A     11 (A") B    
              -0.4765       -0.4765            0.0094        0.0094       
 -0.0789       9 (A") B      9 (A") A    ->    11 (A") B     11 (A") A    
              -0.4765       -0.4765            0.0094        0.0094       

 Computing CCSD intemediates for later calculations in double precision
 Finished.

Running a double precision version
           CCSD Lambda amplitudes will be solved using DIIS.
           Start     Size      MaxIter   EConv     LConv     
           3         7         100       1.00e-07  1.00e-05  
 ------------------------------------------------------------------------------
            Enorm      Ldiff       Comment
 ------------------------------------------------------------------------------
     1     5.07e-02   3.96e-02     
     2     1.22e-02   5.27e-03     
     3     5.59e-03   2.44e-03     
     4     3.02e-03   1.24e-03     Switched to DIIS steps.
     5     1.09e-03   8.03e-04     
     6     5.30e-04   2.54e-04     
     7     2.27e-04   8.50e-05     
     8     9.71e-05   1.75e-05     
     9     3.72e-05   3.58e-06     
    10     1.65e-05   4.00e-07     
    11     6.77e-06   6.91e-07     
    12     3.72e-06   7.93e-08     
    13     2.05e-06   5.98e-08     
    14     9.41e-07   1.44e-08     
    15     4.39e-07   5.68e-08     
    16     1.96e-07   8.05e-09     
    17     1.10e-07   1.13e-08     
    18     5.57e-08   1.07e-08     
 ------------------------------------------------------------------------------
                                   CCSD Lambda converged.

 Computing density matrices in double precision...
           Orbital response amplitudes will be solved using DIIS.
           Start     Size      MaxIter   EConv     LConv     
           3         7         100       1.00e-06  1.00e-06  
 ------------------------------------------------------------------------------
            Enorm      Ldiff       Comment
 ------------------------------------------------------------------------------
     1     7.38e-02   1.88e-02     
     2     4.63e-02   9.21e-04     
     3     6.78e-02   9.56e-03     
     4     1.40e-02   1.92e-02     Switched to DIIS steps.
     5     2.54e-03   4.59e-03     
     6     6.97e-04   2.79e-04     
     7     3.40e-04   4.48e-05     
     8     8.09e-05   4.93e-05     
     9     2.26e-05   3.48e-06     
    10     5.54e-06   1.95e-06     
    11     2.53e-06   5.99e-08     
    12     6.23e-07   9.62e-08     
 ------------------------------------------------------------------------------
                                   Orbital response converged.

 Computing density matrices... Done.
 CCSD calculation:   CPU 225.47 s  wall 43.12 s

 Transferring MO TPDM to AO TPDM
 Transferring g2_o1o1o1o1
 Transferring g2_o1o1o1v1
 Transferring g2_o1o1v1v1
 Transferring g2_o1v1o1v1
 Transferring g2_o1v1v1v1
 Transferring g2_v1v1v1v1
 Adding separable TPDM
 Computing TPDM gradient
 --------------------------------------------------------
 2e gradient
  Atom          X               Y               Z
 --------------------------------------------------------
    1        -43.930186        8.235884        0.000000  
    2          9.723590      -18.009877       -0.000000  
    3         33.613058        5.136021        0.000000  
    4          0.593538        4.637972       -0.000000  
 --------------------------------------------------------
 --------------------------------------------------------
 Final gradient
  Atom          X               Y               Z
 --------------------------------------------------------
    1        -43.930186        8.235884        0.000000  
    2          9.723590      -18.009877       -0.000000  
    3         33.613058        5.136021        0.000000  
    4          0.593538        4.637972       -0.000000  
 --------------------------------------------------------
 Analytic gradient from two-electron contribution:   CPU 168.71 s  wall 38.61 s

 Total ccman2 time:   CPU 432.12 s  wall 89.12 s


 --------------------------------------------------------------
             Orbital Energies (a.u.) and Symmetries
 --------------------------------------------------------------

 Alpha MOs, Restricted
 -- Occupied --                  
******* -180.89 -169.69 -169.69  -80.01  -37.94  -33.13  -33.12
  1 A'    2 A'    3 A'    4 A'    5 A'    6 A'    7 A'    8 A'                 
-24.315 -24.313 -24.307 -15.624  -7.552  -7.258  -5.493  -5.479
  9 A'   10 A'   11 A'   12 A'   13 A'   14 A'   15 A'   16 A'                 
 -5.445  -5.443-169.693 -33.125 -24.313 -24.307  -5.479  -5.445
 17 A'   18 A'    1 A"    2 A"    3 A"    4 A"    5 A"    6 A"                 
 -2.417  -2.410  -2.394  -1.160  -0.860  -0.746  -0.573  -0.510
 19 A'   20 A'   21 A'   22 A'   23 A'   24 A'   25 A'   26 A'                 
 -0.398  -0.370  -2.411  -2.394  -0.476  -0.364
 27 A'   28 A'    7 A"    8 A"    9 A"   10 A"                                 
 -- Virtual --                   
  0.032   0.054   0.082   0.094   0.105   0.188   0.221   0.225
 29 A'   30 A'   31 A'   32 A'   33 A'   34 A'   35 A'   36 A'                 
  0.251   0.290   0.328   0.346   0.389   0.485   0.521   0.605
 37 A'   38 A'   39 A'   40 A'   41 A'   42 A'   43 A'   44 A'                 
  0.624   0.655   0.812   0.837   0.909   1.008   1.077   1.180
 45 A'   46 A'   47 A'   48 A'   49 A'   50 A'   51 A'   52 A'                 
  1.318   1.408   1.554   1.598   1.684   1.838   1.936   2.284
 53 A'   54 A'   55 A'   56 A'   57 A'   58 A'   59 A'   60 A'                 
  2.442   2.565   2.899   2.970   4.277   4.467   4.484   4.544
 61 A'   62 A'   63 A'   64 A'   65 A'   66 A'   67 A'   68 A'                 
  4.733   4.843   6.536   6.562   7.578  14.808  14.933  28.939
 69 A'   70 A'   71 A'   72 A'   73 A'   74 A'   75 A'   76 A'                 
 29.529  29.547  29.870  29.895  29.983  36.696 130.586 130.607
 77 A'   78 A'   79 A'   80 A'   81 A'   82 A'   83 A'   84 A'                 
154.325 166.2001912.244   0.009   0.092   0.242   0.327   0.396
 85 A'   86 A'   87 A'   11 A"   12 A"   13 A"   14 A"   15 A"                 
  0.577   0.608   0.836   0.907   1.087   1.531   1.662   1.815
 16 A"   17 A"   18 A"   19 A"   20 A"   21 A"   22 A"   23 A"                 
  2.293   2.434   4.255   4.474   4.514   6.522  14.747  29.517
 24 A"   25 A"   26 A"   27 A"   28 A"   29 A"   30 A"   31 A"                 
 29.866  29.879 130.577
 32 A"   33 A"   34 A"                                                         

 Beta MOs, Restricted
 -- Occupied --                  
******* -180.89 -169.69 -169.69  -80.01  -37.94  -33.13  -33.12
  1 A'    2 A'    3 A'    4 A'    5 A'    6 A'    7 A'    8 A'                 
-24.315 -24.313 -24.307 -15.624  -7.552  -7.258  -5.493  -5.479
  9 A'   10 A'   11 A'   12 A'   13 A'   14 A'   15 A'   16 A'                 
 -5.445  -5.443-169.693 -33.125 -24.313 -24.307  -5.479  -5.445
 17 A'   18 A'    1 A"    2 A"    3 A"    4 A"    5 A"    6 A"                 
 -2.417  -2.410  -2.394  -1.160  -0.860  -0.746  -0.573  -0.510
 19 A'   20 A'   21 A'   22 A'   23 A'   24 A'   25 A'   26 A'                 
 -0.398  -0.370  -2.411  -2.394  -0.476  -0.364
 27 A'   28 A'    7 A"    8 A"    9 A"   10 A"                                 
 -- Virtual --                   
  0.032   0.054   0.082   0.094   0.105   0.188   0.221   0.225
 29 A'   30 A'   31 A'   32 A'   33 A'   34 A'   35 A'   36 A'                 
  0.251   0.290   0.328   0.346   0.389   0.485   0.521   0.605
 37 A'   38 A'   39 A'   40 A'   41 A'   42 A'   43 A'   44 A'                 
  0.624   0.655   0.812   0.837   0.909   1.008   1.077   1.180
 45 A'   46 A'   47 A'   48 A'   49 A'   50 A'   51 A'   52 A'                 
  1.318   1.408   1.554   1.598   1.684   1.838   1.936   2.284
 53 A'   54 A'   55 A'   56 A'   57 A'   58 A'   59 A'   60 A'                 
  2.442   2.565   2.899   2.970   4.277   4.467   4.484   4.544
 61 A'   62 A'   63 A'   64 A'   65 A'   66 A'   67 A'   68 A'                 
  4.733   4.843   6.536   6.562   7.578  14.808  14.933  28.939
 69 A'   70 A'   71 A'   72 A'   73 A'   74 A'   75 A'   76 A'                 
 29.529  29.547  29.870  29.895  29.983  36.696 130.586 130.607
 77 A'   78 A'   79 A'   80 A'   81 A'   82 A'   83 A'   84 A'                 
154.325 166.2001912.244   0.009   0.092   0.242   0.327   0.396
 85 A'   86 A'   87 A'   11 A"   12 A"   13 A"   14 A"   15 A"                 
  0.577   0.608   0.836   0.907   1.087   1.531   1.662   1.815
 16 A"   17 A"   18 A"   19 A"   20 A"   21 A"   22 A"   23 A"                 
  2.293   2.434   4.255   4.474   4.514   6.522  14.747  29.517
 24 A"   25 A"   26 A"   27 A"   28 A"   29 A"   30 A"   31 A"                 
 29.866  29.879 130.577
 32 A"   33 A"   34 A"                                                         
 --------------------------------------------------------------

          Ground-State Mulliken Net Atomic Charges

     Atom                 Charge (a.u.)
  ----------------------------------------
      1 I                     0.114213
      2 N                    -0.349232
      3 P                     0.334615
      4 H                    -0.099596
  ----------------------------------------
  Sum of atomic charges =    -0.000000

 -----------------------------------------------------------------
                    Cartesian Multipole Moments
 -----------------------------------------------------------------
    Charge (ESU x 10^10)
                -0.0000
    Dipole Moment (Debye)
         X      -0.6896      Y      -1.9217      Z      -0.0000
       Tot       2.0417
    Quadrupole Moments (Debye-Ang)
        XX     -43.2433     XY       2.5308     YY     -50.3717
        XZ       0.0000     YZ       0.0000     ZZ     -47.5589
    Octopole Moments (Debye-Ang^2)
       XXX      43.5386    XXY     -10.0961    XYY      14.8584
       YYY      -3.5861    XXZ      -0.0000    XYZ      -0.0000
       YYZ       0.0000    XZZ      10.7178    YZZ      -0.9592
       ZZZ      -0.0000
    Hexadecapole Moments (Debye-Ang^3)
      XXXX    -679.4737   XXXY      12.0451   XXYY    -130.3608
      XYYY       1.2958   YYYY    -109.2346   XXXZ       0.0000
      XXYZ       0.0000   XYYZ       0.0000   YYYZ       0.0000
      XXZZ    -122.1467   XYZZ       0.9346   YYZZ     -28.0758
      XZZZ       0.0000   YZZZ       0.0000   ZZZZ     -65.4095
 -----------------------------------------------------------------
 DrvMan completing analytic gradient of the correlated energy
 Correlated dipole moment
            1
    1  -0.2712993
    2  -0.7560505
    3  -0.0000000
 Energy read as -7313.047401337
 Full Analytical Gradient: (in a.u., or Hartree/Bohr)
             1             2             3             4
    1    0.00004685   -0.00021177    0.00019172   -0.00002680
    2   -0.00001530   -0.00009594    0.00003064    0.00008060
    3    0.00000000   -0.00000000    0.00000000   -0.00000000
 Gradient time:  CPU 0.79 s  wall 0.80 s
 ######################################################
 ######################################################
 # Starting finite difference calculation for IDERIV  #
 Finite diff step size:  1.88973e-03 a.u.
 ----------------------------------------------------------------
             Standard Nuclear Orientation (Angstroms)
    I     Atom           X                Y                Z
 ----------------------------------------------------------------
    1      I       0.8608442145    -0.0362519441    -0.0000000000
    2      N      -1.0744943573     0.7436461348     0.0000000000
    3      P      -2.4056543700    -0.1197128507    -0.0000000000
    4      H      -1.9654673158    -1.4884771474    -0.0000000000
 ----------------------------------------------------------------
 Nuclear Repulsion Energy =   273.7470555939 hartrees
 There are       38 alpha and       38 beta electrons

                       Distance Matrix (Angstroms)
             I (  1)   N (  2)   P (  3)
   N (  2)  2.086570
   P (  3)  3.267565  1.586624
   H (  4)  3.177577  2.403374  1.437804

 Requested basis set is 6-311++G(d,p)
 There are 48 shells and 121 basis functions
 A cutoff of  1.0D-14 yielded   1053 shell pairs
 There are      7055 function pairs (      7926 Cartesian)
 Smallest overlap matrix eigenvalue = 1.79E-03
 Guess MOs from SCF MO coefficient file

 -----------------------------------------------------------------------
  General SCF calculation program by
  Eric Jon Sundstrom, Paul Horn, Yuezhi Mao, Dmitri Zuev, Alec White,
  David Stuck, Shaama M.S., Shane Yost, Joonho Lee, David Small,
  Daniel Levine, Susi Lehtola, Hugh Burton, Evgeny Epifanovsky
 -----------------------------------------------------------------------
 Hartree-Fock
 using 6 threads for integral computing
 -------------------------------------------------------
 OpenMP Integral computing Module                
 Release: version 2.0, May 2017, Q-Chem Inc. Pleasanton 
 -------------------------------------------------------
 A restricted SCF calculation will be
 performed using DIIS
 SCF converges when DIIS error is below 1.0e-08
 ---------------------------------------
  Cycle       Energy         DIIS error
 ---------------------------------------
    1   -7312.5235367497      8.98e-06  
    2   -7312.5235369072      3.94e-06  
    3   -7312.5235369315      2.36e-06  
    4   -7312.5235369447      5.43e-07  
    5   -7312.5235369467      2.23e-07  
    6   -7312.5235369471      1.06e-07  
    7   -7312.5235369473      3.47e-08  
    8   -7312.5235369472      1.14e-08  
    9   -7312.5235369473      3.88e-09  Convergence criterion met
 ---------------------------------------
 SCF time:   CPU 5.15s  wall 1.00s 
 SCF   energy in the final basis set =    -7312.5235369473
 Total energy in the final basis set =    -7312.5235369473


 ------------------------------------------------------------------------------

   CCMAN2: suite of methods based on coupled cluster
           and equation of motion theories.

   Components:
   * libvmm-1.3-trunk
     by Evgeny Epifanovsky, Ilya Kaliman.
   * libtensor-2.5-trunk
     by Evgeny Epifanovsky, Michael Wormit, Dmitry Zuev, Sam Manzer, 
        Ilya Kaliman.
   * libcc-2.5-trunk
     by Evgeny Epifanovsky, Arik Landau, Tomasz Kus, Kirill Khistyaev, 
        Dmitry Zuev, Prashant Manohar, Xintian Feng, Anna Krylov, 
        Matthew Goldey, Alec White, Thomas Jagau, Kaushik Nanda, 
        Anastasia Gunina, Alexander Kunitsa, Joonho Lee.

   CCMAN original authors:
   Anna I. Krylov, C. David Sherrill, Steven R. Gwaltney,
   Edward F. C. Byrd (2000)
   Sergey V. Levchenko, Lyudmila V. Slipchenko, Tao Wang,
   Ana-Maria C. Cristian (2003)
   Piotr A. Pieniazek, C. Melania Oana, Evgeny Epifanovsky (2007)
   Prashant Manohar (2009)

 ------------------------------------------------------------------------------


 Allocating and initializing 30808MB of RAM...
 Calculation will run on 6 cores.


 Alpha MOs, Restricted
 -- Occupied --                  
******* -180.89 -169.69 -169.69 -169.69  -80.01  -37.94  -33.13
  1 A     2 A     3 A     4 A     5 A     6 A     7 A     8 A                  
-33.125 -33.125 -24.315 -24.313 -24.313 -24.307 -24.307 -15.625
  9 A    10 A    11 A    12 A    13 A    14 A    15 A    16 A                  
 -7.552  -7.258  -5.493  -5.479  -5.479  -5.445  -5.445  -5.443
 17 A    18 A    19 A    20 A    21 A    22 A    23 A    24 A                  
 -2.417  -2.411  -2.410  -2.394  -2.394  -1.160  -0.860  -0.746
 25 A    26 A    27 A    28 A    29 A    30 A    31 A    32 A                  
 -0.572  -0.510  -0.476  -0.398  -0.370  -0.364
 33 A    34 A    35 A    36 A    37 A    38 A                                  
 -- Virtual --                   
  0.009   0.032   0.054   0.082   0.092   0.094   0.105   0.188
 39 A    40 A    41 A    42 A    43 A    44 A    45 A    46 A                  
  0.221   0.225   0.242   0.251   0.290   0.327   0.328   0.346
 47 A    48 A    49 A    50 A    51 A    52 A    53 A    54 A                  
  0.388   0.396   0.485   0.521   0.577   0.605   0.608   0.624
 55 A    56 A    57 A    58 A    59 A    60 A    61 A    62 A                  
  0.655   0.812   0.836   0.837   0.907   0.908   1.007   1.077
 63 A    64 A    65 A    66 A    67 A    68 A    69 A    70 A                  
  1.087   1.180   1.318   1.408   1.531   1.554   1.598   1.662
 71 A    72 A    73 A    74 A    75 A    76 A    77 A    78 A                  
  1.684   1.815   1.838   1.936   2.284   2.293   2.434   2.442
 79 A    80 A    81 A    82 A    83 A    84 A    85 A    86 A                  
  2.564   2.899   2.970   4.255   4.277   4.467   4.474   4.484
 87 A    88 A    89 A    90 A    91 A    92 A    93 A    94 A                  
  4.514   4.544   4.733   4.842   6.522   6.536   6.562   7.578
 95 A    96 A    97 A    98 A    99 A   100 A   101 A   102 A                  
 14.747  14.808  14.933  28.939  29.517  29.529  29.547  29.866
103 A   104 A   105 A   106 A   107 A   108 A   109 A   110 A                  
 29.870  29.879  29.895  29.983  36.696 130.577 130.586 130.607
111 A   112 A   113 A   114 A   115 A   116 A   117 A   118 A                  
154.325 166.2001912.244
119 A   120 A   121 A                                                          

 Beta MOs, Restricted
 -- Occupied --                  
******* -180.89 -169.69 -169.69 -169.69  -80.01  -37.94  -33.13
  1 A     2 A     3 A     4 A     5 A     6 A     7 A     8 A                  
-33.125 -33.125 -24.315 -24.313 -24.313 -24.307 -24.307 -15.625
  9 A    10 A    11 A    12 A    13 A    14 A    15 A    16 A                  
 -7.552  -7.258  -5.493  -5.479  -5.479  -5.445  -5.445  -5.443
 17 A    18 A    19 A    20 A    21 A    22 A    23 A    24 A                  
 -2.417  -2.411  -2.410  -2.394  -2.394  -1.160  -0.860  -0.746
 25 A    26 A    27 A    28 A    29 A    30 A    31 A    32 A                  
 -0.572  -0.510  -0.476  -0.398  -0.370  -0.364
 33 A    34 A    35 A    36 A    37 A    38 A                                  
 -- Virtual --                   
  0.009   0.032   0.054   0.082   0.092   0.094   0.105   0.188
 39 A    40 A    41 A    42 A    43 A    44 A    45 A    46 A                  
  0.221   0.225   0.242   0.251   0.290   0.327   0.328   0.346
 47 A    48 A    49 A    50 A    51 A    52 A    53 A    54 A                  
  0.388   0.396   0.485   0.521   0.577   0.605   0.608   0.624
 55 A    56 A    57 A    58 A    59 A    60 A    61 A    62 A                  
  0.655   0.812   0.836   0.837   0.907   0.908   1.007   1.077
 63 A    64 A    65 A    66 A    67 A    68 A    69 A    70 A                  
  1.087   1.180   1.318   1.408   1.531   1.554   1.598   1.662
 71 A    72 A    73 A    74 A    75 A    76 A    77 A    78 A                  
  1.684   1.815   1.838   1.936   2.284   2.293   2.434   2.442
 79 A    80 A    81 A    82 A    83 A    84 A    85 A    86 A                  
  2.564   2.899   2.970   4.255   4.277   4.467   4.474   4.484
 87 A    88 A    89 A    90 A    91 A    92 A    93 A    94 A                  
  4.514   4.544   4.733   4.842   6.522   6.536   6.562   7.578
 95 A    96 A    97 A    98 A    99 A   100 A   101 A   102 A                  
 14.747  14.808  14.933  28.939  29.517  29.529  29.547  29.866
103 A   104 A   105 A   106 A   107 A   108 A   109 A   110 A                  
 29.870  29.879  29.895  29.983  36.696 130.577 130.586 130.607
111 A   112 A   113 A   114 A   115 A   116 A   117 A   118 A                  
154.325 166.2001912.244
119 A   120 A   121 A                                                          

 Occupation and symmetry of molecular orbitals

 Point group: C1 (1 irreducible representation).

                           A     All 
 -------------------------------------
 All molecular orbitals:
  - Alpha                  121   121 
  - Beta                   121   121 
 -------------------------------------
 Alpha orbitals:
  - Frozen occupied        24    24  
  - Active occupied        14    14  
  - Active virtual         83    83  
  - Frozen virtual         0     0   
 -------------------------------------
 Beta orbitals:
  - Frozen occupied        24    24  
  - Active occupied        14    14  
  - Active virtual         83    83  
  - Frozen virtual         0     0   
 -------------------------------------

 Import integrals:   CPU 0.00 s  wall 0.00 s

 Import integrals:   CPU 31.59 s  wall 5.46 s

 MP2 amplitudes:   CPU 0.05 s  wall 0.03 s

Running a double precision version
           CCSD T amplitudes will be solved using DIIS.

           Start     Size      MaxIter   EConv     TConv     
           3         7         100       1.00e-07  1.00e-05  
 ------------------------------------------------------------------------------
           Energy (a.u.)   Ediff      Tdiff       Comment
 ------------------------------------------------------------------------------
         -7313.03280668                           
     1   -7313.02421498   8.59e-03   7.00e-01     
     2   -7313.04476840   2.06e-02   1.10e-01     
     3   -7313.04411029   6.58e-04   4.83e-02     
     4   -7313.04644841   2.34e-03   1.35e-02     Switched to DIIS steps.
     5   -7313.04733608   8.88e-04   1.29e-02     
     6   -7313.04737553   3.94e-05   2.54e-03     
     7   -7313.04738890   1.34e-05   1.48e-03     
     8   -7313.04740036   1.15e-05   6.26e-04     
     9   -7313.04740100   6.43e-07   2.69e-04     
    10   -7313.04740119   1.92e-07   8.99e-05     
    11   -7313.04740103   1.65e-07   4.60e-05     
    12   -7313.04740101   1.79e-08   1.21e-05     
    13   -7313.04740102   1.52e-08   6.99e-06     
 ------------------------------------------------------------------------------
         -7313.04740102                           CCSD T converged.

End of double precision
 SCF energy                 = -7312.52353695
 MP2 energy                 = -7313.03280668
 CCSD correlation energy     =    -0.52386408
 CCSD total energy           = -7313.04740102

 CCSD  T1^2 = 0.0138  T2^2 = 0.2330  Leading amplitudes:

 Amplitude    Orbitals with energies
 -0.0369       38 (A) A                  ->    39 (A) A                   
              -0.3636                          0.0094                     
 -0.0369       38 (A) B                  ->    39 (A) B                   
              -0.3636                          0.0094                     
  0.0311       36 (A) A                  ->    40 (A) A                   
              -0.3978                          0.0322                     
  0.0311       36 (A) B                  ->    40 (A) B                   
              -0.3978                          0.0322                     

 Amplitude    Orbitals with energies
 -0.0790       35 (A) A      35 (A) B    ->    39 (A) A      39 (A) B     
              -0.4764       -0.4764            0.0094        0.0094       
  0.0790       35 (A) A      35 (A) B    ->    39 (A) B      39 (A) A     
              -0.4764       -0.4764            0.0094        0.0094       
  0.0790       35 (A) B      35 (A) A    ->    39 (A) A      39 (A) B     
              -0.4764       -0.4764            0.0094        0.0094       
 -0.0790       35 (A) B      35 (A) A    ->    39 (A) B      39 (A) A     
              -0.4764       -0.4764            0.0094        0.0094       

 Computing CCSD intemediates for later calculations in double precision
 Finished.

Running a double precision version
           CCSD Lambda amplitudes will be solved using DIIS.
           Start     Size      MaxIter   EConv     LConv     
           3         7         100       1.00e-07  1.00e-05  
 ------------------------------------------------------------------------------
            Enorm      Ldiff       Comment
 ------------------------------------------------------------------------------
     1     5.07e-02   3.96e-02     
     2     1.22e-02   5.26e-03     
     3     5.59e-03   2.44e-03     
     4     3.02e-03   1.24e-03     Switched to DIIS steps.
     5     1.09e-03   8.03e-04     
     6     5.31e-04   2.55e-04     
     7     2.27e-04   8.52e-05     
     8     9.72e-05   1.76e-05     
     9     3.73e-05   3.60e-06     
    10     1.66e-05   4.00e-07     
    11     6.80e-06   6.93e-07     
    12     3.74e-06   8.04e-08     
    13     2.06e-06   5.95e-08     
    14     9.44e-07   1.42e-08     
    15     4.41e-07   5.71e-08     
    16     1.96e-07   8.10e-09     
    17     1.11e-07   1.14e-08     
    18     5.60e-08   1.08e-08     
 ------------------------------------------------------------------------------
                                   CCSD Lambda converged.

 Computing density matrices in double precision...
           Orbital response amplitudes will be solved using DIIS.
           Start     Size      MaxIter   EConv     LConv     
           3         7         100       1.00e-06  1.00e-06  
 ------------------------------------------------------------------------------
            Enorm      Ldiff       Comment
 ------------------------------------------------------------------------------
     1     7.38e-02   1.88e-02     
     2     4.64e-02   1.00e-03     
     3     6.81e-02   9.65e-03     
     4     1.40e-02   1.94e-02     Switched to DIIS steps.
     5     2.54e-03   4.58e-03     
     6     6.96e-04   2.79e-04     
     7     3.40e-04   4.48e-05     
     8     8.09e-05   4.92e-05     
     9     2.26e-05   3.49e-06     
    10     5.55e-06   1.95e-06     
    11     2.54e-06   6.03e-08     
    12     6.24e-07   9.68e-08     
 ------------------------------------------------------------------------------
                                   Orbital response converged.

 Computing density matrices... Done.
 CCSD calculation:   CPU 747.04 s  wall 136.44 s

 Transferring MO TPDM to AO TPDM
 Transferring g2_o1o1o1o1
 Transferring g2_o1o1o1v1
 Transferring g2_o1o1v1v1
 Transferring g2_o1v1o1v1
 Transferring g2_o1v1v1v1
 Transferring g2_v1v1v1v1
 Adding separable TPDM
 Computing TPDM gradient
 --------------------------------------------------------
 2e gradient
  Atom          X               Y               Z
 --------------------------------------------------------
    1        -43.908241        8.226464        0.000000  
    2          9.713044      -17.998742       -0.000000  
    3         33.603666        5.135139        0.000000  
    4          0.591531        4.637140       -0.000000  
 --------------------------------------------------------
 --------------------------------------------------------
 Final gradient
  Atom          X               Y               Z
 --------------------------------------------------------
    1        -43.908241        8.226464        0.000000  
    2          9.713044      -17.998742       -0.000000  
    3         33.603666        5.135139        0.000000  
    4          0.591531        4.637140       -0.000000  
 --------------------------------------------------------
 Analytic gradient from two-electron contribution:   CPU 169.33 s  wall 33.72 s

 Total ccman2 time:   CPU 952.12 s  wall 176.67 s


 --------------------------------------------------------------

                    Orbital Energies (a.u.)
 --------------------------------------------------------------

 Alpha MOs
 -- Occupied --
********-180.8879-169.6947-169.6935-169.6934 -80.0115 -37.9416 -33.1306
-33.1249 -33.1247 -24.3148 -24.3129 -24.3128 -24.3074 -24.3074 -15.6245
 -7.5521  -7.2580  -5.4930  -5.4792  -5.4789  -5.4452  -5.4447  -5.4433
 -2.4170  -2.4106  -2.4102  -2.3944  -2.3944  -1.1602  -0.8602  -0.7458
 -0.5725  -0.5098  -0.4764  -0.3978  -0.3702  -0.3636
 -- Virtual --
  0.0094   0.0322   0.0541   0.0819   0.0923   0.0940   0.1049   0.1879
  0.2214   0.2248   0.2419   0.2508   0.2897   0.3273   0.3279   0.3461
  0.3885   0.3956   0.4846   0.5212   0.5766   0.6047   0.6083   0.6243
  0.6552   0.8124   0.8355   0.8366   0.9067   0.9084   1.0074   1.0769
  1.0867   1.1801   1.3178   1.4076   1.5313   1.5537   1.5978   1.6623
  1.6845   1.8152   1.8384   1.9362   2.2839   2.2929   2.4339   2.4419
  2.5645   2.8992   2.9699   4.2548   4.2774   4.4667   4.4743   4.4836
  4.5135   4.5441   4.7335   4.8422   6.5221   6.5363   6.5618   7.5782
 14.7467  14.8081  14.9331  28.9387  29.5174  29.5287  29.5466  29.8658
 29.8695  29.8792  29.8947  29.9831  36.6964 130.5771 130.5855 130.6072
154.3248 166.19971912.2439
 --------------------------------------------------------------

          Ground-State Mulliken Net Atomic Charges

     Atom                 Charge (a.u.)
  ----------------------------------------
      1 I                     0.113986
      2 N                    -0.349109
      3 P                     0.334630
      4 H                    -0.099507
  ----------------------------------------
  Sum of atomic charges =     0.000000

 -----------------------------------------------------------------
                    Cartesian Multipole Moments
 -----------------------------------------------------------------
    Charge (ESU x 10^10)
                 0.0000
    Dipole Moment (Debye)
         X      -0.6912      Y      -1.9221      Z      -0.0000
       Tot       2.0426
    Quadrupole Moments (Debye-Ang)
        XX     -43.2365     XY       2.5312     YY     -50.3720
        XZ       0.0000     YZ      -0.0000     ZZ     -47.5606
    Octopole Moments (Debye-Ang^2)
       XXX      43.4405    XXY     -10.0959    XYY      14.8264
       YYY      -3.5892    XXZ      -0.0000    XYZ       0.0000
       YYZ       0.0000    XZZ      10.6880    YZZ      -0.9599
       ZZZ      -0.0000
    Hexadecapole Moments (Debye-Ang^3)
      XXXX    -679.6664   XXXY      12.0443   XXYY    -130.4070
      XYYY       1.3009   YYYY    -109.2341   XXXZ       0.0000
      XXYZ      -0.0000   XYYZ       0.0000   YYYZ      -0.0000
      XXZZ    -122.1947   XYZZ       0.9361   YYZZ     -28.0770
      XZZZ       0.0000   YZZZ      -0.0000   ZZZZ     -65.4146
 -----------------------------------------------------------------
 DrvMan completing analytic gradient of the correlated energy
 Correlated dipole moment
            1
    1  -0.2719553
    2  -0.7562087
    3  -0.0000000
 Energy read as -7313.047401024
 Full Analytical Gradient: (in a.u., or Hartree/Bohr)
             1             2             3             4
    1    0.00028334   -0.00040835    0.00014044   -0.00001544
    2   -0.00007966   -0.00006185    0.00006223    0.00007928
    3   -0.00000000    0.00000000   -0.00000000    0.00000000
 Gradient time:  CPU 0.75 s  wall 0.77 s
 ----------------------------------------------------------------
             Standard Nuclear Orientation (Angstroms)
    I     Atom           X                Y                Z
 ----------------------------------------------------------------
    1      I       0.8588442145    -0.0362519441    -0.0000000000
    2      N      -1.0744943573     0.7436461348     0.0000000000
    3      P      -2.4056543700    -0.1197128507    -0.0000000000
    4      H      -1.9654673158    -1.4884771474    -0.0000000000
 ----------------------------------------------------------------
 Nuclear Repulsion Energy =   273.9145438436 hartrees
 There are       38 alpha and       38 beta electrons

                       Distance Matrix (Angstroms)
             I (  1)   N (  2)   P (  3)
   N (  2)  2.084716
   P (  3)  3.265565  1.586624
   H (  4)  3.175798  2.403374  1.437804

 Requested basis set is 6-311++G(d,p)
 There are 48 shells and 121 basis functions
 A cutoff of  1.0D-14 yielded   1053 shell pairs
 There are      7055 function pairs (      7926 Cartesian)
 Smallest overlap matrix eigenvalue = 1.79E-03
 Guess MOs from SCF MO coefficient file

 -----------------------------------------------------------------------
  General SCF calculation program by
  Eric Jon Sundstrom, Paul Horn, Yuezhi Mao, Dmitri Zuev, Alec White,
  David Stuck, Shaama M.S., Shane Yost, Joonho Lee, David Small,
  Daniel Levine, Susi Lehtola, Hugh Burton, Evgeny Epifanovsky
 -----------------------------------------------------------------------
 Hartree-Fock
 using 6 threads for integral computing
 -------------------------------------------------------
 OpenMP Integral computing Module                
 Release: version 2.0, May 2017, Q-Chem Inc. Pleasanton 
 -------------------------------------------------------
 A restricted SCF calculation will be
 performed using DIIS
 SCF converges when DIIS error is below 1.0e-08
 ---------------------------------------
  Cycle       Energy         DIIS error
 ---------------------------------------
    1   -7312.5235843106      1.80e-05  
    2   -7312.5235849413      7.87e-06  
    3   -7312.5235850381      4.72e-06  
    4   -7312.5235850908      1.09e-06  
    5   -7312.5235850989      4.46e-07  
    6   -7312.5235851009      2.12e-07  
    7   -7312.5235851014      6.91e-08  
    8   -7312.5235851015      2.27e-08  
    9   -7312.5235851016      7.72e-09  Convergence criterion met
 ---------------------------------------
 SCF time:   CPU 5.20s  wall 1.00s 
 SCF   energy in the final basis set =    -7312.5235851016
 Total energy in the final basis set =    -7312.5235851016


 ------------------------------------------------------------------------------

   CCMAN2: suite of methods based on coupled cluster
           and equation of motion theories.

   Components:
   * libvmm-1.3-trunk
     by Evgeny Epifanovsky, Ilya Kaliman.
   * libtensor-2.5-trunk
     by Evgeny Epifanovsky, Michael Wormit, Dmitry Zuev, Sam Manzer, 
        Ilya Kaliman.
   * libcc-2.5-trunk
     by Evgeny Epifanovsky, Arik Landau, Tomasz Kus, Kirill Khistyaev, 
        Dmitry Zuev, Prashant Manohar, Xintian Feng, Anna Krylov, 
        Matthew Goldey, Alec White, Thomas Jagau, Kaushik Nanda, 
        Anastasia Gunina, Alexander Kunitsa, Joonho Lee.

   CCMAN original authors:
   Anna I. Krylov, C. David Sherrill, Steven R. Gwaltney,
   Edward F. C. Byrd (2000)
   Sergey V. Levchenko, Lyudmila V. Slipchenko, Tao Wang,
   Ana-Maria C. Cristian (2003)
   Piotr A. Pieniazek, C. Melania Oana, Evgeny Epifanovsky (2007)
   Prashant Manohar (2009)

 ------------------------------------------------------------------------------


 Allocating and initializing 30808MB of RAM...
 Calculation will run on 6 cores.


 Alpha MOs, Restricted
 -- Occupied --                  
******* -180.89 -169.69 -169.69 -169.69  -80.01  -37.94  -33.13
  1 A     2 A     3 A     4 A     5 A     6 A     7 A     8 A                  
-33.125 -33.125 -24.315 -24.313 -24.313 -24.307 -24.307 -15.624
  9 A    10 A    11 A    12 A    13 A    14 A    15 A    16 A                  
 -7.552  -7.258  -5.493  -5.479  -5.479  -5.445  -5.445  -5.443
 17 A    18 A    19 A    20 A    21 A    22 A    23 A    24 A                  
 -2.417  -2.411  -2.410  -2.394  -2.394  -1.160  -0.860  -0.746
 25 A    26 A    27 A    28 A    29 A    30 A    31 A    32 A                  
 -0.573  -0.510  -0.477  -0.398  -0.370  -0.363
 33 A    34 A    35 A    36 A    37 A    38 A                                  
 -- Virtual --                   
  0.009   0.033   0.054   0.082   0.092   0.094   0.105   0.188
 39 A    40 A    41 A    42 A    43 A    44 A    45 A    46 A                  
  0.221   0.225   0.242   0.251   0.290   0.327   0.328   0.346
 47 A    48 A    49 A    50 A    51 A    52 A    53 A    54 A                  
  0.389   0.396   0.485   0.521   0.577   0.605   0.608   0.624
 55 A    56 A    57 A    58 A    59 A    60 A    61 A    62 A                  
  0.655   0.812   0.836   0.837   0.907   0.909   1.008   1.077
 63 A    64 A    65 A    66 A    67 A    68 A    69 A    70 A                  
  1.087   1.180   1.318   1.407   1.531   1.554   1.598   1.662
 71 A    72 A    73 A    74 A    75 A    76 A    77 A    78 A                  
  1.685   1.815   1.838   1.936   2.284   2.293   2.434   2.442
 79 A    80 A    81 A    82 A    83 A    84 A    85 A    86 A                  
  2.565   2.899   2.970   4.255   4.277   4.467   4.474   4.484
 87 A    88 A    89 A    90 A    91 A    92 A    93 A    94 A                  
  4.514   4.544   4.733   4.843   6.522   6.536   6.562   7.578
 95 A    96 A    97 A    98 A    99 A   100 A   101 A   102 A                  
 14.747  14.808  14.933  28.939  29.517  29.529  29.547  29.866
103 A   104 A   105 A   106 A   107 A   108 A   109 A   110 A                  
 29.870  29.879  29.895  29.983  36.697 130.577 130.586 130.607
111 A   112 A   113 A   114 A   115 A   116 A   117 A   118 A                  
154.325 166.2001912.244
119 A   120 A   121 A                                                          

 Beta MOs, Restricted
 -- Occupied --                  
******* -180.89 -169.69 -169.69 -169.69  -80.01  -37.94  -33.13
  1 A     2 A     3 A     4 A     5 A     6 A     7 A     8 A                  
-33.125 -33.125 -24.315 -24.313 -24.313 -24.307 -24.307 -15.624
  9 A    10 A    11 A    12 A    13 A    14 A    15 A    16 A                  
 -7.552  -7.258  -5.493  -5.479  -5.479  -5.445  -5.445  -5.443
 17 A    18 A    19 A    20 A    21 A    22 A    23 A    24 A                  
 -2.417  -2.411  -2.410  -2.394  -2.394  -1.160  -0.860  -0.746
 25 A    26 A    27 A    28 A    29 A    30 A    31 A    32 A                  
 -0.573  -0.510  -0.477  -0.398  -0.370  -0.363
 33 A    34 A    35 A    36 A    37 A    38 A                                  
 -- Virtual --                   
  0.009   0.033   0.054   0.082   0.092   0.094   0.105   0.188
 39 A    40 A    41 A    42 A    43 A    44 A    45 A    46 A                  
  0.221   0.225   0.242   0.251   0.290   0.327   0.328   0.346
 47 A    48 A    49 A    50 A    51 A    52 A    53 A    54 A                  
  0.389   0.396   0.485   0.521   0.577   0.605   0.608   0.624
 55 A    56 A    57 A    58 A    59 A    60 A    61 A    62 A                  
  0.655   0.812   0.836   0.837   0.907   0.909   1.008   1.077
 63 A    64 A    65 A    66 A    67 A    68 A    69 A    70 A                  
  1.087   1.180   1.318   1.407   1.531   1.554   1.598   1.662
 71 A    72 A    73 A    74 A    75 A    76 A    77 A    78 A                  
  1.685   1.815   1.838   1.936   2.284   2.293   2.434   2.442
 79 A    80 A    81 A    82 A    83 A    84 A    85 A    86 A                  
  2.565   2.899   2.970   4.255   4.277   4.467   4.474   4.484
 87 A    88 A    89 A    90 A    91 A    92 A    93 A    94 A                  
  4.514   4.544   4.733   4.843   6.522   6.536   6.562   7.578
 95 A    96 A    97 A    98 A    99 A   100 A   101 A   102 A                  
 14.747  14.808  14.933  28.939  29.517  29.529  29.547  29.866
103 A   104 A   105 A   106 A   107 A   108 A   109 A   110 A                  
 29.870  29.879  29.895  29.983  36.697 130.577 130.586 130.607
111 A   112 A   113 A   114 A   115 A   116 A   117 A   118 A                  
154.325 166.2001912.244
119 A   120 A   121 A                                                          

 Occupation and symmetry of molecular orbitals

 Point group: C1 (1 irreducible representation).

                           A     All 
 -------------------------------------
 All molecular orbitals:
  - Alpha                  121   121 
  - Beta                   121   121 
 -------------------------------------
 Alpha orbitals:
  - Frozen occupied        24    24  
  - Active occupied        14    14  
  - Active virtual         83    83  
  - Frozen virtual         0     0   
 -------------------------------------
 Beta orbitals:
  - Frozen occupied        24    24  
  - Active occupied        14    14  
  - Active virtual         83    83  
  - Frozen virtual         0     0   
 -------------------------------------

 Import integrals:   CPU 0.00 s  wall 0.00 s

 Import integrals:   CPU 31.59 s  wall 5.47 s

 MP2 amplitudes:   CPU 0.05 s  wall 0.03 s

Running a double precision version
           CCSD T amplitudes will be solved using DIIS.

           Start     Size      MaxIter   EConv     TConv     
           3         7         100       1.00e-07  1.00e-05  
 ------------------------------------------------------------------------------
           Energy (a.u.)   Ediff      Tdiff       Comment
 ------------------------------------------------------------------------------
         -7313.03280339                           
     1   -7313.02423490   8.57e-03   7.00e-01     
     2   -7313.04476874   2.05e-02   1.10e-01     
     3   -7313.04411550   6.53e-04   4.82e-02     
     4   -7313.04645020   2.33e-03   1.35e-02     Switched to DIIS steps.
     5   -7313.04733649   8.86e-04   1.29e-02     
     6   -7313.04737585   3.94e-05   2.54e-03     
     7   -7313.04738913   1.33e-05   1.48e-03     
     8   -7313.04740053   1.14e-05   6.24e-04     
     9   -7313.04740117   6.37e-07   2.68e-04     
    10   -7313.04740136   1.91e-07   8.96e-05     
    11   -7313.04740120   1.64e-07   4.58e-05     
    12   -7313.04740118   1.81e-08   1.21e-05     
    13   -7313.04740119   1.50e-08   6.94e-06     
 ------------------------------------------------------------------------------
         -7313.04740119                           CCSD T converged.

End of double precision
 SCF energy                 = -7312.52358510
 MP2 energy                 = -7313.03280339
 CCSD correlation energy     =    -0.52381609
 CCSD total energy           = -7313.04740119

 CCSD  T1^2 = 0.0138  T2^2 = 0.2328  Leading amplitudes:

 Amplitude    Orbitals with energies
 -0.0369       38 (A) A                  ->    39 (A) A                   
              -0.3635                          0.0094                     
 -0.0369       38 (A) B                  ->    39 (A) B                   
              -0.3635                          0.0094                     
  0.0310       36 (A) A                  ->    40 (A) A                   
              -0.3979                          0.0325                     
  0.0310       36 (A) B                  ->    40 (A) B                   
              -0.3979                          0.0325                     

 Amplitude    Orbitals with energies
 -0.0789       35 (A) A      35 (A) B    ->    39 (A) A      39 (A) B     
              -0.4766       -0.4766            0.0094        0.0094       
  0.0789       35 (A) A      35 (A) B    ->    39 (A) B      39 (A) A     
              -0.4766       -0.4766            0.0094        0.0094       
  0.0789       35 (A) B      35 (A) A    ->    39 (A) A      39 (A) B     
              -0.4766       -0.4766            0.0094        0.0094       
 -0.0789       35 (A) B      35 (A) A    ->    39 (A) B      39 (A) A     
              -0.4766       -0.4766            0.0094        0.0094       

 Computing CCSD intemediates for later calculations in double precision
 Finished.

Running a double precision version
           CCSD Lambda amplitudes will be solved using DIIS.
           Start     Size      MaxIter   EConv     LConv     
           3         7         100       1.00e-07  1.00e-05  
 ------------------------------------------------------------------------------
            Enorm      Ldiff       Comment
 ------------------------------------------------------------------------------
     1     5.07e-02   3.96e-02     
     2     1.22e-02   5.27e-03     
     3     5.59e-03   2.44e-03     
     4     3.02e-03   1.24e-03     Switched to DIIS steps.
     5     1.09e-03   8.03e-04     
     6     5.30e-04   2.54e-04     
     7     2.26e-04   8.48e-05     
     8     9.70e-05   1.74e-05     
     9     3.72e-05   3.57e-06     
    10     1.65e-05   3.99e-07     
    11     6.74e-06   6.88e-07     
    12     3.70e-06   7.82e-08     
    13     2.04e-06   6.01e-08     
    14     9.37e-07   1.45e-08     
    15     4.38e-07   5.65e-08     
    16     1.95e-07   8.00e-09     
    17     1.10e-07   1.12e-08     
    18     5.54e-08   1.07e-08     
 ------------------------------------------------------------------------------
                                   CCSD Lambda converged.

 Computing density matrices in double precision...
           Orbital response amplitudes will be solved using DIIS.
           Start     Size      MaxIter   EConv     LConv     
           3         7         100       1.00e-06  1.00e-06  
 ------------------------------------------------------------------------------
            Enorm      Ldiff       Comment
 ------------------------------------------------------------------------------
     1     7.38e-02   1.88e-02     
     2     4.62e-02   8.40e-04     
     3     6.75e-02   9.47e-03     
     4     1.40e-02   1.90e-02     Switched to DIIS steps.
     5     2.54e-03   4.61e-03     
     6     6.97e-04   2.79e-04     
     7     3.40e-04   4.48e-05     
     8     8.08e-05   4.94e-05     
     9     2.25e-05   3.48e-06     
    10     5.53e-06   1.95e-06     
    11     2.53e-06   5.95e-08     
    12     6.22e-07   9.57e-08     
 ------------------------------------------------------------------------------
                                   Orbital response converged.

 Computing density matrices... Done.
 CCSD calculation:   CPU 749.61 s  wall 136.72 s

 Transferring MO TPDM to AO TPDM
 Transferring g2_o1o1o1o1
 Transferring g2_o1o1o1v1
 Transferring g2_o1o1v1v1
 Transferring g2_o1v1o1v1
 Transferring g2_o1v1v1v1
 Transferring g2_v1v1v1v1
 Adding separable TPDM
 Computing TPDM gradient
 --------------------------------------------------------
 2e gradient
  Atom          X               Y               Z
 --------------------------------------------------------
    1        -43.952130        8.245308       -0.000000  
    2          9.734129      -18.021014        0.000000  
    3         33.622453        5.136900       -0.000000  
    4          0.595548        4.638807        0.000000  
 --------------------------------------------------------
 --------------------------------------------------------
 Final gradient
  Atom          X               Y               Z
 --------------------------------------------------------
    1        -43.952130        8.245308       -0.000000  
    2          9.734129      -18.021014        0.000000  
    3         33.622453        5.136900       -0.000000  
    4          0.595548        4.638807        0.000000  
 --------------------------------------------------------
 Analytic gradient from two-electron contribution:   CPU 172.96 s  wall 39.12 s

 Total ccman2 time:   CPU 958.47 s  wall 182.43 s


 --------------------------------------------------------------

                    Orbital Energies (a.u.)
 --------------------------------------------------------------

 Alpha MOs
 -- Occupied --
********-180.8879-169.6947-169.6935-169.6934 -80.0115 -37.9416 -33.1306
-33.1249 -33.1247 -24.3148 -24.3129 -24.3128 -24.3074 -24.3074 -15.6244
 -7.5521  -7.2580  -5.4930  -5.4792  -5.4789  -5.4452  -5.4446  -5.4433
 -2.4171  -2.4106  -2.4102  -2.3944  -2.3944  -1.1604  -0.8604  -0.7458
 -0.5726  -0.5100  -0.4766  -0.3979  -0.3701  -0.3635
 -- Virtual --
  0.0094   0.0325   0.0541   0.0819   0.0923   0.0941   0.1049   0.1880
  0.2214   0.2248   0.2419   0.2508   0.2897   0.3273   0.3279   0.3462
  0.3885   0.3956   0.4846   0.5211   0.5766   0.6050   0.6084   0.6244
  0.6553   0.8125   0.8356   0.8368   0.9067   0.9087   1.0076   1.0770
  1.0868   1.1800   1.3178   1.4075   1.5313   1.5538   1.5977   1.6623
  1.6845   1.8152   1.8385   1.9363   2.2839   2.2930   2.4338   2.4422
  2.5649   2.8992   2.9698   4.2548   4.2774   4.4667   4.4743   4.4837
  4.5137   4.5443   4.7333   4.8430   6.5221   6.5363   6.5620   7.5782
 14.7467  14.8082  14.9332  28.9393  29.5174  29.5287  29.5466  29.8658
 29.8695  29.8793  29.8947  29.9832  36.6965 130.5771 130.5856 130.6073
154.3252 166.19981912.2444
 --------------------------------------------------------------

          Ground-State Mulliken Net Atomic Charges

     Atom                 Charge (a.u.)
  ----------------------------------------
      1 I                     0.114440
      2 N                    -0.349356
      3 P                     0.334600
      4 H                    -0.099684
  ----------------------------------------
  Sum of atomic charges =    -0.000000

 -----------------------------------------------------------------
                    Cartesian Multipole Moments
 -----------------------------------------------------------------
    Charge (ESU x 10^10)
                -0.0000
    Dipole Moment (Debye)
         X      -0.6879      Y      -1.9213      Z       0.0000
       Tot       2.0407
    Quadrupole Moments (Debye-Ang)
        XX     -43.2502     XY       2.5305     YY     -50.3715
        XZ      -0.0000     YZ      -0.0000     ZZ     -47.5573
    Octopole Moments (Debye-Ang^2)
       XXX      43.6366    XXY     -10.0962    XYY      14.8904
       YYY      -3.5831    XXZ       0.0000    XYZ      -0.0000
       YYZ       0.0000    XZZ      10.7477    YZZ      -0.9584
       ZZZ       0.0000
    Hexadecapole Moments (Debye-Ang^3)
      XXXX    -679.2814   XXXY      12.0459   XXYY    -130.3146
      XYYY       1.2907   YYYY    -109.2350   XXXZ       0.0000
      XXYZ      -0.0000   XYYZ       0.0000   YYYZ      -0.0000
      XXZZ    -122.0986   XYZZ       0.9331   YYZZ     -28.0746
      XZZZ      -0.0000   YZZZ      -0.0000   ZZZZ     -65.4044
 -----------------------------------------------------------------
 DrvMan completing analytic gradient of the correlated energy
 Correlated dipole moment
            1
    1  -0.2706454
    2  -0.7558917
    3   0.0000000
 Energy read as -7313.047401192
 Full Analytical Gradient: (in a.u., or Hartree/Bohr)
             1             2             3             4
    1   -0.00019072   -0.00001420    0.00024310   -0.00003817
    2    0.00004952   -0.00013040   -0.00000102    0.00008190
    3    0.00000000    0.00000000    0.00000000   -0.00000000
 Gradient time:  CPU 0.80 s  wall 0.81 s
 ----------------------------------------------------------------
             Standard Nuclear Orientation (Angstroms)
    I     Atom           X                Y                Z
 ----------------------------------------------------------------
    1      I       0.8598442145    -0.0352519441    -0.0000000000
    2      N      -1.0744943573     0.7436461348     0.0000000000
    3      P      -2.4056543700    -0.1197128507    -0.0000000000
    4      H      -1.9654673158    -1.4884771474    -0.0000000000
 ----------------------------------------------------------------
 Nuclear Repulsion Energy =   273.8453565186 hartrees
 There are       38 alpha and       38 beta electrons

                       Distance Matrix (Angstroms)
             I (  1)   N (  2)   P (  3)
   N (  2)  2.085269
   P (  3)  3.266591  1.586624
   H (  4)  3.177145  2.403374  1.437804

 Requested basis set is 6-311++G(d,p)
 There are 48 shells and 121 basis functions
 A cutoff of  1.0D-14 yielded   1053 shell pairs
 There are      7055 function pairs (      7926 Cartesian)
 Smallest overlap matrix eigenvalue = 1.79E-03
 Guess MOs from SCF MO coefficient file

 -----------------------------------------------------------------------
  General SCF calculation program by
  Eric Jon Sundstrom, Paul Horn, Yuezhi Mao, Dmitri Zuev, Alec White,
  David Stuck, Shaama M.S., Shane Yost, Joonho Lee, David Small,
  Daniel Levine, Susi Lehtola, Hugh Burton, Evgeny Epifanovsky
 -----------------------------------------------------------------------
 Hartree-Fock
 using 6 threads for integral computing
 -------------------------------------------------------
 OpenMP Integral computing Module                
 Release: version 2.0, May 2017, Q-Chem Inc. Pleasanton 
 -------------------------------------------------------
 A restricted SCF calculation will be
 performed using DIIS
 SCF converges when DIIS error is below 1.0e-08
 ---------------------------------------
  Cycle       Energy         DIIS error
 ---------------------------------------
    1   -7312.5235717759      7.71e-06  
    2   -7312.5235719368      2.79e-06  
    3   -7312.5235719621      1.90e-06  
    4   -7312.5235719738      6.72e-07  
    5   -7312.5235719778      2.45e-07  
    6   -7312.5235719784      8.97e-08  
    7   -7312.5235719787      3.64e-08  
    8   -7312.5235719786      1.50e-08  
    9   -7312.5235719787      4.30e-09  Convergence criterion met
 ---------------------------------------
 SCF time:   CPU 5.22s  wall 1.00s 
 SCF   energy in the final basis set =    -7312.5235719787
 Total energy in the final basis set =    -7312.5235719787


 ------------------------------------------------------------------------------

   CCMAN2: suite of methods based on coupled cluster
           and equation of motion theories.

   Components:
   * libvmm-1.3-trunk
     by Evgeny Epifanovsky, Ilya Kaliman.
   * libtensor-2.5-trunk
     by Evgeny Epifanovsky, Michael Wormit, Dmitry Zuev, Sam Manzer, 
        Ilya Kaliman.
   * libcc-2.5-trunk
     by Evgeny Epifanovsky, Arik Landau, Tomasz Kus, Kirill Khistyaev, 
        Dmitry Zuev, Prashant Manohar, Xintian Feng, Anna Krylov, 
        Matthew Goldey, Alec White, Thomas Jagau, Kaushik Nanda, 
        Anastasia Gunina, Alexander Kunitsa, Joonho Lee.

   CCMAN original authors:
   Anna I. Krylov, C. David Sherrill, Steven R. Gwaltney,
   Edward F. C. Byrd (2000)
   Sergey V. Levchenko, Lyudmila V. Slipchenko, Tao Wang,
   Ana-Maria C. Cristian (2003)
   Piotr A. Pieniazek, C. Melania Oana, Evgeny Epifanovsky (2007)
   Prashant Manohar (2009)

 ------------------------------------------------------------------------------


 Allocating and initializing 30808MB of RAM...
 Calculation will run on 6 cores.


 Alpha MOs, Restricted
 -- Occupied --                  
******* -180.89 -169.69 -169.69 -169.69  -80.01  -37.94  -33.13
  1 A     2 A     3 A     4 A     5 A     6 A     7 A     8 A                  
-33.125 -33.125 -24.315 -24.313 -24.313 -24.307 -24.307 -15.624
  9 A    10 A    11 A    12 A    13 A    14 A    15 A    16 A                  
 -7.552  -7.258  -5.493  -5.479  -5.479  -5.445  -5.445  -5.443
 17 A    18 A    19 A    20 A    21 A    22 A    23 A    24 A                  
 -2.417  -2.411  -2.410  -2.394  -2.394  -1.160  -0.860  -0.746
 25 A    26 A    27 A    28 A    29 A    30 A    31 A    32 A                  
 -0.573  -0.510  -0.477  -0.398  -0.370  -0.363
 33 A    34 A    35 A    36 A    37 A    38 A                                  
 -- Virtual --                   
  0.009   0.032   0.054   0.082   0.092   0.094   0.105   0.188
 39 A    40 A    41 A    42 A    43 A    44 A    45 A    46 A                  
  0.221   0.225   0.242   0.251   0.290   0.327   0.328   0.346
 47 A    48 A    49 A    50 A    51 A    52 A    53 A    54 A                  
  0.389   0.396   0.485   0.521   0.577   0.605   0.608   0.624
 55 A    56 A    57 A    58 A    59 A    60 A    61 A    62 A                  
  0.655   0.812   0.836   0.837   0.907   0.909   1.008   1.077
 63 A    64 A    65 A    66 A    67 A    68 A    69 A    70 A                  
  1.087   1.180   1.318   1.407   1.531   1.554   1.598   1.662
 71 A    72 A    73 A    74 A    75 A    76 A    77 A    78 A                  
  1.684   1.815   1.838   1.936   2.284   2.293   2.434   2.442
 79 A    80 A    81 A    82 A    83 A    84 A    85 A    86 A                  
  2.565   2.899   2.970   4.255   4.277   4.467   4.474   4.484
 87 A    88 A    89 A    90 A    91 A    92 A    93 A    94 A                  
  4.514   4.544   4.733   4.843   6.522   6.536   6.562   7.578
 95 A    96 A    97 A    98 A    99 A   100 A   101 A   102 A                  
 14.747  14.808  14.933  28.939  29.517  29.529  29.547  29.866
103 A   104 A   105 A   106 A   107 A   108 A   109 A   110 A                  
 29.870  29.879  29.895  29.983  36.696 130.577 130.586 130.607
111 A   112 A   113 A   114 A   115 A   116 A   117 A   118 A                  
154.325 166.2001912.244
119 A   120 A   121 A                                                          

 Beta MOs, Restricted
 -- Occupied --                  
******* -180.89 -169.69 -169.69 -169.69  -80.01  -37.94  -33.13
  1 A     2 A     3 A     4 A     5 A     6 A     7 A     8 A                  
-33.125 -33.125 -24.315 -24.313 -24.313 -24.307 -24.307 -15.624
  9 A    10 A    11 A    12 A    13 A    14 A    15 A    16 A                  
 -7.552  -7.258  -5.493  -5.479  -5.479  -5.445  -5.445  -5.443
 17 A    18 A    19 A    20 A    21 A    22 A    23 A    24 A                  
 -2.417  -2.411  -2.410  -2.394  -2.394  -1.160  -0.860  -0.746
 25 A    26 A    27 A    28 A    29 A    30 A    31 A    32 A                  
 -0.573  -0.510  -0.477  -0.398  -0.370  -0.363
 33 A    34 A    35 A    36 A    37 A    38 A                                  
 -- Virtual --                   
  0.009   0.032   0.054   0.082   0.092   0.094   0.105   0.188
 39 A    40 A    41 A    42 A    43 A    44 A    45 A    46 A                  
  0.221   0.225   0.242   0.251   0.290   0.327   0.328   0.346
 47 A    48 A    49 A    50 A    51 A    52 A    53 A    54 A                  
  0.389   0.396   0.485   0.521   0.577   0.605   0.608   0.624
 55 A    56 A    57 A    58 A    59 A    60 A    61 A    62 A                  
  0.655   0.812   0.836   0.837   0.907   0.909   1.008   1.077
 63 A    64 A    65 A    66 A    67 A    68 A    69 A    70 A                  
  1.087   1.180   1.318   1.407   1.531   1.554   1.598   1.662
 71 A    72 A    73 A    74 A    75 A    76 A    77 A    78 A                  
  1.684   1.815   1.838   1.936   2.284   2.293   2.434   2.442
 79 A    80 A    81 A    82 A    83 A    84 A    85 A    86 A                  
  2.565   2.899   2.970   4.255   4.277   4.467   4.474   4.484
 87 A    88 A    89 A    90 A    91 A    92 A    93 A    94 A                  
  4.514   4.544   4.733   4.843   6.522   6.536   6.562   7.578
 95 A    96 A    97 A    98 A    99 A   100 A   101 A   102 A                  
 14.747  14.808  14.933  28.939  29.517  29.529  29.547  29.866
103 A   104 A   105 A   106 A   107 A   108 A   109 A   110 A                  
 29.870  29.879  29.895  29.983  36.696 130.577 130.586 130.607
111 A   112 A   113 A   114 A   115 A   116 A   117 A   118 A                  
154.325 166.2001912.244
119 A   120 A   121 A                                                          

 Occupation and symmetry of molecular orbitals

 Point group: C1 (1 irreducible representation).

                           A     All 
 -------------------------------------
 All molecular orbitals:
  - Alpha                  121   121 
  - Beta                   121   121 
 -------------------------------------
 Alpha orbitals:
  - Frozen occupied        24    24  
  - Active occupied        14    14  
  - Active virtual         83    83  
  - Frozen virtual         0     0   
 -------------------------------------
 Beta orbitals:
  - Frozen occupied        24    24  
  - Active occupied        14    14  
  - Active virtual         83    83  
  - Frozen virtual         0     0   
 -------------------------------------

 Import integrals:   CPU 0.00 s  wall 0.00 s

 Import integrals:   CPU 31.98 s  wall 5.59 s

 MP2 amplitudes:   CPU 0.05 s  wall 0.03 s

Running a double precision version
           CCSD T amplitudes will be solved using DIIS.

           Start     Size      MaxIter   EConv     TConv     
           3         7         100       1.00e-07  1.00e-05  
 ------------------------------------------------------------------------------
           Energy (a.u.)   Ediff      Tdiff       Comment
 ------------------------------------------------------------------------------
         -7313.03280342                           
     1   -7313.02422878   8.57e-03   7.00e-01     
     2   -7313.04476849   2.05e-02   1.10e-01     
     3   -7313.04411397   6.55e-04   4.82e-02     
     4   -7313.04644974   2.34e-03   1.35e-02     Switched to DIIS steps.
     5   -7313.04733651   8.87e-04   1.29e-02     
     6   -7313.04737592   3.94e-05   2.54e-03     
     7   -7313.04738924   1.33e-05   1.48e-03     
     8   -7313.04740066   1.14e-05   6.25e-04     
     9   -7313.04740130   6.39e-07   2.68e-04     
    10   -7313.04740149   1.92e-07   8.97e-05     
    11   -7313.04740133   1.64e-07   4.59e-05     
    12   -7313.04740131   1.80e-08   1.21e-05     
    13   -7313.04740132   1.52e-08   6.98e-06     
 ------------------------------------------------------------------------------
         -7313.04740132                           CCSD T converged.

End of double precision
 SCF energy                 = -7312.52357198
 MP2 energy                 = -7313.03280342
 CCSD correlation energy     =    -0.52382934
 CCSD total energy           = -7313.04740132

 CCSD  T1^2 = 0.0138  T2^2 = 0.2329  Leading amplitudes:

 Amplitude    Orbitals with energies
 -0.0369       38 (A) A                  ->    39 (A) A                   
              -0.3635                          0.0094                     
 -0.0369       38 (A) B                  ->    39 (A) B                   
              -0.3635                          0.0094                     
  0.0310       36 (A) A                  ->    40 (A) A                   
              -0.3979                          0.0324                     
  0.0310       36 (A) B                  ->    40 (A) B                   
              -0.3979                          0.0324                     

 Amplitude    Orbitals with energies
 -0.0789       35 (A) A      35 (A) B    ->    39 (A) A      39 (A) B     
              -0.4765       -0.4765            0.0094        0.0094       
  0.0789       35 (A) A      35 (A) B    ->    39 (A) B      39 (A) A     
              -0.4765       -0.4765            0.0094        0.0094       
  0.0789       35 (A) B      35 (A) A    ->    39 (A) A      39 (A) B     
              -0.4765       -0.4765            0.0094        0.0094       
 -0.0789       35 (A) B      35 (A) A    ->    39 (A) B      39 (A) A     
              -0.4765       -0.4765            0.0094        0.0094       

 Computing CCSD intemediates for later calculations in double precision
 Finished.

Running a double precision version
           CCSD Lambda amplitudes will be solved using DIIS.
           Start     Size      MaxIter   EConv     LConv     
           3         7         100       1.00e-07  1.00e-05  
 ------------------------------------------------------------------------------
            Enorm      Ldiff       Comment
 ------------------------------------------------------------------------------
     1     5.07e-02   3.96e-02     
     2     1.22e-02   5.27e-03     
     3     5.59e-03   2.44e-03     
     4     3.02e-03   1.24e-03     Switched to DIIS steps.
     5     1.09e-03   8.03e-04     
     6     5.30e-04   2.54e-04     
     7     2.27e-04   8.50e-05     
     8     9.71e-05   1.75e-05     
     9     3.72e-05   3.58e-06     
    10     1.65e-05   4.01e-07     
    11     6.77e-06   6.90e-07     
    12     3.72e-06   7.88e-08     
    13     2.05e-06   5.99e-08     
    14     9.41e-07   1.45e-08     
    15     4.39e-07   5.68e-08     
    16     1.95e-07   8.06e-09     
    17     1.10e-07   1.13e-08     
    18     5.57e-08   1.08e-08     
 ------------------------------------------------------------------------------
                                   CCSD Lambda converged.

 Computing density matrices in double precision...
           Orbital response amplitudes will be solved using DIIS.
           Start     Size      MaxIter   EConv     LConv     
           3         7         100       1.00e-06  1.00e-06  
 ------------------------------------------------------------------------------
            Enorm      Ldiff       Comment
 ------------------------------------------------------------------------------
     1     7.38e-02   1.88e-02     
     2     4.63e-02   8.92e-04     
     3     6.77e-02   9.52e-03     
     4     1.40e-02   1.91e-02     Switched to DIIS steps.
     5     2.54e-03   4.60e-03     
     6     6.97e-04   2.79e-04     
     7     3.40e-04   4.48e-05     
     8     8.09e-05   4.93e-05     
     9     2.26e-05   3.50e-06     
    10     5.54e-06   1.95e-06     
    11     2.53e-06   6.06e-08     
    12     6.23e-07   9.59e-08     
 ------------------------------------------------------------------------------
                                   Orbital response converged.

 Computing density matrices... Done.
 CCSD calculation:   CPU 748.56 s  wall 136.74 s

 Transferring MO TPDM to AO TPDM
 Transferring g2_o1o1o1o1
 Transferring g2_o1o1o1v1
 Transferring g2_o1o1v1v1
 Transferring g2_o1v1o1v1
 Transferring g2_o1v1v1v1
 Transferring g2_v1v1v1v1
 Adding separable TPDM
 Computing TPDM gradient
 --------------------------------------------------------
 2e gradient
  Atom          X               Y               Z
 --------------------------------------------------------
    1        -43.939319        8.221368        0.000000  
    2          9.732294      -18.001800        0.000000  
    3         33.613199        5.142602       -0.000000  
    4          0.593826        4.637830       -0.000000  
 --------------------------------------------------------
 --------------------------------------------------------
 Final gradient
  Atom          X               Y               Z
 --------------------------------------------------------
    1        -43.939319        8.221368        0.000000  
    2          9.732294      -18.001800        0.000000  
    3         33.613199        5.142602       -0.000000  
    4          0.593826        4.637830       -0.000000  
 --------------------------------------------------------
 Analytic gradient from two-electron contribution:   CPU 169.63 s  wall 33.97 s

 Total ccman2 time:   CPU 954.56 s  wall 177.40 s


 --------------------------------------------------------------

                    Orbital Energies (a.u.)
 --------------------------------------------------------------

 Alpha MOs
 -- Occupied --
********-180.8879-169.6947-169.6935-169.6934 -80.0115 -37.9416 -33.1306
-33.1249 -33.1247 -24.3148 -24.3129 -24.3128 -24.3074 -24.3074 -15.6244
 -7.5521  -7.2580  -5.4930  -5.4792  -5.4789  -5.4452  -5.4446  -5.4433
 -2.4171  -2.4106  -2.4102  -2.3944  -2.3944  -1.1604  -0.8604  -0.7458
 -0.5726  -0.5099  -0.4765  -0.3979  -0.3701  -0.3635
 -- Virtual --
  0.0094   0.0324   0.0541   0.0819   0.0923   0.0941   0.1049   0.1880
  0.2214   0.2248   0.2419   0.2508   0.2897   0.3273   0.3279   0.3462
  0.3885   0.3956   0.4846   0.5212   0.5766   0.6049   0.6084   0.6243
  0.6553   0.8124   0.8356   0.8367   0.9067   0.9087   1.0076   1.0770
  1.0868   1.1800   1.3178   1.4075   1.5313   1.5537   1.5978   1.6623
  1.6845   1.8152   1.8385   1.9363   2.2839   2.2930   2.4339   2.4420
  2.5648   2.8992   2.9698   4.2548   4.2774   4.4667   4.4743   4.4837
  4.5137   4.5443   4.7334   4.8427   6.5221   6.5363   6.5619   7.5782
 14.7467  14.8082  14.9332  28.9391  29.5174  29.5287  29.5466  29.8658
 29.8695  29.8792  29.8947  29.9832  36.6965 130.5771 130.5855 130.6073
154.3251 166.19981912.2443
 --------------------------------------------------------------

          Ground-State Mulliken Net Atomic Charges

     Atom                 Charge (a.u.)
  ----------------------------------------
      1 I                     0.114373
      2 N                    -0.349346
      3 P                     0.334614
      4 H                    -0.099640
  ----------------------------------------
  Sum of atomic charges =     0.000000

 -----------------------------------------------------------------
                    Cartesian Multipole Moments
 -----------------------------------------------------------------
    Charge (ESU x 10^10)
                -0.0000
    Dipole Moment (Debye)
         X      -0.6884      Y      -1.9212      Z       0.0000
       Tot       2.0408
    Quadrupole Moments (Debye-Ang)
        XX     -43.2440     XY       2.5325     YY     -50.3731
        XZ      -0.0000     YZ      -0.0000     ZZ     -47.5583
    Octopole Moments (Debye-Ang^2)
       XXX      43.5469    XXY     -10.1203    XYY      14.8571
       YYY      -3.6714    XXZ      -0.0000    XYZ       0.0000
       YYZ       0.0000    XZZ      10.7186    YZZ      -0.9881
       ZZZ       0.0000
    Hexadecapole Moments (Debye-Ang^3)
      XXXX    -679.4672   XXXY      11.9835   XXYY    -130.3711
      XYYY       1.2233   YYYY    -109.2256   XXXZ      -0.0000
      XXYZ      -0.0000   XYYZ      -0.0000   YYYZ      -0.0000
      XXZZ    -122.1471   XYZZ       0.9094   YYZZ     -28.0735
      XZZZ      -0.0000   YZZZ      -0.0000   ZZZZ     -65.4075
 -----------------------------------------------------------------
 DrvMan completing analytic gradient of the correlated energy
 Correlated dipole moment
            1
    1  -0.2708508
    2  -0.7558632
    3   0.0000000
 Energy read as -7313.047401324
 Full Analytical Gradient: (in a.u., or Hartree/Bohr)
             1             2             3             4
    1   -0.00001776   -0.00011938    0.00016983   -0.00003269
    2    0.00002516   -0.00013525    0.00002347    0.00008663
    3    0.00000000   -0.00000000   -0.00000000    0.00000000
 Gradient time:  CPU 0.85 s  wall 0.86 s
 ----------------------------------------------------------------
             Standard Nuclear Orientation (Angstroms)
    I     Atom           X                Y                Z
 ----------------------------------------------------------------
    1      I       0.8598442145    -0.0372519441    -0.0000000000
    2      N      -1.0744943573     0.7436461348     0.0000000000
    3      P      -2.4056543700    -0.1197128507    -0.0000000000
    4      H      -1.9654673158    -1.4884771474    -0.0000000000
 ----------------------------------------------------------------
 Nuclear Repulsion Energy =   273.8161584652 hartrees
 There are       38 alpha and       38 beta electrons

                       Distance Matrix (Angstroms)
             I (  1)   N (  2)   P (  3)
   N (  2)  2.086017
   P (  3)  3.266540  1.586624
   H (  4)  3.176230  2.403374  1.437804

 Requested basis set is 6-311++G(d,p)
 There are 48 shells and 121 basis functions
 A cutoff of  1.0D-14 yielded   1053 shell pairs
 There are      7055 function pairs (      7926 Cartesian)
 Smallest overlap matrix eigenvalue = 1.79E-03
 Guess MOs from SCF MO coefficient file

 -----------------------------------------------------------------------
  General SCF calculation program by
  Eric Jon Sundstrom, Paul Horn, Yuezhi Mao, Dmitri Zuev, Alec White,
  David Stuck, Shaama M.S., Shane Yost, Joonho Lee, David Small,
  Daniel Levine, Susi Lehtola, Hugh Burton, Evgeny Epifanovsky
 -----------------------------------------------------------------------
 Hartree-Fock
 using 6 threads for integral computing
 -------------------------------------------------------
 OpenMP Integral computing Module                
 Release: version 2.0, May 2017, Q-Chem Inc. Pleasanton 
 -------------------------------------------------------
 A restricted SCF calculation will be
 performed using DIIS
 SCF converges when DIIS error is below 1.0e-08
 ---------------------------------------
  Cycle       Energy         DIIS error
 ---------------------------------------
    1   -7312.5235500427      1.09e-05  
    2   -7312.5235503875      4.20e-06  
    3   -7312.5235504474      3.10e-06  
    4   -7312.5235504760      9.13e-07  
    5   -7312.5235504842      2.62e-07  
    6   -7312.5235504850      1.01e-07  
    7   -7312.5235504850      3.49e-08  
    8   -7312.5235504850      1.46e-08  
    9   -7312.5235504850      4.70e-09  Convergence criterion met
 ---------------------------------------
 SCF time:   CPU 5.25s  wall 1.00s 
 SCF   energy in the final basis set =    -7312.5235504850
 Total energy in the final basis set =    -7312.5235504850


 ------------------------------------------------------------------------------

   CCMAN2: suite of methods based on coupled cluster
           and equation of motion theories.

   Components:
   * libvmm-1.3-trunk
     by Evgeny Epifanovsky, Ilya Kaliman.
   * libtensor-2.5-trunk
     by Evgeny Epifanovsky, Michael Wormit, Dmitry Zuev, Sam Manzer, 
        Ilya Kaliman.
   * libcc-2.5-trunk
     by Evgeny Epifanovsky, Arik Landau, Tomasz Kus, Kirill Khistyaev, 
        Dmitry Zuev, Prashant Manohar, Xintian Feng, Anna Krylov, 
        Matthew Goldey, Alec White, Thomas Jagau, Kaushik Nanda, 
        Anastasia Gunina, Alexander Kunitsa, Joonho Lee.

   CCMAN original authors:
   Anna I. Krylov, C. David Sherrill, Steven R. Gwaltney,
   Edward F. C. Byrd (2000)
   Sergey V. Levchenko, Lyudmila V. Slipchenko, Tao Wang,
   Ana-Maria C. Cristian (2003)
   Piotr A. Pieniazek, C. Melania Oana, Evgeny Epifanovsky (2007)
   Prashant Manohar (2009)

 ------------------------------------------------------------------------------


 Allocating and initializing 30808MB of RAM...
 Calculation will run on 6 cores.


 Alpha MOs, Restricted
 -- Occupied --                  
******* -180.89 -169.69 -169.69 -169.69  -80.01  -37.94  -33.13
  1 A     2 A     3 A     4 A     5 A     6 A     7 A     8 A                  
-33.125 -33.125 -24.315 -24.313 -24.313 -24.307 -24.307 -15.625
  9 A    10 A    11 A    12 A    13 A    14 A    15 A    16 A                  
 -7.552  -7.258  -5.493  -5.479  -5.479  -5.445  -5.445  -5.443
 17 A    18 A    19 A    20 A    21 A    22 A    23 A    24 A                  
 -2.417  -2.411  -2.410  -2.394  -2.394  -1.160  -0.860  -0.746
 25 A    26 A    27 A    28 A    29 A    30 A    31 A    32 A                  
 -0.573  -0.510  -0.476  -0.398  -0.370  -0.364
 33 A    34 A    35 A    36 A    37 A    38 A                                  
 -- Virtual --                   
  0.009   0.032   0.054   0.082   0.092   0.094   0.105   0.188
 39 A    40 A    41 A    42 A    43 A    44 A    45 A    46 A                  
  0.221   0.225   0.242   0.251   0.290   0.327   0.328   0.346
 47 A    48 A    49 A    50 A    51 A    52 A    53 A    54 A                  
  0.388   0.396   0.485   0.521   0.577   0.605   0.608   0.624
 55 A    56 A    57 A    58 A    59 A    60 A    61 A    62 A                  
  0.655   0.812   0.836   0.837   0.907   0.908   1.007   1.077
 63 A    64 A    65 A    66 A    67 A    68 A    69 A    70 A                  
  1.087   1.180   1.318   1.408   1.531   1.554   1.598   1.662
 71 A    72 A    73 A    74 A    75 A    76 A    77 A    78 A                  
  1.684   1.815   1.838   1.936   2.284   2.293   2.434   2.442
 79 A    80 A    81 A    82 A    83 A    84 A    85 A    86 A                  
  2.565   2.899   2.970   4.255   4.277   4.467   4.474   4.484
 87 A    88 A    89 A    90 A    91 A    92 A    93 A    94 A                  
  4.514   4.544   4.733   4.842   6.522   6.536   6.562   7.578
 95 A    96 A    97 A    98 A    99 A   100 A   101 A   102 A                  
 14.747  14.808  14.933  28.939  29.517  29.529  29.547  29.866
103 A   104 A   105 A   106 A   107 A   108 A   109 A   110 A                  
 29.870  29.879  29.895  29.983  36.696 130.577 130.586 130.607
111 A   112 A   113 A   114 A   115 A   116 A   117 A   118 A                  
154.325 166.2001912.244
119 A   120 A   121 A                                                          

 Beta MOs, Restricted
 -- Occupied --                  
******* -180.89 -169.69 -169.69 -169.69  -80.01  -37.94  -33.13
  1 A     2 A     3 A     4 A     5 A     6 A     7 A     8 A                  
-33.125 -33.125 -24.315 -24.313 -24.313 -24.307 -24.307 -15.625
  9 A    10 A    11 A    12 A    13 A    14 A    15 A    16 A                  
 -7.552  -7.258  -5.493  -5.479  -5.479  -5.445  -5.445  -5.443
 17 A    18 A    19 A    20 A    21 A    22 A    23 A    24 A                  
 -2.417  -2.411  -2.410  -2.394  -2.394  -1.160  -0.860  -0.746
 25 A    26 A    27 A    28 A    29 A    30 A    31 A    32 A                  
 -0.573  -0.510  -0.476  -0.398  -0.370  -0.364
 33 A    34 A    35 A    36 A    37 A    38 A                                  
 -- Virtual --                   
  0.009   0.032   0.054   0.082   0.092   0.094   0.105   0.188
 39 A    40 A    41 A    42 A    43 A    44 A    45 A    46 A                  
  0.221   0.225   0.242   0.251   0.290   0.327   0.328   0.346
 47 A    48 A    49 A    50 A    51 A    52 A    53 A    54 A                  
  0.388   0.396   0.485   0.521   0.577   0.605   0.608   0.624
 55 A    56 A    57 A    58 A    59 A    60 A    61 A    62 A                  
  0.655   0.812   0.836   0.837   0.907   0.908   1.007   1.077
 63 A    64 A    65 A    66 A    67 A    68 A    69 A    70 A                  
  1.087   1.180   1.318   1.408   1.531   1.554   1.598   1.662
 71 A    72 A    73 A    74 A    75 A    76 A    77 A    78 A                  
  1.684   1.815   1.838   1.936   2.284   2.293   2.434   2.442
 79 A    80 A    81 A    82 A    83 A    84 A    85 A    86 A                  
  2.565   2.899   2.970   4.255   4.277   4.467   4.474   4.484
 87 A    88 A    89 A    90 A    91 A    92 A    93 A    94 A                  
  4.514   4.544   4.733   4.842   6.522   6.536   6.562   7.578
 95 A    96 A    97 A    98 A    99 A   100 A   101 A   102 A                  
 14.747  14.808  14.933  28.939  29.517  29.529  29.547  29.866
103 A   104 A   105 A   106 A   107 A   108 A   109 A   110 A                  
 29.870  29.879  29.895  29.983  36.696 130.577 130.586 130.607
111 A   112 A   113 A   114 A   115 A   116 A   117 A   118 A                  
154.325 166.2001912.244
119 A   120 A   121 A                                                          

 Occupation and symmetry of molecular orbitals

 Point group: C1 (1 irreducible representation).

                           A     All 
 -------------------------------------
 All molecular orbitals:
  - Alpha                  121   121 
  - Beta                   121   121 
 -------------------------------------
 Alpha orbitals:
  - Frozen occupied        24    24  
  - Active occupied        14    14  
  - Active virtual         83    83  
  - Frozen virtual         0     0   
 -------------------------------------
 Beta orbitals:
  - Frozen occupied        24    24  
  - Active occupied        14    14  
  - Active virtual         83    83  
  - Frozen virtual         0     0   
 -------------------------------------

 Import integrals:   CPU 0.00 s  wall 0.00 s

 Import integrals:   CPU 32.05 s  wall 5.64 s

 MP2 amplitudes:   CPU 0.05 s  wall 0.03 s

Running a double precision version
           CCSD T amplitudes will be solved using DIIS.

           Start     Size      MaxIter   EConv     TConv     
           3         7         100       1.00e-07  1.00e-05  
 ------------------------------------------------------------------------------
           Energy (a.u.)   Ediff      Tdiff       Comment
 ------------------------------------------------------------------------------
         -7313.03280702                           
     1   -7313.02422150   8.59e-03   7.00e-01     
     2   -7313.04476903   2.05e-02   1.10e-01     
     3   -7313.04411220   6.57e-04   4.82e-02     
     4   -7313.04644925   2.34e-03   1.35e-02     Switched to DIIS steps.
     5   -7313.04733644   8.87e-04   1.29e-02     
     6   -7313.04737585   3.94e-05   2.54e-03     
     7   -7313.04738918   1.33e-05   1.48e-03     
     8   -7313.04740061   1.14e-05   6.25e-04     
     9   -7313.04740125   6.40e-07   2.68e-04     
    10   -7313.04740144   1.92e-07   8.98e-05     
    11   -7313.04740128   1.65e-07   4.59e-05     
    12   -7313.04740126   1.80e-08   1.21e-05     
    13   -7313.04740128   1.50e-08   6.95e-06     
 ------------------------------------------------------------------------------
         -7313.04740128                           CCSD T converged.

End of double precision
 SCF energy                 = -7312.52355049
 MP2 energy                 = -7313.03280702
 CCSD correlation energy     =    -0.52385079
 CCSD total energy           = -7313.04740128

 CCSD  T1^2 = 0.0138  T2^2 = 0.2329  Leading amplitudes:

 Amplitude    Orbitals with energies
 -0.0369       38 (A) A                  ->    39 (A) A                   
              -0.3635                          0.0094                     
 -0.0369       38 (A) B                  ->    39 (A) B                   
              -0.3635                          0.0094                     
 -0.0311       36 (A) A                  ->    40 (A) A                   
              -0.3978                          0.0323                     
 -0.0311       36 (A) B                  ->    40 (A) B                   
              -0.3978                          0.0323                     

 Amplitude    Orbitals with energies
 -0.0790       35 (A) A      35 (A) B    ->    39 (A) A      39 (A) B     
              -0.4765       -0.4765            0.0094        0.0094       
  0.0790       35 (A) A      35 (A) B    ->    39 (A) B      39 (A) A     
              -0.4765       -0.4765            0.0094        0.0094       
  0.0790       35 (A) B      35 (A) A    ->    39 (A) A      39 (A) B     
              -0.4765       -0.4765            0.0094        0.0094       
 -0.0790       35 (A) B      35 (A) A    ->    39 (A) B      39 (A) A     
              -0.4765       -0.4765            0.0094        0.0094       

 Computing CCSD intemediates for later calculations in double precision
 Finished.

Running a double precision version
           CCSD Lambda amplitudes will be solved using DIIS.
           Start     Size      MaxIter   EConv     LConv     
           3         7         100       1.00e-07  1.00e-05  
 ------------------------------------------------------------------------------
            Enorm      Ldiff       Comment
 ------------------------------------------------------------------------------
     1     5.07e-02   3.96e-02     
     2     1.22e-02   5.27e-03     
     3     5.59e-03   2.44e-03     
     4     3.02e-03   1.24e-03     Switched to DIIS steps.
     5     1.09e-03   8.03e-04     
     6     5.30e-04   2.54e-04     
     7     2.27e-04   8.50e-05     
     8     9.71e-05   1.75e-05     
     9     3.72e-05   3.58e-06     
    10     1.65e-05   3.98e-07     
    11     6.77e-06   6.91e-07     
    12     3.72e-06   7.99e-08     
    13     2.05e-06   5.98e-08     
    14     9.41e-07   1.42e-08     
    15     4.40e-07   5.69e-08     
    16     1.96e-07   8.03e-09     
    17     1.10e-07   1.13e-08     
    18     5.57e-08   1.07e-08     
 ------------------------------------------------------------------------------
                                   CCSD Lambda converged.

 Computing density matrices in double precision...
           Orbital response amplitudes will be solved using DIIS.
           Start     Size      MaxIter   EConv     LConv     
           3         7         100       1.00e-06  1.00e-06  
 ------------------------------------------------------------------------------
            Enorm      Ldiff       Comment
 ------------------------------------------------------------------------------
     1     7.38e-02   1.88e-02     
     2     4.63e-02   9.50e-04     
     3     6.79e-02   9.60e-03     
     4     1.40e-02   1.93e-02     Switched to DIIS steps.
     5     2.54e-03   4.59e-03     
     6     6.96e-04   2.79e-04     
     7     3.40e-04   4.48e-05     
     8     8.08e-05   4.93e-05     
     9     2.26e-05   3.47e-06     
    10     5.54e-06   1.95e-06     
    11     2.54e-06   5.92e-08     
    12     6.23e-07   9.65e-08     
 ------------------------------------------------------------------------------
                                   Orbital response converged.

 Computing density matrices... Done.
 CCSD calculation:   CPU 750.60 s  wall 137.17 s

 Transferring MO TPDM to AO TPDM
 Transferring g2_o1o1o1o1
 Transferring g2_o1o1o1v1
 Transferring g2_o1o1v1v1
 Transferring g2_o1v1o1v1
 Transferring g2_o1v1v1v1
 Transferring g2_v1v1v1v1
 Adding separable TPDM
 Computing TPDM gradient
 --------------------------------------------------------
 2e gradient
  Atom          X               Y               Z
 --------------------------------------------------------
    1        -43.921044        8.250387        0.000000  
    2          9.714882      -18.017939       -0.000000  
    3         33.612912        5.129440       -0.000000  
    4          0.593249        4.638112        0.000000  
 --------------------------------------------------------
 --------------------------------------------------------
 Final gradient
  Atom          X               Y               Z
 --------------------------------------------------------
    1        -43.921044        8.250387        0.000000  
    2          9.714882      -18.017939       -0.000000  
    3         33.612912        5.129440       -0.000000  
    4          0.593249        4.638112        0.000000  
 --------------------------------------------------------
 Analytic gradient from two-electron contribution:   CPU 172.57 s  wall 34.70 s

 Total ccman2 time:   CPU 960.14 s  wall 178.83 s


 --------------------------------------------------------------

                    Orbital Energies (a.u.)
 --------------------------------------------------------------

 Alpha MOs
 -- Occupied --
********-180.8879-169.6947-169.6935-169.6934 -80.0115 -37.9415 -33.1306
-33.1249 -33.1247 -24.3148 -24.3129 -24.3128 -24.3074 -24.3074 -15.6245
 -7.5521  -7.2580  -5.4930  -5.4792  -5.4789  -5.4452  -5.4446  -5.4433
 -2.4170  -2.4105  -2.4102  -2.3944  -2.3944  -1.1603  -0.8603  -0.7458
 -0.5725  -0.5099  -0.4765  -0.3978  -0.3702  -0.3635
 -- Virtual --
  0.0094   0.0323   0.0541   0.0819   0.0923   0.0940   0.1049   0.1879
  0.2214   0.2248   0.2419   0.2508   0.2897   0.3273   0.3279   0.3461
  0.3885   0.3956   0.4846   0.5211   0.5766   0.6048   0.6084   0.6243
  0.6552   0.8124   0.8355   0.8367   0.9067   0.9084   1.0074   1.0769
  1.0867   1.1800   1.3178   1.4076   1.5313   1.5538   1.5977   1.6623
  1.6845   1.8152   1.8384   1.9362   2.2839   2.2929   2.4339   2.4421
  2.5646   2.8992   2.9698   4.2548   4.2774   4.4667   4.4743   4.4837
  4.5136   4.5442   4.7334   4.8424   6.5221   6.5363   6.5618   7.5782
 14.7467  14.8081  14.9331  28.9389  29.5174  29.5287  29.5466  29.8658
 29.8695  29.8792  29.8947  29.9831  36.6964 130.5771 130.5856 130.6073
154.3249 166.19981912.2441
 --------------------------------------------------------------

          Ground-State Mulliken Net Atomic Charges

     Atom                 Charge (a.u.)
  ----------------------------------------
      1 I                     0.114053
      2 N                    -0.349118
      3 P                     0.334616
      4 H                    -0.099551
  ----------------------------------------
  Sum of atomic charges =    -0.000000

 -----------------------------------------------------------------
                    Cartesian Multipole Moments
 -----------------------------------------------------------------
    Charge (ESU x 10^10)
                 0.0000
    Dipole Moment (Debye)
         X      -0.6907      Y      -1.9222      Z      -0.0000
       Tot       2.0425
    Quadrupole Moments (Debye-Ang)
        XX     -43.2427     XY       2.5292     YY     -50.3704
        XZ      -0.0000     YZ       0.0000     ZZ     -47.5596
    Octopole Moments (Debye-Ang^2)
       XXX      43.5302    XXY     -10.0719    XYY      14.8597
       YYY      -3.5009    XXZ      -0.0000    XYZ      -0.0000
       YYZ      -0.0000    XZZ      10.7171    YZZ      -0.9302
       ZZZ       0.0000
    Hexadecapole Moments (Debye-Ang^3)
      XXXX    -679.4802   XXXY      12.1068   XXYY    -130.3505
      XYYY       1.3683   YYYY    -109.2439   XXXZ      -0.0000
      XXYZ       0.0000   XYYZ       0.0000   YYYZ      -0.0000
      XXZZ    -122.1462   XYZZ       0.9598   YYZZ     -28.0781
      XZZZ      -0.0000   YZZZ      -0.0000   ZZZZ     -65.4115
 -----------------------------------------------------------------
 DrvMan completing analytic gradient of the correlated energy
 Correlated dipole moment
            1
    1  -0.2717473
    2  -0.7562373
    3  -0.0000000
 Energy read as -7313.047401276
 Full Analytical Gradient: (in a.u., or Hartree/Bohr)
             1             2             3             4
    1    0.00011141   -0.00030411    0.00021359   -0.00002089
    2   -0.00005578   -0.00005660    0.00003781    0.00007457
    3   -0.00000000    0.00000000   -0.00000000   -0.00000000
 Gradient time:  CPU 0.78 s  wall 0.78 s
 ----------------------------------------------------------------
             Standard Nuclear Orientation (Angstroms)
    I     Atom           X                Y                Z
 ----------------------------------------------------------------
    1      I       0.8598442145    -0.0362519441     0.0010000000
    2      N      -1.0744943573     0.7436461348     0.0000000000
    3      P      -2.4056543700    -0.1197128507    -0.0000000000
    4      H      -1.9654673158    -1.4884771474    -0.0000000000
 ----------------------------------------------------------------
 Nuclear Repulsion Energy =   273.8307526670 hartrees
 There are       38 alpha and       38 beta electrons

                       Distance Matrix (Angstroms)
             I (  1)   N (  2)   P (  3)
   N (  2)  2.085643
   P (  3)  3.266565  1.586624
   H (  4)  3.176688  2.403374  1.437804

 Requested basis set is 6-311++G(d,p)
 There are 48 shells and 121 basis functions
 A cutoff of  1.0D-14 yielded   1053 shell pairs
 There are      7055 function pairs (      7926 Cartesian)
 Smallest overlap matrix eigenvalue = 1.79E-03
 Guess MOs from SCF MO coefficient file

 -----------------------------------------------------------------------
  General SCF calculation program by
  Eric Jon Sundstrom, Paul Horn, Yuezhi Mao, Dmitri Zuev, Alec White,
  David Stuck, Shaama M.S., Shane Yost, Joonho Lee, David Small,
  Daniel Levine, Susi Lehtola, Hugh Burton, Evgeny Epifanovsky
 -----------------------------------------------------------------------
 Hartree-Fock
 using 6 threads for integral computing
 -------------------------------------------------------
 OpenMP Integral computing Module                
 Release: version 2.0, May 2017, Q-Chem Inc. Pleasanton 
 -------------------------------------------------------
 A restricted SCF calculation will be
 performed using DIIS
 SCF converges when DIIS error is below 1.0e-08
 ---------------------------------------
  Cycle       Energy         DIIS error
 ---------------------------------------
    1   -7312.5235610672      6.92e-06  
    2   -7312.5235612191      2.46e-06  
    3   -7312.5235612471      1.79e-06  
    4   -7312.5235612576      6.30e-07  
    5   -7312.5235612613      1.77e-07  
    6   -7312.5235612617      6.38e-08  
    7   -7312.5235612618      2.72e-08  
    8   -7312.5235612617      1.20e-08  
    9   -7312.5235612618      4.09e-09  Convergence criterion met
 ---------------------------------------
 SCF time:   CPU 5.34s  wall 1.00s 
 SCF   energy in the final basis set =    -7312.5235612618
 Total energy in the final basis set =    -7312.5235612618


 ------------------------------------------------------------------------------

   CCMAN2: suite of methods based on coupled cluster
           and equation of motion theories.

   Components:
   * libvmm-1.3-trunk
     by Evgeny Epifanovsky, Ilya Kaliman.
   * libtensor-2.5-trunk
     by Evgeny Epifanovsky, Michael Wormit, Dmitry Zuev, Sam Manzer, 
        Ilya Kaliman.
   * libcc-2.5-trunk
     by Evgeny Epifanovsky, Arik Landau, Tomasz Kus, Kirill Khistyaev, 
        Dmitry Zuev, Prashant Manohar, Xintian Feng, Anna Krylov, 
        Matthew Goldey, Alec White, Thomas Jagau, Kaushik Nanda, 
        Anastasia Gunina, Alexander Kunitsa, Joonho Lee.

   CCMAN original authors:
   Anna I. Krylov, C. David Sherrill, Steven R. Gwaltney,
   Edward F. C. Byrd (2000)
   Sergey V. Levchenko, Lyudmila V. Slipchenko, Tao Wang,
   Ana-Maria C. Cristian (2003)
   Piotr A. Pieniazek, C. Melania Oana, Evgeny Epifanovsky (2007)
   Prashant Manohar (2009)

 ------------------------------------------------------------------------------


 Allocating and initializing 30808MB of RAM...
 Calculation will run on 6 cores.


 Alpha MOs, Restricted
 -- Occupied --                  
******* -180.89 -169.69 -169.69 -169.69  -80.01  -37.94  -33.13
  1 A     2 A     3 A     4 A     5 A     6 A     7 A     8 A                  
-33.125 -33.125 -24.315 -24.313 -24.313 -24.307 -24.307 -15.624
  9 A    10 A    11 A    12 A    13 A    14 A    15 A    16 A                  
 -7.552  -7.258  -5.493  -5.479  -5.479  -5.445  -5.445  -5.443
 17 A    18 A    19 A    20 A    21 A    22 A    23 A    24 A                  
 -2.417  -2.411  -2.410  -2.394  -2.394  -1.160  -0.860  -0.746
 25 A    26 A    27 A    28 A    29 A    30 A    31 A    32 A                  
 -0.573  -0.510  -0.476  -0.398  -0.370  -0.364
 33 A    34 A    35 A    36 A    37 A    38 A                                  
 -- Virtual --                   
  0.009   0.032   0.054   0.082   0.092   0.094   0.105   0.188
 39 A    40 A    41 A    42 A    43 A    44 A    45 A    46 A                  
  0.221   0.225   0.242   0.251   0.290   0.327   0.328   0.346
 47 A    48 A    49 A    50 A    51 A    52 A    53 A    54 A                  
  0.389   0.396   0.485   0.521   0.577   0.605   0.608   0.624
 55 A    56 A    57 A    58 A    59 A    60 A    61 A    62 A                  
  0.655   0.812   0.836   0.837   0.907   0.909   1.008   1.077
 63 A    64 A    65 A    66 A    67 A    68 A    69 A    70 A                  
  1.087   1.180   1.318   1.408   1.531   1.554   1.598   1.662
 71 A    72 A    73 A    74 A    75 A    76 A    77 A    78 A                  
  1.684   1.815   1.838   1.936   2.284   2.293   2.434   2.442
 79 A    80 A    81 A    82 A    83 A    84 A    85 A    86 A                  
  2.565   2.899   2.970   4.255   4.277   4.467   4.474   4.484
 87 A    88 A    89 A    90 A    91 A    92 A    93 A    94 A                  
  4.514   4.544   4.733   4.843   6.522   6.536   6.562   7.578
 95 A    96 A    97 A    98 A    99 A   100 A   101 A   102 A                  
 14.747  14.808  14.933  28.939  29.517  29.529  29.547  29.866
103 A   104 A   105 A   106 A   107 A   108 A   109 A   110 A                  
 29.870  29.879  29.895  29.983  36.696 130.577 130.586 130.607
111 A   112 A   113 A   114 A   115 A   116 A   117 A   118 A                  
154.325 166.2001912.244
119 A   120 A   121 A                                                          

 Beta MOs, Restricted
 -- Occupied --                  
******* -180.89 -169.69 -169.69 -169.69  -80.01  -37.94  -33.13
  1 A     2 A     3 A     4 A     5 A     6 A     7 A     8 A                  
-33.125 -33.125 -24.315 -24.313 -24.313 -24.307 -24.307 -15.624
  9 A    10 A    11 A    12 A    13 A    14 A    15 A    16 A                  
 -7.552  -7.258  -5.493  -5.479  -5.479  -5.445  -5.445  -5.443
 17 A    18 A    19 A    20 A    21 A    22 A    23 A    24 A                  
 -2.417  -2.411  -2.410  -2.394  -2.394  -1.160  -0.860  -0.746
 25 A    26 A    27 A    28 A    29 A    30 A    31 A    32 A                  
 -0.573  -0.510  -0.476  -0.398  -0.370  -0.364
 33 A    34 A    35 A    36 A    37 A    38 A                                  
 -- Virtual --                   
  0.009   0.032   0.054   0.082   0.092   0.094   0.105   0.188
 39 A    40 A    41 A    42 A    43 A    44 A    45 A    46 A                  
  0.221   0.225   0.242   0.251   0.290   0.327   0.328   0.346
 47 A    48 A    49 A    50 A    51 A    52 A    53 A    54 A                  
  0.389   0.396   0.485   0.521   0.577   0.605   0.608   0.624
 55 A    56 A    57 A    58 A    59 A    60 A    61 A    62 A                  
  0.655   0.812   0.836   0.837   0.907   0.909   1.008   1.077
 63 A    64 A    65 A    66 A    67 A    68 A    69 A    70 A                  
  1.087   1.180   1.318   1.408   1.531   1.554   1.598   1.662
 71 A    72 A    73 A    74 A    75 A    76 A    77 A    78 A                  
  1.684   1.815   1.838   1.936   2.284   2.293   2.434   2.442
 79 A    80 A    81 A    82 A    83 A    84 A    85 A    86 A                  
  2.565   2.899   2.970   4.255   4.277   4.467   4.474   4.484
 87 A    88 A    89 A    90 A    91 A    92 A    93 A    94 A                  
  4.514   4.544   4.733   4.843   6.522   6.536   6.562   7.578
 95 A    96 A    97 A    98 A    99 A   100 A   101 A   102 A                  
 14.747  14.808  14.933  28.939  29.517  29.529  29.547  29.866
103 A   104 A   105 A   106 A   107 A   108 A   109 A   110 A                  
 29.870  29.879  29.895  29.983  36.696 130.577 130.586 130.607
111 A   112 A   113 A   114 A   115 A   116 A   117 A   118 A                  
154.325 166.2001912.244
119 A   120 A   121 A                                                          

 Occupation and symmetry of molecular orbitals

 Point group: C1 (1 irreducible representation).

                           A     All 
 -------------------------------------
 All molecular orbitals:
  - Alpha                  121   121 
  - Beta                   121   121 
 -------------------------------------
 Alpha orbitals:
  - Frozen occupied        24    24  
  - Active occupied        14    14  
  - Active virtual         83    83  
  - Frozen virtual         0     0   
 -------------------------------------
 Beta orbitals:
  - Frozen occupied        24    24  
  - Active occupied        14    14  
  - Active virtual         83    83  
  - Frozen virtual         0     0   
 -------------------------------------

 Import integrals:   CPU 0.00 s  wall 0.00 s

 Import integrals:   CPU 31.57 s  wall 5.47 s

 MP2 amplitudes:   CPU 0.05 s  wall 0.03 s

Running a double precision version
           CCSD T amplitudes will be solved using DIIS.

           Start     Size      MaxIter   EConv     TConv     
           3         7         100       1.00e-07  1.00e-05  
 ------------------------------------------------------------------------------
           Energy (a.u.)   Ediff      Tdiff       Comment
 ------------------------------------------------------------------------------
         -7313.03280524                           
     1   -7313.02422516   8.58e-03   7.00e-01     
     2   -7313.04476879   2.05e-02   1.10e-01     
     3   -7313.04411311   6.56e-04   4.82e-02     
     4   -7313.04644952   2.34e-03   1.35e-02     Switched to DIIS steps.
     5   -7313.04733650   8.87e-04   1.29e-02     
     6   -7313.04737591   3.94e-05   2.54e-03     
     7   -7313.04738923   1.33e-05   1.48e-03     
     8   -7313.04740066   1.14e-05   6.25e-04     
     9   -7313.04740130   6.40e-07   2.68e-04     
    10   -7313.04740149   1.92e-07   8.98e-05     
    11   -7313.04740133   1.64e-07   4.59e-05     
    12   -7313.04740131   1.80e-08   1.21e-05     
    13   -7313.04740132   1.51e-08   6.97e-06     
 ------------------------------------------------------------------------------
         -7313.04740132                           CCSD T converged.

End of double precision
 SCF energy                 = -7312.52356126
 MP2 energy                 = -7313.03280524
 CCSD correlation energy     =    -0.52384006
 CCSD total energy           = -7313.04740132

 CCSD  T1^2 = 0.0138  T2^2 = 0.2329  Leading amplitudes:

 Amplitude    Orbitals with energies
 -0.0369       38 (A) A                  ->    39 (A) A                   
              -0.3635                          0.0094                     
 -0.0369       38 (A) B                  ->    39 (A) B                   
              -0.3635                          0.0094                     
 -0.0310       36 (A) A                  ->    40 (A) A                   
              -0.3979                          0.0324                     
 -0.0310       36 (A) B                  ->    40 (A) B                   
              -0.3979                          0.0324                     

 Amplitude    Orbitals with energies
 -0.0789       35 (A) A      35 (A) B    ->    39 (A) A      39 (A) B     
              -0.4765       -0.4765            0.0094        0.0094       
  0.0789       35 (A) A      35 (A) B    ->    39 (A) B      39 (A) A     
              -0.4765       -0.4765            0.0094        0.0094       
  0.0789       35 (A) B      35 (A) A    ->    39 (A) A      39 (A) B     
              -0.4765       -0.4765            0.0094        0.0094       
 -0.0789       35 (A) B      35 (A) A    ->    39 (A) B      39 (A) A     
              -0.4765       -0.4765            0.0094        0.0094       

 Computing CCSD intemediates for later calculations in double precision
 Finished.

Running a double precision version
           CCSD Lambda amplitudes will be solved using DIIS.
           Start     Size      MaxIter   EConv     LConv     
           3         7         100       1.00e-07  1.00e-05  
 ------------------------------------------------------------------------------
            Enorm      Ldiff       Comment
 ------------------------------------------------------------------------------
     1     5.07e-02   3.96e-02     
     2     1.22e-02   5.27e-03     
     3     5.59e-03   2.44e-03     
     4     3.02e-03   1.24e-03     Switched to DIIS steps.
     5     1.09e-03   8.03e-04     
     6     5.30e-04   2.54e-04     
     7     2.27e-04   8.50e-05     
     8     9.71e-05   1.75e-05     
     9     3.72e-05   3.58e-06     
    10     1.65e-05   4.00e-07     
    11     6.77e-06   6.91e-07     
    12     3.72e-06   7.93e-08     
    13     2.05e-06   5.98e-08     
    14     9.41e-07   1.44e-08     
    15     4.39e-07   5.68e-08     
    16     1.96e-07   8.05e-09     
    17     1.10e-07   1.13e-08     
    18     5.57e-08   1.07e-08     
 ------------------------------------------------------------------------------
                                   CCSD Lambda converged.

 Computing density matrices in double precision...
           Orbital response amplitudes will be solved using DIIS.
           Start     Size      MaxIter   EConv     LConv     
           3         7         100       1.00e-06  1.00e-06  
 ------------------------------------------------------------------------------
            Enorm      Ldiff       Comment
 ------------------------------------------------------------------------------
     1     7.38e-02   1.88e-02     
     2     4.63e-02   9.21e-04     
     3     6.78e-02   9.56e-03     
     4     1.40e-02   1.92e-02     Switched to DIIS steps.
     5     2.54e-03   4.59e-03     
     6     6.97e-04   2.79e-04     
     7     3.40e-04   4.48e-05     
     8     8.09e-05   4.93e-05     
     9     2.26e-05   3.49e-06     
    10     5.54e-06   1.95e-06     
    11     2.53e-06   5.99e-08     
    12     6.23e-07   9.62e-08     
 ------------------------------------------------------------------------------
                                   Orbital response converged.

 Computing density matrices... Done.
 CCSD calculation:   CPU 749.84 s  wall 136.88 s

 Transferring MO TPDM to AO TPDM
 Transferring g2_o1o1o1o1
 Transferring g2_o1o1o1v1
 Transferring g2_o1o1v1v1
 Transferring g2_o1v1o1v1
 Transferring g2_o1v1v1v1
 Transferring g2_v1v1v1v1
 Adding separable TPDM
 Computing TPDM gradient
 --------------------------------------------------------
 2e gradient
  Atom          X               Y               Z
 --------------------------------------------------------
    1        -43.930178        8.235879       -0.018748  
    2          9.723583      -18.009871        0.012545  
    3         33.613057        5.136020        0.005036  
    4          0.593538        4.637971        0.001167  
 --------------------------------------------------------
 --------------------------------------------------------
 Final gradient
  Atom          X               Y               Z
 --------------------------------------------------------
    1        -43.930178        8.235879       -0.018748  
    2          9.723583      -18.009871        0.012545  
    3         33.613057        5.136020        0.005036  
    4          0.593538        4.637971        0.001167  
 --------------------------------------------------------
 Analytic gradient from two-electron contribution:   CPU 169.97 s  wall 34.70 s

 Total ccman2 time:   CPU 956.32 s  wall 178.54 s


 --------------------------------------------------------------

                    Orbital Energies (a.u.)
 --------------------------------------------------------------

 Alpha MOs
 -- Occupied --
********-180.8879-169.6947-169.6935-169.6934 -80.0115 -37.9416 -33.1306
-33.1249 -33.1247 -24.3148 -24.3129 -24.3128 -24.3074 -24.3074 -15.6245
 -7.5521  -7.2580  -5.4930  -5.4792  -5.4789  -5.4452  -5.4446  -5.4433
 -2.4171  -2.4106  -2.4102  -2.3944  -2.3944  -1.1603  -0.8603  -0.7458
 -0.5726  -0.5099  -0.4765  -0.3979  -0.3702  -0.3635
 -- Virtual --
  0.0094   0.0324   0.0541   0.0819   0.0923   0.0941   0.1049   0.1879
  0.2214   0.2248   0.2419   0.2508   0.2897   0.3273   0.3279   0.3462
  0.3885   0.3956   0.4846   0.5211   0.5766   0.6049   0.6084   0.6243
  0.6552   0.8124   0.8355   0.8367   0.9067   0.9085   1.0075   1.0770
  1.0868   1.1800   1.3178   1.4075   1.5313   1.5537   1.5977   1.6623
  1.6845   1.8152   1.8384   1.9362   2.2839   2.2929   2.4339   2.4420
  2.5647   2.8992   2.9698   4.2548   4.2774   4.4667   4.4743   4.4837
  4.5136   4.5442   4.7334   4.8426   6.5221   6.5363   6.5619   7.5782
 14.7467  14.8081  14.9332  28.9390  29.5174  29.5287  29.5466  29.8658
 29.8695  29.8792  29.8947  29.9831  36.6965 130.5771 130.5855 130.6073
154.3250 166.19981912.2442
 --------------------------------------------------------------

          Ground-State Mulliken Net Atomic Charges

     Atom                 Charge (a.u.)
  ----------------------------------------
      1 I                     0.114213
      2 N                    -0.349232
      3 P                     0.334615
      4 H                    -0.099596
  ----------------------------------------
  Sum of atomic charges =     0.000000

 -----------------------------------------------------------------
                    Cartesian Multipole Moments
 -----------------------------------------------------------------
    Charge (ESU x 10^10)
                -0.0000
    Dipole Moment (Debye)
         X      -0.6896      Y      -1.9217      Z       0.0006
       Tot       2.0417
    Quadrupole Moments (Debye-Ang)
        XX     -43.2433     XY       2.5308     YY     -50.3717
        XZ       0.0005     YZ      -0.0001     ZZ     -47.5589
    Octopole Moments (Debye-Ang^2)
       XXX      43.5386    XXY     -10.0961    XYY      14.8584
       YYY      -3.5861    XXZ      -0.0197    XYZ      -0.0022
       YYZ      -0.0289    XZZ      10.7178    YZZ      -0.9592
       ZZZ      -0.0874
    Hexadecapole Moments (Debye-Ang^3)
      XXXX    -679.4737   XXXY      12.0451   XXYY    -130.3608
      XYYY       1.2958   YYYY    -109.2346   XXXZ      -0.0696
      XXYZ      -0.0027   XYYZ      -0.0243   YYYZ       0.0042
      XXZZ    -122.1467   XYZZ       0.9346   YYZZ     -28.0758
      XZZZ      -0.0772   YZZZ       0.0037   ZZZZ     -65.4097
 -----------------------------------------------------------------
 DrvMan completing analytic gradient of the correlated energy
 Correlated dipole moment
            1
    1  -0.2712994
    2  -0.7560505
    3   0.0002371
 Energy read as -7313.047401324
 Full Analytical Gradient: (in a.u., or Hartree/Bohr)
             1             2             3             4
    1    0.00004691   -0.00021181    0.00019169   -0.00002679
    2   -0.00001530   -0.00009595    0.00003065    0.00008060
    3    0.00000984   -0.00002013    0.00002235   -0.00001206
 Gradient time:  CPU 0.77 s  wall 0.79 s
 ----------------------------------------------------------------
             Standard Nuclear Orientation (Angstroms)
    I     Atom           X                Y                Z
 ----------------------------------------------------------------
    1      I       0.8598442145    -0.0362519441    -0.0000000000
    2      N      -1.0734943573     0.7436461348     0.0000000000
    3      P      -2.4056543700    -0.1197128507    -0.0000000000
    4      H      -1.9654673158    -1.4884771474    -0.0000000000
 ----------------------------------------------------------------
 Nuclear Repulsion Energy =   273.8538976675 hartrees
 There are       38 alpha and       38 beta electrons

                       Distance Matrix (Angstroms)
             I (  1)   N (  2)   P (  3)
   N (  2)  2.084716
   P (  3)  3.266565  1.587463
   H (  4)  3.176687  2.403745  1.437804

 Requested basis set is 6-311++G(d,p)
 There are 48 shells and 121 basis functions
 A cutoff of  1.0D-14 yielded   1053 shell pairs
 There are      7055 function pairs (      7926 Cartesian)
 Smallest overlap matrix eigenvalue = 1.79E-03
 Guess MOs from SCF MO coefficient file

 -----------------------------------------------------------------------
  General SCF calculation program by
  Eric Jon Sundstrom, Paul Horn, Yuezhi Mao, Dmitri Zuev, Alec White,
  David Stuck, Shaama M.S., Shane Yost, Joonho Lee, David Small,
  Daniel Levine, Susi Lehtola, Hugh Burton, Evgeny Epifanovsky
 -----------------------------------------------------------------------
 Hartree-Fock
 using 6 threads for integral computing
 -------------------------------------------------------
 OpenMP Integral computing Module                
 Release: version 2.0, May 2017, Q-Chem Inc. Pleasanton 
 -------------------------------------------------------
 A restricted SCF calculation will be
 performed using DIIS
 SCF converges when DIIS error is below 1.0e-08
 ---------------------------------------
  Cycle       Energy         DIIS error
 ---------------------------------------
    1   -7312.5235264033      1.52e-05  
    2   -7312.5235269439      4.35e-06  
    3   -7312.5235269993      2.75e-06  
    4   -7312.5235270173      1.07e-06  
    5   -7312.5235270216      3.04e-07  
    6   -7312.5235270225      1.47e-07  
    7   -7312.5235270228      5.28e-08  
    8   -7312.5235270229      1.84e-08  
    9   -7312.5235270228      5.53e-09  Convergence criterion met
 ---------------------------------------
 SCF time:   CPU 5.29s  wall 2.00s 
 SCF   energy in the final basis set =    -7312.5235270228
 Total energy in the final basis set =    -7312.5235270228


 ------------------------------------------------------------------------------

   CCMAN2: suite of methods based on coupled cluster
           and equation of motion theories.

   Components:
   * libvmm-1.3-trunk
     by Evgeny Epifanovsky, Ilya Kaliman.
   * libtensor-2.5-trunk
     by Evgeny Epifanovsky, Michael Wormit, Dmitry Zuev, Sam Manzer, 
        Ilya Kaliman.
   * libcc-2.5-trunk
     by Evgeny Epifanovsky, Arik Landau, Tomasz Kus, Kirill Khistyaev, 
        Dmitry Zuev, Prashant Manohar, Xintian Feng, Anna Krylov, 
        Matthew Goldey, Alec White, Thomas Jagau, Kaushik Nanda, 
        Anastasia Gunina, Alexander Kunitsa, Joonho Lee.

   CCMAN original authors:
   Anna I. Krylov, C. David Sherrill, Steven R. Gwaltney,
   Edward F. C. Byrd (2000)
   Sergey V. Levchenko, Lyudmila V. Slipchenko, Tao Wang,
   Ana-Maria C. Cristian (2003)
   Piotr A. Pieniazek, C. Melania Oana, Evgeny Epifanovsky (2007)
   Prashant Manohar (2009)

 ------------------------------------------------------------------------------


 Allocating and initializing 30808MB of RAM...
 Calculation will run on 6 cores.


 Alpha MOs, Restricted
 -- Occupied --                  
******* -180.89 -169.69 -169.69 -169.69  -80.01  -37.94  -33.13
  1 A     2 A     3 A     4 A     5 A     6 A     7 A     8 A                  
-33.125 -33.125 -24.315 -24.313 -24.313 -24.307 -24.307 -15.625
  9 A    10 A    11 A    12 A    13 A    14 A    15 A    16 A                  
 -7.552  -7.258  -5.493  -5.479  -5.479  -5.445  -5.445  -5.443
 17 A    18 A    19 A    20 A    21 A    22 A    23 A    24 A                  
 -2.417  -2.411  -2.410  -2.394  -2.394  -1.160  -0.860  -0.746
 25 A    26 A    27 A    28 A    29 A    30 A    31 A    32 A                  
 -0.573  -0.510  -0.476  -0.398  -0.370  -0.363
 33 A    34 A    35 A    36 A    37 A    38 A                                  
 -- Virtual --                   
  0.009   0.033   0.054   0.082   0.092   0.094   0.105   0.188
 39 A    40 A    41 A    42 A    43 A    44 A    45 A    46 A                  
  0.221   0.225   0.242   0.251   0.290   0.327   0.328   0.346
 47 A    48 A    49 A    50 A    51 A    52 A    53 A    54 A                  
  0.388   0.396   0.484   0.521   0.577   0.605   0.608   0.624
 55 A    56 A    57 A    58 A    59 A    60 A    61 A    62 A                  
  0.655   0.812   0.836   0.837   0.906   0.909   1.008   1.077
 63 A    64 A    65 A    66 A    67 A    68 A    69 A    70 A                  
  1.087   1.180   1.317   1.407   1.531   1.554   1.598   1.662
 71 A    72 A    73 A    74 A    75 A    76 A    77 A    78 A                  
  1.684   1.815   1.838   1.936   2.284   2.293   2.433   2.442
 79 A    80 A    81 A    82 A    83 A    84 A    85 A    86 A                  
  2.565   2.899   2.969   4.255   4.277   4.466   4.474   4.484
 87 A    88 A    89 A    90 A    91 A    92 A    93 A    94 A                  
  4.514   4.544   4.733   4.843   6.522   6.536   6.562   7.578
 95 A    96 A    97 A    98 A    99 A   100 A   101 A   102 A                  
 14.747  14.808  14.932  28.939  29.517  29.529  29.547  29.866
103 A   104 A   105 A   106 A   107 A   108 A   109 A   110 A                  
 29.870  29.879  29.895  29.983  36.696 130.577 130.586 130.607
111 A   112 A   113 A   114 A   115 A   116 A   117 A   118 A                  
154.325 166.1991912.244
119 A   120 A   121 A                                                          

 Beta MOs, Restricted
 -- Occupied --                  
******* -180.89 -169.69 -169.69 -169.69  -80.01  -37.94  -33.13
  1 A     2 A     3 A     4 A     5 A     6 A     7 A     8 A                  
-33.125 -33.125 -24.315 -24.313 -24.313 -24.307 -24.307 -15.625
  9 A    10 A    11 A    12 A    13 A    14 A    15 A    16 A                  
 -7.552  -7.258  -5.493  -5.479  -5.479  -5.445  -5.445  -5.443
 17 A    18 A    19 A    20 A    21 A    22 A    23 A    24 A                  
 -2.417  -2.411  -2.410  -2.394  -2.394  -1.160  -0.860  -0.746
 25 A    26 A    27 A    28 A    29 A    30 A    31 A    32 A                  
 -0.573  -0.510  -0.476  -0.398  -0.370  -0.363
 33 A    34 A    35 A    36 A    37 A    38 A                                  
 -- Virtual --                   
  0.009   0.033   0.054   0.082   0.092   0.094   0.105   0.188
 39 A    40 A    41 A    42 A    43 A    44 A    45 A    46 A                  
  0.221   0.225   0.242   0.251   0.290   0.327   0.328   0.346
 47 A    48 A    49 A    50 A    51 A    52 A    53 A    54 A                  
  0.388   0.396   0.484   0.521   0.577   0.605   0.608   0.624
 55 A    56 A    57 A    58 A    59 A    60 A    61 A    62 A                  
  0.655   0.812   0.836   0.837   0.906   0.909   1.008   1.077
 63 A    64 A    65 A    66 A    67 A    68 A    69 A    70 A                  
  1.087   1.180   1.317   1.407   1.531   1.554   1.598   1.662
 71 A    72 A    73 A    74 A    75 A    76 A    77 A    78 A                  
  1.684   1.815   1.838   1.936   2.284   2.293   2.433   2.442
 79 A    80 A    81 A    82 A    83 A    84 A    85 A    86 A                  
  2.565   2.899   2.969   4.255   4.277   4.466   4.474   4.484
 87 A    88 A    89 A    90 A    91 A    92 A    93 A    94 A                  
  4.514   4.544   4.733   4.843   6.522   6.536   6.562   7.578
 95 A    96 A    97 A    98 A    99 A   100 A   101 A   102 A                  
 14.747  14.808  14.932  28.939  29.517  29.529  29.547  29.866
103 A   104 A   105 A   106 A   107 A   108 A   109 A   110 A                  
 29.870  29.879  29.895  29.983  36.696 130.577 130.586 130.607
111 A   112 A   113 A   114 A   115 A   116 A   117 A   118 A                  
154.325 166.1991912.244
119 A   120 A   121 A                                                          

 Occupation and symmetry of molecular orbitals

 Point group: C1 (1 irreducible representation).

                           A     All 
 -------------------------------------
 All molecular orbitals:
  - Alpha                  121   121 
  - Beta                   121   121 
 -------------------------------------
 Alpha orbitals:
  - Frozen occupied        24    24  
  - Active occupied        14    14  
  - Active virtual         83    83  
  - Frozen virtual         0     0   
 -------------------------------------
 Beta orbitals:
  - Frozen occupied        24    24  
  - Active occupied        14    14  
  - Active virtual         83    83  
  - Frozen virtual         0     0   
 -------------------------------------

 Import integrals:   CPU 0.00 s  wall 0.00 s

 Import integrals:   CPU 31.56 s  wall 5.48 s

 MP2 amplitudes:   CPU 0.05 s  wall 0.03 s

Running a double precision version
           CCSD T amplitudes will be solved using DIIS.

           Start     Size      MaxIter   EConv     TConv     
           3         7         100       1.00e-07  1.00e-05  
 ------------------------------------------------------------------------------
           Energy (a.u.)   Ediff      Tdiff       Comment
 ------------------------------------------------------------------------------
         -7313.03281999                           
     1   -7313.02421319   8.61e-03   7.00e-01     
     2   -7313.04477084   2.06e-02   1.10e-01     
     3   -7313.04411030   6.61e-04   4.83e-02     
     4   -7313.04644855   2.34e-03   1.35e-02     Switched to DIIS steps.
     5   -7313.04733627   8.88e-04   1.29e-02     
     6   -7313.04737567   3.94e-05   2.54e-03     
     7   -7313.04738894   1.33e-05   1.48e-03     
     8   -7313.04740035   1.14e-05   6.24e-04     
     9   -7313.04740099   6.40e-07   2.69e-04     
    10   -7313.04740118   1.91e-07   8.98e-05     
    11   -7313.04740102   1.63e-07   4.59e-05     
    12   -7313.04740100   1.79e-08   1.21e-05     
    13   -7313.04740101   1.56e-08   6.98e-06     
 ------------------------------------------------------------------------------
         -7313.04740101                           CCSD T converged.

End of double precision
 SCF energy                 = -7312.52352702
 MP2 energy                 = -7313.03281999
 CCSD correlation energy     =    -0.52387399
 CCSD total energy           = -7313.04740101

 CCSD  T1^2 = 0.0138  T2^2 = 0.2330  Leading amplitudes:

 Amplitude    Orbitals with energies
 -0.0370       38 (A) A                  ->    39 (A) A                   
              -0.3634                          0.0093                     
 -0.0370       38 (A) B                  ->    39 (A) B                   
              -0.3634                          0.0093                     
 -0.0310       36 (A) A                  ->    40 (A) A                   
              -0.3980                          0.0325                     
 -0.0310       36 (A) B                  ->    40 (A) B                   
              -0.3980                          0.0325                     

 Amplitude    Orbitals with energies
 -0.0790       35 (A) A      35 (A) B    ->    39 (A) A      39 (A) B     
              -0.4764       -0.4764            0.0093        0.0093       
  0.0790       35 (A) A      35 (A) B    ->    39 (A) B      39 (A) A     
              -0.4764       -0.4764            0.0093        0.0093       
  0.0790       35 (A) B      35 (A) A    ->    39 (A) A      39 (A) B     
              -0.4764       -0.4764            0.0093        0.0093       
 -0.0790       35 (A) B      35 (A) A    ->    39 (A) B      39 (A) A     
              -0.4764       -0.4764            0.0093        0.0093       

 Computing CCSD intemediates for later calculations in double precision
 Finished.

Running a double precision version
           CCSD Lambda amplitudes will be solved using DIIS.
           Start     Size      MaxIter   EConv     LConv     
           3         7         100       1.00e-07  1.00e-05  
 ------------------------------------------------------------------------------
            Enorm      Ldiff       Comment
 ------------------------------------------------------------------------------
     1     5.07e-02   3.96e-02     
     2     1.22e-02   5.27e-03     
     3     5.60e-03   2.44e-03     
     4     3.02e-03   1.24e-03     Switched to DIIS steps.
     5     1.09e-03   8.05e-04     
     6     5.31e-04   2.55e-04     
     7     2.27e-04   8.51e-05     
     8     9.73e-05   1.75e-05     
     9     3.73e-05   3.57e-06     
    10     1.65e-05   3.91e-07     
    11     6.78e-06   6.87e-07     
    12     3.72e-06   8.02e-08     
    13     2.05e-06   6.06e-08     
    14     9.42e-07   1.44e-08     
    15     4.39e-07   5.69e-08     
    16     1.95e-07   8.10e-09     
    17     1.10e-07   1.13e-08     
    18     5.57e-08   1.08e-08     
 ------------------------------------------------------------------------------
                                   CCSD Lambda converged.

 Computing density matrices in double precision...
           Orbital response amplitudes will be solved using DIIS.
           Start     Size      MaxIter   EConv     LConv     
           3         7         100       1.00e-06  1.00e-06  
 ------------------------------------------------------------------------------
            Enorm      Ldiff       Comment
 ------------------------------------------------------------------------------
     1     7.39e-02   1.88e-02     
     2     4.63e-02   8.63e-04     
     3     6.78e-02   9.57e-03     
     4     1.41e-02   1.91e-02     Switched to DIIS steps.
     5     2.55e-03   4.62e-03     
     6     7.01e-04   2.80e-04     
     7     3.43e-04   4.52e-05     
     8     8.17e-05   4.98e-05     
     9     2.26e-05   3.60e-06     
    10     5.55e-06   1.95e-06     
    11     2.53e-06   6.46e-08     
    12     6.23e-07   9.47e-08     
 ------------------------------------------------------------------------------
                                   Orbital response converged.

 Computing density matrices... Done.
 CCSD calculation:   CPU 749.61 s  wall 136.82 s

 Transferring MO TPDM to AO TPDM
 Transferring g2_o1o1o1o1
 Transferring g2_o1o1o1v1
 Transferring g2_o1o1v1v1
 Transferring g2_o1v1o1v1
 Transferring g2_o1v1v1v1
 Transferring g2_v1v1v1v1
 Adding separable TPDM
 Computing TPDM gradient
 --------------------------------------------------------
 2e gradient
  Atom          X               Y               Z
 --------------------------------------------------------
    1        -43.940603        8.245068       -0.000002  
    2          9.738186      -18.009012        0.000003  
    3         33.608628        5.124748       -0.000001  
    4          0.593789        4.639196        0.000000  
 --------------------------------------------------------
 --------------------------------------------------------
 Final gradient
  Atom          X               Y               Z
 --------------------------------------------------------
    1        -43.940603        8.245068       -0.000002  
    2          9.738186      -18.009012        0.000003  
    3         33.608628        5.124748       -0.000001  
    4          0.593789        4.639196        0.000000  
 --------------------------------------------------------
 Analytic gradient from two-electron contribution:   CPU 170.64 s  wall 37.88 s

 Total ccman2 time:   CPU 956.51 s  wall 181.40 s


 --------------------------------------------------------------

                    Orbital Energies (a.u.)
 --------------------------------------------------------------

 Alpha MOs
 -- Occupied --
********-180.8879-169.6947-169.6935-169.6934 -80.0116 -37.9415 -33.1306
-33.1249 -33.1247 -24.3148 -24.3129 -24.3127 -24.3074 -24.3074 -15.6245
 -7.5521  -7.2580  -5.4930  -5.4792  -5.4789  -5.4453  -5.4447  -5.4434
 -2.4171  -2.4106  -2.4102  -2.3944  -2.3944  -1.1602  -0.8604  -0.7458
 -0.5725  -0.5099  -0.4764  -0.3980  -0.3701  -0.3634
 -- Virtual --
  0.0093   0.0325   0.0541   0.0819   0.0923   0.0941   0.1049   0.1879
  0.2214   0.2247   0.2419   0.2507   0.2897   0.3273   0.3279   0.3462
  0.3885   0.3956   0.4844   0.5211   0.5766   0.6050   0.6084   0.6243
  0.6553   0.8123   0.8355   0.8366   0.9065   0.9087   1.0078   1.0770
  1.0869   1.1800   1.3168   1.4075   1.5313   1.5538   1.5977   1.6623
  1.6845   1.8151   1.8384   1.9364   2.2838   2.2930   2.4334   2.4419
  2.5648   2.8989   2.9692   4.2548   4.2773   4.4658   4.4743   4.4837
  4.5137   4.5443   4.7333   4.8429   6.5221   6.5363   6.5620   7.5777
 14.7467  14.8081  14.9324  28.9392  29.5174  29.5287  29.5466  29.8658
 29.8695  29.8793  29.8948  29.9832  36.6963 130.5771 130.5856 130.6073
154.3252 166.19911912.2444
 --------------------------------------------------------------

          Ground-State Mulliken Net Atomic Charges

     Atom                 Charge (a.u.)
  ----------------------------------------
      1 I                     0.114502
      2 N                    -0.349443
      3 P                     0.334547
      4 H                    -0.099605
  ----------------------------------------
  Sum of atomic charges =     0.000000

 -----------------------------------------------------------------
                    Cartesian Multipole Moments
 -----------------------------------------------------------------
    Charge (ESU x 10^10)
                -0.0000
    Dipole Moment (Debye)
         X      -0.6894      Y      -1.9218      Z      -0.0000
       Tot       2.0417
    Quadrupole Moments (Debye-Ang)
        XX     -43.2434     XY       2.5310     YY     -50.3723
        XZ       0.0000     YZ       0.0000     ZZ     -47.5603
    Octopole Moments (Debye-Ang^2)
       XXX      43.5193    XXY     -10.0965    XYY      14.8526
       YYY      -3.5880    XXZ      -0.0000    XYZ      -0.0000
       YYZ       0.0000    XZZ      10.7195    YZZ      -0.9590
       ZZZ      -0.0000
    Hexadecapole Moments (Debye-Ang^3)
      XXXX    -679.3813   XXXY      12.0380   XXYY    -130.3480
      XYYY       1.2870   YYYY    -109.2357   XXXZ       0.0000
      XXYZ       0.0000   XYYZ       0.0000   YYYZ       0.0000
      XXZZ    -122.1496   XYZZ       0.9306   YYZZ     -28.0770
      XZZZ       0.0000   YZZZ       0.0000   ZZZZ     -65.4140
 -----------------------------------------------------------------
 DrvMan completing analytic gradient of the correlated energy
 Correlated dipole moment
            1
    1  -0.2712392
    2  -0.7560818
    3  -0.0000000
 Energy read as -7313.047401013
 Full Analytical Gradient: (in a.u., or Hartree/Bohr)
             1             2             3             4
    1   -0.00015069    0.00055558   -0.00037873   -0.00002616
    2    0.00007729    0.00016688   -0.00030840    0.00006423
    3    0.00000002    0.00000000   -0.00000002   -0.00000000
 Gradient time:  CPU 0.77 s  wall 0.79 s
 ----------------------------------------------------------------
             Standard Nuclear Orientation (Angstroms)
    I     Atom           X                Y                Z
 ----------------------------------------------------------------
    1      I       0.8598442145    -0.0362519441    -0.0000000000
    2      N      -1.0754943573     0.7436461348     0.0000000000
    3      P      -2.4056543700    -0.1197128507    -0.0000000000
    4      H      -1.9654673158    -1.4884771474    -0.0000000000
 ----------------------------------------------------------------
 Nuclear Repulsion Energy =   273.8076917617 hartrees
 There are       38 alpha and       38 beta electrons

                       Distance Matrix (Angstroms)
             I (  1)   N (  2)   P (  3)
   N (  2)  2.086570
   P (  3)  3.266565  1.585785
   H (  4)  3.176687  2.403004  1.437804

 Requested basis set is 6-311++G(d,p)
 There are 48 shells and 121 basis functions
 A cutoff of  1.0D-14 yielded   1053 shell pairs
 There are      7055 function pairs (      7926 Cartesian)
 Smallest overlap matrix eigenvalue = 1.79E-03
 Guess MOs from SCF MO coefficient file

 -----------------------------------------------------------------------
  General SCF calculation program by
  Eric Jon Sundstrom, Paul Horn, Yuezhi Mao, Dmitri Zuev, Alec White,
  David Stuck, Shaama M.S., Shane Yost, Joonho Lee, David Small,
  Daniel Levine, Susi Lehtola, Hugh Burton, Evgeny Epifanovsky
 -----------------------------------------------------------------------
 Hartree-Fock
 using 6 threads for integral computing
 -------------------------------------------------------
 OpenMP Integral computing Module                
 Release: version 2.0, May 2017, Q-Chem Inc. Pleasanton 
 -------------------------------------------------------
 A restricted SCF calculation will be
 performed using DIIS
 SCF converges when DIIS error is below 1.0e-08
 ---------------------------------------
  Cycle       Energy         DIIS error
 ---------------------------------------
    1   -7312.5235918239      2.93e-05  
    2   -7312.5235937224      8.31e-06  
    3   -7312.5235938918      5.31e-06  
    4   -7312.5235939515      1.91e-06  
    5   -7312.5235939625      4.91e-07  
    6   -7312.5235939645      2.62e-07  
    7   -7312.5235939651      1.02e-07  
    8   -7312.5235939652      3.06e-08  
    9   -7312.5235939653      7.18e-09  Convergence criterion met
 ---------------------------------------
 SCF time:   CPU 5.20s  wall 1.00s 
 SCF   energy in the final basis set =    -7312.5235939653
 Total energy in the final basis set =    -7312.5235939653


 ------------------------------------------------------------------------------

   CCMAN2: suite of methods based on coupled cluster
           and equation of motion theories.

   Components:
   * libvmm-1.3-trunk
     by Evgeny Epifanovsky, Ilya Kaliman.
   * libtensor-2.5-trunk
     by Evgeny Epifanovsky, Michael Wormit, Dmitry Zuev, Sam Manzer, 
        Ilya Kaliman.
   * libcc-2.5-trunk
     by Evgeny Epifanovsky, Arik Landau, Tomasz Kus, Kirill Khistyaev, 
        Dmitry Zuev, Prashant Manohar, Xintian Feng, Anna Krylov, 
        Matthew Goldey, Alec White, Thomas Jagau, Kaushik Nanda, 
        Anastasia Gunina, Alexander Kunitsa, Joonho Lee.

   CCMAN original authors:
   Anna I. Krylov, C. David Sherrill, Steven R. Gwaltney,
   Edward F. C. Byrd (2000)
   Sergey V. Levchenko, Lyudmila V. Slipchenko, Tao Wang,
   Ana-Maria C. Cristian (2003)
   Piotr A. Pieniazek, C. Melania Oana, Evgeny Epifanovsky (2007)
   Prashant Manohar (2009)

 ------------------------------------------------------------------------------


 Allocating and initializing 30808MB of RAM...
 Calculation will run on 6 cores.


 Alpha MOs, Restricted
 -- Occupied --                  
******* -180.89 -169.69 -169.69 -169.69  -80.01  -37.94  -33.13
  1 A     2 A     3 A     4 A     5 A     6 A     7 A     8 A                  
-33.125 -33.125 -24.315 -24.313 -24.313 -24.307 -24.307 -15.624
  9 A    10 A    11 A    12 A    13 A    14 A    15 A    16 A                  
 -7.552  -7.258  -5.493  -5.479  -5.479  -5.445  -5.445  -5.443
 17 A    18 A    19 A    20 A    21 A    22 A    23 A    24 A                  
 -2.417  -2.411  -2.410  -2.394  -2.394  -1.161  -0.860  -0.746
 25 A    26 A    27 A    28 A    29 A    30 A    31 A    32 A                  
 -0.573  -0.510  -0.477  -0.398  -0.370  -0.364
 33 A    34 A    35 A    36 A    37 A    38 A                                  
 -- Virtual --                   
  0.009   0.032   0.054   0.082   0.092   0.094   0.105   0.188
 39 A    40 A    41 A    42 A    43 A    44 A    45 A    46 A                  
  0.221   0.225   0.242   0.251   0.290   0.327   0.328   0.346
 47 A    48 A    49 A    50 A    51 A    52 A    53 A    54 A                  
  0.389   0.396   0.485   0.521   0.577   0.605   0.608   0.624
 55 A    56 A    57 A    58 A    59 A    60 A    61 A    62 A                  
  0.655   0.813   0.836   0.837   0.907   0.908   1.007   1.077
 63 A    64 A    65 A    66 A    67 A    68 A    69 A    70 A                  
  1.087   1.180   1.319   1.408   1.531   1.554   1.598   1.662
 71 A    72 A    73 A    74 A    75 A    76 A    77 A    78 A                  
  1.684   1.815   1.839   1.936   2.284   2.293   2.434   2.442
 79 A    80 A    81 A    82 A    83 A    84 A    85 A    86 A                  
  2.565   2.900   2.970   4.255   4.277   4.468   4.474   4.484
 87 A    88 A    89 A    90 A    91 A    92 A    93 A    94 A                  
  4.514   4.544   4.733   4.842   6.522   6.536   6.562   7.579
 95 A    96 A    97 A    98 A    99 A   100 A   101 A   102 A                  
 14.747  14.808  14.934  28.939  29.517  29.529  29.547  29.866
103 A   104 A   105 A   106 A   107 A   108 A   109 A   110 A                  
 29.870  29.879  29.895  29.983  36.697 130.577 130.586 130.607
111 A   112 A   113 A   114 A   115 A   116 A   117 A   118 A                  
154.325 166.2001912.244
119 A   120 A   121 A                                                          

 Beta MOs, Restricted
 -- Occupied --                  
******* -180.89 -169.69 -169.69 -169.69  -80.01  -37.94  -33.13
  1 A     2 A     3 A     4 A     5 A     6 A     7 A     8 A                  
-33.125 -33.125 -24.315 -24.313 -24.313 -24.307 -24.307 -15.624
  9 A    10 A    11 A    12 A    13 A    14 A    15 A    16 A                  
 -7.552  -7.258  -5.493  -5.479  -5.479  -5.445  -5.445  -5.443
 17 A    18 A    19 A    20 A    21 A    22 A    23 A    24 A                  
 -2.417  -2.411  -2.410  -2.394  -2.394  -1.161  -0.860  -0.746
 25 A    26 A    27 A    28 A    29 A    30 A    31 A    32 A                  
 -0.573  -0.510  -0.477  -0.398  -0.370  -0.364
 33 A    34 A    35 A    36 A    37 A    38 A                                  
 -- Virtual --                   
  0.009   0.032   0.054   0.082   0.092   0.094   0.105   0.188
 39 A    40 A    41 A    42 A    43 A    44 A    45 A    46 A                  
  0.221   0.225   0.242   0.251   0.290   0.327   0.328   0.346
 47 A    48 A    49 A    50 A    51 A    52 A    53 A    54 A                  
  0.389   0.396   0.485   0.521   0.577   0.605   0.608   0.624
 55 A    56 A    57 A    58 A    59 A    60 A    61 A    62 A                  
  0.655   0.813   0.836   0.837   0.907   0.908   1.007   1.077
 63 A    64 A    65 A    66 A    67 A    68 A    69 A    70 A                  
  1.087   1.180   1.319   1.408   1.531   1.554   1.598   1.662
 71 A    72 A    73 A    74 A    75 A    76 A    77 A    78 A                  
  1.684   1.815   1.839   1.936   2.284   2.293   2.434   2.442
 79 A    80 A    81 A    82 A    83 A    84 A    85 A    86 A                  
  2.565   2.900   2.970   4.255   4.277   4.468   4.474   4.484
 87 A    88 A    89 A    90 A    91 A    92 A    93 A    94 A                  
  4.514   4.544   4.733   4.842   6.522   6.536   6.562   7.579
 95 A    96 A    97 A    98 A    99 A   100 A   101 A   102 A                  
 14.747  14.808  14.934  28.939  29.517  29.529  29.547  29.866
103 A   104 A   105 A   106 A   107 A   108 A   109 A   110 A                  
 29.870  29.879  29.895  29.983  36.697 130.577 130.586 130.607
111 A   112 A   113 A   114 A   115 A   116 A   117 A   118 A                  
154.325 166.2001912.244
119 A   120 A   121 A                                                          

 Occupation and symmetry of molecular orbitals

 Point group: C1 (1 irreducible representation).

                           A     All 
 -------------------------------------
 All molecular orbitals:
  - Alpha                  121   121 
  - Beta                   121   121 
 -------------------------------------
 Alpha orbitals:
  - Frozen occupied        24    24  
  - Active occupied        14    14  
  - Active virtual         83    83  
  - Frozen virtual         0     0   
 -------------------------------------
 Beta orbitals:
  - Frozen occupied        24    24  
  - Active occupied        14    14  
  - Active virtual         83    83  
  - Frozen virtual         0     0   
 -------------------------------------

 Import integrals:   CPU 0.00 s  wall 0.00 s

 Import integrals:   CPU 32.30 s  wall 5.70 s

 MP2 amplitudes:   CPU 0.05 s  wall 0.03 s

Running a double precision version
           CCSD T amplitudes will be solved using DIIS.

           Start     Size      MaxIter   EConv     TConv     
           3         7         100       1.00e-07  1.00e-05  
 ------------------------------------------------------------------------------
           Energy (a.u.)   Ediff      Tdiff       Comment
 ------------------------------------------------------------------------------
         -7313.03278910                           
     1   -7313.02423567   8.55e-03   7.00e-01     
     2   -7313.04476531   2.05e-02   1.10e-01     
     3   -7313.04411449   6.51e-04   4.82e-02     
     4   -7313.04644905   2.33e-03   1.35e-02     Switched to DIIS steps.
     5   -7313.04733530   8.86e-04   1.29e-02     
     6   -7313.04737472   3.94e-05   2.54e-03     
     7   -7313.04738810   1.34e-05   1.48e-03     
     8   -7313.04739954   1.14e-05   6.26e-04     
     9   -7313.04740018   6.40e-07   2.68e-04     
    10   -7313.04740037   1.92e-07   8.97e-05     
    11   -7313.04740021   1.66e-07   4.59e-05     
    12   -7313.04740019   1.81e-08   1.21e-05     
    13   -7313.04740020   1.46e-08   6.95e-06     
 ------------------------------------------------------------------------------
         -7313.04740020                           CCSD T converged.

End of double precision
 SCF energy                 = -7312.52359397
 MP2 energy                 = -7313.03278910
 CCSD correlation energy     =    -0.52380624
 CCSD total energy           = -7313.04740020

 CCSD  T1^2 = 0.0138  T2^2 = 0.2329  Leading amplitudes:

 Amplitude    Orbitals with energies
 -0.0369       38 (A) A                  ->    39 (A) A                   
              -0.3636                          0.0095                     
 -0.0369       38 (A) B                  ->    39 (A) B                   
              -0.3636                          0.0095                     
  0.0311       36 (A) A                  ->    40 (A) A                   
              -0.3977                          0.0322                     
  0.0311       36 (A) B                  ->    40 (A) B                   
              -0.3977                          0.0322                     

 Amplitude    Orbitals with energies
 -0.0789       35 (A) A      35 (A) B    ->    39 (A) A      39 (A) B     
              -0.4766       -0.4766            0.0095        0.0095       
  0.0789       35 (A) A      35 (A) B    ->    39 (A) B      39 (A) A     
              -0.4766       -0.4766            0.0095        0.0095       
  0.0789       35 (A) B      35 (A) A    ->    39 (A) A      39 (A) B     
              -0.4766       -0.4766            0.0095        0.0095       
 -0.0789       35 (A) B      35 (A) A    ->    39 (A) B      39 (A) A     
              -0.4766       -0.4766            0.0095        0.0095       

 Computing CCSD intemediates for later calculations in double precision
 Finished.

Running a double precision version
           CCSD Lambda amplitudes will be solved using DIIS.
           Start     Size      MaxIter   EConv     LConv     
           3         7         100       1.00e-07  1.00e-05  
 ------------------------------------------------------------------------------
            Enorm      Ldiff       Comment
 ------------------------------------------------------------------------------
     1     5.06e-02   3.96e-02     
     2     1.21e-02   5.26e-03     
     3     5.58e-03   2.44e-03     
     4     3.01e-03   1.24e-03     Switched to DIIS steps.
     5     1.09e-03   8.01e-04     
     6     5.29e-04   2.54e-04     
     7     2.26e-04   8.49e-05     
     8     9.69e-05   1.75e-05     
     9     3.72e-05   3.59e-06     
    10     1.65e-05   4.09e-07     
    11     6.77e-06   6.94e-07     
    12     3.72e-06   7.84e-08     
    13     2.05e-06   5.91e-08     
    14     9.40e-07   1.43e-08     
    15     4.39e-07   5.67e-08     
    16     1.96e-07   7.99e-09     
    17     1.10e-07   1.13e-08     
    18     5.57e-08   1.07e-08     
 ------------------------------------------------------------------------------
                                   CCSD Lambda converged.

 Computing density matrices in double precision...
           Orbital response amplitudes will be solved using DIIS.
           Start     Size      MaxIter   EConv     LConv     
           3         7         100       1.00e-06  1.00e-06  
 ------------------------------------------------------------------------------
            Enorm      Ldiff       Comment
 ------------------------------------------------------------------------------
     1     7.38e-02   1.88e-02     
     2     4.63e-02   9.79e-04     
     3     6.79e-02   9.55e-03     
     4     1.40e-02   1.92e-02     Switched to DIIS steps.
     5     2.54e-03   4.57e-03     
     6     6.92e-04   2.78e-04     
     7     3.38e-04   4.44e-05     
     8     8.01e-05   4.88e-05     
     9     2.26e-05   3.37e-06     
    10     5.53e-06   1.94e-06     
    11     2.54e-06   5.52e-08     
    12     6.23e-07   9.77e-08     
 ------------------------------------------------------------------------------
                                   Orbital response converged.

 Computing density matrices... Done.
 CCSD calculation:   CPU 748.87 s  wall 136.83 s

 Transferring MO TPDM to AO TPDM
 Transferring g2_o1o1o1o1
 Transferring g2_o1o1o1v1
 Transferring g2_o1o1v1v1
 Transferring g2_o1v1o1v1
 Transferring g2_o1v1v1v1
 Transferring g2_v1v1v1v1
 Adding separable TPDM
 Computing TPDM gradient
 --------------------------------------------------------
 2e gradient
  Atom          X               Y               Z
 --------------------------------------------------------
    1        -43.919766        8.226709        0.000000  
    2          9.709016      -18.010756       -0.000000  
    3         33.617461        5.147300       -0.000000  
    4          0.593289        4.636747        0.000000  
 --------------------------------------------------------
 --------------------------------------------------------
 Final gradient
  Atom          X               Y               Z
 --------------------------------------------------------
    1        -43.919766        8.226709        0.000000  
    2          9.709016      -18.010756       -0.000000  
    3         33.617461        5.147300       -0.000000  
    4          0.593289        4.636747        0.000000  
 --------------------------------------------------------
 Analytic gradient from two-electron contribution:   CPU 173.94 s  wall 34.37 s

 Total ccman2 time:   CPU 960.00 s  wall 178.10 s


 --------------------------------------------------------------

                    Orbital Energies (a.u.)
 --------------------------------------------------------------

 Alpha MOs
 -- Occupied --
********-180.8879-169.6948-169.6935-169.6935 -80.0114 -37.9416 -33.1306
-33.1249 -33.1247 -24.3148 -24.3129 -24.3128 -24.3074 -24.3074 -15.6244
 -7.5520  -7.2580  -5.4930  -5.4792  -5.4789  -5.4452  -5.4446  -5.4432
 -2.4171  -2.4106  -2.4102  -2.3944  -2.3944  -1.1605  -0.8603  -0.7458
 -0.5726  -0.5099  -0.4766  -0.3977  -0.3702  -0.3636
 -- Virtual --
  0.0095   0.0322   0.0541   0.0819   0.0923   0.0940   0.1049   0.1880
  0.2214   0.2249   0.2419   0.2509   0.2897   0.3273   0.3279   0.3461
  0.3885   0.3956   0.4848   0.5212   0.5766   0.6048   0.6083   0.6243
  0.6552   0.8126   0.8356   0.8367   0.9069   0.9084   1.0072   1.0770
  1.0866   1.1800   1.3188   1.4076   1.5313   1.5537   1.5977   1.6623
  1.6845   1.8152   1.8385   1.9361   2.2839   2.2929   2.4343   2.4422
  2.5646   2.8995   2.9705   4.2548   4.2775   4.4676   4.4743   4.4837
  4.5135   4.5441   4.7335   4.8422   6.5221   6.5363   6.5618   7.5787
 14.7468  14.8082  14.9339  28.9387  29.5174  29.5287  29.5466  29.8658
 29.8695  29.8792  29.8946  29.9831  36.6966 130.5770 130.5855 130.6072
154.3248 166.20041912.2439
 --------------------------------------------------------------

          Ground-State Mulliken Net Atomic Charges

     Atom                 Charge (a.u.)
  ----------------------------------------
      1 I                     0.113924
      2 N                    -0.349022
      3 P                     0.334683
      4 H                    -0.099586
  ----------------------------------------
  Sum of atomic charges =     0.000000

 -----------------------------------------------------------------
                    Cartesian Multipole Moments
 -----------------------------------------------------------------
    Charge (ESU x 10^10)
                -0.0000
    Dipole Moment (Debye)
         X      -0.6897      Y      -1.9216      Z       0.0000
       Tot       2.0416
    Quadrupole Moments (Debye-Ang)
        XX     -43.2433     XY       2.5306     YY     -50.3711
        XZ      -0.0000     YZ       0.0000     ZZ     -47.5575
    Octopole Moments (Debye-Ang^2)
       XXX      43.5578    XXY     -10.0957    XYY      14.8642
       YYY      -3.5843    XXZ       0.0000    XYZ      -0.0000
       YYZ      -0.0000    XZZ      10.7161    YZZ      -0.9594
       ZZZ      -0.0000
    Hexadecapole Moments (Debye-Ang^3)
      XXXX    -679.5662   XXXY      12.0522   XXYY    -130.3735
      XYYY       1.3046   YYYY    -109.2334   XXXZ      -0.0000
      XXYZ       0.0000   XYYZ       0.0000   YYYZ       0.0000
      XXZZ    -122.1437   XYZZ       0.9386   YYZZ     -28.0745
      XZZZ      -0.0000   YZZZ       0.0000   ZZZZ     -65.4050
 -----------------------------------------------------------------
 DrvMan completing analytic gradient of the correlated energy
 Correlated dipole moment
            1
    1  -0.2713592
    2  -0.7560191
    3   0.0000000
 Energy read as -7313.047400203
 Full Analytical Gradient: (in a.u., or Hartree/Bohr)
             1             2             3             4
    1    0.00024344   -0.00098067    0.00076468   -0.00002746
    2   -0.00010742   -0.00036127    0.00037170    0.00009699
    3   -0.00000000    0.00000000    0.00000000   -0.00000000
 Gradient time:  CPU 0.86 s  wall 0.85 s
 ----------------------------------------------------------------
             Standard Nuclear Orientation (Angstroms)
    I     Atom           X                Y                Z
 ----------------------------------------------------------------
    1      I       0.8598442145    -0.0362519441    -0.0000000000
    2      N      -1.0744943573     0.7446461348     0.0000000000
    3      P      -2.4056543700    -0.1197128507    -0.0000000000
    4      H      -1.9654673158    -1.4884771474    -0.0000000000
 ----------------------------------------------------------------
 Nuclear Repulsion Energy =   273.8012801473 hartrees
 There are       38 alpha and       38 beta electrons

                       Distance Matrix (Angstroms)
             I (  1)   N (  2)   P (  3)
   N (  2)  2.086017
   P (  3)  3.266565  1.587168
   H (  4)  3.176687  2.404303  1.437804

 Requested basis set is 6-311++G(d,p)
 There are 48 shells and 121 basis functions
 A cutoff of  1.0D-14 yielded   1053 shell pairs
 There are      7055 function pairs (      7926 Cartesian)
 Smallest overlap matrix eigenvalue = 1.79E-03
 Guess MOs from SCF MO coefficient file

 -----------------------------------------------------------------------
  General SCF calculation program by
  Eric Jon Sundstrom, Paul Horn, Yuezhi Mao, Dmitri Zuev, Alec White,
  David Stuck, Shaama M.S., Shane Yost, Joonho Lee, David Small,
  Daniel Levine, Susi Lehtola, Hugh Burton, Evgeny Epifanovsky
 -----------------------------------------------------------------------
 Hartree-Fock
 using 6 threads for integral computing
 -------------------------------------------------------
 OpenMP Integral computing Module                
 Release: version 2.0, May 2017, Q-Chem Inc. Pleasanton 
 -------------------------------------------------------
 A restricted SCF calculation will be
 performed using DIIS
 SCF converges when DIIS error is below 1.0e-08
 ---------------------------------------
  Cycle       Energy         DIIS error
 ---------------------------------------
    1   -7312.5235106211      2.01e-05  
    2   -7312.5235114421      8.91e-06  
    3   -7312.5235115610      5.23e-06  
    4   -7312.5235116208      1.12e-06  
    5   -7312.5235116258      3.13e-07  
    6   -7312.5235116265      1.31e-07  
    7   -7312.5235116266      5.21e-08  
    8   -7312.5235116266      2.65e-08  
    9   -7312.5235116267      9.46e-09  Convergence criterion met
 ---------------------------------------
 SCF time:   CPU 5.17s  wall 1.00s 
 SCF   energy in the final basis set =    -7312.5235116267
 Total energy in the final basis set =    -7312.5235116267


 ------------------------------------------------------------------------------

   CCMAN2: suite of methods based on coupled cluster
           and equation of motion theories.

   Components:
   * libvmm-1.3-trunk
     by Evgeny Epifanovsky, Ilya Kaliman.
   * libtensor-2.5-trunk
     by Evgeny Epifanovsky, Michael Wormit, Dmitry Zuev, Sam Manzer, 
        Ilya Kaliman.
   * libcc-2.5-trunk
     by Evgeny Epifanovsky, Arik Landau, Tomasz Kus, Kirill Khistyaev, 
        Dmitry Zuev, Prashant Manohar, Xintian Feng, Anna Krylov, 
        Matthew Goldey, Alec White, Thomas Jagau, Kaushik Nanda, 
        Anastasia Gunina, Alexander Kunitsa, Joonho Lee.

   CCMAN original authors:
   Anna I. Krylov, C. David Sherrill, Steven R. Gwaltney,
   Edward F. C. Byrd (2000)
   Sergey V. Levchenko, Lyudmila V. Slipchenko, Tao Wang,
   Ana-Maria C. Cristian (2003)
   Piotr A. Pieniazek, C. Melania Oana, Evgeny Epifanovsky (2007)
   Prashant Manohar (2009)

 ------------------------------------------------------------------------------


 Allocating and initializing 30808MB of RAM...
 Calculation will run on 6 cores.


 Alpha MOs, Restricted
 -- Occupied --                  
******* -180.89 -169.69 -169.69 -169.69  -80.01  -37.94  -33.13
  1 A     2 A     3 A     4 A     5 A     6 A     7 A     8 A                  
-33.125 -33.125 -24.315 -24.313 -24.313 -24.307 -24.307 -15.625
  9 A    10 A    11 A    12 A    13 A    14 A    15 A    16 A                  
 -7.552  -7.258  -5.493  -5.479  -5.479  -5.445  -5.445  -5.443
 17 A    18 A    19 A    20 A    21 A    22 A    23 A    24 A                  
 -2.417  -2.411  -2.410  -2.394  -2.394  -1.160  -0.860  -0.746
 25 A    26 A    27 A    28 A    29 A    30 A    31 A    32 A                  
 -0.573  -0.510  -0.476  -0.398  -0.370  -0.363
 33 A    34 A    35 A    36 A    37 A    38 A                                  
 -- Virtual --                   
  0.009   0.032   0.054   0.082   0.092   0.094   0.105   0.188
 39 A    40 A    41 A    42 A    43 A    44 A    45 A    46 A                  
  0.221   0.225   0.242   0.251   0.290   0.327   0.328   0.346
 47 A    48 A    49 A    50 A    51 A    52 A    53 A    54 A                  
  0.388   0.396   0.485   0.521   0.577   0.605   0.608   0.624
 55 A    56 A    57 A    58 A    59 A    60 A    61 A    62 A                  
  0.655   0.812   0.836   0.837   0.906   0.908   1.007   1.077
 63 A    64 A    65 A    66 A    67 A    68 A    69 A    70 A                  
  1.087   1.180   1.317   1.408   1.531   1.554   1.598   1.662
 71 A    72 A    73 A    74 A    75 A    76 A    77 A    78 A                  
  1.685   1.815   1.838   1.936   2.284   2.293   2.434   2.442
 79 A    80 A    81 A    82 A    83 A    84 A    85 A    86 A                  
  2.564   2.899   2.969   4.255   4.277   4.466   4.474   4.484
 87 A    88 A    89 A    90 A    91 A    92 A    93 A    94 A                  
  4.514   4.544   4.733   4.842   6.522   6.536   6.562   7.578
 95 A    96 A    97 A    98 A    99 A   100 A   101 A   102 A                  
 14.747  14.808  14.933  28.939  29.517  29.529  29.547  29.866
103 A   104 A   105 A   106 A   107 A   108 A   109 A   110 A                  
 29.870  29.879  29.895  29.983  36.696 130.577 130.586 130.607
111 A   112 A   113 A   114 A   115 A   116 A   117 A   118 A                  
154.325 166.1991912.244
119 A   120 A   121 A                                                          

 Beta MOs, Restricted
 -- Occupied --                  
******* -180.89 -169.69 -169.69 -169.69  -80.01  -37.94  -33.13
  1 A     2 A     3 A     4 A     5 A     6 A     7 A     8 A                  
-33.125 -33.125 -24.315 -24.313 -24.313 -24.307 -24.307 -15.625
  9 A    10 A    11 A    12 A    13 A    14 A    15 A    16 A                  
 -7.552  -7.258  -5.493  -5.479  -5.479  -5.445  -5.445  -5.443
 17 A    18 A    19 A    20 A    21 A    22 A    23 A    24 A                  
 -2.417  -2.411  -2.410  -2.394  -2.394  -1.160  -0.860  -0.746
 25 A    26 A    27 A    28 A    29 A    30 A    31 A    32 A                  
 -0.573  -0.510  -0.476  -0.398  -0.370  -0.363
 33 A    34 A    35 A    36 A    37 A    38 A                                  
 -- Virtual --                   
  0.009   0.032   0.054   0.082   0.092   0.094   0.105   0.188
 39 A    40 A    41 A    42 A    43 A    44 A    45 A    46 A                  
  0.221   0.225   0.242   0.251   0.290   0.327   0.328   0.346
 47 A    48 A    49 A    50 A    51 A    52 A    53 A    54 A                  
  0.388   0.396   0.485   0.521   0.577   0.605   0.608   0.624
 55 A    56 A    57 A    58 A    59 A    60 A    61 A    62 A                  
  0.655   0.812   0.836   0.837   0.906   0.908   1.007   1.077
 63 A    64 A    65 A    66 A    67 A    68 A    69 A    70 A                  
  1.087   1.180   1.317   1.408   1.531   1.554   1.598   1.662
 71 A    72 A    73 A    74 A    75 A    76 A    77 A    78 A                  
  1.685   1.815   1.838   1.936   2.284   2.293   2.434   2.442
 79 A    80 A    81 A    82 A    83 A    84 A    85 A    86 A                  
  2.564   2.899   2.969   4.255   4.277   4.466   4.474   4.484
 87 A    88 A    89 A    90 A    91 A    92 A    93 A    94 A                  
  4.514   4.544   4.733   4.842   6.522   6.536   6.562   7.578
 95 A    96 A    97 A    98 A    99 A   100 A   101 A   102 A                  
 14.747  14.808  14.933  28.939  29.517  29.529  29.547  29.866
103 A   104 A   105 A   106 A   107 A   108 A   109 A   110 A                  
 29.870  29.879  29.895  29.983  36.696 130.577 130.586 130.607
111 A   112 A   113 A   114 A   115 A   116 A   117 A   118 A                  
154.325 166.1991912.244
119 A   120 A   121 A                                                          

 Occupation and symmetry of molecular orbitals

 Point group: C1 (1 irreducible representation).

                           A     All 
 -------------------------------------
 All molecular orbitals:
  - Alpha                  121   121 
  - Beta                   121   121 
 -------------------------------------
 Alpha orbitals:
  - Frozen occupied        24    24  
  - Active occupied        14    14  
  - Active virtual         83    83  
  - Frozen virtual         0     0   
 -------------------------------------
 Beta orbitals:
  - Frozen occupied        24    24  
  - Active occupied        14    14  
  - Active virtual         83    83  
  - Frozen virtual         0     0   
 -------------------------------------

 Import integrals:   CPU 0.00 s  wall 0.00 s

 Import integrals:   CPU 31.56 s  wall 5.48 s

 MP2 amplitudes:   CPU 0.05 s  wall 0.03 s

Running a double precision version
           CCSD T amplitudes will be solved using DIIS.

           Start     Size      MaxIter   EConv     TConv     
           3         7         100       1.00e-07  1.00e-05  
 ------------------------------------------------------------------------------
           Energy (a.u.)   Ediff      Tdiff       Comment
 ------------------------------------------------------------------------------
         -7313.03282175                           
     1   -7313.02420670   8.62e-03   7.00e-01     
     2   -7313.04477137   2.06e-02   1.10e-01     
     3   -7313.04410872   6.63e-04   4.83e-02     
     4   -7313.04644819   2.34e-03   1.35e-02     Switched to DIIS steps.
     5   -7313.04733636   8.88e-04   1.29e-02     
     6   -7313.04737579   3.94e-05   2.54e-03     
     7   -7313.04738911   1.33e-05   1.48e-03     
     8   -7313.04740054   1.14e-05   6.25e-04     
     9   -7313.04740118   6.42e-07   2.69e-04     
    10   -7313.04740138   1.90e-07   8.98e-05     
    11   -7313.04740121   1.64e-07   4.59e-05     
    12   -7313.04740119   1.82e-08   1.21e-05     
    13   -7313.04740121   1.53e-08   6.93e-06     
 ------------------------------------------------------------------------------
         -7313.04740121                           CCSD T converged.

End of double precision
 SCF energy                 = -7312.52351163
 MP2 energy                 = -7313.03282175
 CCSD correlation energy     =    -0.52388958
 CCSD total energy           = -7313.04740121

 CCSD  T1^2 = 0.0138  T2^2 = 0.2330  Leading amplitudes:

 Amplitude    Orbitals with energies
 -0.0369       38 (A) A                  ->    39 (A) A                   
              -0.3635                          0.0093                     
 -0.0369       38 (A) B                  ->    39 (A) B                   
              -0.3635                          0.0093                     
  0.0311       36 (A) A                  ->    40 (A) A                   
              -0.3979                          0.0323                     
  0.0311       36 (A) B                  ->    40 (A) B                   
              -0.3979                          0.0323                     

 Amplitude    Orbitals with energies
 -0.0790       35 (A) A      35 (A) B    ->    39 (A) A      39 (A) B     
              -0.4764       -0.4764            0.0093        0.0093       
  0.0790       35 (A) A      35 (A) B    ->    39 (A) B      39 (A) A     
              -0.4764       -0.4764            0.0093        0.0093       
  0.0790       35 (A) B      35 (A) A    ->    39 (A) A      39 (A) B     
              -0.4764       -0.4764            0.0093        0.0093       
 -0.0790       35 (A) B      35 (A) A    ->    39 (A) B      39 (A) A     
              -0.4764       -0.4764            0.0093        0.0093       

 Computing CCSD intemediates for later calculations in double precision
 Finished.

Running a double precision version
           CCSD Lambda amplitudes will be solved using DIIS.
           Start     Size      MaxIter   EConv     LConv     
           3         7         100       1.00e-07  1.00e-05  
 ------------------------------------------------------------------------------
            Enorm      Ldiff       Comment
 ------------------------------------------------------------------------------
     1     5.07e-02   3.97e-02     
     2     1.22e-02   5.27e-03     
     3     5.60e-03   2.44e-03     
     4     3.02e-03   1.24e-03     Switched to DIIS steps.
     5     1.09e-03   8.04e-04     
     6     5.31e-04   2.55e-04     
     7     2.27e-04   8.52e-05     
     8     9.72e-05   1.75e-05     
     9     3.72e-05   3.58e-06     
    10     1.65e-05   3.92e-07     
    11     6.76e-06   6.89e-07     
    12     3.72e-06   8.12e-08     
    13     2.05e-06   6.03e-08     
    14     9.42e-07   1.39e-08     
    15     4.40e-07   5.70e-08     
    16     1.96e-07   8.03e-09     
    17     1.10e-07   1.13e-08     
    18     5.57e-08   1.07e-08     
 ------------------------------------------------------------------------------
                                   CCSD Lambda converged.

 Computing density matrices in double precision...
           Orbital response amplitudes will be solved using DIIS.
           Start     Size      MaxIter   EConv     LConv     
           3         7         100       1.00e-06  1.00e-06  
 ------------------------------------------------------------------------------
            Enorm      Ldiff       Comment
 ------------------------------------------------------------------------------
     1     7.39e-02   1.88e-02     
     2     4.64e-02   9.53e-04     
     3     6.81e-02   9.66e-03     
     4     1.40e-02   1.93e-02     Switched to DIIS steps.
     5     2.55e-03   4.60e-03     
     6     6.99e-04   2.79e-04     
     7     3.41e-04   4.50e-05     
     8     8.13e-05   4.96e-05     
     9     2.26e-05   3.51e-06     
    10     5.55e-06   1.95e-06     
    11     2.54e-06   6.19e-08     
    12     6.24e-07   9.55e-08     
 ------------------------------------------------------------------------------
                                   Orbital response converged.

 Computing density matrices... Done.
 CCSD calculation:   CPU 748.14 s  wall 136.75 s

 Transferring MO TPDM to AO TPDM
 Transferring g2_o1o1o1o1
 Transferring g2_o1o1o1v1
 Transferring g2_o1o1v1v1
 Transferring g2_o1v1o1v1
 Transferring g2_o1v1v1v1
 Transferring g2_v1v1v1v1
 Adding separable TPDM
 Computing TPDM gradient
 --------------------------------------------------------
 2e gradient
  Atom          X               Y               Z
 --------------------------------------------------------
    1        -43.918075        8.244052       -0.000000  
    2          9.723203      -18.024012        0.000000  
    3         33.599432        5.140018       -0.000000  
    4          0.595440        4.639943        0.000000  
 --------------------------------------------------------
 --------------------------------------------------------
 Final gradient
  Atom          X               Y               Z
 --------------------------------------------------------
    1        -43.918075        8.244052       -0.000000  
    2          9.723203      -18.024012        0.000000  
    3         33.599432        5.140018       -0.000000  
    4          0.595440        4.639943        0.000000  
 --------------------------------------------------------
 Analytic gradient from two-electron contribution:   CPU 168.82 s  wall 32.74 s

 Total ccman2 time:   CPU 953.23 s  wall 176.21 s


 --------------------------------------------------------------

                    Orbital Energies (a.u.)
 --------------------------------------------------------------

 Alpha MOs
 -- Occupied --
********-180.8879-169.6947-169.6935-169.6934 -80.0116 -37.9415 -33.1305
-33.1248 -33.1247 -24.3148 -24.3129 -24.3127 -24.3074 -24.3074 -15.6246
 -7.5522  -7.2580  -5.4930  -5.4792  -5.4788  -5.4453  -5.4447  -5.4434
 -2.4170  -2.4105  -2.4102  -2.3943  -2.3943  -1.1602  -0.8602  -0.7459
 -0.5725  -0.5098  -0.4764  -0.3979  -0.3702  -0.3635
 -- Virtual --
  0.0093   0.0323   0.0541   0.0819   0.0923   0.0940   0.1049   0.1880
  0.2214   0.2247   0.2419   0.2508   0.2897   0.3273   0.3279   0.3462
  0.3885   0.3956   0.4845   0.5210   0.5767   0.6048   0.6084   0.6243
  0.6551   0.8123   0.8355   0.8366   0.9065   0.9083   1.0075   1.0769
  1.0868   1.1799   1.3171   1.4075   1.5313   1.5537   1.5976   1.6622
  1.6845   1.8151   1.8383   1.9363   2.2839   2.2929   2.4336   2.4419
  2.5644   2.8990   2.9694   4.2547   4.2773   4.4661   4.4743   4.4837
  4.5136   4.5441   4.7334   4.8424   6.5221   6.5363   6.5618   7.5778
 14.7466  14.8080  14.9326  28.9388  29.5174  29.5287  29.5466  29.8658
 29.8696  29.8792  29.8947  29.9831  36.6963 130.5771 130.5856 130.6073
154.3249 166.19931912.2440
 --------------------------------------------------------------

          Ground-State Mulliken Net Atomic Charges

     Atom                 Charge (a.u.)
  ----------------------------------------
      1 I                     0.113944
      2 N                    -0.349061
      3 P                     0.334577
      4 H                    -0.099460
  ----------------------------------------
  Sum of atomic charges =     0.000000

 -----------------------------------------------------------------
                    Cartesian Multipole Moments
 -----------------------------------------------------------------
    Charge (ESU x 10^10)
                 0.0000
    Dipole Moment (Debye)
         X      -0.6904      Y      -1.9238      Z       0.0000
       Tot       2.0439
    Quadrupole Moments (Debye-Ang)
        XX     -43.2484     XY       2.5331     YY     -50.3714
        XZ      -0.0000     YZ       0.0000     ZZ     -47.5614
    Octopole Moments (Debye-Ang^2)
       XXX      43.5493    XXY     -10.1111    XYY      14.8581
       YYY      -3.6161    XXZ      -0.0000    XYZ      -0.0000
       YYZ      -0.0000    XZZ      10.7210    YZZ      -0.9661
       ZZZ      -0.0000
    Hexadecapole Moments (Debye-Ang^3)
      XXXX    -679.5646   XXXY      12.0719   XXYY    -130.3607
      XYYY       1.3320   YYYY    -109.2815   XXXZ       0.0000
      XXYZ       0.0000   XYYZ       0.0000   YYYZ       0.0000
      XXZZ    -122.1582   XYZZ       0.9421   YYZZ     -28.0848
      XZZZ      -0.0000   YZZZ       0.0000   ZZZZ     -65.4170
 -----------------------------------------------------------------
 DrvMan completing analytic gradient of the correlated energy
 Correlated dipole moment
            1
    1  -0.2716213
    2  -0.7568731
    3   0.0000000
 Energy read as -7313.047401209
 Full Analytical Gradient: (in a.u., or Hartree/Bohr)
             1             2             3             4
    1    0.00008110    0.00005180   -0.00005471   -0.00007819
    2   -0.00005461    0.00024010   -0.00022519    0.00003971
    3   -0.00000000    0.00000000   -0.00000000   -0.00000000
 Gradient time:  CPU 0.82 s  wall 0.82 s
 ----------------------------------------------------------------
             Standard Nuclear Orientation (Angstroms)
    I     Atom           X                Y                Z
 ----------------------------------------------------------------
    1      I       0.8598442145    -0.0362519441    -0.0000000000
    2      N      -1.0744943573     0.7426461348     0.0000000000
    3      P      -2.4056543700    -0.1197128507    -0.0000000000
    4      H      -1.9654673158    -1.4884771474    -0.0000000000
 ----------------------------------------------------------------
 Nuclear Repulsion Energy =   273.8602460785 hartrees
 There are       38 alpha and       38 beta electrons

                       Distance Matrix (Angstroms)
             I (  1)   N (  2)   P (  3)
   N (  2)  2.085269
   P (  3)  3.266565  1.586080
   H (  4)  3.176687  2.402445  1.437804

 Requested basis set is 6-311++G(d,p)
 There are 48 shells and 121 basis functions
 A cutoff of  1.0D-14 yielded   1053 shell pairs
 There are      7055 function pairs (      7926 Cartesian)
 Smallest overlap matrix eigenvalue = 1.79E-03
 Guess MOs from SCF MO coefficient file

 -----------------------------------------------------------------------
  General SCF calculation program by
  Eric Jon Sundstrom, Paul Horn, Yuezhi Mao, Dmitri Zuev, Alec White,
  David Stuck, Shaama M.S., Shane Yost, Joonho Lee, David Small,
  Daniel Levine, Susi Lehtola, Hugh Burton, Evgeny Epifanovsky
 -----------------------------------------------------------------------
 Hartree-Fock
 using 6 threads for integral computing
 -------------------------------------------------------
 OpenMP Integral computing Module                
 Release: version 2.0, May 2017, Q-Chem Inc. Pleasanton 
 -------------------------------------------------------
 A restricted SCF calculation will be
 performed using DIIS
 SCF converges when DIIS error is below 1.0e-08
 ---------------------------------------
  Cycle       Energy         DIIS error
 ---------------------------------------
    1   -7312.5236087417      2.23e-05  
    2   -7312.5236098685      1.17e-05  
    3   -7312.5236100967      6.22e-06  
    4   -7312.5236101964      1.18e-06  
    5   -7312.5236102061      4.23e-07  
    6   -7312.5236102076      1.62e-07  
    7   -7312.5236102079      7.45e-08  
    8   -7312.5236102080      2.25e-08  
    9   -7312.5236102080      8.34e-09  Convergence criterion met
 ---------------------------------------
 SCF time:   CPU 5.17s  wall 1.00s 
 SCF   energy in the final basis set =    -7312.5236102080
 Total energy in the final basis set =    -7312.5236102080


 ------------------------------------------------------------------------------

   CCMAN2: suite of methods based on coupled cluster
           and equation of motion theories.

   Components:
   * libvmm-1.3-trunk
     by Evgeny Epifanovsky, Ilya Kaliman.
   * libtensor-2.5-trunk
     by Evgeny Epifanovsky, Michael Wormit, Dmitry Zuev, Sam Manzer, 
        Ilya Kaliman.
   * libcc-2.5-trunk
     by Evgeny Epifanovsky, Arik Landau, Tomasz Kus, Kirill Khistyaev, 
        Dmitry Zuev, Prashant Manohar, Xintian Feng, Anna Krylov, 
        Matthew Goldey, Alec White, Thomas Jagau, Kaushik Nanda, 
        Anastasia Gunina, Alexander Kunitsa, Joonho Lee.

   CCMAN original authors:
   Anna I. Krylov, C. David Sherrill, Steven R. Gwaltney,
   Edward F. C. Byrd (2000)
   Sergey V. Levchenko, Lyudmila V. Slipchenko, Tao Wang,
   Ana-Maria C. Cristian (2003)
   Piotr A. Pieniazek, C. Melania Oana, Evgeny Epifanovsky (2007)
   Prashant Manohar (2009)

 ------------------------------------------------------------------------------


 Allocating and initializing 30808MB of RAM...
 Calculation will run on 6 cores.


 Alpha MOs, Restricted
 -- Occupied --                  
******* -180.89 -169.69 -169.69 -169.69  -80.01  -37.94  -33.13
  1 A     2 A     3 A     4 A     5 A     6 A     7 A     8 A                  
-33.125 -33.125 -24.315 -24.313 -24.313 -24.307 -24.307 -15.624
  9 A    10 A    11 A    12 A    13 A    14 A    15 A    16 A                  
 -7.552  -7.258  -5.493  -5.479  -5.479  -5.445  -5.445  -5.443
 17 A    18 A    19 A    20 A    21 A    22 A    23 A    24 A                  
 -2.417  -2.411  -2.410  -2.394  -2.394  -1.160  -0.860  -0.746
 25 A    26 A    27 A    28 A    29 A    30 A    31 A    32 A                  
 -0.573  -0.510  -0.477  -0.398  -0.370  -0.364
 33 A    34 A    35 A    36 A    37 A    38 A                                  
 -- Virtual --                   
  0.009   0.032   0.054   0.082   0.092   0.094   0.105   0.188
 39 A    40 A    41 A    42 A    43 A    44 A    45 A    46 A                  
  0.221   0.225   0.242   0.251   0.290   0.327   0.328   0.346
 47 A    48 A    49 A    50 A    51 A    52 A    53 A    54 A                  
  0.389   0.396   0.485   0.521   0.577   0.605   0.608   0.624
 55 A    56 A    57 A    58 A    59 A    60 A    61 A    62 A                  
  0.655   0.813   0.836   0.837   0.907   0.909   1.008   1.077
 63 A    64 A    65 A    66 A    67 A    68 A    69 A    70 A                  
  1.087   1.180   1.318   1.408   1.531   1.554   1.598   1.662
 71 A    72 A    73 A    74 A    75 A    76 A    77 A    78 A                  
  1.684   1.815   1.839   1.936   2.284   2.293   2.434   2.442
 79 A    80 A    81 A    82 A    83 A    84 A    85 A    86 A                  
  2.565   2.899   2.970   4.255   4.277   4.467   4.474   4.484
 87 A    88 A    89 A    90 A    91 A    92 A    93 A    94 A                  
  4.514   4.544   4.733   4.843   6.522   6.536   6.562   7.579
 95 A    96 A    97 A    98 A    99 A   100 A   101 A   102 A                  
 14.747  14.808  14.934  28.939  29.517  29.529  29.547  29.866
103 A   104 A   105 A   106 A   107 A   108 A   109 A   110 A                  
 29.869  29.879  29.895  29.983  36.697 130.577 130.586 130.607
111 A   112 A   113 A   114 A   115 A   116 A   117 A   118 A                  
154.325 166.2001912.244
119 A   120 A   121 A                                                          

 Beta MOs, Restricted
 -- Occupied --                  
******* -180.89 -169.69 -169.69 -169.69  -80.01  -37.94  -33.13
  1 A     2 A     3 A     4 A     5 A     6 A     7 A     8 A                  
-33.125 -33.125 -24.315 -24.313 -24.313 -24.307 -24.307 -15.624
  9 A    10 A    11 A    12 A    13 A    14 A    15 A    16 A                  
 -7.552  -7.258  -5.493  -5.479  -5.479  -5.445  -5.445  -5.443
 17 A    18 A    19 A    20 A    21 A    22 A    23 A    24 A                  
 -2.417  -2.411  -2.410  -2.394  -2.394  -1.160  -0.860  -0.746
 25 A    26 A    27 A    28 A    29 A    30 A    31 A    32 A                  
 -0.573  -0.510  -0.477  -0.398  -0.370  -0.364
 33 A    34 A    35 A    36 A    37 A    38 A                                  
 -- Virtual --                   
  0.009   0.032   0.054   0.082   0.092   0.094   0.105   0.188
 39 A    40 A    41 A    42 A    43 A    44 A    45 A    46 A                  
  0.221   0.225   0.242   0.251   0.290   0.327   0.328   0.346
 47 A    48 A    49 A    50 A    51 A    52 A    53 A    54 A                  
  0.389   0.396   0.485   0.521   0.577   0.605   0.608   0.624
 55 A    56 A    57 A    58 A    59 A    60 A    61 A    62 A                  
  0.655   0.813   0.836   0.837   0.907   0.909   1.008   1.077
 63 A    64 A    65 A    66 A    67 A    68 A    69 A    70 A                  
  1.087   1.180   1.318   1.408   1.531   1.554   1.598   1.662
 71 A    72 A    73 A    74 A    75 A    76 A    77 A    78 A                  
  1.684   1.815   1.839   1.936   2.284   2.293   2.434   2.442
 79 A    80 A    81 A    82 A    83 A    84 A    85 A    86 A                  
  2.565   2.899   2.970   4.255   4.277   4.467   4.474   4.484
 87 A    88 A    89 A    90 A    91 A    92 A    93 A    94 A                  
  4.514   4.544   4.733   4.843   6.522   6.536   6.562   7.579
 95 A    96 A    97 A    98 A    99 A   100 A   101 A   102 A                  
 14.747  14.808  14.934  28.939  29.517  29.529  29.547  29.866
103 A   104 A   105 A   106 A   107 A   108 A   109 A   110 A                  
 29.869  29.879  29.895  29.983  36.697 130.577 130.586 130.607
111 A   112 A   113 A   114 A   115 A   116 A   117 A   118 A                  
154.325 166.2001912.244
119 A   120 A   121 A                                                          

 Occupation and symmetry of molecular orbitals

 Point group: C1 (1 irreducible representation).

                           A     All 
 -------------------------------------
 All molecular orbitals:
  - Alpha                  121   121 
  - Beta                   121   121 
 -------------------------------------
 Alpha orbitals:
  - Frozen occupied        24    24  
  - Active occupied        14    14  
  - Active virtual         83    83  
  - Frozen virtual         0     0   
 -------------------------------------
 Beta orbitals:
  - Frozen occupied        24    24  
  - Active occupied        14    14  
  - Active virtual         83    83  
  - Frozen virtual         0     0   
 -------------------------------------

 Import integrals:   CPU 0.00 s  wall 0.00 s

 Import integrals:   CPU 32.19 s  wall 5.73 s

 MP2 amplitudes:   CPU 0.07 s  wall 0.04 s

Running a double precision version
           CCSD T amplitudes will be solved using DIIS.

           Start     Size      MaxIter   EConv     TConv     
           3         7         100       1.00e-07  1.00e-05  
 ------------------------------------------------------------------------------
           Energy (a.u.)   Ediff      Tdiff       Comment
 ------------------------------------------------------------------------------
         -7313.03278818                           
     1   -7313.02424298   8.55e-03   6.99e-01     
     2   -7313.04476562   2.05e-02   1.10e-01     
     3   -7313.04411689   6.49e-04   4.82e-02     
     4   -7313.04645024   2.33e-03   1.35e-02     Switched to DIIS steps.
     5   -7313.04733604   8.86e-04   1.29e-02     
     6   -7313.04737543   3.94e-05   2.54e-03     
     7   -7313.04738875   1.33e-05   1.48e-03     
     8   -7313.04740017   1.14e-05   6.25e-04     
     9   -7313.04740081   6.38e-07   2.68e-04     
    10   -7313.04740100   1.93e-07   8.97e-05     
    11   -7313.04740084   1.65e-07   4.59e-05     
    12   -7313.04740082   1.78e-08   1.21e-05     
    13   -7313.04740083   1.49e-08   7.00e-06     
 ------------------------------------------------------------------------------
         -7313.04740083                           CCSD T converged.

End of double precision
 SCF energy                 = -7312.52361021
 MP2 energy                 = -7313.03278818
 CCSD correlation energy     =    -0.52379063
 CCSD total energy           = -7313.04740083

 CCSD  T1^2 = 0.0138  T2^2 = 0.2328  Leading amplitudes:

 Amplitude    Orbitals with energies
 -0.0369       38 (A) A                  ->    39 (A) A                   
              -0.3635                          0.0094                     
 -0.0369       38 (A) B                  ->    39 (A) B                   
              -0.3635                          0.0094                     
  0.0310       36 (A) A                  ->    40 (A) A                   
              -0.3978                          0.0324                     
  0.0310       36 (A) B                  ->    40 (A) B                   
              -0.3978                          0.0324                     

 Amplitude    Orbitals with energies
 -0.0789       35 (A) A      35 (A) B    ->    39 (A) A      39 (A) B     
              -0.4766       -0.4766            0.0094        0.0094       
  0.0789       35 (A) A      35 (A) B    ->    39 (A) B      39 (A) A     
              -0.4766       -0.4766            0.0094        0.0094       
  0.0789       35 (A) B      35 (A) A    ->    39 (A) A      39 (A) B     
              -0.4766       -0.4766            0.0094        0.0094       
 -0.0789       35 (A) B      35 (A) A    ->    39 (A) B      39 (A) A     
              -0.4766       -0.4766            0.0094        0.0094       

 Computing CCSD intemediates for later calculations in double precision
 Finished.

Running a double precision version
           CCSD Lambda amplitudes will be solved using DIIS.
           Start     Size      MaxIter   EConv     LConv     
           3         7         100       1.00e-07  1.00e-05  
 ------------------------------------------------------------------------------
            Enorm      Ldiff       Comment
 ------------------------------------------------------------------------------
     1     5.06e-02   3.96e-02     
     2     1.22e-02   5.27e-03     
     3     5.59e-03   2.44e-03     
     4     3.01e-03   1.24e-03     Switched to DIIS steps.
     5     1.09e-03   8.02e-04     
     6     5.29e-04   2.54e-04     
     7     2.26e-04   8.48e-05     
     8     9.70e-05   1.75e-05     
     9     3.72e-05   3.58e-06     
    10     1.65e-05   4.07e-07     
    11     6.78e-06   6.92e-07     
    12     3.73e-06   7.74e-08     
    13     2.05e-06   5.93e-08     
    14     9.40e-07   1.48e-08     
    15     4.38e-07   5.67e-08     
    16     1.95e-07   8.06e-09     
    17     1.10e-07   1.13e-08     
    18     5.57e-08   1.08e-08     
 ------------------------------------------------------------------------------
                                   CCSD Lambda converged.

 Computing density matrices in double precision...
           Orbital response amplitudes will be solved using DIIS.
           Start     Size      MaxIter   EConv     LConv     
           3         7         100       1.00e-06  1.00e-06  
 ------------------------------------------------------------------------------
            Enorm      Ldiff       Comment
 ------------------------------------------------------------------------------
     1     7.38e-02   1.88e-02     
     2     4.62e-02   8.90e-04     
     3     6.76e-02   9.46e-03     
     4     1.40e-02   1.90e-02     Switched to DIIS steps.
     5     2.54e-03   4.59e-03     
     6     6.94e-04   2.79e-04     
     7     3.39e-04   4.46e-05     
     8     8.05e-05   4.90e-05     
     9     2.25e-05   3.46e-06     
    10     5.53e-06   1.94e-06     
    11     2.53e-06   5.79e-08     
    12     6.22e-07   9.69e-08     
 ------------------------------------------------------------------------------
                                   Orbital response converged.

 Computing density matrices... Done.
 CCSD calculation:   CPU 750.44 s  wall 137.08 s

 Transferring MO TPDM to AO TPDM
 Transferring g2_o1o1o1o1
 Transferring g2_o1o1o1v1
 Transferring g2_o1o1v1v1
 Transferring g2_o1v1o1v1
 Transferring g2_o1v1v1v1
 Transferring g2_v1v1v1v1
 Adding separable TPDM
 Computing TPDM gradient
 --------------------------------------------------------
 2e gradient
  Atom          X               Y               Z
 --------------------------------------------------------
    1        -43.942291        8.227695        0.000000  
    2          9.723971      -17.995691       -0.000000  
    3         33.626693        5.132002       -0.000000  
    4          0.591628        4.635994        0.000000  
 --------------------------------------------------------
 --------------------------------------------------------
 Final gradient
  Atom          X               Y               Z
 --------------------------------------------------------
    1        -43.942291        8.227695        0.000000  
    2          9.723971      -17.995691       -0.000000  
    3         33.626693        5.132002       -0.000000  
    4          0.591628        4.635994        0.000000  
 --------------------------------------------------------
 Analytic gradient from two-electron contribution:   CPU 170.87 s  wall 33.84 s

 Total ccman2 time:   CPU 958.67 s  wall 178.00 s


 --------------------------------------------------------------

                    Orbital Energies (a.u.)
 --------------------------------------------------------------

 Alpha MOs
 -- Occupied --
********-180.8879-169.6948-169.6935-169.6935 -80.0114 -37.9416 -33.1306
-33.1249 -33.1247 -24.3148 -24.3129 -24.3128 -24.3074 -24.3074 -15.6243
 -7.5520  -7.2580  -5.4930  -5.4792  -5.4789  -5.4452  -5.4446  -5.4432
 -2.4171  -2.4106  -2.4102  -2.3944  -2.3944  -1.1605  -0.8604  -0.7457
 -0.5726  -0.5100  -0.4766  -0.3978  -0.3701  -0.3635
 -- Virtual --
  0.0094   0.0324   0.0541   0.0819   0.0923   0.0941   0.1049   0.1879
  0.2214   0.2249   0.2419   0.2508   0.2897   0.3273   0.3279   0.3462
  0.3885   0.3956   0.4847   0.5212   0.5766   0.6050   0.6084   0.6243
  0.6554   0.8126   0.8356   0.8367   0.9069   0.9088   1.0076   1.0770
  1.0867   1.1801   1.3185   1.4075   1.5313   1.5538   1.5978   1.6624
  1.6845   1.8153   1.8385   1.9362   2.2839   2.2930   2.4342   2.4421
  2.5650   2.8994   2.9702   4.2549   4.2775   4.4674   4.4743   4.4836
  4.5136   4.5443   4.7334   4.8428   6.5221   6.5363   6.5619   7.5786
 14.7468  14.8083  14.9337  28.9391  29.5174  29.5287  29.5466  29.8657
 29.8695  29.8792  29.8947  29.9832  36.6966 130.5771 130.5855 130.6073
154.3251 166.20031912.2443
 --------------------------------------------------------------

          Ground-State Mulliken Net Atomic Charges

     Atom                 Charge (a.u.)
  ----------------------------------------
      1 I                     0.114482
      2 N                    -0.349403
      3 P                     0.334653
      4 H                    -0.099732
  ----------------------------------------
  Sum of atomic charges =     0.000000

 -----------------------------------------------------------------
                    Cartesian Multipole Moments
 -----------------------------------------------------------------
    Charge (ESU x 10^10)
                 0.0000
    Dipole Moment (Debye)
         X      -0.6888      Y      -1.9196      Z       0.0000
       Tot       2.0394
    Quadrupole Moments (Debye-Ang)
        XX     -43.2383     XY       2.5285     YY     -50.3721
        XZ      -0.0000     YZ       0.0000     ZZ     -47.5565
    Octopole Moments (Debye-Ang^2)
       XXX      43.5278    XXY     -10.0810    XYY      14.8586
       YYY      -3.5561    XXZ      -0.0000    XYZ      -0.0000
       YYZ      -0.0000    XZZ      10.7146    YZZ      -0.9523
       ZZZ      -0.0000
    Hexadecapole Moments (Debye-Ang^3)
      XXXX    -679.3829   XXXY      12.0183   XXYY    -130.3609
      XYYY       1.2596   YYYY    -109.1877   XXXZ       0.0000
      XXYZ       0.0000   XYYZ       0.0000   YYYZ       0.0000
      XXZZ    -122.1351   XYZZ       0.9271   YYZZ     -28.0667
      XZZZ      -0.0000   YZZZ       0.0000   ZZZZ     -65.4019
 -----------------------------------------------------------------
 DrvMan completing analytic gradient of the correlated energy
 Correlated dipole moment
            1
    1  -0.2709781
    2  -0.7552251
    3   0.0000000
 Energy read as -7313.047400835
 Full Analytical Gradient: (in a.u., or Hartree/Bohr)
             1             2             3             4
    1    0.00001257   -0.00047636    0.00043908    0.00002471
    2    0.00002401   -0.00043228    0.00028666    0.00012161
    3   -0.00000000    0.00000000    0.00000000   -0.00000000
 Gradient time:  CPU 0.81 s  wall 0.82 s
 ----------------------------------------------------------------
             Standard Nuclear Orientation (Angstroms)
    I     Atom           X                Y                Z
 ----------------------------------------------------------------
    1      I       0.8598442145    -0.0362519441    -0.0000000000
    2      N      -1.0744943573     0.7436461348     0.0010000000
    3      P      -2.4056543700    -0.1197128507    -0.0000000000
    4      H      -1.9654673158    -1.4884771474    -0.0000000000
 ----------------------------------------------------------------
 Nuclear Repulsion Energy =   273.8307520502 hartrees
 There are       38 alpha and       38 beta electrons

                       Distance Matrix (Angstroms)
             I (  1)   N (  2)   P (  3)
   N (  2)  2.085643
   P (  3)  3.266565  1.586624
   H (  4)  3.176687  2.403374  1.437804

 Requested basis set is 6-311++G(d,p)
 There are 48 shells and 121 basis functions
 A cutoff of  1.0D-14 yielded   1053 shell pairs
 There are      7055 function pairs (      7926 Cartesian)
 Smallest overlap matrix eigenvalue = 1.79E-03
 Guess MOs from SCF MO coefficient file

 -----------------------------------------------------------------------
  General SCF calculation program by
  Eric Jon Sundstrom, Paul Horn, Yuezhi Mao, Dmitri Zuev, Alec White,
  David Stuck, Shaama M.S., Shane Yost, Joonho Lee, David Small,
  Daniel Levine, Susi Lehtola, Hugh Burton, Evgeny Epifanovsky
 -----------------------------------------------------------------------
 Hartree-Fock
 using 6 threads for integral computing
 -------------------------------------------------------
 OpenMP Integral computing Module                
 Release: version 2.0, May 2017, Q-Chem Inc. Pleasanton 
 -------------------------------------------------------
 A restricted SCF calculation will be
 performed using DIIS
 SCF converges when DIIS error is below 1.0e-08
 ---------------------------------------
  Cycle       Energy         DIIS error
 ---------------------------------------
    1   -7312.5235605111      1.46e-05  
    2   -7312.5235610678      6.44e-06  
    3   -7312.5235611519      4.34e-06  
    4   -7312.5235611994      8.97e-07  
    5   -7312.5235612060      3.56e-07  
    6   -7312.5235612072      1.60e-07  
    7   -7312.5235612075      7.70e-08  
    8   -7312.5235612076      3.58e-08  
    9   -7312.5235612076      1.38e-08  
   10   -7312.5235612077      4.56e-09  Convergence criterion met
 ---------------------------------------
 SCF time:   CPU 5.85s  wall 1.00s 
 SCF   energy in the final basis set =    -7312.5235612077
 Total energy in the final basis set =    -7312.5235612077


 ------------------------------------------------------------------------------

   CCMAN2: suite of methods based on coupled cluster
           and equation of motion theories.

   Components:
   * libvmm-1.3-trunk
     by Evgeny Epifanovsky, Ilya Kaliman.
   * libtensor-2.5-trunk
     by Evgeny Epifanovsky, Michael Wormit, Dmitry Zuev, Sam Manzer, 
        Ilya Kaliman.
   * libcc-2.5-trunk
     by Evgeny Epifanovsky, Arik Landau, Tomasz Kus, Kirill Khistyaev, 
        Dmitry Zuev, Prashant Manohar, Xintian Feng, Anna Krylov, 
        Matthew Goldey, Alec White, Thomas Jagau, Kaushik Nanda, 
        Anastasia Gunina, Alexander Kunitsa, Joonho Lee.

   CCMAN original authors:
   Anna I. Krylov, C. David Sherrill, Steven R. Gwaltney,
   Edward F. C. Byrd (2000)
   Sergey V. Levchenko, Lyudmila V. Slipchenko, Tao Wang,
   Ana-Maria C. Cristian (2003)
   Piotr A. Pieniazek, C. Melania Oana, Evgeny Epifanovsky (2007)
   Prashant Manohar (2009)

 ------------------------------------------------------------------------------


 Allocating and initializing 30808MB of RAM...
 Calculation will run on 6 cores.


 Alpha MOs, Restricted
 -- Occupied --                  
******* -180.89 -169.69 -169.69 -169.69  -80.01  -37.94  -33.13
  1 A     2 A     3 A     4 A     5 A     6 A     7 A     8 A                  
-33.125 -33.125 -24.315 -24.313 -24.313 -24.307 -24.307 -15.624
  9 A    10 A    11 A    12 A    13 A    14 A    15 A    16 A                  
 -7.552  -7.258  -5.493  -5.479  -5.479  -5.445  -5.445  -5.443
 17 A    18 A    19 A    20 A    21 A    22 A    23 A    24 A                  
 -2.417  -2.411  -2.410  -2.394  -2.394  -1.160  -0.860  -0.746
 25 A    26 A    27 A    28 A    29 A    30 A    31 A    32 A                  
 -0.573  -0.510  -0.476  -0.398  -0.370  -0.364
 33 A    34 A    35 A    36 A    37 A    38 A                                  
 -- Virtual --                   
  0.009   0.032   0.054   0.082   0.092   0.094   0.105   0.188
 39 A    40 A    41 A    42 A    43 A    44 A    45 A    46 A                  
  0.221   0.225   0.242   0.251   0.290   0.327   0.328   0.346
 47 A    48 A    49 A    50 A    51 A    52 A    53 A    54 A                  
  0.389   0.396   0.485   0.521   0.577   0.605   0.608   0.624
 55 A    56 A    57 A    58 A    59 A    60 A    61 A    62 A                  
  0.655   0.812   0.836   0.837   0.907   0.909   1.008   1.077
 63 A    64 A    65 A    66 A    67 A    68 A    69 A    70 A                  
  1.087   1.180   1.318   1.408   1.531   1.554   1.598   1.662
 71 A    72 A    73 A    74 A    75 A    76 A    77 A    78 A                  
  1.684   1.815   1.838   1.936   2.284   2.293   2.434   2.442
 79 A    80 A    81 A    82 A    83 A    84 A    85 A    86 A                  
  2.565   2.899   2.970   4.255   4.277   4.467   4.474   4.484
 87 A    88 A    89 A    90 A    91 A    92 A    93 A    94 A                  
  4.514   4.544   4.733   4.843   6.522   6.536   6.562   7.578
 95 A    96 A    97 A    98 A    99 A   100 A   101 A   102 A                  
 14.747  14.808  14.933  28.939  29.517  29.529  29.547  29.866
103 A   104 A   105 A   106 A   107 A   108 A   109 A   110 A                  
 29.870  29.879  29.895  29.983  36.696 130.577 130.586 130.607
111 A   112 A   113 A   114 A   115 A   116 A   117 A   118 A                  
154.325 166.2001912.244
119 A   120 A   121 A                                                          

 Beta MOs, Restricted
 -- Occupied --                  
******* -180.89 -169.69 -169.69 -169.69  -80.01  -37.94  -33.13
  1 A     2 A     3 A     4 A     5 A     6 A     7 A     8 A                  
-33.125 -33.125 -24.315 -24.313 -24.313 -24.307 -24.307 -15.624
  9 A    10 A    11 A    12 A    13 A    14 A    15 A    16 A                  
 -7.552  -7.258  -5.493  -5.479  -5.479  -5.445  -5.445  -5.443
 17 A    18 A    19 A    20 A    21 A    22 A    23 A    24 A                  
 -2.417  -2.411  -2.410  -2.394  -2.394  -1.160  -0.860  -0.746
 25 A    26 A    27 A    28 A    29 A    30 A    31 A    32 A                  
 -0.573  -0.510  -0.476  -0.398  -0.370  -0.364
 33 A    34 A    35 A    36 A    37 A    38 A                                  
 -- Virtual --                   
  0.009   0.032   0.054   0.082   0.092   0.094   0.105   0.188
 39 A    40 A    41 A    42 A    43 A    44 A    45 A    46 A                  
  0.221   0.225   0.242   0.251   0.290   0.327   0.328   0.346
 47 A    48 A    49 A    50 A    51 A    52 A    53 A    54 A                  
  0.389   0.396   0.485   0.521   0.577   0.605   0.608   0.624
 55 A    56 A    57 A    58 A    59 A    60 A    61 A    62 A                  
  0.655   0.812   0.836   0.837   0.907   0.909   1.008   1.077
 63 A    64 A    65 A    66 A    67 A    68 A    69 A    70 A                  
  1.087   1.180   1.318   1.408   1.531   1.554   1.598   1.662
 71 A    72 A    73 A    74 A    75 A    76 A    77 A    78 A                  
  1.684   1.815   1.838   1.936   2.284   2.293   2.434   2.442
 79 A    80 A    81 A    82 A    83 A    84 A    85 A    86 A                  
  2.565   2.899   2.970   4.255   4.277   4.467   4.474   4.484
 87 A    88 A    89 A    90 A    91 A    92 A    93 A    94 A                  
  4.514   4.544   4.733   4.843   6.522   6.536   6.562   7.578
 95 A    96 A    97 A    98 A    99 A   100 A   101 A   102 A                  
 14.747  14.808  14.933  28.939  29.517  29.529  29.547  29.866
103 A   104 A   105 A   106 A   107 A   108 A   109 A   110 A                  
 29.870  29.879  29.895  29.983  36.696 130.577 130.586 130.607
111 A   112 A   113 A   114 A   115 A   116 A   117 A   118 A                  
154.325 166.2001912.244
119 A   120 A   121 A                                                          

 Occupation and symmetry of molecular orbitals

 Point group: C1 (1 irreducible representation).

                           A     All 
 -------------------------------------
 All molecular orbitals:
  - Alpha                  121   121 
  - Beta                   121   121 
 -------------------------------------
 Alpha orbitals:
  - Frozen occupied        24    24  
  - Active occupied        14    14  
  - Active virtual         83    83  
  - Frozen virtual         0     0   
 -------------------------------------
 Beta orbitals:
  - Frozen occupied        24    24  
  - Active occupied        14    14  
  - Active virtual         83    83  
  - Frozen virtual         0     0   
 -------------------------------------

 Import integrals:   CPU 0.00 s  wall 0.00 s

 Import integrals:   CPU 34.30 s  wall 6.18 s

 MP2 amplitudes:   CPU 0.05 s  wall 0.03 s

Running a double precision version
           CCSD T amplitudes will be solved using DIIS.

           Start     Size      MaxIter   EConv     TConv     
           3         7         100       1.00e-07  1.00e-05  
 ------------------------------------------------------------------------------
           Energy (a.u.)   Ediff      Tdiff       Comment
 ------------------------------------------------------------------------------
         -7313.03280523                           
     1   -7313.02422513   8.58e-03   7.00e-01     
     2   -7313.04476876   2.05e-02   1.10e-01     
     3   -7313.04411309   6.56e-04   4.82e-02     
     4   -7313.04644950   2.34e-03   1.35e-02     Switched to DIIS steps.
     5   -7313.04733648   8.87e-04   1.29e-02     
     6   -7313.04737589   3.94e-05   2.54e-03     
     7   -7313.04738921   1.33e-05   1.48e-03     
     8   -7313.04740064   1.14e-05   6.25e-04     
     9   -7313.04740128   6.40e-07   2.68e-04     
    10   -7313.04740147   1.92e-07   8.98e-05     
    11   -7313.04740130   1.64e-07   4.59e-05     
    12   -7313.04740129   1.80e-08   1.21e-05     
    13   -7313.04740130   1.51e-08   6.97e-06     
 ------------------------------------------------------------------------------
         -7313.04740130                           CCSD T converged.

End of double precision
 SCF energy                 = -7312.52356121
 MP2 energy                 = -7313.03280523
 CCSD correlation energy     =    -0.52384009
 CCSD total energy           = -7313.04740130

 CCSD  T1^2 = 0.0138  T2^2 = 0.2329  Leading amplitudes:

 Amplitude    Orbitals with energies
 -0.0369       38 (A) A                  ->    39 (A) A                   
              -0.3635                          0.0094                     
 -0.0369       38 (A) B                  ->    39 (A) B                   
              -0.3635                          0.0094                     
  0.0310       36 (A) A                  ->    40 (A) A                   
              -0.3979                          0.0324                     
  0.0310       36 (A) B                  ->    40 (A) B                   
              -0.3979                          0.0324                     

 Amplitude    Orbitals with energies
 -0.0789       35 (A) A      35 (A) B    ->    39 (A) A      39 (A) B     
              -0.4765       -0.4765            0.0094        0.0094       
  0.0789       35 (A) A      35 (A) B    ->    39 (A) B      39 (A) A     
              -0.4765       -0.4765            0.0094        0.0094       
  0.0789       35 (A) B      35 (A) A    ->    39 (A) A      39 (A) B     
              -0.4765       -0.4765            0.0094        0.0094       
 -0.0789       35 (A) B      35 (A) A    ->    39 (A) B      39 (A) A     
              -0.4765       -0.4765            0.0094        0.0094       

 Computing CCSD intemediates for later calculations in double precision
 Finished.

Running a double precision version
           CCSD Lambda amplitudes will be solved using DIIS.
           Start     Size      MaxIter   EConv     LConv     
           3         7         100       1.00e-07  1.00e-05  
 ------------------------------------------------------------------------------
            Enorm      Ldiff       Comment
 ------------------------------------------------------------------------------
     1     5.07e-02   3.96e-02     
     2     1.22e-02   5.27e-03     
     3     5.59e-03   2.44e-03     
     4     3.02e-03   1.24e-03     Switched to DIIS steps.
     5     1.09e-03   8.03e-04     
     6     5.30e-04   2.54e-04     
     7     2.27e-04   8.50e-05     
     8     9.71e-05   1.75e-05     
     9     3.72e-05   3.58e-06     
    10     1.65e-05   4.00e-07     
    11     6.77e-06   6.91e-07     
    12     3.72e-06   7.93e-08     
    13     2.05e-06   5.98e-08     
    14     9.41e-07   1.44e-08     
    15     4.39e-07   5.68e-08     
    16     1.96e-07   8.05e-09     
    17     1.10e-07   1.13e-08     
    18     5.57e-08   1.07e-08     
 ------------------------------------------------------------------------------
                                   CCSD Lambda converged.

 Computing density matrices in double precision...
           Orbital response amplitudes will be solved using DIIS.
           Start     Size      MaxIter   EConv     LConv     
           3         7         100       1.00e-06  1.00e-06  
 ------------------------------------------------------------------------------
            Enorm      Ldiff       Comment
 ------------------------------------------------------------------------------
     1     7.38e-02   1.88e-02     
     2     4.63e-02   9.20e-04     
     3     6.78e-02   9.56e-03     
     4     1.40e-02   1.92e-02     Switched to DIIS steps.
     5     2.54e-03   4.59e-03     
     6     6.97e-04   2.79e-04     
     7     3.40e-04   4.48e-05     
     8     8.09e-05   4.93e-05     
     9     2.26e-05   3.49e-06     
    10     5.54e-06   1.95e-06     
    11     2.53e-06   6.00e-08     
    12     6.23e-07   9.63e-08     
 ------------------------------------------------------------------------------
                                   Orbital response converged.

 Computing density matrices... Done.
 CCSD calculation:   CPU 750.05 s  wall 137.18 s

 Transferring MO TPDM to AO TPDM
 Transferring g2_o1o1o1o1
 Transferring g2_o1o1o1v1
 Transferring g2_o1o1v1v1
 Transferring g2_o1v1o1v1
 Transferring g2_o1v1v1v1
 Transferring g2_v1v1v1v1
 Adding separable TPDM
 Computing TPDM gradient
 --------------------------------------------------------
 2e gradient
  Atom          X               Y               Z
 --------------------------------------------------------
    1        -43.930179        8.235878        0.012705  
    2          9.723590      -18.009865       -0.023229  
    3         33.613051        5.136015        0.011616  
    4          0.593538        4.637972       -0.001092  
 --------------------------------------------------------
 --------------------------------------------------------
 Final gradient
  Atom          X               Y               Z
 --------------------------------------------------------
    1        -43.930179        8.235878        0.012705  
    2          9.723590      -18.009865       -0.023229  
    3         33.613051        5.136015        0.011616  
    4          0.593538        4.637972       -0.001092  
 --------------------------------------------------------
 Analytic gradient from two-electron contribution:   CPU 171.27 s  wall 34.16 s

 Total ccman2 time:   CPU 960.04 s  wall 178.70 s


 --------------------------------------------------------------

                    Orbital Energies (a.u.)
 --------------------------------------------------------------

 Alpha MOs
 -- Occupied --
********-180.8879-169.6947-169.6935-169.6934 -80.0115 -37.9416 -33.1306
-33.1249 -33.1247 -24.3148 -24.3129 -24.3128 -24.3074 -24.3074 -15.6245
 -7.5521  -7.2580  -5.4930  -5.4792  -5.4789  -5.4452  -5.4446  -5.4433
 -2.4171  -2.4106  -2.4102  -2.3944  -2.3944  -1.1603  -0.8603  -0.7458
 -0.5726  -0.5099  -0.4765  -0.3979  -0.3702  -0.3635
 -- Virtual --
  0.0094   0.0324   0.0541   0.0819   0.0923   0.0941   0.1049   0.1879
  0.2214   0.2248   0.2419   0.2508   0.2897   0.3273   0.3279   0.3462
  0.3885   0.3956   0.4846   0.5211   0.5766   0.6049   0.6084   0.6243
  0.6552   0.8124   0.8355   0.8367   0.9067   0.9085   1.0075   1.0770
  1.0868   1.1800   1.3178   1.4075   1.5313   1.5537   1.5977   1.6623
  1.6845   1.8152   1.8384   1.9362   2.2839   2.2930   2.4339   2.4420
  2.5647   2.8992   2.9698   4.2548   4.2774   4.4667   4.4743   4.4837
  4.5136   4.5442   4.7334   4.8426   6.5221   6.5363   6.5619   7.5782
 14.7467  14.8081  14.9332  28.9390  29.5174  29.5287  29.5466  29.8658
 29.8695  29.8792  29.8947  29.9831  36.6965 130.5771 130.5855 130.6073
154.3250 166.19981912.2442
 --------------------------------------------------------------

          Ground-State Mulliken Net Atomic Charges

     Atom                 Charge (a.u.)
  ----------------------------------------
      1 I                     0.114213
      2 N                    -0.349232
      3 P                     0.334615
      4 H                    -0.099596
  ----------------------------------------
  Sum of atomic charges =     0.000000

 -----------------------------------------------------------------
                    Cartesian Multipole Moments
 -----------------------------------------------------------------
    Charge (ESU x 10^10)
                -0.0000
    Dipole Moment (Debye)
         X      -0.6896      Y      -1.9217      Z      -0.0020
       Tot       2.0417
    Quadrupole Moments (Debye-Ang)
        XX     -43.2433     XY       2.5308     YY     -50.3717
        XZ       0.0012     YZ      -0.0018     ZZ     -47.5589
    Octopole Moments (Debye-Ang^2)
       XXX      43.5385    XXY     -10.0961    XYY      14.8584
       YYY      -3.5861    XXZ      -0.0137    XYZ       0.0035
       YYZ      -0.0085    XZZ      10.7178    YZZ      -0.9592
       ZZZ      -0.0185
    Hexadecapole Moments (Debye-Ang^3)
      XXXX    -679.4737   XXXY      12.0451   XXYY    -130.3608
      XYYY       1.2958   YYYY    -109.2346   XXXZ       0.0164
      XXYZ      -0.0050   XYYZ       0.0086   YYYZ      -0.0182
      XXZZ    -122.1467   XYZZ       0.9346   YYZZ     -28.0758
      XZZZ       0.0202   YZZZ      -0.0139   ZZZZ     -65.4095
 -----------------------------------------------------------------
 DrvMan completing analytic gradient of the correlated energy
 Correlated dipole moment
            1
    1  -0.2712997
    2  -0.7560505
    3  -0.0008049
 Energy read as -7313.047401301
 Full Analytical Gradient: (in a.u., or Hartree/Bohr)
             1             2             3             4
    1    0.00004689   -0.00021163    0.00019155   -0.00002680
    2   -0.00001528   -0.00009584    0.00003053    0.00008058
    3   -0.00002011    0.00004101   -0.00004558    0.00002468
 Gradient time:  CPU 0.75 s  wall 0.76 s
 ----------------------------------------------------------------
             Standard Nuclear Orientation (Angstroms)
    I     Atom           X                Y                Z
 ----------------------------------------------------------------
    1      I       0.8598442145    -0.0362519441    -0.0000000000
    2      N      -1.0744943573     0.7436461348     0.0000000000
    3      P      -2.4046543700    -0.1197128507    -0.0000000000
    4      H      -1.9654673158    -1.4884771474    -0.0000000000
 ----------------------------------------------------------------
 Nuclear Repulsion Energy =   273.8898959068 hartrees
 There are       38 alpha and       38 beta electrons

                       Distance Matrix (Angstroms)
             I (  1)   N (  2)   P (  3)
   N (  2)  2.085643
   P (  3)  3.265565  1.585785
   H (  4)  3.176687  2.403374  1.437498

 Requested basis set is 6-311++G(d,p)
 There are 48 shells and 121 basis functions
 A cutoff of  1.0D-14 yielded   1053 shell pairs
 There are      7055 function pairs (      7926 Cartesian)
 Smallest overlap matrix eigenvalue = 1.79E-03
 Guess MOs from SCF MO coefficient file

 -----------------------------------------------------------------------
  General SCF calculation program by
  Eric Jon Sundstrom, Paul Horn, Yuezhi Mao, Dmitri Zuev, Alec White,
  David Stuck, Shaama M.S., Shane Yost, Joonho Lee, David Small,
  Daniel Levine, Susi Lehtola, Hugh Burton, Evgeny Epifanovsky
 -----------------------------------------------------------------------
 Hartree-Fock
 using 6 threads for integral computing
 -------------------------------------------------------
 OpenMP Integral computing Module                
 Release: version 2.0, May 2017, Q-Chem Inc. Pleasanton 
 -------------------------------------------------------
 A restricted SCF calculation will be
 performed using DIIS
 SCF converges when DIIS error is below 1.0e-08
 ---------------------------------------
  Cycle       Energy         DIIS error
 ---------------------------------------
    1   -7312.5236204385      1.58e-05  
    2   -7312.5236210136      7.18e-06  
    3   -7312.5236211027      4.26e-06  
    4   -7312.5236211497      1.06e-06  
    5   -7312.5236211564      4.14e-07  
    6   -7312.5236211583      1.83e-07  
    7   -7312.5236211587      6.79e-08  
    8   -7312.5236211588      3.04e-08  
    9   -7312.5236211587      1.49e-08  
   10   -7312.5236211587      5.79e-09  Convergence criterion met
 ---------------------------------------
 SCF time:   CPU 5.76s  wall 2.00s 
 SCF   energy in the final basis set =    -7312.5236211587
 Total energy in the final basis set =    -7312.5236211587


 ------------------------------------------------------------------------------

   CCMAN2: suite of methods based on coupled cluster
           and equation of motion theories.

   Components:
   * libvmm-1.3-trunk
     by Evgeny Epifanovsky, Ilya Kaliman.
   * libtensor-2.5-trunk
     by Evgeny Epifanovsky, Michael Wormit, Dmitry Zuev, Sam Manzer, 
        Ilya Kaliman.
   * libcc-2.5-trunk
     by Evgeny Epifanovsky, Arik Landau, Tomasz Kus, Kirill Khistyaev, 
        Dmitry Zuev, Prashant Manohar, Xintian Feng, Anna Krylov, 
        Matthew Goldey, Alec White, Thomas Jagau, Kaushik Nanda, 
        Anastasia Gunina, Alexander Kunitsa, Joonho Lee.

   CCMAN original authors:
   Anna I. Krylov, C. David Sherrill, Steven R. Gwaltney,
   Edward F. C. Byrd (2000)
   Sergey V. Levchenko, Lyudmila V. Slipchenko, Tao Wang,
   Ana-Maria C. Cristian (2003)
   Piotr A. Pieniazek, C. Melania Oana, Evgeny Epifanovsky (2007)
   Prashant Manohar (2009)

 ------------------------------------------------------------------------------


 Allocating and initializing 30808MB of RAM...
 Calculation will run on 6 cores.


 Alpha MOs, Restricted
 -- Occupied --                  
******* -180.89 -169.69 -169.69 -169.69  -80.01  -37.94  -33.13
  1 A     2 A     3 A     4 A     5 A     6 A     7 A     8 A                  
-33.125 -33.125 -24.315 -24.313 -24.313 -24.307 -24.307 -15.624
  9 A    10 A    11 A    12 A    13 A    14 A    15 A    16 A                  
 -7.552  -7.258  -5.493  -5.479  -5.479  -5.445  -5.445  -5.443
 17 A    18 A    19 A    20 A    21 A    22 A    23 A    24 A                  
 -2.417  -2.411  -2.410  -2.394  -2.394  -1.161  -0.860  -0.746
 25 A    26 A    27 A    28 A    29 A    30 A    31 A    32 A                  
 -0.573  -0.510  -0.477  -0.398  -0.370  -0.364
 33 A    34 A    35 A    36 A    37 A    38 A                                  
 -- Virtual --                   
  0.009   0.032   0.054   0.082   0.092   0.094   0.105   0.188
 39 A    40 A    41 A    42 A    43 A    44 A    45 A    46 A                  
  0.221   0.225   0.242   0.251   0.290   0.327   0.328   0.346
 47 A    48 A    49 A    50 A    51 A    52 A    53 A    54 A                  
  0.389   0.396   0.485   0.521   0.577   0.605   0.608   0.624
 55 A    56 A    57 A    58 A    59 A    60 A    61 A    62 A                  
  0.655   0.813   0.836   0.837   0.907   0.909   1.007   1.077
 63 A    64 A    65 A    66 A    67 A    68 A    69 A    70 A                  
  1.087   1.180   1.319   1.407   1.531   1.554   1.598   1.662
 71 A    72 A    73 A    74 A    75 A    76 A    77 A    78 A                  
  1.685   1.815   1.839   1.936   2.284   2.293   2.434   2.442
 79 A    80 A    81 A    82 A    83 A    84 A    85 A    86 A                  
  2.565   2.900   2.970   4.255   4.277   4.468   4.474   4.484
 87 A    88 A    89 A    90 A    91 A    92 A    93 A    94 A                  
  4.514   4.544   4.733   4.843   6.522   6.536   6.562   7.579
 95 A    96 A    97 A    98 A    99 A   100 A   101 A   102 A                  
 14.747  14.808  14.934  28.939  29.517  29.529  29.547  29.866
103 A   104 A   105 A   106 A   107 A   108 A   109 A   110 A                  
 29.870  29.879  29.895  29.983  36.697 130.577 130.586 130.607
111 A   112 A   113 A   114 A   115 A   116 A   117 A   118 A                  
154.325 166.2011912.244
119 A   120 A   121 A                                                          

 Beta MOs, Restricted
 -- Occupied --                  
******* -180.89 -169.69 -169.69 -169.69  -80.01  -37.94  -33.13
  1 A     2 A     3 A     4 A     5 A     6 A     7 A     8 A                  
-33.125 -33.125 -24.315 -24.313 -24.313 -24.307 -24.307 -15.624
  9 A    10 A    11 A    12 A    13 A    14 A    15 A    16 A                  
 -7.552  -7.258  -5.493  -5.479  -5.479  -5.445  -5.445  -5.443
 17 A    18 A    19 A    20 A    21 A    22 A    23 A    24 A                  
 -2.417  -2.411  -2.410  -2.394  -2.394  -1.161  -0.860  -0.746
 25 A    26 A    27 A    28 A    29 A    30 A    31 A    32 A                  
 -0.573  -0.510  -0.477  -0.398  -0.370  -0.364
 33 A    34 A    35 A    36 A    37 A    38 A                                  
 -- Virtual --                   
  0.009   0.032   0.054   0.082   0.092   0.094   0.105   0.188
 39 A    40 A    41 A    42 A    43 A    44 A    45 A    46 A                  
  0.221   0.225   0.242   0.251   0.290   0.327   0.328   0.346
 47 A    48 A    49 A    50 A    51 A    52 A    53 A    54 A                  
  0.389   0.396   0.485   0.521   0.577   0.605   0.608   0.624
 55 A    56 A    57 A    58 A    59 A    60 A    61 A    62 A                  
  0.655   0.813   0.836   0.837   0.907   0.909   1.007   1.077
 63 A    64 A    65 A    66 A    67 A    68 A    69 A    70 A                  
  1.087   1.180   1.319   1.407   1.531   1.554   1.598   1.662
 71 A    72 A    73 A    74 A    75 A    76 A    77 A    78 A                  
  1.685   1.815   1.839   1.936   2.284   2.293   2.434   2.442
 79 A    80 A    81 A    82 A    83 A    84 A    85 A    86 A                  
  2.565   2.900   2.970   4.255   4.277   4.468   4.474   4.484
 87 A    88 A    89 A    90 A    91 A    92 A    93 A    94 A                  
  4.514   4.544   4.733   4.843   6.522   6.536   6.562   7.579
 95 A    96 A    97 A    98 A    99 A   100 A   101 A   102 A                  
 14.747  14.808  14.934  28.939  29.517  29.529  29.547  29.866
103 A   104 A   105 A   106 A   107 A   108 A   109 A   110 A                  
 29.870  29.879  29.895  29.983  36.697 130.577 130.586 130.607
111 A   112 A   113 A   114 A   115 A   116 A   117 A   118 A                  
154.325 166.2011912.244
119 A   120 A   121 A                                                          

 Occupation and symmetry of molecular orbitals

 Point group: C1 (1 irreducible representation).

                           A     All 
 -------------------------------------
 All molecular orbitals:
  - Alpha                  121   121 
  - Beta                   121   121 
 -------------------------------------
 Alpha orbitals:
  - Frozen occupied        24    24  
  - Active occupied        14    14  
  - Active virtual         83    83  
  - Frozen virtual         0     0   
 -------------------------------------
 Beta orbitals:
  - Frozen occupied        24    24  
  - Active occupied        14    14  
  - Active virtual         83    83  
  - Frozen virtual         0     0   
 -------------------------------------

 Import integrals:   CPU 0.00 s  wall 0.00 s

 Import integrals:   CPU 31.65 s  wall 5.50 s

 MP2 amplitudes:   CPU 0.05 s  wall 0.03 s

Running a double precision version
           CCSD T amplitudes will be solved using DIIS.

           Start     Size      MaxIter   EConv     TConv     
           3         7         100       1.00e-07  1.00e-05  
 ------------------------------------------------------------------------------
           Energy (a.u.)   Ediff      Tdiff       Comment
 ------------------------------------------------------------------------------
         -7313.03278975                           
     1   -7313.02424559   8.54e-03   6.99e-01     
     2   -7313.04476608   2.05e-02   1.10e-01     
     3   -7313.04411702   6.49e-04   4.82e-02     
     4   -7313.04644989   2.33e-03   1.35e-02     Switched to DIIS steps.
     5   -7313.04733547   8.86e-04   1.29e-02     
     6   -7313.04737486   3.94e-05   2.54e-03     
     7   -7313.04738820   1.33e-05   1.48e-03     
     8   -7313.04739962   1.14e-05   6.25e-04     
     9   -7313.04740026   6.37e-07   2.68e-04     
    10   -7313.04740045   1.91e-07   8.96e-05     
    11   -7313.04740028   1.66e-07   4.58e-05     
    12   -7313.04740027   1.83e-08   1.21e-05     
    13   -7313.04740028   1.44e-08   6.92e-06     
 ------------------------------------------------------------------------------
         -7313.04740028                           CCSD T converged.

End of double precision
 SCF energy                 = -7312.52362116
 MP2 energy                 = -7313.03278975
 CCSD correlation energy     =    -0.52377912
 CCSD total energy           = -7313.04740028

 CCSD  T1^2 = 0.0138  T2^2 = 0.2328  Leading amplitudes:

 Amplitude    Orbitals with energies
 -0.0369       38 (A) A                  ->    39 (A) A                   
              -0.3636                          0.0095                     
 -0.0369       38 (A) B                  ->    39 (A) B                   
              -0.3636                          0.0095                     
  0.0311       36 (A) A                  ->    40 (A) A                   
              -0.3977                          0.0324                     
  0.0311       36 (A) B                  ->    40 (A) B                   
              -0.3977                          0.0324                     

 Amplitude    Orbitals with energies
 -0.0789       35 (A) A      35 (A) B    ->    39 (A) A      39 (A) B     
              -0.4767       -0.4767            0.0095        0.0095       
  0.0789       35 (A) A      35 (A) B    ->    39 (A) B      39 (A) A     
              -0.4767       -0.4767            0.0095        0.0095       
  0.0789       35 (A) B      35 (A) A    ->    39 (A) A      39 (A) B     
              -0.4767       -0.4767            0.0095        0.0095       
 -0.0789       35 (A) B      35 (A) A    ->    39 (A) B      39 (A) A     
              -0.4767       -0.4767            0.0095        0.0095       

 Computing CCSD intemediates for later calculations in double precision
 Finished.

Running a double precision version
           CCSD Lambda amplitudes will be solved using DIIS.
           Start     Size      MaxIter   EConv     LConv     
           3         7         100       1.00e-07  1.00e-05  
 ------------------------------------------------------------------------------
            Enorm      Ldiff       Comment
 ------------------------------------------------------------------------------
     1     5.06e-02   3.96e-02     
     2     1.22e-02   5.27e-03     
     3     5.59e-03   2.44e-03     
     4     3.01e-03   1.24e-03     Switched to DIIS steps.
     5     1.09e-03   8.01e-04     
     6     5.29e-04   2.54e-04     
     7     2.26e-04   8.47e-05     
     8     9.68e-05   1.75e-05     
     9     3.71e-05   3.58e-06     
    10     1.65e-05   4.09e-07     
    11     6.73e-06   6.91e-07     
    12     3.70e-06   7.74e-08     
    13     2.04e-06   5.96e-08     
    14     9.36e-07   1.43e-08     
    15     4.37e-07   5.64e-08     
    16     1.95e-07   7.94e-09     
    17     1.10e-07   1.12e-08     
    18     5.54e-08   1.06e-08     
 ------------------------------------------------------------------------------
                                   CCSD Lambda converged.

 Computing density matrices in double precision...
           Orbital response amplitudes will be solved using DIIS.
           Start     Size      MaxIter   EConv     LConv     
           3         7         100       1.00e-06  1.00e-06  
 ------------------------------------------------------------------------------
            Enorm      Ldiff       Comment
 ------------------------------------------------------------------------------
     1     7.38e-02   1.88e-02     
     2     4.62e-02   8.99e-04     
     3     6.76e-02   9.46e-03     
     4     1.40e-02   1.90e-02     Switched to DIIS steps.
     5     2.53e-03   4.58e-03     
     6     6.93e-04   2.79e-04     
     7     3.37e-04   4.44e-05     
     8     8.00e-05   4.89e-05     
     9     2.25e-05   3.36e-06     
    10     5.52e-06   1.94e-06     
    11     2.53e-06   5.49e-08     
    12     6.22e-07   9.64e-08     
 ------------------------------------------------------------------------------
                                   Orbital response converged.

 Computing density matrices... Done.
 CCSD calculation:   CPU 749.06 s  wall 137.27 s

 Transferring MO TPDM to AO TPDM
 Transferring g2_o1o1o1o1
 Transferring g2_o1o1o1v1
 Transferring g2_o1o1v1v1
 Transferring g2_o1v1o1v1
 Transferring g2_o1v1v1v1
 Transferring g2_v1v1v1v1
 Adding separable TPDM
 Computing TPDM gradient
 --------------------------------------------------------
 2e gradient
  Atom          X               Y               Z
 --------------------------------------------------------
    1        -43.940585        8.236241       -0.000000  
    2          9.718064      -18.024465        0.000001  
    3         33.621286        5.150740        0.000001  
    4          0.601235        4.637484       -0.000002  
 --------------------------------------------------------
 --------------------------------------------------------
 Final gradient
  Atom          X               Y               Z
 --------------------------------------------------------
    1        -43.940585        8.236241       -0.000000  
    2          9.718064      -18.024465        0.000001  
    3         33.621286        5.150740        0.000001  
    4          0.601235        4.637484       -0.000002  
 --------------------------------------------------------
 Analytic gradient from two-electron contribution:   CPU 171.67 s  wall 34.90 s

 Total ccman2 time:   CPU 956.56 s  wall 178.77 s


 --------------------------------------------------------------

                    Orbital Energies (a.u.)
 --------------------------------------------------------------

 Alpha MOs
 -- Occupied --
********-180.8879-169.6948-169.6935-169.6934 -80.0113 -37.9416 -33.1306
-33.1249 -33.1247 -24.3148 -24.3129 -24.3128 -24.3074 -24.3074 -15.6244
 -7.5520  -7.2580  -5.4930  -5.4792  -5.4789  -5.4451  -5.4445  -5.4432
 -2.4171  -2.4106  -2.4102  -2.3944  -2.3944  -1.1606  -0.8603  -0.7458
 -0.5727  -0.5100  -0.4767  -0.3977  -0.3702  -0.3636
 -- Virtual --
  0.0095   0.0324   0.0541   0.0819   0.0923   0.0941   0.1049   0.1880
  0.2214   0.2249   0.2419   0.2509   0.2896   0.3273   0.3279   0.3462
  0.3885   0.3956   0.4848   0.5211   0.5766   0.6049   0.6084   0.6243
  0.6552   0.8127   0.8356   0.8369   0.9069   0.9086   1.0073   1.0770
  1.0866   1.1800   1.3187   1.4074   1.5313   1.5537   1.5976   1.6624
  1.6846   1.8152   1.8385   1.9360   2.2843   2.2930   2.4343   2.4423
  2.5648   2.8996   2.9704   4.2548   4.2774   4.4676   4.4743   4.4837
  4.5136   4.5442   4.7334   4.8426   6.5221   6.5363   6.5619   7.5788
 14.7468  14.8083  14.9340  28.9390  29.5174  29.5287  29.5466  29.8658
 29.8695  29.8792  29.8947  29.9831  36.6966 130.5771 130.5855 130.6072
154.3250 166.20051912.2442
 --------------------------------------------------------------

          Ground-State Mulliken Net Atomic Charges

     Atom                 Charge (a.u.)
  ----------------------------------------
      1 I                     0.114083
      2 N                    -0.349167
      3 P                     0.334720
      4 H                    -0.099636
  ----------------------------------------
  Sum of atomic charges =     0.000000

 -----------------------------------------------------------------
                    Cartesian Multipole Moments
 -----------------------------------------------------------------
    Charge (ESU x 10^10)
                -0.0000
    Dipole Moment (Debye)
         X      -0.6877      Y      -1.9220      Z      -0.0000
       Tot       2.0413
    Quadrupole Moments (Debye-Ang)
        XX     -43.2551     XY       2.5314     YY     -50.3695
        XZ       0.0000     YZ      -0.0000     ZZ     -47.5556
    Octopole Moments (Debye-Ang^2)
       XXX      43.5419    XXY     -10.0992    XYY      14.8446
       YYY      -3.5832    XXZ      -0.0000    XYZ       0.0000
       YYZ       0.0000    XZZ      10.6989    YZZ      -0.9597
       ZZZ       0.0000
    Hexadecapole Moments (Debye-Ang^3)
      XXXX    -679.2753   XXXY      12.0470   XXYY    -130.2986
      XYYY       1.2983   YYYY    -109.2235   XXXZ       0.0000
      XXYZ      -0.0000   XYYZ      -0.0000   YYYZ      -0.0000
      XXZZ    -122.0784   XYZZ       0.9373   YYZZ     -28.0717
      XZZZ       0.0000   YZZZ      -0.0000   ZZZZ     -65.3993
 -----------------------------------------------------------------
 DrvMan completing analytic gradient of the correlated energy
 Correlated dipole moment
            1
    1  -0.2705463
    2  -0.7561778
    3  -0.0000001
 Energy read as -7313.047400281
 Full Analytical Gradient: (in a.u., or Hartree/Bohr)
             1             2             3             4
    1   -0.00000457   -0.00078477    0.00092310   -0.00013377
    2   -0.00003714   -0.00034387    0.00018990    0.00019110
    3    0.00000001   -0.00000003   -0.00000000    0.00000002
 Gradient time:  CPU 0.81 s  wall 0.83 s
 ----------------------------------------------------------------
             Standard Nuclear Orientation (Angstroms)
    I     Atom           X                Y                Z
 ----------------------------------------------------------------
    1      I       0.8598442145    -0.0362519441    -0.0000000000
    2      N      -1.0744943573     0.7436461348     0.0000000000
    3      P      -2.4066543700    -0.1197128507    -0.0000000000
    4      H      -1.9654673158    -1.4884771474    -0.0000000000
 ----------------------------------------------------------------
 Nuclear Repulsion Energy =   273.7716816730 hartrees
 There are       38 alpha and       38 beta electrons

                       Distance Matrix (Angstroms)
             I (  1)   N (  2)   P (  3)
   N (  2)  2.085643
   P (  3)  3.267565  1.587463
   H (  4)  3.176687  2.403374  1.438110

 Requested basis set is 6-311++G(d,p)
 There are 48 shells and 121 basis functions
 A cutoff of  1.0D-14 yielded   1053 shell pairs
 There are      7055 function pairs (      7926 Cartesian)
 Smallest overlap matrix eigenvalue = 1.79E-03
 Guess MOs from SCF MO coefficient file

 -----------------------------------------------------------------------
  General SCF calculation program by
  Eric Jon Sundstrom, Paul Horn, Yuezhi Mao, Dmitri Zuev, Alec White,
  David Stuck, Shaama M.S., Shane Yost, Joonho Lee, David Small,
  Daniel Levine, Susi Lehtola, Hugh Burton, Evgeny Epifanovsky
 -----------------------------------------------------------------------
 Hartree-Fock
 using 6 threads for integral computing
 -------------------------------------------------------
 OpenMP Integral computing Module                
 Release: version 2.0, May 2017, Q-Chem Inc. Pleasanton 
 -------------------------------------------------------
 A restricted SCF calculation will be
 performed using DIIS
 SCF converges when DIIS error is below 1.0e-08
 ---------------------------------------
  Cycle       Energy         DIIS error
 ---------------------------------------
    1   -7312.5234983417      2.55e-05  
    2   -7312.5234995423      1.34e-05  
    3   -7312.5234997976      6.17e-06  
    4   -7312.5234998911      1.54e-06  
    5   -7312.5234999011      5.82e-07  
    6   -7312.5234999037      2.61e-07  
    7   -7312.5234999044      7.58e-08  
    8   -7312.5234999045      2.82e-08  
    9   -7312.5234999045      8.29e-09  Convergence criterion met
 ---------------------------------------
 SCF time:   CPU 5.32s  wall 1.00s 
 SCF   energy in the final basis set =    -7312.5234999045
 Total energy in the final basis set =    -7312.5234999045


 ------------------------------------------------------------------------------

   CCMAN2: suite of methods based on coupled cluster
           and equation of motion theories.

   Components:
   * libvmm-1.3-trunk
     by Evgeny Epifanovsky, Ilya Kaliman.
   * libtensor-2.5-trunk
     by Evgeny Epifanovsky, Michael Wormit, Dmitry Zuev, Sam Manzer, 
        Ilya Kaliman.
   * libcc-2.5-trunk
     by Evgeny Epifanovsky, Arik Landau, Tomasz Kus, Kirill Khistyaev, 
        Dmitry Zuev, Prashant Manohar, Xintian Feng, Anna Krylov, 
        Matthew Goldey, Alec White, Thomas Jagau, Kaushik Nanda, 
        Anastasia Gunina, Alexander Kunitsa, Joonho Lee.

   CCMAN original authors:
   Anna I. Krylov, C. David Sherrill, Steven R. Gwaltney,
   Edward F. C. Byrd (2000)
   Sergey V. Levchenko, Lyudmila V. Slipchenko, Tao Wang,
   Ana-Maria C. Cristian (2003)
   Piotr A. Pieniazek, C. Melania Oana, Evgeny Epifanovsky (2007)
   Prashant Manohar (2009)

 ------------------------------------------------------------------------------


 Allocating and initializing 30808MB of RAM...
 Calculation will run on 6 cores.


 Alpha MOs, Restricted
 -- Occupied --                  
******* -180.89 -169.69 -169.69 -169.69  -80.01  -37.94  -33.13
  1 A     2 A     3 A     4 A     5 A     6 A     7 A     8 A                  
-33.125 -33.125 -24.315 -24.313 -24.313 -24.307 -24.307 -15.625
  9 A    10 A    11 A    12 A    13 A    14 A    15 A    16 A                  
 -7.552  -7.258  -5.493  -5.479  -5.479  -5.445  -5.445  -5.443
 17 A    18 A    19 A    20 A    21 A    22 A    23 A    24 A                  
 -2.417  -2.411  -2.410  -2.394  -2.394  -1.160  -0.860  -0.746
 25 A    26 A    27 A    28 A    29 A    30 A    31 A    32 A                  
 -0.572  -0.510  -0.476  -0.398  -0.370  -0.363
 33 A    34 A    35 A    36 A    37 A    38 A                                  
 -- Virtual --                   
  0.009   0.032   0.054   0.082   0.092   0.094   0.105   0.188
 39 A    40 A    41 A    42 A    43 A    44 A    45 A    46 A                  
  0.221   0.225   0.242   0.251   0.290   0.327   0.328   0.346
 47 A    48 A    49 A    50 A    51 A    52 A    53 A    54 A                  
  0.388   0.396   0.484   0.521   0.577   0.605   0.608   0.624
 55 A    56 A    57 A    58 A    59 A    60 A    61 A    62 A                  
  0.655   0.812   0.836   0.837   0.906   0.909   1.008   1.077
 63 A    64 A    65 A    66 A    67 A    68 A    69 A    70 A                  
  1.087   1.180   1.317   1.408   1.531   1.554   1.598   1.662
 71 A    72 A    73 A    74 A    75 A    76 A    77 A    78 A                  
  1.684   1.815   1.838   1.936   2.283   2.293   2.433   2.442
 79 A    80 A    81 A    82 A    83 A    84 A    85 A    86 A                  
  2.565   2.899   2.969   4.255   4.277   4.466   4.474   4.484
 87 A    88 A    89 A    90 A    91 A    92 A    93 A    94 A                  
  4.514   4.544   4.733   4.843   6.522   6.536   6.562   7.578
 95 A    96 A    97 A    98 A    99 A   100 A   101 A   102 A                  
 14.747  14.808  14.932  28.939  29.517  29.529  29.547  29.866
103 A   104 A   105 A   106 A   107 A   108 A   109 A   110 A                  
 29.870  29.879  29.895  29.983  36.696 130.577 130.586 130.607
111 A   112 A   113 A   114 A   115 A   116 A   117 A   118 A                  
154.325 166.1991912.244
119 A   120 A   121 A                                                          

 Beta MOs, Restricted
 -- Occupied --                  
******* -180.89 -169.69 -169.69 -169.69  -80.01  -37.94  -33.13
  1 A     2 A     3 A     4 A     5 A     6 A     7 A     8 A                  
-33.125 -33.125 -24.315 -24.313 -24.313 -24.307 -24.307 -15.625
  9 A    10 A    11 A    12 A    13 A    14 A    15 A    16 A                  
 -7.552  -7.258  -5.493  -5.479  -5.479  -5.445  -5.445  -5.443
 17 A    18 A    19 A    20 A    21 A    22 A    23 A    24 A                  
 -2.417  -2.411  -2.410  -2.394  -2.394  -1.160  -0.860  -0.746
 25 A    26 A    27 A    28 A    29 A    30 A    31 A    32 A                  
 -0.572  -0.510  -0.476  -0.398  -0.370  -0.363
 33 A    34 A    35 A    36 A    37 A    38 A                                  
 -- Virtual --                   
  0.009   0.032   0.054   0.082   0.092   0.094   0.105   0.188
 39 A    40 A    41 A    42 A    43 A    44 A    45 A    46 A                  
  0.221   0.225   0.242   0.251   0.290   0.327   0.328   0.346
 47 A    48 A    49 A    50 A    51 A    52 A    53 A    54 A                  
  0.388   0.396   0.484   0.521   0.577   0.605   0.608   0.624
 55 A    56 A    57 A    58 A    59 A    60 A    61 A    62 A                  
  0.655   0.812   0.836   0.837   0.906   0.909   1.008   1.077
 63 A    64 A    65 A    66 A    67 A    68 A    69 A    70 A                  
  1.087   1.180   1.317   1.408   1.531   1.554   1.598   1.662
 71 A    72 A    73 A    74 A    75 A    76 A    77 A    78 A                  
  1.684   1.815   1.838   1.936   2.283   2.293   2.433   2.442
 79 A    80 A    81 A    82 A    83 A    84 A    85 A    86 A                  
  2.565   2.899   2.969   4.255   4.277   4.466   4.474   4.484
 87 A    88 A    89 A    90 A    91 A    92 A    93 A    94 A                  
  4.514   4.544   4.733   4.843   6.522   6.536   6.562   7.578
 95 A    96 A    97 A    98 A    99 A   100 A   101 A   102 A                  
 14.747  14.808  14.932  28.939  29.517  29.529  29.547  29.866
103 A   104 A   105 A   106 A   107 A   108 A   109 A   110 A                  
 29.870  29.879  29.895  29.983  36.696 130.577 130.586 130.607
111 A   112 A   113 A   114 A   115 A   116 A   117 A   118 A                  
154.325 166.1991912.244
119 A   120 A   121 A                                                          

 Occupation and symmetry of molecular orbitals

 Point group: C1 (1 irreducible representation).

                           A     All 
 -------------------------------------
 All molecular orbitals:
  - Alpha                  121   121 
  - Beta                   121   121 
 -------------------------------------
 Alpha orbitals:
  - Frozen occupied        24    24  
  - Active occupied        14    14  
  - Active virtual         83    83  
  - Frozen virtual         0     0   
 -------------------------------------
 Beta orbitals:
  - Frozen occupied        24    24  
  - Active occupied        14    14  
  - Active virtual         83    83  
  - Frozen virtual         0     0   
 -------------------------------------

 Import integrals:   CPU 0.00 s  wall 0.00 s

 Import integrals:   CPU 33.46 s  wall 6.15 s

 MP2 amplitudes:   CPU 0.05 s  wall 0.03 s

Running a double precision version
           CCSD T amplitudes will be solved using DIIS.

           Start     Size      MaxIter   EConv     TConv     
           3         7         100       1.00e-07  1.00e-05  
 ------------------------------------------------------------------------------
           Energy (a.u.)   Ediff      Tdiff       Comment
 ------------------------------------------------------------------------------
         -7313.03281942                           
     1   -7313.02420333   8.62e-03   7.00e-01     
     2   -7313.04477014   2.06e-02   1.10e-01     
     3   -7313.04410784   6.62e-04   4.83e-02     
     4   -7313.04644780   2.34e-03   1.35e-02     Switched to DIIS steps.
     5   -7313.04733618   8.88e-04   1.29e-02     
     6   -7313.04737561   3.94e-05   2.54e-03     
     7   -7313.04738891   1.33e-05   1.48e-03     
     8   -7313.04740034   1.14e-05   6.25e-04     
     9   -7313.04740099   6.43e-07   2.69e-04     
    10   -7313.04740118   1.92e-07   8.99e-05     
    11   -7313.04740102   1.63e-07   4.60e-05     
    12   -7313.04740100   1.77e-08   1.22e-05     
    13   -7313.04740101   1.57e-08   7.01e-06     
 ------------------------------------------------------------------------------
         -7313.04740101                           CCSD T converged.

End of double precision
 SCF energy                 = -7312.52349990
 MP2 energy                 = -7313.03281942
 CCSD correlation energy     =    -0.52390111
 CCSD total energy           = -7313.04740101

 CCSD  T1^2 = 0.0138  T2^2 = 0.2330  Leading amplitudes:

 Amplitude    Orbitals with energies
 -0.0369       38 (A) A                  ->    39 (A) A                   
              -0.3634                          0.0093                     
 -0.0369       38 (A) B                  ->    39 (A) B                   
              -0.3634                          0.0093                     
  0.0310       36 (A) A                  ->    40 (A) A                   
              -0.3980                          0.0324                     
  0.0310       36 (A) B                  ->    40 (A) B                   
              -0.3980                          0.0324                     

 Amplitude    Orbitals with energies
 -0.0790       35 (A) A      35 (A) B    ->    39 (A) A      39 (A) B     
              -0.4763       -0.4763            0.0093        0.0093       
  0.0790       35 (A) A      35 (A) B    ->    39 (A) B      39 (A) A     
              -0.4763       -0.4763            0.0093        0.0093       
  0.0790       35 (A) B      35 (A) A    ->    39 (A) A      39 (A) B     
              -0.4763       -0.4763            0.0093        0.0093       
 -0.0790       35 (A) B      35 (A) A    ->    39 (A) B      39 (A) A     
              -0.4763       -0.4763            0.0093        0.0093       

 Computing CCSD intemediates for later calculations in double precision
 Finished.

Running a double precision version
           CCSD Lambda amplitudes will be solved using DIIS.
           Start     Size      MaxIter   EConv     LConv     
           3         7         100       1.00e-07  1.00e-05  
 ------------------------------------------------------------------------------
            Enorm      Ldiff       Comment
 ------------------------------------------------------------------------------
     1     5.07e-02   3.97e-02     
     2     1.22e-02   5.27e-03     
     3     5.60e-03   2.44e-03     
     4     3.02e-03   1.24e-03     Switched to DIIS steps.
     5     1.09e-03   8.04e-04     
     6     5.31e-04   2.55e-04     
     7     2.27e-04   8.53e-05     
     8     9.74e-05   1.75e-05     
     9     3.73e-05   3.58e-06     
    10     1.66e-05   3.90e-07     
    11     6.81e-06   6.90e-07     
    12     3.74e-06   8.12e-08     
    13     2.06e-06   6.00e-08     
    14     9.45e-07   1.44e-08     
    15     4.41e-07   5.72e-08     
    16     1.96e-07   8.15e-09     
    17     1.11e-07   1.14e-08     
    18     5.60e-08   1.08e-08     
 ------------------------------------------------------------------------------
                                   CCSD Lambda converged.

 Computing density matrices in double precision...
           Orbital response amplitudes will be solved using DIIS.
           Start     Size      MaxIter   EConv     LConv     
           3         7         100       1.00e-06  1.00e-06  
 ------------------------------------------------------------------------------
            Enorm      Ldiff       Comment
 ------------------------------------------------------------------------------
     1     7.39e-02   1.88e-02     
     2     4.64e-02   9.43e-04     
     3     6.81e-02   9.66e-03     
     4     1.40e-02   1.93e-02     Switched to DIIS steps.
     5     2.55e-03   4.61e-03     
     6     7.01e-04   2.80e-04     
     7     3.43e-04   4.52e-05     
     8     8.18e-05   4.97e-05     
     9     2.26e-05   3.61e-06     
    10     5.56e-06   1.95e-06     
    11     2.54e-06   6.48e-08     
    12     6.24e-07   9.60e-08     
 ------------------------------------------------------------------------------
                                   Orbital response converged.

 Computing density matrices... Done.
 CCSD calculation:   CPU 749.98 s  wall 136.82 s

 Transferring MO TPDM to AO TPDM
 Transferring g2_o1o1o1o1
 Transferring g2_o1o1o1v1
 Transferring g2_o1o1v1v1
 Transferring g2_o1v1o1v1
 Transferring g2_o1v1v1v1
 Transferring g2_v1v1v1v1
 Adding separable TPDM
 Computing TPDM gradient
 --------------------------------------------------------
 2e gradient
  Atom          X               Y               Z
 --------------------------------------------------------
    1        -43.919794        8.235516        0.000000  
    2          9.729138      -17.995275       -0.000000  
    3         33.604808        5.121312        0.000000  
    4          0.585848        4.638447       -0.000000  
 --------------------------------------------------------
 --------------------------------------------------------
 Final gradient
  Atom          X               Y               Z
 --------------------------------------------------------
    1        -43.919794        8.235516        0.000000  
    2          9.729138      -17.995275       -0.000000  
    3         33.604808        5.121312        0.000000  
    4          0.585848        4.638447       -0.000000  
 --------------------------------------------------------
 Analytic gradient from two-electron contribution:   CPU 171.35 s  wall 33.66 s

 Total ccman2 time:   CPU 959.12 s  wall 177.82 s


 --------------------------------------------------------------

                    Orbital Energies (a.u.)
 --------------------------------------------------------------

 Alpha MOs
 -- Occupied --
********-180.8879-169.6947-169.6935-169.6934 -80.0116 -37.9415 -33.1306
-33.1249 -33.1247 -24.3148 -24.3129 -24.3127 -24.3074 -24.3074 -15.6246
 -7.5522  -7.2580  -5.4930  -5.4792  -5.4789  -5.4453  -5.4447  -5.4434
 -2.4170  -2.4105  -2.4102  -2.3944  -2.3944  -1.1601  -0.8603  -0.7458
 -0.5724  -0.5098  -0.4763  -0.3980  -0.3701  -0.3634
 -- Virtual --
  0.0093   0.0324   0.0541   0.0819   0.0923   0.0941   0.1049   0.1879
  0.2214   0.2247   0.2419   0.2507   0.2897   0.3273   0.3279   0.3462
  0.3885   0.3956   0.4844   0.5211   0.5766   0.6049   0.6084   0.6243
  0.6553   0.8122   0.8355   0.8365   0.9065   0.9085   1.0077   1.0769
  1.0869   1.1800   1.3169   1.4076   1.5313   1.5538   1.5978   1.6622
  1.6844   1.8151   1.8384   1.9364   2.2835   2.2929   2.4335   2.4418
  2.5646   2.8988   2.9693   4.2548   4.2773   4.4658   4.4743   4.4837
  4.5136   4.5443   4.7334   4.8426   6.5221   6.5363   6.5619   7.5776
 14.7466  14.8080  14.9324  28.9390  29.5174  29.5287  29.5466  29.8658
 29.8695  29.8792  29.8947  29.9831  36.6963 130.5771 130.5856 130.6073
154.3250 166.19901912.2442
 --------------------------------------------------------------

          Ground-State Mulliken Net Atomic Charges

     Atom                 Charge (a.u.)
  ----------------------------------------
      1 I                     0.114343
      2 N                    -0.349297
      3 P                     0.334509
      4 H                    -0.099555
  ----------------------------------------
  Sum of atomic charges =    -0.000000

 -----------------------------------------------------------------
                    Cartesian Multipole Moments
 -----------------------------------------------------------------
    Charge (ESU x 10^10)
                -0.0000
    Dipole Moment (Debye)
         X      -0.6915      Y      -1.9214      Z      -0.0000
       Tot       2.0420
    Quadrupole Moments (Debye-Ang)
        XX     -43.2317     XY       2.5303     YY     -50.3740
        XZ       0.0000     YZ      -0.0000     ZZ     -47.5623
    Octopole Moments (Debye-Ang^2)
       XXX      43.5352    XXY     -10.0929    XYY      14.8722
       YYY      -3.5890    XXZ       0.0000    XYZ       0.0000
       YYZ       0.0000    XZZ      10.7368    YZZ      -0.9587
       ZZZ       0.0000
    Hexadecapole Moments (Debye-Ang^3)
      XXXX    -679.6723   XXXY      12.0431   XXYY    -130.4230
      XYYY       1.2933   YYYY    -109.2456   XXXZ       0.0000
      XXYZ      -0.0000   XYYZ      -0.0000   YYYZ      -0.0000
      XXZZ    -122.2150   XYZZ       0.9319   YYZZ     -28.0798
      XZZZ       0.0000   YZZZ      -0.0000   ZZZZ     -65.4196
 -----------------------------------------------------------------
 DrvMan completing analytic gradient of the correlated energy
 Correlated dipole moment
            1
    1  -0.2720510
    2  -0.7559218
    3  -0.0000000
 Energy read as -7313.047401013
 Full Analytical Gradient: (in a.u., or Hartree/Bohr)
             1             2             3             4
    1    0.00009812    0.00035867   -0.00053702    0.00008024
    2    0.00000660    0.00014993   -0.00012672   -0.00002982
    3    0.00000000   -0.00000000   -0.00000000    0.00000000
 Gradient time:  CPU 0.82 s  wall 0.84 s
 ----------------------------------------------------------------
             Standard Nuclear Orientation (Angstroms)
    I     Atom           X                Y                Z
 ----------------------------------------------------------------
    1      I       0.8598442145    -0.0362519441    -0.0000000000
    2      N      -1.0744943573     0.7436461348     0.0000000000
    3      P      -2.4056543700    -0.1187128507    -0.0000000000
    4      H      -1.9654673158    -1.4884771474    -0.0000000000
 ----------------------------------------------------------------
 Nuclear Repulsion Energy =   273.8401279650 hartrees
 There are       38 alpha and       38 beta electrons

                       Distance Matrix (Angstroms)
             I (  1)   N (  2)   P (  3)
   N (  2)  2.085643
   P (  3)  3.266540  1.586080
   H (  4)  3.176687  2.403374  1.438756

 Requested basis set is 6-311++G(d,p)
 There are 48 shells and 121 basis functions
 A cutoff of  1.0D-14 yielded   1053 shell pairs
 There are      7055 function pairs (      7926 Cartesian)
 Smallest overlap matrix eigenvalue = 1.79E-03
 Guess MOs from SCF MO coefficient file

 -----------------------------------------------------------------------
  General SCF calculation program by
  Eric Jon Sundstrom, Paul Horn, Yuezhi Mao, Dmitri Zuev, Alec White,
  David Stuck, Shaama M.S., Shane Yost, Joonho Lee, David Small,
  Daniel Levine, Susi Lehtola, Hugh Burton, Evgeny Epifanovsky
 -----------------------------------------------------------------------
 Hartree-Fock
 using 6 threads for integral computing
 -------------------------------------------------------
 OpenMP Integral computing Module                
 Release: version 2.0, May 2017, Q-Chem Inc. Pleasanton 
 -------------------------------------------------------
 A restricted SCF calculation will be
 performed using DIIS
 SCF converges when DIIS error is below 1.0e-08
 ---------------------------------------
  Cycle       Energy         DIIS error
 ---------------------------------------
    1   -7312.5235895417      2.05e-05  
    2   -7312.5235902924      1.15e-05  
    3   -7312.5235904853      4.92e-06  
    4   -7312.5235905439      1.12e-06  
    5   -7312.5235905487      4.00e-07  
    6   -7312.5235905498      1.82e-07  
    7   -7312.5235905500      6.30e-08  
    8   -7312.5235905500      2.56e-08  
    9   -7312.5235905501      6.01e-09  Convergence criterion met
 ---------------------------------------
 SCF time:   CPU 5.20s  wall 1.00s 
 SCF   energy in the final basis set =    -7312.5235905501
 Total energy in the final basis set =    -7312.5235905501


 ------------------------------------------------------------------------------

   CCMAN2: suite of methods based on coupled cluster
           and equation of motion theories.

   Components:
   * libvmm-1.3-trunk
     by Evgeny Epifanovsky, Ilya Kaliman.
   * libtensor-2.5-trunk
     by Evgeny Epifanovsky, Michael Wormit, Dmitry Zuev, Sam Manzer, 
        Ilya Kaliman.
   * libcc-2.5-trunk
     by Evgeny Epifanovsky, Arik Landau, Tomasz Kus, Kirill Khistyaev, 
        Dmitry Zuev, Prashant Manohar, Xintian Feng, Anna Krylov, 
        Matthew Goldey, Alec White, Thomas Jagau, Kaushik Nanda, 
        Anastasia Gunina, Alexander Kunitsa, Joonho Lee.

   CCMAN original authors:
   Anna I. Krylov, C. David Sherrill, Steven R. Gwaltney,
   Edward F. C. Byrd (2000)
   Sergey V. Levchenko, Lyudmila V. Slipchenko, Tao Wang,
   Ana-Maria C. Cristian (2003)
   Piotr A. Pieniazek, C. Melania Oana, Evgeny Epifanovsky (2007)
   Prashant Manohar (2009)

 ------------------------------------------------------------------------------


 Allocating and initializing 30808MB of RAM...
 Calculation will run on 6 cores.


 Alpha MOs, Restricted
 -- Occupied --                  
******* -180.89 -169.69 -169.69 -169.69  -80.01  -37.94  -33.13
  1 A     2 A     3 A     4 A     5 A     6 A     7 A     8 A                  
-33.125 -33.125 -24.315 -24.313 -24.313 -24.307 -24.307 -15.624
  9 A    10 A    11 A    12 A    13 A    14 A    15 A    16 A                  
 -7.552  -7.258  -5.493  -5.479  -5.479  -5.445  -5.445  -5.443
 17 A    18 A    19 A    20 A    21 A    22 A    23 A    24 A                  
 -2.417  -2.411  -2.410  -2.394  -2.394  -1.160  -0.860  -0.746
 25 A    26 A    27 A    28 A    29 A    30 A    31 A    32 A                  
 -0.573  -0.510  -0.477  -0.398  -0.370  -0.364
 33 A    34 A    35 A    36 A    37 A    38 A                                  
 -- Virtual --                   
  0.009   0.032   0.054   0.082   0.092   0.094   0.105   0.188
 39 A    40 A    41 A    42 A    43 A    44 A    45 A    46 A                  
  0.221   0.225   0.242   0.251   0.290   0.327   0.328   0.346
 47 A    48 A    49 A    50 A    51 A    52 A    53 A    54 A                  
  0.389   0.396   0.485   0.521   0.577   0.605   0.608   0.624
 55 A    56 A    57 A    58 A    59 A    60 A    61 A    62 A                  
  0.655   0.812   0.836   0.837   0.907   0.909   1.007   1.077
 63 A    64 A    65 A    66 A    67 A    68 A    69 A    70 A                  
  1.087   1.180   1.318   1.408   1.531   1.554   1.598   1.662
 71 A    72 A    73 A    74 A    75 A    76 A    77 A    78 A                  
  1.684   1.815   1.839   1.936   2.283   2.293   2.434   2.442
 79 A    80 A    81 A    82 A    83 A    84 A    85 A    86 A                  
  2.565   2.899   2.970   4.255   4.277   4.467   4.474   4.484
 87 A    88 A    89 A    90 A    91 A    92 A    93 A    94 A                  
  4.514   4.544   4.733   4.843   6.522   6.536   6.562   7.578
 95 A    96 A    97 A    98 A    99 A   100 A   101 A   102 A                  
 14.747  14.808  14.934  28.939  29.517  29.529  29.547  29.866
103 A   104 A   105 A   106 A   107 A   108 A   109 A   110 A                  
 29.869  29.879  29.895  29.983  36.697 130.577 130.586 130.607
111 A   112 A   113 A   114 A   115 A   116 A   117 A   118 A                  
154.325 166.2001912.244
119 A   120 A   121 A                                                          

 Beta MOs, Restricted
 -- Occupied --                  
******* -180.89 -169.69 -169.69 -169.69  -80.01  -37.94  -33.13
  1 A     2 A     3 A     4 A     5 A     6 A     7 A     8 A                  
-33.125 -33.125 -24.315 -24.313 -24.313 -24.307 -24.307 -15.624
  9 A    10 A    11 A    12 A    13 A    14 A    15 A    16 A                  
 -7.552  -7.258  -5.493  -5.479  -5.479  -5.445  -5.445  -5.443
 17 A    18 A    19 A    20 A    21 A    22 A    23 A    24 A                  
 -2.417  -2.411  -2.410  -2.394  -2.394  -1.160  -0.860  -0.746
 25 A    26 A    27 A    28 A    29 A    30 A    31 A    32 A                  
 -0.573  -0.510  -0.477  -0.398  -0.370  -0.364
 33 A    34 A    35 A    36 A    37 A    38 A                                  
 -- Virtual --                   
  0.009   0.032   0.054   0.082   0.092   0.094   0.105   0.188
 39 A    40 A    41 A    42 A    43 A    44 A    45 A    46 A                  
  0.221   0.225   0.242   0.251   0.290   0.327   0.328   0.346
 47 A    48 A    49 A    50 A    51 A    52 A    53 A    54 A                  
  0.389   0.396   0.485   0.521   0.577   0.605   0.608   0.624
 55 A    56 A    57 A    58 A    59 A    60 A    61 A    62 A                  
  0.655   0.812   0.836   0.837   0.907   0.909   1.007   1.077
 63 A    64 A    65 A    66 A    67 A    68 A    69 A    70 A                  
  1.087   1.180   1.318   1.408   1.531   1.554   1.598   1.662
 71 A    72 A    73 A    74 A    75 A    76 A    77 A    78 A                  
  1.684   1.815   1.839   1.936   2.283   2.293   2.434   2.442
 79 A    80 A    81 A    82 A    83 A    84 A    85 A    86 A                  
  2.565   2.899   2.970   4.255   4.277   4.467   4.474   4.484
 87 A    88 A    89 A    90 A    91 A    92 A    93 A    94 A                  
  4.514   4.544   4.733   4.843   6.522   6.536   6.562   7.578
 95 A    96 A    97 A    98 A    99 A   100 A   101 A   102 A                  
 14.747  14.808  14.934  28.939  29.517  29.529  29.547  29.866
103 A   104 A   105 A   106 A   107 A   108 A   109 A   110 A                  
 29.869  29.879  29.895  29.983  36.697 130.577 130.586 130.607
111 A   112 A   113 A   114 A   115 A   116 A   117 A   118 A                  
154.325 166.2001912.244
119 A   120 A   121 A                                                          

 Occupation and symmetry of molecular orbitals

 Point group: C1 (1 irreducible representation).

                           A     All 
 -------------------------------------
 All molecular orbitals:
  - Alpha                  121   121 
  - Beta                   121   121 
 -------------------------------------
 Alpha orbitals:
  - Frozen occupied        24    24  
  - Active occupied        14    14  
  - Active virtual         83    83  
  - Frozen virtual         0     0   
 -------------------------------------
 Beta orbitals:
  - Frozen occupied        24    24  
  - Active occupied        14    14  
  - Active virtual         83    83  
  - Frozen virtual         0     0   
 -------------------------------------

 Import integrals:   CPU 0.00 s  wall 0.00 s

 Import integrals:   CPU 32.22 s  wall 5.66 s

 MP2 amplitudes:   CPU 0.05 s  wall 0.03 s

Running a double precision version
           CCSD T amplitudes will be solved using DIIS.

           Start     Size      MaxIter   EConv     TConv     
           3         7         100       1.00e-07  1.00e-05  
 ------------------------------------------------------------------------------
           Energy (a.u.)   Ediff      Tdiff       Comment
 ------------------------------------------------------------------------------
         -7313.03278963                           
     1   -7313.02423547   8.55e-03   7.00e-01     
     2   -7313.04476528   2.05e-02   1.10e-01     
     3   -7313.04411499   6.50e-04   4.82e-02     
     4   -7313.04644955   2.33e-03   1.35e-02     Switched to DIIS steps.
     5   -7313.04733589   8.86e-04   1.29e-02     
     6   -7313.04737532   3.94e-05   2.54e-03     
     7   -7313.04738866   1.33e-05   1.48e-03     
     8   -7313.04740008   1.14e-05   6.25e-04     
     9   -7313.04740072   6.39e-07   2.68e-04     
    10   -7313.04740091   1.92e-07   8.97e-05     
    11   -7313.04740075   1.65e-07   4.59e-05     
    12   -7313.04740073   1.80e-08   1.21e-05     
    13   -7313.04740074   1.48e-08   6.98e-06     
 ------------------------------------------------------------------------------
         -7313.04740074                           CCSD T converged.

End of double precision
 SCF energy                 = -7312.52359055
 MP2 energy                 = -7313.03278963
 CCSD correlation energy     =    -0.52381019
 CCSD total energy           = -7313.04740074

 CCSD  T1^2 = 0.0138  T2^2 = 0.2329  Leading amplitudes:

 Amplitude    Orbitals with energies
 -0.0369       38 (A) A                  ->    39 (A) A                   
              -0.3636                          0.0094                     
 -0.0369       38 (A) B                  ->    39 (A) B                   
              -0.3636                          0.0094                     
  0.0311       36 (A) A                  ->    40 (A) A                   
              -0.3978                          0.0324                     
  0.0311       36 (A) B                  ->    40 (A) B                   
              -0.3978                          0.0324                     

 Amplitude    Orbitals with energies
 -0.0789       35 (A) A      35 (A) B    ->    39 (A) A      39 (A) B     
              -0.4766       -0.4766            0.0094        0.0094       
  0.0789       35 (A) A      35 (A) B    ->    39 (A) B      39 (A) A     
              -0.4766       -0.4766            0.0094        0.0094       
  0.0789       35 (A) B      35 (A) A    ->    39 (A) A      39 (A) B     
              -0.4766       -0.4766            0.0094        0.0094       
 -0.0789       35 (A) B      35 (A) A    ->    39 (A) B      39 (A) A     
              -0.4766       -0.4766            0.0094        0.0094       

 Computing CCSD intemediates for later calculations in double precision
 Finished.

Running a double precision version
           CCSD Lambda amplitudes will be solved using DIIS.
           Start     Size      MaxIter   EConv     LConv     
           3         7         100       1.00e-07  1.00e-05  
 ------------------------------------------------------------------------------
            Enorm      Ldiff       Comment
 ------------------------------------------------------------------------------
     1     5.07e-02   3.96e-02     
     2     1.22e-02   5.27e-03     
     3     5.59e-03   2.44e-03     
     4     3.01e-03   1.24e-03     Switched to DIIS steps.
     5     1.09e-03   8.02e-04     
     6     5.30e-04   2.54e-04     
     7     2.26e-04   8.48e-05     
     8     9.70e-05   1.75e-05     
     9     3.72e-05   3.59e-06     
    10     1.65e-05   4.08e-07     
    11     6.77e-06   6.93e-07     
    12     3.72e-06   7.72e-08     
    13     2.05e-06   5.91e-08     
    14     9.40e-07   1.48e-08     
    15     4.39e-07   5.66e-08     
    16     1.95e-07   8.00e-09     
    17     1.10e-07   1.13e-08     
    18     5.57e-08   1.07e-08     
 ------------------------------------------------------------------------------
                                   CCSD Lambda converged.

 Computing density matrices in double precision...
           Orbital response amplitudes will be solved using DIIS.
           Start     Size      MaxIter   EConv     LConv     
           3         7         100       1.00e-06  1.00e-06  
 ------------------------------------------------------------------------------
            Enorm      Ldiff       Comment
 ------------------------------------------------------------------------------
     1     7.38e-02   1.88e-02     
     2     4.62e-02   8.95e-04     
     3     6.76e-02   9.49e-03     
     4     1.40e-02   1.91e-02     Switched to DIIS steps.
     5     2.54e-03   4.59e-03     
     6     6.94e-04   2.79e-04     
     7     3.39e-04   4.46e-05     
     8     8.07e-05   4.91e-05     
     9     2.25e-05   3.47e-06     
    10     5.53e-06   1.94e-06     
    11     2.53e-06   5.83e-08     
    12     6.22e-07   9.80e-08     
 ------------------------------------------------------------------------------
                                   Orbital response converged.

 Computing density matrices... Done.
 CCSD calculation:   CPU 749.20 s  wall 136.97 s

 Transferring MO TPDM to AO TPDM
 Transferring g2_o1o1o1o1
 Transferring g2_o1o1o1v1
 Transferring g2_o1o1v1v1
 Transferring g2_o1v1o1v1
 Transferring g2_o1v1v1v1
 Transferring g2_v1v1v1v1
 Adding separable TPDM
 Computing TPDM gradient
 --------------------------------------------------------
 2e gradient
  Atom          X               Y               Z
 --------------------------------------------------------
    1        -43.932856        8.242525        0.000000  
    2          9.715816      -18.004612       -0.000000  
    3         33.625820        5.124343        0.000000  
    4          0.591219        4.637744       -0.000000  
 --------------------------------------------------------
 --------------------------------------------------------
 Final gradient
  Atom          X               Y               Z
 --------------------------------------------------------
    1        -43.932856        8.242525        0.000000  
    2          9.715816      -18.004612       -0.000000  
    3         33.625820        5.124343        0.000000  
    4          0.591219        4.637744       -0.000000  
 --------------------------------------------------------
 Analytic gradient from two-electron contribution:   CPU 170.74 s  wall 34.13 s

 Total ccman2 time:   CPU 955.98 s  wall 177.83 s


 --------------------------------------------------------------

                    Orbital Energies (a.u.)
 --------------------------------------------------------------

 Alpha MOs
 -- Occupied --
********-180.8879-169.6948-169.6935-169.6935 -80.0115 -37.9416 -33.1306
-33.1249 -33.1247 -24.3148 -24.3129 -24.3128 -24.3074 -24.3074 -15.6244
 -7.5521  -7.2580  -5.4930  -5.4792  -5.4789  -5.4452  -5.4446  -5.4433
 -2.4171  -2.4106  -2.4102  -2.3944  -2.3944  -1.1605  -0.8603  -0.7456
 -0.5725  -0.5099  -0.4766  -0.3978  -0.3702  -0.3636
 -- Virtual --
  0.0094   0.0324   0.0541   0.0819   0.0923   0.0941   0.1049   0.1879
  0.2214   0.2248   0.2419   0.2508   0.2897   0.3273   0.3279   0.3461
  0.3886   0.3956   0.4847   0.5211   0.5766   0.6049   0.6084   0.6243
  0.6553   0.8125   0.8356   0.8367   0.9069   0.9087   1.0075   1.0767
  1.0867   1.1800   1.3184   1.4075   1.5313   1.5537   1.5977   1.6620
  1.6842   1.8152   1.8388   1.9361   2.2830   2.2929   2.4342   2.4419
  2.5648   2.8993   2.9702   4.2548   4.2774   4.4673   4.4743   4.4836
  4.5136   4.5442   4.7334   4.8426   6.5221   6.5363   6.5619   7.5783
 14.7467  14.8080  14.9336  28.9390  29.5174  29.5287  29.5466  29.8657
 29.8695  29.8792  29.8947  29.9831  36.6966 130.5770 130.5855 130.6072
154.3250 166.19991912.2442
 --------------------------------------------------------------

          Ground-State Mulliken Net Atomic Charges

     Atom                 Charge (a.u.)
  ----------------------------------------
      1 I                     0.114383
      2 N                    -0.349158
      3 P                     0.334498
      4 H                    -0.099723
  ----------------------------------------
  Sum of atomic charges =     0.000000

 -----------------------------------------------------------------
                    Cartesian Multipole Moments
 -----------------------------------------------------------------
    Charge (ESU x 10^10)
                 0.0000
    Dipole Moment (Debye)
         X      -0.6895      Y      -1.9186      Z      -0.0000
       Tot       2.0387
    Quadrupole Moments (Debye-Ang)
        XX     -43.2369     XY       2.5227     YY     -50.3773
        XZ       0.0000     YZ      -0.0000     ZZ     -47.5577
    Octopole Moments (Debye-Ang^2)
       XXX      43.5174    XXY     -10.0915    XYY      14.8721
       YYY      -3.6104    XXZ       0.0000    XYZ       0.0000
       YYZ       0.0000    XZZ      10.7153    YZZ      -0.9681
       ZZZ       0.0000
    Hexadecapole Moments (Debye-Ang^3)
      XXXX    -679.3686   XXXY      12.0942   XXYY    -130.3904
      XYYY       1.3527   YYYY    -109.2483   XXXZ       0.0000
      XXYZ      -0.0000   XYYZ      -0.0000   YYYZ      -0.0000
      XXZZ    -122.1356   XYZZ       0.9571   YYZZ     -28.0770
      XZZZ       0.0000   YZZZ      -0.0000   ZZZZ     -65.4040
 -----------------------------------------------------------------
 DrvMan completing analytic gradient of the correlated energy
 Correlated dipole moment
            1
    1  -0.2712727
    2  -0.7548200
    3  -0.0000000
 Energy read as -7313.047400744
 Full Analytical Gradient: (in a.u., or Hartree/Bohr)
             1             2             3             4
    1    0.00007850   -0.00055234    0.00035085    0.00012299
    2   -0.00002248   -0.00035196    0.00059323   -0.00021879
    3    0.00000000   -0.00000000   -0.00000000    0.00000000
 Gradient time:  CPU 0.78 s  wall 0.81 s
 ----------------------------------------------------------------
             Standard Nuclear Orientation (Angstroms)
    I     Atom           X                Y                Z
 ----------------------------------------------------------------
    1      I       0.8598442145    -0.0362519441    -0.0000000000
    2      N      -1.0744943573     0.7436461348     0.0000000000
    3      P      -2.4056543700    -0.1207128507    -0.0000000000
    4      H      -1.9654673158    -1.4884771474    -0.0000000000
 ----------------------------------------------------------------
 Nuclear Repulsion Energy =   273.8214029435 hartrees
 There are       38 alpha and       38 beta electrons

                       Distance Matrix (Angstroms)
             I (  1)   N (  2)   P (  3)
   N (  2)  2.085643
   P (  3)  3.266591  1.587168
   H (  4)  3.176687  2.403374  1.436852

 Requested basis set is 6-311++G(d,p)
 There are 48 shells and 121 basis functions
 A cutoff of  1.0D-14 yielded   1053 shell pairs
 There are      7055 function pairs (      7926 Cartesian)
 Smallest overlap matrix eigenvalue = 1.79E-03
 Guess MOs from SCF MO coefficient file

 -----------------------------------------------------------------------
  General SCF calculation program by
  Eric Jon Sundstrom, Paul Horn, Yuezhi Mao, Dmitri Zuev, Alec White,
  David Stuck, Shaama M.S., Shane Yost, Joonho Lee, David Small,
  Daniel Levine, Susi Lehtola, Hugh Burton, Evgeny Epifanovsky
 -----------------------------------------------------------------------
 Hartree-Fock
 using 6 threads for integral computing
 -------------------------------------------------------
 OpenMP Integral computing Module                
 Release: version 2.0, May 2017, Q-Chem Inc. Pleasanton 
 -------------------------------------------------------
 A restricted SCF calculation will be
 performed using DIIS
 SCF converges when DIIS error is below 1.0e-08
 ---------------------------------------
  Cycle       Energy         DIIS error
 ---------------------------------------
    1   -7312.5235292585      2.52e-05  
    2   -7312.5235305844      1.07e-05  
    3   -7312.5235307415      7.02e-06  
    4   -7312.5235308403      1.08e-06  
    5   -7312.5235308447      3.10e-07  
    6   -7312.5235308452      1.13e-07  
    7   -7312.5235308454      4.95e-08  
    8   -7312.5235308454      2.43e-08  
    9   -7312.5235308454      8.39e-09  Convergence criterion met
 ---------------------------------------
 SCF time:   CPU 5.32s  wall 1.00s 
 SCF   energy in the final basis set =    -7312.5235308454
 Total energy in the final basis set =    -7312.5235308454


 ------------------------------------------------------------------------------

   CCMAN2: suite of methods based on coupled cluster
           and equation of motion theories.

   Components:
   * libvmm-1.3-trunk
     by Evgeny Epifanovsky, Ilya Kaliman.
   * libtensor-2.5-trunk
     by Evgeny Epifanovsky, Michael Wormit, Dmitry Zuev, Sam Manzer, 
        Ilya Kaliman.
   * libcc-2.5-trunk
     by Evgeny Epifanovsky, Arik Landau, Tomasz Kus, Kirill Khistyaev, 
        Dmitry Zuev, Prashant Manohar, Xintian Feng, Anna Krylov, 
        Matthew Goldey, Alec White, Thomas Jagau, Kaushik Nanda, 
        Anastasia Gunina, Alexander Kunitsa, Joonho Lee.

   CCMAN original authors:
   Anna I. Krylov, C. David Sherrill, Steven R. Gwaltney,
   Edward F. C. Byrd (2000)
   Sergey V. Levchenko, Lyudmila V. Slipchenko, Tao Wang,
   Ana-Maria C. Cristian (2003)
   Piotr A. Pieniazek, C. Melania Oana, Evgeny Epifanovsky (2007)
   Prashant Manohar (2009)

 ------------------------------------------------------------------------------


 Allocating and initializing 30808MB of RAM...
 Calculation will run on 6 cores.


 Alpha MOs, Restricted
 -- Occupied --                  
******* -180.89 -169.69 -169.69 -169.69  -80.01  -37.94  -33.13
  1 A     2 A     3 A     4 A     5 A     6 A     7 A     8 A                  
-33.125 -33.125 -24.315 -24.313 -24.313 -24.307 -24.307 -15.625
  9 A    10 A    11 A    12 A    13 A    14 A    15 A    16 A                  
 -7.552  -7.258  -5.493  -5.479  -5.479  -5.445  -5.445  -5.443
 17 A    18 A    19 A    20 A    21 A    22 A    23 A    24 A                  
 -2.417  -2.411  -2.410  -2.394  -2.394  -1.160  -0.860  -0.746
 25 A    26 A    27 A    28 A    29 A    30 A    31 A    32 A                  
 -0.573  -0.510  -0.476  -0.398  -0.370  -0.363
 33 A    34 A    35 A    36 A    37 A    38 A                                  
 -- Virtual --                   
  0.009   0.032   0.054   0.082   0.092   0.094   0.105   0.188
 39 A    40 A    41 A    42 A    43 A    44 A    45 A    46 A                  
  0.221   0.225   0.242   0.251   0.290   0.327   0.328   0.346
 47 A    48 A    49 A    50 A    51 A    52 A    53 A    54 A                  
  0.388   0.396   0.484   0.521   0.577   0.605   0.608   0.624
 55 A    56 A    57 A    58 A    59 A    60 A    61 A    62 A                  
  0.655   0.812   0.835   0.837   0.907   0.908   1.008   1.077
 63 A    64 A    65 A    66 A    67 A    68 A    69 A    70 A                  
  1.087   1.180   1.317   1.408   1.531   1.554   1.598   1.663
 71 A    72 A    73 A    74 A    75 A    76 A    77 A    78 A                  
  1.685   1.815   1.838   1.936   2.285   2.293   2.434   2.442
 79 A    80 A    81 A    82 A    83 A    84 A    85 A    86 A                  
  2.565   2.899   2.969   4.255   4.277   4.466   4.474   4.484
 87 A    88 A    89 A    90 A    91 A    92 A    93 A    94 A                  
  4.514   4.544   4.733   4.843   6.522   6.536   6.562   7.578
 95 A    96 A    97 A    98 A    99 A   100 A   101 A   102 A                  
 14.747  14.808  14.933  28.939  29.517  29.529  29.547  29.866
103 A   104 A   105 A   106 A   107 A   108 A   109 A   110 A                  
 29.870  29.879  29.895  29.983  36.696 130.577 130.586 130.607
111 A   112 A   113 A   114 A   115 A   116 A   117 A   118 A                  
154.325 166.2001912.244
119 A   120 A   121 A                                                          

 Beta MOs, Restricted
 -- Occupied --                  
******* -180.89 -169.69 -169.69 -169.69  -80.01  -37.94  -33.13
  1 A     2 A     3 A     4 A     5 A     6 A     7 A     8 A                  
-33.125 -33.125 -24.315 -24.313 -24.313 -24.307 -24.307 -15.625
  9 A    10 A    11 A    12 A    13 A    14 A    15 A    16 A                  
 -7.552  -7.258  -5.493  -5.479  -5.479  -5.445  -5.445  -5.443
 17 A    18 A    19 A    20 A    21 A    22 A    23 A    24 A                  
 -2.417  -2.411  -2.410  -2.394  -2.394  -1.160  -0.860  -0.746
 25 A    26 A    27 A    28 A    29 A    30 A    31 A    32 A                  
 -0.573  -0.510  -0.476  -0.398  -0.370  -0.363
 33 A    34 A    35 A    36 A    37 A    38 A                                  
 -- Virtual --                   
  0.009   0.032   0.054   0.082   0.092   0.094   0.105   0.188
 39 A    40 A    41 A    42 A    43 A    44 A    45 A    46 A                  
  0.221   0.225   0.242   0.251   0.290   0.327   0.328   0.346
 47 A    48 A    49 A    50 A    51 A    52 A    53 A    54 A                  
  0.388   0.396   0.484   0.521   0.577   0.605   0.608   0.624
 55 A    56 A    57 A    58 A    59 A    60 A    61 A    62 A                  
  0.655   0.812   0.835   0.837   0.907   0.908   1.008   1.077
 63 A    64 A    65 A    66 A    67 A    68 A    69 A    70 A                  
  1.087   1.180   1.317   1.408   1.531   1.554   1.598   1.663
 71 A    72 A    73 A    74 A    75 A    76 A    77 A    78 A                  
  1.685   1.815   1.838   1.936   2.285   2.293   2.434   2.442
 79 A    80 A    81 A    82 A    83 A    84 A    85 A    86 A                  
  2.565   2.899   2.969   4.255   4.277   4.466   4.474   4.484
 87 A    88 A    89 A    90 A    91 A    92 A    93 A    94 A                  
  4.514   4.544   4.733   4.843   6.522   6.536   6.562   7.578
 95 A    96 A    97 A    98 A    99 A   100 A   101 A   102 A                  
 14.747  14.808  14.933  28.939  29.517  29.529  29.547  29.866
103 A   104 A   105 A   106 A   107 A   108 A   109 A   110 A                  
 29.870  29.879  29.895  29.983  36.696 130.577 130.586 130.607
111 A   112 A   113 A   114 A   115 A   116 A   117 A   118 A                  
154.325 166.2001912.244
119 A   120 A   121 A                                                          

 Occupation and symmetry of molecular orbitals

 Point group: C1 (1 irreducible representation).

                           A     All 
 -------------------------------------
 All molecular orbitals:
  - Alpha                  121   121 
  - Beta                   121   121 
 -------------------------------------
 Alpha orbitals:
  - Frozen occupied        24    24  
  - Active occupied        14    14  
  - Active virtual         83    83  
  - Frozen virtual         0     0   
 -------------------------------------
 Beta orbitals:
  - Frozen occupied        24    24  
  - Active occupied        14    14  
  - Active virtual         83    83  
  - Frozen virtual         0     0   
 -------------------------------------

 Import integrals:   CPU 0.00 s  wall 0.00 s

 Import integrals:   CPU 31.79 s  wall 5.53 s

 MP2 amplitudes:   CPU 0.05 s  wall 0.03 s

Running a double precision version
           CCSD T amplitudes will be solved using DIIS.

           Start     Size      MaxIter   EConv     TConv     
           3         7         100       1.00e-07  1.00e-05  
 ------------------------------------------------------------------------------
           Energy (a.u.)   Ediff      Tdiff       Comment
 ------------------------------------------------------------------------------
         -7313.03281984                           
     1   -7313.02421377   8.61e-03   7.00e-01     
     2   -7313.04477126   2.06e-02   1.10e-01     
     3   -7313.04411018   6.61e-04   4.83e-02     
     4   -7313.04644845   2.34e-03   1.35e-02     Switched to DIIS steps.
     5   -7313.04733607   8.88e-04   1.29e-02     
     6   -7313.04737546   3.94e-05   2.54e-03     
     7   -7313.04738877   1.33e-05   1.48e-03     
     8   -7313.04740020   1.14e-05   6.25e-04     
     9   -7313.04740084   6.40e-07   2.69e-04     
    10   -7313.04740103   1.91e-07   8.98e-05     
    11   -7313.04740087   1.64e-07   4.59e-05     
    12   -7313.04740085   1.80e-08   1.21e-05     
    13   -7313.04740086   1.54e-08   6.96e-06     
 ------------------------------------------------------------------------------
         -7313.04740086                           CCSD T converged.

End of double precision
 SCF energy                 = -7312.52353085
 MP2 energy                 = -7313.03281984
 CCSD correlation energy     =    -0.52387002
 CCSD total energy           = -7313.04740086

 CCSD  T1^2 = 0.0138  T2^2 = 0.2330  Leading amplitudes:

 Amplitude    Orbitals with energies
 -0.0369       38 (A) A                  ->    39 (A) A                   
              -0.3635                          0.0093                     
 -0.0369       38 (A) B                  ->    39 (A) B                   
              -0.3635                          0.0093                     
 -0.0310       36 (A) A                  ->    40 (A) A                   
              -0.3979                          0.0324                     
 -0.0310       36 (A) B                  ->    40 (A) B                   
              -0.3979                          0.0324                     

 Amplitude    Orbitals with energies
 -0.0790       35 (A) A      35 (A) B    ->    39 (A) A      39 (A) B     
              -0.4764       -0.4764            0.0093        0.0093       
  0.0790       35 (A) A      35 (A) B    ->    39 (A) B      39 (A) A     
              -0.4764       -0.4764            0.0093        0.0093       
  0.0790       35 (A) B      35 (A) A    ->    39 (A) A      39 (A) B     
              -0.4764       -0.4764            0.0093        0.0093       
 -0.0790       35 (A) B      35 (A) A    ->    39 (A) B      39 (A) A     
              -0.4764       -0.4764            0.0093        0.0093       

 Computing CCSD intemediates for later calculations in double precision
 Finished.

Running a double precision version
           CCSD Lambda amplitudes will be solved using DIIS.
           Start     Size      MaxIter   EConv     LConv     
           3         7         100       1.00e-07  1.00e-05  
 ------------------------------------------------------------------------------
            Enorm      Ldiff       Comment
 ------------------------------------------------------------------------------
     1     5.07e-02   3.96e-02     
     2     1.22e-02   5.27e-03     
     3     5.60e-03   2.44e-03     
     4     3.02e-03   1.24e-03     Switched to DIIS steps.
     5     1.09e-03   8.04e-04     
     6     5.31e-04   2.55e-04     
     7     2.27e-04   8.52e-05     
     8     9.72e-05   1.75e-05     
     9     3.72e-05   3.58e-06     
    10     1.65e-05   3.91e-07     
    11     6.77e-06   6.88e-07     
    12     3.72e-06   8.14e-08     
    13     2.05e-06   6.05e-08     
    14     9.42e-07   1.39e-08     
    15     4.40e-07   5.71e-08     
    16     1.96e-07   8.09e-09     
    17     1.10e-07   1.13e-08     
    18     5.57e-08   1.07e-08     
 ------------------------------------------------------------------------------
                                   CCSD Lambda converged.

 Computing density matrices in double precision...
           Orbital response amplitudes will be solved using DIIS.
           Start     Size      MaxIter   EConv     LConv     
           3         7         100       1.00e-06  1.00e-06  
 ------------------------------------------------------------------------------
            Enorm      Ldiff       Comment
 ------------------------------------------------------------------------------
     1     7.38e-02   1.88e-02     
     2     4.64e-02   9.47e-04     
     3     6.80e-02   9.63e-03     
     4     1.40e-02   1.93e-02     Switched to DIIS steps.
     5     2.54e-03   4.60e-03     
     6     6.99e-04   2.79e-04     
     7     3.41e-04   4.51e-05     
     8     8.11e-05   4.95e-05     
     9     2.26e-05   3.50e-06     
    10     5.55e-06   1.95e-06     
    11     2.54e-06   6.15e-08     
    12     6.24e-07   9.44e-08     
 ------------------------------------------------------------------------------
                                   Orbital response converged.

 Computing density matrices... Done.
 CCSD calculation:   CPU 748.03 s  wall 136.81 s

 Transferring MO TPDM to AO TPDM
 Transferring g2_o1o1o1o1
 Transferring g2_o1o1o1v1
 Transferring g2_o1o1v1v1
 Transferring g2_o1v1o1v1
 Transferring g2_o1v1v1v1
 Transferring g2_v1v1v1v1
 Adding separable TPDM
 Computing TPDM gradient
 --------------------------------------------------------
 2e gradient
  Atom          X               Y               Z
 --------------------------------------------------------
    1        -43.927517        8.229241       -0.000000  
    2          9.731366      -18.015123       -0.000000  
    3         33.600286        5.147703        0.000000  
    4          0.595864        4.638179       -0.000000  
 --------------------------------------------------------
 --------------------------------------------------------
 Final gradient
  Atom          X               Y               Z
 --------------------------------------------------------
    1        -43.927517        8.229241       -0.000000  
    2          9.731366      -18.015123       -0.000000  
    3         33.600286        5.147703        0.000000  
    4          0.595864        4.638179       -0.000000  
 --------------------------------------------------------
 Analytic gradient from two-electron contribution:   CPU 170.26 s  wall 34.69 s

 Total ccman2 time:   CPU 954.69 s  wall 178.22 s


 --------------------------------------------------------------

                    Orbital Energies (a.u.)
 --------------------------------------------------------------

 Alpha MOs
 -- Occupied --
********-180.8879-169.6947-169.6935-169.6934 -80.0115 -37.9415 -33.1305
-33.1248 -33.1247 -24.3148 -24.3129 -24.3127 -24.3073 -24.3073 -15.6246
 -7.5521  -7.2580  -5.4930  -5.4792  -5.4788  -5.4452  -5.4447  -5.4433
 -2.4170  -2.4105  -2.4102  -2.3943  -2.3943  -1.1602  -0.8603  -0.7460
 -0.5726  -0.5098  -0.4764  -0.3979  -0.3702  -0.3635
 -- Virtual --
  0.0093   0.0324   0.0541   0.0819   0.0923   0.0941   0.1049   0.1880
  0.2214   0.2248   0.2419   0.2508   0.2897   0.3273   0.3279   0.3462
  0.3884   0.3956   0.4845   0.5211   0.5766   0.6048   0.6084   0.6244
  0.6552   0.8124   0.8355   0.8366   0.9065   0.9084   1.0076   1.0772
  1.0868   1.1800   1.3172   1.4076   1.5313   1.5538   1.5977   1.6626
  1.6848   1.8151   1.8381   1.9364   2.2848   2.2930   2.4336   2.4421
  2.5646   2.8991   2.9695   4.2548   4.2774   4.4661   4.4743   4.4837
  4.5136   4.5442   4.7334   4.8425   6.5221   6.5363   6.5619   7.5781
 14.7467  14.8083  14.9327  28.9390  29.5174  29.5287  29.5466  29.8658
 29.8696  29.8792  29.8947  29.9832  36.6963 130.5771 130.5856 130.6073
154.3250 166.19971912.2442
 --------------------------------------------------------------

          Ground-State Mulliken Net Atomic Charges

     Atom                 Charge (a.u.)
  ----------------------------------------
      1 I                     0.114044
      2 N                    -0.349306
      3 P                     0.334731
      4 H                    -0.099469
  ----------------------------------------
  Sum of atomic charges =     0.000000

 -----------------------------------------------------------------
                    Cartesian Multipole Moments
 -----------------------------------------------------------------
    Charge (ESU x 10^10)
                 0.0000
    Dipole Moment (Debye)
         X      -0.6896      Y      -1.9248      Z      -0.0000
       Tot       2.0446
    Quadrupole Moments (Debye-Ang)
        XX     -43.2498     XY       2.5390     YY     -50.3662
        XZ       0.0000     YZ      -0.0000     ZZ     -47.5601
    Octopole Moments (Debye-Ang^2)
       XXX      43.5598    XXY     -10.1007    XYY      14.8447
       YYY      -3.5619    XXZ      -0.0000    XYZ       0.0000
       YYZ       0.0000    XZZ      10.7204    YZZ      -0.9503
       ZZZ       0.0000
    Hexadecapole Moments (Debye-Ang^3)
      XXXX    -679.5790   XXXY      11.9958   XXYY    -130.3312
      XYYY       1.2389   YYYY    -109.2210   XXXZ       0.0000
      XXYZ      -0.0000   XYYZ      -0.0000   YYYZ      -0.0000
      XXZZ    -122.1577   XYZZ       0.9121   YYZZ     -28.0746
      XZZZ       0.0000   YZZZ      -0.0000   ZZZZ     -65.4150
 -----------------------------------------------------------------
 DrvMan completing analytic gradient of the correlated energy
 Correlated dipole moment
            1
    1  -0.2713228
    2  -0.7572780
    3  -0.0000000
 Energy read as -7313.047400863
 Full Analytical Gradient: (in a.u., or Hartree/Bohr)
             1             2             3             4
    1    0.00001528    0.00012776    0.00003421   -0.00017725
    2   -0.00000812    0.00015989   -0.00053335    0.00038157
    3    0.00000000   -0.00000000    0.00000000    0.00000000
 Gradient time:  CPU 0.79 s  wall 0.81 s
 ----------------------------------------------------------------
             Standard Nuclear Orientation (Angstroms)
    I     Atom           X                Y                Z
 ----------------------------------------------------------------
    1      I       0.8598442145    -0.0362519441    -0.0000000000
    2      N      -1.0744943573     0.7436461348     0.0000000000
    3      P      -2.4056543700    -0.1197128507     0.0010000000
    4      H      -1.9654673158    -1.4884771474    -0.0000000000
 ----------------------------------------------------------------
 Nuclear Repulsion Energy =   273.8307556335 hartrees
 There are       38 alpha and       38 beta electrons

                       Distance Matrix (Angstroms)
             I (  1)   N (  2)   P (  3)
   N (  2)  2.085643
   P (  3)  3.266565  1.586624
   H (  4)  3.176687  2.403374  1.437804

 Requested basis set is 6-311++G(d,p)
 There are 48 shells and 121 basis functions
 A cutoff of  1.0D-14 yielded   1053 shell pairs
 There are      7055 function pairs (      7926 Cartesian)
 Smallest overlap matrix eigenvalue = 1.79E-03
 Guess MOs from SCF MO coefficient file

 -----------------------------------------------------------------------
  General SCF calculation program by
  Eric Jon Sundstrom, Paul Horn, Yuezhi Mao, Dmitri Zuev, Alec White,
  David Stuck, Shaama M.S., Shane Yost, Joonho Lee, David Small,
  Daniel Levine, Susi Lehtola, Hugh Burton, Evgeny Epifanovsky
 -----------------------------------------------------------------------
 Hartree-Fock
 using 6 threads for integral computing
 -------------------------------------------------------
 OpenMP Integral computing Module                
 Release: version 2.0, May 2017, Q-Chem Inc. Pleasanton 
 -------------------------------------------------------
 A restricted SCF calculation will be
 performed using DIIS
 SCF converges when DIIS error is below 1.0e-08
 ---------------------------------------
  Cycle       Energy         DIIS error
 ---------------------------------------
    1   -7312.5235605058      1.54e-05  
    2   -7312.5235610876      5.91e-06  
    3   -7312.5235611543      4.34e-06  
    4   -7312.5235611955      8.35e-07  
    5   -7312.5235612002      3.20e-07  
    6   -7312.5235612014      1.42e-07  
    7   -7312.5235612017      4.86e-08  
    8   -7312.5235612017      2.15e-08  
    9   -7312.5235612018      7.31e-09  Convergence criterion met
 ---------------------------------------
 SCF time:   CPU 5.41s  wall 1.00s 
 SCF   energy in the final basis set =    -7312.5235612018
 Total energy in the final basis set =    -7312.5235612018


 ------------------------------------------------------------------------------

   CCMAN2: suite of methods based on coupled cluster
           and equation of motion theories.

   Components:
   * libvmm-1.3-trunk
     by Evgeny Epifanovsky, Ilya Kaliman.
   * libtensor-2.5-trunk
     by Evgeny Epifanovsky, Michael Wormit, Dmitry Zuev, Sam Manzer, 
        Ilya Kaliman.
   * libcc-2.5-trunk
     by Evgeny Epifanovsky, Arik Landau, Tomasz Kus, Kirill Khistyaev, 
        Dmitry Zuev, Prashant Manohar, Xintian Feng, Anna Krylov, 
        Matthew Goldey, Alec White, Thomas Jagau, Kaushik Nanda, 
        Anastasia Gunina, Alexander Kunitsa, Joonho Lee.

   CCMAN original authors:
   Anna I. Krylov, C. David Sherrill, Steven R. Gwaltney,
   Edward F. C. Byrd (2000)
   Sergey V. Levchenko, Lyudmila V. Slipchenko, Tao Wang,
   Ana-Maria C. Cristian (2003)
   Piotr A. Pieniazek, C. Melania Oana, Evgeny Epifanovsky (2007)
   Prashant Manohar (2009)

 ------------------------------------------------------------------------------


 Allocating and initializing 30808MB of RAM...
 Calculation will run on 6 cores.


 Alpha MOs, Restricted
 -- Occupied --                  
******* -180.89 -169.69 -169.69 -169.69  -80.01  -37.94  -33.13
  1 A     2 A     3 A     4 A     5 A     6 A     7 A     8 A                  
-33.125 -33.125 -24.315 -24.313 -24.313 -24.307 -24.307 -15.624
  9 A    10 A    11 A    12 A    13 A    14 A    15 A    16 A                  
 -7.552  -7.258  -5.493  -5.479  -5.479  -5.445  -5.445  -5.443
 17 A    18 A    19 A    20 A    21 A    22 A    23 A    24 A                  
 -2.417  -2.411  -2.410  -2.394  -2.394  -1.160  -0.860  -0.746
 25 A    26 A    27 A    28 A    29 A    30 A    31 A    32 A                  
 -0.573  -0.510  -0.476  -0.398  -0.370  -0.364
 33 A    34 A    35 A    36 A    37 A    38 A                                  
 -- Virtual --                   
  0.009   0.032   0.054   0.082   0.092   0.094   0.105   0.188
 39 A    40 A    41 A    42 A    43 A    44 A    45 A    46 A                  
  0.221   0.225   0.242   0.251   0.290   0.327   0.328   0.346
 47 A    48 A    49 A    50 A    51 A    52 A    53 A    54 A                  
  0.389   0.396   0.485   0.521   0.577   0.605   0.608   0.624
 55 A    56 A    57 A    58 A    59 A    60 A    61 A    62 A                  
  0.655   0.812   0.836   0.837   0.907   0.909   1.008   1.077
 63 A    64 A    65 A    66 A    67 A    68 A    69 A    70 A                  
  1.087   1.180   1.318   1.408   1.531   1.554   1.598   1.662
 71 A    72 A    73 A    74 A    75 A    76 A    77 A    78 A                  
  1.684   1.815   1.838   1.936   2.284   2.293   2.434   2.442
 79 A    80 A    81 A    82 A    83 A    84 A    85 A    86 A                  
  2.565   2.899   2.970   4.255   4.277   4.467   4.474   4.484
 87 A    88 A    89 A    90 A    91 A    92 A    93 A    94 A                  
  4.514   4.544   4.733   4.843   6.522   6.536   6.562   7.578
 95 A    96 A    97 A    98 A    99 A   100 A   101 A   102 A                  
 14.747  14.808  14.933  28.939  29.517  29.529  29.547  29.866
103 A   104 A   105 A   106 A   107 A   108 A   109 A   110 A                  
 29.870  29.879  29.895  29.983  36.696 130.577 130.586 130.607
111 A   112 A   113 A   114 A   115 A   116 A   117 A   118 A                  
154.325 166.2001912.244
119 A   120 A   121 A                                                          

 Beta MOs, Restricted
 -- Occupied --                  
******* -180.89 -169.69 -169.69 -169.69  -80.01  -37.94  -33.13
  1 A     2 A     3 A     4 A     5 A     6 A     7 A     8 A                  
-33.125 -33.125 -24.315 -24.313 -24.313 -24.307 -24.307 -15.624
  9 A    10 A    11 A    12 A    13 A    14 A    15 A    16 A                  
 -7.552  -7.258  -5.493  -5.479  -5.479  -5.445  -5.445  -5.443
 17 A    18 A    19 A    20 A    21 A    22 A    23 A    24 A                  
 -2.417  -2.411  -2.410  -2.394  -2.394  -1.160  -0.860  -0.746
 25 A    26 A    27 A    28 A    29 A    30 A    31 A    32 A                  
 -0.573  -0.510  -0.476  -0.398  -0.370  -0.364
 33 A    34 A    35 A    36 A    37 A    38 A                                  
 -- Virtual --                   
  0.009   0.032   0.054   0.082   0.092   0.094   0.105   0.188
 39 A    40 A    41 A    42 A    43 A    44 A    45 A    46 A                  
  0.221   0.225   0.242   0.251   0.290   0.327   0.328   0.346
 47 A    48 A    49 A    50 A    51 A    52 A    53 A    54 A                  
  0.389   0.396   0.485   0.521   0.577   0.605   0.608   0.624
 55 A    56 A    57 A    58 A    59 A    60 A    61 A    62 A                  
  0.655   0.812   0.836   0.837   0.907   0.909   1.008   1.077
 63 A    64 A    65 A    66 A    67 A    68 A    69 A    70 A                  
  1.087   1.180   1.318   1.408   1.531   1.554   1.598   1.662
 71 A    72 A    73 A    74 A    75 A    76 A    77 A    78 A                  
  1.684   1.815   1.838   1.936   2.284   2.293   2.434   2.442
 79 A    80 A    81 A    82 A    83 A    84 A    85 A    86 A                  
  2.565   2.899   2.970   4.255   4.277   4.467   4.474   4.484
 87 A    88 A    89 A    90 A    91 A    92 A    93 A    94 A                  
  4.514   4.544   4.733   4.843   6.522   6.536   6.562   7.578
 95 A    96 A    97 A    98 A    99 A   100 A   101 A   102 A                  
 14.747  14.808  14.933  28.939  29.517  29.529  29.547  29.866
103 A   104 A   105 A   106 A   107 A   108 A   109 A   110 A                  
 29.870  29.879  29.895  29.983  36.696 130.577 130.586 130.607
111 A   112 A   113 A   114 A   115 A   116 A   117 A   118 A                  
154.325 166.2001912.244
119 A   120 A   121 A                                                          

 Occupation and symmetry of molecular orbitals

 Point group: C1 (1 irreducible representation).

                           A     All 
 -------------------------------------
 All molecular orbitals:
  - Alpha                  121   121 
  - Beta                   121   121 
 -------------------------------------
 Alpha orbitals:
  - Frozen occupied        24    24  
  - Active occupied        14    14  
  - Active virtual         83    83  
  - Frozen virtual         0     0   
 -------------------------------------
 Beta orbitals:
  - Frozen occupied        24    24  
  - Active occupied        14    14  
  - Active virtual         83    83  
  - Frozen virtual         0     0   
 -------------------------------------

 Import integrals:   CPU 0.00 s  wall 0.00 s

 Import integrals:   CPU 32.98 s  wall 5.99 s

 MP2 amplitudes:   CPU 0.05 s  wall 0.03 s

Running a double precision version
           CCSD T amplitudes will be solved using DIIS.

           Start     Size      MaxIter   EConv     TConv     
           3         7         100       1.00e-07  1.00e-05  
 ------------------------------------------------------------------------------
           Energy (a.u.)   Ediff      Tdiff       Comment
 ------------------------------------------------------------------------------
         -7313.03280521                           
     1   -7313.02422512   8.58e-03   7.00e-01     
     2   -7313.04476875   2.05e-02   1.10e-01     
     3   -7313.04411307   6.56e-04   4.82e-02     
     4   -7313.04644948   2.34e-03   1.35e-02     Switched to DIIS steps.
     5   -7313.04733646   8.87e-04   1.29e-02     
     6   -7313.04737587   3.94e-05   2.54e-03     
     7   -7313.04738920   1.33e-05   1.48e-03     
     8   -7313.04740062   1.14e-05   6.25e-04     
     9   -7313.04740126   6.40e-07   2.68e-04     
    10   -7313.04740145   1.92e-07   8.98e-05     
    11   -7313.04740129   1.64e-07   4.59e-05     
    12   -7313.04740127   1.80e-08   1.21e-05     
    13   -7313.04740129   1.51e-08   6.97e-06     
 ------------------------------------------------------------------------------
         -7313.04740129                           CCSD T converged.

End of double precision
 SCF energy                 = -7312.52356120
 MP2 energy                 = -7313.03280521
 CCSD correlation energy     =    -0.52384008
 CCSD total energy           = -7313.04740129

 CCSD  T1^2 = 0.0138  T2^2 = 0.2329  Leading amplitudes:

 Amplitude    Orbitals with energies
  0.0369       38 (A) A                  ->    39 (A) A                   
              -0.3635                          0.0094                     
  0.0369       38 (A) B                  ->    39 (A) B                   
              -0.3635                          0.0094                     
  0.0310       36 (A) A                  ->    40 (A) A                   
              -0.3979                          0.0324                     
  0.0310       36 (A) B                  ->    40 (A) B                   
              -0.3979                          0.0324                     

 Amplitude    Orbitals with energies
 -0.0789       35 (A) A      35 (A) B    ->    39 (A) A      39 (A) B     
              -0.4765       -0.4765            0.0094        0.0094       
  0.0789       35 (A) A      35 (A) B    ->    39 (A) B      39 (A) A     
              -0.4765       -0.4765            0.0094        0.0094       
  0.0789       35 (A) B      35 (A) A    ->    39 (A) A      39 (A) B     
              -0.4765       -0.4765            0.0094        0.0094       
 -0.0789       35 (A) B      35 (A) A    ->    39 (A) B      39 (A) A     
              -0.4765       -0.4765            0.0094        0.0094       

 Computing CCSD intemediates for later calculations in double precision
 Finished.

Running a double precision version
           CCSD Lambda amplitudes will be solved using DIIS.
           Start     Size      MaxIter   EConv     LConv     
           3         7         100       1.00e-07  1.00e-05  
 ------------------------------------------------------------------------------
            Enorm      Ldiff       Comment
 ------------------------------------------------------------------------------
     1     5.07e-02   3.96e-02     
     2     1.22e-02   5.27e-03     
     3     5.59e-03   2.44e-03     
     4     3.02e-03   1.24e-03     Switched to DIIS steps.
     5     1.09e-03   8.03e-04     
     6     5.30e-04   2.54e-04     
     7     2.27e-04   8.50e-05     
     8     9.71e-05   1.75e-05     
     9     3.72e-05   3.58e-06     
    10     1.65e-05   4.00e-07     
    11     6.77e-06   6.91e-07     
    12     3.72e-06   7.93e-08     
    13     2.05e-06   5.98e-08     
    14     9.41e-07   1.44e-08     
    15     4.39e-07   5.68e-08     
    16     1.96e-07   8.05e-09     
    17     1.10e-07   1.13e-08     
    18     5.57e-08   1.07e-08     
 ------------------------------------------------------------------------------
                                   CCSD Lambda converged.

 Computing density matrices in double precision...
           Orbital response amplitudes will be solved using DIIS.
           Start     Size      MaxIter   EConv     LConv     
           3         7         100       1.00e-06  1.00e-06  
 ------------------------------------------------------------------------------
            Enorm      Ldiff       Comment
 ------------------------------------------------------------------------------
     1     7.38e-02   1.88e-02     
     2     4.63e-02   9.20e-04     
     3     6.78e-02   9.56e-03     
     4     1.40e-02   1.92e-02     Switched to DIIS steps.
     5     2.54e-03   4.59e-03     
     6     6.96e-04   2.79e-04     
     7     3.40e-04   4.48e-05     
     8     8.09e-05   4.93e-05     
     9     2.26e-05   3.49e-06     
    10     5.54e-06   1.95e-06     
    11     2.53e-06   6.00e-08     
    12     6.23e-07   9.63e-08     
 ------------------------------------------------------------------------------
                                   Orbital response converged.

 Computing density matrices... Done.
 CCSD calculation:   CPU 748.16 s  wall 136.82 s

 Transferring MO TPDM to AO TPDM
 Transferring g2_o1o1o1o1
 Transferring g2_o1o1o1v1
 Transferring g2_o1o1v1v1
 Transferring g2_o1v1o1v1
 Transferring g2_o1v1v1v1
 Transferring g2_v1v1v1v1
 Adding separable TPDM
 Computing TPDM gradient
 --------------------------------------------------------
 2e gradient
  Atom          X               Y               Z
 --------------------------------------------------------
    1        -43.930183        8.235881        0.005185  
    2          9.723596      -18.009865        0.011417  
    3         33.613051        5.136014       -0.020536  
    4          0.593537        4.637970        0.003933  
 --------------------------------------------------------
 --------------------------------------------------------
 Final gradient
  Atom          X               Y               Z
 --------------------------------------------------------
    1        -43.930183        8.235881        0.005185  
    2          9.723596      -18.009865        0.011417  
    3         33.613051        5.136014       -0.020536  
    4          0.593537        4.637970        0.003933  
 --------------------------------------------------------
 Analytic gradient from two-electron contribution:   CPU 172.19 s  wall 36.65 s

 Total ccman2 time:   CPU 957.33 s  wall 180.54 s


 --------------------------------------------------------------

                    Orbital Energies (a.u.)
 --------------------------------------------------------------

 Alpha MOs
 -- Occupied --
********-180.8879-169.6947-169.6935-169.6934 -80.0115 -37.9416 -33.1306
-33.1249 -33.1247 -24.3148 -24.3129 -24.3128 -24.3074 -24.3074 -15.6245
 -7.5521  -7.2580  -5.4930  -5.4792  -5.4789  -5.4452  -5.4446  -5.4433
 -2.4171  -2.4106  -2.4102  -2.3944  -2.3944  -1.1603  -0.8603  -0.7458
 -0.5726  -0.5099  -0.4765  -0.3979  -0.3702  -0.3635
 -- Virtual --
  0.0094   0.0324   0.0541   0.0819   0.0923   0.0941   0.1049   0.1879
  0.2214   0.2248   0.2419   0.2508   0.2897   0.3273   0.3279   0.3462
  0.3885   0.3956   0.4846   0.5211   0.5766   0.6049   0.6084   0.6243
  0.6552   0.8124   0.8355   0.8367   0.9067   0.9085   1.0075   1.0770
  1.0868   1.1800   1.3178   1.4075   1.5313   1.5537   1.5977   1.6623
  1.6845   1.8152   1.8384   1.9362   2.2839   2.2930   2.4339   2.4420
  2.5647   2.8992   2.9698   4.2548   4.2774   4.4667   4.4743   4.4837
  4.5136   4.5442   4.7334   4.8426   6.5221   6.5363   6.5619   7.5782
 14.7467  14.8081  14.9332  28.9390  29.5174  29.5287  29.5466  29.8658
 29.8695  29.8792  29.8947  29.9831  36.6965 130.5771 130.5855 130.6073
154.3250 166.19981912.2442
 --------------------------------------------------------------

          Ground-State Mulliken Net Atomic Charges

     Atom                 Charge (a.u.)
  ----------------------------------------
      1 I                     0.114213
      2 N                    -0.349232
      3 P                     0.334615
      4 H                    -0.099596
  ----------------------------------------
  Sum of atomic charges =    -0.000000

 -----------------------------------------------------------------
                    Cartesian Multipole Moments
 -----------------------------------------------------------------
    Charge (ESU x 10^10)
                -0.0000
    Dipole Moment (Debye)
         X      -0.6896      Y      -1.9217      Z       0.0013
       Tot       2.0417
    Quadrupole Moments (Debye-Ang)
        XX     -43.2433     XY       2.5308     YY     -50.3717
        XZ      -0.0013     YZ      -0.0011     ZZ     -47.5589
    Octopole Moments (Debye-Ang^2)
       XXX      43.5385    XXY     -10.0961    XYY      14.8584
       YYY      -3.5861    XXZ      -0.0111    XYZ       0.0024
       YYZ      -0.0115    XZZ      10.7178    YZZ      -0.9592
       ZZZ      -0.0343
    Hexadecapole Moments (Debye-Ang^3)
      XXXX    -679.4736   XXXY      12.0451   XXYY    -130.3608
      XYYY       1.2958   YYYY    -109.2346   XXXZ       0.1033
      XXYZ      -0.0058   XYYZ       0.0275   YYYZ       0.0031
      XXZZ    -122.1467   XYZZ       0.9346   YYZZ     -28.0758
      XZZZ       0.0859   YZZZ       0.0020   ZZZZ     -65.4096
 -----------------------------------------------------------------
 DrvMan completing analytic gradient of the correlated energy
 Correlated dipole moment
            1
    1  -0.2712992
    2  -0.7560502
    3   0.0005089
 Energy read as -7313.047401287
 Full Analytical Gradient: (in a.u., or Hartree/Bohr)
             1             2             3             4
    1    0.00004687   -0.00021157    0.00019144   -0.00002674
    2   -0.00001527   -0.00009589    0.00003066    0.00008050
    3    0.00002236   -0.00004560    0.00005067   -0.00002743
 Gradient time:  CPU 0.78 s  wall 0.80 s
 ----------------------------------------------------------------
             Standard Nuclear Orientation (Angstroms)
    I     Atom           X                Y                Z
 ----------------------------------------------------------------
    1      I       0.8598442145    -0.0362519441    -0.0000000000
    2      N      -1.0744943573     0.7436461348     0.0000000000
    3      P      -2.4056543700    -0.1197128507    -0.0000000000
    4      H      -1.9644673158    -1.4884771474    -0.0000000000
 ----------------------------------------------------------------
 Nuclear Repulsion Energy =   273.8323035767 hartrees
 There are       38 alpha and       38 beta electrons

                       Distance Matrix (Angstroms)
             I (  1)   N (  2)   P (  3)
   N (  2)  2.085643
   P (  3)  3.266565  1.586624
   H (  4)  3.175798  2.403004  1.438110

 Requested basis set is 6-311++G(d,p)
 There are 48 shells and 121 basis functions
 A cutoff of  1.0D-14 yielded   1053 shell pairs
 There are      7055 function pairs (      7926 Cartesian)
 Smallest overlap matrix eigenvalue = 1.79E-03
 Guess MOs from SCF MO coefficient file

 -----------------------------------------------------------------------
  General SCF calculation program by
  Eric Jon Sundstrom, Paul Horn, Yuezhi Mao, Dmitri Zuev, Alec White,
  David Stuck, Shaama M.S., Shane Yost, Joonho Lee, David Small,
  Daniel Levine, Susi Lehtola, Hugh Burton, Evgeny Epifanovsky
 -----------------------------------------------------------------------
 Hartree-Fock
 using 6 threads for integral computing
 -------------------------------------------------------
 OpenMP Integral computing Module                
 Release: version 2.0, May 2017, Q-Chem Inc. Pleasanton 
 -------------------------------------------------------
 A restricted SCF calculation will be
 performed using DIIS
 SCF converges when DIIS error is below 1.0e-08
 ---------------------------------------
  Cycle       Energy         DIIS error
 ---------------------------------------
    1   -7312.5235577496      9.73e-06  
    2   -7312.5235580422      2.74e-06  
    3   -7312.5235580876      8.83e-07  
    4   -7312.5235580938      5.67e-07  
    5   -7312.5235580955      2.58e-07  
    6   -7312.5235580961      1.03e-07  
    7   -7312.5235580962      3.38e-08  
    8   -7312.5235580963      1.38e-08  
    9   -7312.5235580963      4.74e-09  Convergence criterion met
 ---------------------------------------
 SCF time:   CPU 5.31s  wall 1.00s 
 SCF   energy in the final basis set =    -7312.5235580963
 Total energy in the final basis set =    -7312.5235580963


 ------------------------------------------------------------------------------

   CCMAN2: suite of methods based on coupled cluster
           and equation of motion theories.

   Components:
   * libvmm-1.3-trunk
     by Evgeny Epifanovsky, Ilya Kaliman.
   * libtensor-2.5-trunk
     by Evgeny Epifanovsky, Michael Wormit, Dmitry Zuev, Sam Manzer, 
        Ilya Kaliman.
   * libcc-2.5-trunk
     by Evgeny Epifanovsky, Arik Landau, Tomasz Kus, Kirill Khistyaev, 
        Dmitry Zuev, Prashant Manohar, Xintian Feng, Anna Krylov, 
        Matthew Goldey, Alec White, Thomas Jagau, Kaushik Nanda, 
        Anastasia Gunina, Alexander Kunitsa, Joonho Lee.

   CCMAN original authors:
   Anna I. Krylov, C. David Sherrill, Steven R. Gwaltney,
   Edward F. C. Byrd (2000)
   Sergey V. Levchenko, Lyudmila V. Slipchenko, Tao Wang,
   Ana-Maria C. Cristian (2003)
   Piotr A. Pieniazek, C. Melania Oana, Evgeny Epifanovsky (2007)
   Prashant Manohar (2009)

 ------------------------------------------------------------------------------


 Allocating and initializing 30808MB of RAM...
 Calculation will run on 6 cores.


 Alpha MOs, Restricted
 -- Occupied --                  
******* -180.89 -169.69 -169.69 -169.69  -80.01  -37.94  -33.13
  1 A     2 A     3 A     4 A     5 A     6 A     7 A     8 A                  
-33.125 -33.125 -24.315 -24.313 -24.313 -24.307 -24.307 -15.624
  9 A    10 A    11 A    12 A    13 A    14 A    15 A    16 A                  
 -7.552  -7.258  -5.493  -5.479  -5.479  -5.445  -5.445  -5.443
 17 A    18 A    19 A    20 A    21 A    22 A    23 A    24 A                  
 -2.417  -2.411  -2.410  -2.394  -2.394  -1.160  -0.860  -0.746
 25 A    26 A    27 A    28 A    29 A    30 A    31 A    32 A                  
 -0.573  -0.510  -0.476  -0.398  -0.370  -0.364
 33 A    34 A    35 A    36 A    37 A    38 A                                  
 -- Virtual --                   
  0.009   0.032   0.054   0.082   0.092   0.094   0.105   0.188
 39 A    40 A    41 A    42 A    43 A    44 A    45 A    46 A                  
  0.221   0.225   0.242   0.251   0.290   0.327   0.328   0.346
 47 A    48 A    49 A    50 A    51 A    52 A    53 A    54 A                  
  0.389   0.396   0.485   0.521   0.577   0.605   0.608   0.624
 55 A    56 A    57 A    58 A    59 A    60 A    61 A    62 A                  
  0.655   0.812   0.836   0.837   0.907   0.909   1.008   1.077
 63 A    64 A    65 A    66 A    67 A    68 A    69 A    70 A                  
  1.087   1.180   1.318   1.408   1.531   1.554   1.598   1.662
 71 A    72 A    73 A    74 A    75 A    76 A    77 A    78 A                  
  1.684   1.815   1.838   1.936   2.284   2.293   2.434   2.442
 79 A    80 A    81 A    82 A    83 A    84 A    85 A    86 A                  
  2.565   2.899   2.970   4.255   4.277   4.467   4.474   4.484
 87 A    88 A    89 A    90 A    91 A    92 A    93 A    94 A                  
  4.514   4.544   4.733   4.843   6.522   6.536   6.562   7.578
 95 A    96 A    97 A    98 A    99 A   100 A   101 A   102 A                  
 14.747  14.808  14.933  28.939  29.517  29.529  29.547  29.866
103 A   104 A   105 A   106 A   107 A   108 A   109 A   110 A                  
 29.870  29.879  29.895  29.983  36.696 130.577 130.586 130.607
111 A   112 A   113 A   114 A   115 A   116 A   117 A   118 A                  
154.325 166.2001912.244
119 A   120 A   121 A                                                          

 Beta MOs, Restricted
 -- Occupied --                  
******* -180.89 -169.69 -169.69 -169.69  -80.01  -37.94  -33.13
  1 A     2 A     3 A     4 A     5 A     6 A     7 A     8 A                  
-33.125 -33.125 -24.315 -24.313 -24.313 -24.307 -24.307 -15.624
  9 A    10 A    11 A    12 A    13 A    14 A    15 A    16 A                  
 -7.552  -7.258  -5.493  -5.479  -5.479  -5.445  -5.445  -5.443
 17 A    18 A    19 A    20 A    21 A    22 A    23 A    24 A                  
 -2.417  -2.411  -2.410  -2.394  -2.394  -1.160  -0.860  -0.746
 25 A    26 A    27 A    28 A    29 A    30 A    31 A    32 A                  
 -0.573  -0.510  -0.476  -0.398  -0.370  -0.364
 33 A    34 A    35 A    36 A    37 A    38 A                                  
 -- Virtual --                   
  0.009   0.032   0.054   0.082   0.092   0.094   0.105   0.188
 39 A    40 A    41 A    42 A    43 A    44 A    45 A    46 A                  
  0.221   0.225   0.242   0.251   0.290   0.327   0.328   0.346
 47 A    48 A    49 A    50 A    51 A    52 A    53 A    54 A                  
  0.389   0.396   0.485   0.521   0.577   0.605   0.608   0.624
 55 A    56 A    57 A    58 A    59 A    60 A    61 A    62 A                  
  0.655   0.812   0.836   0.837   0.907   0.909   1.008   1.077
 63 A    64 A    65 A    66 A    67 A    68 A    69 A    70 A                  
  1.087   1.180   1.318   1.408   1.531   1.554   1.598   1.662
 71 A    72 A    73 A    74 A    75 A    76 A    77 A    78 A                  
  1.684   1.815   1.838   1.936   2.284   2.293   2.434   2.442
 79 A    80 A    81 A    82 A    83 A    84 A    85 A    86 A                  
  2.565   2.899   2.970   4.255   4.277   4.467   4.474   4.484
 87 A    88 A    89 A    90 A    91 A    92 A    93 A    94 A                  
  4.514   4.544   4.733   4.843   6.522   6.536   6.562   7.578
 95 A    96 A    97 A    98 A    99 A   100 A   101 A   102 A                  
 14.747  14.808  14.933  28.939  29.517  29.529  29.547  29.866
103 A   104 A   105 A   106 A   107 A   108 A   109 A   110 A                  
 29.870  29.879  29.895  29.983  36.696 130.577 130.586 130.607
111 A   112 A   113 A   114 A   115 A   116 A   117 A   118 A                  
154.325 166.2001912.244
119 A   120 A   121 A                                                          

 Occupation and symmetry of molecular orbitals

 Point group: C1 (1 irreducible representation).

                           A     All 
 -------------------------------------
 All molecular orbitals:
  - Alpha                  121   121 
  - Beta                   121   121 
 -------------------------------------
 Alpha orbitals:
  - Frozen occupied        24    24  
  - Active occupied        14    14  
  - Active virtual         83    83  
  - Frozen virtual         0     0   
 -------------------------------------
 Beta orbitals:
  - Frozen occupied        24    24  
  - Active occupied        14    14  
  - Active virtual         83    83  
  - Frozen virtual         0     0   
 -------------------------------------

 Import integrals:   CPU 0.00 s  wall 0.00 s

 Import integrals:   CPU 31.72 s  wall 5.50 s

 MP2 amplitudes:   CPU 0.05 s  wall 0.03 s

Running a double precision version
           CCSD T amplitudes will be solved using DIIS.

           Start     Size      MaxIter   EConv     TConv     
           3         7         100       1.00e-07  1.00e-05  
 ------------------------------------------------------------------------------
           Energy (a.u.)   Ediff      Tdiff       Comment
 ------------------------------------------------------------------------------
         -7313.03280292                           
     1   -7313.02422516   8.58e-03   7.00e-01     
     2   -7313.04476815   2.05e-02   1.10e-01     
     3   -7313.04411315   6.55e-04   4.82e-02     
     4   -7313.04644955   2.34e-03   1.35e-02     Switched to DIIS steps.
     5   -7313.04733650   8.87e-04   1.29e-02     
     6   -7313.04737590   3.94e-05   2.54e-03     
     7   -7313.04738921   1.33e-05   1.48e-03     
     8   -7313.04740063   1.14e-05   6.25e-04     
     9   -7313.04740127   6.40e-07   2.68e-04     
    10   -7313.04740146   1.92e-07   8.98e-05     
    11   -7313.04740130   1.64e-07   4.59e-05     
    12   -7313.04740128   1.79e-08   1.21e-05     
    13   -7313.04740130   1.51e-08   6.98e-06     
 ------------------------------------------------------------------------------
         -7313.04740130                           CCSD T converged.

End of double precision
 SCF energy                 = -7312.52355810
 MP2 energy                 = -7313.03280292
 CCSD correlation energy     =    -0.52384320
 CCSD total energy           = -7313.04740130

 CCSD  T1^2 = 0.0138  T2^2 = 0.2329  Leading amplitudes:

 Amplitude    Orbitals with energies
 -0.0369       38 (A) A                  ->    39 (A) A                   
              -0.3635                          0.0094                     
 -0.0369       38 (A) B                  ->    39 (A) B                   
              -0.3635                          0.0094                     
 -0.0310       36 (A) A                  ->    40 (A) A                   
              -0.3979                          0.0324                     
 -0.0310       36 (A) B                  ->    40 (A) B                   
              -0.3979                          0.0324                     

 Amplitude    Orbitals with energies
 -0.0789       35 (A) A      35 (A) B    ->    39 (A) A      39 (A) B     
              -0.4765       -0.4765            0.0094        0.0094       
  0.0789       35 (A) A      35 (A) B    ->    39 (A) B      39 (A) A     
              -0.4765       -0.4765            0.0094        0.0094       
  0.0789       35 (A) B      35 (A) A    ->    39 (A) A      39 (A) B     
              -0.4765       -0.4765            0.0094        0.0094       
 -0.0789       35 (A) B      35 (A) A    ->    39 (A) B      39 (A) A     
              -0.4765       -0.4765            0.0094        0.0094       

 Computing CCSD intemediates for later calculations in double precision
 Finished.

Running a double precision version
           CCSD Lambda amplitudes will be solved using DIIS.
           Start     Size      MaxIter   EConv     LConv     
           3         7         100       1.00e-07  1.00e-05  
 ------------------------------------------------------------------------------
            Enorm      Ldiff       Comment
 ------------------------------------------------------------------------------
     1     5.07e-02   3.96e-02     
     2     1.22e-02   5.27e-03     
     3     5.59e-03   2.44e-03     
     4     3.02e-03   1.24e-03     Switched to DIIS steps.
     5     1.09e-03   8.03e-04     
     6     5.30e-04   2.54e-04     
     7     2.27e-04   8.50e-05     
     8     9.71e-05   1.75e-05     
     9     3.72e-05   3.58e-06     
    10     1.65e-05   3.99e-07     
    11     6.78e-06   6.91e-07     
    12     3.72e-06   7.92e-08     
    13     2.05e-06   5.96e-08     
    14     9.41e-07   1.45e-08     
    15     4.39e-07   5.68e-08     
    16     1.96e-07   8.05e-09     
    17     1.10e-07   1.13e-08     
    18     5.57e-08   1.08e-08     
 ------------------------------------------------------------------------------
                                   CCSD Lambda converged.

 Computing density matrices in double precision...
           Orbital response amplitudes will be solved using DIIS.
           Start     Size      MaxIter   EConv     LConv     
           3         7         100       1.00e-06  1.00e-06  
 ------------------------------------------------------------------------------
            Enorm      Ldiff       Comment
 ------------------------------------------------------------------------------
     1     7.38e-02   1.88e-02     
     2     4.63e-02   9.20e-04     
     3     6.78e-02   9.56e-03     
     4     1.40e-02   1.92e-02     Switched to DIIS steps.
     5     2.54e-03   4.59e-03     
     6     6.97e-04   2.79e-04     
     7     3.40e-04   4.48e-05     
     8     8.09e-05   4.93e-05     
     9     2.26e-05   3.50e-06     
    10     5.54e-06   1.95e-06     
    11     2.53e-06   5.97e-08     
    12     6.23e-07   9.70e-08     
 ------------------------------------------------------------------------------
                                   Orbital response converged.

 Computing density matrices... Done.
 CCSD calculation:   CPU 750.25 s  wall 137.03 s

 Transferring MO TPDM to AO TPDM
 Transferring g2_o1o1o1o1
 Transferring g2_o1o1o1v1
 Transferring g2_o1o1v1v1
 Transferring g2_o1v1o1v1
 Transferring g2_o1v1v1v1
 Transferring g2_v1v1v1v1
 Adding separable TPDM
 Computing TPDM gradient
 --------------------------------------------------------
 2e gradient
  Atom          X               Y               Z
 --------------------------------------------------------
    1        -43.931317        8.235763        0.000002  
    2          9.725085      -18.007288       -0.000004  
    3         33.618629        5.133467        0.000003  
    4          0.587603        4.638058       -0.000001  
 --------------------------------------------------------
 --------------------------------------------------------
 Final gradient
  Atom          X               Y               Z
 --------------------------------------------------------
    1        -43.931317        8.235763        0.000002  
    2          9.725085      -18.007288       -0.000004  
    3         33.618629        5.133467        0.000003  
    4          0.587603        4.638058       -0.000001  
 --------------------------------------------------------
 Analytic gradient from two-electron contribution:   CPU 169.63 s  wall 33.60 s

 Total ccman2 time:   CPU 956.03 s  wall 177.28 s


 --------------------------------------------------------------

                    Orbital Energies (a.u.)
 --------------------------------------------------------------

 Alpha MOs
 -- Occupied --
********-180.8879-169.6947-169.6935-169.6934 -80.0115 -37.9416 -33.1306
-33.1249 -33.1247 -24.3148 -24.3129 -24.3128 -24.3074 -24.3074 -15.6245
 -7.5521  -7.2580  -5.4930  -5.4792  -5.4789  -5.4452  -5.4447  -5.4433
 -2.4171  -2.4106  -2.4102  -2.3944  -2.3944  -1.1603  -0.8603  -0.7457
 -0.5725  -0.5099  -0.4765  -0.3979  -0.3702  -0.3635
 -- Virtual --
  0.0094   0.0324   0.0541   0.0819   0.0923   0.0941   0.1049   0.1879
  0.2214   0.2248   0.2419   0.2507   0.2897   0.3273   0.3279   0.3462
  0.3885   0.3956   0.4846   0.5211   0.5766   0.6049   0.6084   0.6243
  0.6552   0.8124   0.8356   0.8366   0.9067   0.9086   1.0075   1.0769
  1.0868   1.1800   1.3178   1.4076   1.5313   1.5538   1.5977   1.6622
  1.6844   1.8152   1.8385   1.9363   2.2835   2.2930   2.4339   2.4421
  2.5647   2.8991   2.9698   4.2548   4.2774   4.4667   4.4743   4.4837
  4.5136   4.5442   4.7334   4.8426   6.5221   6.5363   6.5619   7.5782
 14.7467  14.8081  14.9331  28.9390  29.5174  29.5287  29.5466  29.8658
 29.8695  29.8792  29.8947  29.9831  36.6965 130.5771 130.5856 130.6073
154.3250 166.19971912.2442
 --------------------------------------------------------------

          Ground-State Mulliken Net Atomic Charges

     Atom                 Charge (a.u.)
  ----------------------------------------
      1 I                     0.114281
      2 N                    -0.349210
      3 P                     0.334563
      4 H                    -0.099634
  ----------------------------------------
  Sum of atomic charges =     0.000000

 -----------------------------------------------------------------
                    Cartesian Multipole Moments
 -----------------------------------------------------------------
    Charge (ESU x 10^10)
                -0.0000
    Dipole Moment (Debye)
         X      -0.6900      Y      -1.9209      Z       0.0000
       Tot       2.0410
    Quadrupole Moments (Debye-Ang)
        XX     -43.2398     XY       2.5279     YY     -50.3732
        XZ       0.0000     YZ      -0.0000     ZZ     -47.5593
    Octopole Moments (Debye-Ang^2)
       XXX      43.5228    XXY     -10.0876    XYY      14.8596
       YYY      -3.5841    XXZ       0.0000    XYZ      -0.0000
       YYZ       0.0000    XZZ      10.7174    YZZ      -0.9582
       ZZZ       0.0000
    Hexadecapole Moments (Debye-Ang^3)
      XXXX    -679.3980   XXXY      12.0208   XXYY    -130.3598
      XYYY       1.2934   YYYY    -109.2449   XXXZ       0.0000
      XXYZ      -0.0000   XYYZ      -0.0000   YYYZ      -0.0000
      XXZZ    -122.1426   XYZZ       0.9334   YYZZ     -28.0773
      XZZZ       0.0000   YZZZ      -0.0000   ZZZZ     -65.4100
 -----------------------------------------------------------------
 DrvMan completing analytic gradient of the correlated energy
 Correlated dipole moment
            1
    1  -0.2714563
    2  -0.7557325
    3   0.0000000
 Energy read as -7313.047401298
 Full Analytical Gradient: (in a.u., or Hartree/Bohr)
             1             2             3             4
    1    0.00005822   -0.00021113    0.00008466    0.00006825
    2   -0.00002118   -0.00014740    0.00018072   -0.00001213
    3   -0.00000002    0.00000001   -0.00000000    0.00000001
 Gradient time:  CPU 0.82 s  wall 0.80 s
 ----------------------------------------------------------------
             Standard Nuclear Orientation (Angstroms)
    I     Atom           X                Y                Z
 ----------------------------------------------------------------
    1      I       0.8598442145    -0.0362519441    -0.0000000000
    2      N      -1.0744943573     0.7436461348     0.0000000000
    3      P      -2.4056543700    -0.1197128507    -0.0000000000
    4      H      -1.9664673158    -1.4884771474    -0.0000000000
 ----------------------------------------------------------------
 Nuclear Repulsion Energy =   273.8292354666 hartrees
 There are       38 alpha and       38 beta electrons

                       Distance Matrix (Angstroms)
             I (  1)   N (  2)   P (  3)
   N (  2)  2.085643
   P (  3)  3.266565  1.586624
   H (  4)  3.177577  2.403745  1.437498

 Requested basis set is 6-311++G(d,p)
 There are 48 shells and 121 basis functions
 A cutoff of  1.0D-14 yielded   1053 shell pairs
 There are      7055 function pairs (      7926 Cartesian)
 Smallest overlap matrix eigenvalue = 1.79E-03
 Guess MOs from SCF MO coefficient file

 -----------------------------------------------------------------------
  General SCF calculation program by
  Eric Jon Sundstrom, Paul Horn, Yuezhi Mao, Dmitri Zuev, Alec White,
  David Stuck, Shaama M.S., Shane Yost, Joonho Lee, David Small,
  Daniel Levine, Susi Lehtola, Hugh Burton, Evgeny Epifanovsky
 -----------------------------------------------------------------------
 Hartree-Fock
 using 6 threads for integral computing
 -------------------------------------------------------
 OpenMP Integral computing Module                
 Release: version 2.0, May 2017, Q-Chem Inc. Pleasanton 
 -------------------------------------------------------
 A restricted SCF calculation will be
 performed using DIIS
 SCF converges when DIIS error is below 1.0e-08
 ---------------------------------------
  Cycle       Energy         DIIS error
 ---------------------------------------
    1   -7312.5235640643      8.22e-06  
    2   -7312.5235642339      1.94e-06  
    3   -7312.5235642509      8.06e-07  
    4   -7312.5235642530      5.00e-07  
    5   -7312.5235642539      1.25e-07  
    6   -7312.5235642540      5.69e-08  
    7   -7312.5235642540      2.81e-08  
    8   -7312.5235642540      1.15e-08  
    9   -7312.5235642539      3.41e-09  Convergence criterion met
 ---------------------------------------
 SCF time:   CPU 5.27s  wall 1.00s 
 SCF   energy in the final basis set =    -7312.5235642539
 Total energy in the final basis set =    -7312.5235642539


 ------------------------------------------------------------------------------

   CCMAN2: suite of methods based on coupled cluster
           and equation of motion theories.

   Components:
   * libvmm-1.3-trunk
     by Evgeny Epifanovsky, Ilya Kaliman.
   * libtensor-2.5-trunk
     by Evgeny Epifanovsky, Michael Wormit, Dmitry Zuev, Sam Manzer, 
        Ilya Kaliman.
   * libcc-2.5-trunk
     by Evgeny Epifanovsky, Arik Landau, Tomasz Kus, Kirill Khistyaev, 
        Dmitry Zuev, Prashant Manohar, Xintian Feng, Anna Krylov, 
        Matthew Goldey, Alec White, Thomas Jagau, Kaushik Nanda, 
        Anastasia Gunina, Alexander Kunitsa, Joonho Lee.

   CCMAN original authors:
   Anna I. Krylov, C. David Sherrill, Steven R. Gwaltney,
   Edward F. C. Byrd (2000)
   Sergey V. Levchenko, Lyudmila V. Slipchenko, Tao Wang,
   Ana-Maria C. Cristian (2003)
   Piotr A. Pieniazek, C. Melania Oana, Evgeny Epifanovsky (2007)
   Prashant Manohar (2009)

 ------------------------------------------------------------------------------


 Allocating and initializing 30808MB of RAM...
 Calculation will run on 6 cores.


 Alpha MOs, Restricted
 -- Occupied --                  
******* -180.89 -169.69 -169.69 -169.69  -80.01  -37.94  -33.13
  1 A     2 A     3 A     4 A     5 A     6 A     7 A     8 A                  
-33.125 -33.125 -24.315 -24.313 -24.313 -24.307 -24.307 -15.624
  9 A    10 A    11 A    12 A    13 A    14 A    15 A    16 A                  
 -7.552  -7.258  -5.493  -5.479  -5.479  -5.445  -5.445  -5.443
 17 A    18 A    19 A    20 A    21 A    22 A    23 A    24 A                  
 -2.417  -2.411  -2.410  -2.394  -2.394  -1.160  -0.860  -0.746
 25 A    26 A    27 A    28 A    29 A    30 A    31 A    32 A                  
 -0.573  -0.510  -0.477  -0.398  -0.370  -0.364
 33 A    34 A    35 A    36 A    37 A    38 A                                  
 -- Virtual --                   
  0.009   0.032   0.054   0.082   0.092   0.094   0.105   0.188
 39 A    40 A    41 A    42 A    43 A    44 A    45 A    46 A                  
  0.221   0.225   0.242   0.251   0.290   0.327   0.328   0.346
 47 A    48 A    49 A    50 A    51 A    52 A    53 A    54 A                  
  0.388   0.396   0.485   0.521   0.577   0.605   0.608   0.624
 55 A    56 A    57 A    58 A    59 A    60 A    61 A    62 A                  
  0.655   0.812   0.836   0.837   0.907   0.909   1.008   1.077
 63 A    64 A    65 A    66 A    67 A    68 A    69 A    70 A                  
  1.087   1.180   1.318   1.407   1.531   1.554   1.598   1.662
 71 A    72 A    73 A    74 A    75 A    76 A    77 A    78 A                  
  1.685   1.815   1.838   1.936   2.284   2.293   2.434   2.442
 79 A    80 A    81 A    82 A    83 A    84 A    85 A    86 A                  
  2.565   2.899   2.970   4.255   4.277   4.467   4.474   4.484
 87 A    88 A    89 A    90 A    91 A    92 A    93 A    94 A                  
  4.514   4.544   4.733   4.843   6.522   6.536   6.562   7.578
 95 A    96 A    97 A    98 A    99 A   100 A   101 A   102 A                  
 14.747  14.808  14.933  28.939  29.517  29.529  29.547  29.866
103 A   104 A   105 A   106 A   107 A   108 A   109 A   110 A                  
 29.870  29.879  29.895  29.983  36.696 130.577 130.586 130.607
111 A   112 A   113 A   114 A   115 A   116 A   117 A   118 A                  
154.325 166.2001912.244
119 A   120 A   121 A                                                          

 Beta MOs, Restricted
 -- Occupied --                  
******* -180.89 -169.69 -169.69 -169.69  -80.01  -37.94  -33.13
  1 A     2 A     3 A     4 A     5 A     6 A     7 A     8 A                  
-33.125 -33.125 -24.315 -24.313 -24.313 -24.307 -24.307 -15.624
  9 A    10 A    11 A    12 A    13 A    14 A    15 A    16 A                  
 -7.552  -7.258  -5.493  -5.479  -5.479  -5.445  -5.445  -5.443
 17 A    18 A    19 A    20 A    21 A    22 A    23 A    24 A                  
 -2.417  -2.411  -2.410  -2.394  -2.394  -1.160  -0.860  -0.746
 25 A    26 A    27 A    28 A    29 A    30 A    31 A    32 A                  
 -0.573  -0.510  -0.477  -0.398  -0.370  -0.364
 33 A    34 A    35 A    36 A    37 A    38 A                                  
 -- Virtual --                   
  0.009   0.032   0.054   0.082   0.092   0.094   0.105   0.188
 39 A    40 A    41 A    42 A    43 A    44 A    45 A    46 A                  
  0.221   0.225   0.242   0.251   0.290   0.327   0.328   0.346
 47 A    48 A    49 A    50 A    51 A    52 A    53 A    54 A                  
  0.388   0.396   0.485   0.521   0.577   0.605   0.608   0.624
 55 A    56 A    57 A    58 A    59 A    60 A    61 A    62 A                  
  0.655   0.812   0.836   0.837   0.907   0.909   1.008   1.077
 63 A    64 A    65 A    66 A    67 A    68 A    69 A    70 A                  
  1.087   1.180   1.318   1.407   1.531   1.554   1.598   1.662
 71 A    72 A    73 A    74 A    75 A    76 A    77 A    78 A                  
  1.685   1.815   1.838   1.936   2.284   2.293   2.434   2.442
 79 A    80 A    81 A    82 A    83 A    84 A    85 A    86 A                  
  2.565   2.899   2.970   4.255   4.277   4.467   4.474   4.484
 87 A    88 A    89 A    90 A    91 A    92 A    93 A    94 A                  
  4.514   4.544   4.733   4.843   6.522   6.536   6.562   7.578
 95 A    96 A    97 A    98 A    99 A   100 A   101 A   102 A                  
 14.747  14.808  14.933  28.939  29.517  29.529  29.547  29.866
103 A   104 A   105 A   106 A   107 A   108 A   109 A   110 A                  
 29.870  29.879  29.895  29.983  36.696 130.577 130.586 130.607
111 A   112 A   113 A   114 A   115 A   116 A   117 A   118 A                  
154.325 166.2001912.244
119 A   120 A   121 A                                                          

 Occupation and symmetry of molecular orbitals

 Point group: C1 (1 irreducible representation).

                           A     All 
 -------------------------------------
 All molecular orbitals:
  - Alpha                  121   121 
  - Beta                   121   121 
 -------------------------------------
 Alpha orbitals:
  - Frozen occupied        24    24  
  - Active occupied        14    14  
  - Active virtual         83    83  
  - Frozen virtual         0     0   
 -------------------------------------
 Beta orbitals:
  - Frozen occupied        24    24  
  - Active occupied        14    14  
  - Active virtual         83    83  
  - Frozen virtual         0     0   
 -------------------------------------

 Import integrals:   CPU 0.00 s  wall 0.00 s

 Import integrals:   CPU 31.57 s  wall 5.48 s

 MP2 amplitudes:   CPU 0.05 s  wall 0.03 s

Running a double precision version
           CCSD T amplitudes will be solved using DIIS.

           Start     Size      MaxIter   EConv     TConv     
           3         7         100       1.00e-07  1.00e-05  
 ------------------------------------------------------------------------------
           Energy (a.u.)   Ediff      Tdiff       Comment
 ------------------------------------------------------------------------------
         -7313.03280742                           
     1   -7313.02422500   8.58e-03   7.00e-01     
     2   -7313.04476927   2.05e-02   1.10e-01     
     3   -7313.04411292   6.56e-04   4.82e-02     
     4   -7313.04644934   2.34e-03   1.35e-02     Switched to DIIS steps.
     5   -7313.04733635   8.87e-04   1.29e-02     
     6   -7313.04737577   3.94e-05   2.54e-03     
     7   -7313.04738910   1.33e-05   1.48e-03     
     8   -7313.04740053   1.14e-05   6.25e-04     
     9   -7313.04740117   6.40e-07   2.68e-04     
    10   -7313.04740137   1.91e-07   8.97e-05     
    11   -7313.04740120   1.64e-07   4.59e-05     
    12   -7313.04740118   1.81e-08   1.21e-05     
    13   -7313.04740120   1.51e-08   6.96e-06     
 ------------------------------------------------------------------------------
         -7313.04740120                           CCSD T converged.

End of double precision
 SCF energy                 = -7312.52356425
 MP2 energy                 = -7313.03280742
 CCSD correlation energy     =    -0.52383694
 CCSD total energy           = -7313.04740120

 CCSD  T1^2 = 0.0138  T2^2 = 0.2329  Leading amplitudes:

 Amplitude    Orbitals with energies
 -0.0369       38 (A) A                  ->    39 (A) A                   
              -0.3635                          0.0094                     
 -0.0369       38 (A) B                  ->    39 (A) B                   
              -0.3635                          0.0094                     
  0.0311       36 (A) A                  ->    40 (A) A                   
              -0.3979                          0.0324                     
  0.0311       36 (A) B                  ->    40 (A) B                   
              -0.3979                          0.0324                     

 Amplitude    Orbitals with energies
 -0.0789       35 (A) A      35 (A) B    ->    39 (A) A      39 (A) B     
              -0.4765       -0.4765            0.0094        0.0094       
  0.0789       35 (A) A      35 (A) B    ->    39 (A) B      39 (A) A     
              -0.4765       -0.4765            0.0094        0.0094       
  0.0789       35 (A) B      35 (A) A    ->    39 (A) A      39 (A) B     
              -0.4765       -0.4765            0.0094        0.0094       
 -0.0789       35 (A) B      35 (A) A    ->    39 (A) B      39 (A) A     
              -0.4765       -0.4765            0.0094        0.0094       

 Computing CCSD intemediates for later calculations in double precision
 Finished.

Running a double precision version
           CCSD Lambda amplitudes will be solved using DIIS.
           Start     Size      MaxIter   EConv     LConv     
           3         7         100       1.00e-07  1.00e-05  
 ------------------------------------------------------------------------------
            Enorm      Ldiff       Comment
 ------------------------------------------------------------------------------
     1     5.07e-02   3.96e-02     
     2     1.22e-02   5.27e-03     
     3     5.59e-03   2.44e-03     
     4     3.02e-03   1.24e-03     Switched to DIIS steps.
     5     1.09e-03   8.03e-04     
     6     5.30e-04   2.54e-04     
     7     2.27e-04   8.50e-05     
     8     9.71e-05   1.75e-05     
     9     3.72e-05   3.59e-06     
    10     1.65e-05   4.00e-07     
    11     6.77e-06   6.90e-07     
    12     3.72e-06   7.94e-08     
    13     2.05e-06   6.00e-08     
    14     9.41e-07   1.42e-08     
    15     4.39e-07   5.68e-08     
    16     1.95e-07   8.05e-09     
    17     1.10e-07   1.13e-08     
    18     5.57e-08   1.07e-08     
 ------------------------------------------------------------------------------
                                   CCSD Lambda converged.

 Computing density matrices in double precision...
           Orbital response amplitudes will be solved using DIIS.
           Start     Size      MaxIter   EConv     LConv     
           3         7         100       1.00e-06  1.00e-06  
 ------------------------------------------------------------------------------
            Enorm      Ldiff       Comment
 ------------------------------------------------------------------------------
     1     7.38e-02   1.88e-02     
     2     4.63e-02   9.22e-04     
     3     6.78e-02   9.56e-03     
     4     1.40e-02   1.92e-02     Switched to DIIS steps.
     5     2.54e-03   4.59e-03     
     6     6.96e-04   2.79e-04     
     7     3.40e-04   4.48e-05     
     8     8.08e-05   4.93e-05     
     9     2.26e-05   3.47e-06     
    10     5.54e-06   1.95e-06     
    11     2.53e-06   6.01e-08     
    12     6.24e-07   9.55e-08     
 ------------------------------------------------------------------------------
                                   Orbital response converged.

 Computing density matrices... Done.
 CCSD calculation:   CPU 748.76 s  wall 136.72 s

 Transferring MO TPDM to AO TPDM
 Transferring g2_o1o1o1o1
 Transferring g2_o1o1o1v1
 Transferring g2_o1o1v1v1
 Transferring g2_o1v1o1v1
 Transferring g2_o1v1v1v1
 Transferring g2_v1v1v1v1
 Adding separable TPDM
 Computing TPDM gradient
 --------------------------------------------------------
 2e gradient
  Atom          X               Y               Z
 --------------------------------------------------------
    1        -43.929056        8.236001       -0.000000  
    2          9.722096      -18.012459       -0.000000  
    3         33.607486        5.138582        0.000000  
    4          0.599474        4.637876       -0.000000  
 --------------------------------------------------------
 --------------------------------------------------------
 Final gradient
  Atom          X               Y               Z
 --------------------------------------------------------
    1        -43.929056        8.236001       -0.000000  
    2          9.722096      -18.012459       -0.000000  
    3         33.607486        5.138582        0.000000  
    4          0.599474        4.637876       -0.000000  
 --------------------------------------------------------
 Analytic gradient from two-electron contribution:   CPU 171.29 s  wall 34.74 s

 Total ccman2 time:   CPU 956.50 s  wall 178.12 s


 --------------------------------------------------------------

                    Orbital Energies (a.u.)
 --------------------------------------------------------------

 Alpha MOs
 -- Occupied --
********-180.8879-169.6947-169.6935-169.6934 -80.0115 -37.9416 -33.1306
-33.1249 -33.1247 -24.3148 -24.3129 -24.3128 -24.3074 -24.3074 -15.6245
 -7.5521  -7.2580  -5.4930  -5.4792  -5.4789  -5.4452  -5.4446  -5.4433
 -2.4171  -2.4106  -2.4102  -2.3944  -2.3944  -1.1603  -0.8603  -0.7459
 -0.5726  -0.5099  -0.4765  -0.3979  -0.3702  -0.3635
 -- Virtual --
  0.0094   0.0324   0.0541   0.0819   0.0923   0.0941   0.1049   0.1880
  0.2214   0.2248   0.2419   0.2508   0.2897   0.3273   0.3279   0.3462
  0.3885   0.3956   0.4846   0.5212   0.5766   0.6049   0.6084   0.6243
  0.6552   0.8124   0.8355   0.8367   0.9067   0.9085   1.0075   1.0770
  1.0867   1.1800   1.3178   1.4075   1.5313   1.5537   1.5977   1.6624
  1.6846   1.8152   1.8384   1.9362   2.2842   2.2929   2.4339   2.4420
  2.5647   2.8993   2.9698   4.2548   4.2774   4.4667   4.4743   4.4837
  4.5136   4.5442   4.7334   4.8426   6.5221   6.5363   6.5619   7.5783
 14.7467  14.8082  14.9332  28.9390  29.5174  29.5287  29.5466  29.8658
 29.8695  29.8792  29.8947  29.9831  36.6964 130.5771 130.5855 130.6073
154.3250 166.19991912.2442
 --------------------------------------------------------------

          Ground-State Mulliken Net Atomic Charges

     Atom                 Charge (a.u.)
  ----------------------------------------
      1 I                     0.114145
      2 N                    -0.349254
      3 P                     0.334667
      4 H                    -0.099558
  ----------------------------------------
  Sum of atomic charges =    -0.000000

 -----------------------------------------------------------------
                    Cartesian Multipole Moments
 -----------------------------------------------------------------
    Charge (ESU x 10^10)
                -0.0000
    Dipole Moment (Debye)
         X      -0.6892      Y      -1.9225      Z      -0.0000
       Tot       2.0423
    Quadrupole Moments (Debye-Ang)
        XX     -43.2469     XY       2.5338     YY     -50.3703
        XZ       0.0000     YZ      -0.0000     ZZ     -47.5586
    Octopole Moments (Debye-Ang^2)
       XXX      43.5543    XXY     -10.1046    XYY      14.8572
       YYY      -3.5881    XXZ      -0.0000    XYZ       0.0000
       YYZ       0.0000    XZZ      10.7182    YZZ      -0.9602
       ZZZ       0.0000
    Hexadecapole Moments (Debye-Ang^3)
      XXXX    -679.5494   XXXY      12.0695   XXYY    -130.3618
      XYYY       1.2982   YYYY    -109.2242   XXXZ       0.0000
      XXYZ      -0.0000   XYYZ      -0.0000   YYYZ      -0.0000
      XXZZ    -122.1507   XYZZ       0.9358   YYZZ     -28.0742
      XZZZ       0.0000   YZZZ      -0.0000   ZZZZ     -65.4089
 -----------------------------------------------------------------
 DrvMan completing analytic gradient of the correlated energy
 Correlated dipole moment
            1
    1  -0.2711421
    2  -0.7563682
    3  -0.0000000
 Energy read as -7313.047401198
 Full Analytical Gradient: (in a.u., or Hartree/Bohr)
             1             2             3             4
    1    0.00003548   -0.00021243    0.00029866   -0.00012171
    2   -0.00000938   -0.00004451   -0.00011952    0.00017341
    3    0.00000000   -0.00000000   -0.00000000    0.00000000
 Gradient time:  CPU 0.77 s  wall 0.78 s
 ----------------------------------------------------------------
             Standard Nuclear Orientation (Angstroms)
    I     Atom           X                Y                Z
 ----------------------------------------------------------------
    1      I       0.8598442145    -0.0362519441    -0.0000000000
    2      N      -1.0744943573     0.7436461348     0.0000000000
    3      P      -2.4056543700    -0.1197128507    -0.0000000000
    4      H      -1.9654673158    -1.4874771474    -0.0000000000
 ----------------------------------------------------------------
 Nuclear Repulsion Energy =   273.8362937311 hartrees
 There are       38 alpha and       38 beta electrons

                       Distance Matrix (Angstroms)
             I (  1)   N (  2)   P (  3)
   N (  2)  2.085643
   P (  3)  3.266565  1.586624
   H (  4)  3.176230  2.402445  1.436852

 Requested basis set is 6-311++G(d,p)
 There are 48 shells and 121 basis functions
 A cutoff of  1.0D-14 yielded   1053 shell pairs
 There are      7055 function pairs (      7926 Cartesian)
 Smallest overlap matrix eigenvalue = 1.79E-03
 Guess MOs from SCF MO coefficient file

 -----------------------------------------------------------------------
  General SCF calculation program by
  Eric Jon Sundstrom, Paul Horn, Yuezhi Mao, Dmitri Zuev, Alec White,
  David Stuck, Shaama M.S., Shane Yost, Joonho Lee, David Small,
  Daniel Levine, Susi Lehtola, Hugh Burton, Evgeny Epifanovsky
 -----------------------------------------------------------------------
 Hartree-Fock
 using 6 threads for integral computing
 -------------------------------------------------------
 OpenMP Integral computing Module                
 Release: version 2.0, May 2017, Q-Chem Inc. Pleasanton 
 -------------------------------------------------------
 A restricted SCF calculation will be
 performed using DIIS
 SCF converges when DIIS error is below 1.0e-08
 ---------------------------------------
  Cycle       Energy         DIIS error
 ---------------------------------------
    1   -7312.5235695328      6.38e-06  
    2   -7312.5235696233      1.73e-06  
    3   -7312.5235696303      1.26e-06  
    4   -7312.5235696336      3.47e-07  
    5   -7312.5235696341      9.97e-08  
    6   -7312.5235696341      4.63e-08  
    7   -7312.5235696342      1.89e-08  
    8   -7312.5235696341      6.96e-09  Convergence criterion met
 ---------------------------------------
 SCF time:   CPU 4.63s  wall 1.00s 
 SCF   energy in the final basis set =    -7312.5235696341
 Total energy in the final basis set =    -7312.5235696341


 ------------------------------------------------------------------------------

   CCMAN2: suite of methods based on coupled cluster
           and equation of motion theories.

   Components:
   * libvmm-1.3-trunk
     by Evgeny Epifanovsky, Ilya Kaliman.
   * libtensor-2.5-trunk
     by Evgeny Epifanovsky, Michael Wormit, Dmitry Zuev, Sam Manzer, 
        Ilya Kaliman.
   * libcc-2.5-trunk
     by Evgeny Epifanovsky, Arik Landau, Tomasz Kus, Kirill Khistyaev, 
        Dmitry Zuev, Prashant Manohar, Xintian Feng, Anna Krylov, 
        Matthew Goldey, Alec White, Thomas Jagau, Kaushik Nanda, 
        Anastasia Gunina, Alexander Kunitsa, Joonho Lee.

   CCMAN original authors:
   Anna I. Krylov, C. David Sherrill, Steven R. Gwaltney,
   Edward F. C. Byrd (2000)
   Sergey V. Levchenko, Lyudmila V. Slipchenko, Tao Wang,
   Ana-Maria C. Cristian (2003)
   Piotr A. Pieniazek, C. Melania Oana, Evgeny Epifanovsky (2007)
   Prashant Manohar (2009)

 ------------------------------------------------------------------------------


 Allocating and initializing 30808MB of RAM...
 Calculation will run on 6 cores.


 Alpha MOs, Restricted
 -- Occupied --                  
******* -180.89 -169.69 -169.69 -169.69  -80.01  -37.94  -33.13
  1 A     2 A     3 A     4 A     5 A     6 A     7 A     8 A                  
-33.125 -33.125 -24.315 -24.313 -24.313 -24.307 -24.307 -15.624
  9 A    10 A    11 A    12 A    13 A    14 A    15 A    16 A                  
 -7.552  -7.258  -5.493  -5.479  -5.479  -5.445  -5.445  -5.443
 17 A    18 A    19 A    20 A    21 A    22 A    23 A    24 A                  
 -2.417  -2.411  -2.410  -2.394  -2.394  -1.160  -0.860  -0.746
 25 A    26 A    27 A    28 A    29 A    30 A    31 A    32 A                  
 -0.573  -0.510  -0.476  -0.398  -0.370  -0.364
 33 A    34 A    35 A    36 A    37 A    38 A                                  
 -- Virtual --                   
  0.009   0.032   0.054   0.082   0.092   0.094   0.105   0.188
 39 A    40 A    41 A    42 A    43 A    44 A    45 A    46 A                  
  0.221   0.225   0.242   0.251   0.290   0.327   0.328   0.346
 47 A    48 A    49 A    50 A    51 A    52 A    53 A    54 A                  
  0.388   0.396   0.485   0.521   0.577   0.605   0.608   0.624
 55 A    56 A    57 A    58 A    59 A    60 A    61 A    62 A                  
  0.655   0.812   0.835   0.837   0.907   0.909   1.008   1.077
 63 A    64 A    65 A    66 A    67 A    68 A    69 A    70 A                  
  1.087   1.180   1.318   1.408   1.531   1.554   1.598   1.663
 71 A    72 A    73 A    74 A    75 A    76 A    77 A    78 A                  
  1.685   1.815   1.838   1.936   2.285   2.293   2.434   2.442
 79 A    80 A    81 A    82 A    83 A    84 A    85 A    86 A                  
  2.565   2.899   2.970   4.255   4.277   4.467   4.474   4.484
 87 A    88 A    89 A    90 A    91 A    92 A    93 A    94 A                  
  4.514   4.544   4.733   4.843   6.522   6.536   6.562   7.578
 95 A    96 A    97 A    98 A    99 A   100 A   101 A   102 A                  
 14.747  14.808  14.933  28.939  29.517  29.529  29.547  29.866
103 A   104 A   105 A   106 A   107 A   108 A   109 A   110 A                  
 29.870  29.879  29.895  29.983  36.696 130.577 130.586 130.607
111 A   112 A   113 A   114 A   115 A   116 A   117 A   118 A                  
154.325 166.2001912.244
119 A   120 A   121 A                                                          

 Beta MOs, Restricted
 -- Occupied --                  
******* -180.89 -169.69 -169.69 -169.69  -80.01  -37.94  -33.13
  1 A     2 A     3 A     4 A     5 A     6 A     7 A     8 A                  
-33.125 -33.125 -24.315 -24.313 -24.313 -24.307 -24.307 -15.624
  9 A    10 A    11 A    12 A    13 A    14 A    15 A    16 A                  
 -7.552  -7.258  -5.493  -5.479  -5.479  -5.445  -5.445  -5.443
 17 A    18 A    19 A    20 A    21 A    22 A    23 A    24 A                  
 -2.417  -2.411  -2.410  -2.394  -2.394  -1.160  -0.860  -0.746
 25 A    26 A    27 A    28 A    29 A    30 A    31 A    32 A                  
 -0.573  -0.510  -0.476  -0.398  -0.370  -0.364
 33 A    34 A    35 A    36 A    37 A    38 A                                  
 -- Virtual --                   
  0.009   0.032   0.054   0.082   0.092   0.094   0.105   0.188
 39 A    40 A    41 A    42 A    43 A    44 A    45 A    46 A                  
  0.221   0.225   0.242   0.251   0.290   0.327   0.328   0.346
 47 A    48 A    49 A    50 A    51 A    52 A    53 A    54 A                  
  0.388   0.396   0.485   0.521   0.577   0.605   0.608   0.624
 55 A    56 A    57 A    58 A    59 A    60 A    61 A    62 A                  
  0.655   0.812   0.835   0.837   0.907   0.909   1.008   1.077
 63 A    64 A    65 A    66 A    67 A    68 A    69 A    70 A                  
  1.087   1.180   1.318   1.408   1.531   1.554   1.598   1.663
 71 A    72 A    73 A    74 A    75 A    76 A    77 A    78 A                  
  1.685   1.815   1.838   1.936   2.285   2.293   2.434   2.442
 79 A    80 A    81 A    82 A    83 A    84 A    85 A    86 A                  
  2.565   2.899   2.970   4.255   4.277   4.467   4.474   4.484
 87 A    88 A    89 A    90 A    91 A    92 A    93 A    94 A                  
  4.514   4.544   4.733   4.843   6.522   6.536   6.562   7.578
 95 A    96 A    97 A    98 A    99 A   100 A   101 A   102 A                  
 14.747  14.808  14.933  28.939  29.517  29.529  29.547  29.866
103 A   104 A   105 A   106 A   107 A   108 A   109 A   110 A                  
 29.870  29.879  29.895  29.983  36.696 130.577 130.586 130.607
111 A   112 A   113 A   114 A   115 A   116 A   117 A   118 A                  
154.325 166.2001912.244
119 A   120 A   121 A                                                          

 Occupation and symmetry of molecular orbitals

 Point group: C1 (1 irreducible representation).

                           A     All 
 -------------------------------------
 All molecular orbitals:
  - Alpha                  121   121 
  - Beta                   121   121 
 -------------------------------------
 Alpha orbitals:
  - Frozen occupied        24    24  
  - Active occupied        14    14  
  - Active virtual         83    83  
  - Frozen virtual         0     0   
 -------------------------------------
 Beta orbitals:
  - Frozen occupied        24    24  
  - Active occupied        14    14  
  - Active virtual         83    83  
  - Frozen virtual         0     0   
 -------------------------------------

 Import integrals:   CPU 0.00 s  wall 0.00 s

 Import integrals:   CPU 31.74 s  wall 5.52 s

 MP2 amplitudes:   CPU 0.05 s  wall 0.03 s

Running a double precision version
           CCSD T amplitudes will be solved using DIIS.

           Start     Size      MaxIter   EConv     TConv     
           3         7         100       1.00e-07  1.00e-05  
 ------------------------------------------------------------------------------
           Energy (a.u.)   Ediff      Tdiff       Comment
 ------------------------------------------------------------------------------
         -7313.03280505                           
     1   -7313.02422850   8.58e-03   7.00e-01     
     2   -7313.04476886   2.05e-02   1.10e-01     
     3   -7313.04411359   6.55e-04   4.82e-02     
     4   -7313.04644944   2.34e-03   1.35e-02     Switched to DIIS steps.
     5   -7313.04733608   8.87e-04   1.29e-02     
     6   -7313.04737545   3.94e-05   2.54e-03     
     7   -7313.04738877   1.33e-05   1.48e-03     
     8   -7313.04740020   1.14e-05   6.25e-04     
     9   -7313.04740084   6.39e-07   2.68e-04     
    10   -7313.04740103   1.92e-07   8.97e-05     
    11   -7313.04740087   1.65e-07   4.59e-05     
    12   -7313.04740085   1.78e-08   1.21e-05     
    13   -7313.04740086   1.51e-08   6.98e-06     
 ------------------------------------------------------------------------------
         -7313.04740086                           CCSD T converged.

End of double precision
 SCF energy                 = -7312.52356963
 MP2 energy                 = -7313.03280505
 CCSD correlation energy     =    -0.52383123
 CCSD total energy           = -7313.04740086

 CCSD  T1^2 = 0.0138  T2^2 = 0.2329  Leading amplitudes:

 Amplitude    Orbitals with energies
 -0.0369       38 (A) A                  ->    39 (A) A                   
              -0.3635                          0.0094                     
 -0.0369       38 (A) B                  ->    39 (A) B                   
              -0.3635                          0.0094                     
  0.0311       36 (A) A                  ->    40 (A) A                   
              -0.3979                          0.0324                     
  0.0311       36 (A) B                  ->    40 (A) B                   
              -0.3979                          0.0324                     

 Amplitude    Orbitals with energies
 -0.0789       35 (A) A      35 (A) B    ->    39 (A) A      39 (A) B     
              -0.4765       -0.4765            0.0094        0.0094       
  0.0789       35 (A) A      35 (A) B    ->    39 (A) B      39 (A) A     
              -0.4765       -0.4765            0.0094        0.0094       
  0.0789       35 (A) B      35 (A) A    ->    39 (A) A      39 (A) B     
              -0.4765       -0.4765            0.0094        0.0094       
 -0.0789       35 (A) B      35 (A) A    ->    39 (A) B      39 (A) A     
              -0.4765       -0.4765            0.0094        0.0094       

 Computing CCSD intemediates for later calculations in double precision
 Finished.

Running a double precision version
           CCSD Lambda amplitudes will be solved using DIIS.
           Start     Size      MaxIter   EConv     LConv     
           3         7         100       1.00e-07  1.00e-05  
 ------------------------------------------------------------------------------
            Enorm      Ldiff       Comment
 ------------------------------------------------------------------------------
     1     5.07e-02   3.96e-02     
     2     1.22e-02   5.26e-03     
     3     5.59e-03   2.44e-03     
     4     3.01e-03   1.24e-03     Switched to DIIS steps.
     5     1.09e-03   8.03e-04     
     6     5.30e-04   2.54e-04     
     7     2.27e-04   8.50e-05     
     8     9.71e-05   1.75e-05     
     9     3.72e-05   3.58e-06     
    10     1.65e-05   3.97e-07     
    11     6.78e-06   6.89e-07     
    12     3.73e-06   8.01e-08     
    13     2.05e-06   6.00e-08     
    14     9.41e-07   1.42e-08     
    15     4.39e-07   5.69e-08     
    16     1.96e-07   8.09e-09     
    17     1.10e-07   1.13e-08     
    18     5.57e-08   1.08e-08     
 ------------------------------------------------------------------------------
                                   CCSD Lambda converged.

 Computing density matrices in double precision...
           Orbital response amplitudes will be solved using DIIS.
           Start     Size      MaxIter   EConv     LConv     
           3         7         100       1.00e-06  1.00e-06  
 ------------------------------------------------------------------------------
            Enorm      Ldiff       Comment
 ------------------------------------------------------------------------------
     1     7.38e-02   1.88e-02     
     2     4.63e-02   9.44e-04     
     3     6.79e-02   9.57e-03     
     4     1.40e-02   1.92e-02     Switched to DIIS steps.
     5     2.54e-03   4.59e-03     
     6     6.96e-04   2.79e-04     
     7     3.40e-04   4.49e-05     
     8     8.06e-05   4.92e-05     
     9     2.26e-05   3.45e-06     
    10     5.53e-06   1.95e-06     
    11     2.53e-06   5.88e-08     
    12     6.23e-07   9.55e-08     
 ------------------------------------------------------------------------------
                                   Orbital response converged.

 Computing density matrices... Done.
 CCSD calculation:   CPU 749.73 s  wall 136.74 s

 Transferring MO TPDM to AO TPDM
 Transferring g2_o1o1o1o1
 Transferring g2_o1o1o1v1
 Transferring g2_o1o1v1v1
 Transferring g2_o1v1o1v1
 Transferring g2_o1v1v1v1
 Transferring g2_v1v1v1v1
 Adding separable TPDM
 Computing TPDM gradient
 --------------------------------------------------------
 2e gradient
  Atom          X               Y               Z
 --------------------------------------------------------
    1        -43.930485        8.235569        0.000000  
    2          9.723039      -18.009037       -0.000000  
    3         33.613778        5.137122        0.000000  
    4          0.593668        4.636345       -0.000000  
 --------------------------------------------------------
 --------------------------------------------------------
 Final gradient
  Atom          X               Y               Z
 --------------------------------------------------------
    1        -43.930485        8.235569        0.000000  
    2          9.723039      -18.009037       -0.000000  
    3         33.613778        5.137122        0.000000  
    4          0.593668        4.636345       -0.000000  
 --------------------------------------------------------
 Analytic gradient from two-electron contribution:   CPU 170.66 s  wall 33.90 s

 Total ccman2 time:   CPU 956.75 s  wall 177.39 s


 --------------------------------------------------------------

                    Orbital Energies (a.u.)
 --------------------------------------------------------------

 Alpha MOs
 -- Occupied --
********-180.8879-169.6947-169.6935-169.6934 -80.0114 -37.9415 -33.1306
-33.1249 -33.1247 -24.3148 -24.3129 -24.3127 -24.3074 -24.3074 -15.6245
 -7.5520  -7.2580  -5.4930  -5.4792  -5.4789  -5.4452  -5.4446  -5.4433
 -2.4170  -2.4105  -2.4102  -2.3944  -2.3944  -1.1603  -0.8603  -0.7460
 -0.5726  -0.5099  -0.4765  -0.3979  -0.3702  -0.3635
 -- Virtual --
  0.0094   0.0324   0.0541   0.0819   0.0923   0.0941   0.1049   0.1880
  0.2214   0.2249   0.2419   0.2508   0.2897   0.3273   0.3279   0.3462
  0.3884   0.3956   0.4846   0.5212   0.5766   0.6049   0.6084   0.6244
  0.6553   0.8125   0.8355   0.8366   0.9067   0.9086   1.0076   1.0773
  1.0868   1.1800   1.3179   1.4076   1.5313   1.5538   1.5977   1.6626
  1.6847   1.8152   1.8382   1.9363   2.2848   2.2930   2.4339   2.4423
  2.5648   2.8993   2.9699   4.2548   4.2774   4.4668   4.4743   4.4837
  4.5136   4.5442   4.7334   4.8426   6.5221   6.5363   6.5619   7.5785
 14.7468  14.8084  14.9332  28.9390  29.5174  29.5287  29.5466  29.8658
 29.8695  29.8792  29.8947  29.9832  36.6965 130.5771 130.5856 130.6073
154.3250 166.20021912.2442
 --------------------------------------------------------------

          Ground-State Mulliken Net Atomic Charges

     Atom                 Charge (a.u.)
  ----------------------------------------
      1 I                     0.114153
      2 N                    -0.349364
      3 P                     0.334771
      4 H                    -0.099560
  ----------------------------------------
  Sum of atomic charges =     0.000000

 -----------------------------------------------------------------
                    Cartesian Multipole Moments
 -----------------------------------------------------------------
    Charge (ESU x 10^10)
                 0.0000
    Dipole Moment (Debye)
         X      -0.6900      Y      -1.9232      Z      -0.0000
       Tot       2.0432
    Quadrupole Moments (Debye-Ang)
        XX     -43.2441     XY       2.5344     YY     -50.3690
        XZ       0.0000     YZ      -0.0000     ZZ     -47.5583
    Octopole Moments (Debye-Ang^2)
       XXX      43.5407    XXY     -10.1047    XYY      14.8513
       YYY      -3.5977    XXZ       0.0000    XYZ       0.0000
       YYZ       0.0000    XZZ      10.7164    YZZ      -0.9620
       ZZZ       0.0000
    Hexadecapole Moments (Debye-Ang^3)
      XXXX    -679.4945   XXXY      12.0743   XXYY    -130.3411
      XYYY       1.3198   YYYY    -109.1976   XXXZ       0.0000
      XXYZ      -0.0000   XYYZ      -0.0000   YYYZ      -0.0000
      XXZZ    -122.1456   XYZZ       0.9406   YYZZ     -28.0697
      XZZZ       0.0000   YZZZ      -0.0000   ZZZZ     -65.4094
 -----------------------------------------------------------------
 DrvMan completing analytic gradient of the correlated energy
 Correlated dipole moment
            1
    1  -0.2714514
    2  -0.7566419
    3  -0.0000000
 Energy read as -7313.047400865
 Full Analytical Gradient: (in a.u., or Hartree/Bohr)
             1             2             3             4
    1    0.00004556   -0.00022813    0.00030243   -0.00011987
    2   -0.00000924   -0.00013692   -0.00027032    0.00041648
    3    0.00000000   -0.00000000   -0.00000000    0.00000000
 Gradient time:  CPU 0.80 s  wall 0.82 s
 ----------------------------------------------------------------
             Standard Nuclear Orientation (Angstroms)
    I     Atom           X                Y                Z
 ----------------------------------------------------------------
    1      I       0.8598442145    -0.0362519441    -0.0000000000
    2      N      -1.0744943573     0.7436461348     0.0000000000
    3      P      -2.4056543700    -0.1197128507    -0.0000000000
    4      H      -1.9654673158    -1.4894771474    -0.0000000000
 ----------------------------------------------------------------
 Nuclear Repulsion Energy =   273.8252508748 hartrees
 There are       38 alpha and       38 beta electrons

                       Distance Matrix (Angstroms)
             I (  1)   N (  2)   P (  3)
   N (  2)  2.085643
   P (  3)  3.266565  1.586624
   H (  4)  3.177145  2.404303  1.438756

 Requested basis set is 6-311++G(d,p)
 There are 48 shells and 121 basis functions
 A cutoff of  1.0D-14 yielded   1053 shell pairs
 There are      7055 function pairs (      7926 Cartesian)
 Smallest overlap matrix eigenvalue = 1.79E-03
 Guess MOs from SCF MO coefficient file

 -----------------------------------------------------------------------
  General SCF calculation program by
  Eric Jon Sundstrom, Paul Horn, Yuezhi Mao, Dmitri Zuev, Alec White,
  David Stuck, Shaama M.S., Shane Yost, Joonho Lee, David Small,
  Daniel Levine, Susi Lehtola, Hugh Burton, Evgeny Epifanovsky
 -----------------------------------------------------------------------
 Hartree-Fock
 using 6 threads for integral computing
 -------------------------------------------------------
 OpenMP Integral computing Module                
 Release: version 2.0, May 2017, Q-Chem Inc. Pleasanton 
 -------------------------------------------------------
 A restricted SCF calculation will be
 performed using DIIS
 SCF converges when DIIS error is below 1.0e-08
 ---------------------------------------
  Cycle       Energy         DIIS error
 ---------------------------------------
    1   -7312.5235518043      1.46e-05  
    2   -7312.5235522164      3.03e-06  
    3   -7312.5235522410      2.05e-06  
    4   -7312.5235522495      6.31e-07  
    5   -7312.5235522510      1.48e-07  
    6   -7312.5235522511      6.29e-08  
    7   -7312.5235522511      2.74e-08  
    8   -7312.5235522512      9.83e-09  Convergence criterion met
 ---------------------------------------
 SCF time:   CPU 4.81s  wall 1.00s 
 SCF   energy in the final basis set =    -7312.5235522512
 Total energy in the final basis set =    -7312.5235522512


 ------------------------------------------------------------------------------

   CCMAN2: suite of methods based on coupled cluster
           and equation of motion theories.

   Components:
   * libvmm-1.3-trunk
     by Evgeny Epifanovsky, Ilya Kaliman.
   * libtensor-2.5-trunk
     by Evgeny Epifanovsky, Michael Wormit, Dmitry Zuev, Sam Manzer, 
        Ilya Kaliman.
   * libcc-2.5-trunk
     by Evgeny Epifanovsky, Arik Landau, Tomasz Kus, Kirill Khistyaev, 
        Dmitry Zuev, Prashant Manohar, Xintian Feng, Anna Krylov, 
        Matthew Goldey, Alec White, Thomas Jagau, Kaushik Nanda, 
        Anastasia Gunina, Alexander Kunitsa, Joonho Lee.

   CCMAN original authors:
   Anna I. Krylov, C. David Sherrill, Steven R. Gwaltney,
   Edward F. C. Byrd (2000)
   Sergey V. Levchenko, Lyudmila V. Slipchenko, Tao Wang,
   Ana-Maria C. Cristian (2003)
   Piotr A. Pieniazek, C. Melania Oana, Evgeny Epifanovsky (2007)
   Prashant Manohar (2009)

 ------------------------------------------------------------------------------


 Allocating and initializing 30808MB of RAM...
 Calculation will run on 6 cores.


 Alpha MOs, Restricted
 -- Occupied --                  
******* -180.89 -169.69 -169.69 -169.69  -80.01  -37.94  -33.13
  1 A     2 A     3 A     4 A     5 A     6 A     7 A     8 A                  
-33.125 -33.125 -24.315 -24.313 -24.313 -24.307 -24.307 -15.624
  9 A    10 A    11 A    12 A    13 A    14 A    15 A    16 A                  
 -7.552  -7.258  -5.493  -5.479  -5.479  -5.445  -5.445  -5.443
 17 A    18 A    19 A    20 A    21 A    22 A    23 A    24 A                  
 -2.417  -2.411  -2.410  -2.394  -2.394  -1.160  -0.860  -0.746
 25 A    26 A    27 A    28 A    29 A    30 A    31 A    32 A                  
 -0.572  -0.510  -0.477  -0.398  -0.370  -0.364
 33 A    34 A    35 A    36 A    37 A    38 A                                  
 -- Virtual --                   
  0.009   0.032   0.054   0.082   0.092   0.094   0.105   0.188
 39 A    40 A    41 A    42 A    43 A    44 A    45 A    46 A                  
  0.221   0.225   0.242   0.251   0.290   0.327   0.328   0.346
 47 A    48 A    49 A    50 A    51 A    52 A    53 A    54 A                  
  0.389   0.396   0.485   0.521   0.577   0.605   0.608   0.624
 55 A    56 A    57 A    58 A    59 A    60 A    61 A    62 A                  
  0.655   0.812   0.836   0.837   0.907   0.909   1.007   1.077
 63 A    64 A    65 A    66 A    67 A    68 A    69 A    70 A                  
  1.087   1.180   1.318   1.407   1.531   1.554   1.598   1.662
 71 A    72 A    73 A    74 A    75 A    76 A    77 A    78 A                  
  1.684   1.815   1.839   1.936   2.283   2.293   2.434   2.442
 79 A    80 A    81 A    82 A    83 A    84 A    85 A    86 A                  
  2.565   2.899   2.970   4.255   4.277   4.467   4.474   4.484
 87 A    88 A    89 A    90 A    91 A    92 A    93 A    94 A                  
  4.514   4.544   4.733   4.843   6.522   6.536   6.562   7.578
 95 A    96 A    97 A    98 A    99 A   100 A   101 A   102 A                  
 14.747  14.808  14.933  28.939  29.517  29.529  29.547  29.866
103 A   104 A   105 A   106 A   107 A   108 A   109 A   110 A                  
 29.870  29.879  29.895  29.983  36.696 130.577 130.586 130.607
111 A   112 A   113 A   114 A   115 A   116 A   117 A   118 A                  
154.325 166.1991912.244
119 A   120 A   121 A                                                          

 Beta MOs, Restricted
 -- Occupied --                  
******* -180.89 -169.69 -169.69 -169.69  -80.01  -37.94  -33.13
  1 A     2 A     3 A     4 A     5 A     6 A     7 A     8 A                  
-33.125 -33.125 -24.315 -24.313 -24.313 -24.307 -24.307 -15.624
  9 A    10 A    11 A    12 A    13 A    14 A    15 A    16 A                  
 -7.552  -7.258  -5.493  -5.479  -5.479  -5.445  -5.445  -5.443
 17 A    18 A    19 A    20 A    21 A    22 A    23 A    24 A                  
 -2.417  -2.411  -2.410  -2.394  -2.394  -1.160  -0.860  -0.746
 25 A    26 A    27 A    28 A    29 A    30 A    31 A    32 A                  
 -0.572  -0.510  -0.477  -0.398  -0.370  -0.364
 33 A    34 A    35 A    36 A    37 A    38 A                                  
 -- Virtual --                   
  0.009   0.032   0.054   0.082   0.092   0.094   0.105   0.188
 39 A    40 A    41 A    42 A    43 A    44 A    45 A    46 A                  
  0.221   0.225   0.242   0.251   0.290   0.327   0.328   0.346
 47 A    48 A    49 A    50 A    51 A    52 A    53 A    54 A                  
  0.389   0.396   0.485   0.521   0.577   0.605   0.608   0.624
 55 A    56 A    57 A    58 A    59 A    60 A    61 A    62 A                  
  0.655   0.812   0.836   0.837   0.907   0.909   1.007   1.077
 63 A    64 A    65 A    66 A    67 A    68 A    69 A    70 A                  
  1.087   1.180   1.318   1.407   1.531   1.554   1.598   1.662
 71 A    72 A    73 A    74 A    75 A    76 A    77 A    78 A                  
  1.684   1.815   1.839   1.936   2.283   2.293   2.434   2.442
 79 A    80 A    81 A    82 A    83 A    84 A    85 A    86 A                  
  2.565   2.899   2.970   4.255   4.277   4.467   4.474   4.484
 87 A    88 A    89 A    90 A    91 A    92 A    93 A    94 A                  
  4.514   4.544   4.733   4.843   6.522   6.536   6.562   7.578
 95 A    96 A    97 A    98 A    99 A   100 A   101 A   102 A                  
 14.747  14.808  14.933  28.939  29.517  29.529  29.547  29.866
103 A   104 A   105 A   106 A   107 A   108 A   109 A   110 A                  
 29.870  29.879  29.895  29.983  36.696 130.577 130.586 130.607
111 A   112 A   113 A   114 A   115 A   116 A   117 A   118 A                  
154.325 166.1991912.244
119 A   120 A   121 A                                                          

 Occupation and symmetry of molecular orbitals

 Point group: C1 (1 irreducible representation).

                           A     All 
 -------------------------------------
 All molecular orbitals:
  - Alpha                  121   121 
  - Beta                   121   121 
 -------------------------------------
 Alpha orbitals:
  - Frozen occupied        24    24  
  - Active occupied        14    14  
  - Active virtual         83    83  
  - Frozen virtual         0     0   
 -------------------------------------
 Beta orbitals:
  - Frozen occupied        24    24  
  - Active occupied        14    14  
  - Active virtual         83    83  
  - Frozen virtual         0     0   
 -------------------------------------

 Import integrals:   CPU 0.00 s  wall 0.00 s

 Import integrals:   CPU 32.27 s  wall 5.73 s

 MP2 amplitudes:   CPU 0.11 s  wall 0.07 s

Running a double precision version
           CCSD T amplitudes will be solved using DIIS.

           Start     Size      MaxIter   EConv     TConv     
           3         7         100       1.00e-07  1.00e-05  
 ------------------------------------------------------------------------------
           Energy (a.u.)   Ediff      Tdiff       Comment
 ------------------------------------------------------------------------------
         -7313.03280482                           
     1   -7313.02422121   8.58e-03   7.00e-01     
     2   -7313.04476810   2.05e-02   1.10e-01     
     3   -7313.04411202   6.56e-04   4.82e-02     
     4   -7313.04644899   2.34e-03   1.35e-02     Switched to DIIS steps.
     5   -7313.04733631   8.87e-04   1.29e-02     
     6   -7313.04737576   3.94e-05   2.54e-03     
     7   -7313.04738909   1.33e-05   1.48e-03     
     8   -7313.04740051   1.14e-05   6.25e-04     
     9   -7313.04740115   6.41e-07   2.68e-04     
    10   -7313.04740134   1.91e-07   8.98e-05     
    11   -7313.04740118   1.64e-07   4.59e-05     
    12   -7313.04740116   1.82e-08   1.21e-05     
    13   -7313.04740118   1.51e-08   6.96e-06     
 ------------------------------------------------------------------------------
         -7313.04740118                           CCSD T converged.

End of double precision
 SCF energy                 = -7312.52355225
 MP2 energy                 = -7313.03280482
 CCSD correlation energy     =    -0.52384893
 CCSD total energy           = -7313.04740118

 CCSD  T1^2 = 0.0138  T2^2 = 0.2329  Leading amplitudes:

 Amplitude    Orbitals with energies
 -0.0369       38 (A) A                  ->    39 (A) A                   
              -0.3635                          0.0094                     
 -0.0369       38 (A) B                  ->    39 (A) B                   
              -0.3635                          0.0094                     
  0.0310       36 (A) A                  ->    40 (A) A                   
              -0.3978                          0.0324                     
  0.0310       36 (A) B                  ->    40 (A) B                   
              -0.3978                          0.0324                     

 Amplitude    Orbitals with energies
 -0.0789       35 (A) A      35 (A) B    ->    39 (A) A      39 (A) B     
              -0.4765       -0.4765            0.0094        0.0094       
  0.0789       35 (A) A      35 (A) B    ->    39 (A) B      39 (A) A     
              -0.4765       -0.4765            0.0094        0.0094       
  0.0789       35 (A) B      35 (A) A    ->    39 (A) A      39 (A) B     
              -0.4765       -0.4765            0.0094        0.0094       
 -0.0789       35 (A) B      35 (A) A    ->    39 (A) B      39 (A) A     
              -0.4765       -0.4765            0.0094        0.0094       

 Computing CCSD intemediates for later calculations in double precision
 Finished.

Running a double precision version
           CCSD Lambda amplitudes will be solved using DIIS.
           Start     Size      MaxIter   EConv     LConv     
           3         7         100       1.00e-07  1.00e-05  
 ------------------------------------------------------------------------------
            Enorm      Ldiff       Comment
 ------------------------------------------------------------------------------
     1     5.07e-02   3.96e-02     
     2     1.22e-02   5.27e-03     
     3     5.59e-03   2.44e-03     
     4     3.02e-03   1.24e-03     Switched to DIIS steps.
     5     1.09e-03   8.03e-04     
     6     5.30e-04   2.54e-04     
     7     2.27e-04   8.50e-05     
     8     9.71e-05   1.75e-05     
     9     3.72e-05   3.59e-06     
    10     1.65e-05   4.02e-07     
    11     6.76e-06   6.92e-07     
    12     3.72e-06   7.85e-08     
    13     2.05e-06   5.97e-08     
    14     9.40e-07   1.45e-08     
    15     4.39e-07   5.67e-08     
    16     1.95e-07   8.01e-09     
    17     1.10e-07   1.13e-08     
    18     5.57e-08   1.07e-08     
 ------------------------------------------------------------------------------
                                   CCSD Lambda converged.

 Computing density matrices in double precision...
           Orbital response amplitudes will be solved using DIIS.
           Start     Size      MaxIter   EConv     LConv     
           3         7         100       1.00e-06  1.00e-06  
 ------------------------------------------------------------------------------
            Enorm      Ldiff       Comment
 ------------------------------------------------------------------------------
     1     7.38e-02   1.88e-02     
     2     4.63e-02   8.98e-04     
     3     6.78e-02   9.54e-03     
     4     1.40e-02   1.92e-02     Switched to DIIS steps.
     5     2.54e-03   4.60e-03     
     6     6.97e-04   2.80e-04     
     7     3.41e-04   4.48e-05     
     8     8.11e-05   4.94e-05     
     9     2.26e-05   3.52e-06     
    10     5.54e-06   1.95e-06     
    11     2.54e-06   6.10e-08     
    12     6.23e-07   9.70e-08     
 ------------------------------------------------------------------------------
                                   Orbital response converged.

 Computing density matrices... Done.
 CCSD calculation:   CPU 749.86 s  wall 137.29 s

 Transferring MO TPDM to AO TPDM
 Transferring g2_o1o1o1o1
 Transferring g2_o1o1o1v1
 Transferring g2_o1o1v1v1
 Transferring g2_o1v1o1v1
 Transferring g2_o1v1v1v1
 Transferring g2_v1v1v1v1
 Adding separable TPDM
 Computing TPDM gradient
 --------------------------------------------------------
 2e gradient
  Atom          X               Y               Z
 --------------------------------------------------------
    1        -43.929887        8.236196       -0.000000  
    2          9.724139      -18.010713        0.000000  
    3         33.612336        5.134940        0.000000  
    4          0.593412        4.639578       -0.000000  
 --------------------------------------------------------
 --------------------------------------------------------
 Final gradient
  Atom          X               Y               Z
 --------------------------------------------------------
    1        -43.929887        8.236196       -0.000000  
    2          9.724139      -18.010713        0.000000  
    3         33.612336        5.134940        0.000000  
    4          0.593412        4.639578       -0.000000  
 --------------------------------------------------------
 Analytic gradient from two-electron contribution:   CPU 171.32 s  wall 34.70 s

 Total ccman2 time:   CPU 962.21 s  wall 180.28 s


 --------------------------------------------------------------

                    Orbital Energies (a.u.)
 --------------------------------------------------------------

 Alpha MOs
 -- Occupied --
********-180.8879-169.6948-169.6935-169.6935 -80.0115 -37.9416 -33.1306
-33.1249 -33.1247 -24.3148 -24.3129 -24.3128 -24.3074 -24.3074 -15.6245
 -7.5521  -7.2580  -5.4930  -5.4792  -5.4789  -5.4453  -5.4447  -5.4434
 -2.4171  -2.4106  -2.4102  -2.3944  -2.3944  -1.1603  -0.8603  -0.7457
 -0.5725  -0.5099  -0.4765  -0.3978  -0.3702  -0.3635
 -- Virtual --
  0.0094   0.0324   0.0541   0.0819   0.0923   0.0941   0.1049   0.1879
  0.2214   0.2247   0.2419   0.2508   0.2897   0.3273   0.3279   0.3462
  0.3886   0.3956   0.4846   0.5211   0.5766   0.6049   0.6084   0.6243
  0.6552   0.8124   0.8356   0.8367   0.9067   0.9085   1.0075   1.0766
  1.0867   1.1800   1.3177   1.4075   1.5313   1.5537   1.5977   1.6620
  1.6842   1.8152   1.8387   1.9362   2.2830   2.2929   2.4339   2.4418
  2.5646   2.8991   2.9697   4.2548   4.2774   4.4667   4.4743   4.4837
  4.5136   4.5442   4.7334   4.8425   6.5221   6.5363   6.5619   7.5779
 14.7467  14.8079  14.9331  28.9390  29.5174  29.5287  29.5466  29.8658
 29.8695  29.8792  29.8947  29.9831  36.6964 130.5771 130.5855 130.6072
154.3250 166.19941912.2441
 --------------------------------------------------------------

          Ground-State Mulliken Net Atomic Charges

     Atom                 Charge (a.u.)
  ----------------------------------------
      1 I                     0.114273
      2 N                    -0.349101
      3 P                     0.334459
      4 H                    -0.099632
  ----------------------------------------
  Sum of atomic charges =    -0.000000

 -----------------------------------------------------------------
                    Cartesian Multipole Moments
 -----------------------------------------------------------------
    Charge (ESU x 10^10)
                -0.0000
    Dipole Moment (Debye)
         X      -0.6892      Y      -1.9202      Z      -0.0000
       Tot       2.0401
    Quadrupole Moments (Debye-Ang)
        XX     -43.2426     XY       2.5273     YY     -50.3745
        XZ       0.0000     YZ      -0.0000     ZZ     -47.5596
    Octopole Moments (Debye-Ang^2)
       XXX      43.5364    XXY     -10.0875    XYY      14.8655
       YYY      -3.5746    XXZ       0.0000    XYZ       0.0000
       YYZ       0.0000    XZZ      10.7193    YZZ      -0.9564
       ZZZ       0.0000
    Hexadecapole Moments (Debye-Ang^3)
      XXXX    -679.4528   XXXY      12.0159   XXYY    -130.3804
      XYYY       1.2718   YYYY    -109.2716   XXXZ       0.0000
      XXYZ      -0.0000   XYYZ      -0.0000   YYYZ      -0.0000
      XXZZ    -122.1477   XYZZ       0.9286   YYZZ     -28.0818
      XZZZ       0.0000   YZZZ      -0.0000   ZZZZ     -65.4096
 -----------------------------------------------------------------
 DrvMan completing analytic gradient of the correlated energy
 Correlated dipole moment
            1
    1  -0.2711475
    2  -0.7554579
    3  -0.0000000
 Energy read as -7313.047401177
 Full Analytical Gradient: (in a.u., or Hartree/Bohr)
             1             2             3             4
    1    0.00004813   -0.00019539    0.00008158    0.00006568
    2   -0.00002132   -0.00005503    0.00033008   -0.00025373
    3    0.00000000   -0.00000000    0.00000000    0.00000000
 Gradient time:  CPU 0.78 s  wall 0.80 s
 ----------------------------------------------------------------
             Standard Nuclear Orientation (Angstroms)
    I     Atom           X                Y                Z
 ----------------------------------------------------------------
    1      I       0.8598442145    -0.0362519441    -0.0000000000
    2      N      -1.0744943573     0.7436461348     0.0000000000
    3      P      -2.4056543700    -0.1197128507    -0.0000000000
    4      H      -1.9654673158    -1.4884771474     0.0010000000
 ----------------------------------------------------------------
 Nuclear Repulsion Energy =   273.8307680531 hartrees
 There are       38 alpha and       38 beta electrons

                       Distance Matrix (Angstroms)
             I (  1)   N (  2)   P (  3)
   N (  2)  2.085643
   P (  3)  3.266565  1.586624
   H (  4)  3.176688  2.403374  1.437804

 Requested basis set is 6-311++G(d,p)
 There are 48 shells and 121 basis functions
 A cutoff of  1.0D-14 yielded   1053 shell pairs
 There are      7055 function pairs (      7926 Cartesian)
[truncated: 31,767 more chars]
