# Supplementary material for: Geometric and energetic data from ab initio calculations of haloethene, haloimine, halomethylenephosphine, haloiminophosphine, halodiazene, halodiphosphene and halocyclopropane
Source: Data Brief. 2019 Nov 2;27:104738. doi: 10.1016/j.dib.2019.104738 (PMC6861602; doi:10.1016/j.dib.2019.104738)
Supplement: Multimedia component 7 [file mmc7.zip › NP/CCSD/freq/IENPHE.out]

Q-Chem Developer Version!
                  Welcome to Q-Chem
     A Quantum Leap Into The Future Of Chemistry


 Q-Chem 5.1, Q-Chem, Inc., Pleasanton, CA (2018)

 Yihan Shao,  Zhengting Gan,  E. Epifanovsky,  A. T. B. Gilbert,  M. Wormit,  
 J. Kussmann,  A. W. Lange,  A. Behn,  Jia Deng,  Xintian Feng,  D. Ghosh,  
 M. Goldey,  P. R. Horn,  L. D. Jacobson,  I. Kaliman,  T. Kus,  A. Landau,  
 Jie Liu,  E. I. Proynov,  R. M. Richard,  R. P. Steele,  E. J. Sundstrom,  
 H. L. Woodcock III,  P. M. Zimmerman,  D. Zuev,  B. Albrecht,  E. Alguire,  
 S. A. Baeppler,  D. Barton,  Z. Benda,  Y. A. Bernard,  E. J. Berquist,  
 K. B. Bravaya,  H. Burton,  D. Casanova,  Chun-Min Chang,  Yunqing Chen,  
 A. Chien,  K. D. Closser,  M. P. Coons,  S. Coriani,  S. Dasgupta,  
 A. L. Dempwolff,  M. Diedenhofen,  Hainam Do,  R. G. Edgar,  Po-Tung Fang,  
 S. Faraji,  S. Fatehi,  Qingguo Feng,  K. D. Fenk,  J. Fosso-Tande,  
 J. Gayvert,  Qinghui Ge,  A. Ghysels,  G. Gidofalvi,  J. Gomes,  
 J. Gonthier,  A. Gunina,  D. Hait,  M. W. D. Hanson-Heine,  
 P. H. P. Harbach,  A. W. Hauser,  J. E. Herr,  E. G. Hohenstein,  
 Z. C. Holden,  Kerwin Hui,  B. C. Huynh,  T.-C. Jagau,  Hyunjun Ji,  
 B. Kaduk,  K. Khistyaev,  Jaehoon Kim,  P. Klunzinger,  K. Koh,  
 D. Kosenkov,  L. Koulias,  T. Kowalczyk,  C. M. Krauter,  A. Kunitsa,  
 Ka Un Lao,  A. Laurent,  K. V. Lawler,  Joonho Lee,  D. Lefrancois,  
 S. Lehtola,  D. S. Levine,  Yi-Pei Li,  You-Sheng Lin,  Fenglai Liu,  
 E. Livshits,  A. Luenser,  P. Manohar,  E. Mansoor,  S. F. Manzer,  
 Shan-Ping Mao,  Yuezhi Mao,  N. Mardirossian,  A. V. Marenich,  
 T. Markovich,  L. A. Martinez-Martinez,  S. A. Maurer,  N. J. Mayhall,  
 S. C. McKenzie,  J.-M. Mewes,  A. F. Morrison,  J. W. Mullinax,  K. Nanda,  
 T. S. Nguyen-Beck,  R. Olivares-Amaya,  J. A. Parkhill,  T. M. Perrine,  
 F. Plasser,  P. Pokhilko,  S. Prager,  A. Prociuk,  E. Ramos,  D. R. Rehn,  
 F. Rob,  M. Schneider,  N. Sergueev,  S. M. Sharada,  S. Sharma,  
 D. W. Small,  T. Stauch,  T. Stein,  Yu-Chuan Su,  A. J. W. Thom,  
 A. Tkatchenko,  T. Tsuchimochi,  N. M. Tubman,  L. Vogt,  M. L. Vidal,  
 O. Vydrov,  M. A. Watson,  J. Wenzel,  M. de Wergifosse,  T. A. Wesolowski,  
 A. White,  J. Witte,  A. Yamada,  Jun Yang,  K. Yao,  S. Yeganeh,  
 S. R. Yost,  Zhi-Qiang You,  A. Zech,  Igor Ying Zhang,  Xing Zhang,  
 Yan Zhao,  Ying Zhu,  B. R. Brooks,  G. K. L. Chan,  C. J. Cramer,  
 M. S. Gordon,  W. J. Hehre,  A. Klamt,  M. W. Schmidt,  C. D. Sherrill,  
 D. G. Truhlar,  A. Aspuru-Guzik,  R. Baer,  A. T. Bell,  N. A. Besley,  
 Jeng-Da Chai,  A. E. DePrince, III,  R. A. DiStasio Jr.,  A. Dreuw,  
 B. D. Dunietz,  T. R. Furlani,  Chao-Ping Hsu,  Yousung Jung,  Jing Kong,  
 D. S. Lambrecht,  WanZhen Liang,  C. Ochsenfeld,  V. A. Rassolov,  
 L. V. Slipchenko,  J. E. Subotnik,  T. Van Voorhis,  J. M. Herbert,  
 A. I. Krylov,  P. M. W. Gill,  M. Head-Gordon

 Contributors to earlier versions of Q-Chem not listed above: 
 R. D. Adamson,  B. Austin,  J. Baker,  G. J. O. Beran,  K. Brandhorst,  
 S. T. Brown,  E. F. C. Byrd,  A. K. Chakraborty,  C.-L. Cheng,  
 Siu Hung Chien,  D. M. Chipman,  D. L. Crittenden,  H. Dachsel,  
 R. J. Doerksen,  A. D. Dutoi,  L. Fusti-Molnar,  W. A. Goddard III,  
 A. Golubeva-Zadorozhnaya,  S. R. Gwaltney,  G. Hawkins,  A. Heyden,  
 S. Hirata,  G. Kedziora,  F. J. Keil,  C. Kelley,  Jihan Kim,  R. A. King,  
 R. Z. Khaliullin,  P. P. Korambath,  W. Kurlancheek,  A. M. Lee,  M. S. Lee,  
 S. V. Levchenko,  Ching Yeh Lin,  D. Liotard,  R. C. Lochan,  I. Lotan,  
 P. E. Maslen,  N. Nair,  D. P. O'Neill,  D. Neuhauser,  E. Neuscamman,  
 C. M. Oana,  R. Olson,  B. Peters,  R. Peverati,  P. A. Pieniazek,  
 Y. M. Rhee,  J. Ritchie,  M. A. Rohrdanz,  E. Rosta,  N. J. Russ,  
 H. F. Schaefer III,  N. E. Schultz,  N. Shenvi,  A. C. Simmonett,  A. Sodt,  
 D. Stuck,  K. S. Thanthiriwatte,  V. Vanovschi,  Tao Wang,  A. Warshel,  
 C. F. Williams,  Q. Wu,  X. Xu,  W. Zhang

 Please cite Q-Chem as follows:
 Y. Shao et al., Mol. Phys. 113, 184-215 (2015)
 DOI: 10.1080/00268976.2014.952696

 Q-Chem 5.1.2 for Intel X86 EM64T Linux

 Parts of Q-Chem use Armadillo 8.300.2 (Tropical Shenanigans).
 http://arma.sourceforge.net/

 Q-Chem begins on Thu May  9 01:00:22 2019  

Host: 
0

     Scratch files written to /scratch/taweetham/qchem23011//
Input Ideriv = 1
Curr. Ideriv = -1
Max.  Ideriv = 1


!!********************************************.
!!******************Warning*******************.
!!Desired Analytical derivatives not available.
!!Finite difference job might take a long time.
!!********************************************.
!!********************************************.


 2-order derivative to be evaluated numerically with 1-order analytical derivatives

Checking the input file for inconsistencies... 	...done.

--------------------------------------------------------------
User input:
--------------------------------------------------------------
I=I_E.out
$molecule
0 1
I 
P  1 2.495715
N  2 1.581323 1 100.680546
I  3 2.100642 2 115.283181 1 -180.000000 0
$end

$rem
   JOB_TYPE 	FREQUENCY
   BASIS 		6-311++G**
   METHOD	ccsd
   MEM_TOTAL	31000
   N_FROZEN_CORE      FC
$end

--------------------------------------------------------------
 ----------------------------------------------------------------
             Standard Nuclear Orientation (Angstroms)
    I     Atom           X                Y                Z
 ----------------------------------------------------------------
    1      I       2.6161141696    -0.1206323300    -0.0000000000
    2      P       0.3336037184     0.8886938816     0.0000000000
    3      N      -0.5628761913    -0.4139596418     0.0000000000
    4      I      -2.6361881779    -0.0762108914    -0.0000000000
 ----------------------------------------------------------------
 Molecular Point Group                 Cs    NOp =  2
 Largest Abelian Subgroup              Cs    NOp =  2
 Nuclear Repulsion Energy =   776.3862294799 hartrees
 There are       64 alpha and       64 beta electrons
 Requested basis set is 6-311++G(d,p)
 There are 67 shells and 176 basis functions
 Total memory of 31000 MB is distributed as follows: 
   MEM_STATIC is set to 192 MB
   QALLOC/CCMAN JOB total memory use is  30808 MB
 Warning: actual memory use might exceed 31000 MB

 Total QAlloc Memory Limit  31000 MB
 Mega-Array Size       188 MB
 MEM_STATIC part       192 MB

                       Distance Matrix (Angstroms)
             I (  1)   P (  2)   N (  3)
   P (  2)  2.495715
   N (  3)  3.192494  1.581323
   I (  4)  5.252490  3.122612  2.100642

 A cutoff of  1.0D-14 yielded   1703 shell pairs
 There are     12523 function pairs (     14299 Cartesian)

 -------------------------------------------------------
 OpenMP Integral Computing Module                       
 Release: version 1.0, May 2013, Q-Chem Inc. Pittsburgh 
 -------------------------------------------------------
 Integral Job Info:
 Integral job number is                      11
 Integral operator is                         1
 short-range coefficients                     0
 long-range coefficients              100000000
 Omega coefficients                           0
 if combine SR and LR in K                    0
 Integral screening is                        0
 Integral computing path is                   2
 max size of driver memory is            800000
 size of driver memory is                593474
 size of scratch memory is             11861008
 max col of scratch BK array               1296
 max len of scratch array in speh3          155
 max len of scratch index in speh4           18
 max int batch size is                      520
 min int batch size is                       52
 fixed nKL is                                52
 max L of basis functions is                  2
 order of int derivative is                   0
 number of shells is                         67
 number of basis is                         188
 number of cartesian basis is               188
 number of contracted shell pairs          1703
 number of primitive shell pairs           3395
 maxK2 (contraction) of shell pair           36
 max number of K2 of shell pair               1
 max number of CS2 of shell pair            297
 max number of PS2 of shell pair            297
 mem total for path MDJ                  537388
 -------------------------------------------------------
 Smallest overlap matrix eigenvalue = 2.39E-03
 Guess from superposition of atomic densities
 Warning:  Energy on first SCF cycle will be non-variational
 SAD guess density has 128.000000 electrons

 -----------------------------------------------------------------------
  General SCF calculation program by
  Eric Jon Sundstrom, Paul Horn, Yuezhi Mao, Dmitri Zuev, Alec White,
  David Stuck, Shaama M.S., Shane Yost, Joonho Lee, David Small,
  Daniel Levine, Susi Lehtola, Hugh Burton, Evgeny Epifanovsky
 -----------------------------------------------------------------------
 Hartree-Fock
 using 6 threads for integral computing
 -------------------------------------------------------
 OpenMP Integral computing Module                
 Release: version 2.0, May 2017, Q-Chem Inc. Pleasanton 
 -------------------------------------------------------
 A restricted SCF calculation will be
 performed using DIIS
 SCF converges when DIIS error is below 1.0e-08
 ---------------------------------------
  Cycle       Energy         DIIS error
 ---------------------------------------
    1  -14229.0454303580      3.15e-02  
    2  -14228.7300495436      3.35e-03  
    3  -14228.7748644134      1.71e-03  
    4  -14228.7877536757      3.73e-04  
    5  -14228.7890553842      1.97e-04  
    6  -14228.7893770547      8.61e-05  
    7  -14228.7895055938      5.48e-05  
    8  -14228.7895396413      2.38e-05  
    9  -14228.7895523922      9.54e-06  
   10  -14228.7895542814      3.06e-06  
   11  -14228.7895545220      9.81e-07  
   12  -14228.7895545442      2.37e-07  
   13  -14228.7895545450      9.35e-08  
   14  -14228.7895545450      3.77e-08  
   15  -14228.7895545451      1.43e-08  
   16  -14228.7895545453      4.60e-09  Convergence criterion met
 ---------------------------------------
 SCF time:   CPU 22.61s  wall 4.00s 
 SCF   energy in the final basis set =   -14228.7895545453
 Total energy in the final basis set =   -14228.7895545453


 ------------------------------------------------------------------------------

   CCMAN2: suite of methods based on coupled cluster
           and equation of motion theories.

   Components:
   * libvmm-1.3-trunk
     by Evgeny Epifanovsky, Ilya Kaliman.
   * libtensor-2.5-trunk
     by Evgeny Epifanovsky, Michael Wormit, Dmitry Zuev, Sam Manzer, 
        Ilya Kaliman.
   * libcc-2.5-trunk
     by Evgeny Epifanovsky, Arik Landau, Tomasz Kus, Kirill Khistyaev, 
        Dmitry Zuev, Prashant Manohar, Xintian Feng, Anna Krylov, 
        Matthew Goldey, Alec White, Thomas Jagau, Kaushik Nanda, 
        Anastasia Gunina, Alexander Kunitsa, Joonho Lee.

   CCMAN original authors:
   Anna I. Krylov, C. David Sherrill, Steven R. Gwaltney,
   Edward F. C. Byrd (2000)
   Sergey V. Levchenko, Lyudmila V. Slipchenko, Tao Wang,
   Ana-Maria C. Cristian (2003)
   Piotr A. Pieniazek, C. Melania Oana, Evgeny Epifanovsky (2007)
   Prashant Manohar (2009)

 ------------------------------------------------------------------------------


 Allocating and initializing 30808MB of RAM...
 Calculation will run on 6 cores.


 Alpha MOs, Restricted
 -- Occupied --                  
*******-1177.16 -180.90 -180.87 -169.71 -169.71 -169.71 -169.68
  1 A'    2 A'    3 A'    4 A'    5 A'    1 A"    6 A'    7 A'                 
-169.68 -169.68  -80.06  -37.96  -37.93  -33.15  -33.14  -33.14
  2 A"    8 A'    9 A'   10 A'   11 A'   12 A'    3 A"   13 A'                 
-33.113 -33.109 -33.109 -24.329 -24.327 -24.327 -24.321 -24.321
 14 A'    4 A"   15 A'   16 A'    5 A"   17 A'   18 A'    6 A"                 
-24.297 -24.296 -24.295 -24.292 -24.292 -15.642  -7.597  -7.272
 19 A'    7 A"   20 A'    8 A"   21 A'   22 A'   23 A'   24 A'                 
 -7.242  -5.508  -5.493  -5.493  -5.489  -5.488  -5.488  -5.474
 25 A'   26 A'   27 A'    9 A"   28 A'   10 A"   29 A'   30 A'                 
 -5.465  -5.464  -2.432  -2.425  -2.425  -2.408  -2.408  -2.397
 11 A"   31 A'   32 A'   33 A'   12 A"   34 A'   13 A"   35 A'                 
 -2.393  -2.392  -2.382  -2.382  -1.189  -0.895  -0.838  -0.705
 14 A"   36 A'   15 A"   37 A'   38 A'   39 A'   40 A'   41 A'                 
 -0.549  -0.540  -0.505  -0.401  -0.399  -0.381  -0.379  -0.364
 42 A'   43 A'   16 A"   17 A"   44 A'   45 A'   46 A'   18 A"                 
 -- Virtual --                   
 -0.003   0.017   0.044   0.074   0.088   0.091   0.101   0.182
 19 A"   47 A'   48 A'   49 A'   20 A"   50 A'   51 A'   52 A'                 
  0.209   0.226   0.238   0.282   0.289   0.314   0.320   0.329
 53 A'   21 A"   54 A'   55 A'   56 A'   22 A"   57 A'   58 A'                 
  0.329   0.361   0.389   0.396   0.471   0.523   0.539   0.562
 23 A"   59 A'   60 A'   24 A"   61 A'   62 A'   25 A"   63 A'                 
  0.567   0.583   0.586   0.595   0.610   0.612   0.679   0.713
 26 A"   27 A"   64 A'   65 A'   66 A'   28 A"   67 A'   68 A'                 
  0.807   0.867   0.879   0.908   0.929   0.981   1.066   1.111
 69 A'   70 A'   29 A"   30 A"   71 A'   72 A'   31 A"   73 A'                 
  1.151   1.305   1.415   1.518   1.539   1.550   1.570   1.579
 74 A'   75 A'   76 A'   32 A"   77 A'   33 A"   78 A'   79 A'                 
  1.639   1.766   1.847   1.909   2.276   2.398   2.420   2.536
 80 A'   34 A"   81 A'   82 A'   35 A"   83 A'   36 A"   84 A'                 
  2.926   4.238   4.251   4.435   4.461   4.472   4.484   4.494
 85 A'   37 A"   86 A'   87 A'   38 A"   88 A'   39 A"   89 A'                 
  4.496   4.503   4.518   4.568   4.641   4.709   4.759   4.867
 40 A"   41 A"   90 A'   91 A'   92 A'   93 A'   94 A'   95 A'                 
  6.507   6.522   6.539   6.542   6.551   6.585   7.497  14.702
 42 A"   96 A'   43 A"   97 A'   98 A'   99 A'  100 A'   44 A"                 
 14.797  14.889  28.857  28.951  29.503  29.515  29.531  29.535
101 A'  102 A'  103 A'  104 A'   45 A"  105 A'  106 A'   46 A"                 
 29.545  29.568  29.852  29.857  29.863  29.876  29.881  29.883
107 A'  108 A'   47 A"  109 A'   48 A"  110 A'   49 A"  111 A'                 
 29.885  29.905  29.957  29.981  36.679 130.563 130.571 130.592
 50 A"  112 A'  113 A'  114 A'  115 A'   51 A"  116 A'  117 A'                 
130.595 130.603 130.627 154.258 154.334 166.1111912.1751912.255
 52 A"  118 A'  119 A'  120 A'  121 A'  122 A'  123 A'  124 A'                 

 Beta MOs, Restricted
 -- Occupied --                  
*******-1177.16 -180.90 -180.87 -169.71 -169.71 -169.71 -169.68
  1 A'    2 A'    3 A'    4 A'    5 A'    1 A"    6 A'    7 A'                 
-169.68 -169.68  -80.06  -37.96  -37.93  -33.15  -33.14  -33.14
  2 A"    8 A'    9 A'   10 A'   11 A'   12 A'    3 A"   13 A'                 
-33.113 -33.109 -33.109 -24.329 -24.327 -24.327 -24.321 -24.321
 14 A'    4 A"   15 A'   16 A'    5 A"   17 A'   18 A'    6 A"                 
-24.297 -24.296 -24.295 -24.292 -24.292 -15.642  -7.597  -7.272
 19 A'    7 A"   20 A'    8 A"   21 A'   22 A'   23 A'   24 A'                 
 -7.242  -5.508  -5.493  -5.493  -5.489  -5.488  -5.488  -5.474
 25 A'   26 A'   27 A'    9 A"   28 A'   10 A"   29 A'   30 A'                 
 -5.465  -5.464  -2.432  -2.425  -2.425  -2.408  -2.408  -2.397
 11 A"   31 A'   32 A'   33 A'   12 A"   34 A'   13 A"   35 A'                 
 -2.393  -2.392  -2.382  -2.382  -1.189  -0.895  -0.838  -0.705
 14 A"   36 A'   15 A"   37 A'   38 A'   39 A'   40 A'   41 A'                 
 -0.549  -0.540  -0.505  -0.401  -0.399  -0.381  -0.379  -0.364
 42 A'   43 A'   16 A"   17 A"   44 A'   45 A'   46 A'   18 A"                 
 -- Virtual --                   
 -0.003   0.017   0.044   0.074   0.088   0.091   0.101   0.182
 19 A"   47 A'   48 A'   49 A'   20 A"   50 A'   51 A'   52 A'                 
  0.209   0.226   0.238   0.282   0.289   0.314   0.320   0.329
 53 A'   21 A"   54 A'   55 A'   56 A'   22 A"   57 A'   58 A'                 
  0.329   0.361   0.389   0.396   0.471   0.523   0.539   0.562
 23 A"   59 A'   60 A'   24 A"   61 A'   62 A'   25 A"   63 A'                 
  0.567   0.583   0.586   0.595   0.610   0.612   0.679   0.713
 26 A"   27 A"   64 A'   65 A'   66 A'   28 A"   67 A'   68 A'                 
  0.807   0.867   0.879   0.908   0.929   0.981   1.066   1.111
 69 A'   70 A'   29 A"   30 A"   71 A'   72 A'   31 A"   73 A'                 
  1.151   1.305   1.415   1.518   1.539   1.550   1.570   1.579
 74 A'   75 A'   76 A'   32 A"   77 A'   33 A"   78 A'   79 A'                 
  1.639   1.766   1.847   1.909   2.276   2.398   2.420   2.536
 80 A'   34 A"   81 A'   82 A'   35 A"   83 A'   36 A"   84 A'                 
  2.926   4.238   4.251   4.435   4.461   4.472   4.484   4.494
 85 A'   37 A"   86 A'   87 A'   38 A"   88 A'   39 A"   89 A'                 
  4.496   4.503   4.518   4.568   4.641   4.709   4.759   4.867
 40 A"   41 A"   90 A'   91 A'   92 A'   93 A'   94 A'   95 A'                 
  6.507   6.522   6.539   6.542   6.551   6.585   7.497  14.702
 42 A"   96 A'   43 A"   97 A'   98 A'   99 A'  100 A'   44 A"                 
 14.797  14.889  28.857  28.951  29.503  29.515  29.531  29.535
101 A'  102 A'  103 A'  104 A'   45 A"  105 A'  106 A'   46 A"                 
 29.545  29.568  29.852  29.857  29.863  29.876  29.881  29.883
107 A'  108 A'   47 A"  109 A'   48 A"  110 A'   49 A"  111 A'                 
 29.885  29.905  29.957  29.981  36.679 130.563 130.571 130.592
 50 A"  112 A'  113 A'  114 A'  115 A'   51 A"  116 A'  117 A'                 
130.595 130.603 130.627 154.258 154.334 166.1111912.1751912.255
 52 A"  118 A'  119 A'  120 A'  121 A'  122 A'  123 A'  124 A'                 

 Occupation and symmetry of molecular orbitals

 Point group: Cs (2 irreducible representations).

                           A'   A"    All 
 ------------------------------------------
 All molecular orbitals:
  - Alpha                  124  52    176 
  - Beta                   124  52    176 
 ------------------------------------------
 Alpha orbitals:
  - Frozen occupied        31   11    42  
  - Active occupied        15   7     22  
  - Active virtual         78   34    112 
  - Frozen virtual         0    0     0   
 ------------------------------------------
 Beta orbitals:
  - Frozen occupied        31   11    42  
  - Active occupied        15   7     22  
  - Active virtual         78   34    112 
  - Frozen virtual         0    0     0   
 ------------------------------------------

 Import integrals:   CPU 0.00 s  wall 0.00 s

 Import integrals:   CPU 174.90 s  wall 30.24 s

 MP2 amplitudes:   CPU 0.23 s  wall 0.15 s

Running a double precision version
           CCSD T amplitudes will be solved using DIIS.

           Start     Size      MaxIter   EConv     TConv     
           3         7         100       1.00e-07  1.00e-05  
 ------------------------------------------------------------------------------
           Energy (a.u.)   Ediff      Tdiff       Comment
 ------------------------------------------------------------------------------
         -1.4229500e+04                           
     1   -1.4229480e+04   1.97e-02   8.25e-01     
     2   -1.4229506e+04   2.51e-02   1.20e-01     
     3   -1.4229504e+04   1.99e-03   5.40e-02     
     4   -1.4229506e+04   2.65e-03   1.77e-02     Switched to DIIS steps.
     5   -1.4229507e+04   9.06e-04   1.31e-02     
     6   -1.4229507e+04   4.89e-05   2.87e-03     
     7   -1.4229507e+04   6.54e-06   1.52e-03     
     8   -1.4229507e+04   5.70e-06   3.62e-04     
     9   -1.4229507e+04   2.12e-06   2.73e-04     
    10   -1.4229507e+04   4.93e-07   8.69e-05     
    11   -1.4229507e+04   1.47e-07   3.39e-05     
    12   -1.4229507e+04   9.94e-08   1.70e-05     
    13   -1.4229507e+04   2.40e-09   5.26e-06     
 ------------------------------------------------------------------------------
         -1.4229507e+04                           CCSD T converged.

End of double precision
 SCF energy                 = -14228.78955455
 MP2 energy                 = -14229.50009689
 CCSD correlation energy     =     -0.71758489
 CCSD total energy           = -14229.50713944

 CCSD  T1^2 = 0.0151  T2^2 = 0.3004  Leading amplitudes:

 Amplitude    Orbitals with energies
  0.0348       17 (A") A                 ->    19 (A") A                  
              -0.4012                         -0.0035                     
  0.0348       17 (A") B                 ->    19 (A") B                  
              -0.4012                         -0.0035                     
  0.0232       16 (A") A                 ->    19 (A") A                  
              -0.5048                         -0.0035                     
  0.0232       16 (A") B                 ->    19 (A") B                  
              -0.5048                         -0.0035                     

 Amplitude    Orbitals with energies
 -0.0809       16 (A") A     16 (A") B   ->    19 (A") A     19 (A") B    
              -0.5048       -0.5048           -0.0035       -0.0035       
  0.0809       16 (A") A     16 (A") B   ->    19 (A") B     19 (A") A    
              -0.5048       -0.5048           -0.0035       -0.0035       
  0.0809       16 (A") B     16 (A") A   ->    19 (A") A     19 (A") B    
              -0.5048       -0.5048           -0.0035       -0.0035       
 -0.0809       16 (A") B     16 (A") A   ->    19 (A") B     19 (A") A    
              -0.5048       -0.5048           -0.0035       -0.0035       

 Computing CCSD intemediates for later calculations in double precision
 Finished.

Running a double precision version
           CCSD Lambda amplitudes will be solved using DIIS.
           Start     Size      MaxIter   EConv     LConv     
           3         7         100       1.00e-07  1.00e-05  
 ------------------------------------------------------------------------------
            Enorm      Ldiff       Comment
 ------------------------------------------------------------------------------
     1     5.90e-02   4.42e-02     
     2     1.57e-02   5.64e-03     
     3     6.66e-03   2.12e-03     
     4     3.95e-03   1.26e-03     Switched to DIIS steps.
     5     1.30e-03   7.24e-04     
     6     6.67e-04   2.10e-04     
     7     2.36e-04   5.37e-05     
     8     1.14e-04   1.06e-06     
     9     4.01e-05   4.31e-06     
    10     1.58e-05   2.23e-06     
    11     6.68e-06   5.43e-07     
    12     2.85e-06   2.05e-07     
    13     1.40e-06   2.43e-07     
    14     6.76e-07   6.84e-08     
    15     3.71e-07   7.35e-08     
    16     1.78e-07   2.71e-08     
    17     9.60e-08   1.09e-08     
 ------------------------------------------------------------------------------
                                   CCSD Lambda converged.

 Computing density matrices in double precision...
           Orbital response amplitudes will be solved using DIIS.
           Start     Size      MaxIter   EConv     LConv     
           3         7         100       1.00e-06  1.00e-06  
 ------------------------------------------------------------------------------
            Enorm      Ldiff       Comment
 ------------------------------------------------------------------------------
     1     9.45e-02   1.69e-02     
     2     6.68e-02   9.48e-03     
     3     8.40e-02   2.03e-02     
     4     1.79e-02   2.76e-02     Switched to DIIS steps.
     5     5.16e-03   5.53e-03     
     6     1.26e-03   6.98e-04     
     7     7.49e-04   1.04e-04     
     8     2.04e-04   1.46e-04     
     9     4.91e-05   4.18e-05     
    10     2.25e-05   1.41e-06     
    11     6.17e-06   1.15e-06     
    12     2.24e-06   6.69e-09     
    13     1.53e-06   4.45e-07     
    14     3.82e-07   2.86e-07     
 ------------------------------------------------------------------------------
                                   Orbital response converged.

 Computing density matrices... Done.
 CCSD calculation:   CPU 1594.31 s  wall 281.32 s

 Transferring MO TPDM to AO TPDM
 Transferring g2_o1o1o1o1
 Transferring g2_o1o1o1v1
 Transferring g2_o1o1v1v1
 Transferring g2_o1v1o1v1
 Transferring g2_o1v1v1v1
 Transferring g2_v1v1v1v1
 Adding separable TPDM
 Computing TPDM gradient
 --------------------------------------------------------
 2e gradient
  Atom          X               Y               Z
 --------------------------------------------------------
    1        -72.517628       14.033105        0.000000  
    2          5.685341      -36.088809       -0.000000  
    3         -5.737013       19.152649        0.000000  
    4         72.569300        2.903056       -0.000000  
 --------------------------------------------------------
 --------------------------------------------------------
 Final gradient
  Atom          X               Y               Z
 --------------------------------------------------------
    1        -72.517628       14.033105        0.000000  
    2          5.685341      -36.088809       -0.000000  
    3         -5.737013       19.152649        0.000000  
    4         72.569300        2.903056       -0.000000  
 --------------------------------------------------------
 Analytic gradient from two-electron contribution:   CPU 798.21 s  wall 148.66 s

 Total ccman2 time:   CPU 2574.78 s  wall 462.07 s


 --------------------------------------------------------------
             Orbital Energies (a.u.) and Symmetries
 --------------------------------------------------------------

 Alpha MOs, Restricted
 -- Occupied --                  
*******-1177.16 -180.90 -180.87 -169.71 -169.71 -169.68 -169.68
  1 A'    2 A'    3 A'    4 A'    5 A'    6 A'    7 A'    8 A'                 
-80.059 -37.956 -37.925 -33.145 -33.139 -33.113 -33.109 -24.329
  9 A'   10 A'   11 A'   12 A'   13 A'   14 A'   15 A'   16 A'                 
-24.327 -24.321 -24.297 -24.295 -24.292 -15.642  -7.597  -7.272
 17 A'   18 A'   19 A'   20 A'   21 A'   22 A'   23 A'   24 A'                 
 -7.242  -5.508  -5.493  -5.489  -5.488  -5.474  -5.464-169.708
 25 A'   26 A'   27 A'   28 A'   29 A'   30 A'   31 A'    1 A"                 
-169.68  -33.14  -33.11  -24.33  -24.32  -24.30  -24.29   -5.49
  2 A"    3 A"    4 A"    5 A"    6 A"    7 A"    8 A"    9 A"                 
 -5.488  -5.465  -2.432  -2.425  -2.408  -2.397  -2.392  -2.382
 10 A"   11 A"   32 A'   33 A'   34 A'   35 A'   36 A'   37 A'                 
 -1.189  -0.895  -0.838  -0.705  -0.549  -0.540  -0.399  -0.381
 38 A'   39 A'   40 A'   41 A'   42 A'   43 A'   44 A'   45 A'                 
 -0.379  -2.425  -2.408  -2.393  -2.382  -0.505  -0.401  -0.364
 46 A'   12 A"   13 A"   14 A"   15 A"   16 A"   17 A"   18 A"                 
 -- Virtual --                   
  0.017   0.044   0.074   0.091   0.101   0.182   0.209   0.238
 47 A'   48 A'   49 A'   50 A'   51 A'   52 A'   53 A'   54 A'                 
  0.282   0.289   0.320   0.329   0.361   0.389   0.471   0.523
 55 A'   56 A'   57 A'   58 A'   59 A'   60 A'   61 A'   62 A'                 
  0.562   0.586   0.595   0.610   0.679   0.713   0.807   0.867
 63 A'   64 A'   65 A'   66 A'   67 A'   68 A'   69 A'   70 A'                 
  0.929   0.981   1.111   1.151   1.305   1.415   1.539   1.570
 71 A'   72 A'   73 A'   74 A'   75 A'   76 A'   77 A'   78 A'                 
  1.579   1.639   1.847   1.909   2.398   2.536   2.926   4.251
 79 A'   80 A'   81 A'   82 A'   83 A'   84 A'   85 A'   86 A'                 
  4.435   4.472   4.494   4.518   4.568   4.641   4.709   4.759
 87 A'   88 A'   89 A'   90 A'   91 A'   92 A'   93 A'   94 A'                 
  4.867   6.522   6.542   6.551   6.585   7.497  14.797  14.889
 95 A'   96 A'   97 A'   98 A'   99 A'  100 A'  101 A'  102 A'                 
 28.857  28.951  29.515  29.531  29.545  29.568  29.857  29.876
103 A'  104 A'  105 A'  106 A'  107 A'  108 A'  109 A'  110 A'                 
 29.883  29.905  29.957  29.981  36.679 130.571 130.592 130.603
111 A'  112 A'  113 A'  114 A'  115 A'  116 A'  117 A'  118 A'                 
130.627 154.258 154.334 166.1111912.1751912.255  -0.003   0.088
119 A'  120 A'  121 A'  122 A'  123 A'  124 A'   19 A"   20 A"                 
  0.226   0.314   0.329   0.396   0.539   0.567   0.583   0.612
 21 A"   22 A"   23 A"   24 A"   25 A"   26 A"   27 A"   28 A"                 
  0.879   0.908   1.066   1.518   1.550   1.766   2.276   2.420
 29 A"   30 A"   31 A"   32 A"   33 A"   34 A"   35 A"   36 A"                 
  4.238   4.461   4.484   4.496   4.503   6.507   6.539  14.702
 37 A"   38 A"   39 A"   40 A"   41 A"   42 A"   43 A"   44 A"                 
 29.503  29.535  29.852  29.863  29.881  29.885 130.563 130.595
 45 A"   46 A"   47 A"   48 A"   49 A"   50 A"   51 A"   52 A"                 

 Beta MOs, Restricted
 -- Occupied --                  
*******-1177.16 -180.90 -180.87 -169.71 -169.71 -169.68 -169.68
  1 A'    2 A'    3 A'    4 A'    5 A'    6 A'    7 A'    8 A'                 
-80.059 -37.956 -37.925 -33.145 -33.139 -33.113 -33.109 -24.329
  9 A'   10 A'   11 A'   12 A'   13 A'   14 A'   15 A'   16 A'                 
-24.327 -24.321 -24.297 -24.295 -24.292 -15.642  -7.597  -7.272
 17 A'   18 A'   19 A'   20 A'   21 A'   22 A'   23 A'   24 A'                 
 -7.242  -5.508  -5.493  -5.489  -5.488  -5.474  -5.464-169.708
 25 A'   26 A'   27 A'   28 A'   29 A'   30 A'   31 A'    1 A"                 
-169.68  -33.14  -33.11  -24.33  -24.32  -24.30  -24.29   -5.49
  2 A"    3 A"    4 A"    5 A"    6 A"    7 A"    8 A"    9 A"                 
 -5.488  -5.465  -2.432  -2.425  -2.408  -2.397  -2.392  -2.382
 10 A"   11 A"   32 A'   33 A'   34 A'   35 A'   36 A'   37 A'                 
 -1.189  -0.895  -0.838  -0.705  -0.549  -0.540  -0.399  -0.381
 38 A'   39 A'   40 A'   41 A'   42 A'   43 A'   44 A'   45 A'                 
 -0.379  -2.425  -2.408  -2.393  -2.382  -0.505  -0.401  -0.364
 46 A'   12 A"   13 A"   14 A"   15 A"   16 A"   17 A"   18 A"                 
 -- Virtual --                   
  0.017   0.044   0.074   0.091   0.101   0.182   0.209   0.238
 47 A'   48 A'   49 A'   50 A'   51 A'   52 A'   53 A'   54 A'                 
  0.282   0.289   0.320   0.329   0.361   0.389   0.471   0.523
 55 A'   56 A'   57 A'   58 A'   59 A'   60 A'   61 A'   62 A'                 
  0.562   0.586   0.595   0.610   0.679   0.713   0.807   0.867
 63 A'   64 A'   65 A'   66 A'   67 A'   68 A'   69 A'   70 A'                 
  0.929   0.981   1.111   1.151   1.305   1.415   1.539   1.570
 71 A'   72 A'   73 A'   74 A'   75 A'   76 A'   77 A'   78 A'                 
  1.579   1.639   1.847   1.909   2.398   2.536   2.926   4.251
 79 A'   80 A'   81 A'   82 A'   83 A'   84 A'   85 A'   86 A'                 
  4.435   4.472   4.494   4.518   4.568   4.641   4.709   4.759
 87 A'   88 A'   89 A'   90 A'   91 A'   92 A'   93 A'   94 A'                 
  4.867   6.522   6.542   6.551   6.585   7.497  14.797  14.889
 95 A'   96 A'   97 A'   98 A'   99 A'  100 A'  101 A'  102 A'                 
 28.857  28.951  29.515  29.531  29.545  29.568  29.857  29.876
103 A'  104 A'  105 A'  106 A'  107 A'  108 A'  109 A'  110 A'                 
 29.883  29.905  29.957  29.981  36.679 130.571 130.592 130.603
111 A'  112 A'  113 A'  114 A'  115 A'  116 A'  117 A'  118 A'                 
130.627 154.258 154.334 166.1111912.1751912.255  -0.003   0.088
119 A'  120 A'  121 A'  122 A'  123 A'  124 A'   19 A"   20 A"                 
  0.226   0.314   0.329   0.396   0.539   0.567   0.583   0.612
 21 A"   22 A"   23 A"   24 A"   25 A"   26 A"   27 A"   28 A"                 
  0.879   0.908   1.066   1.518   1.550   1.766   2.276   2.420
 29 A"   30 A"   31 A"   32 A"   33 A"   34 A"   35 A"   36 A"                 
  4.238   4.461   4.484   4.496   4.503   6.507   6.539  14.702
 37 A"   38 A"   39 A"   40 A"   41 A"   42 A"   43 A"   44 A"                 
 29.503  29.535  29.852  29.863  29.881  29.885 130.563 130.595
 45 A"   46 A"   47 A"   48 A"   49 A"   50 A"   51 A"   52 A"                 
 --------------------------------------------------------------

          Ground-State Mulliken Net Atomic Charges

     Atom                 Charge (a.u.)
  ----------------------------------------
      1 I                    -0.165526
      2 P                     0.316685
      3 N                    -0.281182
      4 I                     0.130023
  ----------------------------------------
  Sum of atomic charges =    -0.000000

 -----------------------------------------------------------------
                    Cartesian Multipole Moments
 -----------------------------------------------------------------
    Charge (ESU x 10^10)
                 0.0000
    Dipole Moment (Debye)
         X      -1.0761      Y       1.6979      Z      -0.0000
       Tot       2.0102
    Quadrupole Moments (Debye-Ang)
        XX     -72.5768     XY      -0.7854     YY     -77.5601
        XZ      -0.0000     YZ       0.0000     ZZ     -76.1105
    Octopole Moments (Debye-Ang^2)
       XXX     -27.0765    XXY      -7.7721    XYY       0.7521
       YYY      -9.4062    XXZ      -0.0000    XYZ      -0.0000
       YYZ      -0.0000    XZZ      -0.9924    YZZ      -2.2529
       ZZZ      -0.0000
    Hexadecapole Moments (Debye-Ang^3)
      XXXX   -2313.4599   XXXY     -33.8173   XXYY    -452.0359
      XYYY      -4.9977   YYYY    -185.2749   XXXZ      -0.0000
      XXYZ       0.0000   XYYZ      -0.0000   YYYZ       0.0000
      XXZZ    -445.0757   XYZZ      -1.5144   YYZZ     -47.6127
      XZZZ      -0.0000   YZZZ       0.0000   ZZZZ    -107.6752
 -----------------------------------------------------------------
 DrvMan completing analytic gradient of the correlated energy
 Correlated dipole moment
            1
    1  -0.4233893
    2   0.6680114
    3  -0.0000000
 Energy read as -14229.507139440
 Full Analytical Gradient: (in a.u., or Hartree/Bohr)
             1             2             3             4
    1    0.00002170   -0.00010709   -0.00004508    0.00013047
    2   -0.00002924    0.00003649   -0.00002112    0.00001387
    3   -0.00000000    0.00000000   -0.00000000    0.00000000
 Gradient time:  CPU 0.76 s  wall 0.76 s
 ######################################################
 ######################################################
 # Starting finite difference calculation for IDERIV  #
 Finite diff step size:  1.88973e-03 a.u.
 ----------------------------------------------------------------
             Standard Nuclear Orientation (Angstroms)
    I     Atom           X                Y                Z
 ----------------------------------------------------------------
    1      I       2.6171141696    -0.1206323300    -0.0000000000
    2      P       0.3336037184     0.8886938816     0.0000000000
    3      N      -0.5628761913    -0.4139596418     0.0000000000
    4      I      -2.6361881779    -0.0762108914    -0.0000000000
 ----------------------------------------------------------------
 Nuclear Repulsion Energy =   776.2514349419 hartrees
 There are       64 alpha and       64 beta electrons

                       Distance Matrix (Angstroms)
             I (  1)   P (  2)   N (  3)
   P (  2)  2.496630
   N (  3)  3.193490  1.581323
   I (  4)  5.253490  3.122612  2.100642

 Requested basis set is 6-311++G(d,p)
 There are 67 shells and 176 basis functions
 A cutoff of  1.0D-14 yielded   1703 shell pairs
 There are     12523 function pairs (     14299 Cartesian)
 Smallest overlap matrix eigenvalue = 2.39E-03
 Guess MOs from SCF MO coefficient file

 -----------------------------------------------------------------------
  General SCF calculation program by
  Eric Jon Sundstrom, Paul Horn, Yuezhi Mao, Dmitri Zuev, Alec White,
  David Stuck, Shaama M.S., Shane Yost, Joonho Lee, David Small,
  Daniel Levine, Susi Lehtola, Hugh Burton, Evgeny Epifanovsky
 -----------------------------------------------------------------------
 Hartree-Fock
 using 6 threads for integral computing
 -------------------------------------------------------
 OpenMP Integral computing Module                
 Release: version 2.0, May 2017, Q-Chem Inc. Pleasanton 
 -------------------------------------------------------
 A restricted SCF calculation will be
 performed using DIIS
 SCF converges when DIIS error is below 1.0e-08
 ---------------------------------------
  Cycle       Energy         DIIS error
 ---------------------------------------
    1  -14228.7895507195      4.01e-06  
    2  -14228.7895508141      1.15e-06  
    3  -14228.7895508236      7.36e-07  
    4  -14228.7895508262      2.33e-07  
    5  -14228.7895508266      9.56e-08  
    6  -14228.7895508269      3.39e-08  
    7  -14228.7895508268      1.57e-08  
    8  -14228.7895508268      7.10e-09  Convergence criterion met
 ---------------------------------------
 SCF time:   CPU 11.02s  wall 2.00s 
 SCF   energy in the final basis set =   -14228.7895508268
 Total energy in the final basis set =   -14228.7895508268


 ------------------------------------------------------------------------------

   CCMAN2: suite of methods based on coupled cluster
           and equation of motion theories.

   Components:
   * libvmm-1.3-trunk
     by Evgeny Epifanovsky, Ilya Kaliman.
   * libtensor-2.5-trunk
     by Evgeny Epifanovsky, Michael Wormit, Dmitry Zuev, Sam Manzer, 
        Ilya Kaliman.
   * libcc-2.5-trunk
     by Evgeny Epifanovsky, Arik Landau, Tomasz Kus, Kirill Khistyaev, 
        Dmitry Zuev, Prashant Manohar, Xintian Feng, Anna Krylov, 
        Matthew Goldey, Alec White, Thomas Jagau, Kaushik Nanda, 
        Anastasia Gunina, Alexander Kunitsa, Joonho Lee.

   CCMAN original authors:
   Anna I. Krylov, C. David Sherrill, Steven R. Gwaltney,
   Edward F. C. Byrd (2000)
   Sergey V. Levchenko, Lyudmila V. Slipchenko, Tao Wang,
   Ana-Maria C. Cristian (2003)
   Piotr A. Pieniazek, C. Melania Oana, Evgeny Epifanovsky (2007)
   Prashant Manohar (2009)

 ------------------------------------------------------------------------------


 Allocating and initializing 30808MB of RAM...
 Calculation will run on 6 cores.


 Alpha MOs, Restricted
 -- Occupied --                  
*******-1177.16 -180.90 -180.87 -169.71 -169.71 -169.71 -169.68
  1 A     2 A     3 A     4 A     5 A     6 A     7 A     8 A                  
-169.68 -169.68  -80.06  -37.96  -37.93  -33.15  -33.14  -33.14
  9 A    10 A    11 A    12 A    13 A    14 A    15 A    16 A                  
-33.113 -33.109 -33.109 -24.329 -24.327 -24.327 -24.322 -24.322
 17 A    18 A    19 A    20 A    21 A    22 A    23 A    24 A                  
-24.297 -24.296 -24.295 -24.292 -24.292 -15.642  -7.597  -7.272
 25 A    26 A    27 A    28 A    29 A    30 A    31 A    32 A                  
 -7.242  -5.508  -5.493  -5.493  -5.489  -5.489  -5.488  -5.474
 33 A    34 A    35 A    36 A    37 A    38 A    39 A    40 A                  
 -5.465  -5.464  -2.432  -2.425  -2.425  -2.408  -2.408  -2.397
 41 A    42 A    43 A    44 A    45 A    46 A    47 A    48 A                  
 -2.393  -2.392  -2.382  -2.382  -1.189  -0.895  -0.838  -0.705
 49 A    50 A    51 A    52 A    53 A    54 A    55 A    56 A                  
 -0.549  -0.540  -0.505  -0.401  -0.399  -0.381  -0.379  -0.364
 57 A    58 A    59 A    60 A    61 A    62 A    63 A    64 A                  
 -- Virtual --                   
 -0.003   0.016   0.044   0.074   0.088   0.091   0.101   0.182
 65 A    66 A    67 A    68 A    69 A    70 A    71 A    72 A                  
  0.209   0.226   0.238   0.282   0.289   0.313   0.320   0.329
 73 A    74 A    75 A    76 A    77 A    78 A    79 A    80 A                  
  0.329   0.361   0.388   0.396   0.471   0.523   0.540   0.562
 81 A    82 A    83 A    84 A    85 A    86 A    87 A    88 A                  
  0.567   0.583   0.586   0.595   0.610   0.612   0.679   0.713
 89 A    90 A    91 A    92 A    93 A    94 A    95 A    96 A                  
  0.806   0.867   0.879   0.908   0.929   0.981   1.066   1.111
 97 A    98 A    99 A   100 A   101 A   102 A   103 A   104 A                  
  1.151   1.305   1.415   1.518   1.539   1.550   1.570   1.579
105 A   106 A   107 A   108 A   109 A   110 A   111 A   112 A                  
  1.639   1.766   1.847   1.909   2.276   2.398   2.420   2.536
113 A   114 A   115 A   116 A   117 A   118 A   119 A   120 A                  
  2.926   4.238   4.251   4.435   4.461   4.472   4.484   4.494
121 A   122 A   123 A   124 A   125 A   126 A   127 A   128 A                  
  4.496   4.503   4.518   4.567   4.640   4.709   4.759   4.867
129 A   130 A   131 A   132 A   133 A   134 A   135 A   136 A                  
  6.507   6.522   6.539   6.542   6.551   6.585   7.497  14.702
137 A   138 A   139 A   140 A   141 A   142 A   143 A   144 A                  
 14.797  14.889  28.857  28.950  29.503  29.515  29.531  29.535
145 A   146 A   147 A   148 A   149 A   150 A   151 A   152 A                  
 29.545  29.568  29.852  29.857  29.863  29.876  29.881  29.883
153 A   154 A   155 A   156 A   157 A   158 A   159 A   160 A                  
 29.885  29.905  29.957  29.981  36.679 130.563 130.571 130.592
161 A   162 A   163 A   164 A   165 A   166 A   167 A   168 A                  
130.595 130.603 130.627 154.258 154.334 166.1111912.1751912.254
169 A   170 A   171 A   172 A   173 A   174 A   175 A   176 A                  

 Beta MOs, Restricted
 -- Occupied --                  
*******-1177.16 -180.90 -180.87 -169.71 -169.71 -169.71 -169.68
  1 A     2 A     3 A     4 A     5 A     6 A     7 A     8 A                  
-169.68 -169.68  -80.06  -37.96  -37.93  -33.15  -33.14  -33.14
  9 A    10 A    11 A    12 A    13 A    14 A    15 A    16 A                  
-33.113 -33.109 -33.109 -24.329 -24.327 -24.327 -24.322 -24.322
 17 A    18 A    19 A    20 A    21 A    22 A    23 A    24 A                  
-24.297 -24.296 -24.295 -24.292 -24.292 -15.642  -7.597  -7.272
 25 A    26 A    27 A    28 A    29 A    30 A    31 A    32 A                  
 -7.242  -5.508  -5.493  -5.493  -5.489  -5.489  -5.488  -5.474
 33 A    34 A    35 A    36 A    37 A    38 A    39 A    40 A                  
 -5.465  -5.464  -2.432  -2.425  -2.425  -2.408  -2.408  -2.397
 41 A    42 A    43 A    44 A    45 A    46 A    47 A    48 A                  
 -2.393  -2.392  -2.382  -2.382  -1.189  -0.895  -0.838  -0.705
 49 A    50 A    51 A    52 A    53 A    54 A    55 A    56 A                  
 -0.549  -0.540  -0.505  -0.401  -0.399  -0.381  -0.379  -0.364
 57 A    58 A    59 A    60 A    61 A    62 A    63 A    64 A                  
 -- Virtual --                   
 -0.003   0.016   0.044   0.074   0.088   0.091   0.101   0.182
 65 A    66 A    67 A    68 A    69 A    70 A    71 A    72 A                  
  0.209   0.226   0.238   0.282   0.289   0.313   0.320   0.329
 73 A    74 A    75 A    76 A    77 A    78 A    79 A    80 A                  
  0.329   0.361   0.388   0.396   0.471   0.523   0.540   0.562
 81 A    82 A    83 A    84 A    85 A    86 A    87 A    88 A                  
  0.567   0.583   0.586   0.595   0.610   0.612   0.679   0.713
 89 A    90 A    91 A    92 A    93 A    94 A    95 A    96 A                  
  0.806   0.867   0.879   0.908   0.929   0.981   1.066   1.111
 97 A    98 A    99 A   100 A   101 A   102 A   103 A   104 A                  
  1.151   1.305   1.415   1.518   1.539   1.550   1.570   1.579
105 A   106 A   107 A   108 A   109 A   110 A   111 A   112 A                  
  1.639   1.766   1.847   1.909   2.276   2.398   2.420   2.536
113 A   114 A   115 A   116 A   117 A   118 A   119 A   120 A                  
  2.926   4.238   4.251   4.435   4.461   4.472   4.484   4.494
121 A   122 A   123 A   124 A   125 A   126 A   127 A   128 A                  
  4.496   4.503   4.518   4.567   4.640   4.709   4.759   4.867
129 A   130 A   131 A   132 A   133 A   134 A   135 A   136 A                  
  6.507   6.522   6.539   6.542   6.551   6.585   7.497  14.702
137 A   138 A   139 A   140 A   141 A   142 A   143 A   144 A                  
 14.797  14.889  28.857  28.950  29.503  29.515  29.531  29.535
145 A   146 A   147 A   148 A   149 A   150 A   151 A   152 A                  
 29.545  29.568  29.852  29.857  29.863  29.876  29.881  29.883
153 A   154 A   155 A   156 A   157 A   158 A   159 A   160 A                  
 29.885  29.905  29.957  29.981  36.679 130.563 130.571 130.592
161 A   162 A   163 A   164 A   165 A   166 A   167 A   168 A                  
130.595 130.603 130.627 154.258 154.334 166.1111912.1751912.254
169 A   170 A   171 A   172 A   173 A   174 A   175 A   176 A                  

 Occupation and symmetry of molecular orbitals

 Point group: C1 (1 irreducible representation).

                           A     All 
 -------------------------------------
 All molecular orbitals:
  - Alpha                  176   176 
  - Beta                   176   176 
 -------------------------------------
 Alpha orbitals:
  - Frozen occupied        42    42  
  - Active occupied        22    22  
  - Active virtual         112   112 
  - Frozen virtual         0     0   
 -------------------------------------
 Beta orbitals:
  - Frozen occupied        42    42  
  - Active occupied        22    22  
  - Active virtual         112   112 
  - Frozen virtual         0     0   
 -------------------------------------

 Import integrals:   CPU 0.00 s  wall 0.00 s

 Import integrals:   CPU 201.10 s  wall 35.49 s

 MP2 amplitudes:   CPU 0.25 s  wall 0.14 s

Running a double precision version
           CCSD T amplitudes will be solved using DIIS.

           Start     Size      MaxIter   EConv     TConv     
           3         7         100       1.00e-07  1.00e-05  
 ------------------------------------------------------------------------------
           Energy (a.u.)   Ediff      Tdiff       Comment
 ------------------------------------------------------------------------------
         -1.4229500e+04                           
     1   -1.4229480e+04   1.97e-02   8.25e-01     
     2   -1.4229506e+04   2.51e-02   1.20e-01     
     3   -1.4229504e+04   1.99e-03   5.40e-02     
     4   -1.4229506e+04   2.65e-03   1.77e-02     Switched to DIIS steps.
     5   -1.4229507e+04   9.06e-04   1.31e-02     
     6   -1.4229507e+04   4.90e-05   2.87e-03     
     7   -1.4229507e+04   6.54e-06   1.52e-03     
     8   -1.4229507e+04   5.70e-06   3.62e-04     
     9   -1.4229507e+04   2.12e-06   2.74e-04     
    10   -1.4229507e+04   4.94e-07   8.69e-05     
    11   -1.4229507e+04   1.47e-07   3.39e-05     
    12   -1.4229507e+04   9.97e-08   1.70e-05     
    13   -1.4229507e+04   2.47e-09   5.24e-06     
 ------------------------------------------------------------------------------
         -1.4229507e+04                           CCSD T converged.

End of double precision
 SCF energy                 = -14228.78955083
 MP2 energy                 = -14229.50009194
 CCSD correlation energy     =     -0.71758842
 CCSD total energy           = -14229.50713925

 CCSD  T1^2 = 0.0151  T2^2 = 0.3004  Leading amplitudes:

 Amplitude    Orbitals with energies
 -0.0348       60 (A) A                  ->    65 (A) A                   
              -0.4011                         -0.0035                     
 -0.0348       60 (A) B                  ->    65 (A) B                   
              -0.4011                         -0.0035                     
 -0.0232       59 (A) A                  ->    65 (A) A                   
              -0.5048                         -0.0035                     
 -0.0232       59 (A) B                  ->    65 (A) B                   
              -0.5048                         -0.0035                     

 Amplitude    Orbitals with energies
 -0.0809       59 (A) A      59 (A) B    ->    65 (A) A      65 (A) B     
              -0.5048       -0.5048           -0.0035       -0.0035       
  0.0809       59 (A) A      59 (A) B    ->    65 (A) B      65 (A) A     
              -0.5048       -0.5048           -0.0035       -0.0035       
  0.0809       59 (A) B      59 (A) A    ->    65 (A) A      65 (A) B     
              -0.5048       -0.5048           -0.0035       -0.0035       
 -0.0809       59 (A) B      59 (A) A    ->    65 (A) B      65 (A) A     
              -0.5048       -0.5048           -0.0035       -0.0035       

 Computing CCSD intemediates for later calculations in double precision
 Finished.

Running a double precision version
           CCSD Lambda amplitudes will be solved using DIIS.
           Start     Size      MaxIter   EConv     LConv     
           3         7         100       1.00e-07  1.00e-05  
 ------------------------------------------------------------------------------
            Enorm      Ldiff       Comment
 ------------------------------------------------------------------------------
     1     5.90e-02   4.42e-02     
     2     1.57e-02   5.64e-03     
     3     6.66e-03   2.12e-03     
     4     3.96e-03   1.26e-03     Switched to DIIS steps.
     5     1.30e-03   7.25e-04     
     6     6.68e-04   2.11e-04     
     7     2.36e-04   5.38e-05     
     8     1.15e-04   1.08e-06     
     9     4.02e-05   4.33e-06     
    10     1.58e-05   2.24e-06     
    11     6.71e-06   5.47e-07     
    12     2.87e-06   2.07e-07     
    13     1.41e-06   2.45e-07     
    14     6.82e-07   6.89e-08     
    15     3.74e-07   7.39e-08     
    16     1.80e-07   2.72e-08     
    17     9.70e-08   1.09e-08     
 ------------------------------------------------------------------------------
                                   CCSD Lambda converged.

 Computing density matrices in double precision...
           Orbital response amplitudes will be solved using DIIS.
           Start     Size      MaxIter   EConv     LConv     
           3         7         100       1.00e-06  1.00e-06  
 ------------------------------------------------------------------------------
            Enorm      Ldiff       Comment
 ------------------------------------------------------------------------------
     1     9.45e-02   1.69e-02     
     2     6.68e-02   9.49e-03     
     3     8.40e-02   2.03e-02     
     4     1.79e-02   2.77e-02     Switched to DIIS steps.
     5     5.17e-03   5.52e-03     
     6     1.26e-03   6.98e-04     
     7     7.50e-04   1.04e-04     
     8     2.04e-04   1.46e-04     
     9     4.93e-05   4.19e-05     
    10     2.25e-05   1.39e-06     
    11     6.19e-06   1.15e-06     
    12     2.25e-06   5.58e-09     
    13     1.53e-06   4.46e-07     
    14     3.84e-07   2.86e-07     
 ------------------------------------------------------------------------------
                                   Orbital response converged.

 Computing density matrices... Done.
 CCSD calculation:   CPU 5571.38 s  wall 951.74 s

 Transferring MO TPDM to AO TPDM
 Transferring g2_o1o1o1o1
 Transferring g2_o1o1o1v1
 Transferring g2_o1o1v1v1
 Transferring g2_o1v1o1v1
 Transferring g2_o1v1v1v1
 Transferring g2_v1v1v1v1
 Adding separable TPDM
 Computing TPDM gradient
 --------------------------------------------------------
 2e gradient
  Atom          X               Y               Z
 --------------------------------------------------------
    1        -72.484105       14.017945       -0.000000  
    2          5.665667      -36.074077       -0.000000  
    3         -5.740739       19.153236        0.000000  
    4         72.559177        2.902896        0.000000  
 --------------------------------------------------------
 --------------------------------------------------------
 Final gradient
  Atom          X               Y               Z
 --------------------------------------------------------
    1        -72.484105       14.017945       -0.000000  
    2          5.665667      -36.074077       -0.000000  
    3         -5.740739       19.153236        0.000000  
    4         72.559177        2.902896        0.000000  
 --------------------------------------------------------
 Analytic gradient from two-electron contribution:   CPU 805.15 s  wall 152.16 s

 Total ccman2 time:   CPU 6585.94 s  wall 1141.40 s


 --------------------------------------------------------------

                    Orbital Energies (a.u.)
 --------------------------------------------------------------

 Alpha MOs
 -- Occupied --
*****************-180.9023-180.8712-169.7091-169.7078-169.7078-169.6776
********-169.6768 -80.0590 -37.9559 -37.9251 -33.1451 -33.1390 -33.1390
-33.1127 -33.1093 -33.1091 -24.3293 -24.3272 -24.3272 -24.3215 -24.3215
-24.2967 -24.2957 -24.2954 -24.2924 -24.2924 -15.6421  -7.5973  -7.2723
 -7.2420  -5.5077  -5.4931  -5.4931  -5.4894  -5.4885  -5.4881  -5.4743
 -5.4650  -5.4643  -2.4317  -2.4249  -2.4249  -2.4081  -2.4081  -2.3972
 -2.3932  -2.3924  -2.3822  -2.3822  -1.1886  -0.8953  -0.8382  -0.7053
 -0.5486  -0.5399  -0.5048  -0.4011  -0.3990  -0.3812  -0.3790  -0.3636
 -- Virtual --
 -0.0035   0.0165   0.0440   0.0741   0.0882   0.0909   0.1014   0.1825
  0.2087   0.2261   0.2376   0.2819   0.2893   0.3135   0.3202   0.3286
  0.3291   0.3610   0.3885   0.3958   0.4714   0.5230   0.5395   0.5615
  0.5670   0.5828   0.5861   0.5953   0.6103   0.6117   0.6794   0.7130
  0.8065   0.8668   0.8794   0.9080   0.9289   0.9808   1.0662   1.1107
  1.1510   1.3049   1.4154   1.5176   1.5391   1.5500   1.5699   1.5786
  1.6391   1.7663   1.8470   1.9093   2.2761   2.3981   2.4197   2.5362
  2.9256   4.2378   4.2509   4.4346   4.4613   4.4718   4.4839   4.4938
  4.4956   4.5031   4.5175   4.5675   4.6405   4.7085   4.7591   4.8673
  6.5068   6.5223   6.5391   6.5422   6.5511   6.5846   7.4972  14.7024
 14.7967  14.8888  28.8566  28.9505  29.5028  29.5147  29.5309  29.5353
 29.5451  29.5683  29.8522  29.8570  29.8633  29.8756  29.8810  29.8830
 29.8852  29.9053  29.9567  29.9813  36.6793 130.5628 130.5712 130.5918
130.5950 130.6028 130.6268 154.2576 154.3343 166.11091912.17461912.2545
 --------------------------------------------------------------

          Ground-State Mulliken Net Atomic Charges

     Atom                 Charge (a.u.)
  ----------------------------------------
      1 I                    -0.165773
      2 P                     0.316749
      3 N                    -0.281093
      4 I                     0.130117
  ----------------------------------------
  Sum of atomic charges =    -0.000000

 -----------------------------------------------------------------
                    Cartesian Multipole Moments
 -----------------------------------------------------------------
    Charge (ESU x 10^10)
                 0.0000
    Dipole Moment (Debye)
         X      -1.0817      Y       1.6990      Z       0.0000
       Tot       2.0141
    Quadrupole Moments (Debye-Ang)
        XX     -72.5834     XY      -0.7845     YY     -77.5596
        XZ       0.0000     YZ       0.0000     ZZ     -76.1122
    Octopole Moments (Debye-Ang^2)
       XXX     -27.2144    XXY      -7.7720    XYY       0.7148
       YYY      -9.4012    XXZ      -0.0000    XYZ      -0.0000
       YYZ      -0.0000    XZZ      -1.0301    YZZ      -2.2523
       ZZZ      -0.0000
    Hexadecapole Moments (Debye-Ang^3)
      XXXX   -2314.3701   XXXY     -33.8135   XXYY    -452.2012
      XYYY      -4.9846   YYYY    -185.2686   XXXZ       0.0000
      XXYZ       0.0000   XYYZ       0.0000   YYYZ       0.0000
      XXZZ    -445.2424   XYZZ      -1.5103   YYZZ     -47.6134
      XZZZ      -0.0000   YZZZ       0.0000   ZZZZ    -107.6813
 -----------------------------------------------------------------
 DrvMan completing analytic gradient of the correlated energy
 Correlated dipole moment
            1
    1  -0.4255622
    2   0.6684499
    3   0.0000000
 Energy read as -14229.507139248
 Full Analytical Gradient: (in a.u., or Hartree/Bohr)
             1             2             3             4
    1    0.00018253   -0.00022875   -0.00008216    0.00012838
    2   -0.00008761    0.00012270   -0.00005070    0.00001561
    3    0.00000000   -0.00000000   -0.00000000    0.00000000
 Gradient time:  CPU 0.76 s  wall 0.77 s
 ----------------------------------------------------------------
             Standard Nuclear Orientation (Angstroms)
    I     Atom           X                Y                Z
 ----------------------------------------------------------------
    1      I       2.6151141696    -0.1206323300    -0.0000000000
    2      P       0.3336037184     0.8886938816     0.0000000000
    3      N      -0.5628761913    -0.4139596418     0.0000000000
    4      I      -2.6361881779    -0.0762108914    -0.0000000000
 ----------------------------------------------------------------
 Nuclear Repulsion Energy =   776.5210972936 hartrees
 There are       64 alpha and       64 beta electrons

                       Distance Matrix (Angstroms)
             I (  1)   P (  2)   N (  3)
   P (  2)  2.494800
   N (  3)  3.191499  1.581323
   I (  4)  5.251490  3.122612  2.100642

 Requested basis set is 6-311++G(d,p)
 There are 67 shells and 176 basis functions
 A cutoff of  1.0D-14 yielded   1703 shell pairs
 There are     12523 function pairs (     14299 Cartesian)
 Smallest overlap matrix eigenvalue = 2.39E-03
 Guess MOs from SCF MO coefficient file

 -----------------------------------------------------------------------
  General SCF calculation program by
  Eric Jon Sundstrom, Paul Horn, Yuezhi Mao, Dmitri Zuev, Alec White,
  David Stuck, Shaama M.S., Shane Yost, Joonho Lee, David Small,
  Daniel Levine, Susi Lehtola, Hugh Burton, Evgeny Epifanovsky
 -----------------------------------------------------------------------
 Hartree-Fock
 using 6 threads for integral computing
 -------------------------------------------------------
 OpenMP Integral computing Module                
 Release: version 2.0, May 2017, Q-Chem Inc. Pleasanton 
 -------------------------------------------------------
 A restricted SCF calculation will be
 performed using DIIS
 SCF converges when DIIS error is below 1.0e-08
 ---------------------------------------
  Cycle       Energy         DIIS error
 ---------------------------------------
    1  -14228.7895575054      8.02e-06  
    2  -14228.7895578842      2.30e-06  
    3  -14228.7895579221      1.47e-06  
    4  -14228.7895579326      4.66e-07  
    5  -14228.7895579345      1.91e-07  
    6  -14228.7895579349      6.76e-08  
    7  -14228.7895579350      3.13e-08  
    8  -14228.7895579351      1.41e-08  
    9  -14228.7895579351      5.82e-09  Convergence criterion met
 ---------------------------------------
 SCF time:   CPU 12.47s  wall 2.00s 
 SCF   energy in the final basis set =   -14228.7895579351
 Total energy in the final basis set =   -14228.7895579351


 ------------------------------------------------------------------------------

   CCMAN2: suite of methods based on coupled cluster
           and equation of motion theories.

   Components:
   * libvmm-1.3-trunk
     by Evgeny Epifanovsky, Ilya Kaliman.
   * libtensor-2.5-trunk
     by Evgeny Epifanovsky, Michael Wormit, Dmitry Zuev, Sam Manzer, 
        Ilya Kaliman.
   * libcc-2.5-trunk
     by Evgeny Epifanovsky, Arik Landau, Tomasz Kus, Kirill Khistyaev, 
        Dmitry Zuev, Prashant Manohar, Xintian Feng, Anna Krylov, 
        Matthew Goldey, Alec White, Thomas Jagau, Kaushik Nanda, 
        Anastasia Gunina, Alexander Kunitsa, Joonho Lee.

   CCMAN original authors:
   Anna I. Krylov, C. David Sherrill, Steven R. Gwaltney,
   Edward F. C. Byrd (2000)
   Sergey V. Levchenko, Lyudmila V. Slipchenko, Tao Wang,
   Ana-Maria C. Cristian (2003)
   Piotr A. Pieniazek, C. Melania Oana, Evgeny Epifanovsky (2007)
   Prashant Manohar (2009)

 ------------------------------------------------------------------------------


 Allocating and initializing 30808MB of RAM...
 Calculation will run on 6 cores.


 Alpha MOs, Restricted
 -- Occupied --                  
*******-1177.16 -180.90 -180.87 -169.71 -169.71 -169.71 -169.68
  1 A     2 A     3 A     4 A     5 A     6 A     7 A     8 A                  
-169.68 -169.68  -80.06  -37.96  -37.93  -33.14  -33.14  -33.14
  9 A    10 A    11 A    12 A    13 A    14 A    15 A    16 A                  
-33.113 -33.109 -33.109 -24.329 -24.327 -24.327 -24.321 -24.321
 17 A    18 A    19 A    20 A    21 A    22 A    23 A    24 A                  
-24.297 -24.296 -24.296 -24.292 -24.292 -15.642  -7.597  -7.272
 25 A    26 A    27 A    28 A    29 A    30 A    31 A    32 A                  
 -7.242  -5.508  -5.493  -5.493  -5.489  -5.488  -5.488  -5.474
 33 A    34 A    35 A    36 A    37 A    38 A    39 A    40 A                  
 -5.465  -5.464  -2.432  -2.425  -2.425  -2.408  -2.408  -2.397
 41 A    42 A    43 A    44 A    45 A    46 A    47 A    48 A                  
 -2.393  -2.392  -2.382  -2.382  -1.189  -0.896  -0.838  -0.705
 49 A    50 A    51 A    52 A    53 A    54 A    55 A    56 A                  
 -0.549  -0.540  -0.505  -0.401  -0.399  -0.381  -0.379  -0.364
 57 A    58 A    59 A    60 A    61 A    62 A    63 A    64 A                  
 -- Virtual --                   
 -0.003   0.017   0.044   0.074   0.088   0.091   0.101   0.182
 65 A    66 A    67 A    68 A    69 A    70 A    71 A    72 A                  
  0.209   0.226   0.238   0.282   0.289   0.314   0.320   0.329
 73 A    74 A    75 A    76 A    77 A    78 A    79 A    80 A                  
  0.329   0.361   0.389   0.396   0.471   0.523   0.539   0.562
 81 A    82 A    83 A    84 A    85 A    86 A    87 A    88 A                  
  0.567   0.583   0.586   0.595   0.610   0.612   0.679   0.713
 89 A    90 A    91 A    92 A    93 A    94 A    95 A    96 A                  
  0.807   0.867   0.879   0.908   0.929   0.981   1.066   1.111
 97 A    98 A    99 A   100 A   101 A   102 A   103 A   104 A                  
  1.151   1.305   1.416   1.518   1.539   1.550   1.570   1.579
105 A   106 A   107 A   108 A   109 A   110 A   111 A   112 A                  
  1.639   1.766   1.847   1.909   2.276   2.398   2.420   2.536
113 A   114 A   115 A   116 A   117 A   118 A   119 A   120 A                  
  2.926   4.238   4.251   4.435   4.461   4.472   4.484   4.494
121 A   122 A   123 A   124 A   125 A   126 A   127 A   128 A                  
  4.496   4.503   4.518   4.568   4.641   4.709   4.759   4.867
129 A   130 A   131 A   132 A   133 A   134 A   135 A   136 A                  
  6.507   6.522   6.539   6.542   6.551   6.585   7.497  14.702
137 A   138 A   139 A   140 A   141 A   142 A   143 A   144 A                  
 14.797  14.889  28.857  28.951  29.503  29.515  29.531  29.535
145 A   146 A   147 A   148 A   149 A   150 A   151 A   152 A                  
 29.545  29.568  29.852  29.857  29.863  29.876  29.881  29.883
153 A   154 A   155 A   156 A   157 A   158 A   159 A   160 A                  
 29.885  29.905  29.957  29.981  36.679 130.563 130.571 130.592
161 A   162 A   163 A   164 A   165 A   166 A   167 A   168 A                  
130.595 130.603 130.627 154.258 154.334 166.1111912.1751912.255
169 A   170 A   171 A   172 A   173 A   174 A   175 A   176 A                  

 Beta MOs, Restricted
 -- Occupied --                  
*******-1177.16 -180.90 -180.87 -169.71 -169.71 -169.71 -169.68
  1 A     2 A     3 A     4 A     5 A     6 A     7 A     8 A                  
-169.68 -169.68  -80.06  -37.96  -37.93  -33.14  -33.14  -33.14
  9 A    10 A    11 A    12 A    13 A    14 A    15 A    16 A                  
-33.113 -33.109 -33.109 -24.329 -24.327 -24.327 -24.321 -24.321
 17 A    18 A    19 A    20 A    21 A    22 A    23 A    24 A                  
-24.297 -24.296 -24.296 -24.292 -24.292 -15.642  -7.597  -7.272
 25 A    26 A    27 A    28 A    29 A    30 A    31 A    32 A                  
 -7.242  -5.508  -5.493  -5.493  -5.489  -5.488  -5.488  -5.474
 33 A    34 A    35 A    36 A    37 A    38 A    39 A    40 A                  
 -5.465  -5.464  -2.432  -2.425  -2.425  -2.408  -2.408  -2.397
 41 A    42 A    43 A    44 A    45 A    46 A    47 A    48 A                  
 -2.393  -2.392  -2.382  -2.382  -1.189  -0.896  -0.838  -0.705
 49 A    50 A    51 A    52 A    53 A    54 A    55 A    56 A                  
 -0.549  -0.540  -0.505  -0.401  -0.399  -0.381  -0.379  -0.364
 57 A    58 A    59 A    60 A    61 A    62 A    63 A    64 A                  
 -- Virtual --                   
 -0.003   0.017   0.044   0.074   0.088   0.091   0.101   0.182
 65 A    66 A    67 A    68 A    69 A    70 A    71 A    72 A                  
  0.209   0.226   0.238   0.282   0.289   0.314   0.320   0.329
 73 A    74 A    75 A    76 A    77 A    78 A    79 A    80 A                  
  0.329   0.361   0.389   0.396   0.471   0.523   0.539   0.562
 81 A    82 A    83 A    84 A    85 A    86 A    87 A    88 A                  
  0.567   0.583   0.586   0.595   0.610   0.612   0.679   0.713
 89 A    90 A    91 A    92 A    93 A    94 A    95 A    96 A                  
  0.807   0.867   0.879   0.908   0.929   0.981   1.066   1.111
 97 A    98 A    99 A   100 A   101 A   102 A   103 A   104 A                  
  1.151   1.305   1.416   1.518   1.539   1.550   1.570   1.579
105 A   106 A   107 A   108 A   109 A   110 A   111 A   112 A                  
  1.639   1.766   1.847   1.909   2.276   2.398   2.420   2.536
113 A   114 A   115 A   116 A   117 A   118 A   119 A   120 A                  
  2.926   4.238   4.251   4.435   4.461   4.472   4.484   4.494
121 A   122 A   123 A   124 A   125 A   126 A   127 A   128 A                  
  4.496   4.503   4.518   4.568   4.641   4.709   4.759   4.867
129 A   130 A   131 A   132 A   133 A   134 A   135 A   136 A                  
  6.507   6.522   6.539   6.542   6.551   6.585   7.497  14.702
137 A   138 A   139 A   140 A   141 A   142 A   143 A   144 A                  
 14.797  14.889  28.857  28.951  29.503  29.515  29.531  29.535
145 A   146 A   147 A   148 A   149 A   150 A   151 A   152 A                  
 29.545  29.568  29.852  29.857  29.863  29.876  29.881  29.883
153 A   154 A   155 A   156 A   157 A   158 A   159 A   160 A                  
 29.885  29.905  29.957  29.981  36.679 130.563 130.571 130.592
161 A   162 A   163 A   164 A   165 A   166 A   167 A   168 A                  
130.595 130.603 130.627 154.258 154.334 166.1111912.1751912.255
169 A   170 A   171 A   172 A   173 A   174 A   175 A   176 A                  

 Occupation and symmetry of molecular orbitals

 Point group: C1 (1 irreducible representation).

                           A     All 
 -------------------------------------
 All molecular orbitals:
  - Alpha                  176   176 
  - Beta                   176   176 
 -------------------------------------
 Alpha orbitals:
  - Frozen occupied        42    42  
  - Active occupied        22    22  
  - Active virtual         112   112 
  - Frozen virtual         0     0   
 -------------------------------------
 Beta orbitals:
  - Frozen occupied        42    42  
  - Active occupied        22    22  
  - Active virtual         112   112 
  - Frozen virtual         0     0   
 -------------------------------------

 Import integrals:   CPU 0.00 s  wall 0.00 s

 Import integrals:   CPU 197.99 s  wall 34.33 s

 MP2 amplitudes:   CPU 0.23 s  wall 0.13 s

Running a double precision version
           CCSD T amplitudes will be solved using DIIS.

           Start     Size      MaxIter   EConv     TConv     
           3         7         100       1.00e-07  1.00e-05  
 ------------------------------------------------------------------------------
           Energy (a.u.)   Ediff      Tdiff       Comment
 ------------------------------------------------------------------------------
         -1.4229500e+04                           
     1   -1.4229480e+04   1.97e-02   8.25e-01     
     2   -1.4229506e+04   2.51e-02   1.20e-01     
     3   -1.4229504e+04   1.99e-03   5.40e-02     
     4   -1.4229506e+04   2.65e-03   1.77e-02     Switched to DIIS steps.
     5   -1.4229507e+04   9.05e-04   1.31e-02     
     6   -1.4229507e+04   4.89e-05   2.87e-03     
     7   -1.4229507e+04   6.54e-06   1.52e-03     
     8   -1.4229507e+04   5.70e-06   3.62e-04     
     9   -1.4229507e+04   2.12e-06   2.73e-04     
    10   -1.4229507e+04   4.93e-07   8.68e-05     
    11   -1.4229507e+04   1.46e-07   3.39e-05     
    12   -1.4229507e+04   9.91e-08   1.70e-05     
    13   -1.4229507e+04   2.32e-09   5.27e-06     
 ------------------------------------------------------------------------------
         -1.4229507e+04                           CCSD T converged.

End of double precision
 SCF energy                 = -14228.78955794
 MP2 energy                 = -14229.50010155
 CCSD correlation energy     =     -0.71758139
 CCSD total energy           = -14229.50713932

 CCSD  T1^2 = 0.0151  T2^2 = 0.3003  Leading amplitudes:

 Amplitude    Orbitals with energies
 -0.0347       60 (A) A                  ->    65 (A) A                   
              -0.4012                         -0.0034                     
 -0.0347       60 (A) B                  ->    65 (A) B                   
              -0.4012                         -0.0034                     
 -0.0232       59 (A) A                  ->    65 (A) A                   
              -0.5048                         -0.0034                     
 -0.0232       59 (A) B                  ->    65 (A) B                   
              -0.5048                         -0.0034                     

 Amplitude    Orbitals with energies
 -0.0809       59 (A) A      59 (A) B    ->    65 (A) A      65 (A) B     
              -0.5048       -0.5048           -0.0034       -0.0034       
  0.0809       59 (A) A      59 (A) B    ->    65 (A) B      65 (A) A     
              -0.5048       -0.5048           -0.0034       -0.0034       
  0.0809       59 (A) B      59 (A) A    ->    65 (A) A      65 (A) B     
              -0.5048       -0.5048           -0.0034       -0.0034       
 -0.0809       59 (A) B      59 (A) A    ->    65 (A) B      65 (A) A     
              -0.5048       -0.5048           -0.0034       -0.0034       

 Computing CCSD intemediates for later calculations in double precision
 Finished.

Running a double precision version
           CCSD Lambda amplitudes will be solved using DIIS.
           Start     Size      MaxIter   EConv     LConv     
           3         7         100       1.00e-07  1.00e-05  
 ------------------------------------------------------------------------------
            Enorm      Ldiff       Comment
 ------------------------------------------------------------------------------
     1     5.89e-02   4.42e-02     
     2     1.57e-02   5.64e-03     
     3     6.65e-03   2.12e-03     
     4     3.95e-03   1.26e-03     Switched to DIIS steps.
     5     1.30e-03   7.24e-04     
     6     6.66e-04   2.10e-04     
     7     2.36e-04   5.37e-05     
     8     1.14e-04   1.05e-06     
     9     4.00e-05   4.29e-06     
    10     1.57e-05   2.22e-06     
    11     6.65e-06   5.40e-07     
    12     2.83e-06   2.04e-07     
    13     1.39e-06   2.42e-07     
    14     6.70e-07   6.78e-08     
    15     3.68e-07   7.31e-08     
    16     1.77e-07   2.70e-08     
    17     9.50e-08   1.09e-08     
 ------------------------------------------------------------------------------
                                   CCSD Lambda converged.

 Computing density matrices in double precision...
           Orbital response amplitudes will be solved using DIIS.
           Start     Size      MaxIter   EConv     LConv     
           3         7         100       1.00e-06  1.00e-06  
 ------------------------------------------------------------------------------
            Enorm      Ldiff       Comment
 ------------------------------------------------------------------------------
     1     9.45e-02   1.69e-02     
     2     6.67e-02   9.48e-03     
     3     8.39e-02   2.03e-02     
     4     1.79e-02   2.76e-02     Switched to DIIS steps.
     5     5.16e-03   5.53e-03     
     6     1.26e-03   6.98e-04     
     7     7.49e-04   1.04e-04     
     8     2.03e-04   1.46e-04     
     9     4.90e-05   4.17e-05     
    10     2.24e-05   1.43e-06     
    11     6.15e-06   1.14e-06     
    12     2.24e-06   7.77e-09     
    13     1.53e-06   4.43e-07     
    14     3.81e-07   2.85e-07     
 ------------------------------------------------------------------------------
                                   Orbital response converged.

 Computing density matrices... Done.
 CCSD calculation:   CPU 5572.89 s  wall 952.42 s

 Transferring MO TPDM to AO TPDM
 Transferring g2_o1o1o1o1
 Transferring g2_o1o1o1v1
 Transferring g2_o1o1v1v1
 Transferring g2_o1v1o1v1
 Transferring g2_o1v1v1v1
 Transferring g2_v1v1v1v1
 Adding separable TPDM
 Computing TPDM gradient
 --------------------------------------------------------
 2e gradient
  Atom          X               Y               Z
 --------------------------------------------------------
    1        -72.551158       14.048279        0.000000  
    2          5.705014      -36.103555       -0.000000  
    3         -5.733288       19.152060        0.000000  
    4         72.579432        2.903216       -0.000000  
 --------------------------------------------------------
 --------------------------------------------------------
 Final gradient
  Atom          X               Y               Z
 --------------------------------------------------------
    1        -72.551158       14.048279        0.000000  
    2          5.705014      -36.103555       -0.000000  
    3         -5.733288       19.152060        0.000000  
    4         72.579432        2.903216       -0.000000  
 --------------------------------------------------------
 Analytic gradient from two-electron contribution:   CPU 802.05 s  wall 152.19 s

 Total ccman2 time:   CPU 6580.60 s  wall 1140.81 s


 --------------------------------------------------------------

                    Orbital Energies (a.u.)
 --------------------------------------------------------------

 Alpha MOs
 -- Occupied --
*****************-180.9022-180.8713-169.7090-169.7077-169.7077-169.6777
********-169.6770 -80.0588 -37.9558 -37.9252 -33.1450 -33.1389 -33.1389
-33.1128 -33.1094 -33.1092 -24.3292 -24.3272 -24.3271 -24.3214 -24.3214
-24.2968 -24.2958 -24.2955 -24.2925 -24.2925 -15.6420  -7.5972  -7.2722
 -7.2421  -5.5076  -5.4930  -5.4930  -5.4893  -5.4884  -5.4880  -5.4745
 -5.4651  -5.4645  -2.4316  -2.4248  -2.4248  -2.4080  -2.4080  -2.3973
 -2.3933  -2.3925  -2.3823  -2.3823  -1.1885  -0.8955  -0.8383  -0.7052
 -0.5486  -0.5399  -0.5048  -0.4012  -0.3990  -0.3813  -0.3789  -0.3636
 -- Virtual --
 -0.0034   0.0167   0.0441   0.0741   0.0882   0.0909   0.1014   0.1825
  0.2087   0.2261   0.2376   0.2819   0.2892   0.3135   0.3203   0.3287
  0.3291   0.3609   0.3885   0.3958   0.4714   0.5230   0.5393   0.5616
  0.5670   0.5827   0.5860   0.5954   0.6104   0.6118   0.6793   0.7132
  0.8065   0.8670   0.8795   0.9083   0.9291   0.9809   1.0662   1.1113
  1.1510   1.3050   1.4155   1.5177   1.5392   1.5500   1.5699   1.5787
  1.6393   1.7664   1.8471   1.9094   2.2761   2.3982   2.4197   2.5363
  2.9258   4.2379   4.2510   4.4347   4.4614   4.4719   4.4838   4.4937
  4.4956   4.5031   4.5176   4.5677   4.6409   4.7086   4.7593   4.8674
  6.5069   6.5224   6.5391   6.5422   6.5511   6.5846   7.4972  14.7025
 14.7970  14.8890  28.8568  28.9506  29.5028  29.5148  29.5310  29.5353
 29.5450  29.5683  29.8523  29.8571  29.8634  29.8757  29.8809  29.8829
 29.8852  29.9053  29.9568  29.9814  36.6794 130.5629 130.5713 130.5919
130.5950 130.6027 130.6267 154.2577 154.3344 166.11101912.17471912.2546
 --------------------------------------------------------------

          Ground-State Mulliken Net Atomic Charges

     Atom                 Charge (a.u.)
  ----------------------------------------
      1 I                    -0.165279
      2 P                     0.316621
      3 N                    -0.281272
      4 I                     0.129929
  ----------------------------------------
  Sum of atomic charges =    -0.000000

 -----------------------------------------------------------------
                    Cartesian Multipole Moments
 -----------------------------------------------------------------
    Charge (ESU x 10^10)
                 0.0000
    Dipole Moment (Debye)
         X      -1.0706      Y       1.6968      Z      -0.0000
       Tot       2.0063
    Quadrupole Moments (Debye-Ang)
        XX     -72.5703     XY      -0.7863     YY     -77.5605
        XZ      -0.0000     YZ      -0.0000     ZZ     -76.1088
    Octopole Moments (Debye-Ang^2)
       XXX     -26.9386    XXY      -7.7721    XYY       0.7894
       YYY      -9.4111    XXZ      -0.0000    XYZ       0.0000
       YYZ      -0.0000    XZZ      -0.9547    YZZ      -2.2535
       ZZZ      -0.0000
    Hexadecapole Moments (Debye-Ang^3)
      XXXX   -2312.5505   XXXY     -33.8212   XXYY    -451.8706
      XYYY      -5.0109   YYYY    -185.2812   XXXZ      -0.0000
      XXYZ      -0.0000   XYYZ      -0.0000   YYYZ      -0.0000
      XXZZ    -444.9091   XYZZ      -1.5185   YYZZ     -47.6119
      XZZZ      -0.0000   YZZZ      -0.0000   ZZZZ    -107.6691
 -----------------------------------------------------------------
 DrvMan completing analytic gradient of the correlated energy
 Correlated dipole moment
            1
    1  -0.4212161
    2   0.6675727
    3  -0.0000000
 Energy read as -14229.507139320
 Full Analytical Gradient: (in a.u., or Hartree/Bohr)
             1             2             3             4
    1   -0.00013972    0.00001511   -0.00000794    0.00013255
    2    0.00002942   -0.00004995    0.00000842    0.00001212
    3   -0.00000000    0.00000000   -0.00000000   -0.00000000
 Gradient time:  CPU 0.75 s  wall 0.76 s
 ----------------------------------------------------------------
             Standard Nuclear Orientation (Angstroms)
    I     Atom           X                Y                Z
 ----------------------------------------------------------------
    1      I       2.6161141696    -0.1196323300    -0.0000000000
    2      P       0.3336037184     0.8886938816     0.0000000000
    3      N      -0.5628761913    -0.4139596418     0.0000000000
    4      I      -2.6361881779    -0.0762108914    -0.0000000000
 ----------------------------------------------------------------
 Nuclear Repulsion Energy =   776.4122161896 hartrees
 There are       64 alpha and       64 beta electrons

                       Distance Matrix (Angstroms)
             I (  1)   P (  2)   N (  3)
   P (  2)  2.495311
   N (  3)  3.192586  1.581323
   I (  4)  5.252482  3.122612  2.100642

 Requested basis set is 6-311++G(d,p)
 There are 67 shells and 176 basis functions
 A cutoff of  1.0D-14 yielded   1703 shell pairs
 There are     12523 function pairs (     14299 Cartesian)
 Smallest overlap matrix eigenvalue = 2.39E-03
 Guess MOs from SCF MO coefficient file

 -----------------------------------------------------------------------
  General SCF calculation program by
  Eric Jon Sundstrom, Paul Horn, Yuezhi Mao, Dmitri Zuev, Alec White,
  David Stuck, Shaama M.S., Shane Yost, Joonho Lee, David Small,
  Daniel Levine, Susi Lehtola, Hugh Burton, Evgeny Epifanovsky
 -----------------------------------------------------------------------
 Hartree-Fock
 using 6 threads for integral computing
 -------------------------------------------------------
 OpenMP Integral computing Module                
 Release: version 2.0, May 2017, Q-Chem Inc. Pleasanton 
 -------------------------------------------------------
 A restricted SCF calculation will be
 performed using DIIS
 SCF converges when DIIS error is below 1.0e-08
 ---------------------------------------
  Cycle       Energy         DIIS error
 ---------------------------------------
    1  -14228.7895593528      3.54e-06  
    2  -14228.7895594444      1.12e-06  
    3  -14228.7895594572      7.72e-07  
    4  -14228.7895594609      2.73e-07  
    5  -14228.7895594620      1.03e-07  
    6  -14228.7895594624      3.89e-08  
    7  -14228.7895594623      1.44e-08  
    8  -14228.7895594623      5.82e-09  Convergence criterion met
 ---------------------------------------
 SCF time:   CPU 11.19s  wall 3.00s 
 SCF   energy in the final basis set =   -14228.7895594623
 Total energy in the final basis set =   -14228.7895594623


 ------------------------------------------------------------------------------

   CCMAN2: suite of methods based on coupled cluster
           and equation of motion theories.

   Components:
   * libvmm-1.3-trunk
     by Evgeny Epifanovsky, Ilya Kaliman.
   * libtensor-2.5-trunk
     by Evgeny Epifanovsky, Michael Wormit, Dmitry Zuev, Sam Manzer, 
        Ilya Kaliman.
   * libcc-2.5-trunk
     by Evgeny Epifanovsky, Arik Landau, Tomasz Kus, Kirill Khistyaev, 
        Dmitry Zuev, Prashant Manohar, Xintian Feng, Anna Krylov, 
        Matthew Goldey, Alec White, Thomas Jagau, Kaushik Nanda, 
        Anastasia Gunina, Alexander Kunitsa, Joonho Lee.

   CCMAN original authors:
   Anna I. Krylov, C. David Sherrill, Steven R. Gwaltney,
   Edward F. C. Byrd (2000)
   Sergey V. Levchenko, Lyudmila V. Slipchenko, Tao Wang,
   Ana-Maria C. Cristian (2003)
   Piotr A. Pieniazek, C. Melania Oana, Evgeny Epifanovsky (2007)
   Prashant Manohar (2009)

 ------------------------------------------------------------------------------


 Allocating and initializing 30808MB of RAM...
 Calculation will run on 6 cores.


 Alpha MOs, Restricted
 -- Occupied --                  
*******-1177.16 -180.90 -180.87 -169.71 -169.71 -169.71 -169.68
  1 A     2 A     3 A     4 A     5 A     6 A     7 A     8 A                  
-169.68 -169.68  -80.06  -37.96  -37.93  -33.15  -33.14  -33.14
  9 A    10 A    11 A    12 A    13 A    14 A    15 A    16 A                  
-33.113 -33.109 -33.109 -24.329 -24.327 -24.327 -24.321 -24.321
 17 A    18 A    19 A    20 A    21 A    22 A    23 A    24 A                  
-24.297 -24.296 -24.296 -24.292 -24.292 -15.642  -7.597  -7.272
 25 A    26 A    27 A    28 A    29 A    30 A    31 A    32 A                  
 -7.242  -5.508  -5.493  -5.493  -5.489  -5.488  -5.488  -5.474
 33 A    34 A    35 A    36 A    37 A    38 A    39 A    40 A                  
 -5.465  -5.464  -2.432  -2.425  -2.425  -2.408  -2.408  -2.397
 41 A    42 A    43 A    44 A    45 A    46 A    47 A    48 A                  
 -2.393  -2.392  -2.382  -2.382  -1.189  -0.895  -0.838  -0.705
 49 A    50 A    51 A    52 A    53 A    54 A    55 A    56 A                  
 -0.549  -0.540  -0.505  -0.401  -0.399  -0.381  -0.379  -0.364
 57 A    58 A    59 A    60 A    61 A    62 A    63 A    64 A                  
 -- Virtual --                   
 -0.003   0.017   0.044   0.074   0.088   0.091   0.101   0.182
 65 A    66 A    67 A    68 A    69 A    70 A    71 A    72 A                  
  0.209   0.226   0.238   0.282   0.289   0.314   0.320   0.329
 73 A    74 A    75 A    76 A    77 A    78 A    79 A    80 A                  
  0.329   0.361   0.389   0.396   0.471   0.523   0.539   0.562
 81 A    82 A    83 A    84 A    85 A    86 A    87 A    88 A                  
  0.567   0.583   0.586   0.595   0.610   0.612   0.679   0.713
 89 A    90 A    91 A    92 A    93 A    94 A    95 A    96 A                  
  0.807   0.867   0.879   0.908   0.929   0.981   1.066   1.111
 97 A    98 A    99 A   100 A   101 A   102 A   103 A   104 A                  
  1.151   1.305   1.415   1.518   1.539   1.550   1.570   1.579
105 A   106 A   107 A   108 A   109 A   110 A   111 A   112 A                  
  1.639   1.766   1.847   1.909   2.276   2.398   2.420   2.536
113 A   114 A   115 A   116 A   117 A   118 A   119 A   120 A                  
  2.926   4.238   4.251   4.435   4.461   4.472   4.484   4.494
121 A   122 A   123 A   124 A   125 A   126 A   127 A   128 A                  
  4.496   4.503   4.518   4.568   4.641   4.709   4.759   4.867
129 A   130 A   131 A   132 A   133 A   134 A   135 A   136 A                  
  6.507   6.522   6.539   6.542   6.551   6.585   7.497  14.702
137 A   138 A   139 A   140 A   141 A   142 A   143 A   144 A                  
 14.797  14.889  28.857  28.951  29.503  29.515  29.531  29.535
145 A   146 A   147 A   148 A   149 A   150 A   151 A   152 A                  
 29.545  29.568  29.852  29.857  29.863  29.876  29.881  29.883
153 A   154 A   155 A   156 A   157 A   158 A   159 A   160 A                  
 29.885  29.905  29.957  29.981  36.679 130.563 130.571 130.592
161 A   162 A   163 A   164 A   165 A   166 A   167 A   168 A                  
130.595 130.603 130.627 154.258 154.334 166.1111912.1751912.255
169 A   170 A   171 A   172 A   173 A   174 A   175 A   176 A                  

 Beta MOs, Restricted
 -- Occupied --                  
*******-1177.16 -180.90 -180.87 -169.71 -169.71 -169.71 -169.68
  1 A     2 A     3 A     4 A     5 A     6 A     7 A     8 A                  
-169.68 -169.68  -80.06  -37.96  -37.93  -33.15  -33.14  -33.14
  9 A    10 A    11 A    12 A    13 A    14 A    15 A    16 A                  
-33.113 -33.109 -33.109 -24.329 -24.327 -24.327 -24.321 -24.321
 17 A    18 A    19 A    20 A    21 A    22 A    23 A    24 A                  
-24.297 -24.296 -24.296 -24.292 -24.292 -15.642  -7.597  -7.272
 25 A    26 A    27 A    28 A    29 A    30 A    31 A    32 A                  
 -7.242  -5.508  -5.493  -5.493  -5.489  -5.488  -5.488  -5.474
 33 A    34 A    35 A    36 A    37 A    38 A    39 A    40 A                  
 -5.465  -5.464  -2.432  -2.425  -2.425  -2.408  -2.408  -2.397
 41 A    42 A    43 A    44 A    45 A    46 A    47 A    48 A                  
 -2.393  -2.392  -2.382  -2.382  -1.189  -0.895  -0.838  -0.705
 49 A    50 A    51 A    52 A    53 A    54 A    55 A    56 A                  
 -0.549  -0.540  -0.505  -0.401  -0.399  -0.381  -0.379  -0.364
 57 A    58 A    59 A    60 A    61 A    62 A    63 A    64 A                  
 -- Virtual --                   
 -0.003   0.017   0.044   0.074   0.088   0.091   0.101   0.182
 65 A    66 A    67 A    68 A    69 A    70 A    71 A    72 A                  
  0.209   0.226   0.238   0.282   0.289   0.314   0.320   0.329
 73 A    74 A    75 A    76 A    77 A    78 A    79 A    80 A                  
  0.329   0.361   0.389   0.396   0.471   0.523   0.539   0.562
 81 A    82 A    83 A    84 A    85 A    86 A    87 A    88 A                  
  0.567   0.583   0.586   0.595   0.610   0.612   0.679   0.713
 89 A    90 A    91 A    92 A    93 A    94 A    95 A    96 A                  
  0.807   0.867   0.879   0.908   0.929   0.981   1.066   1.111
 97 A    98 A    99 A   100 A   101 A   102 A   103 A   104 A                  
  1.151   1.305   1.415   1.518   1.539   1.550   1.570   1.579
105 A   106 A   107 A   108 A   109 A   110 A   111 A   112 A                  
  1.639   1.766   1.847   1.909   2.276   2.398   2.420   2.536
113 A   114 A   115 A   116 A   117 A   118 A   119 A   120 A                  
  2.926   4.238   4.251   4.435   4.461   4.472   4.484   4.494
121 A   122 A   123 A   124 A   125 A   126 A   127 A   128 A                  
  4.496   4.503   4.518   4.568   4.641   4.709   4.759   4.867
129 A   130 A   131 A   132 A   133 A   134 A   135 A   136 A                  
  6.507   6.522   6.539   6.542   6.551   6.585   7.497  14.702
137 A   138 A   139 A   140 A   141 A   142 A   143 A   144 A                  
 14.797  14.889  28.857  28.951  29.503  29.515  29.531  29.535
145 A   146 A   147 A   148 A   149 A   150 A   151 A   152 A                  
 29.545  29.568  29.852  29.857  29.863  29.876  29.881  29.883
153 A   154 A   155 A   156 A   157 A   158 A   159 A   160 A                  
 29.885  29.905  29.957  29.981  36.679 130.563 130.571 130.592
161 A   162 A   163 A   164 A   165 A   166 A   167 A   168 A                  
130.595 130.603 130.627 154.258 154.334 166.1111912.1751912.255
169 A   170 A   171 A   172 A   173 A   174 A   175 A   176 A                  

 Occupation and symmetry of molecular orbitals

 Point group: C1 (1 irreducible representation).

                           A     All 
 -------------------------------------
 All molecular orbitals:
  - Alpha                  176   176 
  - Beta                   176   176 
 -------------------------------------
 Alpha orbitals:
  - Frozen occupied        42    42  
  - Active occupied        22    22  
  - Active virtual         112   112 
  - Frozen virtual         0     0   
 -------------------------------------
 Beta orbitals:
  - Frozen occupied        42    42  
  - Active occupied        22    22  
  - Active virtual         112   112 
  - Frozen virtual         0     0   
 -------------------------------------

 Import integrals:   CPU 0.00 s  wall 0.00 s

 Import integrals:   CPU 200.14 s  wall 34.91 s

 MP2 amplitudes:   CPU 0.23 s  wall 0.13 s

Running a double precision version
           CCSD T amplitudes will be solved using DIIS.

           Start     Size      MaxIter   EConv     TConv     
           3         7         100       1.00e-07  1.00e-05  
 ------------------------------------------------------------------------------
           Energy (a.u.)   Ediff      Tdiff       Comment
 ------------------------------------------------------------------------------
         -1.4229500e+04                           
     1   -1.4229480e+04   1.97e-02   8.25e-01     
     2   -1.4229506e+04   2.51e-02   1.20e-01     
     3   -1.4229504e+04   1.99e-03   5.40e-02     
     4   -1.4229506e+04   2.65e-03   1.77e-02     Switched to DIIS steps.
     5   -1.4229507e+04   9.05e-04   1.31e-02     
     6   -1.4229507e+04   4.89e-05   2.87e-03     
     7   -1.4229507e+04   6.54e-06   1.52e-03     
     8   -1.4229507e+04   5.70e-06   3.62e-04     
     9   -1.4229507e+04   2.12e-06   2.73e-04     
    10   -1.4229507e+04   4.93e-07   8.68e-05     
    11   -1.4229507e+04   1.47e-07   3.39e-05     
    12   -1.4229507e+04   9.93e-08   1.70e-05     
    13   -1.4229507e+04   2.39e-09   5.26e-06     
 ------------------------------------------------------------------------------
         -1.4229507e+04                           CCSD T converged.

End of double precision
 SCF energy                 = -14228.78955946
 MP2 energy                 = -14229.50009823
 CCSD correlation energy     =     -0.71757999
 CCSD total energy           = -14229.50713945

 CCSD  T1^2 = 0.0151  T2^2 = 0.3003  Leading amplitudes:

 Amplitude    Orbitals with energies
  0.0348       60 (A) A                  ->    65 (A) A                   
              -0.4012                         -0.0034                     
  0.0348       60 (A) B                  ->    65 (A) B                   
              -0.4012                         -0.0034                     
  0.0232       59 (A) A                  ->    65 (A) A                   
              -0.5048                         -0.0034                     
  0.0232       59 (A) B                  ->    65 (A) B                   
              -0.5048                         -0.0034                     

 Amplitude    Orbitals with energies
 -0.0809       59 (A) A      59 (A) B    ->    65 (A) A      65 (A) B     
              -0.5048       -0.5048           -0.0034       -0.0034       
  0.0809       59 (A) A      59 (A) B    ->    65 (A) B      65 (A) A     
              -0.5048       -0.5048           -0.0034       -0.0034       
  0.0809       59 (A) B      59 (A) A    ->    65 (A) A      65 (A) B     
              -0.5048       -0.5048           -0.0034       -0.0034       
 -0.0809       59 (A) B      59 (A) A    ->    65 (A) B      65 (A) A     
              -0.5048       -0.5048           -0.0034       -0.0034       

 Computing CCSD intemediates for later calculations in double precision
 Finished.

Running a double precision version
           CCSD Lambda amplitudes will be solved using DIIS.
           Start     Size      MaxIter   EConv     LConv     
           3         7         100       1.00e-07  1.00e-05  
 ------------------------------------------------------------------------------
            Enorm      Ldiff       Comment
 ------------------------------------------------------------------------------
     1     5.89e-02   4.42e-02     
     2     1.57e-02   5.64e-03     
     3     6.65e-03   2.12e-03     
     4     3.95e-03   1.26e-03     Switched to DIIS steps.
     5     1.30e-03   7.24e-04     
     6     6.66e-04   2.10e-04     
     7     2.36e-04   5.37e-05     
     8     1.14e-04   1.06e-06     
     9     4.00e-05   4.30e-06     
    10     1.58e-05   2.23e-06     
    11     6.67e-06   5.42e-07     
    12     2.85e-06   2.05e-07     
    13     1.40e-06   2.43e-07     
    14     6.74e-07   6.82e-08     
    15     3.70e-07   7.34e-08     
    16     1.78e-07   2.71e-08     
    17     9.57e-08   1.09e-08     
 ------------------------------------------------------------------------------
                                   CCSD Lambda converged.

 Computing density matrices in double precision...
           Orbital response amplitudes will be solved using DIIS.
           Start     Size      MaxIter   EConv     LConv     
           3         7         100       1.00e-06  1.00e-06  
 ------------------------------------------------------------------------------
            Enorm      Ldiff       Comment
 ------------------------------------------------------------------------------
     1     9.45e-02   1.69e-02     
     2     6.67e-02   9.48e-03     
     3     8.39e-02   2.03e-02     
     4     1.79e-02   2.76e-02     Switched to DIIS steps.
     5     5.16e-03   5.53e-03     
     6     1.26e-03   6.98e-04     
     7     7.49e-04   1.04e-04     
     8     2.03e-04   1.46e-04     
     9     4.90e-05   4.17e-05     
    10     2.24e-05   1.41e-06     
    11     6.15e-06   1.15e-06     
    12     2.24e-06   6.78e-09     
    13     1.53e-06   4.44e-07     
    14     3.81e-07   2.85e-07     
 ------------------------------------------------------------------------------
                                   Orbital response converged.

 Computing density matrices... Done.
 CCSD calculation:   CPU 5576.51 s  wall 953.22 s

 Transferring MO TPDM to AO TPDM
 Transferring g2_o1o1o1o1
 Transferring g2_o1o1o1v1
 Transferring g2_o1o1v1v1
 Transferring g2_o1v1o1v1
 Transferring g2_o1v1v1v1
 Transferring g2_v1v1v1v1
 Adding separable TPDM
 Computing TPDM gradient
 --------------------------------------------------------
 2e gradient
  Atom          X               Y               Z
 --------------------------------------------------------
    1        -72.532259       14.014331       -0.000000  
    2          5.698482      -36.077812       -0.000000  
    3         -5.736044       19.154999        0.000000  
    4         72.569821        2.908482        0.000000  
 --------------------------------------------------------
 --------------------------------------------------------
 Final gradient
  Atom          X               Y               Z
 --------------------------------------------------------
    1        -72.532259       14.014331       -0.000000  
    2          5.698482      -36.077812       -0.000000  
    3         -5.736044       19.154999        0.000000  
    4         72.569821        2.908482        0.000000  
 --------------------------------------------------------
 Analytic gradient from two-electron contribution:   CPU 802.04 s  wall 153.12 s

 Total ccman2 time:   CPU 6586.24 s  wall 1143.13 s


 --------------------------------------------------------------

                    Orbital Energies (a.u.)
 --------------------------------------------------------------

 Alpha MOs
 -- Occupied --
*****************-180.9022-180.8713-169.7091-169.7077-169.7077-169.6777
********-169.6769 -80.0589 -37.9558 -37.9252 -33.1450 -33.1390 -33.1389
-33.1128 -33.1094 -33.1091 -24.3292 -24.3272 -24.3272 -24.3215 -24.3215
-24.2968 -24.2958 -24.2955 -24.2925 -24.2925 -15.6420  -7.5973  -7.2722
 -7.2421  -5.5076  -5.4930  -5.4930  -5.4893  -5.4884  -5.4880  -5.4744
 -5.4651  -5.4644  -2.4317  -2.4249  -2.4248  -2.4081  -2.4081  -2.3973
 -2.3933  -2.3925  -2.3823  -2.3823  -1.1885  -0.8955  -0.8383  -0.7053
 -0.5486  -0.5399  -0.5048  -0.4012  -0.3990  -0.3813  -0.3789  -0.3636
 -- Virtual --
 -0.0034   0.0166   0.0441   0.0741   0.0882   0.0909   0.1014   0.1825
  0.2087   0.2261   0.2376   0.2819   0.2892   0.3135   0.3202   0.3286
  0.3291   0.3609   0.3885   0.3958   0.4714   0.5230   0.5394   0.5616
  0.5670   0.5828   0.5860   0.5954   0.6104   0.6117   0.6793   0.7131
  0.8065   0.8669   0.8795   0.9082   0.9290   0.9809   1.0662   1.1111
  1.1510   1.3050   1.4155   1.5176   1.5392   1.5500   1.5699   1.5787
  1.6392   1.7664   1.8471   1.9094   2.2761   2.3982   2.4197   2.5363
  2.9257   4.2379   4.2510   4.4346   4.4613   4.4718   4.4838   4.4937
  4.4956   4.5031   4.5176   4.5676   4.6407   4.7086   4.7592   4.8673
  6.5069   6.5224   6.5391   6.5422   6.5511   6.5846   7.4972  14.7025
 14.7969  14.8889  28.8567  28.9505  29.5028  29.5148  29.5310  29.5353
 29.5450  29.5683  29.8522  29.8570  29.8634  29.8757  29.8809  29.8830
 29.8852  29.9052  29.9568  29.9814  36.6794 130.5629 130.5713 130.5918
130.5950 130.6027 130.6267 154.2577 154.3344 166.11101912.17471912.2545
 --------------------------------------------------------------

          Ground-State Mulliken Net Atomic Charges

     Atom                 Charge (a.u.)
  ----------------------------------------
      1 I                    -0.165419
      2 P                     0.316674
      3 N                    -0.281301
      4 I                     0.130046
  ----------------------------------------
  Sum of atomic charges =    -0.000000

 -----------------------------------------------------------------
                    Cartesian Multipole Moments
 -----------------------------------------------------------------
    Charge (ESU x 10^10)
                 0.0000
    Dipole Moment (Debye)
         X      -1.0741      Y       1.6968      Z      -0.0000
       Tot       2.0082
    Quadrupole Moments (Debye-Ang)
        XX     -72.5704     XY      -0.7855     YY     -77.5625
        XZ      -0.0000     YZ      -0.0000     ZZ     -76.1097
    Octopole Moments (Debye-Ang^2)
       XXX     -27.0497    XXY      -7.7964    XYY       0.7499
       YYY      -9.4966    XXZ       0.0000    XYZ       0.0000
       YYZ      -0.0000    XZZ      -0.9886    YZZ      -2.2830
       ZZZ       0.0000
    Hexadecapole Moments (Debye-Ang^3)
      XXXX   -2313.3467   XXXY     -34.0148   XXYY    -452.0440
      XYYY      -5.2238   YYYY    -185.2433   XXXZ      -0.0000
      XXYZ      -0.0000   XYYZ      -0.0000   YYYZ      -0.0000
      XXZZ    -445.0663   XYZZ      -1.5917   YYZZ     -47.6064
      XZZZ      -0.0000   YZZZ      -0.0000   ZZZZ    -107.6723
 -----------------------------------------------------------------
 DrvMan completing analytic gradient of the correlated energy
 Correlated dipole moment
            1
    1  -0.4225648
    2   0.6675892
    3  -0.0000000
 Energy read as -14229.507139452
 Full Analytical Gradient: (in a.u., or Hartree/Bohr)
             1             2             3             4
    1   -0.00003685   -0.00002731   -0.00005757    0.00012173
    2    0.00001517   -0.00002653   -0.00000295    0.00001431
    3    0.00000000   -0.00000000   -0.00000000    0.00000000
 Gradient time:  CPU 0.77 s  wall 0.78 s
 ----------------------------------------------------------------
             Standard Nuclear Orientation (Angstroms)
    I     Atom           X                Y                Z
 ----------------------------------------------------------------
    1      I       2.6161141696    -0.1216323300    -0.0000000000
    2      P       0.3336037184     0.8886938816     0.0000000000
    3      N      -0.5628761913    -0.4139596418     0.0000000000
    4      I      -2.6361881779    -0.0762108914    -0.0000000000
 ----------------------------------------------------------------
 Nuclear Repulsion Energy =   776.3602128496 hartrees
 There are       64 alpha and       64 beta electrons

                       Distance Matrix (Angstroms)
             I (  1)   P (  2)   N (  3)
   P (  2)  2.496120
   N (  3)  3.192403  1.581323
   I (  4)  5.252499  3.122612  2.100642

 Requested basis set is 6-311++G(d,p)
 There are 67 shells and 176 basis functions
 A cutoff of  1.0D-14 yielded   1703 shell pairs
 There are     12523 function pairs (     14299 Cartesian)
 Smallest overlap matrix eigenvalue = 2.39E-03
 Guess MOs from SCF MO coefficient file

 -----------------------------------------------------------------------
  General SCF calculation program by
  Eric Jon Sundstrom, Paul Horn, Yuezhi Mao, Dmitri Zuev, Alec White,
  David Stuck, Shaama M.S., Shane Yost, Joonho Lee, David Small,
  Daniel Levine, Susi Lehtola, Hugh Burton, Evgeny Epifanovsky
 -----------------------------------------------------------------------
 Hartree-Fock
 using 6 threads for integral computing
 -------------------------------------------------------
 OpenMP Integral computing Module                
 Release: version 2.0, May 2017, Q-Chem Inc. Pleasanton 
 -------------------------------------------------------
 A restricted SCF calculation will be
 performed using DIIS
 SCF converges when DIIS error is below 1.0e-08
 ---------------------------------------
  Cycle       Energy         DIIS error
 ---------------------------------------
    1  -14228.7895492990      5.13e-06  
    2  -14228.7895494998      1.44e-06  
    3  -14228.7895495300      6.03e-07  
    4  -14228.7895495350      2.57e-07  
    5  -14228.7895495362      9.41e-08  
    6  -14228.7895495365      4.67e-08  
    7  -14228.7895495365      2.02e-08  
    8  -14228.7895495362      7.33e-09  Convergence criterion met
 ---------------------------------------
 SCF time:   CPU 11.12s  wall 2.00s 
 SCF   energy in the final basis set =   -14228.7895495362
 Total energy in the final basis set =   -14228.7895495362


 ------------------------------------------------------------------------------

   CCMAN2: suite of methods based on coupled cluster
           and equation of motion theories.

   Components:
   * libvmm-1.3-trunk
     by Evgeny Epifanovsky, Ilya Kaliman.
   * libtensor-2.5-trunk
     by Evgeny Epifanovsky, Michael Wormit, Dmitry Zuev, Sam Manzer, 
        Ilya Kaliman.
   * libcc-2.5-trunk
     by Evgeny Epifanovsky, Arik Landau, Tomasz Kus, Kirill Khistyaev, 
        Dmitry Zuev, Prashant Manohar, Xintian Feng, Anna Krylov, 
        Matthew Goldey, Alec White, Thomas Jagau, Kaushik Nanda, 
        Anastasia Gunina, Alexander Kunitsa, Joonho Lee.

   CCMAN original authors:
   Anna I. Krylov, C. David Sherrill, Steven R. Gwaltney,
   Edward F. C. Byrd (2000)
   Sergey V. Levchenko, Lyudmila V. Slipchenko, Tao Wang,
   Ana-Maria C. Cristian (2003)
   Piotr A. Pieniazek, C. Melania Oana, Evgeny Epifanovsky (2007)
   Prashant Manohar (2009)

 ------------------------------------------------------------------------------


 Allocating and initializing 30808MB of RAM...
 Calculation will run on 6 cores.


 Alpha MOs, Restricted
 -- Occupied --                  
*******-1177.16 -180.90 -180.87 -169.71 -169.71 -169.71 -169.68
  1 A     2 A     3 A     4 A     5 A     6 A     7 A     8 A                  
-169.68 -169.68  -80.06  -37.96  -37.93  -33.15  -33.14  -33.14
  9 A    10 A    11 A    12 A    13 A    14 A    15 A    16 A                  
-33.113 -33.109 -33.109 -24.329 -24.327 -24.327 -24.321 -24.321
 17 A    18 A    19 A    20 A    21 A    22 A    23 A    24 A                  
-24.297 -24.296 -24.295 -24.292 -24.292 -15.642  -7.597  -7.272
 25 A    26 A    27 A    28 A    29 A    30 A    31 A    32 A                  
 -7.242  -5.508  -5.493  -5.493  -5.489  -5.488  -5.488  -5.474
 33 A    34 A    35 A    36 A    37 A    38 A    39 A    40 A                  
 -5.465  -5.464  -2.432  -2.425  -2.425  -2.408  -2.408  -2.397
 41 A    42 A    43 A    44 A    45 A    46 A    47 A    48 A                  
 -2.393  -2.392  -2.382  -2.382  -1.189  -0.895  -0.838  -0.705
 49 A    50 A    51 A    52 A    53 A    54 A    55 A    56 A                  
 -0.549  -0.540  -0.505  -0.401  -0.399  -0.381  -0.379  -0.364
 57 A    58 A    59 A    60 A    61 A    62 A    63 A    64 A                  
 -- Virtual --                   
 -0.003   0.017   0.044   0.074   0.088   0.091   0.101   0.182
 65 A    66 A    67 A    68 A    69 A    70 A    71 A    72 A                  
  0.209   0.226   0.238   0.282   0.289   0.314   0.320   0.329
 73 A    74 A    75 A    76 A    77 A    78 A    79 A    80 A                  
  0.329   0.361   0.388   0.396   0.471   0.523   0.539   0.562
 81 A    82 A    83 A    84 A    85 A    86 A    87 A    88 A                  
  0.567   0.583   0.586   0.595   0.610   0.612   0.679   0.713
 89 A    90 A    91 A    92 A    93 A    94 A    95 A    96 A                  
  0.806   0.867   0.879   0.908   0.929   0.981   1.066   1.111
 97 A    98 A    99 A   100 A   101 A   102 A   103 A   104 A                  
  1.151   1.305   1.415   1.518   1.539   1.550   1.570   1.579
105 A   106 A   107 A   108 A   109 A   110 A   111 A   112 A                  
  1.639   1.766   1.847   1.909   2.276   2.398   2.420   2.536
113 A   114 A   115 A   116 A   117 A   118 A   119 A   120 A                  
  2.926   4.238   4.251   4.435   4.461   4.472   4.484   4.494
121 A   122 A   123 A   124 A   125 A   126 A   127 A   128 A                  
  4.496   4.503   4.518   4.568   4.641   4.709   4.759   4.867
129 A   130 A   131 A   132 A   133 A   134 A   135 A   136 A                  
  6.507   6.522   6.539   6.542   6.551   6.585   7.497  14.702
137 A   138 A   139 A   140 A   141 A   142 A   143 A   144 A                  
 14.797  14.889  28.857  28.951  29.503  29.515  29.531  29.535
145 A   146 A   147 A   148 A   149 A   150 A   151 A   152 A                  
 29.545  29.568  29.852  29.857  29.863  29.876  29.881  29.883
153 A   154 A   155 A   156 A   157 A   158 A   159 A   160 A                  
 29.885  29.905  29.957  29.981  36.679 130.563 130.571 130.592
161 A   162 A   163 A   164 A   165 A   166 A   167 A   168 A                  
130.595 130.603 130.627 154.258 154.334 166.1111912.1751912.255
169 A   170 A   171 A   172 A   173 A   174 A   175 A   176 A                  

 Beta MOs, Restricted
 -- Occupied --                  
*******-1177.16 -180.90 -180.87 -169.71 -169.71 -169.71 -169.68
  1 A     2 A     3 A     4 A     5 A     6 A     7 A     8 A                  
-169.68 -169.68  -80.06  -37.96  -37.93  -33.15  -33.14  -33.14
  9 A    10 A    11 A    12 A    13 A    14 A    15 A    16 A                  
-33.113 -33.109 -33.109 -24.329 -24.327 -24.327 -24.321 -24.321
 17 A    18 A    19 A    20 A    21 A    22 A    23 A    24 A                  
-24.297 -24.296 -24.295 -24.292 -24.292 -15.642  -7.597  -7.272
 25 A    26 A    27 A    28 A    29 A    30 A    31 A    32 A                  
 -7.242  -5.508  -5.493  -5.493  -5.489  -5.488  -5.488  -5.474
 33 A    34 A    35 A    36 A    37 A    38 A    39 A    40 A                  
 -5.465  -5.464  -2.432  -2.425  -2.425  -2.408  -2.408  -2.397
 41 A    42 A    43 A    44 A    45 A    46 A    47 A    48 A                  
 -2.393  -2.392  -2.382  -2.382  -1.189  -0.895  -0.838  -0.705
 49 A    50 A    51 A    52 A    53 A    54 A    55 A    56 A                  
 -0.549  -0.540  -0.505  -0.401  -0.399  -0.381  -0.379  -0.364
 57 A    58 A    59 A    60 A    61 A    62 A    63 A    64 A                  
 -- Virtual --                   
 -0.003   0.017   0.044   0.074   0.088   0.091   0.101   0.182
 65 A    66 A    67 A    68 A    69 A    70 A    71 A    72 A                  
  0.209   0.226   0.238   0.282   0.289   0.314   0.320   0.329
 73 A    74 A    75 A    76 A    77 A    78 A    79 A    80 A                  
  0.329   0.361   0.388   0.396   0.471   0.523   0.539   0.562
 81 A    82 A    83 A    84 A    85 A    86 A    87 A    88 A                  
  0.567   0.583   0.586   0.595   0.610   0.612   0.679   0.713
 89 A    90 A    91 A    92 A    93 A    94 A    95 A    96 A                  
  0.806   0.867   0.879   0.908   0.929   0.981   1.066   1.111
 97 A    98 A    99 A   100 A   101 A   102 A   103 A   104 A                  
  1.151   1.305   1.415   1.518   1.539   1.550   1.570   1.579
105 A   106 A   107 A   108 A   109 A   110 A   111 A   112 A                  
  1.639   1.766   1.847   1.909   2.276   2.398   2.420   2.536
113 A   114 A   115 A   116 A   117 A   118 A   119 A   120 A                  
  2.926   4.238   4.251   4.435   4.461   4.472   4.484   4.494
121 A   122 A   123 A   124 A   125 A   126 A   127 A   128 A                  
  4.496   4.503   4.518   4.568   4.641   4.709   4.759   4.867
129 A   130 A   131 A   132 A   133 A   134 A   135 A   136 A                  
  6.507   6.522   6.539   6.542   6.551   6.585   7.497  14.702
137 A   138 A   139 A   140 A   141 A   142 A   143 A   144 A                  
 14.797  14.889  28.857  28.951  29.503  29.515  29.531  29.535
145 A   146 A   147 A   148 A   149 A   150 A   151 A   152 A                  
 29.545  29.568  29.852  29.857  29.863  29.876  29.881  29.883
153 A   154 A   155 A   156 A   157 A   158 A   159 A   160 A                  
 29.885  29.905  29.957  29.981  36.679 130.563 130.571 130.592
161 A   162 A   163 A   164 A   165 A   166 A   167 A   168 A                  
130.595 130.603 130.627 154.258 154.334 166.1111912.1751912.255
169 A   170 A   171 A   172 A   173 A   174 A   175 A   176 A                  

 Occupation and symmetry of molecular orbitals

 Point group: C1 (1 irreducible representation).

                           A     All 
 -------------------------------------
 All molecular orbitals:
  - Alpha                  176   176 
  - Beta                   176   176 
 -------------------------------------
 Alpha orbitals:
  - Frozen occupied        42    42  
  - Active occupied        22    22  
  - Active virtual         112   112 
  - Frozen virtual         0     0   
 -------------------------------------
 Beta orbitals:
  - Frozen occupied        42    42  
  - Active occupied        22    22  
  - Active virtual         112   112 
  - Frozen virtual         0     0   
 -------------------------------------

 Import integrals:   CPU 0.00 s  wall 0.00 s

 Import integrals:   CPU 204.25 s  wall 36.20 s

 MP2 amplitudes:   CPU 0.23 s  wall 0.13 s

Running a double precision version
           CCSD T amplitudes will be solved using DIIS.

           Start     Size      MaxIter   EConv     TConv     
           3         7         100       1.00e-07  1.00e-05  
 ------------------------------------------------------------------------------
           Energy (a.u.)   Ediff      Tdiff       Comment
 ------------------------------------------------------------------------------
         -1.4229500e+04                           
     1   -1.4229480e+04   1.97e-02   8.25e-01     
     2   -1.4229506e+04   2.51e-02   1.20e-01     
     3   -1.4229504e+04   1.99e-03   5.40e-02     
     4   -1.4229506e+04   2.65e-03   1.77e-02     Switched to DIIS steps.
     5   -1.4229507e+04   9.06e-04   1.31e-02     
     6   -1.4229507e+04   4.90e-05   2.87e-03     
     7   -1.4229507e+04   6.54e-06   1.52e-03     
     8   -1.4229507e+04   5.70e-06   3.62e-04     
     9   -1.4229507e+04   2.12e-06   2.74e-04     
    10   -1.4229507e+04   4.93e-07   8.69e-05     
    11   -1.4229507e+04   1.47e-07   3.39e-05     
    12   -1.4229507e+04   9.94e-08   1.70e-05     
    13   -1.4229507e+04   2.41e-09   5.26e-06     
 ------------------------------------------------------------------------------
         -1.4229507e+04                           CCSD T converged.

End of double precision
 SCF energy                 = -14228.78954954
 MP2 energy                 = -14229.50009548
 CCSD correlation energy     =     -0.71758981
 CCSD total energy           = -14229.50713935

 CCSD  T1^2 = 0.0151  T2^2 = 0.3004  Leading amplitudes:

 Amplitude    Orbitals with energies
  0.0348       60 (A) A                  ->    65 (A) A                   
              -0.4012                         -0.0035                     
  0.0348       60 (A) B                  ->    65 (A) B                   
              -0.4012                         -0.0035                     
  0.0232       59 (A) A                  ->    65 (A) A                   
              -0.5048                         -0.0035                     
  0.0232       59 (A) B                  ->    65 (A) B                   
              -0.5048                         -0.0035                     

 Amplitude    Orbitals with energies
 -0.0809       59 (A) A      59 (A) B    ->    65 (A) A      65 (A) B     
              -0.5048       -0.5048           -0.0035       -0.0035       
  0.0809       59 (A) A      59 (A) B    ->    65 (A) B      65 (A) A     
              -0.5048       -0.5048           -0.0035       -0.0035       
  0.0809       59 (A) B      59 (A) A    ->    65 (A) A      65 (A) B     
              -0.5048       -0.5048           -0.0035       -0.0035       
 -0.0809       59 (A) B      59 (A) A    ->    65 (A) B      65 (A) A     
              -0.5048       -0.5048           -0.0035       -0.0035       

 Computing CCSD intemediates for later calculations in double precision
 Finished.

Running a double precision version
           CCSD Lambda amplitudes will be solved using DIIS.
           Start     Size      MaxIter   EConv     LConv     
           3         7         100       1.00e-07  1.00e-05  
 ------------------------------------------------------------------------------
            Enorm      Ldiff       Comment
 ------------------------------------------------------------------------------
     1     5.90e-02   4.42e-02     
     2     1.57e-02   5.64e-03     
     3     6.66e-03   2.12e-03     
     4     3.96e-03   1.26e-03     Switched to DIIS steps.
     5     1.30e-03   7.25e-04     
     6     6.67e-04   2.11e-04     
     7     2.36e-04   5.38e-05     
     8     1.14e-04   1.07e-06     
     9     4.01e-05   4.32e-06     
    10     1.58e-05   2.24e-06     
    11     6.69e-06   5.45e-07     
    12     2.86e-06   2.06e-07     
    13     1.40e-06   2.44e-07     
    14     6.77e-07   6.86e-08     
    15     3.72e-07   7.36e-08     
    16     1.79e-07   2.71e-08     
    17     9.62e-08   1.09e-08     
 ------------------------------------------------------------------------------
                                   CCSD Lambda converged.

 Computing density matrices in double precision...
           Orbital response amplitudes will be solved using DIIS.
           Start     Size      MaxIter   EConv     LConv     
           3         7         100       1.00e-06  1.00e-06  
 ------------------------------------------------------------------------------
            Enorm      Ldiff       Comment
 ------------------------------------------------------------------------------
     1     9.45e-02   1.69e-02     
     2     6.68e-02   9.49e-03     
     3     8.40e-02   2.03e-02     
     4     1.79e-02   2.76e-02     Switched to DIIS steps.
     5     5.17e-03   5.52e-03     
     6     1.26e-03   6.98e-04     
     7     7.50e-04   1.04e-04     
     8     2.04e-04   1.46e-04     
     9     4.92e-05   4.18e-05     
    10     2.25e-05   1.41e-06     
    11     6.18e-06   1.15e-06     
    12     2.25e-06   6.59e-09     
    13     1.53e-06   4.46e-07     
    14     3.83e-07   2.86e-07     
 ------------------------------------------------------------------------------
                                   Orbital response converged.

 Computing density matrices... Done.
 CCSD calculation:   CPU 5575.96 s  wall 953.01 s

 Transferring MO TPDM to AO TPDM
 Transferring g2_o1o1o1o1
 Transferring g2_o1o1o1v1
 Transferring g2_o1o1v1v1
 Transferring g2_o1v1o1v1
 Transferring g2_o1v1v1v1
 Transferring g2_v1v1v1v1
 Adding separable TPDM
 Computing TPDM gradient
 --------------------------------------------------------
 2e gradient
  Atom          X               Y               Z
 --------------------------------------------------------
    1        -72.502983       14.051861        0.000000  
    2          5.672189      -36.099789       -0.000000  
    3         -5.737984       19.150297       -0.000000  
    4         72.568777        2.897631        0.000000  
 --------------------------------------------------------
 --------------------------------------------------------
 Final gradient
  Atom          X               Y               Z
 --------------------------------------------------------
    1        -72.502983       14.051861        0.000000  
    2          5.672189      -36.099789       -0.000000  
    3         -5.737984       19.150297       -0.000000  
    4         72.568777        2.897631        0.000000  
 --------------------------------------------------------
 Analytic gradient from two-electron contribution:   CPU 805.47 s  wall 152.38 s

 Total ccman2 time:   CPU 6592.50 s  wall 1143.35 s


 --------------------------------------------------------------

                    Orbital Energies (a.u.)
 --------------------------------------------------------------

 Alpha MOs
 -- Occupied --
*****************-180.9022-180.8712-169.7091-169.7077-169.7077-169.6776
********-169.6769 -80.0589 -37.9559 -37.9251 -33.1450 -33.1390 -33.1389
-33.1127 -33.1093 -33.1091 -24.3292 -24.3272 -24.3272 -24.3215 -24.3215
-24.2967 -24.2957 -24.2954 -24.2924 -24.2924 -15.6421  -7.5973  -7.2723
 -7.2420  -5.5076  -5.4930  -5.4930  -5.4894  -5.4885  -5.4881  -5.4744
 -5.4651  -5.4644  -2.4317  -2.4249  -2.4248  -2.4081  -2.4081  -2.3972
 -2.3932  -2.3924  -2.3822  -2.3822  -1.1886  -0.8954  -0.8382  -0.7053
 -0.5485  -0.5399  -0.5048  -0.4012  -0.3990  -0.3812  -0.3789  -0.3636
 -- Virtual --
 -0.0035   0.0165   0.0440   0.0741   0.0882   0.0909   0.1014   0.1825
  0.2087   0.2261   0.2376   0.2819   0.2892   0.3135   0.3202   0.3286
  0.3291   0.3609   0.3885   0.3958   0.4714   0.5230   0.5395   0.5616
  0.5670   0.5828   0.5861   0.5953   0.6104   0.6118   0.6793   0.7130
  0.8065   0.8669   0.8794   0.9081   0.9289   0.9809   1.0662   1.1108
  1.1509   1.3049   1.4155   1.5176   1.5392   1.5500   1.5699   1.5787
  1.6392   1.7663   1.8470   1.9093   2.2761   2.3981   2.4197   2.5362
  2.9257   4.2378   4.2509   4.4346   4.4613   4.4718   4.4839   4.4937
  4.4956   4.5031   4.5176   4.5676   4.6406   4.7086   4.7592   4.8674
  6.5069   6.5223   6.5391   6.5422   6.5511   6.5846   7.4972  14.7024
 14.7968  14.8888  28.8567  28.9505  29.5028  29.5147  29.5309  29.5353
 29.5451  29.5683  29.8522  29.8570  29.8634  29.8756  29.8810  29.8830
 29.8852  29.9053  29.9568  29.9813  36.6793 130.5629 130.5713 130.5918
130.5950 130.6028 130.6268 154.2577 154.3344 166.11091912.17461912.2546
 --------------------------------------------------------------

          Ground-State Mulliken Net Atomic Charges

     Atom                 Charge (a.u.)
  ----------------------------------------
      1 I                    -0.165633
      2 P                     0.316697
      3 N                    -0.281064
      4 I                     0.130000
  ----------------------------------------
  Sum of atomic charges =     0.000000

 -----------------------------------------------------------------
                    Cartesian Multipole Moments
 -----------------------------------------------------------------
    Charge (ESU x 10^10)
                 0.0000
    Dipole Moment (Debye)
         X      -1.0782      Y       1.6990      Z      -0.0000
       Tot       2.0123
    Quadrupole Moments (Debye-Ang)
        XX     -72.5833     XY      -0.7853     YY     -77.5577
        XZ      -0.0000     YZ      -0.0000     ZZ     -76.1113
    Octopole Moments (Debye-Ang^2)
       XXX     -27.1032    XXY      -7.7476    XYY       0.7543
       YYY      -9.3157    XXZ       0.0000    XYZ       0.0000
       YYZ       0.0000    XZZ      -0.9962    YZZ      -2.2229
       ZZZ      -0.0000
    Hexadecapole Moments (Debye-Ang^3)
      XXXX   -2313.5734   XXXY     -33.6197   XXYY    -452.0277
      XYYY      -4.7717   YYYY    -185.3069   XXXZ      -0.0000
      XXYZ      -0.0000   XYYZ      -0.0000   YYYZ      -0.0000
      XXZZ    -445.0851   XYZZ      -1.4371   YYZZ     -47.6190
      XZZZ      -0.0000   YZZZ      -0.0000   ZZZZ    -107.6781
 -----------------------------------------------------------------
 DrvMan completing analytic gradient of the correlated energy
 Correlated dipole moment
            1
    1  -0.4242130
    2   0.6684344
    3  -0.0000000
 Energy read as -14229.507139345
 Full Analytical Gradient: (in a.u., or Hartree/Bohr)
             1             2             3             4
    1    0.00008017   -0.00018676   -0.00003263    0.00013922
    2   -0.00007365    0.00009958   -0.00003934    0.00001341
    3   -0.00000000   -0.00000000    0.00000000   -0.00000000
 Gradient time:  CPU 0.77 s  wall 0.78 s
 ----------------------------------------------------------------
             Standard Nuclear Orientation (Angstroms)
    I     Atom           X                Y                Z
 ----------------------------------------------------------------
    1      I       2.6161141696    -0.1206323300     0.0010000000
    2      P       0.3336037184     0.8886938816     0.0000000000
    3      N      -0.5628761913    -0.4139596418     0.0000000000
    4      I      -2.6361881779    -0.0762108914    -0.0000000000
 ----------------------------------------------------------------
 Nuclear Repulsion Energy =   776.3862078024 hartrees
 There are       64 alpha and       64 beta electrons

                       Distance Matrix (Angstroms)
             I (  1)   P (  2)   N (  3)
   P (  2)  2.495715
   N (  3)  3.192495  1.581323
   I (  4)  5.252490  3.122612  2.100642

 Requested basis set is 6-311++G(d,p)
 There are 67 shells and 176 basis functions
 A cutoff of  1.0D-14 yielded   1703 shell pairs
 There are     12523 function pairs (     14299 Cartesian)
 Smallest overlap matrix eigenvalue = 2.39E-03
 Guess MOs from SCF MO coefficient file

 -----------------------------------------------------------------------
  General SCF calculation program by
  Eric Jon Sundstrom, Paul Horn, Yuezhi Mao, Dmitri Zuev, Alec White,
  David Stuck, Shaama M.S., Shane Yost, Joonho Lee, David Small,
  Daniel Levine, Susi Lehtola, Hugh Burton, Evgeny Epifanovsky
 -----------------------------------------------------------------------
 Hartree-Fock
 using 6 threads for integral computing
 -------------------------------------------------------
 OpenMP Integral computing Module                
 Release: version 2.0, May 2017, Q-Chem Inc. Pleasanton 
 -------------------------------------------------------
 A restricted SCF calculation will be
 performed using DIIS
 SCF converges when DIIS error is below 1.0e-08
 ---------------------------------------
  Cycle       Energy         DIIS error
 ---------------------------------------
    1  -14228.7895544294      3.27e-06  
    2  -14228.7895545199      9.52e-07  
    3  -14228.7895545354      3.87e-07  
    4  -14228.7895545379      1.73e-07  
    5  -14228.7895545385      6.90e-08  
    6  -14228.7895545385      3.95e-08  
    7  -14228.7895545385      2.38e-08  
    8  -14228.7895545386      1.24e-08  
    9  -14228.7895545385      5.40e-09  Convergence criterion met
 ---------------------------------------
 SCF time:   CPU 12.48s  wall 2.00s 
 SCF   energy in the final basis set =   -14228.7895545385
 Total energy in the final basis set =   -14228.7895545385


 ------------------------------------------------------------------------------

   CCMAN2: suite of methods based on coupled cluster
           and equation of motion theories.

   Components:
   * libvmm-1.3-trunk
     by Evgeny Epifanovsky, Ilya Kaliman.
   * libtensor-2.5-trunk
     by Evgeny Epifanovsky, Michael Wormit, Dmitry Zuev, Sam Manzer, 
        Ilya Kaliman.
   * libcc-2.5-trunk
     by Evgeny Epifanovsky, Arik Landau, Tomasz Kus, Kirill Khistyaev, 
        Dmitry Zuev, Prashant Manohar, Xintian Feng, Anna Krylov, 
        Matthew Goldey, Alec White, Thomas Jagau, Kaushik Nanda, 
        Anastasia Gunina, Alexander Kunitsa, Joonho Lee.

   CCMAN original authors:
   Anna I. Krylov, C. David Sherrill, Steven R. Gwaltney,
   Edward F. C. Byrd (2000)
   Sergey V. Levchenko, Lyudmila V. Slipchenko, Tao Wang,
   Ana-Maria C. Cristian (2003)
   Piotr A. Pieniazek, C. Melania Oana, Evgeny Epifanovsky (2007)
   Prashant Manohar (2009)

 ------------------------------------------------------------------------------


 Allocating and initializing 30808MB of RAM...
 Calculation will run on 6 cores.


 Alpha MOs, Restricted
 -- Occupied --                  
*******-1177.16 -180.90 -180.87 -169.71 -169.71 -169.71 -169.68
  1 A     2 A     3 A     4 A     5 A     6 A     7 A     8 A                  
-169.68 -169.68  -80.06  -37.96  -37.93  -33.15  -33.14  -33.14
  9 A    10 A    11 A    12 A    13 A    14 A    15 A    16 A                  
-33.113 -33.109 -33.109 -24.329 -24.327 -24.327 -24.321 -24.321
 17 A    18 A    19 A    20 A    21 A    22 A    23 A    24 A                  
-24.297 -24.296 -24.295 -24.292 -24.292 -15.642  -7.597  -7.272
 25 A    26 A    27 A    28 A    29 A    30 A    31 A    32 A                  
 -7.242  -5.508  -5.493  -5.493  -5.489  -5.488  -5.488  -5.474
 33 A    34 A    35 A    36 A    37 A    38 A    39 A    40 A                  
 -5.465  -5.464  -2.432  -2.425  -2.425  -2.408  -2.408  -2.397
 41 A    42 A    43 A    44 A    45 A    46 A    47 A    48 A                  
 -2.393  -2.392  -2.382  -2.382  -1.189  -0.895  -0.838  -0.705
 49 A    50 A    51 A    52 A    53 A    54 A    55 A    56 A                  
 -0.549  -0.540  -0.505  -0.401  -0.399  -0.381  -0.379  -0.364
 57 A    58 A    59 A    60 A    61 A    62 A    63 A    64 A                  
 -- Virtual --                   
 -0.003   0.017   0.044   0.074   0.088   0.091   0.101   0.182
 65 A    66 A    67 A    68 A    69 A    70 A    71 A    72 A                  
  0.209   0.226   0.238   0.282   0.289   0.314   0.320   0.329
 73 A    74 A    75 A    76 A    77 A    78 A    79 A    80 A                  
  0.329   0.361   0.389   0.396   0.471   0.523   0.539   0.562
 81 A    82 A    83 A    84 A    85 A    86 A    87 A    88 A                  
  0.567   0.583   0.586   0.595   0.610   0.612   0.679   0.713
 89 A    90 A    91 A    92 A    93 A    94 A    95 A    96 A                  
  0.807   0.867   0.879   0.908   0.929   0.981   1.066   1.111
 97 A    98 A    99 A   100 A   101 A   102 A   103 A   104 A                  
  1.151   1.305   1.415   1.518   1.539   1.550   1.570   1.579
105 A   106 A   107 A   108 A   109 A   110 A   111 A   112 A                  
  1.639   1.766   1.847   1.909   2.276   2.398   2.420   2.536
113 A   114 A   115 A   116 A   117 A   118 A   119 A   120 A                  
  2.926   4.238   4.251   4.435   4.461   4.472   4.484   4.494
121 A   122 A   123 A   124 A   125 A   126 A   127 A   128 A                  
  4.496   4.503   4.518   4.568   4.641   4.709   4.759   4.867
129 A   130 A   131 A   132 A   133 A   134 A   135 A   136 A                  
  6.507   6.522   6.539   6.542   6.551   6.585   7.497  14.702
137 A   138 A   139 A   140 A   141 A   142 A   143 A   144 A                  
 14.797  14.889  28.857  28.951  29.503  29.515  29.531  29.535
145 A   146 A   147 A   148 A   149 A   150 A   151 A   152 A                  
 29.545  29.568  29.852  29.857  29.863  29.876  29.881  29.883
153 A   154 A   155 A   156 A   157 A   158 A   159 A   160 A                  
 29.885  29.905  29.957  29.981  36.679 130.563 130.571 130.592
161 A   162 A   163 A   164 A   165 A   166 A   167 A   168 A                  
130.595 130.603 130.627 154.258 154.334 166.1111912.1751912.255
169 A   170 A   171 A   172 A   173 A   174 A   175 A   176 A                  

 Beta MOs, Restricted
 -- Occupied --                  
*******-1177.16 -180.90 -180.87 -169.71 -169.71 -169.71 -169.68
  1 A     2 A     3 A     4 A     5 A     6 A     7 A     8 A                  
-169.68 -169.68  -80.06  -37.96  -37.93  -33.15  -33.14  -33.14
  9 A    10 A    11 A    12 A    13 A    14 A    15 A    16 A                  
-33.113 -33.109 -33.109 -24.329 -24.327 -24.327 -24.321 -24.321
 17 A    18 A    19 A    20 A    21 A    22 A    23 A    24 A                  
-24.297 -24.296 -24.295 -24.292 -24.292 -15.642  -7.597  -7.272
 25 A    26 A    27 A    28 A    29 A    30 A    31 A    32 A                  
 -7.242  -5.508  -5.493  -5.493  -5.489  -5.488  -5.488  -5.474
 33 A    34 A    35 A    36 A    37 A    38 A    39 A    40 A                  
 -5.465  -5.464  -2.432  -2.425  -2.425  -2.408  -2.408  -2.397
 41 A    42 A    43 A    44 A    45 A    46 A    47 A    48 A                  
 -2.393  -2.392  -2.382  -2.382  -1.189  -0.895  -0.838  -0.705
 49 A    50 A    51 A    52 A    53 A    54 A    55 A    56 A                  
 -0.549  -0.540  -0.505  -0.401  -0.399  -0.381  -0.379  -0.364
 57 A    58 A    59 A    60 A    61 A    62 A    63 A    64 A                  
 -- Virtual --                   
 -0.003   0.017   0.044   0.074   0.088   0.091   0.101   0.182
 65 A    66 A    67 A    68 A    69 A    70 A    71 A    72 A                  
  0.209   0.226   0.238   0.282   0.289   0.314   0.320   0.329
 73 A    74 A    75 A    76 A    77 A    78 A    79 A    80 A                  
  0.329   0.361   0.389   0.396   0.471   0.523   0.539   0.562
 81 A    82 A    83 A    84 A    85 A    86 A    87 A    88 A                  
  0.567   0.583   0.586   0.595   0.610   0.612   0.679   0.713
 89 A    90 A    91 A    92 A    93 A    94 A    95 A    96 A                  
  0.807   0.867   0.879   0.908   0.929   0.981   1.066   1.111
 97 A    98 A    99 A   100 A   101 A   102 A   103 A   104 A                  
  1.151   1.305   1.415   1.518   1.539   1.550   1.570   1.579
105 A   106 A   107 A   108 A   109 A   110 A   111 A   112 A                  
  1.639   1.766   1.847   1.909   2.276   2.398   2.420   2.536
113 A   114 A   115 A   116 A   117 A   118 A   119 A   120 A                  
  2.926   4.238   4.251   4.435   4.461   4.472   4.484   4.494
121 A   122 A   123 A   124 A   125 A   126 A   127 A   128 A                  
  4.496   4.503   4.518   4.568   4.641   4.709   4.759   4.867
129 A   130 A   131 A   132 A   133 A   134 A   135 A   136 A                  
  6.507   6.522   6.539   6.542   6.551   6.585   7.497  14.702
137 A   138 A   139 A   140 A   141 A   142 A   143 A   144 A                  
 14.797  14.889  28.857  28.951  29.503  29.515  29.531  29.535
145 A   146 A   147 A   148 A   149 A   150 A   151 A   152 A                  
 29.545  29.568  29.852  29.857  29.863  29.876  29.881  29.883
153 A   154 A   155 A   156 A   157 A   158 A   159 A   160 A                  
 29.885  29.905  29.957  29.981  36.679 130.563 130.571 130.592
161 A   162 A   163 A   164 A   165 A   166 A   167 A   168 A                  
130.595 130.603 130.627 154.258 154.334 166.1111912.1751912.255
169 A   170 A   171 A   172 A   173 A   174 A   175 A   176 A                  

 Occupation and symmetry of molecular orbitals

 Point group: C1 (1 irreducible representation).

                           A     All 
 -------------------------------------
 All molecular orbitals:
  - Alpha                  176   176 
  - Beta                   176   176 
 -------------------------------------
 Alpha orbitals:
  - Frozen occupied        42    42  
  - Active occupied        22    22  
  - Active virtual         112   112 
  - Frozen virtual         0     0   
 -------------------------------------
 Beta orbitals:
  - Frozen occupied        42    42  
  - Active occupied        22    22  
  - Active virtual         112   112 
  - Frozen virtual         0     0   
 -------------------------------------

 Import integrals:   CPU 0.00 s  wall 0.00 s

 Import integrals:   CPU 199.78 s  wall 34.75 s

 MP2 amplitudes:   CPU 0.23 s  wall 0.14 s

Running a double precision version
           CCSD T amplitudes will be solved using DIIS.

           Start     Size      MaxIter   EConv     TConv     
           3         7         100       1.00e-07  1.00e-05  
 ------------------------------------------------------------------------------
           Energy (a.u.)   Ediff      Tdiff       Comment
 ------------------------------------------------------------------------------
         -1.4229500e+04                           
     1   -1.4229480e+04   1.97e-02   8.25e-01     
     2   -1.4229506e+04   2.51e-02   1.20e-01     
     3   -1.4229504e+04   1.99e-03   5.40e-02     
     4   -1.4229506e+04   2.65e-03   1.77e-02     Switched to DIIS steps.
     5   -1.4229507e+04   9.06e-04   1.31e-02     
     6   -1.4229507e+04   4.89e-05   2.87e-03     
     7   -1.4229507e+04   6.54e-06   1.52e-03     
     8   -1.4229507e+04   5.70e-06   3.62e-04     
     9   -1.4229507e+04   2.12e-06   2.73e-04     
    10   -1.4229507e+04   4.93e-07   8.69e-05     
    11   -1.4229507e+04   1.47e-07   3.39e-05     
    12   -1.4229507e+04   9.94e-08   1.70e-05     
    13   -1.4229507e+04   2.40e-09   5.26e-06     
 ------------------------------------------------------------------------------
         -1.4229507e+04                           CCSD T converged.

End of double precision
 SCF energy                 = -14228.78955454
 MP2 energy                 = -14229.50009688
 CCSD correlation energy     =     -0.71758489
 CCSD total energy           = -14229.50713943

 CCSD  T1^2 = 0.0151  T2^2 = 0.3004  Leading amplitudes:

 Amplitude    Orbitals with energies
 -0.0348       60 (A) A                  ->    65 (A) A                   
              -0.4012                         -0.0035                     
 -0.0348       60 (A) B                  ->    65 (A) B                   
              -0.4012                         -0.0035                     
 -0.0232       59 (A) A                  ->    65 (A) A                   
              -0.5048                         -0.0035                     
 -0.0232       59 (A) B                  ->    65 (A) B                   
              -0.5048                         -0.0035                     

 Amplitude    Orbitals with energies
 -0.0809       59 (A) A      59 (A) B    ->    65 (A) A      65 (A) B     
              -0.5048       -0.5048           -0.0035       -0.0035       
  0.0809       59 (A) A      59 (A) B    ->    65 (A) B      65 (A) A     
              -0.5048       -0.5048           -0.0035       -0.0035       
  0.0809       59 (A) B      59 (A) A    ->    65 (A) A      65 (A) B     
              -0.5048       -0.5048           -0.0035       -0.0035       
 -0.0809       59 (A) B      59 (A) A    ->    65 (A) B      65 (A) A     
              -0.5048       -0.5048           -0.0035       -0.0035       

 Computing CCSD intemediates for later calculations in double precision
 Finished.

Running a double precision version
           CCSD Lambda amplitudes will be solved using DIIS.
           Start     Size      MaxIter   EConv     LConv     
           3         7         100       1.00e-07  1.00e-05  
 ------------------------------------------------------------------------------
            Enorm      Ldiff       Comment
 ------------------------------------------------------------------------------
     1     5.90e-02   4.42e-02     
     2     1.57e-02   5.64e-03     
     3     6.66e-03   2.12e-03     
     4     3.95e-03   1.26e-03     Switched to DIIS steps.
     5     1.30e-03   7.24e-04     
     6     6.67e-04   2.10e-04     
     7     2.36e-04   5.37e-05     
     8     1.14e-04   1.06e-06     
     9     4.01e-05   4.31e-06     
    10     1.58e-05   2.23e-06     
    11     6.68e-06   5.43e-07     
    12     2.85e-06   2.05e-07     
    13     1.40e-06   2.43e-07     
    14     6.76e-07   6.84e-08     
    15     3.71e-07   7.35e-08     
    16     1.78e-07   2.71e-08     
    17     9.60e-08   1.09e-08     
 ------------------------------------------------------------------------------
                                   CCSD Lambda converged.

 Computing density matrices in double precision...
           Orbital response amplitudes will be solved using DIIS.
           Start     Size      MaxIter   EConv     LConv     
           3         7         100       1.00e-06  1.00e-06  
 ------------------------------------------------------------------------------
            Enorm      Ldiff       Comment
 ------------------------------------------------------------------------------
     1     9.45e-02   1.69e-02     
     2     6.68e-02   9.48e-03     
     3     8.40e-02   2.03e-02     
     4     1.79e-02   2.76e-02     Switched to DIIS steps.
     5     5.16e-03   5.53e-03     
     6     1.26e-03   6.98e-04     
     7     7.49e-04   1.04e-04     
     8     2.04e-04   1.46e-04     
     9     4.91e-05   4.18e-05     
    10     2.25e-05   1.41e-06     
    11     6.17e-06   1.15e-06     
    12     2.24e-06   6.69e-09     
    13     1.53e-06   4.45e-07     
    14     3.82e-07   2.86e-07     
 ------------------------------------------------------------------------------
                                   Orbital response converged.

 Computing density matrices... Done.
 CCSD calculation:   CPU 5575.36 s  wall 953.23 s

 Transferring MO TPDM to AO TPDM
 Transferring g2_o1o1o1o1
 Transferring g2_o1o1o1v1
 Transferring g2_o1o1v1v1
 Transferring g2_o1v1o1v1
 Transferring g2_o1v1v1v1
 Transferring g2_v1v1v1v1
 Adding separable TPDM
 Computing TPDM gradient
 --------------------------------------------------------
 2e gradient
  Atom          X               Y               Z
 --------------------------------------------------------
    1        -72.517615       14.033102       -0.023845  
    2          5.685332      -36.088807        0.015640  
    3         -5.737017       19.152650        0.003200  
    4         72.569301        2.903056        0.005005  
 --------------------------------------------------------
 --------------------------------------------------------
 Final gradient
  Atom          X               Y               Z
 --------------------------------------------------------
    1        -72.517615       14.033102       -0.023845  
    2          5.685332      -36.088807        0.015640  
    3         -5.737017       19.152650        0.003200  
    4         72.569301        2.903056        0.005005  
 --------------------------------------------------------
 Analytic gradient from two-electron contribution:   CPU 799.90 s  wall 149.86 s

 Total ccman2 time:   CPU 6582.76 s  wall 1139.83 s


 --------------------------------------------------------------

                    Orbital Energies (a.u.)
 --------------------------------------------------------------

 Alpha MOs
 -- Occupied --
*****************-180.9022-180.8712-169.7091-169.7077-169.7077-169.6777
********-169.6769 -80.0589 -37.9558 -37.9251 -33.1450 -33.1390 -33.1389
-33.1128 -33.1094 -33.1091 -24.3292 -24.3272 -24.3272 -24.3215 -24.3215
-24.2968 -24.2957 -24.2955 -24.2924 -24.2924 -15.6421  -7.5973  -7.2723
 -7.2420  -5.5076  -5.4930  -5.4930  -5.4894  -5.4885  -5.4881  -5.4744
 -5.4651  -5.4644  -2.4317  -2.4249  -2.4248  -2.4081  -2.4081  -2.3972
 -2.3932  -2.3924  -2.3822  -2.3822  -1.1886  -0.8954  -0.8383  -0.7053
 -0.5486  -0.5399  -0.5048  -0.4012  -0.3990  -0.3812  -0.3789  -0.3636
 -- Virtual --
 -0.0035   0.0166   0.0441   0.0741   0.0882   0.0909   0.1014   0.1825
  0.2087   0.2261   0.2376   0.2819   0.2892   0.3135   0.3202   0.3286
  0.3291   0.3609   0.3885   0.3958   0.4714   0.5230   0.5394   0.5616
  0.5670   0.5828   0.5860   0.5953   0.6104   0.6118   0.6793   0.7131
  0.8065   0.8669   0.8794   0.9082   0.9290   0.9809   1.0662   1.1110
  1.1510   1.3049   1.4155   1.5176   1.5392   1.5500   1.5699   1.5787
  1.6392   1.7663   1.8471   1.9094   2.2761   2.3982   2.4197   2.5362
  2.9257   4.2378   4.2509   4.4346   4.4613   4.4718   4.4839   4.4937
  4.4956   4.5031   4.5176   4.5676   4.6407   4.7086   4.7592   4.8673
  6.5069   6.5224   6.5391   6.5422   6.5511   6.5846   7.4972  14.7024
 14.7968  14.8889  28.8567  28.9505  29.5028  29.5147  29.5310  29.5353
 29.5451  29.5683  29.8522  29.8570  29.8634  29.8756  29.8810  29.8830
 29.8852  29.9053  29.9568  29.9813  36.6793 130.5629 130.5713 130.5918
130.5950 130.6028 130.6268 154.2577 154.3344 166.11091912.17461912.2545
 --------------------------------------------------------------

          Ground-State Mulliken Net Atomic Charges

     Atom                 Charge (a.u.)
  ----------------------------------------
      1 I                    -0.165526
      2 P                     0.316685
      3 N                    -0.281182
      4 I                     0.130023
  ----------------------------------------
  Sum of atomic charges =    -0.000000

 -----------------------------------------------------------------
                    Cartesian Multipole Moments
 -----------------------------------------------------------------
    Charge (ESU x 10^10)
                 0.0000
    Dipole Moment (Debye)
         X      -1.0762      Y       1.6979      Z      -0.0004
       Tot       2.0102
    Quadrupole Moments (Debye-Ang)
        XX     -72.5769     XY      -0.7854     YY     -77.5601
        XZ      -0.0005     YZ      -0.0001     ZZ     -76.1105
    Octopole Moments (Debye-Ang^2)
       XXX     -27.0765    XXY      -7.7720    XYY       0.7521
       YYY      -9.4062    XXZ      -0.0233    XYZ      -0.0025
       YYZ      -0.0287    XZZ      -0.9924    YZZ      -2.2529
       ZZZ      -0.0887
    Hexadecapole Moments (Debye-Ang^3)
      XXXX   -2313.4600   XXXY     -33.8173   XXYY    -452.0359
      XYYY      -4.9977   YYYY    -185.2749   XXXZ      -0.1999
      XXYZ      -0.0070   XYYZ      -0.0756   YYYZ       0.0111
      XXZZ    -445.0757   XYZZ      -1.5144   YYZZ     -47.6127
      XZZZ      -0.2324   YZZZ       0.0104   ZZZZ    -107.6754
 -----------------------------------------------------------------
 DrvMan completing analytic gradient of the correlated energy
 Correlated dipole moment
            1
    1  -0.4233901
    2   0.6680116
    3  -0.0001632
 Energy read as -14229.507139434
 Full Analytical Gradient: (in a.u., or Hartree/Bohr)
             1             2             3             4
    1    0.00002172   -0.00010712   -0.00004507    0.00013047
    2   -0.00002926    0.00003654   -0.00002115    0.00001387
    3    0.00000513   -0.00000293   -0.00000876    0.00000657
 Gradient time:  CPU 0.77 s  wall 0.78 s
 ----------------------------------------------------------------
             Standard Nuclear Orientation (Angstroms)
    I     Atom           X                Y                Z
 ----------------------------------------------------------------
    1      I       2.6161141696    -0.1206323300    -0.0000000000
    2      P       0.3346037184     0.8886938816     0.0000000000
    3      N      -0.5628761913    -0.4139596418     0.0000000000
    4      I      -2.6361881779    -0.0762108914    -0.0000000000
 ----------------------------------------------------------------
 Nuclear Repulsion Energy =   776.3944034030 hartrees
 There are       64 alpha and       64 beta electrons

                       Distance Matrix (Angstroms)
             I (  1)   P (  2)   N (  3)
   P (  2)  2.494800
   N (  3)  3.192494  1.581890
   I (  4)  5.252490  3.123563  2.100642

 Requested basis set is 6-311++G(d,p)
 There are 67 shells and 176 basis functions
 A cutoff of  1.0D-14 yielded   1703 shell pairs
 There are     12523 function pairs (     14299 Cartesian)
 Smallest overlap matrix eigenvalue = 2.39E-03
 Guess MOs from SCF MO coefficient file

 -----------------------------------------------------------------------
  General SCF calculation program by
  Eric Jon Sundstrom, Paul Horn, Yuezhi Mao, Dmitri Zuev, Alec White,
  David Stuck, Shaama M.S., Shane Yost, Joonho Lee, David Small,
  Daniel Levine, Susi Lehtola, Hugh Burton, Evgeny Epifanovsky
 -----------------------------------------------------------------------
 Hartree-Fock
 using 6 threads for integral computing
 -------------------------------------------------------
 OpenMP Integral computing Module                
 Release: version 2.0, May 2017, Q-Chem Inc. Pleasanton 
 -------------------------------------------------------
 A restricted SCF calculation will be
 performed using DIIS
 SCF converges when DIIS error is below 1.0e-08
 ---------------------------------------
  Cycle       Energy         DIIS error
 ---------------------------------------
    1  -14228.7895213888      8.51e-06  
    2  -14228.7895217670      3.71e-06  
    3  -14228.7895218137      2.39e-06  
    4  -14228.7895218396      4.26e-07  
    5  -14228.7895218416      1.41e-07  
    6  -14228.7895218421      6.77e-08  
    7  -14228.7895218421      3.28e-08  
    8  -14228.7895218421      1.58e-08  
    9  -14228.7895218423      6.00e-09  Convergence criterion met
 ---------------------------------------
 SCF time:   CPU 12.59s  wall 2.00s 
 SCF   energy in the final basis set =   -14228.7895218423
 Total energy in the final basis set =   -14228.7895218423


 ------------------------------------------------------------------------------

   CCMAN2: suite of methods based on coupled cluster
           and equation of motion theories.

   Components:
   * libvmm-1.3-trunk
     by Evgeny Epifanovsky, Ilya Kaliman.
   * libtensor-2.5-trunk
     by Evgeny Epifanovsky, Michael Wormit, Dmitry Zuev, Sam Manzer, 
        Ilya Kaliman.
   * libcc-2.5-trunk
     by Evgeny Epifanovsky, Arik Landau, Tomasz Kus, Kirill Khistyaev, 
        Dmitry Zuev, Prashant Manohar, Xintian Feng, Anna Krylov, 
        Matthew Goldey, Alec White, Thomas Jagau, Kaushik Nanda, 
        Anastasia Gunina, Alexander Kunitsa, Joonho Lee.

   CCMAN original authors:
   Anna I. Krylov, C. David Sherrill, Steven R. Gwaltney,
   Edward F. C. Byrd (2000)
   Sergey V. Levchenko, Lyudmila V. Slipchenko, Tao Wang,
   Ana-Maria C. Cristian (2003)
   Piotr A. Pieniazek, C. Melania Oana, Evgeny Epifanovsky (2007)
   Prashant Manohar (2009)

 ------------------------------------------------------------------------------


 Allocating and initializing 30808MB of RAM...
 Calculation will run on 6 cores.


 Alpha MOs, Restricted
 -- Occupied --                  
*******-1177.16 -180.90 -180.87 -169.71 -169.71 -169.71 -169.68
  1 A     2 A     3 A     4 A     5 A     6 A     7 A     8 A                  
-169.68 -169.68  -80.06  -37.96  -37.93  -33.14  -33.14  -33.14
  9 A    10 A    11 A    12 A    13 A    14 A    15 A    16 A                  
-33.113 -33.109 -33.109 -24.329 -24.327 -24.327 -24.321 -24.321
 17 A    18 A    19 A    20 A    21 A    22 A    23 A    24 A                  
-24.297 -24.296 -24.296 -24.293 -24.293 -15.642  -7.597  -7.272
 25 A    26 A    27 A    28 A    29 A    30 A    31 A    32 A                  
 -7.242  -5.508  -5.493  -5.493  -5.489  -5.488  -5.488  -5.475
 33 A    34 A    35 A    36 A    37 A    38 A    39 A    40 A                  
 -5.465  -5.465  -2.432  -2.425  -2.425  -2.408  -2.408  -2.397
 41 A    42 A    43 A    44 A    45 A    46 A    47 A    48 A                  
 -2.393  -2.393  -2.382  -2.382  -1.188  -0.896  -0.838  -0.705
 49 A    50 A    51 A    52 A    53 A    54 A    55 A    56 A                  
 -0.549  -0.540  -0.505  -0.401  -0.399  -0.381  -0.379  -0.364
 57 A    58 A    59 A    60 A    61 A    62 A    63 A    64 A                  
 -- Virtual --                   
 -0.003   0.017   0.044   0.074   0.088   0.091   0.101   0.182
 65 A    66 A    67 A    68 A    69 A    70 A    71 A    72 A                  
  0.209   0.226   0.238   0.282   0.289   0.314   0.320   0.329
 73 A    74 A    75 A    76 A    77 A    78 A    79 A    80 A                  
  0.329   0.361   0.389   0.396   0.471   0.523   0.539   0.562
 81 A    82 A    83 A    84 A    85 A    86 A    87 A    88 A                  
  0.567   0.583   0.586   0.595   0.611   0.612   0.679   0.713
 89 A    90 A    91 A    92 A    93 A    94 A    95 A    96 A                  
  0.806   0.867   0.879   0.908   0.929   0.981   1.066   1.111
 97 A    98 A    99 A   100 A   101 A   102 A   103 A   104 A                  
  1.151   1.304   1.416   1.518   1.539   1.550   1.570   1.579
105 A   106 A   107 A   108 A   109 A   110 A   111 A   112 A                  
  1.639   1.766   1.847   1.909   2.276   2.398   2.419   2.536
113 A   114 A   115 A   116 A   117 A   118 A   119 A   120 A                  
  2.925   4.238   4.251   4.434   4.461   4.472   4.484   4.494
121 A   122 A   123 A   124 A   125 A   126 A   127 A   128 A                  
  4.496   4.503   4.518   4.567   4.641   4.709   4.759   4.867
129 A   130 A   131 A   132 A   133 A   134 A   135 A   136 A                  
  6.507   6.522   6.539   6.542   6.551   6.585   7.497  14.702
137 A   138 A   139 A   140 A   141 A   142 A   143 A   144 A                  
 14.797  14.888  28.857  28.951  29.503  29.515  29.531  29.535
145 A   146 A   147 A   148 A   149 A   150 A   151 A   152 A                  
 29.545  29.568  29.852  29.857  29.863  29.876  29.881  29.883
153 A   154 A   155 A   156 A   157 A   158 A   159 A   160 A                  
 29.885  29.905  29.957  29.981  36.679 130.563 130.571 130.592
161 A   162 A   163 A   164 A   165 A   166 A   167 A   168 A                  
130.595 130.603 130.627 154.258 154.334 166.1101912.1751912.255
169 A   170 A   171 A   172 A   173 A   174 A   175 A   176 A                  

 Beta MOs, Restricted
 -- Occupied --                  
*******-1177.16 -180.90 -180.87 -169.71 -169.71 -169.71 -169.68
  1 A     2 A     3 A     4 A     5 A     6 A     7 A     8 A                  
-169.68 -169.68  -80.06  -37.96  -37.93  -33.14  -33.14  -33.14
  9 A    10 A    11 A    12 A    13 A    14 A    15 A    16 A                  
-33.113 -33.109 -33.109 -24.329 -24.327 -24.327 -24.321 -24.321
 17 A    18 A    19 A    20 A    21 A    22 A    23 A    24 A                  
-24.297 -24.296 -24.296 -24.293 -24.293 -15.642  -7.597  -7.272
 25 A    26 A    27 A    28 A    29 A    30 A    31 A    32 A                  
 -7.242  -5.508  -5.493  -5.493  -5.489  -5.488  -5.488  -5.475
 33 A    34 A    35 A    36 A    37 A    38 A    39 A    40 A                  
 -5.465  -5.465  -2.432  -2.425  -2.425  -2.408  -2.408  -2.397
 41 A    42 A    43 A    44 A    45 A    46 A    47 A    48 A                  
 -2.393  -2.393  -2.382  -2.382  -1.188  -0.896  -0.838  -0.705
 49 A    50 A    51 A    52 A    53 A    54 A    55 A    56 A                  
 -0.549  -0.540  -0.505  -0.401  -0.399  -0.381  -0.379  -0.364
 57 A    58 A    59 A    60 A    61 A    62 A    63 A    64 A                  
 -- Virtual --                   
 -0.003   0.017   0.044   0.074   0.088   0.091   0.101   0.182
 65 A    66 A    67 A    68 A    69 A    70 A    71 A    72 A                  
  0.209   0.226   0.238   0.282   0.289   0.314   0.320   0.329
 73 A    74 A    75 A    76 A    77 A    78 A    79 A    80 A                  
  0.329   0.361   0.389   0.396   0.471   0.523   0.539   0.562
 81 A    82 A    83 A    84 A    85 A    86 A    87 A    88 A                  
  0.567   0.583   0.586   0.595   0.611   0.612   0.679   0.713
 89 A    90 A    91 A    92 A    93 A    94 A    95 A    96 A                  
  0.806   0.867   0.879   0.908   0.929   0.981   1.066   1.111
 97 A    98 A    99 A   100 A   101 A   102 A   103 A   104 A                  
  1.151   1.304   1.416   1.518   1.539   1.550   1.570   1.579
105 A   106 A   107 A   108 A   109 A   110 A   111 A   112 A                  
  1.639   1.766   1.847   1.909   2.276   2.398   2.419   2.536
113 A   114 A   115 A   116 A   117 A   118 A   119 A   120 A                  
  2.925   4.238   4.251   4.434   4.461   4.472   4.484   4.494
121 A   122 A   123 A   124 A   125 A   126 A   127 A   128 A                  
  4.496   4.503   4.518   4.567   4.641   4.709   4.759   4.867
129 A   130 A   131 A   132 A   133 A   134 A   135 A   136 A                  
  6.507   6.522   6.539   6.542   6.551   6.585   7.497  14.702
137 A   138 A   139 A   140 A   141 A   142 A   143 A   144 A                  
 14.797  14.888  28.857  28.951  29.503  29.515  29.531  29.535
145 A   146 A   147 A   148 A   149 A   150 A   151 A   152 A                  
 29.545  29.568  29.852  29.857  29.863  29.876  29.881  29.883
153 A   154 A   155 A   156 A   157 A   158 A   159 A   160 A                  
 29.885  29.905  29.957  29.981  36.679 130.563 130.571 130.592
161 A   162 A   163 A   164 A   165 A   166 A   167 A   168 A                  
130.595 130.603 130.627 154.258 154.334 166.1101912.1751912.255
169 A   170 A   171 A   172 A   173 A   174 A   175 A   176 A                  

 Occupation and symmetry of molecular orbitals

 Point group: C1 (1 irreducible representation).

                           A     All 
 -------------------------------------
 All molecular orbitals:
  - Alpha                  176   176 
  - Beta                   176   176 
 -------------------------------------
 Alpha orbitals:
  - Frozen occupied        42    42  
  - Active occupied        22    22  
  - Active virtual         112   112 
  - Frozen virtual         0     0   
 -------------------------------------
 Beta orbitals:
  - Frozen occupied        42    42  
  - Active occupied        22    22  
  - Active virtual         112   112 
  - Frozen virtual         0     0   
 -------------------------------------

 Import integrals:   CPU 0.00 s  wall 0.00 s

 Import integrals:   CPU 201.17 s  wall 35.31 s

 MP2 amplitudes:   CPU 0.23 s  wall 0.13 s

Running a double precision version
           CCSD T amplitudes will be solved using DIIS.

           Start     Size      MaxIter   EConv     TConv     
           3         7         100       1.00e-07  1.00e-05  
 ------------------------------------------------------------------------------
           Energy (a.u.)   Ediff      Tdiff       Comment
 ------------------------------------------------------------------------------
         -1.4229500e+04                           
     1   -1.4229480e+04   1.98e-02   8.25e-01     
     2   -1.4229506e+04   2.51e-02   1.20e-01     
     3   -1.4229504e+04   1.99e-03   5.40e-02     
     4   -1.4229506e+04   2.66e-03   1.77e-02     Switched to DIIS steps.
     5   -1.4229507e+04   9.06e-04   1.31e-02     
     6   -1.4229507e+04   4.90e-05   2.87e-03     
     7   -1.4229507e+04   6.54e-06   1.52e-03     
     8   -1.4229507e+04   5.71e-06   3.62e-04     
     9   -1.4229507e+04   2.12e-06   2.73e-04     
    10   -1.4229507e+04   4.94e-07   8.69e-05     
    11   -1.4229507e+04   1.47e-07   3.40e-05     
    12   -1.4229507e+04   9.91e-08   1.70e-05     
    13   -1.4229507e+04   2.11e-09   5.28e-06     
 ------------------------------------------------------------------------------
         -1.4229507e+04                           CCSD T converged.

End of double precision
 SCF energy                 = -14228.78952184
 MP2 energy                 = -14229.50011362
 CCSD correlation energy     =     -0.71761737
 CCSD total energy           = -14229.50713922

 CCSD  T1^2 = 0.0151  T2^2 = 0.3004  Leading amplitudes:

 Amplitude    Orbitals with energies
 -0.0347       60 (A) A                  ->    65 (A) A                   
              -0.4012                         -0.0035                     
 -0.0347       60 (A) B                  ->    65 (A) B                   
              -0.4012                         -0.0035                     
 -0.0232       59 (A) A                  ->    65 (A) A                   
              -0.5047                         -0.0035                     
 -0.0232       59 (A) B                  ->    65 (A) B                   
              -0.5047                         -0.0035                     

 Amplitude    Orbitals with energies
 -0.0809       59 (A) A      59 (A) B    ->    65 (A) A      65 (A) B     
              -0.5047       -0.5047           -0.0035       -0.0035       
  0.0809       59 (A) A      59 (A) B    ->    65 (A) B      65 (A) A     
              -0.5047       -0.5047           -0.0035       -0.0035       
  0.0809       59 (A) B      59 (A) A    ->    65 (A) A      65 (A) B     
              -0.5047       -0.5047           -0.0035       -0.0035       
 -0.0809       59 (A) B      59 (A) A    ->    65 (A) B      65 (A) A     
              -0.5047       -0.5047           -0.0035       -0.0035       

 Computing CCSD intemediates for later calculations in double precision
 Finished.

Running a double precision version
           CCSD Lambda amplitudes will be solved using DIIS.
           Start     Size      MaxIter   EConv     LConv     
           3         7         100       1.00e-07  1.00e-05  
 ------------------------------------------------------------------------------
            Enorm      Ldiff       Comment
 ------------------------------------------------------------------------------
     1     5.90e-02   4.42e-02     
     2     1.57e-02   5.64e-03     
     3     6.66e-03   2.12e-03     
     4     3.95e-03   1.26e-03     Switched to DIIS steps.
     5     1.30e-03   7.25e-04     
     6     6.67e-04   2.11e-04     
     7     2.36e-04   5.38e-05     
     8     1.14e-04   1.05e-06     
     9     4.01e-05   4.30e-06     
    10     1.58e-05   2.23e-06     
    11     6.66e-06   5.41e-07     
    12     2.84e-06   2.05e-07     
    13     1.39e-06   2.43e-07     
    14     6.71e-07   6.79e-08     
    15     3.69e-07   7.32e-08     
    16     1.77e-07   2.71e-08     
    17     9.52e-08   1.09e-08     
 ------------------------------------------------------------------------------
                                   CCSD Lambda converged.

 Computing density matrices in double precision...
           Orbital response amplitudes will be solved using DIIS.
           Start     Size      MaxIter   EConv     LConv     
           3         7         100       1.00e-06  1.00e-06  
 ------------------------------------------------------------------------------
            Enorm      Ldiff       Comment
 ------------------------------------------------------------------------------
     1     9.45e-02   1.69e-02     
     2     6.68e-02   9.47e-03     
     3     8.40e-02   2.03e-02     
     4     1.79e-02   2.76e-02     Switched to DIIS steps.
     5     5.17e-03   5.55e-03     
     6     1.27e-03   6.98e-04     
     7     7.51e-04   1.04e-04     
     8     2.04e-04   1.47e-04     
     9     4.90e-05   4.18e-05     
    10     2.25e-05   1.44e-06     
    11     6.14e-06   1.14e-06     
    12     2.24e-06   6.81e-09     
    13     1.52e-06   4.44e-07     
    14     3.80e-07   2.85e-07     
 ------------------------------------------------------------------------------
                                   Orbital response converged.

 Computing density matrices... Done.
 CCSD calculation:   CPU 5577.25 s  wall 953.53 s

 Transferring MO TPDM to AO TPDM
 Transferring g2_o1o1o1o1
 Transferring g2_o1o1o1v1
 Transferring g2_o1o1v1v1
 Transferring g2_o1v1o1v1
 Transferring g2_o1v1v1v1
 Transferring g2_v1v1v1v1
 Adding separable TPDM
 Computing TPDM gradient
 --------------------------------------------------------
 2e gradient
  Atom          X               Y               Z
 --------------------------------------------------------
    1        -72.537600       14.046676       -0.000000  
    2          5.706869      -36.085351        0.000002  
    3         -5.729683       19.141045        0.000001  
    4         72.560414        2.897631       -0.000002  
 --------------------------------------------------------
 --------------------------------------------------------
 Final gradient
  Atom          X               Y               Z
 --------------------------------------------------------
    1        -72.537600       14.046676       -0.000000  
    2          5.706869      -36.085351        0.000002  
    3         -5.729683       19.141045        0.000001  
    4         72.560414        2.897631       -0.000002  
 --------------------------------------------------------
 Analytic gradient from two-electron contribution:   CPU 804.96 s  wall 150.66 s

 Total ccman2 time:   CPU 6591.46 s  wall 1141.46 s


 --------------------------------------------------------------

                    Orbital Energies (a.u.)
 --------------------------------------------------------------

 Alpha MOs
 -- Occupied --
*****************-180.9022-180.8713-169.7090-169.7077-169.7077-169.6778
********-169.6770 -80.0589 -37.9558 -37.9253 -33.1450 -33.1389 -33.1389
-33.1129 -33.1095 -33.1092 -24.3292 -24.3271 -24.3271 -24.3214 -24.3214
-24.2969 -24.2958 -24.2956 -24.2925 -24.2925 -15.6421  -7.5973  -7.2722
 -7.2421  -5.5076  -5.4930  -5.4930  -5.4893  -5.4884  -5.4881  -5.4745
 -5.4652  -5.4645  -2.4316  -2.4248  -2.4248  -2.4080  -2.4080  -2.3973
 -2.3933  -2.3925  -2.3823  -2.3823  -1.1883  -0.8955  -0.8383  -0.7053
 -0.5485  -0.5398  -0.5047  -0.4012  -0.3991  -0.3813  -0.3789  -0.3636
 -- Virtual --
 -0.0035   0.0167   0.0441   0.0741   0.0882   0.0909   0.1014   0.1824
  0.2087   0.2261   0.2376   0.2819   0.2892   0.3135   0.3202   0.3286
  0.3291   0.3609   0.3885   0.3958   0.4712   0.5230   0.5393   0.5616
  0.5670   0.5827   0.5860   0.5953   0.6105   0.6117   0.6793   0.7131
  0.8064   0.8669   0.8793   0.9083   0.9290   0.9811   1.0663   1.1113
  1.1511   1.3043   1.4156   1.5177   1.5392   1.5500   1.5699   1.5787
  1.6393   1.7664   1.8472   1.9094   2.2762   2.3980   2.4195   2.5363
  2.9252   4.2379   4.2510   4.4341   4.4614   4.4718   4.4838   4.4936
  4.4956   4.5031   4.5177   4.5675   4.6408   4.7086   4.7592   4.8674
  6.5069   6.5224   6.5390   6.5422   6.5510   6.5845   7.4968  14.7024
 14.7969  14.8885  28.8567  28.9505  29.5028  29.5148  29.5310  29.5352
 29.5450  29.5682  29.8523  29.8571  29.8634  29.8757  29.8809  29.8829
 29.8851  29.9052  29.9568  29.9814  36.6793 130.5629 130.5713 130.5919
130.5949 130.6027 130.6267 154.2577 154.3344 166.11041912.17471912.2546
 --------------------------------------------------------------

          Ground-State Mulliken Net Atomic Charges

     Atom                 Charge (a.u.)
  ----------------------------------------
      1 I                    -0.165119
      2 P                     0.316571
      3 N                    -0.281497
      4 I                     0.130046
  ----------------------------------------
  Sum of atomic charges =    -0.000000

 -----------------------------------------------------------------
                    Cartesian Multipole Moments
 -----------------------------------------------------------------
    Charge (ESU x 10^10)
                 0.0000
    Dipole Moment (Debye)
         X      -1.0682      Y       1.6964      Z       0.0000
       Tot       2.0047
    Quadrupole Moments (Debye-Ang)
        XX     -72.5640     XY      -0.7850     YY     -77.5631
        XZ      -0.0000     YZ       0.0000     ZZ     -76.1104
    Octopole Moments (Debye-Ang^2)
       XXX     -27.0426    XXY      -7.7728    XYY       0.7483
       YYY      -9.4116    XXZ      -0.0000    XYZ       0.0000
       YYZ       0.0000    XZZ      -0.9946    YZZ      -2.2548
       ZZZ       0.0000
    Hexadecapole Moments (Debye-Ang^3)
      XXXX   -2313.3580   XXXY     -33.8391   XXYY    -452.0320
      XYYY      -5.0358   YYYY    -185.2900   XXXZ      -0.0000
      XXYZ       0.0000   XYYZ      -0.0000   YYYZ       0.0000
      XXZZ    -445.0630   XYZZ      -1.5254   YYZZ     -47.6149
      XZZZ      -0.0000   YZZZ       0.0000   ZZZZ    -107.6735
 -----------------------------------------------------------------
 DrvMan completing analytic gradient of the correlated energy
 Correlated dipole moment
            1
    1  -0.4202583
    2   0.6674241
    3   0.0000001
 Energy read as -14229.507139217
 Full Analytical Gradient: (in a.u., or Hartree/Bohr)
             1             2             3             4
    1   -0.00010050    0.00034321   -0.00032457    0.00008186
    2    0.00005062    0.00028878   -0.00032724   -0.00001216
    3   -0.00000000    0.00000005   -0.00000007    0.00000002
 Gradient time:  CPU 0.76 s  wall 0.79 s
 ----------------------------------------------------------------
             Standard Nuclear Orientation (Angstroms)
    I     Atom           X                Y                Z
 ----------------------------------------------------------------
    1      I       2.6161141696    -0.1206323300    -0.0000000000
    2      P       0.3326037184     0.8886938816     0.0000000000
    3      N      -0.5628761913    -0.4139596418     0.0000000000
    4      I      -2.6361881779    -0.0762108914    -0.0000000000
 ----------------------------------------------------------------
 Nuclear Repulsion Energy =   776.3781195772 hartrees
 There are       64 alpha and       64 beta electrons

                       Distance Matrix (Angstroms)
             I (  1)   P (  2)   N (  3)
   P (  2)  2.496630
   N (  3)  3.192494  1.580756
   I (  4)  5.252490  3.121661  2.100642

 Requested basis set is 6-311++G(d,p)
 There are 67 shells and 176 basis functions
 A cutoff of  1.0D-14 yielded   1703 shell pairs
 There are     12523 function pairs (     14299 Cartesian)
 Smallest overlap matrix eigenvalue = 2.39E-03
 Guess MOs from SCF MO coefficient file

 -----------------------------------------------------------------------
  General SCF calculation program by
  Eric Jon Sundstrom, Paul Horn, Yuezhi Mao, Dmitri Zuev, Alec White,
  David Stuck, Shaama M.S., Shane Yost, Joonho Lee, David Small,
  Daniel Levine, Susi Lehtola, Hugh Burton, Evgeny Epifanovsky
 -----------------------------------------------------------------------
 Hartree-Fock
 using 6 threads for integral computing
 -------------------------------------------------------
 OpenMP Integral computing Module                
 Release: version 2.0, May 2017, Q-Chem Inc. Pleasanton 
 -------------------------------------------------------
 A restricted SCF calculation will be
 performed using DIIS
 SCF converges when DIIS error is below 1.0e-08
 ---------------------------------------
  Cycle       Energy         DIIS error
 ---------------------------------------
    1  -14228.7895847201      1.65e-05  
    2  -14228.7895860707      7.30e-06  
    3  -14228.7895862362      4.59e-06  
    4  -14228.7895863272      7.66e-07  
    5  -14228.7895863321      2.27e-07  
    6  -14228.7895863329      1.02e-07  
    7  -14228.7895863330      4.10e-08  
    8  -14228.7895863330      1.53e-08  
    9  -14228.7895863329      5.47e-09  Convergence criterion met
 ---------------------------------------
 SCF time:   CPU 12.43s  wall 3.00s 
 SCF   energy in the final basis set =   -14228.7895863329
 Total energy in the final basis set =   -14228.7895863329


 ------------------------------------------------------------------------------

   CCMAN2: suite of methods based on coupled cluster
           and equation of motion theories.

   Components:
   * libvmm-1.3-trunk
     by Evgeny Epifanovsky, Ilya Kaliman.
   * libtensor-2.5-trunk
     by Evgeny Epifanovsky, Michael Wormit, Dmitry Zuev, Sam Manzer, 
        Ilya Kaliman.
   * libcc-2.5-trunk
     by Evgeny Epifanovsky, Arik Landau, Tomasz Kus, Kirill Khistyaev, 
        Dmitry Zuev, Prashant Manohar, Xintian Feng, Anna Krylov, 
        Matthew Goldey, Alec White, Thomas Jagau, Kaushik Nanda, 
        Anastasia Gunina, Alexander Kunitsa, Joonho Lee.

   CCMAN original authors:
   Anna I. Krylov, C. David Sherrill, Steven R. Gwaltney,
   Edward F. C. Byrd (2000)
   Sergey V. Levchenko, Lyudmila V. Slipchenko, Tao Wang,
   Ana-Maria C. Cristian (2003)
   Piotr A. Pieniazek, C. Melania Oana, Evgeny Epifanovsky (2007)
   Prashant Manohar (2009)

 ------------------------------------------------------------------------------


 Allocating and initializing 30808MB of RAM...
 Calculation will run on 6 cores.


 Alpha MOs, Restricted
 -- Occupied --                  
*******-1177.16 -180.90 -180.87 -169.71 -169.71 -169.71 -169.68
  1 A     2 A     3 A     4 A     5 A     6 A     7 A     8 A                  
-169.68 -169.68  -80.06  -37.96  -37.93  -33.15  -33.14  -33.14
  9 A    10 A    11 A    12 A    13 A    14 A    15 A    16 A                  
-33.113 -33.109 -33.109 -24.329 -24.327 -24.327 -24.322 -24.322
 17 A    18 A    19 A    20 A    21 A    22 A    23 A    24 A                  
-24.297 -24.296 -24.295 -24.292 -24.292 -15.642  -7.597  -7.272
 25 A    26 A    27 A    28 A    29 A    30 A    31 A    32 A                  
 -7.242  -5.508  -5.493  -5.493  -5.489  -5.488  -5.488  -5.474
 33 A    34 A    35 A    36 A    37 A    38 A    39 A    40 A                  
 -5.465  -5.464  -2.432  -2.425  -2.425  -2.408  -2.408  -2.397
 41 A    42 A    43 A    44 A    45 A    46 A    47 A    48 A                  
 -2.393  -2.392  -2.382  -2.382  -1.189  -0.895  -0.838  -0.705
 49 A    50 A    51 A    52 A    53 A    54 A    55 A    56 A                  
 -0.549  -0.540  -0.505  -0.401  -0.399  -0.381  -0.379  -0.364
 57 A    58 A    59 A    60 A    61 A    62 A    63 A    64 A                  
 -- Virtual --                   
 -0.003   0.016   0.044   0.074   0.088   0.091   0.101   0.183
 65 A    66 A    67 A    68 A    69 A    70 A    71 A    72 A                  
  0.209   0.226   0.238   0.282   0.289   0.314   0.320   0.329
 73 A    74 A    75 A    76 A    77 A    78 A    79 A    80 A                  
  0.329   0.361   0.389   0.396   0.472   0.523   0.539   0.562
 81 A    82 A    83 A    84 A    85 A    86 A    87 A    88 A                  
  0.567   0.583   0.586   0.595   0.610   0.612   0.679   0.713
 89 A    90 A    91 A    92 A    93 A    94 A    95 A    96 A                  
  0.807   0.867   0.880   0.908   0.929   0.981   1.066   1.111
 97 A    98 A    99 A   100 A   101 A   102 A   103 A   104 A                  
  1.151   1.306   1.415   1.518   1.539   1.550   1.570   1.579
105 A   106 A   107 A   108 A   109 A   110 A   111 A   112 A                  
  1.639   1.766   1.847   1.909   2.276   2.398   2.420   2.536
113 A   114 A   115 A   116 A   117 A   118 A   119 A   120 A                  
  2.926   4.238   4.251   4.435   4.461   4.472   4.484   4.494
121 A   122 A   123 A   124 A   125 A   126 A   127 A   128 A                  
  4.496   4.503   4.518   4.568   4.641   4.709   4.759   4.867
129 A   130 A   131 A   132 A   133 A   134 A   135 A   136 A                  
  6.507   6.522   6.539   6.542   6.551   6.585   7.498  14.702
137 A   138 A   139 A   140 A   141 A   142 A   143 A   144 A                  
 14.797  14.889  28.857  28.951  29.503  29.515  29.531  29.535
145 A   146 A   147 A   148 A   149 A   150 A   151 A   152 A                  
 29.545  29.568  29.852  29.857  29.863  29.876  29.881  29.883
153 A   154 A   155 A   156 A   157 A   158 A   159 A   160 A                  
 29.885  29.905  29.957  29.981  36.679 130.563 130.571 130.592
161 A   162 A   163 A   164 A   165 A   166 A   167 A   168 A                  
130.595 130.603 130.627 154.258 154.334 166.1111912.1751912.255
169 A   170 A   171 A   172 A   173 A   174 A   175 A   176 A                  

 Beta MOs, Restricted
 -- Occupied --                  
*******-1177.16 -180.90 -180.87 -169.71 -169.71 -169.71 -169.68
  1 A     2 A     3 A     4 A     5 A     6 A     7 A     8 A                  
-169.68 -169.68  -80.06  -37.96  -37.93  -33.15  -33.14  -33.14
  9 A    10 A    11 A    12 A    13 A    14 A    15 A    16 A                  
-33.113 -33.109 -33.109 -24.329 -24.327 -24.327 -24.322 -24.322
 17 A    18 A    19 A    20 A    21 A    22 A    23 A    24 A                  
-24.297 -24.296 -24.295 -24.292 -24.292 -15.642  -7.597  -7.272
 25 A    26 A    27 A    28 A    29 A    30 A    31 A    32 A                  
 -7.242  -5.508  -5.493  -5.493  -5.489  -5.488  -5.488  -5.474
 33 A    34 A    35 A    36 A    37 A    38 A    39 A    40 A                  
 -5.465  -5.464  -2.432  -2.425  -2.425  -2.408  -2.408  -2.397
 41 A    42 A    43 A    44 A    45 A    46 A    47 A    48 A                  
 -2.393  -2.392  -2.382  -2.382  -1.189  -0.895  -0.838  -0.705
 49 A    50 A    51 A    52 A    53 A    54 A    55 A    56 A                  
 -0.549  -0.540  -0.505  -0.401  -0.399  -0.381  -0.379  -0.364
 57 A    58 A    59 A    60 A    61 A    62 A    63 A    64 A                  
 -- Virtual --                   
 -0.003   0.016   0.044   0.074   0.088   0.091   0.101   0.183
 65 A    66 A    67 A    68 A    69 A    70 A    71 A    72 A                  
  0.209   0.226   0.238   0.282   0.289   0.314   0.320   0.329
 73 A    74 A    75 A    76 A    77 A    78 A    79 A    80 A                  
  0.329   0.361   0.389   0.396   0.472   0.523   0.539   0.562
 81 A    82 A    83 A    84 A    85 A    86 A    87 A    88 A                  
  0.567   0.583   0.586   0.595   0.610   0.612   0.679   0.713
 89 A    90 A    91 A    92 A    93 A    94 A    95 A    96 A                  
  0.807   0.867   0.880   0.908   0.929   0.981   1.066   1.111
 97 A    98 A    99 A   100 A   101 A   102 A   103 A   104 A                  
  1.151   1.306   1.415   1.518   1.539   1.550   1.570   1.579
105 A   106 A   107 A   108 A   109 A   110 A   111 A   112 A                  
  1.639   1.766   1.847   1.909   2.276   2.398   2.420   2.536
113 A   114 A   115 A   116 A   117 A   118 A   119 A   120 A                  
  2.926   4.238   4.251   4.435   4.461   4.472   4.484   4.494
121 A   122 A   123 A   124 A   125 A   126 A   127 A   128 A                  
  4.496   4.503   4.518   4.568   4.641   4.709   4.759   4.867
129 A   130 A   131 A   132 A   133 A   134 A   135 A   136 A                  
  6.507   6.522   6.539   6.542   6.551   6.585   7.498  14.702
137 A   138 A   139 A   140 A   141 A   142 A   143 A   144 A                  
 14.797  14.889  28.857  28.951  29.503  29.515  29.531  29.535
145 A   146 A   147 A   148 A   149 A   150 A   151 A   152 A                  
 29.545  29.568  29.852  29.857  29.863  29.876  29.881  29.883
153 A   154 A   155 A   156 A   157 A   158 A   159 A   160 A                  
 29.885  29.905  29.957  29.981  36.679 130.563 130.571 130.592
161 A   162 A   163 A   164 A   165 A   166 A   167 A   168 A                  
130.595 130.603 130.627 154.258 154.334 166.1111912.1751912.255
169 A   170 A   171 A   172 A   173 A   174 A   175 A   176 A                  

 Occupation and symmetry of molecular orbitals

 Point group: C1 (1 irreducible representation).

                           A     All 
 -------------------------------------
 All molecular orbitals:
  - Alpha                  176   176 
  - Beta                   176   176 
 -------------------------------------
 Alpha orbitals:
  - Frozen occupied        42    42  
  - Active occupied        22    22  
  - Active virtual         112   112 
  - Frozen virtual         0     0   
 -------------------------------------
 Beta orbitals:
  - Frozen occupied        42    42  
  - Active occupied        22    22  
  - Active virtual         112   112 
  - Frozen virtual         0     0   
 -------------------------------------

 Import integrals:   CPU 0.00 s  wall 0.00 s

 Import integrals:   CPU 198.58 s  wall 34.44 s

 MP2 amplitudes:   CPU 0.29 s  wall 0.19 s

Running a double precision version
           CCSD T amplitudes will be solved using DIIS.

           Start     Size      MaxIter   EConv     TConv     
           3         7         100       1.00e-07  1.00e-05  
 ------------------------------------------------------------------------------
           Energy (a.u.)   Ediff      Tdiff       Comment
 ------------------------------------------------------------------------------
         -1.4229500e+04                           
     1   -1.4229480e+04   1.97e-02   8.25e-01     
     2   -1.4229506e+04   2.51e-02   1.20e-01     
     3   -1.4229504e+04   1.98e-03   5.40e-02     
     4   -1.4229506e+04   2.65e-03   1.77e-02     Switched to DIIS steps.
     5   -1.4229507e+04   9.05e-04   1.31e-02     
     6   -1.4229507e+04   4.89e-05   2.87e-03     
     7   -1.4229507e+04   6.54e-06   1.52e-03     
     8   -1.4229507e+04   5.70e-06   3.62e-04     
     9   -1.4229507e+04   2.12e-06   2.74e-04     
    10   -1.4229507e+04   4.93e-07   8.69e-05     
    11   -1.4229507e+04   1.47e-07   3.39e-05     
    12   -1.4229507e+04   9.96e-08   1.70e-05     
    13   -1.4229507e+04   2.68e-09   5.23e-06     
 ------------------------------------------------------------------------------
         -1.4229507e+04                           CCSD T converged.

End of double precision
 SCF energy                 = -14228.78958633
 MP2 energy                 = -14229.50007936
 CCSD correlation energy     =     -0.71755248
 CCSD total energy           = -14229.50713881

 CCSD  T1^2 = 0.0151  T2^2 = 0.3003  Leading amplitudes:

 Amplitude    Orbitals with energies
  0.0348       60 (A) A                  ->    65 (A) A                   
              -0.4011                         -0.0034                     
  0.0348       60 (A) B                  ->    65 (A) B                   
              -0.4011                         -0.0034                     
 -0.0232       59 (A) A                  ->    65 (A) A                   
              -0.5050                         -0.0034                     
 -0.0232       59 (A) B                  ->    65 (A) B                   
              -0.5050                         -0.0034                     

 Amplitude    Orbitals with energies
 -0.0809       59 (A) A      59 (A) B    ->    65 (A) A      65 (A) B     
              -0.5050       -0.5050           -0.0034       -0.0034       
  0.0809       59 (A) A      59 (A) B    ->    65 (A) B      65 (A) A     
              -0.5050       -0.5050           -0.0034       -0.0034       
  0.0809       59 (A) B      59 (A) A    ->    65 (A) A      65 (A) B     
              -0.5050       -0.5050           -0.0034       -0.0034       
 -0.0809       59 (A) B      59 (A) A    ->    65 (A) B      65 (A) A     
              -0.5050       -0.5050           -0.0034       -0.0034       

 Computing CCSD intemediates for later calculations in double precision
 Finished.

Running a double precision version
           CCSD Lambda amplitudes will be solved using DIIS.
           Start     Size      MaxIter   EConv     LConv     
           3         7         100       1.00e-07  1.00e-05  
 ------------------------------------------------------------------------------
            Enorm      Ldiff       Comment
 ------------------------------------------------------------------------------
     1     5.89e-02   4.42e-02     
     2     1.57e-02   5.64e-03     
     3     6.65e-03   2.11e-03     
     4     3.95e-03   1.26e-03     Switched to DIIS steps.
     5     1.30e-03   7.24e-04     
     6     6.67e-04   2.10e-04     
     7     2.36e-04   5.37e-05     
     8     1.14e-04   1.08e-06     
     9     4.01e-05   4.32e-06     
    10     1.58e-05   2.24e-06     
    11     6.69e-06   5.45e-07     
    12     2.87e-06   2.06e-07     
    13     1.41e-06   2.44e-07     
    14     6.81e-07   6.88e-08     
    15     3.74e-07   7.38e-08     
    16     1.80e-07   2.71e-08     
    17     9.68e-08   1.08e-08     
 ------------------------------------------------------------------------------
                                   CCSD Lambda converged.

 Computing density matrices in double precision...
           Orbital response amplitudes will be solved using DIIS.
           Start     Size      MaxIter   EConv     LConv     
           3         7         100       1.00e-06  1.00e-06  
 ------------------------------------------------------------------------------
            Enorm      Ldiff       Comment
 ------------------------------------------------------------------------------
     1     9.45e-02   1.69e-02     
     2     6.67e-02   9.50e-03     
     3     8.39e-02   2.03e-02     
     4     1.78e-02   2.76e-02     Switched to DIIS steps.
     5     5.16e-03   5.50e-03     
     6     1.26e-03   6.98e-04     
     7     7.48e-04   1.04e-04     
     8     2.03e-04   1.46e-04     
     9     4.92e-05   4.17e-05     
    10     2.25e-05   1.39e-06     
    11     6.19e-06   1.15e-06     
    12     2.25e-06   6.55e-09     
    13     1.53e-06   4.46e-07     
    14     3.84e-07   2.86e-07     
 ------------------------------------------------------------------------------
                                   Orbital response converged.

 Computing density matrices... Done.
 CCSD calculation:   CPU 5576.58 s  wall 953.10 s

 Transferring MO TPDM to AO TPDM
 Transferring g2_o1o1o1o1
 Transferring g2_o1o1o1v1
 Transferring g2_o1o1v1v1
 Transferring g2_o1v1o1v1
 Transferring g2_o1v1v1v1
 Transferring g2_v1v1v1v1
 Adding separable TPDM
 Computing TPDM gradient
 --------------------------------------------------------
 2e gradient
  Atom          X               Y               Z
 --------------------------------------------------------
    1        -72.497662       14.019547        0.000000  
    2          5.663830      -36.092263        0.000000  
    3         -5.744359       19.164225       -0.000000  
    4         72.578192        2.908491       -0.000000  
 --------------------------------------------------------
 --------------------------------------------------------
 Final gradient
  Atom          X               Y               Z
 --------------------------------------------------------
    1        -72.497662       14.019547        0.000000  
    2          5.663830      -36.092263        0.000000  
    3         -5.744359       19.164225       -0.000000  
    4         72.578192        2.908491       -0.000000  
 --------------------------------------------------------
 Analytic gradient from two-electron contribution:   CPU 800.67 s  wall 148.87 s

 Total ccman2 time:   CPU 6592.14 s  wall 1140.67 s


 --------------------------------------------------------------

                    Orbital Energies (a.u.)
 --------------------------------------------------------------

 Alpha MOs
 -- Occupied --
*****************-180.9023-180.8711-169.7091-169.7078-169.7078-169.6776
********-169.6768 -80.0589 -37.9559 -37.9250 -33.1451 -33.1390 -33.1390
-33.1127 -33.1093 -33.1090 -24.3293 -24.3273 -24.3272 -24.3215 -24.3215
-24.2967 -24.2956 -24.2954 -24.2923 -24.2923 -15.6421  -7.5973  -7.2723
 -7.2419  -5.5077  -5.4931  -5.4931  -5.4894  -5.4885  -5.4881  -5.4743
 -5.4650  -5.4643  -2.4317  -2.4249  -2.4249  -2.4082  -2.4081  -2.3971
 -2.3931  -2.3923  -2.3821  -2.3821  -1.1888  -0.8953  -0.8382  -0.7053
 -0.5486  -0.5400  -0.5050  -0.4011  -0.3989  -0.3812  -0.3790  -0.3636
 -- Virtual --
 -0.0034   0.0165   0.0440   0.0741   0.0882   0.0909   0.1014   0.1825
  0.2087   0.2261   0.2376   0.2819   0.2893   0.3135   0.3202   0.3286
  0.3291   0.3610   0.3885   0.3958   0.4716   0.5230   0.5395   0.5616
  0.5670   0.5828   0.5861   0.5953   0.6102   0.6118   0.6793   0.7130
  0.8066   0.8669   0.8795   0.9080   0.9289   0.9807   1.0660   1.1107
  1.1508   1.3056   1.4154   1.5176   1.5391   1.5501   1.5700   1.5786
  1.6391   1.7663   1.8469   1.9093   2.2760   2.3983   2.4199   2.5362
  2.9262   4.2378   4.2509   4.4352   4.4613   4.4718   4.4839   4.4938
  4.4956   4.5031   4.5175   4.5677   4.6405   4.7086   4.7592   4.8673
  6.5068   6.5223   6.5392   6.5421   6.5512   6.5847   7.4975  14.7024
 14.7968  14.8893  28.8567  28.9505  29.5027  29.5147  29.5309  29.5354
 29.5451  29.5684  29.8522  29.8570  29.8633  29.8756  29.8811  29.8831
 29.8853  29.9053  29.9568  29.9813  36.6794 130.5628 130.5712 130.5918
130.5951 130.6028 130.6268 154.2577 154.3344 166.11141912.17461912.2545
 --------------------------------------------------------------

          Ground-State Mulliken Net Atomic Charges

     Atom                 Charge (a.u.)
  ----------------------------------------
      1 I                    -0.165932
      2 P                     0.316799
      3 N                    -0.280867
      4 I                     0.130000
  ----------------------------------------
  Sum of atomic charges =    -0.000000

 -----------------------------------------------------------------
                    Cartesian Multipole Moments
 -----------------------------------------------------------------
    Charge (ESU x 10^10)
                 0.0000
    Dipole Moment (Debye)
         X      -1.0841      Y       1.6994      Z       0.0000
       Tot       2.0158
    Quadrupole Moments (Debye-Ang)
        XX     -72.5897     XY      -0.7858     YY     -77.5571
        XZ      -0.0000     YZ       0.0000     ZZ     -76.1106
    Octopole Moments (Debye-Ang^2)
       XXX     -27.1104    XXY      -7.7713    XYY       0.7558
       YYY      -9.4007    XXZ      -0.0000    XYZ       0.0000
       YYZ       0.0000    XZZ      -0.9903    YZZ      -2.2510
       ZZZ       0.0000
    Hexadecapole Moments (Debye-Ang^3)
      XXXX   -2313.5621   XXXY     -33.7954   XXYY    -452.0397
      XYYY      -4.9596   YYYY    -185.2598   XXXZ      -0.0000
      XXYZ       0.0000   XYYZ       0.0000   YYYZ       0.0000
      XXZZ    -445.0884   XYZZ      -1.5034   YYZZ     -47.6105
      XZZZ      -0.0000   YZZZ       0.0000   ZZZZ    -107.6770
 -----------------------------------------------------------------
 DrvMan completing analytic gradient of the correlated energy
 Correlated dipole moment
            1
    1  -0.4265218
    2   0.6685980
    3   0.0000000
 Energy read as -14229.507138810
 Full Analytical Gradient: (in a.u., or Hartree/Bohr)
             1             2             3             4
    1    0.00014338   -0.00055732    0.00023473    0.00017920
    2   -0.00010879   -0.00021743    0.00028630    0.00003992
    3   -0.00000000    0.00000000   -0.00000000    0.00000000
 Gradient time:  CPU 0.78 s  wall 0.80 s
 ----------------------------------------------------------------
             Standard Nuclear Orientation (Angstroms)
    I     Atom           X                Y                Z
 ----------------------------------------------------------------
    1      I       2.6161141696    -0.1206323300    -0.0000000000
    2      P       0.3336037184     0.8896938816     0.0000000000
    3      N      -0.5628761913    -0.4139596418     0.0000000000
    4      I      -2.6361881779    -0.0762108914    -0.0000000000
 ----------------------------------------------------------------
 Nuclear Repulsion Energy =   776.3272724912 hartrees
 There are       64 alpha and       64 beta electrons

                       Distance Matrix (Angstroms)
             I (  1)   P (  2)   N (  3)
   P (  2)  2.496120
   N (  3)  3.192494  1.582147
   I (  4)  5.252490  3.122921  2.100642

 Requested basis set is 6-311++G(d,p)
 There are 67 shells and 176 basis functions
 A cutoff of  1.0D-14 yielded   1703 shell pairs
 There are     12523 function pairs (     14299 Cartesian)
 Smallest overlap matrix eigenvalue = 2.39E-03
 Guess MOs from SCF MO coefficient file

 -----------------------------------------------------------------------
  General SCF calculation program by
  Eric Jon Sundstrom, Paul Horn, Yuezhi Mao, Dmitri Zuev, Alec White,
  David Stuck, Shaama M.S., Shane Yost, Joonho Lee, David Small,
  Daniel Levine, Susi Lehtola, Hugh Burton, Evgeny Epifanovsky
 -----------------------------------------------------------------------
 Hartree-Fock
 using 6 threads for integral computing
 -------------------------------------------------------
 OpenMP Integral computing Module                
 Release: version 2.0, May 2017, Q-Chem Inc. Pleasanton 
 -------------------------------------------------------
 A restricted SCF calculation will be
 performed using DIIS
 SCF converges when DIIS error is below 1.0e-08
 ---------------------------------------
  Cycle       Energy         DIIS error
 ---------------------------------------
    1  -14228.7894819983      1.41e-05  
    2  -14228.7894827815      7.81e-06  
    3  -14228.7894829720      3.54e-06  
    4  -14228.7894830356      7.47e-07  
    5  -14228.7894830404      2.34e-07  
    6  -14228.7894830417      1.02e-07  
    7  -14228.7894830416      4.67e-08  
    8  -14228.7894830417      2.17e-08  
    9  -14228.7894830416      6.75e-09  Convergence criterion met
 ---------------------------------------
 SCF time:   CPU 12.52s  wall 3.00s 
 SCF   energy in the final basis set =   -14228.7894830416
 Total energy in the final basis set =   -14228.7894830416


 ------------------------------------------------------------------------------

   CCMAN2: suite of methods based on coupled cluster
           and equation of motion theories.

   Components:
   * libvmm-1.3-trunk
     by Evgeny Epifanovsky, Ilya Kaliman.
   * libtensor-2.5-trunk
     by Evgeny Epifanovsky, Michael Wormit, Dmitry Zuev, Sam Manzer, 
        Ilya Kaliman.
   * libcc-2.5-trunk
     by Evgeny Epifanovsky, Arik Landau, Tomasz Kus, Kirill Khistyaev, 
        Dmitry Zuev, Prashant Manohar, Xintian Feng, Anna Krylov, 
        Matthew Goldey, Alec White, Thomas Jagau, Kaushik Nanda, 
        Anastasia Gunina, Alexander Kunitsa, Joonho Lee.

   CCMAN original authors:
   Anna I. Krylov, C. David Sherrill, Steven R. Gwaltney,
   Edward F. C. Byrd (2000)
   Sergey V. Levchenko, Lyudmila V. Slipchenko, Tao Wang,
   Ana-Maria C. Cristian (2003)
   Piotr A. Pieniazek, C. Melania Oana, Evgeny Epifanovsky (2007)
   Prashant Manohar (2009)

 ------------------------------------------------------------------------------


 Allocating and initializing 30808MB of RAM...
 Calculation will run on 6 cores.


 Alpha MOs, Restricted
 -- Occupied --                  
*******-1177.16 -180.90 -180.87 -169.71 -169.71 -169.71 -169.68
  1 A     2 A     3 A     4 A     5 A     6 A     7 A     8 A                  
-169.68 -169.68  -80.06  -37.96  -37.93  -33.14  -33.14  -33.14
  9 A    10 A    11 A    12 A    13 A    14 A    15 A    16 A                  
-33.113 -33.109 -33.109 -24.329 -24.327 -24.327 -24.321 -24.321
 17 A    18 A    19 A    20 A    21 A    22 A    23 A    24 A                  
-24.297 -24.296 -24.295 -24.292 -24.292 -15.642  -7.597  -7.272
 25 A    26 A    27 A    28 A    29 A    30 A    31 A    32 A                  
 -7.242  -5.508  -5.493  -5.493  -5.489  -5.489  -5.488  -5.474
 33 A    34 A    35 A    36 A    37 A    38 A    39 A    40 A                  
 -5.465  -5.464  -2.432  -2.425  -2.425  -2.408  -2.408  -2.397
 41 A    42 A    43 A    44 A    45 A    46 A    47 A    48 A                  
 -2.393  -2.392  -2.382  -2.382  -1.188  -0.895  -0.838  -0.705
 49 A    50 A    51 A    52 A    53 A    54 A    55 A    56 A                  
 -0.548  -0.540  -0.505  -0.401  -0.399  -0.381  -0.379  -0.364
 57 A    58 A    59 A    60 A    61 A    62 A    63 A    64 A                  
 -- Virtual --                   
 -0.004   0.017   0.044   0.074   0.088   0.091   0.101   0.182
 65 A    66 A    67 A    68 A    69 A    70 A    71 A    72 A                  
  0.209   0.226   0.238   0.282   0.289   0.314   0.320   0.329
 73 A    74 A    75 A    76 A    77 A    78 A    79 A    80 A                  
  0.329   0.361   0.388   0.396   0.471   0.523   0.539   0.562
 81 A    82 A    83 A    84 A    85 A    86 A    87 A    88 A                  
  0.567   0.583   0.586   0.595   0.610   0.612   0.679   0.713
 89 A    90 A    91 A    92 A    93 A    94 A    95 A    96 A                  
  0.806   0.867   0.879   0.908   0.929   0.981   1.066   1.111
 97 A    98 A    99 A   100 A   101 A   102 A   103 A   104 A                  
  1.151   1.304   1.416   1.518   1.539   1.550   1.570   1.579
105 A   106 A   107 A   108 A   109 A   110 A   111 A   112 A                  
  1.639   1.766   1.847   1.909   2.276   2.398   2.419   2.536
113 A   114 A   115 A   116 A   117 A   118 A   119 A   120 A                  
  2.925   4.238   4.251   4.434   4.461   4.472   4.484   4.494
121 A   122 A   123 A   124 A   125 A   126 A   127 A   128 A                  
  4.496   4.503   4.518   4.568   4.641   4.709   4.759   4.867
129 A   130 A   131 A   132 A   133 A   134 A   135 A   136 A                  
  6.507   6.522   6.539   6.542   6.551   6.585   7.497  14.702
137 A   138 A   139 A   140 A   141 A   142 A   143 A   144 A                  
 14.797  14.888  28.857  28.951  29.503  29.515  29.531  29.535
145 A   146 A   147 A   148 A   149 A   150 A   151 A   152 A                  
 29.545  29.568  29.852  29.857  29.863  29.876  29.881  29.883
153 A   154 A   155 A   156 A   157 A   158 A   159 A   160 A                  
 29.885  29.905  29.957  29.981  36.679 130.563 130.571 130.592
161 A   162 A   163 A   164 A   165 A   166 A   167 A   168 A                  
130.595 130.603 130.627 154.258 154.334 166.1101912.1751912.255
169 A   170 A   171 A   172 A   173 A   174 A   175 A   176 A                  

 Beta MOs, Restricted
 -- Occupied --                  
*******-1177.16 -180.90 -180.87 -169.71 -169.71 -169.71 -169.68
  1 A     2 A     3 A     4 A     5 A     6 A     7 A     8 A                  
-169.68 -169.68  -80.06  -37.96  -37.93  -33.14  -33.14  -33.14
  9 A    10 A    11 A    12 A    13 A    14 A    15 A    16 A                  
-33.113 -33.109 -33.109 -24.329 -24.327 -24.327 -24.321 -24.321
 17 A    18 A    19 A    20 A    21 A    22 A    23 A    24 A                  
-24.297 -24.296 -24.295 -24.292 -24.292 -15.642  -7.597  -7.272
 25 A    26 A    27 A    28 A    29 A    30 A    31 A    32 A                  
 -7.242  -5.508  -5.493  -5.493  -5.489  -5.489  -5.488  -5.474
 33 A    34 A    35 A    36 A    37 A    38 A    39 A    40 A                  
 -5.465  -5.464  -2.432  -2.425  -2.425  -2.408  -2.408  -2.397
 41 A    42 A    43 A    44 A    45 A    46 A    47 A    48 A                  
 -2.393  -2.392  -2.382  -2.382  -1.188  -0.895  -0.838  -0.705
 49 A    50 A    51 A    52 A    53 A    54 A    55 A    56 A                  
 -0.548  -0.540  -0.505  -0.401  -0.399  -0.381  -0.379  -0.364
 57 A    58 A    59 A    60 A    61 A    62 A    63 A    64 A                  
 -- Virtual --                   
 -0.004   0.017   0.044   0.074   0.088   0.091   0.101   0.182
 65 A    66 A    67 A    68 A    69 A    70 A    71 A    72 A                  
  0.209   0.226   0.238   0.282   0.289   0.314   0.320   0.329
 73 A    74 A    75 A    76 A    77 A    78 A    79 A    80 A                  
  0.329   0.361   0.388   0.396   0.471   0.523   0.539   0.562
 81 A    82 A    83 A    84 A    85 A    86 A    87 A    88 A                  
  0.567   0.583   0.586   0.595   0.610   0.612   0.679   0.713
 89 A    90 A    91 A    92 A    93 A    94 A    95 A    96 A                  
  0.806   0.867   0.879   0.908   0.929   0.981   1.066   1.111
 97 A    98 A    99 A   100 A   101 A   102 A   103 A   104 A                  
  1.151   1.304   1.416   1.518   1.539   1.550   1.570   1.579
105 A   106 A   107 A   108 A   109 A   110 A   111 A   112 A                  
  1.639   1.766   1.847   1.909   2.276   2.398   2.419   2.536
113 A   114 A   115 A   116 A   117 A   118 A   119 A   120 A                  
  2.925   4.238   4.251   4.434   4.461   4.472   4.484   4.494
121 A   122 A   123 A   124 A   125 A   126 A   127 A   128 A                  
  4.496   4.503   4.518   4.568   4.641   4.709   4.759   4.867
129 A   130 A   131 A   132 A   133 A   134 A   135 A   136 A                  
  6.507   6.522   6.539   6.542   6.551   6.585   7.497  14.702
137 A   138 A   139 A   140 A   141 A   142 A   143 A   144 A                  
 14.797  14.888  28.857  28.951  29.503  29.515  29.531  29.535
145 A   146 A   147 A   148 A   149 A   150 A   151 A   152 A                  
 29.545  29.568  29.852  29.857  29.863  29.876  29.881  29.883
153 A   154 A   155 A   156 A   157 A   158 A   159 A   160 A                  
 29.885  29.905  29.957  29.981  36.679 130.563 130.571 130.592
161 A   162 A   163 A   164 A   165 A   166 A   167 A   168 A                  
130.595 130.603 130.627 154.258 154.334 166.1101912.1751912.255
169 A   170 A   171 A   172 A   173 A   174 A   175 A   176 A                  

 Occupation and symmetry of molecular orbitals

 Point group: C1 (1 irreducible representation).

                           A     All 
 -------------------------------------
 All molecular orbitals:
  - Alpha                  176   176 
  - Beta                   176   176 
 -------------------------------------
 Alpha orbitals:
  - Frozen occupied        42    42  
  - Active occupied        22    22  
  - Active virtual         112   112 
  - Frozen virtual         0     0   
 -------------------------------------
 Beta orbitals:
  - Frozen occupied        42    42  
  - Active occupied        22    22  
  - Active virtual         112   112 
  - Frozen virtual         0     0   
 -------------------------------------

 Import integrals:   CPU 0.00 s  wall 0.00 s

 Import integrals:   CPU 205.73 s  wall 36.54 s

 MP2 amplitudes:   CPU 0.23 s  wall 0.13 s

Running a double precision version
           CCSD T amplitudes will be solved using DIIS.

           Start     Size      MaxIter   EConv     TConv     
           3         7         100       1.00e-07  1.00e-05  
 ------------------------------------------------------------------------------
           Energy (a.u.)   Ediff      Tdiff       Comment
 ------------------------------------------------------------------------------
         -1.4229500e+04                           
     1   -1.4229480e+04   1.98e-02   8.25e-01     
     2   -1.4229506e+04   2.52e-02   1.20e-01     
     3   -1.4229504e+04   2.00e-03   5.41e-02     
     4   -1.4229506e+04   2.66e-03   1.78e-02     Switched to DIIS steps.
     5   -1.4229507e+04   9.07e-04   1.31e-02     
     6   -1.4229507e+04   4.91e-05   2.88e-03     
     7   -1.4229507e+04   6.54e-06   1.52e-03     
     8   -1.4229507e+04   5.72e-06   3.62e-04     
     9   -1.4229507e+04   2.12e-06   2.74e-04     
    10   -1.4229507e+04   4.95e-07   8.70e-05     
    11   -1.4229507e+04   1.48e-07   3.40e-05     
    12   -1.4229507e+04   9.93e-08   1.71e-05     
    13   -1.4229507e+04   2.09e-09   5.29e-06     
 ------------------------------------------------------------------------------
         -1.4229507e+04                           CCSD T converged.

End of double precision
 SCF energy                 = -14228.78948304
 MP2 energy                 = -14229.50011936
 CCSD correlation energy     =     -0.71765575
 CCSD total energy           = -14229.50713879

 CCSD  T1^2 = 0.0151  T2^2 = 0.3005  Leading amplitudes:

 Amplitude    Orbitals with energies
  0.0348       60 (A) A                  ->    65 (A) A                   
              -0.4012                         -0.0036                     
  0.0348       60 (A) B                  ->    65 (A) B                   
              -0.4012                         -0.0036                     
 -0.0232       59 (A) A                  ->    65 (A) A                   
              -0.5047                         -0.0036                     
 -0.0232       59 (A) B                  ->    65 (A) B                   
              -0.5047                         -0.0036                     

 Amplitude    Orbitals with energies
 -0.0810       59 (A) A      59 (A) B    ->    65 (A) A      65 (A) B     
              -0.5047       -0.5047           -0.0036       -0.0036       
  0.0810       59 (A) A      59 (A) B    ->    65 (A) B      65 (A) A     
              -0.5047       -0.5047           -0.0036       -0.0036       
  0.0810       59 (A) B      59 (A) A    ->    65 (A) A      65 (A) B     
              -0.5047       -0.5047           -0.0036       -0.0036       
 -0.0810       59 (A) B      59 (A) A    ->    65 (A) B      65 (A) A     
              -0.5047       -0.5047           -0.0036       -0.0036       

 Computing CCSD intemediates for later calculations in double precision
 Finished.

Running a double precision version
           CCSD Lambda amplitudes will be solved using DIIS.
           Start     Size      MaxIter   EConv     LConv     
           3         7         100       1.00e-07  1.00e-05  
 ------------------------------------------------------------------------------
            Enorm      Ldiff       Comment
 ------------------------------------------------------------------------------
     1     5.90e-02   4.42e-02     
     2     1.57e-02   5.64e-03     
     3     6.67e-03   2.12e-03     
     4     3.96e-03   1.26e-03     Switched to DIIS steps.
     5     1.30e-03   7.26e-04     
     6     6.68e-04   2.11e-04     
     7     2.36e-04   5.40e-05     
     8     1.15e-04   1.06e-06     
     9     4.02e-05   4.32e-06     
    10     1.58e-05   2.24e-06     
    11     6.68e-06   5.46e-07     
    12     2.85e-06   2.07e-07     
    13     1.40e-06   2.44e-07     
    14     6.73e-07   6.84e-08     
    15     3.70e-07   7.35e-08     
    16     1.78e-07   2.72e-08     
    17     9.54e-08   1.09e-08     
 ------------------------------------------------------------------------------
                                   CCSD Lambda converged.

 Computing density matrices in double precision...
           Orbital response amplitudes will be solved using DIIS.
           Start     Size      MaxIter   EConv     LConv     
           3         7         100       1.00e-06  1.00e-06  
 ------------------------------------------------------------------------------
            Enorm      Ldiff       Comment
 ------------------------------------------------------------------------------
     1     9.46e-02   1.69e-02     
     2     6.69e-02   9.48e-03     
     3     8.42e-02   2.03e-02     
     4     1.79e-02   2.77e-02     Switched to DIIS steps.
     5     5.18e-03   5.56e-03     
     6     1.27e-03   7.00e-04     
     7     7.52e-04   1.04e-04     
     8     2.05e-04   1.47e-04     
     9     4.93e-05   4.20e-05     
    10     2.25e-05   1.44e-06     
    11     6.19e-06   1.15e-06     
    12     2.25e-06   6.67e-09     
    13     1.53e-06   4.47e-07     
    14     3.83e-07   2.86e-07     
 ------------------------------------------------------------------------------
                                   Orbital response converged.

 Computing density matrices... Done.
 CCSD calculation:   CPU 5576.54 s  wall 953.38 s

 Transferring MO TPDM to AO TPDM
 Transferring g2_o1o1o1o1
 Transferring g2_o1o1o1v1
 Transferring g2_o1o1v1v1
 Transferring g2_o1v1o1v1
 Transferring g2_o1v1v1v1
 Transferring g2_v1v1v1v1
 Adding separable TPDM
 Computing TPDM gradient
 --------------------------------------------------------
 2e gradient
  Atom          X               Y               Z
 --------------------------------------------------------
    1        -72.504661       14.045528        0.000000  
    2          5.689172      -36.099812        0.000000  
    3         -5.744973       19.145991       -0.000000  
    4         72.560463        2.908293       -0.000000  
 --------------------------------------------------------
 --------------------------------------------------------
 Final gradient
  Atom          X               Y               Z
 --------------------------------------------------------
    1        -72.504661       14.045528        0.000000  
    2          5.689172      -36.099812        0.000000  
    3         -5.744973       19.145991       -0.000000  
    4         72.560463        2.908293       -0.000000  
 --------------------------------------------------------
 Analytic gradient from two-electron contribution:   CPU 803.04 s  wall 152.15 s

 Total ccman2 time:   CPU 6593.30 s  wall 1144.06 s


 --------------------------------------------------------------

                    Orbital Energies (a.u.)
 --------------------------------------------------------------

 Alpha MOs
 -- Occupied --
*****************-180.9022-180.8713-169.7090-169.7077-169.7077-169.6777
********-169.6769 -80.0590 -37.9558 -37.9252 -33.1450 -33.1389 -33.1389
-33.1128 -33.1094 -33.1091 -24.3292 -24.3272 -24.3271 -24.3214 -24.3214
-24.2968 -24.2957 -24.2955 -24.2924 -24.2924 -15.6422  -7.5974  -7.2722
 -7.2421  -5.5076  -5.4930  -5.4930  -5.4895  -5.4886  -5.4882  -5.4744
 -5.4651  -5.4644  -2.4316  -2.4248  -2.4248  -2.4081  -2.4081  -2.3972
 -2.3932  -2.3924  -2.3822  -2.3822  -1.1883  -0.8954  -0.8382  -0.7054
 -0.5485  -0.5398  -0.5047  -0.4012  -0.3990  -0.3813  -0.3790  -0.3635
 -- Virtual --
 -0.0036   0.0166   0.0440   0.0740   0.0882   0.0909   0.1014   0.1824
  0.2087   0.2261   0.2376   0.2819   0.2892   0.3135   0.3202   0.3287
  0.3291   0.3609   0.3884   0.3958   0.4713   0.5230   0.5394   0.5615
  0.5671   0.5828   0.5860   0.5953   0.6103   0.6118   0.6794   0.7130
  0.8063   0.8669   0.8792   0.9081   0.9288   0.9810   1.0663   1.1108
  1.1509   1.3040   1.4156   1.5177   1.5392   1.5500   1.5699   1.5787
  1.6391   1.7662   1.8472   1.9092   2.2761   2.3980   2.4193   2.5361
  2.9249   4.2378   4.2509   4.4338   4.4614   4.4718   4.4839   4.4937
  4.4956   4.5031   4.5176   4.5675   4.6405   4.7086   4.7592   4.8674
  6.5069   6.5224   6.5391   6.5422   6.5511   6.5846   7.4966  14.7023
 14.7967  14.8881  28.8566  28.9506  29.5028  29.5148  29.5310  29.5353
 29.5450  29.5683  29.8523  29.8571  29.8634  29.8757  29.8810  29.8830
 29.8852  29.9052  29.9568  29.9813  36.6791 130.5629 130.5713 130.5919
130.5950 130.6027 130.6267 154.2576 154.3344 166.11011912.17461912.2546
 --------------------------------------------------------------

          Ground-State Mulliken Net Atomic Charges

     Atom                 Charge (a.u.)
  ----------------------------------------
      1 I                    -0.165445
      2 P                     0.316652
      3 N                    -0.281031
      4 I                     0.129824
  ----------------------------------------
  Sum of atomic charges =    -0.000000

 -----------------------------------------------------------------
                    Cartesian Multipole Moments
 -----------------------------------------------------------------
    Charge (ESU x 10^10)
                -0.0000
    Dipole Moment (Debye)
         X      -1.0743      Y       1.6996      Z       0.0000
       Tot       2.0107
    Quadrupole Moments (Debye-Ang)
        XX     -72.5845     XY      -0.7859     YY     -77.5551
        XZ      -0.0000     YZ       0.0000     ZZ     -76.1137
    Octopole Moments (Debye-Ang^2)
       XXX     -27.0507    XXY      -7.7958    XYY       0.7587
       YYY      -9.4379    XXZ      -0.0000    XYZ       0.0000
       YYZ       0.0000    XZZ      -0.9933    YZZ      -2.2651
       ZZZ       0.0000
    Hexadecapole Moments (Debye-Ang^3)
      XXXX   -2313.5891   XXXY     -33.8649   XXYY    -452.0493
      XYYY      -5.0101   YYYY    -185.3918   XXXZ      -0.0000
      XXYZ       0.0000   XYYZ       0.0000   YYYZ       0.0000
      XXZZ    -445.0858   XYZZ      -1.5193   YYZZ     -47.6340
      XZZZ      -0.0000   YZZZ       0.0000   ZZZZ    -107.6844
 -----------------------------------------------------------------
 DrvMan completing analytic gradient of the correlated energy
 Correlated dipole moment
            1
    1  -0.4226704
    2   0.6686846
    3   0.0000000
 Energy read as -14229.507138790
 Full Analytical Gradient: (in a.u., or Hartree/Bohr)
             1             2             3             4
    1    0.00010791    0.00014508   -0.00041043    0.00015744
    2   -0.00009227    0.00064215   -0.00055386    0.00000398
    3   -0.00000000    0.00000000   -0.00000000    0.00000000
 Gradient time:  CPU 0.76 s  wall 0.77 s
 ----------------------------------------------------------------
             Standard Nuclear Orientation (Angstroms)
    I     Atom           X                Y                Z
 ----------------------------------------------------------------
    1      I       2.6161141696    -0.1206323300    -0.0000000000
    2      P       0.3336037184     0.8876938816     0.0000000000
    3      N      -0.5628761913    -0.4139596418     0.0000000000
    4      I      -2.6361881779    -0.0762108914    -0.0000000000
 ----------------------------------------------------------------
 Nuclear Repulsion Energy =   776.4451773804 hartrees
 There are       64 alpha and       64 beta electrons

                       Distance Matrix (Angstroms)
             I (  1)   P (  2)   N (  3)
   P (  2)  2.495311
   N (  3)  3.192494  1.580499
   I (  4)  5.252490  3.122303  2.100642

 Requested basis set is 6-311++G(d,p)
 There are 67 shells and 176 basis functions
 A cutoff of  1.0D-14 yielded   1703 shell pairs
 There are     12523 function pairs (     14299 Cartesian)
 Smallest overlap matrix eigenvalue = 2.39E-03
 Guess MOs from SCF MO coefficient file

 -----------------------------------------------------------------------
  General SCF calculation program by
  Eric Jon Sundstrom, Paul Horn, Yuezhi Mao, Dmitri Zuev, Alec White,
  David Stuck, Shaama M.S., Shane Yost, Joonho Lee, David Small,
  Daniel Levine, Susi Lehtola, Hugh Burton, Evgeny Epifanovsky
 -----------------------------------------------------------------------
 Hartree-Fock
 using 6 threads for integral computing
 -------------------------------------------------------
 OpenMP Integral computing Module                
 Release: version 2.0, May 2017, Q-Chem Inc. Pleasanton 
 -------------------------------------------------------
 A restricted SCF calculation will be
 performed using DIIS
 SCF converges when DIIS error is below 1.0e-08
 ---------------------------------------
  Cycle       Energy         DIIS error
 ---------------------------------------
    1  -14228.7896230673      1.76e-05  
    2  -14228.7896244039      9.17e-06  
    3  -14228.7896246799      4.62e-06  
    4  -14228.7896247942      1.10e-06  
    5  -14228.7896248058      3.78e-07  
    6  -14228.7896248076      1.65e-07  
    7  -14228.7896248082      7.06e-08  
    8  -14228.7896248083      3.15e-08  
    9  -14228.7896248082      1.11e-08  
   10  -14228.7896248084      4.27e-09  Convergence criterion met
 ---------------------------------------
 SCF time:   CPU 13.83s  wall 3.00s 
 SCF   energy in the final basis set =   -14228.7896248084
 Total energy in the final basis set =   -14228.7896248084


 ------------------------------------------------------------------------------

   CCMAN2: suite of methods based on coupled cluster
           and equation of motion theories.

   Components:
   * libvmm-1.3-trunk
     by Evgeny Epifanovsky, Ilya Kaliman.
   * libtensor-2.5-trunk
     by Evgeny Epifanovsky, Michael Wormit, Dmitry Zuev, Sam Manzer, 
        Ilya Kaliman.
   * libcc-2.5-trunk
     by Evgeny Epifanovsky, Arik Landau, Tomasz Kus, Kirill Khistyaev, 
        Dmitry Zuev, Prashant Manohar, Xintian Feng, Anna Krylov, 
        Matthew Goldey, Alec White, Thomas Jagau, Kaushik Nanda, 
        Anastasia Gunina, Alexander Kunitsa, Joonho Lee.

   CCMAN original authors:
   Anna I. Krylov, C. David Sherrill, Steven R. Gwaltney,
   Edward F. C. Byrd (2000)
   Sergey V. Levchenko, Lyudmila V. Slipchenko, Tao Wang,
   Ana-Maria C. Cristian (2003)
   Piotr A. Pieniazek, C. Melania Oana, Evgeny Epifanovsky (2007)
   Prashant Manohar (2009)

 ------------------------------------------------------------------------------


 Allocating and initializing 30808MB of RAM...
 Calculation will run on 6 cores.


 Alpha MOs, Restricted
 -- Occupied --                  
*******-1177.16 -180.90 -180.87 -169.71 -169.71 -169.71 -169.68
  1 A     2 A     3 A     4 A     5 A     6 A     7 A     8 A                  
-169.68 -169.68  -80.06  -37.96  -37.93  -33.15  -33.14  -33.14
  9 A    10 A    11 A    12 A    13 A    14 A    15 A    16 A                  
-33.113 -33.109 -33.109 -24.329 -24.327 -24.327 -24.322 -24.322
 17 A    18 A    19 A    20 A    21 A    22 A    23 A    24 A                  
-24.297 -24.296 -24.295 -24.292 -24.292 -15.642  -7.597  -7.272
 25 A    26 A    27 A    28 A    29 A    30 A    31 A    32 A                  
 -7.242  -5.508  -5.493  -5.493  -5.489  -5.488  -5.488  -5.474
 33 A    34 A    35 A    36 A    37 A    38 A    39 A    40 A                  
 -5.465  -5.464  -2.432  -2.425  -2.425  -2.408  -2.408  -2.397
 41 A    42 A    43 A    44 A    45 A    46 A    47 A    48 A                  
 -2.393  -2.392  -2.382  -2.382  -1.189  -0.895  -0.838  -0.705
 49 A    50 A    51 A    52 A    53 A    54 A    55 A    56 A                  
 -0.549  -0.540  -0.505  -0.401  -0.399  -0.381  -0.379  -0.364
 57 A    58 A    59 A    60 A    61 A    62 A    63 A    64 A                  
 -- Virtual --                   
 -0.003   0.017   0.044   0.074   0.088   0.091   0.101   0.183
 65 A    66 A    67 A    68 A    69 A    70 A    71 A    72 A                  
  0.209   0.226   0.238   0.282   0.289   0.314   0.320   0.329
 73 A    74 A    75 A    76 A    77 A    78 A    79 A    80 A                  
  0.329   0.361   0.389   0.396   0.472   0.523   0.539   0.562
 81 A    82 A    83 A    84 A    85 A    86 A    87 A    88 A                  
  0.567   0.583   0.586   0.595   0.610   0.612   0.679   0.713
 89 A    90 A    91 A    92 A    93 A    94 A    95 A    96 A                  
  0.807   0.867   0.880   0.908   0.929   0.981   1.066   1.111
 97 A    98 A    99 A   100 A   101 A   102 A   103 A   104 A                  
  1.151   1.306   1.415   1.518   1.539   1.550   1.570   1.579
105 A   106 A   107 A   108 A   109 A   110 A   111 A   112 A                  
  1.639   1.766   1.847   1.910   2.276   2.398   2.420   2.536
113 A   114 A   115 A   116 A   117 A   118 A   119 A   120 A                  
  2.927   4.238   4.251   4.435   4.461   4.472   4.484   4.494
121 A   122 A   123 A   124 A   125 A   126 A   127 A   128 A                  
  4.496   4.503   4.518   4.568   4.641   4.709   4.759   4.867
129 A   130 A   131 A   132 A   133 A   134 A   135 A   136 A                  
  6.507   6.522   6.539   6.542   6.551   6.585   7.498  14.703
137 A   138 A   139 A   140 A   141 A   142 A   143 A   144 A                  
 14.797  14.890  28.857  28.950  29.503  29.515  29.531  29.535
145 A   146 A   147 A   148 A   149 A   150 A   151 A   152 A                  
 29.545  29.568  29.852  29.857  29.863  29.876  29.881  29.883
153 A   154 A   155 A   156 A   157 A   158 A   159 A   160 A                  
 29.885  29.905  29.957  29.981  36.680 130.563 130.571 130.592
161 A   162 A   163 A   164 A   165 A   166 A   167 A   168 A                  
130.595 130.603 130.627 154.258 154.334 166.1121912.1751912.255
169 A   170 A   171 A   172 A   173 A   174 A   175 A   176 A                  

 Beta MOs, Restricted
 -- Occupied --                  
*******-1177.16 -180.90 -180.87 -169.71 -169.71 -169.71 -169.68
  1 A     2 A     3 A     4 A     5 A     6 A     7 A     8 A                  
-169.68 -169.68  -80.06  -37.96  -37.93  -33.15  -33.14  -33.14
  9 A    10 A    11 A    12 A    13 A    14 A    15 A    16 A                  
-33.113 -33.109 -33.109 -24.329 -24.327 -24.327 -24.322 -24.322
 17 A    18 A    19 A    20 A    21 A    22 A    23 A    24 A                  
-24.297 -24.296 -24.295 -24.292 -24.292 -15.642  -7.597  -7.272
 25 A    26 A    27 A    28 A    29 A    30 A    31 A    32 A                  
 -7.242  -5.508  -5.493  -5.493  -5.489  -5.488  -5.488  -5.474
 33 A    34 A    35 A    36 A    37 A    38 A    39 A    40 A                  
 -5.465  -5.464  -2.432  -2.425  -2.425  -2.408  -2.408  -2.397
 41 A    42 A    43 A    44 A    45 A    46 A    47 A    48 A                  
 -2.393  -2.392  -2.382  -2.382  -1.189  -0.895  -0.838  -0.705
 49 A    50 A    51 A    52 A    53 A    54 A    55 A    56 A                  
 -0.549  -0.540  -0.505  -0.401  -0.399  -0.381  -0.379  -0.364
 57 A    58 A    59 A    60 A    61 A    62 A    63 A    64 A                  
 -- Virtual --                   
 -0.003   0.017   0.044   0.074   0.088   0.091   0.101   0.183
 65 A    66 A    67 A    68 A    69 A    70 A    71 A    72 A                  
  0.209   0.226   0.238   0.282   0.289   0.314   0.320   0.329
 73 A    74 A    75 A    76 A    77 A    78 A    79 A    80 A                  
  0.329   0.361   0.389   0.396   0.472   0.523   0.539   0.562
 81 A    82 A    83 A    84 A    85 A    86 A    87 A    88 A                  
  0.567   0.583   0.586   0.595   0.610   0.612   0.679   0.713
 89 A    90 A    91 A    92 A    93 A    94 A    95 A    96 A                  
  0.807   0.867   0.880   0.908   0.929   0.981   1.066   1.111
 97 A    98 A    99 A   100 A   101 A   102 A   103 A   104 A                  
  1.151   1.306   1.415   1.518   1.539   1.550   1.570   1.579
105 A   106 A   107 A   108 A   109 A   110 A   111 A   112 A                  
  1.639   1.766   1.847   1.910   2.276   2.398   2.420   2.536
113 A   114 A   115 A   116 A   117 A   118 A   119 A   120 A                  
  2.927   4.238   4.251   4.435   4.461   4.472   4.484   4.494
121 A   122 A   123 A   124 A   125 A   126 A   127 A   128 A                  
  4.496   4.503   4.518   4.568   4.641   4.709   4.759   4.867
129 A   130 A   131 A   132 A   133 A   134 A   135 A   136 A                  
  6.507   6.522   6.539   6.542   6.551   6.585   7.498  14.703
137 A   138 A   139 A   140 A   141 A   142 A   143 A   144 A                  
 14.797  14.890  28.857  28.950  29.503  29.515  29.531  29.535
145 A   146 A   147 A   148 A   149 A   150 A   151 A   152 A                  
 29.545  29.568  29.852  29.857  29.863  29.876  29.881  29.883
153 A   154 A   155 A   156 A   157 A   158 A   159 A   160 A                  
 29.885  29.905  29.957  29.981  36.680 130.563 130.571 130.592
161 A   162 A   163 A   164 A   165 A   166 A   167 A   168 A                  
130.595 130.603 130.627 154.258 154.334 166.1121912.1751912.255
169 A   170 A   171 A   172 A   173 A   174 A   175 A   176 A                  

 Occupation and symmetry of molecular orbitals

 Point group: C1 (1 irreducible representation).

                           A     All 
 -------------------------------------
 All molecular orbitals:
  - Alpha                  176   176 
  - Beta                   176   176 
 -------------------------------------
 Alpha orbitals:
  - Frozen occupied        42    42  
  - Active occupied        22    22  
  - Active virtual         112   112 
  - Frozen virtual         0     0   
 -------------------------------------
 Beta orbitals:
  - Frozen occupied        42    42  
  - Active occupied        22    22  
  - Active virtual         112   112 
  - Frozen virtual         0     0   
 -------------------------------------

 Import integrals:   CPU 0.00 s  wall 0.00 s

 Import integrals:   CPU 206.13 s  wall 36.65 s

 MP2 amplitudes:   CPU 0.23 s  wall 0.13 s

Running a double precision version
           CCSD T amplitudes will be solved using DIIS.

           Start     Size      MaxIter   EConv     TConv     
           3         7         100       1.00e-07  1.00e-05  
 ------------------------------------------------------------------------------
           Energy (a.u.)   Ediff      Tdiff       Comment
 ------------------------------------------------------------------------------
         -1.4229500e+04                           
     1   -1.4229480e+04   1.97e-02   8.25e-01     
     2   -1.4229506e+04   2.51e-02   1.20e-01     
     3   -1.4229504e+04   1.98e-03   5.39e-02     
     4   -1.4229506e+04   2.65e-03   1.77e-02     Switched to DIIS steps.
     5   -1.4229507e+04   9.04e-04   1.31e-02     
     6   -1.4229507e+04   4.88e-05   2.86e-03     
     7   -1.4229507e+04   6.54e-06   1.52e-03     
     8   -1.4229507e+04   5.69e-06   3.62e-04     
     9   -1.4229507e+04   2.12e-06   2.73e-04     
    10   -1.4229507e+04   4.92e-07   8.67e-05     
    11   -1.4229507e+04   1.46e-07   3.38e-05     
    12   -1.4229507e+04   9.94e-08   1.69e-05     
    13   -1.4229507e+04   2.70e-09   5.22e-06     
 ------------------------------------------------------------------------------
         -1.4229507e+04                           CCSD T converged.

End of double precision
 SCF energy                 = -14228.78962481
 MP2 energy                 = -14229.50007332
 CCSD correlation energy     =     -0.71751412
 CCSD total energy           = -14229.50713893

 CCSD  T1^2 = 0.0151  T2^2 = 0.3002  Leading amplitudes:

 Amplitude    Orbitals with energies
 -0.0348       60 (A) A                  ->    65 (A) A                   
              -0.4012                         -0.0033                     
 -0.0348       60 (A) B                  ->    65 (A) B                   
              -0.4012                         -0.0033                     
  0.0232       59 (A) A                  ->    65 (A) A                   
              -0.5050                         -0.0033                     
  0.0232       59 (A) B                  ->    65 (A) B                   
              -0.5050                         -0.0033                     

 Amplitude    Orbitals with energies
 -0.0808       59 (A) A      59 (A) B    ->    65 (A) A      65 (A) B     
              -0.5050       -0.5050           -0.0033       -0.0033       
  0.0808       59 (A) A      59 (A) B    ->    65 (A) B      65 (A) A     
              -0.5050       -0.5050           -0.0033       -0.0033       
  0.0808       59 (A) B      59 (A) A    ->    65 (A) A      65 (A) B     
              -0.5050       -0.5050           -0.0033       -0.0033       
 -0.0808       59 (A) B      59 (A) A    ->    65 (A) B      65 (A) A     
              -0.5050       -0.5050           -0.0033       -0.0033       

 Computing CCSD intemediates for later calculations in double precision
 Finished.

Running a double precision version
           CCSD Lambda amplitudes will be solved using DIIS.
           Start     Size      MaxIter   EConv     LConv     
           3         7         100       1.00e-07  1.00e-05  
 ------------------------------------------------------------------------------
            Enorm      Ldiff       Comment
 ------------------------------------------------------------------------------
     1     5.89e-02   4.42e-02     
     2     1.56e-02   5.64e-03     
     3     6.65e-03   2.11e-03     
     4     3.95e-03   1.26e-03     Switched to DIIS steps.
     5     1.30e-03   7.23e-04     
     6     6.65e-04   2.10e-04     
     7     2.36e-04   5.35e-05     
     8     1.14e-04   1.07e-06     
     9     4.00e-05   4.30e-06     
    10     1.57e-05   2.22e-06     
    11     6.67e-06   5.40e-07     
    12     2.86e-06   2.04e-07     
    13     1.40e-06   2.43e-07     
    14     6.79e-07   6.84e-08     
    15     3.73e-07   7.35e-08     
    16     1.79e-07   2.70e-08     
    17     9.65e-08   1.08e-08     
 ------------------------------------------------------------------------------
                                   CCSD Lambda converged.

 Computing density matrices in double precision...
           Orbital response amplitudes will be solved using DIIS.
           Start     Size      MaxIter   EConv     LConv     
           3         7         100       1.00e-06  1.00e-06  
 ------------------------------------------------------------------------------
            Enorm      Ldiff       Comment
 ------------------------------------------------------------------------------
     1     9.45e-02   1.70e-02     
     2     6.66e-02   9.49e-03     
     3     8.37e-02   2.02e-02     
     4     1.78e-02   2.75e-02     Switched to DIIS steps.
     5     5.15e-03   5.50e-03     
     6     1.26e-03   6.97e-04     
     7     7.46e-04   1.04e-04     
     8     2.03e-04   1.46e-04     
     9     4.89e-05   4.15e-05     
    10     2.24e-05   1.38e-06     
    11     6.14e-06   1.15e-06     
    12     2.24e-06   6.71e-09     
    13     1.52e-06   4.43e-07     
    14     3.81e-07   2.85e-07     
 ------------------------------------------------------------------------------
                                   Orbital response converged.

 Computing density matrices... Done.
 CCSD calculation:   CPU 5578.88 s  wall 953.47 s

 Transferring MO TPDM to AO TPDM
 Transferring g2_o1o1o1o1
 Transferring g2_o1o1o1v1
 Transferring g2_o1o1v1v1
 Transferring g2_o1v1o1v1
 Transferring g2_o1v1v1v1
 Transferring g2_v1v1v1v1
 Adding separable TPDM
 Computing TPDM gradient
 --------------------------------------------------------
 2e gradient
  Atom          X               Y               Z
 --------------------------------------------------------
    1        -72.530577       14.020657        0.000000  
    2          5.681492      -36.077760        0.000000  
    3         -5.729063       19.159295       -0.000000  
    4         72.578148        2.897808       -0.000000  
 --------------------------------------------------------
 --------------------------------------------------------
 Final gradient
  Atom          X               Y               Z
 --------------------------------------------------------
    1        -72.530577       14.020657        0.000000  
    2          5.681492      -36.077760        0.000000  
    3         -5.729063       19.159295       -0.000000  
    4         72.578148        2.897808       -0.000000  
 --------------------------------------------------------
 Analytic gradient from two-electron contribution:   CPU 809.76 s  wall 154.25 s

 Total ccman2 time:   CPU 6602.89 s  wall 1146.33 s


 --------------------------------------------------------------

                    Orbital Energies (a.u.)
 --------------------------------------------------------------

 Alpha MOs
 -- Occupied --
*****************-180.9023-180.8712-169.7091-169.7078-169.7078-169.6777
********-169.6769 -80.0588 -37.9559 -37.9251 -33.1451 -33.1390 -33.1390
-33.1127 -33.1094 -33.1091 -24.3293 -24.3272 -24.3272 -24.3215 -24.3215
-24.2967 -24.2957 -24.2954 -24.2924 -24.2924 -15.6419  -7.5972  -7.2723
 -7.2420  -5.5077  -5.4931  -5.4931  -5.4892  -5.4883  -5.4880  -5.4744
 -5.4651  -5.4644  -2.4317  -2.4249  -2.4249  -2.4081  -2.4081  -2.3972
 -2.3932  -2.3924  -2.3822  -2.3822  -1.1888  -0.8955  -0.8383  -0.7052
 -0.5486  -0.5400  -0.5050  -0.4012  -0.3990  -0.3812  -0.3789  -0.3637
 -- Virtual --
 -0.0033   0.0165   0.0441   0.0742   0.0882   0.0909   0.1014   0.1825
  0.2088   0.2261   0.2376   0.2819   0.2892   0.3135   0.3202   0.3286
  0.3291   0.3610   0.3886   0.3958   0.4715   0.5230   0.5394   0.5616
  0.5670   0.5828   0.5861   0.5954   0.6104   0.6117   0.6793   0.7131
  0.8068   0.8669   0.8797   0.9082   0.9292   0.9808   1.0661   1.1111
  1.1510   1.3059   1.4154   1.5176   1.5392   1.5500   1.5699   1.5786
  1.6393   1.7664   1.8469   1.9095   2.2761   2.3983   2.4201   2.5364
  2.9265   4.2379   4.2510   4.4355   4.4613   4.4718   4.4839   4.4937
  4.4956   4.5031   4.5176   4.5677   4.6408   4.7086   4.7592   4.8673
  6.5069   6.5223   6.5391   6.5422   6.5511   6.5846   7.4978  14.7025
 14.7970  14.8897  28.8567  28.9505  29.5028  29.5147  29.5309  29.5353
 29.5451  29.5683  29.8522  29.8570  29.8633  29.8756  29.8810  29.8830
 29.8852  29.9053  29.9568  29.9814  36.6795 130.5628 130.5712 130.5918
130.5950 130.6028 130.6268 154.2577 154.3343 166.11171912.17471912.2545
 --------------------------------------------------------------

          Ground-State Mulliken Net Atomic Charges

     Atom                 Charge (a.u.)
  ----------------------------------------
      1 I                    -0.165607
      2 P                     0.316718
      3 N                    -0.281334
      4 I                     0.130223
  ----------------------------------------
  Sum of atomic charges =    -0.000000

 -----------------------------------------------------------------
                    Cartesian Multipole Moments
 -----------------------------------------------------------------
    Charge (ESU x 10^10)
                -0.0000
    Dipole Moment (Debye)
         X      -1.0780      Y       1.6962      Z      -0.0000
       Tot       2.0098
    Quadrupole Moments (Debye-Ang)
        XX     -72.5692     XY      -0.7849     YY     -77.5651
        XZ      -0.0000     YZ       0.0000     ZZ     -76.1073
    Octopole Moments (Debye-Ang^2)
       XXX     -27.1024    XXY      -7.7482    XYY       0.7454
       YYY      -9.3745    XXZ      -0.0000    XYZ       0.0000
       YYZ       0.0000    XZZ      -0.9916    YZZ      -2.2408
       ZZZ       0.0000
    Hexadecapole Moments (Debye-Ang^3)
      XXXX   -2313.3308   XXXY     -33.7698   XXYY    -452.0224
      XYYY      -4.9853   YYYY    -185.1581   XXXZ      -0.0000
      XXYZ       0.0000   XYYZ      -0.0000   YYYZ       0.0000
      XXZZ    -445.0655   XYZZ      -1.5095   YYZZ     -47.5913
      XZZZ      -0.0000   YZZZ       0.0000   ZZZZ    -107.6661
 -----------------------------------------------------------------
 DrvMan completing analytic gradient of the correlated energy
 Correlated dipole moment
            1
    1  -0.4241138
    2   0.6673369
    3  -0.0000000
 Energy read as -14229.507138933
 Full Analytical Gradient: (in a.u., or Hartree/Bohr)
             1             2             3             4
    1   -0.00006470   -0.00036115    0.00032248    0.00010337
    2    0.00003383   -0.00057140    0.00051375    0.00002382
    3   -0.00000000    0.00000000   -0.00000000    0.00000000
 Gradient time:  CPU 0.74 s  wall 0.76 s
 ----------------------------------------------------------------
             Standard Nuclear Orientation (Angstroms)
    I     Atom           X                Y                Z
 ----------------------------------------------------------------
    1      I       2.6161141696    -0.1206323300    -0.0000000000
    2      P       0.3336037184     0.8886938816     0.0010000000
    3      N      -0.5628761913    -0.4139596418     0.0000000000
    4      I      -2.6361881779    -0.0762108914    -0.0000000000
 ----------------------------------------------------------------
 Nuclear Repulsion Energy =   776.3862020138 hartrees
 There are       64 alpha and       64 beta electrons

                       Distance Matrix (Angstroms)
             I (  1)   P (  2)   N (  3)
   P (  2)  2.495715
   N (  3)  3.192494  1.581323
   I (  4)  5.252490  3.122612  2.100642

 Requested basis set is 6-311++G(d,p)
 There are 67 shells and 176 basis functions
 A cutoff of  1.0D-14 yielded   1703 shell pairs
 There are     12523 function pairs (     14299 Cartesian)
 Smallest overlap matrix eigenvalue = 2.39E-03
 Guess MOs from SCF MO coefficient file

 -----------------------------------------------------------------------
  General SCF calculation program by
  Eric Jon Sundstrom, Paul Horn, Yuezhi Mao, Dmitri Zuev, Alec White,
  David Stuck, Shaama M.S., Shane Yost, Joonho Lee, David Small,
  Daniel Levine, Susi Lehtola, Hugh Burton, Evgeny Epifanovsky
 -----------------------------------------------------------------------
 Hartree-Fock
 using 6 threads for integral computing
 -------------------------------------------------------
 OpenMP Integral computing Module                
 Release: version 2.0, May 2017, Q-Chem Inc. Pleasanton 
 -------------------------------------------------------
 A restricted SCF calculation will be
 performed using DIIS
 SCF converges when DIIS error is below 1.0e-08
 ---------------------------------------
  Cycle       Energy         DIIS error
 ---------------------------------------
    1  -14228.7895537396      1.08e-05  
    2  -14228.7895543511      4.95e-06  
    3  -14228.7895544486      3.12e-06  
    4  -14228.7895545031      7.66e-07  
    5  -14228.7895545116      3.43e-07  
    6  -14228.7895545145      1.89e-07  
    7  -14228.7895545156      8.69e-08  
    8  -14228.7895545156      3.78e-08  
    9  -14228.7895545157      1.63e-08  
   10  -14228.7895545159      6.45e-09  Convergence criterion met
 ---------------------------------------
 SCF time:   CPU 13.82s  wall 3.00s 
 SCF   energy in the final basis set =   -14228.7895545159
 Total energy in the final basis set =   -14228.7895545159


 ------------------------------------------------------------------------------

   CCMAN2: suite of methods based on coupled cluster
           and equation of motion theories.

   Components:
   * libvmm-1.3-trunk
     by Evgeny Epifanovsky, Ilya Kaliman.
   * libtensor-2.5-trunk
     by Evgeny Epifanovsky, Michael Wormit, Dmitry Zuev, Sam Manzer, 
        Ilya Kaliman.
   * libcc-2.5-trunk
     by Evgeny Epifanovsky, Arik Landau, Tomasz Kus, Kirill Khistyaev, 
        Dmitry Zuev, Prashant Manohar, Xintian Feng, Anna Krylov, 
        Matthew Goldey, Alec White, Thomas Jagau, Kaushik Nanda, 
        Anastasia Gunina, Alexander Kunitsa, Joonho Lee.

   CCMAN original authors:
   Anna I. Krylov, C. David Sherrill, Steven R. Gwaltney,
   Edward F. C. Byrd (2000)
   Sergey V. Levchenko, Lyudmila V. Slipchenko, Tao Wang,
   Ana-Maria C. Cristian (2003)
   Piotr A. Pieniazek, C. Melania Oana, Evgeny Epifanovsky (2007)
   Prashant Manohar (2009)

 ------------------------------------------------------------------------------


 Allocating and initializing 30808MB of RAM...
 Calculation will run on 6 cores.


 Alpha MOs, Restricted
 -- Occupied --                  
*******-1177.16 -180.90 -180.87 -169.71 -169.71 -169.71 -169.68
  1 A     2 A     3 A     4 A     5 A     6 A     7 A     8 A                  
-169.68 -169.68  -80.06  -37.96  -37.93  -33.15  -33.14  -33.14
  9 A    10 A    11 A    12 A    13 A    14 A    15 A    16 A                  
-33.113 -33.109 -33.109 -24.329 -24.327 -24.327 -24.321 -24.321
 17 A    18 A    19 A    20 A    21 A    22 A    23 A    24 A                  
-24.297 -24.296 -24.295 -24.292 -24.292 -15.642  -7.597  -7.272
 25 A    26 A    27 A    28 A    29 A    30 A    31 A    32 A                  
 -7.242  -5.508  -5.493  -5.493  -5.489  -5.488  -5.488  -5.474
 33 A    34 A    35 A    36 A    37 A    38 A    39 A    40 A                  
 -5.465  -5.464  -2.432  -2.425  -2.425  -2.408  -2.408  -2.397
 41 A    42 A    43 A    44 A    45 A    46 A    47 A    48 A                  
 -2.393  -2.392  -2.382  -2.382  -1.189  -0.895  -0.838  -0.705
 49 A    50 A    51 A    52 A    53 A    54 A    55 A    56 A                  
 -0.549  -0.540  -0.505  -0.401  -0.399  -0.381  -0.379  -0.364
 57 A    58 A    59 A    60 A    61 A    62 A    63 A    64 A                  
 -- Virtual --                   
 -0.003   0.017   0.044   0.074   0.088   0.091   0.101   0.182
 65 A    66 A    67 A    68 A    69 A    70 A    71 A    72 A                  
  0.209   0.226   0.238   0.282   0.289   0.314   0.320   0.329
 73 A    74 A    75 A    76 A    77 A    78 A    79 A    80 A                  
  0.329   0.361   0.389   0.396   0.471   0.523   0.539   0.562
 81 A    82 A    83 A    84 A    85 A    86 A    87 A    88 A                  
  0.567   0.583   0.586   0.595   0.610   0.612   0.679   0.713
 89 A    90 A    91 A    92 A    93 A    94 A    95 A    96 A                  
  0.807   0.867   0.879   0.908   0.929   0.981   1.066   1.111
 97 A    98 A    99 A   100 A   101 A   102 A   103 A   104 A                  
  1.151   1.305   1.415   1.518   1.539   1.550   1.570   1.579
105 A   106 A   107 A   108 A   109 A   110 A   111 A   112 A                  
  1.639   1.766   1.847   1.909   2.276   2.398   2.420   2.536
113 A   114 A   115 A   116 A   117 A   118 A   119 A   120 A                  
  2.926   4.238   4.251   4.435   4.461   4.472   4.484   4.494
121 A   122 A   123 A   124 A   125 A   126 A   127 A   128 A                  
  4.496   4.503   4.518   4.568   4.641   4.709   4.759   4.867
129 A   130 A   131 A   132 A   133 A   134 A   135 A   136 A                  
  6.507   6.522   6.539   6.542   6.551   6.585   7.497  14.702
137 A   138 A   139 A   140 A   141 A   142 A   143 A   144 A                  
 14.797  14.889  28.857  28.951  29.503  29.515  29.531  29.535
145 A   146 A   147 A   148 A   149 A   150 A   151 A   152 A                  
 29.545  29.568  29.852  29.857  29.863  29.876  29.881  29.883
153 A   154 A   155 A   156 A   157 A   158 A   159 A   160 A                  
 29.885  29.905  29.957  29.981  36.679 130.563 130.571 130.592
161 A   162 A   163 A   164 A   165 A   166 A   167 A   168 A                  
130.595 130.603 130.627 154.258 154.334 166.1111912.1751912.255
169 A   170 A   171 A   172 A   173 A   174 A   175 A   176 A                  

 Beta MOs, Restricted
 -- Occupied --                  
*******-1177.16 -180.90 -180.87 -169.71 -169.71 -169.71 -169.68
  1 A     2 A     3 A     4 A     5 A     6 A     7 A     8 A                  
-169.68 -169.68  -80.06  -37.96  -37.93  -33.15  -33.14  -33.14
  9 A    10 A    11 A    12 A    13 A    14 A    15 A    16 A                  
-33.113 -33.109 -33.109 -24.329 -24.327 -24.327 -24.321 -24.321
 17 A    18 A    19 A    20 A    21 A    22 A    23 A    24 A                  
-24.297 -24.296 -24.295 -24.292 -24.292 -15.642  -7.597  -7.272
 25 A    26 A    27 A    28 A    29 A    30 A    31 A    32 A                  
 -7.242  -5.508  -5.493  -5.493  -5.489  -5.488  -5.488  -5.474
 33 A    34 A    35 A    36 A    37 A    38 A    39 A    40 A                  
 -5.465  -5.464  -2.432  -2.425  -2.425  -2.408  -2.408  -2.397
 41 A    42 A    43 A    44 A    45 A    46 A    47 A    48 A                  
 -2.393  -2.392  -2.382  -2.382  -1.189  -0.895  -0.838  -0.705
 49 A    50 A    51 A    52 A    53 A    54 A    55 A    56 A                  
 -0.549  -0.540  -0.505  -0.401  -0.399  -0.381  -0.379  -0.364
 57 A    58 A    59 A    60 A    61 A    62 A    63 A    64 A                  
 -- Virtual --                   
 -0.003   0.017   0.044   0.074   0.088   0.091   0.101   0.182
 65 A    66 A    67 A    68 A    69 A    70 A    71 A    72 A                  
  0.209   0.226   0.238   0.282   0.289   0.314   0.320   0.329
 73 A    74 A    75 A    76 A    77 A    78 A    79 A    80 A                  
  0.329   0.361   0.389   0.396   0.471   0.523   0.539   0.562
 81 A    82 A    83 A    84 A    85 A    86 A    87 A    88 A                  
  0.567   0.583   0.586   0.595   0.610   0.612   0.679   0.713
 89 A    90 A    91 A    92 A    93 A    94 A    95 A    96 A                  
  0.807   0.867   0.879   0.908   0.929   0.981   1.066   1.111
 97 A    98 A    99 A   100 A   101 A   102 A   103 A   104 A                  
  1.151   1.305   1.415   1.518   1.539   1.550   1.570   1.579
105 A   106 A   107 A   108 A   109 A   110 A   111 A   112 A                  
  1.639   1.766   1.847   1.909   2.276   2.398   2.420   2.536
113 A   114 A   115 A   116 A   117 A   118 A   119 A   120 A                  
  2.926   4.238   4.251   4.435   4.461   4.472   4.484   4.494
121 A   122 A   123 A   124 A   125 A   126 A   127 A   128 A                  
  4.496   4.503   4.518   4.568   4.641   4.709   4.759   4.867
129 A   130 A   131 A   132 A   133 A   134 A   135 A   136 A                  
  6.507   6.522   6.539   6.542   6.551   6.585   7.497  14.702
137 A   138 A   139 A   140 A   141 A   142 A   143 A   144 A                  
 14.797  14.889  28.857  28.951  29.503  29.515  29.531  29.535
145 A   146 A   147 A   148 A   149 A   150 A   151 A   152 A                  
 29.545  29.568  29.852  29.857  29.863  29.876  29.881  29.883
153 A   154 A   155 A   156 A   157 A   158 A   159 A   160 A                  
 29.885  29.905  29.957  29.981  36.679 130.563 130.571 130.592
161 A   162 A   163 A   164 A   165 A   166 A   167 A   168 A                  
130.595 130.603 130.627 154.258 154.334 166.1111912.1751912.255
169 A   170 A   171 A   172 A   173 A   174 A   175 A   176 A                  

 Occupation and symmetry of molecular orbitals

 Point group: C1 (1 irreducible representation).

                           A     All 
 -------------------------------------
 All molecular orbitals:
  - Alpha                  176   176 
  - Beta                   176   176 
 -------------------------------------
 Alpha orbitals:
  - Frozen occupied        42    42  
  - Active occupied        22    22  
  - Active virtual         112   112 
  - Frozen virtual         0     0   
 -------------------------------------
 Beta orbitals:
  - Frozen occupied        42    42  
  - Active occupied        22    22  
  - Active virtual         112   112 
  - Frozen virtual         0     0   
 -------------------------------------

 Import integrals:   CPU 0.00 s  wall 0.00 s

 Import integrals:   CPU 205.92 s  wall 36.63 s

 MP2 amplitudes:   CPU 0.23 s  wall 0.13 s

Running a double precision version
           CCSD T amplitudes will be solved using DIIS.

           Start     Size      MaxIter   EConv     TConv     
           3         7         100       1.00e-07  1.00e-05  
 ------------------------------------------------------------------------------
           Energy (a.u.)   Ediff      Tdiff       Comment
 ------------------------------------------------------------------------------
         -1.4229500e+04                           
     1   -1.4229480e+04   1.97e-02   8.25e-01     
     2   -1.4229506e+04   2.51e-02   1.20e-01     
     3   -1.4229504e+04   1.99e-03   5.40e-02     
     4   -1.4229506e+04   2.65e-03   1.77e-02     Switched to DIIS steps.
     5   -1.4229507e+04   9.06e-04   1.31e-02     
     6   -1.4229507e+04   4.89e-05   2.87e-03     
     7   -1.4229507e+04   6.54e-06   1.52e-03     
     8   -1.4229507e+04   5.70e-06   3.62e-04     
     9   -1.4229507e+04   2.12e-06   2.73e-04     
    10   -1.4229507e+04   4.93e-07   8.69e-05     
    11   -1.4229507e+04   1.47e-07   3.39e-05     
    12   -1.4229507e+04   9.94e-08   1.70e-05     
    13   -1.4229507e+04   2.40e-09   5.26e-06     
 ------------------------------------------------------------------------------
         -1.4229507e+04                           CCSD T converged.

End of double precision
 SCF energy                 = -14228.78955452
 MP2 energy                 = -14229.50009689
 CCSD correlation energy     =     -0.71758492
 CCSD total energy           = -14229.50713944

 CCSD  T1^2 = 0.0151  T2^2 = 0.3004  Leading amplitudes:

 Amplitude    Orbitals with energies
 -0.0348       60 (A) A                  ->    65 (A) A                   
              -0.4012                         -0.0035                     
 -0.0348       60 (A) B                  ->    65 (A) B                   
              -0.4012                         -0.0035                     
 -0.0232       59 (A) A                  ->    65 (A) A                   
              -0.5048                         -0.0035                     
 -0.0232       59 (A) B                  ->    65 (A) B                   
              -0.5048                         -0.0035                     

 Amplitude    Orbitals with energies
 -0.0809       59 (A) A      59 (A) B    ->    65 (A) A      65 (A) B     
              -0.5048       -0.5048           -0.0035       -0.0035       
  0.0809       59 (A) A      59 (A) B    ->    65 (A) B      65 (A) A     
              -0.5048       -0.5048           -0.0035       -0.0035       
  0.0809       59 (A) B      59 (A) A    ->    65 (A) A      65 (A) B     
              -0.5048       -0.5048           -0.0035       -0.0035       
 -0.0809       59 (A) B      59 (A) A    ->    65 (A) B      65 (A) A     
              -0.5048       -0.5048           -0.0035       -0.0035       

 Computing CCSD intemediates for later calculations in double precision
 Finished.

Running a double precision version
           CCSD Lambda amplitudes will be solved using DIIS.
           Start     Size      MaxIter   EConv     LConv     
           3         7         100       1.00e-07  1.00e-05  
 ------------------------------------------------------------------------------
            Enorm      Ldiff       Comment
 ------------------------------------------------------------------------------
     1     5.90e-02   4.42e-02     
     2     1.57e-02   5.64e-03     
     3     6.66e-03   2.12e-03     
     4     3.95e-03   1.26e-03     Switched to DIIS steps.
     5     1.30e-03   7.24e-04     
     6     6.67e-04   2.10e-04     
     7     2.36e-04   5.37e-05     
     8     1.14e-04   1.06e-06     
     9     4.01e-05   4.31e-06     
    10     1.58e-05   2.23e-06     
    11     6.68e-06   5.43e-07     
    12     2.85e-06   2.05e-07     
    13     1.40e-06   2.43e-07     
    14     6.76e-07   6.84e-08     
    15     3.71e-07   7.35e-08     
    16     1.78e-07   2.71e-08     
    17     9.60e-08   1.09e-08     
 ------------------------------------------------------------------------------
                                   CCSD Lambda converged.

 Computing density matrices in double precision...
           Orbital response amplitudes will be solved using DIIS.
           Start     Size      MaxIter   EConv     LConv     
           3         7         100       1.00e-06  1.00e-06  
 ------------------------------------------------------------------------------
            Enorm      Ldiff       Comment
 ------------------------------------------------------------------------------
     1     9.45e-02   1.69e-02     
     2     6.68e-02   9.48e-03     
     3     8.40e-02   2.03e-02     
     4     1.79e-02   2.76e-02     Switched to DIIS steps.
     5     5.16e-03   5.53e-03     
     6     1.26e-03   6.98e-04     
     7     7.49e-04   1.04e-04     
     8     2.04e-04   1.46e-04     
     9     4.91e-05   4.18e-05     
    10     2.25e-05   1.41e-06     
    11     6.17e-06   1.15e-06     
    12     2.24e-06   6.69e-09     
    13     1.53e-06   4.45e-07     
    14     3.82e-07   2.86e-07     
 ------------------------------------------------------------------------------
                                   Orbital response converged.

 Computing density matrices... Done.
 CCSD calculation:   CPU 5577.77 s  wall 953.58 s

 Transferring MO TPDM to AO TPDM
 Transferring g2_o1o1o1o1
 Transferring g2_o1o1o1v1
 Transferring g2_o1o1v1v1
 Transferring g2_o1v1o1v1
 Transferring g2_o1v1v1v1
 Transferring g2_v1v1v1v1
 Adding separable TPDM
 Computing TPDM gradient
 --------------------------------------------------------
 2e gradient
  Atom          X               Y               Z
 --------------------------------------------------------
    1        -72.517620       14.033102        0.014885  
    2          5.685340      -36.088799       -0.033033  
    3         -5.737018       19.152644        0.010785  
    4         72.569298        2.903053        0.007362  
 --------------------------------------------------------
 --------------------------------------------------------
 Final gradient
  Atom          X               Y               Z
 --------------------------------------------------------
    1        -72.517620       14.033102        0.014885  
    2          5.685340      -36.088799       -0.033033  
    3         -5.737018       19.152644        0.010785  
    4         72.569298        2.903053        0.007362  
 --------------------------------------------------------
 Analytic gradient from two-electron contribution:   CPU 806.90 s  wall 152.48 s

 Total ccman2 time:   CPU 6597.49 s  wall 1144.52 s


 --------------------------------------------------------------

                    Orbital Energies (a.u.)
 --------------------------------------------------------------

 Alpha MOs
 -- Occupied --
*****************-180.9022-180.8712-169.7091-169.7077-169.7077-169.6777
********-169.6769 -80.0589 -37.9558 -37.9251 -33.1450 -33.1390 -33.1389
-33.1128 -33.1094 -33.1091 -24.3292 -24.3272 -24.3272 -24.3215 -24.3215
-24.2968 -24.2957 -24.2955 -24.2924 -24.2924 -15.6421  -7.5973  -7.2723
 -7.2420  -5.5076  -5.4930  -5.4930  -5.4894  -5.4885  -5.4881  -5.4744
 -5.4651  -5.4644  -2.4317  -2.4249  -2.4248  -2.4081  -2.4081  -2.3972
 -2.3932  -2.3924  -2.3822  -2.3822  -1.1886  -0.8954  -0.8383  -0.7053
 -0.5486  -0.5399  -0.5048  -0.4012  -0.3990  -0.3812  -0.3789  -0.3636
 -- Virtual --
 -0.0035   0.0166   0.0441   0.0741   0.0882   0.0909   0.1014   0.1825
  0.2087   0.2261   0.2376   0.2819   0.2892   0.3135   0.3202   0.3286
  0.3291   0.3609   0.3885   0.3958   0.4714   0.5230   0.5394   0.5616
  0.5670   0.5828   0.5860   0.5953   0.6104   0.6118   0.6793   0.7131
  0.8065   0.8669   0.8794   0.9082   0.9290   0.9809   1.0662   1.1110
  1.1510   1.3049   1.4155   1.5176   1.5392   1.5500   1.5699   1.5787
  1.6392   1.7663   1.8471   1.9094   2.2761   2.3982   2.4197   2.5362
  2.9257   4.2378   4.2509   4.4346   4.4613   4.4718   4.4839   4.4937
  4.4956   4.5031   4.5176   4.5676   4.6407   4.7086   4.7592   4.8673
  6.5069   6.5224   6.5391   6.5422   6.5511   6.5846   7.4972  14.7024
 14.7968  14.8889  28.8567  28.9505  29.5028  29.5147  29.5310  29.5353
 29.5451  29.5683  29.8522  29.8570  29.8634  29.8756  29.8810  29.8830
 29.8852  29.9053  29.9568  29.9813  36.6793 130.5629 130.5713 130.5918
130.5950 130.6028 130.6268 154.2577 154.3344 166.11091912.17461912.2545
 --------------------------------------------------------------

          Ground-State Mulliken Net Atomic Charges

     Atom                 Charge (a.u.)
  ----------------------------------------
      1 I                    -0.165526
      2 P                     0.316685
      3 N                    -0.281182
      4 I                     0.130023
  ----------------------------------------
  Sum of atomic charges =    -0.000000

 -----------------------------------------------------------------
                    Cartesian Multipole Moments
 -----------------------------------------------------------------
    Charge (ESU x 10^10)
                 0.0000
    Dipole Moment (Debye)
         X      -1.0761      Y       1.6979      Z       0.0013
       Tot       2.0102
    Quadrupole Moments (Debye-Ang)
        XX     -72.5769     XY      -0.7854     YY     -77.5601
        XZ      -0.0003     YZ      -0.0004     ZZ     -76.1105
    Octopole Moments (Debye-Ang^2)
       XXX     -27.0765    XXY      -7.7720    XYY       0.7521
       YYY      -9.4062    XXZ      -0.0205    XYZ       0.0017
       YYZ      -0.0143    XZZ      -0.9924    YZZ      -2.2529
       ZZZ      -0.0350
    Hexadecapole Moments (Debye-Ang^3)
      XXXX   -2313.4600   XXXY     -33.8173   XXYY    -452.0358
      XYYY      -4.9977   YYYY    -185.2749   XXXZ      -0.0309
      XXYZ      -0.0070   XYYZ      -0.0043   YYYZ      -0.0393
      XXZZ    -445.0757   XYZZ      -1.5144   YYZZ     -47.6127
      XZZZ      -0.0121   YZZZ      -0.0330   ZZZZ    -107.6753
 -----------------------------------------------------------------
 DrvMan completing analytic gradient of the correlated energy
 Correlated dipole moment
            1
    1  -0.4233896
    2   0.6680116
    3   0.0005048
 Energy read as -14229.507139436
 Full Analytical Gradient: (in a.u., or Hartree/Bohr)
             1             2             3             4
    1    0.00002174   -0.00010699   -0.00004521    0.00013047
    2   -0.00002926    0.00003673   -0.00002134    0.00001387
    3   -0.00000290    0.00000166    0.00000489   -0.00000365
 Gradient time:  CPU 0.85 s  wall 0.77 s
 ----------------------------------------------------------------
             Standard Nuclear Orientation (Angstroms)
    I     Atom           X                Y                Z
 ----------------------------------------------------------------
    1      I       2.6161141696    -0.1206323300    -0.0000000000
    2      P       0.3336037184     0.8886938816     0.0000000000
    3      N      -0.5618761913    -0.4139596418     0.0000000000
    4      I      -2.6361881779    -0.0762108914    -0.0000000000
 ----------------------------------------------------------------
 Nuclear Repulsion Energy =   776.3741216720 hartrees
 There are       64 alpha and       64 beta electrons

                       Distance Matrix (Angstroms)
             I (  1)   P (  2)   N (  3)
   P (  2)  2.495715
   N (  3)  3.191499  1.580756
   I (  4)  5.252490  3.122612  2.101629

 Requested basis set is 6-311++G(d,p)
 There are 67 shells and 176 basis functions
 A cutoff of  1.0D-14 yielded   1703 shell pairs
 There are     12523 function pairs (     14299 Cartesian)
 Smallest overlap matrix eigenvalue = 2.39E-03
 Guess MOs from SCF MO coefficient file

 -----------------------------------------------------------------------
  General SCF calculation program by
  Eric Jon Sundstrom, Paul Horn, Yuezhi Mao, Dmitri Zuev, Alec White,
  David Stuck, Shaama M.S., Shane Yost, Joonho Lee, David Small,
  Daniel Levine, Susi Lehtola, Hugh Burton, Evgeny Epifanovsky
 -----------------------------------------------------------------------
 Hartree-Fock
 using 6 threads for integral computing
 -------------------------------------------------------
 OpenMP Integral computing Module                
 Release: version 2.0, May 2017, Q-Chem Inc. Pleasanton 
 -------------------------------------------------------
 A restricted SCF calculation will be
 performed using DIIS
 SCF converges when DIIS error is below 1.0e-08
 ---------------------------------------
  Cycle       Energy         DIIS error
 ---------------------------------------
    1  -14228.7895693310      1.10e-05  
    2  -14228.7895700281      2.88e-06  
    3  -14228.7895701206      1.04e-06  
    4  -14228.7895701355      5.20e-07  
    5  -14228.7895701404      2.97e-07  
    6  -14228.7895701426      1.78e-07  
    7  -14228.7895701432      8.57e-08  
    8  -14228.7895701433      3.69e-08  
    9  -14228.7895701433      1.41e-08  
   10  -14228.7895701435      5.38e-09  Convergence criterion met
 ---------------------------------------
 SCF time:   CPU 14.03s  wall 3.00s 
 SCF   energy in the final basis set =   -14228.7895701435
 Total energy in the final basis set =   -14228.7895701435


 ------------------------------------------------------------------------------

   CCMAN2: suite of methods based on coupled cluster
           and equation of motion theories.

   Components:
   * libvmm-1.3-trunk
     by Evgeny Epifanovsky, Ilya Kaliman.
   * libtensor-2.5-trunk
     by Evgeny Epifanovsky, Michael Wormit, Dmitry Zuev, Sam Manzer, 
        Ilya Kaliman.
   * libcc-2.5-trunk
     by Evgeny Epifanovsky, Arik Landau, Tomasz Kus, Kirill Khistyaev, 
        Dmitry Zuev, Prashant Manohar, Xintian Feng, Anna Krylov, 
        Matthew Goldey, Alec White, Thomas Jagau, Kaushik Nanda, 
        Anastasia Gunina, Alexander Kunitsa, Joonho Lee.

   CCMAN original authors:
   Anna I. Krylov, C. David Sherrill, Steven R. Gwaltney,
   Edward F. C. Byrd (2000)
   Sergey V. Levchenko, Lyudmila V. Slipchenko, Tao Wang,
   Ana-Maria C. Cristian (2003)
   Piotr A. Pieniazek, C. Melania Oana, Evgeny Epifanovsky (2007)
   Prashant Manohar (2009)

 ------------------------------------------------------------------------------


 Allocating and initializing 30808MB of RAM...
 Calculation will run on 6 cores.


 Alpha MOs, Restricted
 -- Occupied --                  
*******-1177.16 -180.90 -180.87 -169.71 -169.71 -169.71 -169.68
  1 A     2 A     3 A     4 A     5 A     6 A     7 A     8 A                  
-169.68 -169.68  -80.06  -37.96  -37.93  -33.15  -33.14  -33.14
  9 A    10 A    11 A    12 A    13 A    14 A    15 A    16 A                  
-33.113 -33.109 -33.109 -24.329 -24.327 -24.327 -24.321 -24.321
 17 A    18 A    19 A    20 A    21 A    22 A    23 A    24 A                  
-24.297 -24.296 -24.295 -24.292 -24.292 -15.642  -7.597  -7.272
 25 A    26 A    27 A    28 A    29 A    30 A    31 A    32 A                  
 -7.242  -5.508  -5.493  -5.493  -5.489  -5.488  -5.488  -5.474
 33 A    34 A    35 A    36 A    37 A    38 A    39 A    40 A                  
 -5.465  -5.464  -2.432  -2.425  -2.425  -2.408  -2.408  -2.397
 41 A    42 A    43 A    44 A    45 A    46 A    47 A    48 A                  
 -2.393  -2.392  -2.382  -2.382  -1.189  -0.895  -0.838  -0.705
 49 A    50 A    51 A    52 A    53 A    54 A    55 A    56 A                  
 -0.549  -0.540  -0.505  -0.401  -0.399  -0.381  -0.379  -0.364
 57 A    58 A    59 A    60 A    61 A    62 A    63 A    64 A                  
 -- Virtual --                   
 -0.003   0.016   0.044   0.074   0.088   0.091   0.101   0.183
 65 A    66 A    67 A    68 A    69 A    70 A    71 A    72 A                  
  0.209   0.226   0.238   0.282   0.289   0.314   0.320   0.329
 73 A    74 A    75 A    76 A    77 A    78 A    79 A    80 A                  
  0.329   0.361   0.389   0.396   0.472   0.523   0.539   0.562
 81 A    82 A    83 A    84 A    85 A    86 A    87 A    88 A                  
  0.567   0.583   0.586   0.595   0.610   0.612   0.679   0.713
 89 A    90 A    91 A    92 A    93 A    94 A    95 A    96 A                  
  0.807   0.867   0.880   0.908   0.929   0.981   1.066   1.111
 97 A    98 A    99 A   100 A   101 A   102 A   103 A   104 A                  
  1.151   1.306   1.415   1.518   1.539   1.550   1.570   1.579
105 A   106 A   107 A   108 A   109 A   110 A   111 A   112 A                  
  1.639   1.766   1.847   1.909   2.276   2.398   2.420   2.536
113 A   114 A   115 A   116 A   117 A   118 A   119 A   120 A                  
  2.926   4.238   4.251   4.435   4.461   4.472   4.484   4.494
121 A   122 A   123 A   124 A   125 A   126 A   127 A   128 A                  
  4.496   4.503   4.518   4.568   4.641   4.709   4.759   4.867
129 A   130 A   131 A   132 A   133 A   134 A   135 A   136 A                  
  6.507   6.522   6.539   6.542   6.551   6.585   7.498  14.702
137 A   138 A   139 A   140 A   141 A   142 A   143 A   144 A                  
 14.797  14.889  28.857  28.950  29.503  29.515  29.531  29.535
145 A   146 A   147 A   148 A   149 A   150 A   151 A   152 A                  
 29.545  29.568  29.852  29.857  29.863  29.876  29.881  29.883
153 A   154 A   155 A   156 A   157 A   158 A   159 A   160 A                  
 29.885  29.905  29.957  29.981  36.679 130.563 130.571 130.592
161 A   162 A   163 A   164 A   165 A   166 A   167 A   168 A                  
130.595 130.603 130.627 154.258 154.334 166.1111912.1751912.254
169 A   170 A   171 A   172 A   173 A   174 A   175 A   176 A                  

 Beta MOs, Restricted
 -- Occupied --                  
*******-1177.16 -180.90 -180.87 -169.71 -169.71 -169.71 -169.68
  1 A     2 A     3 A     4 A     5 A     6 A     7 A     8 A                  
-169.68 -169.68  -80.06  -37.96  -37.93  -33.15  -33.14  -33.14
  9 A    10 A    11 A    12 A    13 A    14 A    15 A    16 A                  
-33.113 -33.109 -33.109 -24.329 -24.327 -24.327 -24.321 -24.321
 17 A    18 A    19 A    20 A    21 A    22 A    23 A    24 A                  
-24.297 -24.296 -24.295 -24.292 -24.292 -15.642  -7.597  -7.272
 25 A    26 A    27 A    28 A    29 A    30 A    31 A    32 A                  
 -7.242  -5.508  -5.493  -5.493  -5.489  -5.488  -5.488  -5.474
 33 A    34 A    35 A    36 A    37 A    38 A    39 A    40 A                  
 -5.465  -5.464  -2.432  -2.425  -2.425  -2.408  -2.408  -2.397
 41 A    42 A    43 A    44 A    45 A    46 A    47 A    48 A                  
 -2.393  -2.392  -2.382  -2.382  -1.189  -0.895  -0.838  -0.705
 49 A    50 A    51 A    52 A    53 A    54 A    55 A    56 A                  
 -0.549  -0.540  -0.505  -0.401  -0.399  -0.381  -0.379  -0.364
 57 A    58 A    59 A    60 A    61 A    62 A    63 A    64 A                  
 -- Virtual --                   
 -0.003   0.016   0.044   0.074   0.088   0.091   0.101   0.183
 65 A    66 A    67 A    68 A    69 A    70 A    71 A    72 A                  
  0.209   0.226   0.238   0.282   0.289   0.314   0.320   0.329
 73 A    74 A    75 A    76 A    77 A    78 A    79 A    80 A                  
  0.329   0.361   0.389   0.396   0.472   0.523   0.539   0.562
 81 A    82 A    83 A    84 A    85 A    86 A    87 A    88 A                  
  0.567   0.583   0.586   0.595   0.610   0.612   0.679   0.713
 89 A    90 A    91 A    92 A    93 A    94 A    95 A    96 A                  
  0.807   0.867   0.880   0.908   0.929   0.981   1.066   1.111
 97 A    98 A    99 A   100 A   101 A   102 A   103 A   104 A                  
  1.151   1.306   1.415   1.518   1.539   1.550   1.570   1.579
105 A   106 A   107 A   108 A   109 A   110 A   111 A   112 A                  
  1.639   1.766   1.847   1.909   2.276   2.398   2.420   2.536
113 A   114 A   115 A   116 A   117 A   118 A   119 A   120 A                  
  2.926   4.238   4.251   4.435   4.461   4.472   4.484   4.494
121 A   122 A   123 A   124 A   125 A   126 A   127 A   128 A                  
  4.496   4.503   4.518   4.568   4.641   4.709   4.759   4.867
129 A   130 A   131 A   132 A   133 A   134 A   135 A   136 A                  
  6.507   6.522   6.539   6.542   6.551   6.585   7.498  14.702
137 A   138 A   139 A   140 A   141 A   142 A   143 A   144 A                  
 14.797  14.889  28.857  28.950  29.503  29.515  29.531  29.535
145 A   146 A   147 A   148 A   149 A   150 A   151 A   152 A                  
 29.545  29.568  29.852  29.857  29.863  29.876  29.881  29.883
153 A   154 A   155 A   156 A   157 A   158 A   159 A   160 A                  
 29.885  29.905  29.957  29.981  36.679 130.563 130.571 130.592
161 A   162 A   163 A   164 A   165 A   166 A   167 A   168 A                  
130.595 130.603 130.627 154.258 154.334 166.1111912.1751912.254
169 A   170 A   171 A   172 A   173 A   174 A   175 A   176 A                  

 Occupation and symmetry of molecular orbitals

 Point group: C1 (1 irreducible representation).

                           A     All 
 -------------------------------------
 All molecular orbitals:
  - Alpha                  176   176 
  - Beta                   176   176 
 -------------------------------------
 Alpha orbitals:
  - Frozen occupied        42    42  
  - Active occupied        22    22  
  - Active virtual         112   112 
  - Frozen virtual         0     0   
 -------------------------------------
 Beta orbitals:
  - Frozen occupied        42    42  
  - Active occupied        22    22  
  - Active virtual         112   112 
  - Frozen virtual         0     0   
 -------------------------------------

 Import integrals:   CPU 0.00 s  wall 0.00 s

 Import integrals:   CPU 205.29 s  wall 36.42 s

 MP2 amplitudes:   CPU 0.23 s  wall 0.13 s

Running a double precision version
           CCSD T amplitudes will be solved using DIIS.

           Start     Size      MaxIter   EConv     TConv     
           3         7         100       1.00e-07  1.00e-05  
 ------------------------------------------------------------------------------
           Energy (a.u.)   Ediff      Tdiff       Comment
 ------------------------------------------------------------------------------
         -1.4229500e+04                           
     1   -1.4229480e+04   1.97e-02   8.25e-01     
     2   -1.4229506e+04   2.51e-02   1.20e-01     
     3   -1.4229504e+04   1.98e-03   5.40e-02     
     4   -1.4229506e+04   2.65e-03   1.77e-02     Switched to DIIS steps.
     5   -1.4229507e+04   9.05e-04   1.31e-02     
     6   -1.4229507e+04   4.89e-05   2.87e-03     
     7   -1.4229507e+04   6.54e-06   1.52e-03     
     8   -1.4229507e+04   5.70e-06   3.62e-04     
     9   -1.4229507e+04   2.13e-06   2.74e-04     
    10   -1.4229507e+04   4.93e-07   8.69e-05     
    11   -1.4229507e+04   1.47e-07   3.39e-05     
    12   -1.4229507e+04   9.97e-08   1.70e-05     
    13   -1.4229507e+04   2.41e-09   5.27e-06     
 ------------------------------------------------------------------------------
         -1.4229507e+04                           CCSD T converged.

End of double precision
 SCF energy                 = -14228.78957014
 MP2 energy                 = -14229.50008543
 CCSD correlation energy     =     -0.71756888
 CCSD total energy           = -14229.50713902

 CCSD  T1^2 = 0.0151  T2^2 = 0.3003  Leading amplitudes:

 Amplitude    Orbitals with energies
  0.0347       60 (A) A                  ->    65 (A) A                   
              -0.4012                         -0.0034                     
  0.0347       60 (A) B                  ->    65 (A) B                   
              -0.4012                         -0.0034                     
 -0.0232       59 (A) A                  ->    65 (A) A                   
              -0.5049                         -0.0034                     
 -0.0232       59 (A) B                  ->    65 (A) B                   
              -0.5049                         -0.0034                     

 Amplitude    Orbitals with energies
 -0.0809       59 (A) A      59 (A) B    ->    65 (A) A      65 (A) B     
              -0.5049       -0.5049           -0.0034       -0.0034       
  0.0809       59 (A) A      59 (A) B    ->    65 (A) B      65 (A) A     
              -0.5049       -0.5049           -0.0034       -0.0034       
  0.0809       59 (A) B      59 (A) A    ->    65 (A) A      65 (A) B     
              -0.5049       -0.5049           -0.0034       -0.0034       
 -0.0809       59 (A) B      59 (A) A    ->    65 (A) B      65 (A) A     
              -0.5049       -0.5049           -0.0034       -0.0034       

 Computing CCSD intemediates for later calculations in double precision
 Finished.

Running a double precision version
           CCSD Lambda amplitudes will be solved using DIIS.
           Start     Size      MaxIter   EConv     LConv     
           3         7         100       1.00e-07  1.00e-05  
 ------------------------------------------------------------------------------
            Enorm      Ldiff       Comment
 ------------------------------------------------------------------------------
     1     5.89e-02   4.42e-02     
     2     1.57e-02   5.64e-03     
     3     6.65e-03   2.12e-03     
     4     3.95e-03   1.26e-03     Switched to DIIS steps.
     5     1.30e-03   7.24e-04     
     6     6.66e-04   2.10e-04     
     7     2.36e-04   5.37e-05     
     8     1.14e-04   1.05e-06     
     9     4.01e-05   4.31e-06     
    10     1.58e-05   2.23e-06     
    11     6.67e-06   5.44e-07     
    12     2.85e-06   2.05e-07     
    13     1.40e-06   2.43e-07     
    14     6.76e-07   6.85e-08     
    15     3.71e-07   7.35e-08     
    16     1.79e-07   2.71e-08     
    17     9.60e-08   1.09e-08     
 ------------------------------------------------------------------------------
                                   CCSD Lambda converged.

 Computing density matrices in double precision...
           Orbital response amplitudes will be solved using DIIS.
           Start     Size      MaxIter   EConv     LConv     
           3         7         100       1.00e-06  1.00e-06  
 ------------------------------------------------------------------------------
            Enorm      Ldiff       Comment
 ------------------------------------------------------------------------------
     1     9.45e-02   1.69e-02     
     2     6.67e-02   9.45e-03     
     3     8.40e-02   2.03e-02     
     4     1.79e-02   2.77e-02     Switched to DIIS steps.
     5     5.15e-03   5.53e-03     
     6     1.26e-03   6.98e-04     
     7     7.47e-04   1.04e-04     
     8     2.03e-04   1.46e-04     
     9     4.91e-05   4.16e-05     
    10     2.25e-05   1.38e-06     
    11     6.20e-06   1.16e-06     
    12     2.25e-06   1.15e-08     
    13     1.53e-06   4.45e-07     
    14     3.83e-07   2.87e-07     
 ------------------------------------------------------------------------------
                                   Orbital response converged.

 Computing density matrices... Done.
 CCSD calculation:   CPU 5577.23 s  wall 953.15 s

 Transferring MO TPDM to AO TPDM
 Transferring g2_o1o1o1o1
 Transferring g2_o1o1o1v1
 Transferring g2_o1o1v1v1
 Transferring g2_o1v1o1v1
 Transferring g2_o1v1v1v1
 Transferring g2_v1v1v1v1
 Adding separable TPDM
 Computing TPDM gradient
 --------------------------------------------------------
 2e gradient
  Atom          X               Y               Z
 --------------------------------------------------------
    1        -72.520404       14.033856       -0.000002  
    2          5.692114      -36.100564        0.000003  
    3         -5.729737       19.159319       -0.000002  
    4         72.558027        2.907389        0.000001  
 --------------------------------------------------------
 --------------------------------------------------------
 Final gradient
  Atom          X               Y               Z
 --------------------------------------------------------
    1        -72.520404       14.033856       -0.000002  
    2          5.692114      -36.100564        0.000003  
    3         -5.729737       19.159319       -0.000002  
    4         72.558027        2.907389        0.000001  
 --------------------------------------------------------
 Analytic gradient from two-electron contribution:   CPU 803.80 s  wall 152.17 s

 Total ccman2 time:   CPU 6594.18 s  wall 1143.62 s


 --------------------------------------------------------------

                    Orbital Energies (a.u.)
 --------------------------------------------------------------

 Alpha MOs
 -- Occupied --
*****************-180.9022-180.8712-169.7091-169.7078-169.7077-169.6776
********-169.6769 -80.0588 -37.9559 -37.9251 -33.1450 -33.1390 -33.1390
-33.1127 -33.1093 -33.1091 -24.3292 -24.3272 -24.3272 -24.3215 -24.3215
-24.2967 -24.2957 -24.2954 -24.2924 -24.2924 -15.6421  -7.5973  -7.2723
 -7.2420  -5.5076  -5.4930  -5.4930  -5.4893  -5.4884  -5.4880  -5.4744
 -5.4651  -5.4644  -2.4317  -2.4249  -2.4248  -2.4081  -2.4081  -2.3972
 -2.3932  -2.3924  -2.3822  -2.3822  -1.1887  -0.8953  -0.8383  -0.7052
 -0.5485  -0.5399  -0.5049  -0.4012  -0.3989  -0.3812  -0.3790  -0.3637
 -- Virtual --
 -0.0034   0.0164   0.0441   0.0741   0.0882   0.0909   0.1014   0.1825
  0.2087   0.2261   0.2376   0.2819   0.2892   0.3135   0.3202   0.3286
  0.3291   0.3609   0.3885   0.3958   0.4715   0.5230   0.5394   0.5616
  0.5670   0.5828   0.5860   0.5953   0.6103   0.6117   0.6792   0.7130
  0.8066   0.8669   0.8796   0.9082   0.9290   0.9807   1.0660   1.1110
  1.1509   1.3056   1.4155   1.5176   1.5392   1.5500   1.5700   1.5786
  1.6393   1.7664   1.8470   1.9093   2.2760   2.3983   2.4200   2.5360
  2.9263   4.2378   4.2510   4.4352   4.4613   4.4718   4.4839   4.4937
  4.4956   4.5031   4.5175   4.5677   4.6407   4.7087   4.7590   4.8672
  6.5069   6.5223   6.5391   6.5421   6.5511   6.5846   7.4976  14.7025
 14.7969  14.8894  28.8567  28.9503  29.5028  29.5147  29.5309  29.5353
 29.5451  29.5683  29.8522  29.8570  29.8633  29.8756  29.8810  29.8830
 29.8852  29.9053  29.9568  29.9813  36.6794 130.5629 130.5712 130.5918
130.5950 130.6028 130.6268 154.2576 154.3342 166.11141912.17461912.2544
 --------------------------------------------------------------

          Ground-State Mulliken Net Atomic Charges

     Atom                 Charge (a.u.)
  ----------------------------------------
      1 I                    -0.165629
      2 P                     0.316749
      3 N                    -0.280867
      4 I                     0.129747
  ----------------------------------------
  Sum of atomic charges =    -0.000000

 -----------------------------------------------------------------
                    Cartesian Multipole Moments
 -----------------------------------------------------------------
    Charge (ESU x 10^10)
                 0.0000
    Dipole Moment (Debye)
         X      -1.0776      Y       1.6986      Z       0.0000
       Tot       2.0116
    Quadrupole Moments (Debye-Ang)
        XX     -72.5796     XY      -0.7854     YY     -77.5585
        XZ       0.0000     YZ      -0.0000     ZZ     -76.1102
    Octopole Moments (Debye-Ang^2)
       XXX     -27.1165    XXY      -7.7729    XYY       0.7458
       YYY      -9.4035    XXZ       0.0000    XYZ      -0.0000
       YYZ      -0.0000    XZZ      -0.9967    YZZ      -2.2509
       ZZZ      -0.0000
    Hexadecapole Moments (Debye-Ang^3)
      XXXX   -2313.4725   XXXY     -33.8172   XXYY    -452.0261
      XYYY      -4.9924   YYYY    -185.2686   XXXZ       0.0000
      XXYZ      -0.0000   XYYZ      -0.0000   YYYZ      -0.0000
      XXZZ    -445.0783   XYZZ      -1.5124   YYZZ     -47.6104
      XZZZ       0.0000   YZZZ      -0.0000   ZZZZ    -107.6742
 -----------------------------------------------------------------
 DrvMan completing analytic gradient of the correlated energy
 Correlated dipole moment
            1
    1  -0.4239685
    2   0.6682887
    3   0.0000001
 Energy read as -14229.507139022
 Full Analytical Gradient: (in a.u., or Hartree/Bohr)
             1             2             3             4
    1   -0.00001542   -0.00038695    0.00048624   -0.00008387
    2   -0.00004169   -0.00033063    0.00032013    0.00005219
    3    0.00000001   -0.00000004    0.00000003   -0.00000001
 Gradient time:  CPU 0.80 s  wall 0.81 s
 ----------------------------------------------------------------
             Standard Nuclear Orientation (Angstroms)
    I     Atom           X                Y                Z
 ----------------------------------------------------------------
    1      I       2.6161141696    -0.1206323300    -0.0000000000
    2      P       0.3336037184     0.8886938816     0.0000000000
    3      N      -0.5638761913    -0.4139596418     0.0000000000
    4      I      -2.6361881779    -0.0762108914    -0.0000000000
 ----------------------------------------------------------------
 Nuclear Repulsion Energy =   776.3983894160 hartrees
 There are       64 alpha and       64 beta electrons

                       Distance Matrix (Angstroms)
             I (  1)   P (  2)   N (  3)
   P (  2)  2.495715
   N (  3)  3.193490  1.581890
   I (  4)  5.252490  3.122612  2.099655

 Requested basis set is 6-311++G(d,p)
 There are 67 shells and 176 basis functions
 A cutoff of  1.0D-14 yielded   1703 shell pairs
 There are     12523 function pairs (     14299 Cartesian)
 Smallest overlap matrix eigenvalue = 2.39E-03
 Guess MOs from SCF MO coefficient file

 -----------------------------------------------------------------------
  General SCF calculation program by
  Eric Jon Sundstrom, Paul Horn, Yuezhi Mao, Dmitri Zuev, Alec White,
  David Stuck, Shaama M.S., Shane Yost, Joonho Lee, David Small,
  Daniel Levine, Susi Lehtola, Hugh Burton, Evgeny Epifanovsky
 -----------------------------------------------------------------------
 Hartree-Fock
 using 6 threads for integral computing
 -------------------------------------------------------
 OpenMP Integral computing Module                
 Release: version 2.0, May 2017, Q-Chem Inc. Pleasanton 
 -------------------------------------------------------
 A restricted SCF calculation will be
 performed using DIIS
 SCF converges when DIIS error is below 1.0e-08
 ---------------------------------------
  Cycle       Energy         DIIS error
 ---------------------------------------
    1  -14228.7895359548      1.81e-05  
    2  -14228.7895376355      4.41e-06  
    3  -14228.7895378122      1.53e-06  
    4  -14228.7895378355      6.73e-07  
    5  -14228.7895378406      3.24e-07  
    6  -14228.7895378425      1.99e-07  
    7  -14228.7895378430      8.30e-08  
    8  -14228.7895378432      4.19e-08  
    9  -14228.7895378431      1.27e-08  
   10  -14228.7895378432      3.99e-09  Convergence criterion met
 ---------------------------------------
 SCF time:   CPU 13.97s  wall 3.00s 
 SCF   energy in the final basis set =   -14228.7895378432
 Total energy in the final basis set =   -14228.7895378432


 ------------------------------------------------------------------------------

   CCMAN2: suite of methods based on coupled cluster
           and equation of motion theories.

   Components:
   * libvmm-1.3-trunk
     by Evgeny Epifanovsky, Ilya Kaliman.
   * libtensor-2.5-trunk
     by Evgeny Epifanovsky, Michael Wormit, Dmitry Zuev, Sam Manzer, 
        Ilya Kaliman.
   * libcc-2.5-trunk
     by Evgeny Epifanovsky, Arik Landau, Tomasz Kus, Kirill Khistyaev, 
        Dmitry Zuev, Prashant Manohar, Xintian Feng, Anna Krylov, 
        Matthew Goldey, Alec White, Thomas Jagau, Kaushik Nanda, 
        Anastasia Gunina, Alexander Kunitsa, Joonho Lee.

   CCMAN original authors:
   Anna I. Krylov, C. David Sherrill, Steven R. Gwaltney,
   Edward F. C. Byrd (2000)
   Sergey V. Levchenko, Lyudmila V. Slipchenko, Tao Wang,
   Ana-Maria C. Cristian (2003)
   Piotr A. Pieniazek, C. Melania Oana, Evgeny Epifanovsky (2007)
   Prashant Manohar (2009)

 ------------------------------------------------------------------------------


 Allocating and initializing 30808MB of RAM...
 Calculation will run on 6 cores.


 Alpha MOs, Restricted
 -- Occupied --                  
*******-1177.16 -180.90 -180.87 -169.71 -169.71 -169.71 -169.68
  1 A     2 A     3 A     4 A     5 A     6 A     7 A     8 A                  
-169.68 -169.68  -80.06  -37.96  -37.93  -33.15  -33.14  -33.14
  9 A    10 A    11 A    12 A    13 A    14 A    15 A    16 A                  
-33.113 -33.109 -33.109 -24.329 -24.327 -24.327 -24.321 -24.321
 17 A    18 A    19 A    20 A    21 A    22 A    23 A    24 A                  
-24.297 -24.296 -24.296 -24.292 -24.292 -15.642  -7.597  -7.272
 25 A    26 A    27 A    28 A    29 A    30 A    31 A    32 A                  
 -7.242  -5.508  -5.493  -5.493  -5.489  -5.488  -5.488  -5.474
 33 A    34 A    35 A    36 A    37 A    38 A    39 A    40 A                  
 -5.465  -5.464  -2.432  -2.425  -2.425  -2.408  -2.408  -2.397
 41 A    42 A    43 A    44 A    45 A    46 A    47 A    48 A                  
 -2.393  -2.392  -2.382  -2.382  -1.188  -0.895  -0.838  -0.705
 49 A    50 A    51 A    52 A    53 A    54 A    55 A    56 A                  
 -0.549  -0.540  -0.505  -0.401  -0.399  -0.381  -0.379  -0.364
 57 A    58 A    59 A    60 A    61 A    62 A    63 A    64 A                  
 -- Virtual --                   
 -0.004   0.017   0.044   0.074   0.088   0.091   0.101   0.182
 65 A    66 A    67 A    68 A    69 A    70 A    71 A    72 A                  
  0.209   0.226   0.238   0.282   0.289   0.314   0.320   0.329
 73 A    74 A    75 A    76 A    77 A    78 A    79 A    80 A                  
  0.329   0.361   0.389   0.396   0.471   0.523   0.539   0.562
 81 A    82 A    83 A    84 A    85 A    86 A    87 A    88 A                  
  0.567   0.583   0.586   0.595   0.610   0.612   0.679   0.713
 89 A    90 A    91 A    92 A    93 A    94 A    95 A    96 A                  
  0.806   0.867   0.879   0.908   0.929   0.981   1.066   1.111
 97 A    98 A    99 A   100 A   101 A   102 A   103 A   104 A                  
  1.151   1.304   1.415   1.518   1.539   1.550   1.570   1.579
105 A   106 A   107 A   108 A   109 A   110 A   111 A   112 A                  
  1.639   1.766   1.847   1.909   2.276   2.398   2.419   2.537
113 A   114 A   115 A   116 A   117 A   118 A   119 A   120 A                  
  2.925   4.238   4.251   4.434   4.461   4.472   4.484   4.494
121 A   122 A   123 A   124 A   125 A   126 A   127 A   128 A                  
  4.496   4.503   4.518   4.567   4.641   4.709   4.759   4.868
129 A   130 A   131 A   132 A   133 A   134 A   135 A   136 A                  
  6.507   6.522   6.539   6.542   6.551   6.585   7.497  14.702
137 A   138 A   139 A   140 A   141 A   142 A   143 A   144 A                  
 14.797  14.888  28.857  28.951  29.503  29.515  29.531  29.535
145 A   146 A   147 A   148 A   149 A   150 A   151 A   152 A                  
 29.545  29.568  29.852  29.857  29.863  29.876  29.881  29.883
153 A   154 A   155 A   156 A   157 A   158 A   159 A   160 A                  
 29.885  29.905  29.957  29.981  36.679 130.563 130.571 130.592
161 A   162 A   163 A   164 A   165 A   166 A   167 A   168 A                  
130.595 130.603 130.627 154.258 154.335 166.1101912.1751912.255
169 A   170 A   171 A   172 A   173 A   174 A   175 A   176 A                  

 Beta MOs, Restricted
 -- Occupied --                  
*******-1177.16 -180.90 -180.87 -169.71 -169.71 -169.71 -169.68
  1 A     2 A     3 A     4 A     5 A     6 A     7 A     8 A                  
-169.68 -169.68  -80.06  -37.96  -37.93  -33.15  -33.14  -33.14
  9 A    10 A    11 A    12 A    13 A    14 A    15 A    16 A                  
-33.113 -33.109 -33.109 -24.329 -24.327 -24.327 -24.321 -24.321
 17 A    18 A    19 A    20 A    21 A    22 A    23 A    24 A                  
-24.297 -24.296 -24.296 -24.292 -24.292 -15.642  -7.597  -7.272
 25 A    26 A    27 A    28 A    29 A    30 A    31 A    32 A                  
 -7.242  -5.508  -5.493  -5.493  -5.489  -5.488  -5.488  -5.474
 33 A    34 A    35 A    36 A    37 A    38 A    39 A    40 A                  
 -5.465  -5.464  -2.432  -2.425  -2.425  -2.408  -2.408  -2.397
 41 A    42 A    43 A    44 A    45 A    46 A    47 A    48 A                  
 -2.393  -2.392  -2.382  -2.382  -1.188  -0.895  -0.838  -0.705
 49 A    50 A    51 A    52 A    53 A    54 A    55 A    56 A                  
 -0.549  -0.540  -0.505  -0.401  -0.399  -0.381  -0.379  -0.364
 57 A    58 A    59 A    60 A    61 A    62 A    63 A    64 A                  
 -- Virtual --                   
 -0.004   0.017   0.044   0.074   0.088   0.091   0.101   0.182
 65 A    66 A    67 A    68 A    69 A    70 A    71 A    72 A                  
  0.209   0.226   0.238   0.282   0.289   0.314   0.320   0.329
 73 A    74 A    75 A    76 A    77 A    78 A    79 A    80 A                  
  0.329   0.361   0.389   0.396   0.471   0.523   0.539   0.562
 81 A    82 A    83 A    84 A    85 A    86 A    87 A    88 A                  
  0.567   0.583   0.586   0.595   0.610   0.612   0.679   0.713
 89 A    90 A    91 A    92 A    93 A    94 A    95 A    96 A                  
  0.806   0.867   0.879   0.908   0.929   0.981   1.066   1.111
 97 A    98 A    99 A   100 A   101 A   102 A   103 A   104 A                  
  1.151   1.304   1.415   1.518   1.539   1.550   1.570   1.579
105 A   106 A   107 A   108 A   109 A   110 A   111 A   112 A                  
  1.639   1.766   1.847   1.909   2.276   2.398   2.419   2.537
113 A   114 A   115 A   116 A   117 A   118 A   119 A   120 A                  
  2.925   4.238   4.251   4.434   4.461   4.472   4.484   4.494
121 A   122 A   123 A   124 A   125 A   126 A   127 A   128 A                  
  4.496   4.503   4.518   4.567   4.641   4.709   4.759   4.868
129 A   130 A   131 A   132 A   133 A   134 A   135 A   136 A                  
  6.507   6.522   6.539   6.542   6.551   6.585   7.497  14.702
137 A   138 A   139 A   140 A   141 A   142 A   143 A   144 A                  
 14.797  14.888  28.857  28.951  29.503  29.515  29.531  29.535
145 A   146 A   147 A   148 A   149 A   150 A   151 A   152 A                  
 29.545  29.568  29.852  29.857  29.863  29.876  29.881  29.883
153 A   154 A   155 A   156 A   157 A   158 A   159 A   160 A                  
 29.885  29.905  29.957  29.981  36.679 130.563 130.571 130.592
161 A   162 A   163 A   164 A   165 A   166 A   167 A   168 A                  
130.595 130.603 130.627 154.258 154.335 166.1101912.1751912.255
169 A   170 A   171 A   172 A   173 A   174 A   175 A   176 A                  

 Occupation and symmetry of molecular orbitals

 Point group: C1 (1 irreducible representation).

                           A     All 
 -------------------------------------
 All molecular orbitals:
  - Alpha                  176   176 
  - Beta                   176   176 
 -------------------------------------
 Alpha orbitals:
  - Frozen occupied        42    42  
  - Active occupied        22    22  
  - Active virtual         112   112 
  - Frozen virtual         0     0   
 -------------------------------------
 Beta orbitals:
  - Frozen occupied        42    42  
  - Active occupied        22    22  
  - Active virtual         112   112 
  - Frozen virtual         0     0   
 -------------------------------------

 Import integrals:   CPU 0.00 s  wall 0.00 s

 Import integrals:   CPU 204.35 s  wall 36.10 s

 MP2 amplitudes:   CPU 0.24 s  wall 0.14 s

Running a double precision version
           CCSD T amplitudes will be solved using DIIS.

           Start     Size      MaxIter   EConv     TConv     
           3         7         100       1.00e-07  1.00e-05  
 ------------------------------------------------------------------------------
           Energy (a.u.)   Ediff      Tdiff       Comment
 ------------------------------------------------------------------------------
         -1.4229500e+04                           
     1   -1.4229480e+04   1.97e-02   8.25e-01     
     2   -1.4229506e+04   2.51e-02   1.20e-01     
     3   -1.4229504e+04   1.99e-03   5.40e-02     
     4   -1.4229506e+04   2.65e-03   1.77e-02     Switched to DIIS steps.
     5   -1.4229507e+04   9.06e-04   1.31e-02     
     6   -1.4229507e+04   4.89e-05   2.87e-03     
     7   -1.4229507e+04   6.54e-06   1.52e-03     
     8   -1.4229507e+04   5.71e-06   3.62e-04     
     9   -1.4229507e+04   2.11e-06   2.73e-04     
    10   -1.4229507e+04   4.93e-07   8.69e-05     
    11   -1.4229507e+04   1.46e-07   3.39e-05     
    12   -1.4229507e+04   9.91e-08   1.70e-05     
    13   -1.4229507e+04   2.38e-09   5.25e-06     
 ------------------------------------------------------------------------------
         -1.4229507e+04                           CCSD T converged.

End of double precision
 SCF energy                 = -14228.78953784
 MP2 energy                 = -14229.50010738
 CCSD correlation energy     =     -0.71760101
 CCSD total energy           = -14229.50713885

 CCSD  T1^2 = 0.0151  T2^2 = 0.3004  Leading amplitudes:

 Amplitude    Orbitals with energies
 -0.0348       60 (A) A                  ->    65 (A) A                   
              -0.4012                         -0.0035                     
 -0.0348       60 (A) B                  ->    65 (A) B                   
              -0.4012                         -0.0035                     
 -0.0231       59 (A) A                  ->    65 (A) A                   
              -0.5048                         -0.0035                     
 -0.0231       59 (A) B                  ->    65 (A) B                   
              -0.5048                         -0.0035                     

 Amplitude    Orbitals with energies
 -0.0809       59 (A) A      59 (A) B    ->    65 (A) A      65 (A) B     
              -0.5048       -0.5048           -0.0035       -0.0035       
  0.0809       59 (A) A      59 (A) B    ->    65 (A) B      65 (A) A     
              -0.5048       -0.5048           -0.0035       -0.0035       
  0.0809       59 (A) B      59 (A) A    ->    65 (A) A      65 (A) B     
              -0.5048       -0.5048           -0.0035       -0.0035       
 -0.0809       59 (A) B      59 (A) A    ->    65 (A) B      65 (A) A     
              -0.5048       -0.5048           -0.0035       -0.0035       

 Computing CCSD intemediates for later calculations in double precision
 Finished.

Running a double precision version
           CCSD Lambda amplitudes will be solved using DIIS.
           Start     Size      MaxIter   EConv     LConv     
           3         7         100       1.00e-07  1.00e-05  
 ------------------------------------------------------------------------------
            Enorm      Ldiff       Comment
 ------------------------------------------------------------------------------
     1     5.90e-02   4.42e-02     
     2     1.57e-02   5.64e-03     
     3     6.66e-03   2.12e-03     
     4     3.96e-03   1.26e-03     Switched to DIIS steps.
     5     1.30e-03   7.25e-04     
     6     6.67e-04   2.11e-04     
     7     2.36e-04   5.38e-05     
     8     1.14e-04   1.08e-06     
     9     4.01e-05   4.31e-06     
    10     1.58e-05   2.23e-06     
    11     6.68e-06   5.43e-07     
    12     2.85e-06   2.06e-07     
    13     1.40e-06   2.43e-07     
    14     6.76e-07   6.83e-08     
    15     3.71e-07   7.35e-08     
    16     1.78e-07   2.71e-08     
    17     9.59e-08   1.09e-08     
 ------------------------------------------------------------------------------
                                   CCSD Lambda converged.

 Computing density matrices in double precision...
           Orbital response amplitudes will be solved using DIIS.
           Start     Size      MaxIter   EConv     LConv     
           3         7         100       1.00e-06  1.00e-06  
 ------------------------------------------------------------------------------
            Enorm      Ldiff       Comment
 ------------------------------------------------------------------------------
     1     9.46e-02   1.69e-02     
     2     6.68e-02   9.52e-03     
     3     8.39e-02   2.03e-02     
     4     1.79e-02   2.76e-02     Switched to DIIS steps.
     5     5.17e-03   5.52e-03     
     6     1.27e-03   6.98e-04     
     7     7.52e-04   1.04e-04     
     8     2.04e-04   1.47e-04     
     9     4.91e-05   4.19e-05     
    10     2.24e-05   1.45e-06     
    11     6.14e-06   1.14e-06     
    12     2.23e-06   1.86e-09     
    13     1.52e-06   4.45e-07     
    14     3.81e-07   2.85e-07     
 ------------------------------------------------------------------------------
                                   Orbital response converged.

 Computing density matrices... Done.
 CCSD calculation:   CPU 5578.92 s  wall 953.90 s

 Transferring MO TPDM to AO TPDM
 Transferring g2_o1o1o1o1
 Transferring g2_o1o1o1v1
 Transferring g2_o1o1v1v1
 Transferring g2_o1v1o1v1
 Transferring g2_o1v1v1v1
 Transferring g2_v1v1v1v1
 Adding separable TPDM
 Computing TPDM gradient
 --------------------------------------------------------
 2e gradient
  Atom          X               Y               Z
 --------------------------------------------------------
    1        -72.514852       14.032352       -0.000000  
    2          5.678595      -36.077028       -0.000000  
    3         -5.744309       19.145962        0.000000  
    4         72.580566        2.898714        0.000000  
 --------------------------------------------------------
 --------------------------------------------------------
 Final gradient
  Atom          X               Y               Z
 --------------------------------------------------------
    1        -72.514852       14.032352       -0.000000  
    2          5.678595      -36.077028       -0.000000  
    3         -5.744309       19.145962        0.000000  
    4         72.580566        2.898714        0.000000  
 --------------------------------------------------------
 Analytic gradient from two-electron contribution:   CPU 804.29 s  wall 150.99 s

 Total ccman2 time:   CPU 6595.12 s  wall 1142.99 s


 --------------------------------------------------------------

                    Orbital Energies (a.u.)
 --------------------------------------------------------------

 Alpha MOs
 -- Occupied --
*****************-180.9022-180.8713-169.7091-169.7077-169.7077-169.6777
********-169.6769 -80.0590 -37.9558 -37.9252 -33.1450 -33.1389 -33.1389
-33.1128 -33.1094 -33.1091 -24.3292 -24.3272 -24.3271 -24.3215 -24.3215
-24.2968 -24.2958 -24.2955 -24.2925 -24.2925 -15.6421  -7.5973  -7.2722
 -7.2421  -5.5076  -5.4930  -5.4930  -5.4894  -5.4885  -5.4881  -5.4744
 -5.4651  -5.4644  -2.4317  -2.4248  -2.4248  -2.4081  -2.4081  -2.3973
 -2.3933  -2.3925  -2.3823  -2.3823  -1.1884  -0.8955  -0.8383  -0.7053
 -0.5486  -0.5399  -0.5048  -0.4012  -0.3991  -0.3813  -0.3789  -0.3635
 -- Virtual --
 -0.0035   0.0167   0.0441   0.0741   0.0882   0.0909   0.1014   0.1824
  0.2087   0.2261   0.2375   0.2819   0.2892   0.3135   0.3202   0.3287
  0.3291   0.3609   0.3885   0.3958   0.4713   0.5230   0.5394   0.5616
  0.5671   0.5828   0.5860   0.5954   0.6105   0.6118   0.6794   0.7131
  0.8064   0.8669   0.8793   0.9082   0.9290   0.9811   1.0663   1.1110
  1.1510   1.3043   1.4155   1.5177   1.5392   1.5500   1.5699   1.5787
  1.6391   1.7663   1.8471   1.9094   2.2762   2.3980   2.4194   2.5365
  2.9251   4.2378   4.2509   4.4341   4.4613   4.4718   4.4839   4.4937
  4.4956   4.5031   4.5177   4.5674   4.6406   4.7085   4.7594   4.8675
  6.5069   6.5224   6.5391   6.5423   6.5511   6.5846   7.4968  14.7024
 14.7967  14.8884  28.8567  28.9507  29.5028  29.5148  29.5310  29.5353
 29.5450  29.5682  29.8522  29.8571  29.8634  29.8757  29.8809  29.8830
 29.8852  29.9052  29.9568  29.9814  36.6793 130.5629 130.5713 130.5919
130.5950 130.6027 130.6267 154.2577 154.3345 166.11041912.17471912.2547
 --------------------------------------------------------------

          Ground-State Mulliken Net Atomic Charges

     Atom                 Charge (a.u.)
  ----------------------------------------
      1 I                    -0.165423
      2 P                     0.316621
      3 N                    -0.281498
      4 I                     0.130299
  ----------------------------------------
  Sum of atomic charges =    -0.000000

 -----------------------------------------------------------------
                    Cartesian Multipole Moments
 -----------------------------------------------------------------
    Charge (ESU x 10^10)
                 0.0000
    Dipole Moment (Debye)
         X      -1.0747      Y       1.6972      Z      -0.0000
       Tot       2.0088
    Quadrupole Moments (Debye-Ang)
        XX     -72.5741     XY      -0.7854     YY     -77.5617
        XZ       0.0000     YZ      -0.0000     ZZ     -76.1108
    Octopole Moments (Debye-Ang^2)
       XXX     -27.0364    XXY      -7.7712    XYY       0.7584
       YYY      -9.4089    XXZ       0.0000    XYZ      -0.0000
       YYZ      -0.0000    XZZ      -0.9882    YZZ      -2.2549
       ZZZ      -0.0000
    Hexadecapole Moments (Debye-Ang^3)
      XXXX   -2313.4478   XXXY     -33.8174   XXYY    -452.0456
      XYYY      -5.0031   YYYY    -185.2812   XXXZ       0.0000
      XXYZ      -0.0000   XYYZ      -0.0000   YYYZ      -0.0000
      XXZZ    -445.0731   XYZZ      -1.5164   YYZZ     -47.6149
      XZZZ       0.0000   YZZZ      -0.0000   ZZZZ    -107.6763
 -----------------------------------------------------------------
 DrvMan completing analytic gradient of the correlated energy
 Correlated dipole moment
            1
    1  -0.4228076
    2   0.6677339
    3  -0.0000000
 Energy read as -14229.507138849
 Full Analytical Gradient: (in a.u., or Hartree/Bohr)
             1             2             3             4
    1    0.00005874    0.00017242   -0.00057710    0.00034594
    2   -0.00001677    0.00040225   -0.00036084   -0.00002465
    3    0.00000000   -0.00000000    0.00000000   -0.00000000
 Gradient time:  CPU 0.76 s  wall 0.77 s
 ----------------------------------------------------------------
             Standard Nuclear Orientation (Angstroms)
    I     Atom           X                Y                Z
 ----------------------------------------------------------------
    1      I       2.6161141696    -0.1206323300    -0.0000000000
    2      P       0.3336037184     0.8886938816     0.0000000000
    3      N      -0.5628761913    -0.4129596418     0.0000000000
    4      I      -2.6361881779    -0.0762108914    -0.0000000000
 ----------------------------------------------------------------
 Nuclear Repulsion Energy =   776.4134517904 hartrees
 There are       64 alpha and       64 beta electrons

                       Distance Matrix (Angstroms)
             I (  1)   P (  2)   N (  3)
   P (  2)  2.495715
   N (  3)  3.192403  1.580499
   I (  4)  5.252490  3.122612  2.100481

 Requested basis set is 6-311++G(d,p)
 There are 67 shells and 176 basis functions
 A cutoff of  1.0D-14 yielded   1703 shell pairs
 There are     12523 function pairs (     14299 Cartesian)
 Smallest overlap matrix eigenvalue = 2.39E-03
 Guess MOs from SCF MO coefficient file

 -----------------------------------------------------------------------
  General SCF calculation program by
  Eric Jon Sundstrom, Paul Horn, Yuezhi Mao, Dmitri Zuev, Alec White,
  David Stuck, Shaama M.S., Shane Yost, Joonho Lee, David Small,
  Daniel Levine, Susi Lehtola, Hugh Burton, Evgeny Epifanovsky
 -----------------------------------------------------------------------
 Hartree-Fock
 using 6 threads for integral computing
 -------------------------------------------------------
 OpenMP Integral computing Module                
 Release: version 2.0, May 2017, Q-Chem Inc. Pleasanton 
 -------------------------------------------------------
 A restricted SCF calculation will be
 performed using DIIS
 SCF converges when DIIS error is below 1.0e-08
 ---------------------------------------
  Cycle       Energy         DIIS error
 ---------------------------------------
    1  -14228.7896243086      1.43e-05  
    2  -14228.7896252238      5.63e-06  
    3  -14228.7896253319      3.74e-06  
    4  -14228.7896253958      8.47e-07  
    5  -14228.7896254024      2.53e-07  
    6  -14228.7896254033      1.32e-07  
    7  -14228.7896254038      6.10e-08  
    8  -14228.7896254039      3.06e-08  
    9  -14228.7896254040      9.56e-09  Convergence criterion met
 ---------------------------------------
 SCF time:   CPU 12.43s  wall 3.00s 
 SCF   energy in the final basis set =   -14228.7896254040
 Total energy in the final basis set =   -14228.7896254040


 ------------------------------------------------------------------------------

   CCMAN2: suite of methods based on coupled cluster
           and equation of motion theories.

   Components:
   * libvmm-1.3-trunk
     by Evgeny Epifanovsky, Ilya Kaliman.
   * libtensor-2.5-trunk
     by Evgeny Epifanovsky, Michael Wormit, Dmitry Zuev, Sam Manzer, 
        Ilya Kaliman.
   * libcc-2.5-trunk
     by Evgeny Epifanovsky, Arik Landau, Tomasz Kus, Kirill Khistyaev, 
        Dmitry Zuev, Prashant Manohar, Xintian Feng, Anna Krylov, 
        Matthew Goldey, Alec White, Thomas Jagau, Kaushik Nanda, 
        Anastasia Gunina, Alexander Kunitsa, Joonho Lee.

   CCMAN original authors:
   Anna I. Krylov, C. David Sherrill, Steven R. Gwaltney,
   Edward F. C. Byrd (2000)
   Sergey V. Levchenko, Lyudmila V. Slipchenko, Tao Wang,
   Ana-Maria C. Cristian (2003)
   Piotr A. Pieniazek, C. Melania Oana, Evgeny Epifanovsky (2007)
   Prashant Manohar (2009)

 ------------------------------------------------------------------------------


 Allocating and initializing 30808MB of RAM...
 Calculation will run on 6 cores.


 Alpha MOs, Restricted
 -- Occupied --                  
*******-1177.16 -180.90 -180.87 -169.71 -169.71 -169.71 -169.68
  1 A     2 A     3 A     4 A     5 A     6 A     7 A     8 A                  
-169.68 -169.68  -80.06  -37.96  -37.93  -33.15  -33.14  -33.14
  9 A    10 A    11 A    12 A    13 A    14 A    15 A    16 A                  
-33.113 -33.109 -33.109 -24.329 -24.327 -24.327 -24.322 -24.322
 17 A    18 A    19 A    20 A    21 A    22 A    23 A    24 A                  
-24.297 -24.296 -24.295 -24.292 -24.292 -15.642  -7.597  -7.272
 25 A    26 A    27 A    28 A    29 A    30 A    31 A    32 A                  
 -7.242  -5.508  -5.493  -5.493  -5.489  -5.488  -5.488  -5.474
 33 A    34 A    35 A    36 A    37 A    38 A    39 A    40 A                  
 -5.465  -5.464  -2.432  -2.425  -2.425  -2.408  -2.408  -2.397
 41 A    42 A    43 A    44 A    45 A    46 A    47 A    48 A                  
 -2.393  -2.392  -2.382  -2.382  -1.189  -0.895  -0.838  -0.705
 49 A    50 A    51 A    52 A    53 A    54 A    55 A    56 A                  
 -0.549  -0.540  -0.505  -0.401  -0.399  -0.381  -0.379  -0.364
 57 A    58 A    59 A    60 A    61 A    62 A    63 A    64 A                  
 -- Virtual --                   
 -0.003   0.017   0.044   0.074   0.088   0.091   0.101   0.183
 65 A    66 A    67 A    68 A    69 A    70 A    71 A    72 A                  
  0.209   0.226   0.238   0.282   0.289   0.314   0.320   0.329
 73 A    74 A    75 A    76 A    77 A    78 A    79 A    80 A                  
  0.329   0.361   0.389   0.396   0.471   0.523   0.539   0.562
 81 A    82 A    83 A    84 A    85 A    86 A    87 A    88 A                  
  0.567   0.583   0.586   0.595   0.610   0.612   0.679   0.713
 89 A    90 A    91 A    92 A    93 A    94 A    95 A    96 A                  
  0.807   0.867   0.880   0.908   0.929   0.981   1.066   1.111
 97 A    98 A    99 A   100 A   101 A   102 A   103 A   104 A                  
  1.151   1.306   1.415   1.518   1.539   1.550   1.570   1.579
105 A   106 A   107 A   108 A   109 A   110 A   111 A   112 A                  
  1.639   1.766   1.847   1.909   2.276   2.398   2.420   2.536
113 A   114 A   115 A   116 A   117 A   118 A   119 A   120 A                  
  2.926   4.238   4.251   4.435   4.461   4.472   4.484   4.494
121 A   122 A   123 A   124 A   125 A   126 A   127 A   128 A                  
  4.496   4.503   4.518   4.568   4.641   4.709   4.759   4.867
129 A   130 A   131 A   132 A   133 A   134 A   135 A   136 A                  
  6.507   6.522   6.539   6.542   6.551   6.585   7.498  14.703
137 A   138 A   139 A   140 A   141 A   142 A   143 A   144 A                  
 14.797  14.890  28.857  28.951  29.503  29.515  29.531  29.535
145 A   146 A   147 A   148 A   149 A   150 A   151 A   152 A                  
 29.545  29.568  29.852  29.857  29.863  29.876  29.881  29.883
153 A   154 A   155 A   156 A   157 A   158 A   159 A   160 A                  
 29.885  29.905  29.957  29.981  36.680 130.563 130.571 130.592
161 A   162 A   163 A   164 A   165 A   166 A   167 A   168 A                  
130.595 130.603 130.627 154.258 154.334 166.1121912.1751912.255
169 A   170 A   171 A   172 A   173 A   174 A   175 A   176 A                  

 Beta MOs, Restricted
 -- Occupied --                  
*******-1177.16 -180.90 -180.87 -169.71 -169.71 -169.71 -169.68
  1 A     2 A     3 A     4 A     5 A     6 A     7 A     8 A                  
-169.68 -169.68  -80.06  -37.96  -37.93  -33.15  -33.14  -33.14
  9 A    10 A    11 A    12 A    13 A    14 A    15 A    16 A                  
-33.113 -33.109 -33.109 -24.329 -24.327 -24.327 -24.322 -24.322
 17 A    18 A    19 A    20 A    21 A    22 A    23 A    24 A                  
-24.297 -24.296 -24.295 -24.292 -24.292 -15.642  -7.597  -7.272
 25 A    26 A    27 A    28 A    29 A    30 A    31 A    32 A                  
 -7.242  -5.508  -5.493  -5.493  -5.489  -5.488  -5.488  -5.474
 33 A    34 A    35 A    36 A    37 A    38 A    39 A    40 A                  
 -5.465  -5.464  -2.432  -2.425  -2.425  -2.408  -2.408  -2.397
 41 A    42 A    43 A    44 A    45 A    46 A    47 A    48 A                  
 -2.393  -2.392  -2.382  -2.382  -1.189  -0.895  -0.838  -0.705
 49 A    50 A    51 A    52 A    53 A    54 A    55 A    56 A                  
 -0.549  -0.540  -0.505  -0.401  -0.399  -0.381  -0.379  -0.364
 57 A    58 A    59 A    60 A    61 A    62 A    63 A    64 A                  
 -- Virtual --                   
 -0.003   0.017   0.044   0.074   0.088   0.091   0.101   0.183
 65 A    66 A    67 A    68 A    69 A    70 A    71 A    72 A                  
  0.209   0.226   0.238   0.282   0.289   0.314   0.320   0.329
 73 A    74 A    75 A    76 A    77 A    78 A    79 A    80 A                  
  0.329   0.361   0.389   0.396   0.471   0.523   0.539   0.562
 81 A    82 A    83 A    84 A    85 A    86 A    87 A    88 A                  
  0.567   0.583   0.586   0.595   0.610   0.612   0.679   0.713
 89 A    90 A    91 A    92 A    93 A    94 A    95 A    96 A                  
  0.807   0.867   0.880   0.908   0.929   0.981   1.066   1.111
 97 A    98 A    99 A   100 A   101 A   102 A   103 A   104 A                  
  1.151   1.306   1.415   1.518   1.539   1.550   1.570   1.579
105 A   106 A   107 A   108 A   109 A   110 A   111 A   112 A                  
  1.639   1.766   1.847   1.909   2.276   2.398   2.420   2.536
113 A   114 A   115 A   116 A   117 A   118 A   119 A   120 A                  
  2.926   4.238   4.251   4.435   4.461   4.472   4.484   4.494
121 A   122 A   123 A   124 A   125 A   126 A   127 A   128 A                  
  4.496   4.503   4.518   4.568   4.641   4.709   4.759   4.867
129 A   130 A   131 A   132 A   133 A   134 A   135 A   136 A                  
  6.507   6.522   6.539   6.542   6.551   6.585   7.498  14.703
137 A   138 A   139 A   140 A   141 A   142 A   143 A   144 A                  
 14.797  14.890  28.857  28.951  29.503  29.515  29.531  29.535
145 A   146 A   147 A   148 A   149 A   150 A   151 A   152 A                  
 29.545  29.568  29.852  29.857  29.863  29.876  29.881  29.883
153 A   154 A   155 A   156 A   157 A   158 A   159 A   160 A                  
 29.885  29.905  29.957  29.981  36.680 130.563 130.571 130.592
161 A   162 A   163 A   164 A   165 A   166 A   167 A   168 A                  
130.595 130.603 130.627 154.258 154.334 166.1121912.1751912.255
169 A   170 A   171 A   172 A   173 A   174 A   175 A   176 A                  

 Occupation and symmetry of molecular orbitals

 Point group: C1 (1 irreducible representation).

                           A     All 
 -------------------------------------
 All molecular orbitals:
  - Alpha                  176   176 
  - Beta                   176   176 
 -------------------------------------
 Alpha orbitals:
  - Frozen occupied        42    42  
  - Active occupied        22    22  
  - Active virtual         112   112 
  - Frozen virtual         0     0   
 -------------------------------------
 Beta orbitals:
  - Frozen occupied        42    42  
  - Active occupied        22    22  
  - Active virtual         112   112 
  - Frozen virtual         0     0   
 -------------------------------------

 Import integrals:   CPU 0.00 s  wall 0.00 s

 Import integrals:   CPU 201.20 s  wall 35.41 s

 MP2 amplitudes:   CPU 0.23 s  wall 0.13 s

Running a double precision version
           CCSD T amplitudes will be solved using DIIS.

           Start     Size      MaxIter   EConv     TConv     
           3         7         100       1.00e-07  1.00e-05  
 ------------------------------------------------------------------------------
           Energy (a.u.)   Ediff      Tdiff       Comment
 ------------------------------------------------------------------------------
         -1.4229500e+04                           
     1   -1.4229480e+04   1.97e-02   8.25e-01     
     2   -1.4229505e+04   2.51e-02   1.20e-01     
     3   -1.4229504e+04   1.98e-03   5.39e-02     
     4   -1.4229506e+04   2.65e-03   1.77e-02     Switched to DIIS steps.
     5   -1.4229507e+04   9.04e-04   1.31e-02     
     6   -1.4229507e+04   4.88e-05   2.86e-03     
     7   -1.4229507e+04   6.55e-06   1.52e-03     
     8   -1.4229507e+04   5.69e-06   3.62e-04     
     9   -1.4229507e+04   2.12e-06   2.73e-04     
    10   -1.4229507e+04   4.92e-07   8.68e-05     
    11   -1.4229507e+04   1.46e-07   3.38e-05     
    12   -1.4229507e+04   9.95e-08   1.69e-05     
    13   -1.4229507e+04   2.72e-09   5.22e-06     
 ------------------------------------------------------------------------------
         -1.4229507e+04                           CCSD T converged.

End of double precision
 SCF energy                 = -14228.78962540
 MP2 energy                 = -14229.50006984
 CCSD correlation energy     =     -0.71751358
 CCSD total energy           = -14229.50713899

 CCSD  T1^2 = 0.0151  T2^2 = 0.3002  Leading amplitudes:

 Amplitude    Orbitals with energies
 -0.0348       60 (A) A                  ->    65 (A) A                   
              -0.4012                         -0.0033                     
 -0.0348       60 (A) B                  ->    65 (A) B                   
              -0.4012                         -0.0033                     
  0.0232       59 (A) A                  ->    65 (A) A                   
              -0.5050                         -0.0033                     
  0.0232       59 (A) B                  ->    65 (A) B                   
              -0.5050                         -0.0033                     

 Amplitude    Orbitals with energies
 -0.0808       59 (A) A      59 (A) B    ->    65 (A) A      65 (A) B     
              -0.5050       -0.5050           -0.0033       -0.0033       
  0.0808       59 (A) A      59 (A) B    ->    65 (A) B      65 (A) A     
              -0.5050       -0.5050           -0.0033       -0.0033       
  0.0808       59 (A) B      59 (A) A    ->    65 (A) A      65 (A) B     
              -0.5050       -0.5050           -0.0033       -0.0033       
 -0.0808       59 (A) B      59 (A) A    ->    65 (A) B      65 (A) A     
              -0.5050       -0.5050           -0.0033       -0.0033       

 Computing CCSD intemediates for later calculations in double precision
 Finished.

Running a double precision version
           CCSD Lambda amplitudes will be solved using DIIS.
           Start     Size      MaxIter   EConv     LConv     
           3         7         100       1.00e-07  1.00e-05  
 ------------------------------------------------------------------------------
            Enorm      Ldiff       Comment
 ------------------------------------------------------------------------------
     1     5.89e-02   4.42e-02     
     2     1.56e-02   5.64e-03     
     3     6.65e-03   2.11e-03     
     4     3.95e-03   1.26e-03     Switched to DIIS steps.
     5     1.30e-03   7.23e-04     
     6     6.66e-04   2.10e-04     
     7     2.36e-04   5.35e-05     
     8     1.14e-04   1.08e-06     
     9     4.00e-05   4.31e-06     
    10     1.58e-05   2.23e-06     
    11     6.69e-06   5.42e-07     
    12     2.87e-06   2.05e-07     
    13     1.41e-06   2.44e-07     
    14     6.82e-07   6.86e-08     
    15     3.74e-07   7.38e-08     
    16     1.80e-07   2.71e-08     
    17     9.70e-08   1.08e-08     
 ------------------------------------------------------------------------------
                                   CCSD Lambda converged.

 Computing density matrices in double precision...
           Orbital response amplitudes will be solved using DIIS.
           Start     Size      MaxIter   EConv     LConv     
           3         7         100       1.00e-06  1.00e-06  
 ------------------------------------------------------------------------------
            Enorm      Ldiff       Comment
 ------------------------------------------------------------------------------
     1     9.45e-02   1.70e-02     
     2     6.66e-02   9.50e-03     
     3     8.37e-02   2.02e-02     
     4     1.78e-02   2.75e-02     Switched to DIIS steps.
     5     5.15e-03   5.49e-03     
     6     1.26e-03   6.97e-04     
     7     7.47e-04   1.04e-04     
     8     2.03e-04   1.46e-04     
     9     4.90e-05   4.16e-05     
    10     2.24e-05   1.39e-06     
    11     6.15e-06   1.15e-06     
    12     2.24e-06   5.77e-09     
    13     1.53e-06   4.44e-07     
    14     3.83e-07   2.86e-07     
 ------------------------------------------------------------------------------
                                   Orbital response converged.

 Computing density matrices... Done.
 CCSD calculation:   CPU 5579.28 s  wall 954.03 s

 Transferring MO TPDM to AO TPDM
 Transferring g2_o1o1o1o1
 Transferring g2_o1o1o1v1
 Transferring g2_o1o1v1v1
 Transferring g2_o1v1o1v1
 Transferring g2_o1v1v1v1
 Transferring g2_v1v1v1v1
 Adding separable TPDM
 Computing TPDM gradient
 --------------------------------------------------------
 2e gradient
  Atom          X               Y               Z
 --------------------------------------------------------
    1        -72.515427       14.034366       -0.000000  
    2          5.673278      -36.094891       -0.000000  
    3         -5.735014       19.146960        0.000000  
    4         72.577163        2.913565        0.000000  
 --------------------------------------------------------
 --------------------------------------------------------
 Final gradient
  Atom          X               Y               Z
 --------------------------------------------------------
    1        -72.515427       14.034366       -0.000000  
    2          5.673278      -36.094891       -0.000000  
    3         -5.735014       19.146960        0.000000  
    4         72.577163        2.913565        0.000000  
 --------------------------------------------------------
 Analytic gradient from two-electron contribution:   CPU 804.24 s  wall 150.97 s

 Total ccman2 time:   CPU 6592.68 s  wall 1142.45 s


 --------------------------------------------------------------

                    Orbital Energies (a.u.)
 --------------------------------------------------------------

 Alpha MOs
 -- Occupied --
*****************-180.9023-180.8712-169.7091-169.7078-169.7078-169.6776
********-169.6768 -80.0588 -37.9559 -37.9251 -33.1451 -33.1390 -33.1390
-33.1127 -33.1093 -33.1090 -24.3293 -24.3273 -24.3272 -24.3215 -24.3215
-24.2967 -24.2957 -24.2954 -24.2924 -24.2924 -15.6419  -7.5972  -7.2723
 -7.2420  -5.5077  -5.4931  -5.4931  -5.4893  -5.4884  -5.4880  -5.4743
 -5.4650  -5.4643  -2.4317  -2.4249  -2.4249  -2.4081  -2.4081  -2.3972
 -2.3932  -2.3924  -2.3822  -2.3822  -1.1888  -0.8954  -0.8383  -0.7052
 -0.5486  -0.5400  -0.5050  -0.4012  -0.3990  -0.3812  -0.3789  -0.3636
 -- Virtual --
 -0.0033   0.0165   0.0441   0.0742   0.0882   0.0909   0.1014   0.1825
  0.2088   0.2261   0.2376   0.2819   0.2892   0.3135   0.3202   0.3286
  0.3291   0.3610   0.3886   0.3958   0.4715   0.5231   0.5395   0.5616
  0.5670   0.5828   0.5861   0.5953   0.6105   0.6118   0.6793   0.7131
  0.8068   0.8669   0.8797   0.9082   0.9292   0.9809   1.0661   1.1110
  1.1510   1.3059   1.4154   1.5176   1.5392   1.5500   1.5699   1.5787
  1.6393   1.7664   1.8469   1.9094   2.2761   2.3982   2.4201   2.5364
  2.9265   4.2379   4.2510   4.4355   4.4613   4.4718   4.4839   4.4938
  4.4957   4.5031   4.5176   4.5677   4.6407   4.7086   4.7593   4.8674
  6.5068   6.5223   6.5391   6.5422   6.5511   6.5846   7.4978  14.7025
 14.7969  14.8897  28.8567  28.9506  29.5027  29.5147  29.5309  29.5353
 29.5451  29.5683  29.8522  29.8570  29.8633  29.8756  29.8810  29.8830
 29.8852  29.9053  29.9568  29.9814  36.6795 130.5628 130.5712 130.5918
130.5951 130.6028 130.6268 154.2577 154.3344 166.11171912.17471912.2546
 --------------------------------------------------------------

          Ground-State Mulliken Net Atomic Charges

     Atom                 Charge (a.u.)
  ----------------------------------------
      1 I                    -0.165702
      2 P                     0.316697
      3 N                    -0.281299
      4 I                     0.130304
  ----------------------------------------
  Sum of atomic charges =     0.000000

 -----------------------------------------------------------------
                    Cartesian Multipole Moments
 -----------------------------------------------------------------
    Charge (ESU x 10^10)
                 0.0000
    Dipole Moment (Debye)
         X      -1.0808      Y       1.6968      Z      -0.0000
       Tot       2.0118
    Quadrupole Moments (Debye-Ang)
        XX     -72.5748     XY      -0.7833     YY     -77.5593
        XZ       0.0000     YZ      -0.0000     ZZ     -76.1080
    Octopole Moments (Debye-Ang^2)
       XXX     -27.1370    XXY      -7.7824    XYY       0.7462
       YYY      -9.4295    XXZ       0.0000    XYZ      -0.0000
       YYZ      -0.0000    XZZ      -0.9965    YZZ      -2.2579
       ZZZ      -0.0000
    Hexadecapole Moments (Debye-Ang^3)
      XXXX   -2313.4239   XXXY     -33.7542   XXYY    -452.0398
      XYYY      -4.9876   YYYY    -185.2538   XXXZ       0.0000
      XXYZ      -0.0000   XYYZ      -0.0000   YYYZ      -0.0000
      XXZZ    -445.0735   XYZZ      -1.5099   YYZZ     -47.6066
      XZZZ       0.0000   YZZZ      -0.0000   ZZZZ    -107.6687
 -----------------------------------------------------------------
 DrvMan completing analytic gradient of the correlated energy
 Correlated dipole moment
            1
    1  -0.4252373
    2   0.6675840
    3  -0.0000000
 Energy read as -14229.507138986
 Full Analytical Gradient: (in a.u., or Hartree/Bohr)
             1             2             3             4
    1   -0.00000791   -0.00041483    0.00029660    0.00012614
    2   -0.00001100   -0.00049833    0.00050062    0.00000871
    3    0.00000000   -0.00000000    0.00000000   -0.00000000
 Gradient time:  CPU 0.72 s  wall 0.74 s
 ----------------------------------------------------------------
             Standard Nuclear Orientation (Angstroms)
    I     Atom           X                Y                Z
 ----------------------------------------------------------------
    1      I       2.6161141696    -0.1206323300    -0.0000000000
    2      P       0.3336037184     0.8886938816     0.0000000000
    3      N      -0.5628761913    -0.4149596418     0.0000000000
    4      I      -2.6361881779    -0.0762108914    -0.0000000000
 ----------------------------------------------------------------
 Nuclear Repulsion Energy =   776.3589963064 hartrees
 There are       64 alpha and       64 beta electrons

                       Distance Matrix (Angstroms)
             I (  1)   P (  2)   N (  3)
   P (  2)  2.495715
   N (  3)  3.192586  1.582147
   I (  4)  5.252490  3.122612  2.100803

 Requested basis set is 6-311++G(d,p)
 There are 67 shells and 176 basis functions
 A cutoff of  1.0D-14 yielded   1703 shell pairs
 There are     12523 function pairs (     14299 Cartesian)
 Smallest overlap matrix eigenvalue = 2.39E-03
 Guess MOs from SCF MO coefficient file

 -----------------------------------------------------------------------
  General SCF calculation program by
  Eric Jon Sundstrom, Paul Horn, Yuezhi Mao, Dmitri Zuev, Alec White,
  David Stuck, Shaama M.S., Shane Yost, Joonho Lee, David Small,
  Daniel Levine, Susi Lehtola, Hugh Burton, Evgeny Epifanovsky
 -----------------------------------------------------------------------
 Hartree-Fock
 using 6 threads for integral computing
 -------------------------------------------------------
 OpenMP Integral computing Module                
 Release: version 2.0, May 2017, Q-Chem Inc. Pleasanton 
 -------------------------------------------------------
 A restricted SCF calculation will be
 performed using DIIS
 SCF converges when DIIS error is below 1.0e-08
 ---------------------------------------
  Cycle       Energy         DIIS error
 ---------------------------------------
    1  -14228.7894805833      1.82e-05  
    2  -14228.7894820971      1.00e-05  
    3  -14228.7894824483      4.94e-06  
    4  -14228.7894825889      1.09e-06  
    5  -14228.7894826040      3.63e-07  
    6  -14228.7894826060      1.43e-07  
    7  -14228.7894826062      5.76e-08  
    8  -14228.7894826062      2.19e-08  
    9  -14228.7894826063      8.46e-09  Convergence criterion met
 ---------------------------------------
 SCF time:   CPU 12.47s  wall 3.00s 
 SCF   energy in the final basis set =   -14228.7894826063
 Total energy in the final basis set =   -14228.7894826063


 ------------------------------------------------------------------------------

   CCMAN2: suite of methods based on coupled cluster
           and equation of motion theories.

   Components:
   * libvmm-1.3-trunk
     by Evgeny Epifanovsky, Ilya Kaliman.
   * libtensor-2.5-trunk
     by Evgeny Epifanovsky, Michael Wormit, Dmitry Zuev, Sam Manzer, 
        Ilya Kaliman.
   * libcc-2.5-trunk
     by Evgeny Epifanovsky, Arik Landau, Tomasz Kus, Kirill Khistyaev, 
        Dmitry Zuev, Prashant Manohar, Xintian Feng, Anna Krylov, 
        Matthew Goldey, Alec White, Thomas Jagau, Kaushik Nanda, 
        Anastasia Gunina, Alexander Kunitsa, Joonho Lee.

   CCMAN original authors:
   Anna I. Krylov, C. David Sherrill, Steven R. Gwaltney,
   Edward F. C. Byrd (2000)
   Sergey V. Levchenko, Lyudmila V. Slipchenko, Tao Wang,
   Ana-Maria C. Cristian (2003)
   Piotr A. Pieniazek, C. Melania Oana, Evgeny Epifanovsky (2007)
   Prashant Manohar (2009)

 ------------------------------------------------------------------------------


 Allocating and initializing 30808MB of RAM...
 Calculation will run on 6 cores.


 Alpha MOs, Restricted
 -- Occupied --                  
*******-1177.16 -180.90 -180.87 -169.71 -169.71 -169.71 -169.68
  1 A     2 A     3 A     4 A     5 A     6 A     7 A     8 A                  
-169.68 -169.68  -80.06  -37.96  -37.93  -33.14  -33.14  -33.14
  9 A    10 A    11 A    12 A    13 A    14 A    15 A    16 A                  
-33.113 -33.109 -33.109 -24.329 -24.327 -24.327 -24.321 -24.321
 17 A    18 A    19 A    20 A    21 A    22 A    23 A    24 A                  
-24.297 -24.296 -24.296 -24.292 -24.292 -15.642  -7.597  -7.272
 25 A    26 A    27 A    28 A    29 A    30 A    31 A    32 A                  
 -7.242  -5.508  -5.493  -5.493  -5.489  -5.489  -5.488  -5.474
 33 A    34 A    35 A    36 A    37 A    38 A    39 A    40 A                  
 -5.465  -5.464  -2.432  -2.425  -2.425  -2.408  -2.408  -2.397
 41 A    42 A    43 A    44 A    45 A    46 A    47 A    48 A                  
 -2.393  -2.392  -2.382  -2.382  -1.188  -0.895  -0.838  -0.705
 49 A    50 A    51 A    52 A    53 A    54 A    55 A    56 A                  
 -0.548  -0.540  -0.505  -0.401  -0.399  -0.381  -0.379  -0.364
 57 A    58 A    59 A    60 A    61 A    62 A    63 A    64 A                  
 -- Virtual --                   
 -0.004   0.017   0.044   0.074   0.088   0.091   0.101   0.182
 65 A    66 A    67 A    68 A    69 A    70 A    71 A    72 A                  
  0.209   0.226   0.238   0.282   0.289   0.314   0.320   0.329
 73 A    74 A    75 A    76 A    77 A    78 A    79 A    80 A                  
  0.329   0.361   0.388   0.396   0.471   0.523   0.539   0.562
 81 A    82 A    83 A    84 A    85 A    86 A    87 A    88 A                  
  0.567   0.583   0.586   0.595   0.610   0.612   0.679   0.713
 89 A    90 A    91 A    92 A    93 A    94 A    95 A    96 A                  
  0.806   0.867   0.879   0.908   0.929   0.981   1.066   1.111
 97 A    98 A    99 A   100 A   101 A   102 A   103 A   104 A                  
  1.151   1.304   1.416   1.518   1.539   1.550   1.570   1.579
105 A   106 A   107 A   108 A   109 A   110 A   111 A   112 A                  
  1.639   1.766   1.847   1.909   2.276   2.398   2.419   2.536
113 A   114 A   115 A   116 A   117 A   118 A   119 A   120 A                  
  2.925   4.238   4.251   4.434   4.461   4.472   4.484   4.494
121 A   122 A   123 A   124 A   125 A   126 A   127 A   128 A                  
  4.496   4.503   4.518   4.567   4.641   4.709   4.759   4.867
129 A   130 A   131 A   132 A   133 A   134 A   135 A   136 A                  
  6.507   6.522   6.539   6.542   6.551   6.585   7.497  14.702
137 A   138 A   139 A   140 A   141 A   142 A   143 A   144 A                  
 14.797  14.888  28.857  28.950  29.503  29.515  29.531  29.535
145 A   146 A   147 A   148 A   149 A   150 A   151 A   152 A                  
 29.545  29.568  29.852  29.857  29.863  29.876  29.881  29.883
153 A   154 A   155 A   156 A   157 A   158 A   159 A   160 A                  
 29.885  29.905  29.957  29.981  36.679 130.563 130.571 130.592
161 A   162 A   163 A   164 A   165 A   166 A   167 A   168 A                  
130.595 130.603 130.627 154.258 154.334 166.1101912.1751912.255
169 A   170 A   171 A   172 A   173 A   174 A   175 A   176 A                  

 Beta MOs, Restricted
 -- Occupied --                  
*******-1177.16 -180.90 -180.87 -169.71 -169.71 -169.71 -169.68
  1 A     2 A     3 A     4 A     5 A     6 A     7 A     8 A                  
-169.68 -169.68  -80.06  -37.96  -37.93  -33.14  -33.14  -33.14
  9 A    10 A    11 A    12 A    13 A    14 A    15 A    16 A                  
-33.113 -33.109 -33.109 -24.329 -24.327 -24.327 -24.321 -24.321
 17 A    18 A    19 A    20 A    21 A    22 A    23 A    24 A                  
-24.297 -24.296 -24.296 -24.292 -24.292 -15.642  -7.597  -7.272
 25 A    26 A    27 A    28 A    29 A    30 A    31 A    32 A                  
 -7.242  -5.508  -5.493  -5.493  -5.489  -5.489  -5.488  -5.474
 33 A    34 A    35 A    36 A    37 A    38 A    39 A    40 A                  
 -5.465  -5.464  -2.432  -2.425  -2.425  -2.408  -2.408  -2.397
 41 A    42 A    43 A    44 A    45 A    46 A    47 A    48 A                  
 -2.393  -2.392  -2.382  -2.382  -1.188  -0.895  -0.838  -0.705
 49 A    50 A    51 A    52 A    53 A    54 A    55 A    56 A                  
 -0.548  -0.540  -0.505  -0.401  -0.399  -0.381  -0.379  -0.364
 57 A    58 A    59 A    60 A    61 A    62 A    63 A    64 A                  
 -- Virtual --                   
 -0.004   0.017   0.044   0.074   0.088   0.091   0.101   0.182
 65 A    66 A    67 A    68 A    69 A    70 A    71 A    72 A                  
  0.209   0.226   0.238   0.282   0.289   0.314   0.320   0.329
 73 A    74 A    75 A    76 A    77 A    78 A    79 A    80 A                  
  0.329   0.361   0.388   0.396   0.471   0.523   0.539   0.562
 81 A    82 A    83 A    84 A    85 A    86 A    87 A    88 A                  
  0.567   0.583   0.586   0.595   0.610   0.612   0.679   0.713
 89 A    90 A    91 A    92 A    93 A    94 A    95 A    96 A                  
  0.806   0.867   0.879   0.908   0.929   0.981   1.066   1.111
 97 A    98 A    99 A   100 A   101 A   102 A   103 A   104 A                  
  1.151   1.304   1.416   1.518   1.539   1.550   1.570   1.579
105 A   106 A   107 A   108 A   109 A   110 A   111 A   112 A                  
  1.639   1.766   1.847   1.909   2.276   2.398   2.419   2.536
113 A   114 A   115 A   116 A   117 A   118 A   119 A   120 A                  
  2.925   4.238   4.251   4.434   4.461   4.472   4.484   4.494
121 A   122 A   123 A   124 A   125 A   126 A   127 A   128 A                  
  4.496   4.503   4.518   4.567   4.641   4.709   4.759   4.867
129 A   130 A   131 A   132 A   133 A   134 A   135 A   136 A                  
  6.507   6.522   6.539   6.542   6.551   6.585   7.497  14.702
137 A   138 A   139 A   140 A   141 A   142 A   143 A   144 A                  
 14.797  14.888  28.857  28.950  29.503  29.515  29.531  29.535
145 A   146 A   147 A   148 A   149 A   150 A   151 A   152 A                  
 29.545  29.568  29.852  29.857  29.863  29.876  29.881  29.883
153 A   154 A   155 A   156 A   157 A   158 A   159 A   160 A                  
 29.885  29.905  29.957  29.981  36.679 130.563 130.571 130.592
161 A   162 A   163 A   164 A   165 A   166 A   167 A   168 A                  
130.595 130.603 130.627 154.258 154.334 166.1101912.1751912.255
169 A   170 A   171 A   172 A   173 A   174 A   175 A   176 A                  

 Occupation and symmetry of molecular orbitals

 Point group: C1 (1 irreducible representation).

                           A     All 
 -------------------------------------
 All molecular orbitals:
  - Alpha                  176   176 
  - Beta                   176   176 
 -------------------------------------
 Alpha orbitals:
  - Frozen occupied        42    42  
  - Active occupied        22    22  
  - Active virtual         112   112 
  - Frozen virtual         0     0   
 -------------------------------------
 Beta orbitals:
  - Frozen occupied        42    42  
  - Active occupied        22    22  
  - Active virtual         112   112 
  - Frozen virtual         0     0   
 -------------------------------------

 Import integrals:   CPU 0.00 s  wall 0.00 s

 Import integrals:   CPU 200.59 s  wall 34.95 s

 MP2 amplitudes:   CPU 0.23 s  wall 0.13 s

Running a double precision version
           CCSD T amplitudes will be solved using DIIS.

           Start     Size      MaxIter   EConv     TConv     
           3         7         100       1.00e-07  1.00e-05  
 ------------------------------------------------------------------------------
           Energy (a.u.)   Ediff      Tdiff       Comment
 ------------------------------------------------------------------------------
         -1.4229500e+04                           
     1   -1.4229480e+04   1.98e-02   8.25e-01     
     2   -1.4229506e+04   2.52e-02   1.20e-01     
     3   -1.4229504e+04   2.00e-03   5.41e-02     
     4   -1.4229506e+04   2.66e-03   1.78e-02     Switched to DIIS steps.
     5   -1.4229507e+04   9.07e-04   1.31e-02     
     6   -1.4229507e+04   4.90e-05   2.87e-03     
     7   -1.4229507e+04   6.53e-06   1.52e-03     
     8   -1.4229507e+04   5.71e-06   3.62e-04     
     9   -1.4229507e+04   2.12e-06   2.74e-04     
    10   -1.4229507e+04   4.95e-07   8.70e-05     
    11   -1.4229507e+04   1.47e-07   3.40e-05     
    12   -1.4229507e+04   9.92e-08   1.71e-05     
    13   -1.4229507e+04   2.07e-09   5.30e-06     
 ------------------------------------------------------------------------------
         -1.4229507e+04                           CCSD T converged.

End of double precision
 SCF energy                 = -14228.78948261
 MP2 energy                 = -14229.50012305
 CCSD correlation energy     =     -0.71765630
 CCSD total energy           = -14229.50713891

 CCSD  T1^2 = 0.0151  T2^2 = 0.3005  Leading amplitudes:

 Amplitude    Orbitals with energies
  0.0348       60 (A) A                  ->    65 (A) A                   
              -0.4012                         -0.0036                     
  0.0348       60 (A) B                  ->    65 (A) B                   
              -0.4012                         -0.0036                     
 -0.0232       59 (A) A                  ->    65 (A) A                   
              -0.5047                         -0.0036                     
 -0.0232       59 (A) B                  ->    65 (A) B                   
              -0.5047                         -0.0036                     

 Amplitude    Orbitals with energies
 -0.0810       59 (A) A      59 (A) B    ->    65 (A) A      65 (A) B     
              -0.5047       -0.5047           -0.0036       -0.0036       
  0.0810       59 (A) A      59 (A) B    ->    65 (A) B      65 (A) A     
              -0.5047       -0.5047           -0.0036       -0.0036       
  0.0810       59 (A) B      59 (A) A    ->    65 (A) A      65 (A) B     
              -0.5047       -0.5047           -0.0036       -0.0036       
 -0.0810       59 (A) B      59 (A) A    ->    65 (A) B      65 (A) A     
              -0.5047       -0.5047           -0.0036       -0.0036       

 Computing CCSD intemediates for later calculations in double precision
 Finished.

Running a double precision version
           CCSD Lambda amplitudes will be solved using DIIS.
           Start     Size      MaxIter   EConv     LConv     
           3         7         100       1.00e-07  1.00e-05  
 ------------------------------------------------------------------------------
            Enorm      Ldiff       Comment
 ------------------------------------------------------------------------------
     1     5.90e-02   4.42e-02     
     2     1.57e-02   5.64e-03     
     3     6.66e-03   2.12e-03     
     4     3.96e-03   1.26e-03     Switched to DIIS steps.
     5     1.30e-03   7.25e-04     
     6     6.68e-04   2.11e-04     
     7     2.36e-04   5.39e-05     
     8     1.14e-04   1.05e-06     
     9     4.01e-05   4.31e-06     
    10     1.58e-05   2.24e-06     
    11     6.67e-06   5.44e-07     
    12     2.84e-06   2.06e-07     
    13     1.39e-06   2.43e-07     
    14     6.70e-07   6.81e-08     
    15     3.68e-07   7.33e-08     
    16     1.77e-07   2.71e-08     
    17     9.50e-08   1.09e-08     
 ------------------------------------------------------------------------------
                                   CCSD Lambda converged.

 Computing density matrices in double precision...
           Orbital response amplitudes will be solved using DIIS.
           Start     Size      MaxIter   EConv     LConv     
           3         7         100       1.00e-06  1.00e-06  
 ------------------------------------------------------------------------------
            Enorm      Ldiff       Comment
 ------------------------------------------------------------------------------
     1     9.46e-02   1.69e-02     
     2     6.69e-02   9.47e-03     
     3     8.42e-02   2.04e-02     
     4     1.80e-02   2.77e-02     Switched to DIIS steps.
     5     5.17e-03   5.56e-03     
     6     1.27e-03   6.99e-04     
     7     7.52e-04   1.04e-04     
     8     2.04e-04   1.47e-04     
     9     4.93e-05   4.20e-05     
    10     2.25e-05   1.44e-06     
    11     6.18e-06   1.15e-06     
    12     2.25e-06   7.59e-09     
    13     1.53e-06   4.46e-07     
    14     3.82e-07   2.86e-07     
 ------------------------------------------------------------------------------
                                   Orbital response converged.

 Computing density matrices... Done.
 CCSD calculation:   CPU 5575.83 s  wall 953.33 s

 Transferring MO TPDM to AO TPDM
 Transferring g2_o1o1o1o1
 Transferring g2_o1o1o1v1
 Transferring g2_o1o1v1v1
 Transferring g2_o1v1o1v1
 Transferring g2_o1v1v1v1
 Transferring g2_v1v1v1v1
 Adding separable TPDM
 Computing TPDM gradient
 --------------------------------------------------------
 2e gradient
  Atom          X               Y               Z
 --------------------------------------------------------
    1        -72.519811       14.031833        0.000000  
    2          5.697394      -36.082715       -0.000000  
    3         -5.739024       19.158338        0.000000  
    4         72.561442        2.892544       -0.000000  
 --------------------------------------------------------
 --------------------------------------------------------
 Final gradient
  Atom          X               Y               Z
 --------------------------------------------------------
    1        -72.519811       14.031833        0.000000  
    2          5.697394      -36.082715       -0.000000  
    3         -5.739024       19.158338        0.000000  
    4         72.561442        2.892544       -0.000000  
 --------------------------------------------------------
 Analytic gradient from two-electron contribution:   CPU 802.50 s  wall 153.07 s

 Total ccman2 time:   CPU 6586.80 s  wall 1143.31 s


 --------------------------------------------------------------

                    Orbital Energies (a.u.)
 --------------------------------------------------------------

 Alpha MOs
 -- Occupied --
*****************-180.9022-180.8713-169.7090-169.7077-169.7077-169.6777
********-169.6770 -80.0590 -37.9558 -37.9252 -33.1450 -33.1389 -33.1389
-33.1128 -33.1094 -33.1092 -24.3292 -24.3271 -24.3271 -24.3214 -24.3214
-24.2968 -24.2958 -24.2955 -24.2925 -24.2925 -15.6422  -7.5974  -7.2722
 -7.2421  -5.5076  -5.4930  -5.4930  -5.4894  -5.4885  -5.4882  -5.4745
 -5.4651  -5.4645  -2.4316  -2.4248  -2.4248  -2.4080  -2.4080  -2.3973
 -2.3933  -2.3925  -2.3823  -2.3823  -1.1883  -0.8954  -0.8382  -0.7054
 -0.5485  -0.5398  -0.5047  -0.4012  -0.3990  -0.3813  -0.3790  -0.3636
 -- Virtual --
 -0.0036   0.0166   0.0440   0.0741   0.0882   0.0909   0.1014   0.1824
  0.2087   0.2261   0.2376   0.2819   0.2892   0.3135   0.3202   0.3287
  0.3291   0.3609   0.3885   0.3958   0.4713   0.5230   0.5394   0.5615
  0.5671   0.5828   0.5860   0.5953   0.6103   0.6118   0.6793   0.7130
  0.8063   0.8669   0.8792   0.9081   0.9288   0.9809   1.0663   1.1109
  1.1509   1.3040   1.4156   1.5177   1.5392   1.5500   1.5699   1.5786
  1.6391   1.7663   1.8472   1.9093   2.2761   2.3981   2.4193   2.5361
  2.9249   4.2378   4.2509   4.4338   4.4614   4.4719   4.4838   4.4937
  4.4956   4.5031   4.5176   4.5675   4.6406   4.7086   4.7591   4.8673
  6.5069   6.5224   6.5391   6.5422   6.5511   6.5845   7.4966  14.7023
 14.7967  14.8881  28.8566  28.9505  29.5028  29.5148  29.5310  29.5352
 29.5450  29.5682  29.8523  29.8571  29.8634  29.8757  29.8809  29.8829
 29.8851  29.9052  29.9568  29.9813  36.6792 130.5629 130.5713 130.5919
130.5950 130.6027 130.6267 154.2576 154.3343 166.11011912.17461912.2545
 --------------------------------------------------------------

          Ground-State Mulliken Net Atomic Charges

     Atom                 Charge (a.u.)
  ----------------------------------------
      1 I                    -0.165351
      2 P                     0.316674
      3 N                    -0.281065
      4 I                     0.129742
  ----------------------------------------
  Sum of atomic charges =    -0.000000

 -----------------------------------------------------------------
                    Cartesian Multipole Moments
 -----------------------------------------------------------------
    Charge (ESU x 10^10)
                 0.0000
    Dipole Moment (Debye)
         X      -1.0715      Y       1.6990      Z      -0.0000
       Tot       2.0086
    Quadrupole Moments (Debye-Ang)
        XX     -72.5789     XY      -0.7875     YY     -77.5609
        XZ       0.0000     YZ      -0.0000     ZZ     -76.1130
    Octopole Moments (Debye-Ang^2)
       XXX     -27.0161    XXY      -7.7617    XYY       0.7580
       YYY      -9.3829    XXZ      -0.0000    XYZ      -0.0000
       YYZ      -0.0000    XZZ      -0.9883    YZZ      -2.2480
       ZZZ      -0.0000
    Hexadecapole Moments (Debye-Ang^3)
      XXXX   -2313.4964   XXXY     -33.8804   XXYY    -452.0319
      XYYY      -5.0078   YYYY    -185.2960   XXXZ       0.0000
      XXYZ       0.0000   XYYZ      -0.0000   YYYZ      -0.0000
      XXZZ    -445.0779   XYZZ      -1.5189   YYZZ     -47.6187
      XZZZ      -0.0000   YZZZ       0.0000   ZZZZ    -107.6818
 -----------------------------------------------------------------
 DrvMan completing analytic gradient of the correlated energy
 Correlated dipole moment
            1
    1  -0.4215481
    2   0.6684377
    3  -0.0000000
 Energy read as -14229.507138908
 Full Analytical Gradient: (in a.u., or Hartree/Bohr)
             1             2             3             4
    1    0.00005117    0.00019871   -0.00038447    0.00013458
    2   -0.00004742    0.00056932   -0.00054109    0.00001918
    3   -0.00000000   -0.00000000    0.00000000   -0.00000000
 Gradient time:  CPU 0.75 s  wall 0.76 s
 ----------------------------------------------------------------
             Standard Nuclear Orientation (Angstroms)
    I     Atom           X                Y                Z
 ----------------------------------------------------------------
    1      I       2.6161141696    -0.1206323300    -0.0000000000
    2      P       0.3336037184     0.8886938816     0.0000000000
    3      N      -0.5628761913    -0.4139596418     0.0010000000
    4      I      -2.6361881779    -0.0762108914    -0.0000000000
 ----------------------------------------------------------------
 Nuclear Repulsion Energy =   776.3862088474 hartrees
 There are       64 alpha and       64 beta electrons

                       Distance Matrix (Angstroms)
             I (  1)   P (  2)   N (  3)
   P (  2)  2.495715
   N (  3)  3.192495  1.581323
   I (  4)  5.252490  3.122612  2.100642

 Requested basis set is 6-311++G(d,p)
 There are 67 shells and 176 basis functions
 A cutoff of  1.0D-14 yielded   1703 shell pairs
 There are     12523 function pairs (     14299 Cartesian)
 Smallest overlap matrix eigenvalue = 2.39E-03
 Guess MOs from SCF MO coefficient file

 -----------------------------------------------------------------------
  General SCF calculation program by
  Eric Jon Sundstrom, Paul Horn, Yuezhi Mao, Dmitri Zuev, Alec White,
  David Stuck, Shaama M.S., Shane Yost, Joonho Lee, David Small,
  Daniel Levine, Susi Lehtola, Hugh Burton, Evgeny Epifanovsky
 -----------------------------------------------------------------------
 Hartree-Fock
 using 6 threads for integral computing
 -------------------------------------------------------
 OpenMP Integral computing Module                
 Release: version 2.0, May 2017, Q-Chem Inc. Pleasanton 
 -------------------------------------------------------
 A restricted SCF calculation will be
 performed using DIIS
 SCF converges when DIIS error is below 1.0e-08
 ---------------------------------------
  Cycle       Energy         DIIS error
 ---------------------------------------
    1  -14228.7895536275      1.13e-05  
    2  -14228.7895543040      5.35e-06  
    3  -14228.7895544209      3.34e-06  
    4  -14228.7895544845      7.76e-07  
    5  -14228.7895544944      3.24e-07  
    6  -14228.7895544970      1.67e-07  
    7  -14228.7895544979      8.44e-08  
    8  -14228.7895544982      3.91e-08  
    9  -14228.7895544981      1.53e-08  
   10  -14228.7895544981      5.58e-09  Convergence criterion met
 ---------------------------------------
 SCF time:   CPU 13.80s  wall 3.00s 
 SCF   energy in the final basis set =   -14228.7895544981
 Total energy in the final basis set =   -14228.7895544981


 ------------------------------------------------------------------------------

   CCMAN2: suite of methods based on coupled cluster
           and equation of motion theories.

   Components:
   * libvmm-1.3-trunk
     by Evgeny Epifanovsky, Ilya Kaliman.
   * libtensor-2.5-trunk
     by Evgeny Epifanovsky, Michael Wormit, Dmitry Zuev, Sam Manzer, 
        Ilya Kaliman.
   * libcc-2.5-trunk
     by Evgeny Epifanovsky, Arik Landau, Tomasz Kus, Kirill Khistyaev, 
        Dmitry Zuev, Prashant Manohar, Xintian Feng, Anna Krylov, 
        Matthew Goldey, Alec White, Thomas Jagau, Kaushik Nanda, 
        Anastasia Gunina, Alexander Kunitsa, Joonho Lee.

   CCMAN original authors:
   Anna I. Krylov, C. David Sherrill, Steven R. Gwaltney,
   Edward F. C. Byrd (2000)
   Sergey V. Levchenko, Lyudmila V. Slipchenko, Tao Wang,
   Ana-Maria C. Cristian (2003)
   Piotr A. Pieniazek, C. Melania Oana, Evgeny Epifanovsky (2007)
   Prashant Manohar (2009)

 ------------------------------------------------------------------------------


 Allocating and initializing 30808MB of RAM...
 Calculation will run on 6 cores.


 Alpha MOs, Restricted
 -- Occupied --                  
*******-1177.16 -180.90 -180.87 -169.71 -169.71 -169.71 -169.68
  1 A     2 A     3 A     4 A     5 A     6 A     7 A     8 A                  
-169.68 -169.68  -80.06  -37.96  -37.93  -33.15  -33.14  -33.14
  9 A    10 A    11 A    12 A    13 A    14 A    15 A    16 A                  
-33.113 -33.109 -33.109 -24.329 -24.327 -24.327 -24.321 -24.321
 17 A    18 A    19 A    20 A    21 A    22 A    23 A    24 A                  
-24.297 -24.296 -24.295 -24.292 -24.292 -15.642  -7.597  -7.272
 25 A    26 A    27 A    28 A    29 A    30 A    31 A    32 A                  
 -7.242  -5.508  -5.493  -5.493  -5.489  -5.488  -5.488  -5.474
 33 A    34 A    35 A    36 A    37 A    38 A    39 A    40 A                  
 -5.465  -5.464  -2.432  -2.425  -2.425  -2.408  -2.408  -2.397
 41 A    42 A    43 A    44 A    45 A    46 A    47 A    48 A                  
 -2.393  -2.392  -2.382  -2.382  -1.189  -0.895  -0.838  -0.705
 49 A    50 A    51 A    52 A    53 A    54 A    55 A    56 A                  
 -0.549  -0.540  -0.505  -0.401  -0.399  -0.381  -0.379  -0.364
 57 A    58 A    59 A    60 A    61 A    62 A    63 A    64 A                  
 -- Virtual --                   
 -0.003   0.017   0.044   0.074   0.088   0.091   0.101   0.182
 65 A    66 A    67 A    68 A    69 A    70 A    71 A    72 A                  
  0.209   0.226   0.238   0.282   0.289   0.314   0.320   0.329
 73 A    74 A    75 A    76 A    77 A    78 A    79 A    80 A                  
  0.329   0.361   0.389   0.396   0.471   0.523   0.539   0.562
 81 A    82 A    83 A    84 A    85 A    86 A    87 A    88 A                  
  0.567   0.583   0.586   0.595   0.610   0.612   0.679   0.713
 89 A    90 A    91 A    92 A    93 A    94 A    95 A    96 A                  
  0.807   0.867   0.879   0.908   0.929   0.981   1.066   1.111
 97 A    98 A    99 A   100 A   101 A   102 A   103 A   104 A                  
  1.151   1.305   1.415   1.518   1.539   1.550   1.570   1.579
105 A   106 A   107 A   108 A   109 A   110 A   111 A   112 A                  
  1.639   1.766   1.847   1.909   2.276   2.398   2.420   2.536
113 A   114 A   115 A   116 A   117 A   118 A   119 A   120 A                  
  2.926   4.238   4.251   4.435   4.461   4.472   4.484   4.494
121 A   122 A   123 A   124 A   125 A   126 A   127 A   128 A                  
  4.496   4.503   4.518   4.568   4.641   4.709   4.759   4.867
129 A   130 A   131 A   132 A   133 A   134 A   135 A   136 A                  
  6.507   6.522   6.539   6.542   6.551   6.585   7.497  14.702
137 A   138 A   139 A   140 A   141 A   142 A   143 A   144 A                  
 14.797  14.889  28.857  28.951  29.503  29.515  29.531  29.535
145 A   146 A   147 A   148 A   149 A   150 A   151 A   152 A                  
 29.545  29.568  29.852  29.857  29.863  29.876  29.881  29.883
153 A   154 A   155 A   156 A   157 A   158 A   159 A   160 A                  
 29.885  29.905  29.957  29.981  36.679 130.563 130.571 130.592
161 A   162 A   163 A   164 A   165 A   166 A   167 A   168 A                  
130.595 130.603 130.627 154.258 154.334 166.1111912.1751912.255
169 A   170 A   171 A   172 A   173 A   174 A   175 A   176 A                  

 Beta MOs, Restricted
 -- Occupied --                  
*******-1177.16 -180.90 -180.87 -169.71 -169.71 -169.71 -169.68
  1 A     2 A     3 A     4 A     5 A     6 A     7 A     8 A                  
-169.68 -169.68  -80.06  -37.96  -37.93  -33.15  -33.14  -33.14
  9 A    10 A    11 A    12 A    13 A    14 A    15 A    16 A                  
-33.113 -33.109 -33.109 -24.329 -24.327 -24.327 -24.321 -24.321
 17 A    18 A    19 A    20 A    21 A    22 A    23 A    24 A                  
-24.297 -24.296 -24.295 -24.292 -24.292 -15.642  -7.597  -7.272
 25 A    26 A    27 A    28 A    29 A    30 A    31 A    32 A                  
 -7.242  -5.508  -5.493  -5.493  -5.489  -5.488  -5.488  -5.474
 33 A    34 A    35 A    36 A    37 A    38 A    39 A    40 A                  
 -5.465  -5.464  -2.432  -2.425  -2.425  -2.408  -2.408  -2.397
 41 A    42 A    43 A    44 A    45 A    46 A    47 A    48 A                  
 -2.393  -2.392  -2.382  -2.382  -1.189  -0.895  -0.838  -0.705
 49 A    50 A    51 A    52 A    53 A    54 A    55 A    56 A                  
 -0.549  -0.540  -0.505  -0.401  -0.399  -0.381  -0.379  -0.364
 57 A    58 A    59 A    60 A    61 A    62 A    63 A    64 A                  
 -- Virtual --                   
 -0.003   0.017   0.044   0.074   0.088   0.091   0.101   0.182
 65 A    66 A    67 A    68 A    69 A    70 A    71 A    72 A                  
  0.209   0.226   0.238   0.282   0.289   0.314   0.320   0.329
 73 A    74 A    75 A    76 A    77 A    78 A    79 A    80 A                  
  0.329   0.361   0.389   0.396   0.471   0.523   0.539   0.562
 81 A    82 A    83 A    84 A    85 A    86 A    87 A    88 A                  
  0.567   0.583   0.586   0.595   0.610   0.612   0.679   0.713
 89 A    90 A    91 A    92 A    93 A    94 A    95 A    96 A                  
  0.807   0.867   0.879   0.908   0.929   0.981   1.066   1.111
 97 A    98 A    99 A   100 A   101 A   102 A   103 A   104 A                  
  1.151   1.305   1.415   1.518   1.539   1.550   1.570   1.579
105 A   106 A   107 A   108 A   109 A   110 A   111 A   112 A                  
  1.639   1.766   1.847   1.909   2.276   2.398   2.420   2.536
113 A   114 A   115 A   116 A   117 A   118 A   119 A   120 A                  
  2.926   4.238   4.251   4.435   4.461   4.472   4.484   4.494
121 A   122 A   123 A   124 A   125 A   126 A   127 A   128 A                  
  4.496   4.503   4.518   4.568   4.641   4.709   4.759   4.867
129 A   130 A   131 A   132 A   133 A   134 A   135 A   136 A                  
  6.507   6.522   6.539   6.542   6.551   6.585   7.497  14.702
137 A   138 A   139 A   140 A   141 A   142 A   143 A   144 A                  
 14.797  14.889  28.857  28.951  29.503  29.515  29.531  29.535
145 A   146 A   147 A   148 A   149 A   150 A   151 A   152 A                  
 29.545  29.568  29.852  29.857  29.863  29.876  29.881  29.883
153 A   154 A   155 A   156 A   157 A   158 A   159 A   160 A                  
 29.885  29.905  29.957  29.981  36.679 130.563 130.571 130.592
161 A   162 A   163 A   164 A   165 A   166 A   167 A   168 A                  
130.595 130.603 130.627 154.258 154.334 166.1111912.1751912.255
169 A   170 A   171 A   172 A   173 A   174 A   175 A   176 A                  

 Occupation and symmetry of molecular orbitals

 Point group: C1 (1 irreducible representation).

                           A     All 
 -------------------------------------
 All molecular orbitals:
  - Alpha                  176   176 
  - Beta                   176   176 
 -------------------------------------
 Alpha orbitals:
  - Frozen occupied        42    42  
  - Active occupied        22    22  
  - Active virtual         112   112 
  - Frozen virtual         0     0   
 -------------------------------------
 Beta orbitals:
  - Frozen occupied        42    42  
  - Active occupied        22    22  
  - Active virtual         112   112 
  - Frozen virtual         0     0   
 -------------------------------------

 Import integrals:   CPU 0.00 s  wall 0.00 s

 Import integrals:   CPU 199.73 s  wall 34.78 s

 MP2 amplitudes:   CPU 0.23 s  wall 0.13 s

Running a double precision version
           CCSD T amplitudes will be solved using DIIS.

           Start     Size      MaxIter   EConv     TConv     
           3         7         100       1.00e-07  1.00e-05  
 ------------------------------------------------------------------------------
           Energy (a.u.)   Ediff      Tdiff       Comment
 ------------------------------------------------------------------------------
         -1.4229500e+04                           
     1   -1.4229480e+04   1.97e-02   8.25e-01     
     2   -1.4229506e+04   2.51e-02   1.20e-01     
     3   -1.4229504e+04   1.99e-03   5.40e-02     
     4   -1.4229506e+04   2.65e-03   1.77e-02     Switched to DIIS steps.
     5   -1.4229507e+04   9.06e-04   1.31e-02     
     6   -1.4229507e+04   4.89e-05   2.87e-03     
     7   -1.4229507e+04   6.54e-06   1.52e-03     
     8   -1.4229507e+04   5.70e-06   3.62e-04     
     9   -1.4229507e+04   2.12e-06   2.73e-04     
    10   -1.4229507e+04   4.93e-07   8.69e-05     
    11   -1.4229507e+04   1.47e-07   3.39e-05     
    12   -1.4229507e+04   9.94e-08   1.70e-05     
    13   -1.4229507e+04   2.39e-09   5.26e-06     
 ------------------------------------------------------------------------------
         -1.4229507e+04                           CCSD T converged.

End of double precision
 SCF energy                 = -14228.78955450
 MP2 energy                 = -14229.50009689
 CCSD correlation energy     =     -0.71758492
 CCSD total energy           = -14229.50713942

 CCSD  T1^2 = 0.0151  T2^2 = 0.3004  Leading amplitudes:

 Amplitude    Orbitals with energies
 -0.0348       60 (A) A                  ->    65 (A) A                   
              -0.4012                         -0.0035                     
 -0.0348       60 (A) B                  ->    65 (A) B                   
              -0.4012                         -0.0035                     
 -0.0232       59 (A) A                  ->    65 (A) A                   
              -0.5048                         -0.0035                     
 -0.0232       59 (A) B                  ->    65 (A) B                   
              -0.5048                         -0.0035                     

 Amplitude    Orbitals with energies
 -0.0809       59 (A) A      59 (A) B    ->    65 (A) A      65 (A) B     
              -0.5048       -0.5048           -0.0035       -0.0035       
  0.0809       59 (A) A      59 (A) B    ->    65 (A) B      65 (A) A     
              -0.5048       -0.5048           -0.0035       -0.0035       
  0.0809       59 (A) B      59 (A) A    ->    65 (A) A      65 (A) B     
              -0.5048       -0.5048           -0.0035       -0.0035       
 -0.0809       59 (A) B      59 (A) A    ->    65 (A) B      65 (A) A     
              -0.5048       -0.5048           -0.0035       -0.0035       

 Computing CCSD intemediates for later calculations in double precision
 Finished.

Running a double precision version
           CCSD Lambda amplitudes will be solved using DIIS.
           Start     Size      MaxIter   EConv     LConv     
           3         7         100       1.00e-07  1.00e-05  
 ------------------------------------------------------------------------------
            Enorm      Ldiff       Comment
 ------------------------------------------------------------------------------
     1     5.90e-02   4.42e-02     
     2     1.57e-02   5.64e-03     
     3     6.66e-03   2.12e-03     
     4     3.95e-03   1.26e-03     Switched to DIIS steps.
     5     1.30e-03   7.24e-04     
     6     6.67e-04   2.10e-04     
     7     2.36e-04   5.37e-05     
     8     1.14e-04   1.06e-06     
     9     4.01e-05   4.31e-06     
    10     1.58e-05   2.23e-06     
    11     6.68e-06   5.43e-07     
    12     2.85e-06   2.05e-07     
    13     1.40e-06   2.43e-07     
    14     6.76e-07   6.84e-08     
    15     3.71e-07   7.35e-08     
    16     1.78e-07   2.71e-08     
    17     9.60e-08   1.09e-08     
 ------------------------------------------------------------------------------
                                   CCSD Lambda converged.

 Computing density matrices in double precision...
           Orbital response amplitudes will be solved using DIIS.
           Start     Size      MaxIter   EConv     LConv     
           3         7         100       1.00e-06  1.00e-06  
 ------------------------------------------------------------------------------
            Enorm      Ldiff       Comment
 ------------------------------------------------------------------------------
     1     9.45e-02   1.69e-02     
     2     6.68e-02   9.48e-03     
     3     8.40e-02   2.03e-02     
     4     1.79e-02   2.76e-02     Switched to DIIS steps.
     5     5.16e-03   5.53e-03     
     6     1.26e-03   6.98e-04     
     7     7.49e-04   1.04e-04     
     8     2.04e-04   1.46e-04     
     9     4.91e-05   4.18e-05     
    10     2.25e-05   1.41e-06     
    11     6.17e-06   1.15e-06     
    12     2.24e-06   6.69e-09     
    13     1.53e-06   4.45e-07     
    14     3.82e-07   2.86e-07     
 ------------------------------------------------------------------------------
                                   Orbital response converged.

 Computing density matrices... Done.
 CCSD calculation:   CPU 5579.68 s  wall 954.42 s

 Transferring MO TPDM to AO TPDM
 Transferring g2_o1o1o1o1
 Transferring g2_o1o1o1v1
 Transferring g2_o1o1v1v1
 Transferring g2_o1v1o1v1
 Transferring g2_o1v1v1v1
 Transferring g2_v1v1v1v1
 Adding separable TPDM
 Computing TPDM gradient
 --------------------------------------------------------
 2e gradient
  Atom          X               Y               Z
 --------------------------------------------------------
    1        -72.517629       14.033105        0.004107  
    2          5.685345      -36.088799        0.010435  
    3         -5.737011       19.152636       -0.026322  
    4         72.569295        2.903058        0.011780  
 --------------------------------------------------------
 --------------------------------------------------------
 Final gradient
  Atom          X               Y               Z
 --------------------------------------------------------
    1        -72.517629       14.033105        0.004107  
    2          5.685345      -36.088799        0.010435  
    3         -5.737011       19.152636       -0.026322  
    4         72.569295        2.903058        0.011780  
 --------------------------------------------------------
 Analytic gradient from two-electron contribution:   CPU 801.67 s  wall 151.97 s

 Total ccman2 time:   CPU 6589.00 s  wall 1143.10 s


 --------------------------------------------------------------

                    Orbital Energies (a.u.)
 --------------------------------------------------------------

 Alpha MOs
 -- Occupied --
*****************-180.9022-180.8712-169.7091-169.7077-169.7077-169.6777
********-169.6769 -80.0589 -37.9558 -37.9251 -33.1450 -33.1390 -33.1389
-33.1128 -33.1094 -33.1091 -24.3292 -24.3272 -24.3272 -24.3215 -24.3215
-24.2968 -24.2957 -24.2955 -24.2924 -24.2924 -15.6421  -7.5973  -7.2723
 -7.2420  -5.5076  -5.4930  -5.4930  -5.4894  -5.4885  -5.4881  -5.4744
 -5.4651  -5.4644  -2.4317  -2.4249  -2.4248  -2.4081  -2.4081  -2.3972
 -2.3932  -2.3924  -2.3822  -2.3822  -1.1886  -0.8954  -0.8383  -0.7053
 -0.5486  -0.5399  -0.5048  -0.4012  -0.3990  -0.3812  -0.3789  -0.3636
 -- Virtual --
 -0.0035   0.0166   0.0441   0.0741   0.0882   0.0909   0.1014   0.1825
  0.2087   0.2261   0.2376   0.2819   0.2892   0.3135   0.3202   0.3286
  0.3291   0.3609   0.3885   0.3958   0.4714   0.5230   0.5394   0.5616
  0.5670   0.5828   0.5860   0.5953   0.6104   0.6118   0.6793   0.7131
  0.8065   0.8669   0.8794   0.9082   0.9290   0.9809   1.0662   1.1110
  1.1510   1.3049   1.4155   1.5176   1.5392   1.5500   1.5699   1.5787
  1.6392   1.7663   1.8471   1.9094   2.2761   2.3982   2.4197   2.5362
  2.9257   4.2378   4.2509   4.4346   4.4613   4.4718   4.4839   4.4937
  4.4956   4.5031   4.5176   4.5676   4.6407   4.7086   4.7592   4.8673
  6.5069   6.5224   6.5391   6.5422   6.5511   6.5846   7.4972  14.7024
 14.7968  14.8889  28.8567  28.9505  29.5028  29.5147  29.5310  29.5353
 29.5451  29.5683  29.8522  29.8570  29.8634  29.8756  29.8810  29.8830
 29.8852  29.9053  29.9568  29.9813  36.6793 130.5629 130.5713 130.5918
130.5950 130.6028 130.6268 154.2577 154.3344 166.11091912.17461912.2545
 --------------------------------------------------------------

          Ground-State Mulliken Net Atomic Charges

     Atom                 Charge (a.u.)
  ----------------------------------------
      1 I                    -0.165526
      2 P                     0.316685
      3 N                    -0.281182
      4 I                     0.130023
  ----------------------------------------
  Sum of atomic charges =    -0.000000

 -----------------------------------------------------------------
                    Cartesian Multipole Moments
 -----------------------------------------------------------------
    Charge (ESU x 10^10)
                 0.0000
    Dipole Moment (Debye)
         X      -1.0761      Y       1.6979      Z      -0.0013
       Tot       2.0102
    Quadrupole Moments (Debye-Ang)
        XX     -72.5768     XY      -0.7854     YY     -77.5601
        XZ       0.0019     YZ       0.0027     ZZ     -76.1105
    Octopole Moments (Debye-Ang^2)
       XXX     -27.0765    XXY      -7.7720    XYY       0.7521
       YYY      -9.4062    XXZ      -0.0161    XYZ       0.0002
       YYZ      -0.0051    XZZ      -0.9924    YZZ      -2.2529
       ZZZ      -0.0168
    Hexadecapole Moments (Debye-Ang^3)
      XXXX   -2313.4600   XXXY     -33.8173   XXYY    -452.0358
      XYYY      -4.9977   YYYY    -185.2749   XXXZ       0.0444
      XXYZ       0.0031   XYYZ       0.0035   YYYZ       0.0139
      XXZZ    -445.0757   XYZZ      -1.5144   YYZZ     -47.6127
      XZZZ       0.0101   YZZZ       0.0101   ZZZZ    -107.6753
 -----------------------------------------------------------------
 DrvMan completing analytic gradient of the correlated energy
 Correlated dipole moment
            1
    1  -0.4233888
    2   0.6680112
    3  -0.0005142
 Energy read as -14229.507139422
 Full Analytical Gradient: (in a.u., or Hartree/Bohr)
             1             2             3             4
    1    0.00002171   -0.00010695   -0.00004518    0.00013042
    2   -0.00002924    0.00003670   -0.00002132    0.00001386
    3   -0.00000881    0.00000489    0.00001530   -0.00001137
 Gradient time:  CPU 0.78 s  wall 0.79 s
 ----------------------------------------------------------------
             Standard Nuclear Orientation (Angstroms)
    I     Atom           X                Y                Z
 ----------------------------------------------------------------
    1      I       2.6161141696    -0.1206323300    -0.0000000000
    2      P       0.3336037184     0.8886938816     0.0000000000
    3      N      -0.5628761913    -0.4139596418     0.0000000000
    4      I      -2.6351881779    -0.0762108914    -0.0000000000
 ----------------------------------------------------------------
 Nuclear Repulsion Energy =   776.5250950680 hartrees
 There are       64 alpha and       64 beta electrons

                       Distance Matrix (Angstroms)
             I (  1)   P (  2)   N (  3)
   P (  2)  2.495715
   N (  3)  3.192494  1.581323
   I (  4)  5.251490  3.121661  2.099655

 Requested basis set is 6-311++G(d,p)
 There are 67 shells and 176 basis functions
 A cutoff of  1.0D-14 yielded   1703 shell pairs
 There are     12523 function pairs (     14299 Cartesian)
 Smallest overlap matrix eigenvalue = 2.38E-03
 Guess MOs from SCF MO coefficient file

 -----------------------------------------------------------------------
  General SCF calculation program by
  Eric Jon Sundstrom, Paul Horn, Yuezhi Mao, Dmitri Zuev, Alec White,
  David Stuck, Shaama M.S., Shane Yost, Joonho Lee, David Small,
  Daniel Levine, Susi Lehtola, Hugh Burton, Evgeny Epifanovsky
 -----------------------------------------------------------------------
 Hartree-Fock
 using 6 threads for integral computing
 -------------------------------------------------------
 OpenMP Integral computing Module                
 Release: version 2.0, May 2017, Q-Chem Inc. Pleasanton 
 -------------------------------------------------------
 A restricted SCF calculation will be
 performed using DIIS
 SCF converges when DIIS error is below 1.0e-08
 ---------------------------------------
  Cycle       Energy         DIIS error
 ---------------------------------------
    1  -14228.7895733522      9.24e-06  
    2  -14228.7895738119      3.43e-06  
    3  -14228.7895738744      2.57e-06  
    4  -14228.7895739097      6.77e-07  
    5  -14228.7895739180      3.09e-07  
    6  -14228.7895739205      1.53e-07  
    7  -14228.7895739214      6.46e-08  
    8  -14228.7895739214      2.87e-08  
    9  -14228.7895739215      1.23e-08  
   10  -14228.7895739213      4.57e-09  Convergence criterion met
 ---------------------------------------
 SCF time:   CPU 13.89s  wall 3.00s 
 SCF   energy in the final basis set =   -14228.7895739213
 Total energy in the final basis set =   -14228.7895739213


 ------------------------------------------------------------------------------

   CCMAN2: suite of methods based on coupled cluster
           and equation of motion theories.

   Components:
   * libvmm-1.3-trunk
     by Evgeny Epifanovsky, Ilya Kaliman.
   * libtensor-2.5-trunk
     by Evgeny Epifanovsky, Michael Wormit, Dmitry Zuev, Sam Manzer, 
        Ilya Kaliman.
   * libcc-2.5-trunk
     by Evgeny Epifanovsky, Arik Landau, Tomasz Kus, Kirill Khistyaev, 
        Dmitry Zuev, Prashant Manohar, Xintian Feng, Anna Krylov, 
        Matthew Goldey, Alec White, Thomas Jagau, Kaushik Nanda, 
        Anastasia Gunina, Alexander Kunitsa, Joonho Lee.

   CCMAN original authors:
   Anna I. Krylov, C. David Sherrill, Steven R. Gwaltney,
   Edward F. C. Byrd (2000)
   Sergey V. Levchenko, Lyudmila V. Slipchenko, Tao Wang,
   Ana-Maria C. Cristian (2003)
   Piotr A. Pieniazek, C. Melania Oana, Evgeny Epifanovsky (2007)
   Prashant Manohar (2009)

 ------------------------------------------------------------------------------


 Allocating and initializing 30808MB of RAM...
 Calculation will run on 6 cores.


 Alpha MOs, Restricted
 -- Occupied --                  
*******-1177.16 -180.90 -180.87 -169.71 -169.71 -169.71 -169.68
  1 A     2 A     3 A     4 A     5 A     6 A     7 A     8 A                  
-169.68 -169.68  -80.06  -37.96  -37.93  -33.15  -33.14  -33.14
  9 A    10 A    11 A    12 A    13 A    14 A    15 A    16 A                  
-33.113 -33.109 -33.109 -24.329 -24.327 -24.327 -24.321 -24.321
 17 A    18 A    19 A    20 A    21 A    22 A    23 A    24 A                  
-24.297 -24.296 -24.295 -24.292 -24.292 -15.642  -7.597  -7.272
 25 A    26 A    27 A    28 A    29 A    30 A    31 A    32 A                  
 -7.242  -5.508  -5.493  -5.493  -5.489  -5.488  -5.488  -5.474
 33 A    34 A    35 A    36 A    37 A    38 A    39 A    40 A                  
 -5.465  -5.464  -2.432  -2.425  -2.425  -2.408  -2.408  -2.397
 41 A    42 A    43 A    44 A    45 A    46 A    47 A    48 A                  
 -2.393  -2.392  -2.382  -2.382  -1.189  -0.895  -0.838  -0.705
 49 A    50 A    51 A    52 A    53 A    54 A    55 A    56 A                  
 -0.549  -0.540  -0.505  -0.401  -0.399  -0.381  -0.379  -0.364
 57 A    58 A    59 A    60 A    61 A    62 A    63 A    64 A                  
 -- Virtual --                   
 -0.003   0.017   0.044   0.074   0.088   0.091   0.101   0.182
 65 A    66 A    67 A    68 A    69 A    70 A    71 A    72 A                  
  0.209   0.226   0.238   0.282   0.289   0.314   0.320   0.329
 73 A    74 A    75 A    76 A    77 A    78 A    79 A    80 A                  
  0.329   0.361   0.389   0.396   0.471   0.523   0.539   0.562
 81 A    82 A    83 A    84 A    85 A    86 A    87 A    88 A                  
  0.567   0.583   0.586   0.595   0.610   0.612   0.679   0.713
 89 A    90 A    91 A    92 A    93 A    94 A    95 A    96 A                  
  0.807   0.867   0.879   0.908   0.929   0.981   1.066   1.111
 97 A    98 A    99 A   100 A   101 A   102 A   103 A   104 A                  
  1.151   1.305   1.415   1.518   1.539   1.550   1.570   1.579
105 A   106 A   107 A   108 A   109 A   110 A   111 A   112 A                  
  1.639   1.766   1.847   1.909   2.276   2.398   2.420   2.537
113 A   114 A   115 A   116 A   117 A   118 A   119 A   120 A                  
  2.926   4.238   4.251   4.435   4.461   4.472   4.484   4.494
121 A   122 A   123 A   124 A   125 A   126 A   127 A   128 A                  
  4.496   4.503   4.518   4.568   4.641   4.709   4.759   4.868
129 A   130 A   131 A   132 A   133 A   134 A   135 A   136 A                  
  6.507   6.522   6.539   6.542   6.551   6.585   7.497  14.702
137 A   138 A   139 A   140 A   141 A   142 A   143 A   144 A                  
 14.797  14.889  28.857  28.951  29.503  29.515  29.531  29.535
145 A   146 A   147 A   148 A   149 A   150 A   151 A   152 A                  
 29.545  29.568  29.852  29.857  29.863  29.876  29.881  29.883
153 A   154 A   155 A   156 A   157 A   158 A   159 A   160 A                  
 29.885  29.905  29.957  29.981  36.679 130.563 130.571 130.592
161 A   162 A   163 A   164 A   165 A   166 A   167 A   168 A                  
130.595 130.603 130.627 154.258 154.335 166.1111912.1751912.255
169 A   170 A   171 A   172 A   173 A   174 A   175 A   176 A                  

 Beta MOs, Restricted
 -- Occupied --                  
*******-1177.16 -180.90 -180.87 -169.71 -169.71 -169.71 -169.68
  1 A     2 A     3 A     4 A     5 A     6 A     7 A     8 A                  
-169.68 -169.68  -80.06  -37.96  -37.93  -33.15  -33.14  -33.14
  9 A    10 A    11 A    12 A    13 A    14 A    15 A    16 A                  
-33.113 -33.109 -33.109 -24.329 -24.327 -24.327 -24.321 -24.321
 17 A    18 A    19 A    20 A    21 A    22 A    23 A    24 A                  
-24.297 -24.296 -24.295 -24.292 -24.292 -15.642  -7.597  -7.272
 25 A    26 A    27 A    28 A    29 A    30 A    31 A    32 A                  
 -7.242  -5.508  -5.493  -5.493  -5.489  -5.488  -5.488  -5.474
 33 A    34 A    35 A    36 A    37 A    38 A    39 A    40 A                  
 -5.465  -5.464  -2.432  -2.425  -2.425  -2.408  -2.408  -2.397
 41 A    42 A    43 A    44 A    45 A    46 A    47 A    48 A                  
 -2.393  -2.392  -2.382  -2.382  -1.189  -0.895  -0.838  -0.705
 49 A    50 A    51 A    52 A    53 A    54 A    55 A    56 A                  
 -0.549  -0.540  -0.505  -0.401  -0.399  -0.381  -0.379  -0.364
 57 A    58 A    59 A    60 A    61 A    62 A    63 A    64 A                  
 -- Virtual --                   
 -0.003   0.017   0.044   0.074   0.088   0.091   0.101   0.182
 65 A    66 A    67 A    68 A    69 A    70 A    71 A    72 A                  
  0.209   0.226   0.238   0.282   0.289   0.314   0.320   0.329
 73 A    74 A    75 A    76 A    77 A    78 A    79 A    80 A                  
  0.329   0.361   0.389   0.396   0.471   0.523   0.539   0.562
 81 A    82 A    83 A    84 A    85 A    86 A    87 A    88 A                  
  0.567   0.583   0.586   0.595   0.610   0.612   0.679   0.713
 89 A    90 A    91 A    92 A    93 A    94 A    95 A    96 A                  
  0.807   0.867   0.879   0.908   0.929   0.981   1.066   1.111
 97 A    98 A    99 A   100 A   101 A   102 A   103 A   104 A                  
  1.151   1.305   1.415   1.518   1.539   1.550   1.570   1.579
105 A   106 A   107 A   108 A   109 A   110 A   111 A   112 A                  
  1.639   1.766   1.847   1.909   2.276   2.398   2.420   2.537
113 A   114 A   115 A   116 A   117 A   118 A   119 A   120 A                  
  2.926   4.238   4.251   4.435   4.461   4.472   4.484   4.494
121 A   122 A   123 A   124 A   125 A   126 A   127 A   128 A                  
  4.496   4.503   4.518   4.568   4.641   4.709   4.759   4.868
129 A   130 A   131 A   132 A   133 A   134 A   135 A   136 A                  
  6.507   6.522   6.539   6.542   6.551   6.585   7.497  14.702
137 A   138 A   139 A   140 A   141 A   142 A   143 A   144 A                  
 14.797  14.889  28.857  28.951  29.503  29.515  29.531  29.535
145 A   146 A   147 A   148 A   149 A   150 A   151 A   152 A                  
 29.545  29.568  29.852  29.857  29.863  29.876  29.881  29.883
153 A   154 A   155 A   156 A   157 A   158 A   159 A   160 A                  
 29.885  29.905  29.957  29.981  36.679 130.563 130.571 130.592
161 A   162 A   163 A   164 A   165 A   166 A   167 A   168 A                  
130.595 130.603 130.627 154.258 154.335 166.1111912.1751912.255
169 A   170 A   171 A   172 A   173 A   174 A   175 A   176 A                  

 Occupation and symmetry of molecular orbitals

 Point group: C1 (1 irreducible representation).

                           A     All 
 -------------------------------------
 All molecular orbitals:
  - Alpha                  176   176 
  - Beta                   176   176 
 -------------------------------------
 Alpha orbitals:
  - Frozen occupied        42    42  
  - Active occupied        22    22  
  - Active virtual         112   112 
  - Frozen virtual         0     0   
 -------------------------------------
 Beta orbitals:
  - Frozen occupied        42    42  
  - Active occupied        22    22  
  - Active virtual         112   112 
  - Frozen virtual         0     0   
 -------------------------------------

 Import integrals:   CPU 0.00 s  wall 0.00 s

 Import integrals:   CPU 203.82 s  wall 36.05 s

 MP2 amplitudes:   CPU 0.23 s  wall 0.13 s

Running a double precision version
           CCSD T amplitudes will be solved using DIIS.

           Start     Size      MaxIter   EConv     TConv     
           3         7         100       1.00e-07  1.00e-05  
 ------------------------------------------------------------------------------
           Energy (a.u.)   Ediff      Tdiff       Comment
 ------------------------------------------------------------------------------
         -1.4229500e+04                           
     1   -1.4229480e+04   1.97e-02   8.25e-01     
     2   -1.4229506e+04   2.51e-02   1.20e-01     
     3   -1.4229504e+04   1.98e-03   5.40e-02     
     4   -1.4229506e+04   2.65e-03   1.77e-02     Switched to DIIS steps.
     5   -1.4229507e+04   9.05e-04   1.31e-02     
     6   -1.4229507e+04   4.89e-05   2.87e-03     
     7   -1.4229507e+04   6.53e-06   1.52e-03     
     8   -1.4229507e+04   5.70e-06   3.62e-04     
     9   -1.4229507e+04   2.11e-06   2.73e-04     
    10   -1.4229507e+04   4.92e-07   8.68e-05     
    11   -1.4229507e+04   1.46e-07   3.39e-05     
    12   -1.4229507e+04   9.90e-08   1.69e-05     
    13   -1.4229507e+04   2.59e-09   5.24e-06     
 ------------------------------------------------------------------------------
         -1.4229507e+04                           CCSD T converged.

End of double precision
 SCF energy                 = -14228.78957392
 MP2 energy                 = -14229.50009530
 CCSD correlation energy     =     -0.71756501
 CCSD total energy           = -14229.50713894

 CCSD  T1^2 = 0.0151  T2^2 = 0.3003  Leading amplitudes:

 Amplitude    Orbitals with energies
  0.0348       60 (A) A                  ->    65 (A) A                   
              -0.4012                         -0.0035                     
  0.0348       60 (A) B                  ->    65 (A) B                   
              -0.4012                         -0.0035                     
 -0.0232       59 (A) A                  ->    65 (A) A                   
              -0.5049                         -0.0035                     
 -0.0232       59 (A) B                  ->    65 (A) B                   
              -0.5049                         -0.0035                     

 Amplitude    Orbitals with energies
 -0.0808       59 (A) A      59 (A) B    ->    65 (A) A      65 (A) B     
              -0.5049       -0.5049           -0.0035       -0.0035       
  0.0808       59 (A) A      59 (A) B    ->    65 (A) B      65 (A) A     
              -0.5049       -0.5049           -0.0035       -0.0035       
  0.0808       59 (A) B      59 (A) A    ->    65 (A) A      65 (A) B     
              -0.5049       -0.5049           -0.0035       -0.0035       
 -0.0808       59 (A) B      59 (A) A    ->    65 (A) B      65 (A) A     
              -0.5049       -0.5049           -0.0035       -0.0035       

 Computing CCSD intemediates for later calculations in double precision
 Finished.

Running a double precision version
           CCSD Lambda amplitudes will be solved using DIIS.
           Start     Size      MaxIter   EConv     LConv     
           3         7         100       1.00e-07  1.00e-05  
 ------------------------------------------------------------------------------
            Enorm      Ldiff       Comment
 ------------------------------------------------------------------------------
     1     5.89e-02   4.42e-02     
     2     1.57e-02   5.64e-03     
     3     6.66e-03   2.11e-03     
     4     3.95e-03   1.26e-03     Switched to DIIS steps.
     5     1.30e-03   7.24e-04     
     6     6.66e-04   2.10e-04     
     7     2.36e-04   5.37e-05     
     8     1.14e-04   1.07e-06     
     9     4.00e-05   4.30e-06     
    10     1.58e-05   2.23e-06     
    11     6.67e-06   5.41e-07     
    12     2.85e-06   2.05e-07     
    13     1.40e-06   2.43e-07     
    14     6.75e-07   6.82e-08     
    15     3.70e-07   7.33e-08     
    16     1.78e-07   2.70e-08     
    17     9.57e-08   1.09e-08     
 ------------------------------------------------------------------------------
                                   CCSD Lambda converged.

 Computing density matrices in double precision...
           Orbital response amplitudes will be solved using DIIS.
           Start     Size      MaxIter   EConv     LConv     
           3         7         100       1.00e-06  1.00e-06  
 ------------------------------------------------------------------------------
            Enorm      Ldiff       Comment
 ------------------------------------------------------------------------------
     1     9.45e-02   1.69e-02     
     2     6.67e-02   9.53e-03     
     3     8.38e-02   2.02e-02     
     4     1.78e-02   2.76e-02     Switched to DIIS steps.
     5     5.17e-03   5.50e-03     
     6     1.26e-03   6.98e-04     
     7     7.50e-04   1.04e-04     
     8     2.04e-04   1.46e-04     
     9     4.91e-05   4.18e-05     
    10     2.24e-05   1.44e-06     
    11     6.15e-06   1.14e-06     
    12     2.23e-06   2.83e-09     
    13     1.52e-06   4.45e-07     
    14     3.81e-07   2.85e-07     
 ------------------------------------------------------------------------------
                                   Orbital response converged.

 Computing density matrices... Done.
 CCSD calculation:   CPU 5578.66 s  wall 953.89 s

 Transferring MO TPDM to AO TPDM
 Transferring g2_o1o1o1o1
 Transferring g2_o1o1o1v1
 Transferring g2_o1o1v1v1
 Transferring g2_o1v1o1v1
 Transferring g2_o1v1v1v1
 Transferring g2_v1v1v1v1
 Adding separable TPDM
 Computing TPDM gradient
 --------------------------------------------------------
 2e gradient
  Atom          X               Y               Z
 --------------------------------------------------------
    1        -72.528411       14.033955        0.000001  
    2          5.676730      -36.095237       -0.000002  
    3         -5.747904       19.156969        0.000001  
    4         72.599585        2.904313       -0.000001  
 --------------------------------------------------------
 --------------------------------------------------------
 Final gradient
  Atom          X               Y               Z
 --------------------------------------------------------
    1        -72.528411       14.033955        0.000001  
    2          5.676730      -36.095237       -0.000002  
    3         -5.747904       19.156969        0.000001  
    4         72.599585        2.904313       -0.000001  
 --------------------------------------------------------
 Analytic gradient from two-electron contribution:   CPU 805.00 s  wall 162.94 s

 Total ccman2 time:   CPU 6595.17 s  wall 1154.78 s


 --------------------------------------------------------------

                    Orbital Energies (a.u.)
 --------------------------------------------------------------

 Alpha MOs
 -- Occupied --
*****************-180.9022-180.8712-169.7091-169.7077-169.7077-169.6777
********-169.6769 -80.0589 -37.9558 -37.9251 -33.1450 -33.1390 -33.1389
-33.1128 -33.1094 -33.1091 -24.3292 -24.3272 -24.3272 -24.3215 -24.3215
-24.2967 -24.2957 -24.2955 -24.2924 -24.2924 -15.6420  -7.5973  -7.2723
 -7.2420  -5.5076  -5.4930  -5.4930  -5.4894  -5.4885  -5.4881  -5.4744
 -5.4651  -5.4644  -2.4317  -2.4249  -2.4248  -2.4081  -2.4081  -2.3972
 -2.3932  -2.3924  -2.3822  -2.3822  -1.1887  -0.8955  -0.8383  -0.7053
 -0.5486  -0.5400  -0.5049  -0.4012  -0.3990  -0.3812  -0.3789  -0.3636
 -- Virtual --
 -0.0035   0.0168   0.0441   0.0741   0.0882   0.0909   0.1014   0.1825
  0.2087   0.2261   0.2375   0.2819   0.2892   0.3135   0.3202   0.3287
  0.3291   0.3609   0.3885   0.3958   0.4714   0.5231   0.5394   0.5616
  0.5670   0.5828   0.5860   0.5954   0.6104   0.6118   0.6794   0.7131
  0.8065   0.8671   0.8794   0.9082   0.9291   0.9810   1.0662   1.1110
  1.1509   1.3049   1.4154   1.5177   1.5392   1.5500   1.5699   1.5787
  1.6392   1.7663   1.8471   1.9094   2.2762   2.3983   2.4197   2.5365
  2.9256   4.2378   4.2509   4.4346   4.4613   4.4718   4.4839   4.4937
  4.4956   4.5032   4.5177   4.5676   4.6407   4.7085   4.7594   4.8676
  6.5069   6.5224   6.5391   6.5423   6.5511   6.5846   7.4972  14.7024
 14.7968  14.8889  28.8568  28.9508  29.5028  29.5148  29.5310  29.5353
 29.5451  29.5683  29.8522  29.8571  29.8634  29.8757  29.8810  29.8830
 29.8852  29.9053  29.9568  29.9814  36.6794 130.5629 130.5713 130.5919
130.5950 130.6028 130.6268 154.2577 154.3346 166.11101912.17471912.2547
 --------------------------------------------------------------

          Ground-State Mulliken Net Atomic Charges

     Atom                 Charge (a.u.)
  ----------------------------------------
      1 I                    -0.165583
      2 P                     0.316672
      3 N                    -0.281271
      4 I                     0.130182
  ----------------------------------------
  Sum of atomic charges =     0.000000

 -----------------------------------------------------------------
                    Cartesian Multipole Moments
 -----------------------------------------------------------------
    Charge (ESU x 10^10)
                -0.0000
    Dipole Moment (Debye)
         X      -1.0771      Y       1.6976      Z       0.0000
       Tot       2.0105
    Quadrupole Moments (Debye-Ang)
        XX     -72.5826     XY      -0.7850     YY     -77.5592
        XZ      -0.0000     YZ       0.0000     ZZ     -76.1092
    Octopole Moments (Debye-Ang^2)
       XXX     -27.1501    XXY      -7.7720    XYY       0.7219
       YYY      -9.4084    XXZ      -0.0000    XYZ      -0.0000
       YYZ       0.0000    XZZ      -1.0244    YZZ      -2.2536
       ZZZ       0.0000
    Hexadecapole Moments (Debye-Ang^3)
      XXXX   -2312.7485   XXXY     -33.8228   XXYY    -451.8827
      XYYY      -4.9876   YYYY    -185.2725   XXXZ      -0.0000
      XXYZ       0.0000   XYYZ      -0.0000   YYYZ       0.0000
      XXZZ    -444.9212   XYZZ      -1.5118   YYZZ     -47.6119
      XZZZ      -0.0000   YZZZ       0.0000   ZZZZ    -107.6719
 -----------------------------------------------------------------
 DrvMan completing analytic gradient of the correlated energy
 Correlated dipole moment
            1
    1  -0.4237661
    2   0.6678822
    3   0.0000000
 Energy read as -14229.507138936
 Full Analytical Gradient: (in a.u., or Hartree/Bohr)
             1             2             3             4
    1    0.00001958   -0.00015579   -0.00026054    0.00039675
    2   -0.00003797    0.00006354   -0.00002524   -0.00000033
    3   -0.00000001    0.00000004   -0.00000004    0.00000001
 Gradient time:  CPU 0.79 s  wall 0.80 s
 ----------------------------------------------------------------
             Standard Nuclear Orientation (Angstroms)
    I     Atom           X                Y                Z
 ----------------------------------------------------------------
    1      I       2.6161141696    -0.1206323300    -0.0000000000
    2      P       0.3336037184     0.8886938816     0.0000000000
    3      N      -0.5628761913    -0.4139596418     0.0000000000
    4      I      -2.6371881779    -0.0762108914    -0.0000000000
 ----------------------------------------------------------------
 Nuclear Repulsion Energy =   776.2474487982 hartrees
 There are       64 alpha and       64 beta electrons

                       Distance Matrix (Angstroms)
             I (  1)   P (  2)   N (  3)
   P (  2)  2.495715
   N (  3)  3.192494  1.581323
   I (  4)  5.253490  3.123563  2.101629

 Requested basis set is 6-311++G(d,p)
 There are 67 shells and 176 basis functions
 A cutoff of  1.0D-14 yielded   1703 shell pairs
 There are     12523 function pairs (     14299 Cartesian)
 Smallest overlap matrix eigenvalue = 2.39E-03
 Guess MOs from SCF MO coefficient file

 -----------------------------------------------------------------------
  General SCF calculation program by
  Eric Jon Sundstrom, Paul Horn, Yuezhi Mao, Dmitri Zuev, Alec White,
  David Stuck, Shaama M.S., Shane Yost, Joonho Lee, David Small,
  Daniel Levine, Susi Lehtola, Hugh Burton, Evgeny Epifanovsky
 -----------------------------------------------------------------------
 Hartree-Fock
 using 6 threads for integral computing
 -------------------------------------------------------
 OpenMP Integral computing Module                
 Release: version 2.0, May 2017, Q-Chem Inc. Pleasanton 
 -------------------------------------------------------
 A restricted SCF calculation will be
 performed using DIIS
 SCF converges when DIIS error is below 1.0e-08
 ---------------------------------------
  Cycle       Energy         DIIS error
 ---------------------------------------
    1  -14228.7895338079      1.28e-05  
    2  -14228.7895344513      5.69e-06  
    3  -14228.7895345524      3.48e-06  
    4  -14228.7895346103      7.27e-07  
    5  -14228.7895346180      3.13e-07  
    6  -14228.7895346203      1.50e-07  
    7  -14228.7895346208      5.66e-08  
    8  -14228.7895346208      2.27e-08  
    9  -14228.7895346209      8.80e-09  Convergence criterion met
 ---------------------------------------
 SCF time:   CPU 12.41s  wall 3.00s 
 SCF   energy in the final basis set =   -14228.7895346209
 Total energy in the final basis set =   -14228.7895346209


 ------------------------------------------------------------------------------

   CCMAN2: suite of methods based on coupled cluster
           and equation of motion theories.

   Components:
   * libvmm-1.3-trunk
     by Evgeny Epifanovsky, Ilya Kaliman.
   * libtensor-2.5-trunk
     by Evgeny Epifanovsky, Michael Wormit, Dmitry Zuev, Sam Manzer, 
        Ilya Kaliman.
   * libcc-2.5-trunk
     by Evgeny Epifanovsky, Arik Landau, Tomasz Kus, Kirill Khistyaev, 
        Dmitry Zuev, Prashant Manohar, Xintian Feng, Anna Krylov, 
        Matthew Goldey, Alec White, Thomas Jagau, Kaushik Nanda, 
        Anastasia Gunina, Alexander Kunitsa, Joonho Lee.

   CCMAN original authors:
   Anna I. Krylov, C. David Sherrill, Steven R. Gwaltney,
   Edward F. C. Byrd (2000)
   Sergey V. Levchenko, Lyudmila V. Slipchenko, Tao Wang,
   Ana-Maria C. Cristian (2003)
   Piotr A. Pieniazek, C. Melania Oana, Evgeny Epifanovsky (2007)
   Prashant Manohar (2009)

 ------------------------------------------------------------------------------


 Allocating and initializing 30808MB of RAM...
 Calculation will run on 6 cores.


 Alpha MOs, Restricted
 -- Occupied --                  
*******-1177.16 -180.90 -180.87 -169.71 -169.71 -169.71 -169.68
  1 A     2 A     3 A     4 A     5 A     6 A     7 A     8 A                  
-169.68 -169.68  -80.06  -37.96  -37.93  -33.15  -33.14  -33.14
  9 A    10 A    11 A    12 A    13 A    14 A    15 A    16 A                  
-33.113 -33.109 -33.109 -24.329 -24.327 -24.327 -24.321 -24.321
 17 A    18 A    19 A    20 A    21 A    22 A    23 A    24 A                  
-24.297 -24.296 -24.295 -24.292 -24.292 -15.642  -7.597  -7.272
 25 A    26 A    27 A    28 A    29 A    30 A    31 A    32 A                  
 -7.242  -5.508  -5.493  -5.493  -5.489  -5.488  -5.488  -5.474
 33 A    34 A    35 A    36 A    37 A    38 A    39 A    40 A                  
 -5.465  -5.464  -2.432  -2.425  -2.425  -2.408  -2.408  -2.397
 41 A    42 A    43 A    44 A    45 A    46 A    47 A    48 A                  
 -2.393  -2.392  -2.382  -2.382  -1.188  -0.895  -0.838  -0.705
 49 A    50 A    51 A    52 A    53 A    54 A    55 A    56 A                  
 -0.549  -0.540  -0.505  -0.401  -0.399  -0.381  -0.379  -0.364
 57 A    58 A    59 A    60 A    61 A    62 A    63 A    64 A                  
 -- Virtual --                   
 -0.003   0.016   0.044   0.074   0.088   0.091   0.101   0.182
 65 A    66 A    67 A    68 A    69 A    70 A    71 A    72 A                  
  0.209   0.226   0.238   0.282   0.289   0.314   0.320   0.329
 73 A    74 A    75 A    76 A    77 A    78 A    79 A    80 A                  
  0.329   0.361   0.388   0.396   0.471   0.523   0.539   0.562
 81 A    82 A    83 A    84 A    85 A    86 A    87 A    88 A                  
  0.567   0.583   0.586   0.595   0.610   0.612   0.679   0.713
 89 A    90 A    91 A    92 A    93 A    94 A    95 A    96 A                  
  0.806   0.867   0.879   0.908   0.929   0.981   1.066   1.111
 97 A    98 A    99 A   100 A   101 A   102 A   103 A   104 A                  
  1.151   1.305   1.416   1.518   1.539   1.550   1.570   1.579
105 A   106 A   107 A   108 A   109 A   110 A   111 A   112 A                  
  1.639   1.766   1.847   1.909   2.276   2.398   2.420   2.536
113 A   114 A   115 A   116 A   117 A   118 A   119 A   120 A                  
  2.926   4.238   4.251   4.435   4.461   4.472   4.484   4.494
121 A   122 A   123 A   124 A   125 A   126 A   127 A   128 A                  
  4.496   4.503   4.518   4.568   4.641   4.709   4.759   4.867
129 A   130 A   131 A   132 A   133 A   134 A   135 A   136 A                  
  6.507   6.522   6.539   6.542   6.551   6.585   7.497  14.702
137 A   138 A   139 A   140 A   141 A   142 A   143 A   144 A                  
 14.797  14.889  28.857  28.950  29.503  29.515  29.531  29.535
145 A   146 A   147 A   148 A   149 A   150 A   151 A   152 A                  
 29.545  29.568  29.852  29.857  29.863  29.876  29.881  29.883
153 A   154 A   155 A   156 A   157 A   158 A   159 A   160 A                  
 29.885  29.905  29.957  29.981  36.679 130.563 130.571 130.592
161 A   162 A   163 A   164 A   165 A   166 A   167 A   168 A                  
130.595 130.603 130.627 154.258 154.334 166.1111912.1751912.254
169 A   170 A   171 A   172 A   173 A   174 A   175 A   176 A                  

 Beta MOs, Restricted
 -- Occupied --                  
*******-1177.16 -180.90 -180.87 -169.71 -169.71 -169.71 -169.68
  1 A     2 A     3 A     4 A     5 A     6 A     7 A     8 A                  
-169.68 -169.68  -80.06  -37.96  -37.93  -33.15  -33.14  -33.14
  9 A    10 A    11 A    12 A    13 A    14 A    15 A    16 A                  
-33.113 -33.109 -33.109 -24.329 -24.327 -24.327 -24.321 -24.321
 17 A    18 A    19 A    20 A    21 A    22 A    23 A    24 A                  
-24.297 -24.296 -24.295 -24.292 -24.292 -15.642  -7.597  -7.272
 25 A    26 A    27 A    28 A    29 A    30 A    31 A    32 A                  
 -7.242  -5.508  -5.493  -5.493  -5.489  -5.488  -5.488  -5.474
 33 A    34 A    35 A    36 A    37 A    38 A    39 A    40 A                  
 -5.465  -5.464  -2.432  -2.425  -2.425  -2.408  -2.408  -2.397
 41 A    42 A    43 A    44 A    45 A    46 A    47 A    48 A                  
 -2.393  -2.392  -2.382  -2.382  -1.188  -0.895  -0.838  -0.705
 49 A    50 A    51 A    52 A    53 A    54 A    55 A    56 A                  
 -0.549  -0.540  -0.505  -0.401  -0.399  -0.381  -0.379  -0.364
 57 A    58 A    59 A    60 A    61 A    62 A    63 A    64 A                  
 -- Virtual --                   
 -0.003   0.016   0.044   0.074   0.088   0.091   0.101   0.182
 65 A    66 A    67 A    68 A    69 A    70 A    71 A    72 A                  
  0.209   0.226   0.238   0.282   0.289   0.314   0.320   0.329
 73 A    74 A    75 A    76 A    77 A    78 A    79 A    80 A                  
  0.329   0.361   0.388   0.396   0.471   0.523   0.539   0.562
 81 A    82 A    83 A    84 A    85 A    86 A    87 A    88 A                  
  0.567   0.583   0.586   0.595   0.610   0.612   0.679   0.713
 89 A    90 A    91 A    92 A    93 A    94 A    95 A    96 A                  
  0.806   0.867   0.879   0.908   0.929   0.981   1.066   1.111
 97 A    98 A    99 A   100 A   101 A   102 A   103 A   104 A                  
  1.151   1.305   1.416   1.518   1.539   1.550   1.570   1.579
105 A   106 A   107 A   108 A   109 A   110 A   111 A   112 A                  
  1.639   1.766   1.847   1.909   2.276   2.398   2.420   2.536
113 A   114 A   115 A   116 A   117 A   118 A   119 A   120 A                  
  2.926   4.238   4.251   4.435   4.461   4.472   4.484   4.494
121 A   122 A   123 A   124 A   125 A   126 A   127 A   128 A                  
  4.496   4.503   4.518   4.568   4.641   4.709   4.759   4.867
129 A   130 A   131 A   132 A   133 A   134 A   135 A   136 A                  
  6.507   6.522   6.539   6.542   6.551   6.585   7.497  14.702
137 A   138 A   139 A   140 A   141 A   142 A   143 A   144 A                  
 14.797  14.889  28.857  28.950  29.503  29.515  29.531  29.535
145 A   146 A   147 A   148 A   149 A   150 A   151 A   152 A                  
 29.545  29.568  29.852  29.857  29.863  29.876  29.881  29.883
153 A   154 A   155 A   156 A   157 A   158 A   159 A   160 A                  
 29.885  29.905  29.957  29.981  36.679 130.563 130.571 130.592
161 A   162 A   163 A   164 A   165 A   166 A   167 A   168 A                  
130.595 130.603 130.627 154.258 154.334 166.1111912.1751912.254
169 A   170 A   171 A   172 A   173 A   174 A   175 A   176 A                  

 Occupation and symmetry of molecular orbitals

 Point group: C1 (1 irreducible representation).

                           A     All 
 -------------------------------------
 All molecular orbitals:
  - Alpha                  176   176 
  - Beta                   176   176 
 -------------------------------------
 Alpha orbitals:
  - Frozen occupied        42    42  
  - Active occupied        22    22  
  - Active virtual         112   112 
  - Frozen virtual         0     0   
 -------------------------------------
 Beta orbitals:
  - Frozen occupied        42    42  
  - Active occupied        22    22  
  - Active virtual         112   112 
  - Frozen virtual         0     0   
 -------------------------------------

 Import integrals:   CPU 0.00 s  wall 0.00 s

 Import integrals:   CPU 204.56 s  wall 36.33 s

 MP2 amplitudes:   CPU 0.23 s  wall 0.13 s

Running a double precision version
           CCSD T amplitudes will be solved using DIIS.

           Start     Size      MaxIter   EConv     TConv     
           3         7         100       1.00e-07  1.00e-05  
 ------------------------------------------------------------------------------
           Energy (a.u.)   Ediff      Tdiff       Comment
 ------------------------------------------------------------------------------
         -1.4229500e+04                           
     1   -1.4229480e+04   1.97e-02   8.25e-01     
     2   -1.4229506e+04   2.51e-02   1.20e-01     
     3   -1.4229504e+04   1.99e-03   5.40e-02     
     4   -1.4229506e+04   2.66e-03   1.77e-02     Switched to DIIS steps.
     5   -1.4229507e+04   9.06e-04   1.31e-02     
     6   -1.4229507e+04   4.90e-05   2.87e-03     
     7   -1.4229507e+04   6.55e-06   1.52e-03     
     8   -1.4229507e+04   5.71e-06   3.62e-04     
     9   -1.4229507e+04   2.13e-06   2.74e-04     
    10   -1.4229507e+04   4.95e-07   8.70e-05     
    11   -1.4229507e+04   1.48e-07   3.40e-05     
    12   -1.4229507e+04   9.97e-08   1.70e-05     
    13   -1.4229507e+04   2.20e-09   5.28e-06     
 ------------------------------------------------------------------------------
         -1.4229507e+04                           CCSD T converged.

End of double precision
 SCF energy                 = -14228.78953462
 MP2 energy                 = -14229.50009798
 CCSD correlation energy     =     -0.71760482
 CCSD total energy           = -14229.50713944

 CCSD  T1^2 = 0.0151  T2^2 = 0.3004  Leading amplitudes:

 Amplitude    Orbitals with energies
  0.0347       60 (A) A                  ->    65 (A) A                   
              -0.4012                         -0.0034                     
  0.0347       60 (A) B                  ->    65 (A) B                   
              -0.4012                         -0.0034                     
  0.0232       59 (A) A                  ->    65 (A) A                   
              -0.5048                         -0.0034                     
  0.0232       59 (A) B                  ->    65 (A) B                   
              -0.5048                         -0.0034                     

 Amplitude    Orbitals with energies
 -0.0809       59 (A) A      59 (A) B    ->    65 (A) A      65 (A) B     
              -0.5048       -0.5048           -0.0034       -0.0034       
  0.0809       59 (A) A      59 (A) B    ->    65 (A) B      65 (A) A     
              -0.5048       -0.5048           -0.0034       -0.0034       
  0.0809       59 (A) B      59 (A) A    ->    65 (A) A      65 (A) B     
              -0.5048       -0.5048           -0.0034       -0.0034       
 -0.0809       59 (A) B      59 (A) A    ->    65 (A) B      65 (A) A     
              -0.5048       -0.5048           -0.0034       -0.0034       

 Computing CCSD intemediates for later calculations in double precision
 Finished.

Running a double precision version
           CCSD Lambda amplitudes will be solved using DIIS.
           Start     Size      MaxIter   EConv     LConv     
           3         7         100       1.00e-07  1.00e-05  
 ------------------------------------------------------------------------------
            Enorm      Ldiff       Comment
 ------------------------------------------------------------------------------
     1     5.90e-02   4.42e-02     
     2     1.57e-02   5.64e-03     
     3     6.66e-03   2.12e-03     
     4     3.95e-03   1.26e-03     Switched to DIIS steps.
     5     1.30e-03   7.24e-04     
     6     6.67e-04   2.11e-04     
     7     2.36e-04   5.38e-05     
     8     1.14e-04   1.05e-06     
     9     4.01e-05   4.32e-06     
    10     1.58e-05   2.24e-06     
    11     6.68e-06   5.45e-07     
    12     2.86e-06   2.06e-07     
    13     1.40e-06   2.44e-07     
    14     6.77e-07   6.85e-08     
    15     3.72e-07   7.37e-08     
    16     1.79e-07   2.72e-08     
    17     9.62e-08   1.09e-08     
 ------------------------------------------------------------------------------
                                   CCSD Lambda converged.

 Computing density matrices in double precision...
           Orbital response amplitudes will be solved using DIIS.
           Start     Size      MaxIter   EConv     LConv     
           3         7         100       1.00e-06  1.00e-06  
 ------------------------------------------------------------------------------
            Enorm      Ldiff       Comment
 ------------------------------------------------------------------------------
     1     9.45e-02   1.69e-02     
     2     6.68e-02   9.44e-03     
     3     8.41e-02   2.03e-02     
     4     1.79e-02   2.77e-02     Switched to DIIS steps.
     5     5.16e-03   5.55e-03     
     6     1.26e-03   6.98e-04     
     7     7.49e-04   1.04e-04     
     8     2.04e-04   1.46e-04     
     9     4.92e-05   4.18e-05     
    10     2.25e-05   1.39e-06     
    11     6.19e-06   1.16e-06     
    12     2.25e-06   1.05e-08     
    13     1.53e-06   4.45e-07     
    14     3.83e-07   2.87e-07     
 ------------------------------------------------------------------------------
                                   Orbital response converged.

 Computing density matrices... Done.
 CCSD calculation:   CPU 5582.32 s  wall 955.38 s

 Transferring MO TPDM to AO TPDM
 Transferring g2_o1o1o1o1
 Transferring g2_o1o1o1v1
 Transferring g2_o1o1v1v1
 Transferring g2_o1v1o1v1
 Transferring g2_o1v1v1v1
 Transferring g2_v1v1v1v1
 Adding separable TPDM
 Computing TPDM gradient
 --------------------------------------------------------
 2e gradient
  Atom          X               Y               Z
 --------------------------------------------------------
    1        -72.506850       14.032255        0.000000  
    2          5.693948      -36.082385        0.000000  
    3         -5.726120       19.148323       -0.000000  
    4         72.539022        2.901808       -0.000000
[truncated: 83,340 more chars]
