# Supplementary material for: Geometric and energetic data from ab initio calculations of haloethene, haloimine, halomethylenephosphine, haloiminophosphine, halodiazene, halodiphosphene and halocyclopropane
Source: Data Brief. 2019 Nov 2;27:104738. doi: 10.1016/j.dib.2019.104738 (PMC6861602; doi:10.1016/j.dib.2019.104738)
Supplement: Multimedia component 7 [file mmc7.zip › NP/CCSD/freq/IENPIE.out]

Q-Chem Developer Version!
                  Welcome to Q-Chem
     A Quantum Leap Into The Future Of Chemistry


 Q-Chem 5.1, Q-Chem, Inc., Pleasanton, CA (2018)

 Yihan Shao,  Zhengting Gan,  E. Epifanovsky,  A. T. B. Gilbert,  M. Wormit,  
 J. Kussmann,  A. W. Lange,  A. Behn,  Jia Deng,  Xintian Feng,  D. Ghosh,  
 M. Goldey,  P. R. Horn,  L. D. Jacobson,  I. Kaliman,  T. Kus,  A. Landau,  
 Jie Liu,  E. I. Proynov,  R. M. Richard,  R. P. Steele,  E. J. Sundstrom,  
 H. L. Woodcock III,  P. M. Zimmerman,  D. Zuev,  B. Albrecht,  E. Alguire,  
 S. A. Baeppler,  D. Barton,  Z. Benda,  Y. A. Bernard,  E. J. Berquist,  
 K. B. Bravaya,  H. Burton,  D. Casanova,  Chun-Min Chang,  Yunqing Chen,  
 A. Chien,  K. D. Closser,  M. P. Coons,  S. Coriani,  S. Dasgupta,  
 A. L. Dempwolff,  M. Diedenhofen,  Hainam Do,  R. G. Edgar,  Po-Tung Fang,  
 S. Faraji,  S. Fatehi,  Qingguo Feng,  K. D. Fenk,  J. Fosso-Tande,  
 J. Gayvert,  Qinghui Ge,  A. Ghysels,  G. Gidofalvi,  J. Gomes,  
 J. Gonthier,  A. Gunina,  D. Hait,  M. W. D. Hanson-Heine,  
 P. H. P. Harbach,  A. W. Hauser,  J. E. Herr,  E. G. Hohenstein,  
 Z. C. Holden,  Kerwin Hui,  B. C. Huynh,  T.-C. Jagau,  Hyunjun Ji,  
 B. Kaduk,  K. Khistyaev,  Jaehoon Kim,  P. Klunzinger,  K. Koh,  
 D. Kosenkov,  L. Koulias,  T. Kowalczyk,  C. M. Krauter,  A. Kunitsa,  
 Ka Un Lao,  A. Laurent,  K. V. Lawler,  Joonho Lee,  D. Lefrancois,  
 S. Lehtola,  D. S. Levine,  Yi-Pei Li,  You-Sheng Lin,  Fenglai Liu,  
 E. Livshits,  A. Luenser,  P. Manohar,  E. Mansoor,  S. F. Manzer,  
 Shan-Ping Mao,  Yuezhi Mao,  N. Mardirossian,  A. V. Marenich,  
 T. Markovich,  L. A. Martinez-Martinez,  S. A. Maurer,  N. J. Mayhall,  
 S. C. McKenzie,  J.-M. Mewes,  A. F. Morrison,  J. W. Mullinax,  K. Nanda,  
 T. S. Nguyen-Beck,  R. Olivares-Amaya,  J. A. Parkhill,  T. M. Perrine,  
 F. Plasser,  P. Pokhilko,  S. Prager,  A. Prociuk,  E. Ramos,  D. R. Rehn,  
 F. Rob,  M. Schneider,  N. Sergueev,  S. M. Sharada,  S. Sharma,  
 D. W. Small,  T. Stauch,  T. Stein,  Yu-Chuan Su,  A. J. W. Thom,  
 A. Tkatchenko,  T. Tsuchimochi,  N. M. Tubman,  L. Vogt,  M. L. Vidal,  
 O. Vydrov,  M. A. Watson,  J. Wenzel,  M. de Wergifosse,  T. A. Wesolowski,  
 A. White,  J. Witte,  A. Yamada,  Jun Yang,  K. Yao,  S. Yeganeh,  
 S. R. Yost,  Zhi-Qiang You,  A. Zech,  Igor Ying Zhang,  Xing Zhang,  
 Yan Zhao,  Ying Zhu,  B. R. Brooks,  G. K. L. Chan,  C. J. Cramer,  
 M. S. Gordon,  W. J. Hehre,  A. Klamt,  M. W. Schmidt,  C. D. Sherrill,  
 D. G. Truhlar,  A. Aspuru-Guzik,  R. Baer,  A. T. Bell,  N. A. Besley,  
 Jeng-Da Chai,  A. E. DePrince, III,  R. A. DiStasio Jr.,  A. Dreuw,  
 B. D. Dunietz,  T. R. Furlani,  Chao-Ping Hsu,  Yousung Jung,  Jing Kong,  
 D. S. Lambrecht,  WanZhen Liang,  C. Ochsenfeld,  V. A. Rassolov,  
 L. V. Slipchenko,  J. E. Subotnik,  T. Van Voorhis,  J. M. Herbert,  
 A. I. Krylov,  P. M. W. Gill,  M. Head-Gordon

 Contributors to earlier versions of Q-Chem not listed above: 
 R. D. Adamson,  B. Austin,  J. Baker,  G. J. O. Beran,  K. Brandhorst,  
 S. T. Brown,  E. F. C. Byrd,  A. K. Chakraborty,  C.-L. Cheng,  
 Siu Hung Chien,  D. M. Chipman,  D. L. Crittenden,  H. Dachsel,  
 R. J. Doerksen,  A. D. Dutoi,  L. Fusti-Molnar,  W. A. Goddard III,  
 A. Golubeva-Zadorozhnaya,  S. R. Gwaltney,  G. Hawkins,  A. Heyden,  
 S. Hirata,  G. Kedziora,  F. J. Keil,  C. Kelley,  Jihan Kim,  R. A. King,  
 R. Z. Khaliullin,  P. P. Korambath,  W. Kurlancheek,  A. M. Lee,  M. S. Lee,  
 S. V. Levchenko,  Ching Yeh Lin,  D. Liotard,  R. C. Lochan,  I. Lotan,  
 P. E. Maslen,  N. Nair,  D. P. O'Neill,  D. Neuhauser,  E. Neuscamman,  
 C. M. Oana,  R. Olson,  B. Peters,  R. Peverati,  P. A. Pieniazek,  
 Y. M. Rhee,  J. Ritchie,  M. A. Rohrdanz,  E. Rosta,  N. J. Russ,  
 H. F. Schaefer III,  N. E. Schultz,  N. Shenvi,  A. C. Simmonett,  A. Sodt,  
 D. Stuck,  K. S. Thanthiriwatte,  V. Vanovschi,  Tao Wang,  A. Warshel,  
 C. F. Williams,  Q. Wu,  X. Xu,  W. Zhang

 Please cite Q-Chem as follows:
 Y. Shao et al., Mol. Phys. 113, 184-215 (2015)
 DOI: 10.1080/00268976.2014.952696

 Q-Chem 5.1.2 for Intel X86 EM64T Linux

 Parts of Q-Chem use Armadillo 8.300.2 (Tropical Shenanigans).
 http://arma.sourceforge.net/

 Q-Chem begins on Thu May  9 07:33:18 2019  

Host: 
0

     Scratch files written to /scratch/taweetham/qchem23568//
Input Ideriv = 1
Curr. Ideriv = -1
Max.  Ideriv = 1


!!********************************************.
!!******************Warning*******************.
!!Desired Analytical derivatives not available.
!!Finite difference job might take a long time.
!!********************************************.
!!********************************************.


 2-order derivative to be evaluated numerically with 1-order analytical derivatives

Checking the input file for inconsistencies... 	...done.

--------------------------------------------------------------
User input:
--------------------------------------------------------------
I=I_Z.out
$molecule
0 1
I 
P  1 2.546389
N  2 1.546788 1 112.531313
I  3 2.044301 2 136.810228 1 -0.000000 0
$end

$rem
   JOB_TYPE 	FREQUENCY
   BASIS 		6-311++G**
   METHOD	ccsd
   MEM_TOTAL	31000
   N_FROZEN_CORE      FC
$end

--------------------------------------------------------------
 ----------------------------------------------------------------
             Standard Nuclear Orientation (Angstroms)
    I     Atom           X                Y                Z
 ----------------------------------------------------------------
    1      I       2.0415317731    -0.3652144924     0.0000000000
    2      P       0.5794339320     1.7195797042    -0.0000000000
    3      N      -0.9306232536     1.3844970084    -0.0000000000
    4      I      -2.0826100034    -0.3043171043     0.0000000000
 ----------------------------------------------------------------
 Molecular Point Group                 Cs    NOp =  2
 Largest Abelian Subgroup              Cs    NOp =  2
 Nuclear Repulsion Energy =   840.2868404956 hartrees
 There are       64 alpha and       64 beta electrons
 Requested basis set is 6-311++G(d,p)
 There are 67 shells and 176 basis functions
 Total memory of 31000 MB is distributed as follows: 
   MEM_STATIC is set to 192 MB
   QALLOC/CCMAN JOB total memory use is  30808 MB
 Warning: actual memory use might exceed 31000 MB

 Total QAlloc Memory Limit  31000 MB
 Mega-Array Size       188 MB
 MEM_STATIC part       192 MB

                       Distance Matrix (Angstroms)
             I (  1)   P (  2)   N (  3)
   P (  2)  2.546389
   N (  3)  3.448941  1.546788
   I (  4)  4.124591  3.344045  2.044301

 A cutoff of  1.0D-14 yielded   1725 shell pairs
 There are     12680 function pairs (     14460 Cartesian)

 -------------------------------------------------------
 OpenMP Integral Computing Module                       
 Release: version 1.0, May 2013, Q-Chem Inc. Pittsburgh 
 -------------------------------------------------------
 Integral Job Info:
 Integral job number is                      11
 Integral operator is                         1
 short-range coefficients                     0
 long-range coefficients              100000000
 Omega coefficients                           0
 if combine SR and LR in K                    0
 Integral screening is                        0
 Integral computing path is                   2
 max size of driver memory is            800000
 size of driver memory is                593474
 size of scratch memory is             11861008
 max col of scratch BK array               1296
 max len of scratch array in speh3          155
 max len of scratch index in speh4           18
 max int batch size is                      520
 min int batch size is                       52
 fixed nKL is                                52
 max L of basis functions is                  2
 order of int derivative is                   0
 number of shells is                         67
 number of basis is                         188
 number of cartesian basis is               188
 number of contracted shell pairs          1725
 number of primitive shell pairs           3430
 maxK2 (contraction) of shell pair           36
 max number of K2 of shell pair               1
 max number of CS2 of shell pair            311
 max number of PS2 of shell pair            311
 mem total for path MDJ                  538220
 -------------------------------------------------------
 Smallest overlap matrix eigenvalue = 2.39E-03
 Guess from superposition of atomic densities
 Warning:  Energy on first SCF cycle will be non-variational
 SAD guess density has 128.000000 electrons

 -----------------------------------------------------------------------
  General SCF calculation program by
  Eric Jon Sundstrom, Paul Horn, Yuezhi Mao, Dmitri Zuev, Alec White,
  David Stuck, Shaama M.S., Shane Yost, Joonho Lee, David Small,
  Daniel Levine, Susi Lehtola, Hugh Burton, Evgeny Epifanovsky
 -----------------------------------------------------------------------
 Hartree-Fock
 using 6 threads for integral computing
 -------------------------------------------------------
 OpenMP Integral computing Module                
 Release: version 2.0, May 2017, Q-Chem Inc. Pleasanton 
 -------------------------------------------------------
 A restricted SCF calculation will be
 performed using DIIS
 SCF converges when DIIS error is below 1.0e-08
 ---------------------------------------
  Cycle       Energy         DIIS error
 ---------------------------------------
    1  -14229.0906703881      3.18e-02  
    2  -14228.7376776982      3.21e-03  
    3  -14228.7822437794      1.70e-03  
    4  -14228.7964894611      4.02e-04  
    5  -14228.7981697094      2.05e-04  
    6  -14228.7985325871      7.67e-05  
    7  -14228.7986390180      3.17e-05  
    8  -14228.7986558492      2.27e-05  
    9  -14228.7986597794      7.13e-06  
   10  -14228.7986610878      2.95e-06  
   11  -14228.7986612676      9.74e-07  
   12  -14228.7986612842      3.01e-07  
   13  -14228.7986612853      7.98e-08  
   14  -14228.7986612855      2.73e-08  
   15  -14228.7986612855      9.63e-09  Convergence criterion met
 ---------------------------------------
 SCF time:   CPU 21.98s  wall 5.00s 
 SCF   energy in the final basis set =   -14228.7986612855
 Total energy in the final basis set =   -14228.7986612855


 ------------------------------------------------------------------------------

   CCMAN2: suite of methods based on coupled cluster
           and equation of motion theories.

   Components:
   * libvmm-1.3-trunk
     by Evgeny Epifanovsky, Ilya Kaliman.
   * libtensor-2.5-trunk
     by Evgeny Epifanovsky, Michael Wormit, Dmitry Zuev, Sam Manzer, 
        Ilya Kaliman.
   * libcc-2.5-trunk
     by Evgeny Epifanovsky, Arik Landau, Tomasz Kus, Kirill Khistyaev, 
        Dmitry Zuev, Prashant Manohar, Xintian Feng, Anna Krylov, 
        Matthew Goldey, Alec White, Thomas Jagau, Kaushik Nanda, 
        Anastasia Gunina, Alexander Kunitsa, Joonho Lee.

   CCMAN original authors:
   Anna I. Krylov, C. David Sherrill, Steven R. Gwaltney,
   Edward F. C. Byrd (2000)
   Sergey V. Levchenko, Lyudmila V. Slipchenko, Tao Wang,
   Ana-Maria C. Cristian (2003)
   Piotr A. Pieniazek, C. Melania Oana, Evgeny Epifanovsky (2007)
   Prashant Manohar (2009)

 ------------------------------------------------------------------------------


 Allocating and initializing 30808MB of RAM...
 Calculation will run on 6 cores.


 Alpha MOs, Restricted
 -- Occupied --                  
*******-1177.16 -180.91 -180.86 -169.72 -169.71 -169.71 -169.67
  1 A'    2 A'    3 A'    4 A'    5 A'    1 A"    6 A'    7 A'                 
-169.67 -169.67  -80.06  -37.96  -37.92  -33.15  -33.14  -33.14
  2 A"    8 A'    9 A'   10 A'   11 A'   12 A'    3 A"   13 A'                 
-33.104 -33.101 -33.101 -24.336 -24.334 -24.333 -24.327 -24.327
 14 A'    4 A"   15 A'   16 A'    5 A"   17 A'    6 A"   18 A'                 
-24.288 -24.287 -24.287 -24.284 -24.284 -15.635  -7.597  -7.278
 19 A'    7 A"   20 A'    8 A"   21 A'   22 A'   23 A'   24 A'                 
 -7.234  -5.514  -5.499  -5.498  -5.490  -5.488  -5.487  -5.465
 25 A'   26 A'    9 A"   27 A'   28 A'   10 A"   29 A'   30 A'                 
 -5.457  -5.457  -2.439  -2.432  -2.431  -2.413  -2.413  -2.388
 11 A"   31 A'   32 A'   12 A"   33 A'   13 A"   34 A'   35 A'                 
 -2.384  -2.384  -2.375  -2.375  -1.192  -0.896  -0.851  -0.693
 14 A"   36 A'   15 A"   37 A'   38 A'   39 A'   40 A'   41 A'                 
 -0.560  -0.539  -0.512  -0.398  -0.394  -0.383  -0.369  -0.365
 42 A'   43 A'   16 A"   44 A'   17 A"   45 A'   18 A"   46 A'                 
 -- Virtual --                   
  0.002   0.014   0.054   0.072   0.088   0.092   0.106   0.184
 19 A"   47 A'   48 A'   49 A'   20 A"   50 A'   51 A'   52 A'                 
  0.213   0.233   0.240   0.272   0.298   0.311   0.318   0.334
 53 A'   21 A"   54 A'   55 A'   56 A'   22 A"   57 A'   58 A'                 
  0.344   0.358   0.386   0.388   0.452   0.509   0.558   0.563
 23 A"   59 A'   24 A"   60 A'   61 A'   62 A'   25 A"   26 A"                 
  0.576   0.586   0.595   0.612   0.619   0.633   0.664   0.716
 63 A'   27 A"   64 A'   28 A"   65 A'   66 A'   67 A'   68 A'                 
  0.826   0.865   0.890   0.909   0.931   1.017   1.072   1.101
 69 A'   70 A'   29 A"   30 A"   71 A'   72 A'   31 A"   73 A'                 
  1.190   1.336   1.396   1.522   1.541   1.547   1.574   1.598
 74 A'   75 A'   76 A'   32 A"   77 A'   33 A"   78 A'   79 A'                 
  1.636   1.774   1.854   1.921   2.265   2.330   2.429   2.557
 80 A'   34 A"   81 A'   82 A'   35 A"   83 A'   36 A"   84 A'                 
  2.938   4.241   4.252   4.456   4.456   4.472   4.491   4.496
 85 A'   37 A"   86 A'   38 A"   87 A'   88 A'   39 A"   40 A"                 
  4.506   4.511   4.529   4.550   4.637   4.704   4.751   4.876
 89 A'   41 A"   90 A'   91 A'   92 A'   93 A'   94 A'   95 A'                 
  6.505   6.518   6.540   6.550   6.564   6.584   7.529  14.704
 42 A"   96 A'   43 A"   97 A'   98 A'   99 A'  100 A'   44 A"                 
 14.796  14.930  28.845  28.963  29.499  29.508  29.529  29.539
101 A'  102 A'  103 A'  104 A'   45 A"  105 A'  106 A'   46 A"                 
 29.553  29.576  29.846  29.850  29.862  29.881  29.887  29.891
107 A'  108 A'   47 A"  109 A'   48 A"  110 A'   49 A"  111 A'                 
 29.893  29.906  29.959  29.978  36.682 130.558 130.565 130.590
 50 A"  112 A'  113 A'  114 A'  115 A'   51 A"  116 A'  117 A'                 
130.601 130.612 130.633 154.248 154.343 166.1501912.1651912.263
 52 A"  118 A'  119 A'  120 A'  121 A'  122 A'  123 A'  124 A'                 

 Beta MOs, Restricted
 -- Occupied --                  
*******-1177.16 -180.91 -180.86 -169.72 -169.71 -169.71 -169.67
  1 A'    2 A'    3 A'    4 A'    5 A'    1 A"    6 A'    7 A'                 
-169.67 -169.67  -80.06  -37.96  -37.92  -33.15  -33.14  -33.14
  2 A"    8 A'    9 A'   10 A'   11 A'   12 A'    3 A"   13 A'                 
-33.104 -33.101 -33.101 -24.336 -24.334 -24.333 -24.327 -24.327
 14 A'    4 A"   15 A'   16 A'    5 A"   17 A'    6 A"   18 A'                 
-24.288 -24.287 -24.287 -24.284 -24.284 -15.635  -7.597  -7.278
 19 A'    7 A"   20 A'    8 A"   21 A'   22 A'   23 A'   24 A'                 
 -7.234  -5.514  -5.499  -5.498  -5.490  -5.488  -5.487  -5.465
 25 A'   26 A'    9 A"   27 A'   28 A'   10 A"   29 A'   30 A'                 
 -5.457  -5.457  -2.439  -2.432  -2.431  -2.413  -2.413  -2.388
 11 A"   31 A'   32 A'   12 A"   33 A'   13 A"   34 A'   35 A'                 
 -2.384  -2.384  -2.375  -2.375  -1.192  -0.896  -0.851  -0.693
 14 A"   36 A'   15 A"   37 A'   38 A'   39 A'   40 A'   41 A'                 
 -0.560  -0.539  -0.512  -0.398  -0.394  -0.383  -0.369  -0.365
 42 A'   43 A'   16 A"   44 A'   17 A"   45 A'   18 A"   46 A'                 
 -- Virtual --                   
  0.002   0.014   0.054   0.072   0.088   0.092   0.106   0.184
 19 A"   47 A'   48 A'   49 A'   20 A"   50 A'   51 A'   52 A'                 
  0.213   0.233   0.240   0.272   0.298   0.311   0.318   0.334
 53 A'   21 A"   54 A'   55 A'   56 A'   22 A"   57 A'   58 A'                 
  0.344   0.358   0.386   0.388   0.452   0.509   0.558   0.563
 23 A"   59 A'   24 A"   60 A'   61 A'   62 A'   25 A"   26 A"                 
  0.576   0.586   0.595   0.612   0.619   0.633   0.664   0.716
 63 A'   27 A"   64 A'   28 A"   65 A'   66 A'   67 A'   68 A'                 
  0.826   0.865   0.890   0.909   0.931   1.017   1.072   1.101
 69 A'   70 A'   29 A"   30 A"   71 A'   72 A'   31 A"   73 A'                 
  1.190   1.336   1.396   1.522   1.541   1.547   1.574   1.598
 74 A'   75 A'   76 A'   32 A"   77 A'   33 A"   78 A'   79 A'                 
  1.636   1.774   1.854   1.921   2.265   2.330   2.429   2.557
 80 A'   34 A"   81 A'   82 A'   35 A"   83 A'   36 A"   84 A'                 
  2.938   4.241   4.252   4.456   4.456   4.472   4.491   4.496
 85 A'   37 A"   86 A'   38 A"   87 A'   88 A'   39 A"   40 A"                 
  4.506   4.511   4.529   4.550   4.637   4.704   4.751   4.876
 89 A'   41 A"   90 A'   91 A'   92 A'   93 A'   94 A'   95 A'                 
  6.505   6.518   6.540   6.550   6.564   6.584   7.529  14.704
 42 A"   96 A'   43 A"   97 A'   98 A'   99 A'  100 A'   44 A"                 
 14.796  14.930  28.845  28.963  29.499  29.508  29.529  29.539
101 A'  102 A'  103 A'  104 A'   45 A"  105 A'  106 A'   46 A"                 
 29.553  29.576  29.846  29.850  29.862  29.881  29.887  29.891
107 A'  108 A'   47 A"  109 A'   48 A"  110 A'   49 A"  111 A'                 
 29.893  29.906  29.959  29.978  36.682 130.558 130.565 130.590
 50 A"  112 A'  113 A'  114 A'  115 A'   51 A"  116 A'  117 A'                 
130.601 130.612 130.633 154.248 154.343 166.1501912.1651912.263
 52 A"  118 A'  119 A'  120 A'  121 A'  122 A'  123 A'  124 A'                 

 Occupation and symmetry of molecular orbitals

 Point group: Cs (2 irreducible representations).

                           A'   A"    All 
 ------------------------------------------
 All molecular orbitals:
  - Alpha                  124  52    176 
  - Beta                   124  52    176 
 ------------------------------------------
 Alpha orbitals:
  - Frozen occupied        31   11    42  
  - Active occupied        15   7     22  
  - Active virtual         78   34    112 
  - Frozen virtual         0    0     0   
 ------------------------------------------
 Beta orbitals:
  - Frozen occupied        31   11    42  
  - Active occupied        15   7     22  
  - Active virtual         78   34    112 
  - Frozen virtual         0    0     0   
 ------------------------------------------

 Import integrals:   CPU 0.00 s  wall 0.00 s

 Import integrals:   CPU 170.26 s  wall 29.04 s

 MP2 amplitudes:   CPU 0.23 s  wall 0.15 s

Running a double precision version
           CCSD T amplitudes will be solved using DIIS.

           Start     Size      MaxIter   EConv     TConv     
           3         7         100       1.00e-07  1.00e-05  
 ------------------------------------------------------------------------------
           Energy (a.u.)   Ediff      Tdiff       Comment
 ------------------------------------------------------------------------------
         -1.4229509e+04                           
     1   -1.4229488e+04   2.10e-02   8.16e-01     
     2   -1.4229514e+04   2.57e-02   1.20e-01     
     3   -1.4229511e+04   2.56e-03   5.43e-02     
     4   -1.4229514e+04   2.78e-03   2.24e-02     Switched to DIIS steps.
     5   -1.4229515e+04   1.03e-03   1.32e-02     
     6   -1.4229515e+04   8.33e-05   3.28e-03     
     7   -1.4229515e+04   2.29e-05   1.96e-03     
     8   -1.4229515e+04   1.19e-05   5.68e-04     
     9   -1.4229515e+04   2.19e-06   3.08e-04     
    10   -1.4229515e+04   5.56e-07   7.97e-05     
    11   -1.4229515e+04   5.42e-09   2.94e-05     
    12   -1.4229515e+04   7.18e-08   1.38e-05     
    13   -1.4229515e+04   2.68e-08   4.88e-06     
 ------------------------------------------------------------------------------
         -1.4229515e+04                           CCSD T converged.

End of double precision
 SCF energy                 = -14228.79866129
 MP2 energy                 = -14229.50924760
 CCSD correlation energy     =     -0.71664042
 CCSD total energy           = -14229.51530171

 CCSD  T1^2 = 0.0203  T2^2 = 0.2958  Leading amplitudes:

 Amplitude    Orbitals with energies
 -0.0449       17 (A") A                 ->    19 (A") A                  
              -0.3945                          0.0024                     
 -0.0449       17 (A") B                 ->    19 (A") B                  
              -0.3945                          0.0024                     
 -0.0263       44 (A') A                 ->    47 (A') A                  
              -0.3976                          0.0142                     
 -0.0263       44 (A') B                 ->    47 (A') B                  
              -0.3976                          0.0142                     

 Amplitude    Orbitals with energies
 -0.0729       16 (A") A     16 (A") B   ->    19 (A") A     19 (A") B    
              -0.5116       -0.5116            0.0024        0.0024       
  0.0729       16 (A") A     16 (A") B   ->    19 (A") B     19 (A") A    
              -0.5116       -0.5116            0.0024        0.0024       
  0.0729       16 (A") B     16 (A") A   ->    19 (A") A     19 (A") B    
              -0.5116       -0.5116            0.0024        0.0024       
 -0.0729       16 (A") B     16 (A") A   ->    19 (A") B     19 (A") A    
              -0.5116       -0.5116            0.0024        0.0024       

 Computing CCSD intemediates for later calculations in double precision
 Finished.

Running a double precision version
           CCSD Lambda amplitudes will be solved using DIIS.
           Start     Size      MaxIter   EConv     LConv     
           3         7         100       1.00e-07  1.00e-05  
 ------------------------------------------------------------------------------
            Enorm      Ldiff       Comment
 ------------------------------------------------------------------------------
     1     6.10e-02   4.40e-02     
     2     1.81e-02   6.73e-03     
     3     7.99e-03   1.79e-03     
     4     4.74e-03   1.48e-03     Switched to DIIS steps.
     5     1.54e-03   8.96e-04     
     6     7.93e-04   2.65e-04     
     7     2.76e-04   9.11e-05     
     8     1.24e-04   9.22e-06     
     9     4.53e-05   2.12e-07     
    10     2.08e-05   9.18e-08     
    11     1.05e-05   6.44e-08     
    12     5.31e-06   8.77e-08     
    13     2.58e-06   2.84e-07     
    14     1.14e-06   1.14e-07     
    15     5.65e-07   1.05e-07     
    16     2.73e-07   4.87e-08     
    17     1.41e-07   1.97e-08     
    18     6.74e-08   8.49e-09     
 ------------------------------------------------------------------------------
                                   CCSD Lambda converged.

 Computing density matrices in double precision...
           Orbital response amplitudes will be solved using DIIS.
           Start     Size      MaxIter   EConv     LConv     
           3         7         100       1.00e-06  1.00e-06  
 ------------------------------------------------------------------------------
            Enorm      Ldiff       Comment
 ------------------------------------------------------------------------------
     1     9.73e-02   1.45e-02     
     2     6.51e-02   1.59e-02     
     3     6.94e-02   1.98e-02     
     4     5.85e-03   2.49e-02     Switched to DIIS steps.
     5     2.97e-03   1.34e-04     
     6     1.21e-03   3.84e-04     
     7     1.02e-03   2.90e-04     
     8     1.73e-04   2.59e-04     
     9     6.87e-05   2.29e-05     
    10     1.88e-05   9.96e-06     
    11     7.32e-06   3.72e-08     
    12     1.80e-06   5.66e-07     
    13     1.07e-06   1.04e-07     
    14     2.98e-07   1.16e-07     
 ------------------------------------------------------------------------------
                                   Orbital response converged.

 Computing density matrices... Done.
 CCSD calculation:   CPU 1623.27 s  wall 286.30 s

 Transferring MO TPDM to AO TPDM
 Transferring g2_o1o1o1o1
 Transferring g2_o1o1o1v1
 Transferring g2_o1o1v1v1
 Transferring g2_o1v1o1v1
 Transferring g2_o1v1v1v1
 Transferring g2_v1v1v1v1
 Adding separable TPDM
 Computing TPDM gradient
 --------------------------------------------------------
 2e gradient
  Atom          X               Y               Z
 --------------------------------------------------------
    1        -74.602640       33.626495       -0.000000  
    2        -11.684209      -44.993914        0.000000  
    3         11.135044      -21.045955       -0.000000  
    4         75.151804       32.413375        0.000000  
 --------------------------------------------------------
 --------------------------------------------------------
 Final gradient
  Atom          X               Y               Z
 --------------------------------------------------------
    1        -74.602640       33.626495       -0.000000  
    2        -11.684209      -44.993914        0.000000  
    3         11.135044      -21.045955       -0.000000  
    4         75.151804       32.413375        0.000000  
 --------------------------------------------------------
 Analytic gradient from two-electron contribution:   CPU 794.98 s  wall 154.12 s

 Total ccman2 time:   CPU 2596.20 s  wall 471.39 s


 --------------------------------------------------------------
             Orbital Energies (a.u.) and Symmetries
 --------------------------------------------------------------

 Alpha MOs, Restricted
 -- Occupied --                  
*******-1177.16 -180.91 -180.86 -169.72 -169.71 -169.67 -169.67
  1 A'    2 A'    3 A'    4 A'    5 A'    6 A'    7 A'    8 A'                 
-80.060 -37.962 -37.917 -33.151 -33.145 -33.104 -33.101 -24.336
  9 A'   10 A'   11 A'   12 A'   13 A'   14 A'   15 A'   16 A'                 
-24.333 -24.327 -24.288 -24.287 -24.284 -15.635  -7.597  -7.278
 17 A'   18 A'   19 A'   20 A'   21 A'   22 A'   23 A'   24 A'                 
 -7.234  -5.514  -5.498  -5.490  -5.487  -5.465  -5.457-169.714
 25 A'   26 A'   27 A'   28 A'   29 A'   30 A'   31 A'    1 A"                 
-169.67  -33.14  -33.10  -24.33  -24.33  -24.29  -24.28   -5.50
  2 A"    3 A"    4 A"    5 A"    6 A"    7 A"    8 A"    9 A"                 
 -5.488  -5.457  -2.439  -2.431  -2.413  -2.388  -2.384  -2.375
 10 A"   11 A"   32 A'   33 A'   34 A'   35 A'   36 A'   37 A'                 
 -1.192  -0.896  -0.851  -0.693  -0.560  -0.539  -0.398  -0.383
 38 A'   39 A'   40 A'   41 A'   42 A'   43 A'   44 A'   45 A'                 
 -0.365  -2.432  -2.413  -2.384  -2.375  -0.512  -0.394  -0.369
 46 A'   12 A"   13 A"   14 A"   15 A"   16 A"   17 A"   18 A"                 
 -- Virtual --                   
  0.014   0.054   0.072   0.092   0.106   0.184   0.213   0.240
 47 A'   48 A'   49 A'   50 A'   51 A'   52 A'   53 A'   54 A'                 
  0.272   0.298   0.318   0.334   0.358   0.388   0.452   0.509
 55 A'   56 A'   57 A'   58 A'   59 A'   60 A'   61 A'   62 A'                 
  0.576   0.595   0.619   0.633   0.664   0.716   0.826   0.865
 63 A'   64 A'   65 A'   66 A'   67 A'   68 A'   69 A'   70 A'                 
  0.931   1.017   1.101   1.190   1.336   1.396   1.541   1.574
 71 A'   72 A'   73 A'   74 A'   75 A'   76 A'   77 A'   78 A'                 
  1.598   1.636   1.854   1.921   2.330   2.557   2.938   4.252
 79 A'   80 A'   81 A'   82 A'   83 A'   84 A'   85 A'   86 A'                 
  4.456   4.472   4.506   4.529   4.550   4.637   4.704   4.751
 87 A'   88 A'   89 A'   90 A'   91 A'   92 A'   93 A'   94 A'                 
  4.876   6.518   6.550   6.564   6.584   7.529  14.796  14.930
 95 A'   96 A'   97 A'   98 A'   99 A'  100 A'  101 A'  102 A'                 
 28.845  28.963  29.508  29.529  29.553  29.576  29.850  29.881
103 A'  104 A'  105 A'  106 A'  107 A'  108 A'  109 A'  110 A'                 
 29.891  29.906  29.959  29.978  36.682 130.565 130.590 130.612
111 A'  112 A'  113 A'  114 A'  115 A'  116 A'  117 A'  118 A'                 
130.633 154.248 154.343 166.1501912.1651912.263   0.002   0.088
119 A'  120 A'  121 A'  122 A'  123 A'  124 A'   19 A"   20 A"                 
  0.233   0.311   0.344   0.386   0.558   0.563   0.586   0.612
 21 A"   22 A"   23 A"   24 A"   25 A"   26 A"   27 A"   28 A"                 
  0.890   0.909   1.072   1.522   1.547   1.774   2.265   2.429
 29 A"   30 A"   31 A"   32 A"   33 A"   34 A"   35 A"   36 A"                 
  4.241   4.456   4.491   4.496   4.511   6.505   6.540  14.704
 37 A"   38 A"   39 A"   40 A"   41 A"   42 A"   43 A"   44 A"                 
 29.499  29.539  29.846  29.862  29.887  29.893 130.558 130.601
 45 A"   46 A"   47 A"   48 A"   49 A"   50 A"   51 A"   52 A"                 

 Beta MOs, Restricted
 -- Occupied --                  
*******-1177.16 -180.91 -180.86 -169.72 -169.71 -169.67 -169.67
  1 A'    2 A'    3 A'    4 A'    5 A'    6 A'    7 A'    8 A'                 
-80.060 -37.962 -37.917 -33.151 -33.145 -33.104 -33.101 -24.336
  9 A'   10 A'   11 A'   12 A'   13 A'   14 A'   15 A'   16 A'                 
-24.333 -24.327 -24.288 -24.287 -24.284 -15.635  -7.597  -7.278
 17 A'   18 A'   19 A'   20 A'   21 A'   22 A'   23 A'   24 A'                 
 -7.234  -5.514  -5.498  -5.490  -5.487  -5.465  -5.457-169.714
 25 A'   26 A'   27 A'   28 A'   29 A'   30 A'   31 A'    1 A"                 
-169.67  -33.14  -33.10  -24.33  -24.33  -24.29  -24.28   -5.50
  2 A"    3 A"    4 A"    5 A"    6 A"    7 A"    8 A"    9 A"                 
 -5.488  -5.457  -2.439  -2.431  -2.413  -2.388  -2.384  -2.375
 10 A"   11 A"   32 A'   33 A'   34 A'   35 A'   36 A'   37 A'                 
 -1.192  -0.896  -0.851  -0.693  -0.560  -0.539  -0.398  -0.383
 38 A'   39 A'   40 A'   41 A'   42 A'   43 A'   44 A'   45 A'                 
 -0.365  -2.432  -2.413  -2.384  -2.375  -0.512  -0.394  -0.369
 46 A'   12 A"   13 A"   14 A"   15 A"   16 A"   17 A"   18 A"                 
 -- Virtual --                   
  0.014   0.054   0.072   0.092   0.106   0.184   0.213   0.240
 47 A'   48 A'   49 A'   50 A'   51 A'   52 A'   53 A'   54 A'                 
  0.272   0.298   0.318   0.334   0.358   0.388   0.452   0.509
 55 A'   56 A'   57 A'   58 A'   59 A'   60 A'   61 A'   62 A'                 
  0.576   0.595   0.619   0.633   0.664   0.716   0.826   0.865
 63 A'   64 A'   65 A'   66 A'   67 A'   68 A'   69 A'   70 A'                 
  0.931   1.017   1.101   1.190   1.336   1.396   1.541   1.574
 71 A'   72 A'   73 A'   74 A'   75 A'   76 A'   77 A'   78 A'                 
  1.598   1.636   1.854   1.921   2.330   2.557   2.938   4.252
 79 A'   80 A'   81 A'   82 A'   83 A'   84 A'   85 A'   86 A'                 
  4.456   4.472   4.506   4.529   4.550   4.637   4.704   4.751
 87 A'   88 A'   89 A'   90 A'   91 A'   92 A'   93 A'   94 A'                 
  4.876   6.518   6.550   6.564   6.584   7.529  14.796  14.930
 95 A'   96 A'   97 A'   98 A'   99 A'  100 A'  101 A'  102 A'                 
 28.845  28.963  29.508  29.529  29.553  29.576  29.850  29.881
103 A'  104 A'  105 A'  106 A'  107 A'  108 A'  109 A'  110 A'                 
 29.891  29.906  29.959  29.978  36.682 130.565 130.590 130.612
111 A'  112 A'  113 A'  114 A'  115 A'  116 A'  117 A'  118 A'                 
130.633 154.248 154.343 166.1501912.1651912.263   0.002   0.088
119 A'  120 A'  121 A'  122 A'  123 A'  124 A'   19 A"   20 A"                 
  0.233   0.311   0.344   0.386   0.558   0.563   0.586   0.612
 21 A"   22 A"   23 A"   24 A"   25 A"   26 A"   27 A"   28 A"                 
  0.890   0.909   1.072   1.522   1.547   1.774   2.265   2.429
 29 A"   30 A"   31 A"   32 A"   33 A"   34 A"   35 A"   36 A"                 
  4.241   4.456   4.491   4.496   4.511   6.505   6.540  14.704
 37 A"   38 A"   39 A"   40 A"   41 A"   42 A"   43 A"   44 A"                 
 29.499  29.539  29.846  29.862  29.887  29.893 130.558 130.601
 45 A"   46 A"   47 A"   48 A"   49 A"   50 A"   51 A"   52 A"                 
 --------------------------------------------------------------

          Ground-State Mulliken Net Atomic Charges

     Atom                 Charge (a.u.)
  ----------------------------------------
      1 I                    -0.265703
      2 P                     0.365293
      3 N                    -0.320514
      4 I                     0.220924
  ----------------------------------------
  Sum of atomic charges =    -0.000000

 -----------------------------------------------------------------
                    Cartesian Multipole Moments
 -----------------------------------------------------------------
    Charge (ESU x 10^10)
                 0.0000
    Dipole Moment (Debye)
         X      -0.6966      Y       0.1731      Z      -0.0000
       Tot       0.7178
    Quadrupole Moments (Debye-Ang)
        XX     -77.0680     XY       5.1055     YY     -74.0999
        XZ       0.0000     YZ      -0.0000     ZZ     -76.0018
    Octopole Moments (Debye-Ang^2)
       XXX     -19.8565    XXY     -23.9055    XYY       1.3397
       YYY     -35.8569    XXZ       0.0000    XYZ       0.0000
       YYZ       0.0000    XZZ      -2.0118    YZZ      -7.9925
       ZZZ      -0.0000
    Hexadecapole Moments (Debye-Ang^3)
      XXXX   -1620.2265   XXXY      14.7032   XXYY    -325.9147
      XYYY      10.0702   YYYY    -433.1194   XXXZ      -0.0000
      XXYZ      -0.0000   XYYZ      -0.0000   YYYZ      -0.0000
      XXZZ    -295.4198   XYZZ      -0.0366   YYZZ     -87.6515
      XZZZ      -0.0000   YZZZ       0.0000   ZZZZ    -107.4737
 -----------------------------------------------------------------
 DrvMan completing analytic gradient of the correlated energy
 Correlated dipole moment
            1
    1  -0.2740538
    2   0.0680981
    3  -0.0000000
 Energy read as -14229.515301706
 Full Analytical Gradient: (in a.u., or Hartree/Bohr)
             1             2             3             4
    1    0.00004883   -0.00008570    0.00001746    0.00001942
    2   -0.00005766    0.00008447   -0.00011630    0.00008949
    3    0.00000000   -0.00000000   -0.00000000    0.00000000
 Gradient time:  CPU 0.74 s  wall 0.74 s
 ######################################################
 ######################################################
 # Starting finite difference calculation for IDERIV  #
 Finite diff step size:  1.88973e-03 a.u.
 ----------------------------------------------------------------
             Standard Nuclear Orientation (Angstroms)
    I     Atom           X                Y                Z
 ----------------------------------------------------------------
    1      I       2.0425317731    -0.3652144924     0.0000000000
    2      P       0.5794339320     1.7195797042    -0.0000000000
    3      N      -0.9306232536     1.3844970084    -0.0000000000
    4      I      -2.0826100034    -0.3043171043     0.0000000000
 ----------------------------------------------------------------
 Nuclear Repulsion Energy =   840.1480215037 hartrees
 There are       64 alpha and       64 beta electrons

                       Distance Matrix (Angstroms)
             I (  1)   P (  2)   N (  3)
   P (  2)  2.546963
   N (  3)  3.449803  1.546788
   I (  4)  4.125591  3.344045  2.044301

 Requested basis set is 6-311++G(d,p)
 There are 67 shells and 176 basis functions
 A cutoff of  1.0D-14 yielded   1725 shell pairs
 There are     12680 function pairs (     14460 Cartesian)
 Smallest overlap matrix eigenvalue = 2.39E-03
 Guess MOs from SCF MO coefficient file

 -----------------------------------------------------------------------
  General SCF calculation program by
  Eric Jon Sundstrom, Paul Horn, Yuezhi Mao, Dmitri Zuev, Alec White,
  David Stuck, Shaama M.S., Shane Yost, Joonho Lee, David Small,
  Daniel Levine, Susi Lehtola, Hugh Burton, Evgeny Epifanovsky
 -----------------------------------------------------------------------
 Hartree-Fock
 using 6 threads for integral computing
 -------------------------------------------------------
 OpenMP Integral computing Module                
 Release: version 2.0, May 2017, Q-Chem Inc. Pleasanton 
 -------------------------------------------------------
 A restricted SCF calculation will be
 performed using DIIS
 SCF converges when DIIS error is below 1.0e-08
 ---------------------------------------
  Cycle       Energy         DIIS error
 ---------------------------------------
    1  -14228.7986575712      2.79e-06  
    2  -14228.7986576253      8.87e-07  
    3  -14228.7986576325      6.09e-07  
    4  -14228.7986576345      2.09e-07  
    5  -14228.7986576352      7.82e-08  
    6  -14228.7986576353      3.17e-08  
    7  -14228.7986576352      1.20e-08  
    8  -14228.7986576352      5.69e-09  Convergence criterion met
 ---------------------------------------
 SCF time:   CPU 11.35s  wall 2.00s 
 SCF   energy in the final basis set =   -14228.7986576352
 Total energy in the final basis set =   -14228.7986576352


 ------------------------------------------------------------------------------

   CCMAN2: suite of methods based on coupled cluster
           and equation of motion theories.

   Components:
   * libvmm-1.3-trunk
     by Evgeny Epifanovsky, Ilya Kaliman.
   * libtensor-2.5-trunk
     by Evgeny Epifanovsky, Michael Wormit, Dmitry Zuev, Sam Manzer, 
        Ilya Kaliman.
   * libcc-2.5-trunk
     by Evgeny Epifanovsky, Arik Landau, Tomasz Kus, Kirill Khistyaev, 
        Dmitry Zuev, Prashant Manohar, Xintian Feng, Anna Krylov, 
        Matthew Goldey, Alec White, Thomas Jagau, Kaushik Nanda, 
        Anastasia Gunina, Alexander Kunitsa, Joonho Lee.

   CCMAN original authors:
   Anna I. Krylov, C. David Sherrill, Steven R. Gwaltney,
   Edward F. C. Byrd (2000)
   Sergey V. Levchenko, Lyudmila V. Slipchenko, Tao Wang,
   Ana-Maria C. Cristian (2003)
   Piotr A. Pieniazek, C. Melania Oana, Evgeny Epifanovsky (2007)
   Prashant Manohar (2009)

 ------------------------------------------------------------------------------


 Allocating and initializing 30808MB of RAM...
 Calculation will run on 6 cores.


 Alpha MOs, Restricted
 -- Occupied --                  
*******-1177.16 -180.91 -180.86 -169.72 -169.71 -169.71 -169.67
  1 A     2 A     3 A     4 A     5 A     6 A     7 A     8 A                  
-169.67 -169.67  -80.06  -37.96  -37.92  -33.15  -33.15  -33.14
  9 A    10 A    11 A    12 A    13 A    14 A    15 A    16 A                  
-33.104 -33.101 -33.101 -24.336 -24.334 -24.333 -24.327 -24.327
 17 A    18 A    19 A    20 A    21 A    22 A    23 A    24 A                  
-24.288 -24.287 -24.287 -24.284 -24.284 -15.635  -7.597  -7.278
 25 A    26 A    27 A    28 A    29 A    30 A    31 A    32 A                  
 -7.234  -5.514  -5.499  -5.498  -5.490  -5.488  -5.487  -5.465
 33 A    34 A    35 A    36 A    37 A    38 A    39 A    40 A                  
 -5.457  -5.456  -2.439  -2.432  -2.431  -2.413  -2.413  -2.388
 41 A    42 A    43 A    44 A    45 A    46 A    47 A    48 A                  
 -2.384  -2.384  -2.375  -2.375  -1.192  -0.896  -0.851  -0.693
 49 A    50 A    51 A    52 A    53 A    54 A    55 A    56 A                  
 -0.560  -0.539  -0.512  -0.398  -0.394  -0.383  -0.369  -0.365
 57 A    58 A    59 A    60 A    61 A    62 A    63 A    64 A                  
 -- Virtual --                   
  0.002   0.014   0.054   0.072   0.088   0.092   0.106   0.184
 65 A    66 A    67 A    68 A    69 A    70 A    71 A    72 A                  
  0.213   0.233   0.240   0.272   0.298   0.311   0.317   0.334
 73 A    74 A    75 A    76 A    77 A    78 A    79 A    80 A                  
  0.344   0.358   0.386   0.388   0.452   0.509   0.558   0.563
 81 A    82 A    83 A    84 A    85 A    86 A    87 A    88 A                  
  0.576   0.586   0.595   0.612   0.619   0.633   0.663   0.716
 89 A    90 A    91 A    92 A    93 A    94 A    95 A    96 A                  
  0.826   0.865   0.890   0.909   0.931   1.017   1.072   1.101
 97 A    98 A    99 A   100 A   101 A   102 A   103 A   104 A                  
  1.190   1.336   1.395   1.522   1.541   1.547   1.574   1.598
105 A   106 A   107 A   108 A   109 A   110 A   111 A   112 A                  
  1.636   1.774   1.854   1.921   2.265   2.330   2.429   2.557
113 A   114 A   115 A   116 A   117 A   118 A   119 A   120 A                  
  2.938   4.240   4.252   4.456   4.456   4.472   4.491   4.496
121 A   122 A   123 A   124 A   125 A   126 A   127 A   128 A                  
  4.506   4.511   4.529   4.550   4.636   4.704   4.750   4.876
129 A   130 A   131 A   132 A   133 A   134 A   135 A   136 A                  
  6.505   6.518   6.540   6.550   6.564   6.584   7.529  14.704
137 A   138 A   139 A   140 A   141 A   142 A   143 A   144 A                  
 14.796  14.930  28.845  28.963  29.499  29.508  29.529  29.539
145 A   146 A   147 A   148 A   149 A   150 A   151 A   152 A                  
 29.554  29.576  29.846  29.850  29.862  29.881  29.887  29.891
153 A   154 A   155 A   156 A   157 A   158 A   159 A   160 A                  
 29.893  29.906  29.959  29.978  36.682 130.558 130.565 130.590
161 A   162 A   163 A   164 A   165 A   166 A   167 A   168 A                  
130.601 130.612 130.633 154.248 154.343 166.1501912.1651912.263
169 A   170 A   171 A   172 A   173 A   174 A   175 A   176 A                  

 Beta MOs, Restricted
 -- Occupied --                  
*******-1177.16 -180.91 -180.86 -169.72 -169.71 -169.71 -169.67
  1 A     2 A     3 A     4 A     5 A     6 A     7 A     8 A                  
-169.67 -169.67  -80.06  -37.96  -37.92  -33.15  -33.15  -33.14
  9 A    10 A    11 A    12 A    13 A    14 A    15 A    16 A                  
-33.104 -33.101 -33.101 -24.336 -24.334 -24.333 -24.327 -24.327
 17 A    18 A    19 A    20 A    21 A    22 A    23 A    24 A                  
-24.288 -24.287 -24.287 -24.284 -24.284 -15.635  -7.597  -7.278
 25 A    26 A    27 A    28 A    29 A    30 A    31 A    32 A                  
 -7.234  -5.514  -5.499  -5.498  -5.490  -5.488  -5.487  -5.465
 33 A    34 A    35 A    36 A    37 A    38 A    39 A    40 A                  
 -5.457  -5.456  -2.439  -2.432  -2.431  -2.413  -2.413  -2.388
 41 A    42 A    43 A    44 A    45 A    46 A    47 A    48 A                  
 -2.384  -2.384  -2.375  -2.375  -1.192  -0.896  -0.851  -0.693
 49 A    50 A    51 A    52 A    53 A    54 A    55 A    56 A                  
 -0.560  -0.539  -0.512  -0.398  -0.394  -0.383  -0.369  -0.365
 57 A    58 A    59 A    60 A    61 A    62 A    63 A    64 A                  
 -- Virtual --                   
  0.002   0.014   0.054   0.072   0.088   0.092   0.106   0.184
 65 A    66 A    67 A    68 A    69 A    70 A    71 A    72 A                  
  0.213   0.233   0.240   0.272   0.298   0.311   0.317   0.334
 73 A    74 A    75 A    76 A    77 A    78 A    79 A    80 A                  
  0.344   0.358   0.386   0.388   0.452   0.509   0.558   0.563
 81 A    82 A    83 A    84 A    85 A    86 A    87 A    88 A                  
  0.576   0.586   0.595   0.612   0.619   0.633   0.663   0.716
 89 A    90 A    91 A    92 A    93 A    94 A    95 A    96 A                  
  0.826   0.865   0.890   0.909   0.931   1.017   1.072   1.101
 97 A    98 A    99 A   100 A   101 A   102 A   103 A   104 A                  
  1.190   1.336   1.395   1.522   1.541   1.547   1.574   1.598
105 A   106 A   107 A   108 A   109 A   110 A   111 A   112 A                  
  1.636   1.774   1.854   1.921   2.265   2.330   2.429   2.557
113 A   114 A   115 A   116 A   117 A   118 A   119 A   120 A                  
  2.938   4.240   4.252   4.456   4.456   4.472   4.491   4.496
121 A   122 A   123 A   124 A   125 A   126 A   127 A   128 A                  
  4.506   4.511   4.529   4.550   4.636   4.704   4.750   4.876
129 A   130 A   131 A   132 A   133 A   134 A   135 A   136 A                  
  6.505   6.518   6.540   6.550   6.564   6.584   7.529  14.704
137 A   138 A   139 A   140 A   141 A   142 A   143 A   144 A                  
 14.796  14.930  28.845  28.963  29.499  29.508  29.529  29.539
145 A   146 A   147 A   148 A   149 A   150 A   151 A   152 A                  
 29.554  29.576  29.846  29.850  29.862  29.881  29.887  29.891
153 A   154 A   155 A   156 A   157 A   158 A   159 A   160 A                  
 29.893  29.906  29.959  29.978  36.682 130.558 130.565 130.590
161 A   162 A   163 A   164 A   165 A   166 A   167 A   168 A                  
130.601 130.612 130.633 154.248 154.343 166.1501912.1651912.263
169 A   170 A   171 A   172 A   173 A   174 A   175 A   176 A                  

 Occupation and symmetry of molecular orbitals

 Point group: C1 (1 irreducible representation).

                           A     All 
 -------------------------------------
 All molecular orbitals:
  - Alpha                  176   176 
  - Beta                   176   176 
 -------------------------------------
 Alpha orbitals:
  - Frozen occupied        42    42  
  - Active occupied        22    22  
  - Active virtual         112   112 
  - Frozen virtual         0     0   
 -------------------------------------
 Beta orbitals:
  - Frozen occupied        42    42  
  - Active occupied        22    22  
  - Active virtual         112   112 
  - Frozen virtual         0     0   
 -------------------------------------

 Import integrals:   CPU 0.00 s  wall 0.00 s

 Import integrals:   CPU 202.98 s  wall 35.63 s

 MP2 amplitudes:   CPU 0.23 s  wall 0.13 s

Running a double precision version
           CCSD T amplitudes will be solved using DIIS.

           Start     Size      MaxIter   EConv     TConv     
           3         7         100       1.00e-07  1.00e-05  
 ------------------------------------------------------------------------------
           Energy (a.u.)   Ediff      Tdiff       Comment
 ------------------------------------------------------------------------------
         -1.4229509e+04                           
     1   -1.4229488e+04   2.10e-02   8.16e-01     
     2   -1.4229514e+04   2.57e-02   1.20e-01     
     3   -1.4229511e+04   2.56e-03   5.43e-02     
     4   -1.4229514e+04   2.78e-03   2.24e-02     Switched to DIIS steps.
     5   -1.4229515e+04   1.03e-03   1.32e-02     
     6   -1.4229515e+04   8.33e-05   3.28e-03     
     7   -1.4229515e+04   2.29e-05   1.96e-03     
     8   -1.4229515e+04   1.19e-05   5.68e-04     
     9   -1.4229515e+04   2.19e-06   3.08e-04     
    10   -1.4229515e+04   5.56e-07   7.97e-05     
    11   -1.4229515e+04   4.86e-09   2.94e-05     
    12   -1.4229515e+04   7.17e-08   1.38e-05     
    13   -1.4229515e+04   2.67e-08   4.89e-06     
 ------------------------------------------------------------------------------
         -1.4229515e+04                           CCSD T converged.

End of double precision
 SCF energy                 = -14228.79865764
 MP2 energy                 = -14229.50924820
 CCSD correlation energy     =     -0.71664391
 CCSD total energy           = -14229.51530155

 CCSD  T1^2 = 0.0203  T2^2 = 0.2958  Leading amplitudes:

 Amplitude    Orbitals with energies
  0.0449       61 (A) A                  ->    65 (A) A                   
              -0.3945                          0.0024                     
  0.0449       61 (A) B                  ->    65 (A) B                   
              -0.3945                          0.0024                     
 -0.0263       60 (A) A                  ->    66 (A) A                   
              -0.3976                          0.0141                     
 -0.0263       60 (A) B                  ->    66 (A) B                   
              -0.3976                          0.0141                     

 Amplitude    Orbitals with energies
 -0.0729       59 (A) A      59 (A) B    ->    65 (A) A      65 (A) B     
              -0.5116       -0.5116            0.0024        0.0024       
  0.0729       59 (A) A      59 (A) B    ->    65 (A) B      65 (A) A     
              -0.5116       -0.5116            0.0024        0.0024       
  0.0729       59 (A) B      59 (A) A    ->    65 (A) A      65 (A) B     
              -0.5116       -0.5116            0.0024        0.0024       
 -0.0729       59 (A) B      59 (A) A    ->    65 (A) B      65 (A) A     
              -0.5116       -0.5116            0.0024        0.0024       

 Computing CCSD intemediates for later calculations in double precision
 Finished.

Running a double precision version
           CCSD Lambda amplitudes will be solved using DIIS.
           Start     Size      MaxIter   EConv     LConv     
           3         7         100       1.00e-07  1.00e-05  
 ------------------------------------------------------------------------------
            Enorm      Ldiff       Comment
 ------------------------------------------------------------------------------
     1     6.10e-02   4.40e-02     
     2     1.82e-02   6.73e-03     
     3     7.99e-03   1.79e-03     
     4     4.74e-03   1.48e-03     Switched to DIIS steps.
     5     1.54e-03   8.96e-04     
     6     7.94e-04   2.65e-04     
     7     2.76e-04   9.12e-05     
     8     1.24e-04   9.22e-06     
     9     4.53e-05   2.08e-07     
    10     2.09e-05   9.38e-08     
    11     1.06e-05   6.33e-08     
    12     5.32e-06   8.73e-08     
    13     2.58e-06   2.84e-07     
    14     1.14e-06   1.15e-07     
    15     5.66e-07   1.05e-07     
    16     2.73e-07   4.88e-08     
    17     1.41e-07   1.97e-08     
    18     6.75e-08   8.51e-09     
 ------------------------------------------------------------------------------
                                   CCSD Lambda converged.

 Computing density matrices in double precision...
           Orbital response amplitudes will be solved using DIIS.
           Start     Size      MaxIter   EConv     LConv     
           3         7         100       1.00e-06  1.00e-06  
 ------------------------------------------------------------------------------
            Enorm      Ldiff       Comment
 ------------------------------------------------------------------------------
     1     9.73e-02   1.45e-02     
     2     6.52e-02   1.59e-02     
     3     6.94e-02   1.98e-02     
     4     5.85e-03   2.49e-02     Switched to DIIS steps.
     5     2.96e-03   1.41e-04     
     6     1.21e-03   3.81e-04     
     7     1.02e-03   2.90e-04     
     8     1.73e-04   2.59e-04     
     9     6.87e-05   2.28e-05     
    10     1.88e-05   9.96e-06     
    11     7.33e-06   3.78e-08     
    12     1.80e-06   5.67e-07     
    13     1.07e-06   1.05e-07     
    14     2.97e-07   1.18e-07     
 ------------------------------------------------------------------------------
                                   Orbital response converged.

 Computing density matrices... Done.
 CCSD calculation:   CPU 5671.22 s  wall 969.09 s

 Transferring MO TPDM to AO TPDM
 Transferring g2_o1o1o1o1
 Transferring g2_o1o1o1v1
 Transferring g2_o1o1v1v1
 Transferring g2_o1v1o1v1
 Transferring g2_o1v1v1v1
 Transferring g2_v1v1v1v1
 Adding separable TPDM
 Computing TPDM gradient
 --------------------------------------------------------
 2e gradient
  Atom          X               Y               Z
 --------------------------------------------------------
    1        -74.580956       33.604710        0.000000  
    2        -11.684103      -44.973789       -0.000000  
    3         11.134690      -21.044716       -0.000000  
    4         75.130369       32.413795        0.000000  
 --------------------------------------------------------
 --------------------------------------------------------
 Final gradient
  Atom          X               Y               Z
 --------------------------------------------------------
    1        -74.580956       33.604710        0.000000  
    2        -11.684103      -44.973789       -0.000000  
    3         11.134690      -21.044716       -0.000000  
    4         75.130369       32.413795        0.000000  
 --------------------------------------------------------
 Analytic gradient from two-electron contribution:   CPU 819.09 s  wall 159.81 s

 Total ccman2 time:   CPU 6700.33 s  wall 1166.27 s


 --------------------------------------------------------------

                    Orbital Energies (a.u.)
 --------------------------------------------------------------

 Alpha MOs
 -- Occupied --
*****************-180.9084-180.8629-169.7153-169.7139-169.7138-169.6692
********-169.6686 -80.0598 -37.9620 -37.9168 -33.1514 -33.1450 -33.1448
-33.1041 -33.1013 -33.1009 -24.3356 -24.3335 -24.3333 -24.3273 -24.3273
-24.2880 -24.2872 -24.2869 -24.2844 -24.2844 -15.6351  -7.5973  -7.2783
 -7.2337  -5.5143  -5.4990  -5.4984  -5.4895  -5.4881  -5.4874  -5.4652
 -5.4573  -5.4565  -2.4389  -2.4316  -2.4309  -2.4133  -2.4133  -2.3877
 -2.3844  -2.3835  -2.3749  -2.3749  -1.1921  -0.8963  -0.8510  -0.6928
 -0.5597  -0.5392  -0.5116  -0.3976  -0.3945  -0.3828  -0.3691  -0.3652
 -- Virtual --
  0.0024   0.0141   0.0544   0.0724   0.0881   0.0923   0.1057   0.1844
  0.2133   0.2332   0.2396   0.2720   0.2976   0.3110   0.3175   0.3342
  0.3440   0.3578   0.3858   0.3882   0.4523   0.5089   0.5584   0.5626
  0.5756   0.5861   0.5951   0.6119   0.6194   0.6329   0.6635   0.7159
  0.8261   0.8652   0.8899   0.9087   0.9309   1.0170   1.0719   1.1014
  1.1902   1.3359   1.3955   1.5215   1.5409   1.5475   1.5741   1.5975
  1.6358   1.7742   1.8542   1.9206   2.2645   2.3302   2.4294   2.5570
  2.9376   4.2405   4.2523   4.4558   4.4565   4.4715   4.4915   4.4958
  4.5060   4.5109   4.5293   4.5501   4.6365   4.7042   4.7505   4.8763
  6.5054   6.5176   6.5402   6.5496   6.5637   6.5842   7.5287  14.7042
 14.7957  14.9296  28.8452  28.9627  29.4991  29.5083  29.5289  29.5392
 29.5535  29.5756  29.8462  29.8503  29.8617  29.8806  29.8874  29.8914
 29.8933  29.9059  29.9595  29.9782  36.6823 130.5581 130.5653 130.5899
130.6007 130.6120 130.6326 154.2485 154.3427 166.15041912.16511912.2631
 --------------------------------------------------------------

          Ground-State Mulliken Net Atomic Charges

     Atom                 Charge (a.u.)
  ----------------------------------------
      1 I                    -0.265871
      2 P                     0.365326
      3 N                    -0.320439
      4 I                     0.220984
  ----------------------------------------
  Sum of atomic charges =    -0.000000

 -----------------------------------------------------------------
                    Cartesian Multipole Moments
 -----------------------------------------------------------------
    Charge (ESU x 10^10)
                -0.0000
    Dipole Moment (Debye)
         X      -0.6999      Y       0.1747      Z      -0.0000
       Tot       0.7214
    Quadrupole Moments (Debye-Ang)
        XX     -77.0720     XY       5.1062     YY     -74.0984
        XZ       0.0000     YZ      -0.0000     ZZ     -76.0029
    Octopole Moments (Debye-Ang^2)
       XXX     -19.9666    XXY     -23.9068    XYY       1.3056
       YYY     -35.8475    XXZ      -0.0000    XYZ       0.0000
       YYZ       0.0000    XZZ      -2.0455    YZZ      -7.9915
       ZZZ       0.0000
    Hexadecapole Moments (Debye-Ang^3)
      XXXX   -1620.9609   XXXY      14.7192   XXYY    -326.0296
      XYYY      10.1094   YYYY    -433.1079   XXXZ       0.0000
      XXYZ      -0.0000   XYYZ       0.0000   YYYZ      -0.0000
      XXZZ    -295.5468   XYZZ      -0.0249   YYZZ     -87.6513
      XZZZ       0.0000   YZZZ       0.0000   ZZZZ    -107.4776
 -----------------------------------------------------------------
 DrvMan completing analytic gradient of the correlated energy
 Correlated dipole moment
            1
    1  -0.2753629
    2   0.0687142
    3  -0.0000000
 Energy read as -14229.515301547
 Full Analytical Gradient: (in a.u., or Hartree/Bohr)
             1             2             3             4
    1    0.00011738   -0.00011335   -0.00002613    0.00002210
    2   -0.00012281    0.00012669   -0.00009664    0.00009275
    3   -0.00000000    0.00000000    0.00000000   -0.00000000
 Gradient time:  CPU 0.75 s  wall 0.76 s
 ----------------------------------------------------------------
             Standard Nuclear Orientation (Angstroms)
    I     Atom           X                Y                Z
 ----------------------------------------------------------------
    1      I       2.0405317731    -0.3652144924     0.0000000000
    2      P       0.5794339320     1.7195797042    -0.0000000000
    3      N      -0.9306232536     1.3844970084    -0.0000000000
    4      I      -2.0826100034    -0.3043171043     0.0000000000
 ----------------------------------------------------------------
 Nuclear Repulsion Energy =   840.4257074392 hartrees
 There are       64 alpha and       64 beta electrons

                       Distance Matrix (Angstroms)
             I (  1)   P (  2)   N (  3)
   P (  2)  2.545815
   N (  3)  3.448080  1.546788
   I (  4)  4.123591  3.344045  2.044301

 Requested basis set is 6-311++G(d,p)
 There are 67 shells and 176 basis functions
 A cutoff of  1.0D-14 yielded   1725 shell pairs
 There are     12680 function pairs (     14460 Cartesian)
 Smallest overlap matrix eigenvalue = 2.39E-03
 Guess MOs from SCF MO coefficient file

 -----------------------------------------------------------------------
  General SCF calculation program by
  Eric Jon Sundstrom, Paul Horn, Yuezhi Mao, Dmitri Zuev, Alec White,
  David Stuck, Shaama M.S., Shane Yost, Joonho Lee, David Small,
  Daniel Levine, Susi Lehtola, Hugh Burton, Evgeny Epifanovsky
 -----------------------------------------------------------------------
 Hartree-Fock
 using 6 threads for integral computing
 -------------------------------------------------------
 OpenMP Integral computing Module                
 Release: version 2.0, May 2017, Q-Chem Inc. Pleasanton 
 -------------------------------------------------------
 A restricted SCF calculation will be
 performed using DIIS
 SCF converges when DIIS error is below 1.0e-08
 ---------------------------------------
  Cycle       Energy         DIIS error
 ---------------------------------------
    1  -14228.7986645409      5.59e-06  
    2  -14228.7986647580      1.78e-06  
    3  -14228.7986647863      1.22e-06  
    4  -14228.7986647949      4.18e-07  
    5  -14228.7986647973      1.57e-07  
    6  -14228.7986647977      6.35e-08  
    7  -14228.7986647977      2.40e-08  
    8  -14228.7986647976      1.14e-08  
    9  -14228.7986647977      5.25e-09  Convergence criterion met
 ---------------------------------------
 SCF time:   CPU 12.90s  wall 2.00s 
 SCF   energy in the final basis set =   -14228.7986647977
 Total energy in the final basis set =   -14228.7986647977


 ------------------------------------------------------------------------------

   CCMAN2: suite of methods based on coupled cluster
           and equation of motion theories.

   Components:
   * libvmm-1.3-trunk
     by Evgeny Epifanovsky, Ilya Kaliman.
   * libtensor-2.5-trunk
     by Evgeny Epifanovsky, Michael Wormit, Dmitry Zuev, Sam Manzer, 
        Ilya Kaliman.
   * libcc-2.5-trunk
     by Evgeny Epifanovsky, Arik Landau, Tomasz Kus, Kirill Khistyaev, 
        Dmitry Zuev, Prashant Manohar, Xintian Feng, Anna Krylov, 
        Matthew Goldey, Alec White, Thomas Jagau, Kaushik Nanda, 
        Anastasia Gunina, Alexander Kunitsa, Joonho Lee.

   CCMAN original authors:
   Anna I. Krylov, C. David Sherrill, Steven R. Gwaltney,
   Edward F. C. Byrd (2000)
   Sergey V. Levchenko, Lyudmila V. Slipchenko, Tao Wang,
   Ana-Maria C. Cristian (2003)
   Piotr A. Pieniazek, C. Melania Oana, Evgeny Epifanovsky (2007)
   Prashant Manohar (2009)

 ------------------------------------------------------------------------------


 Allocating and initializing 30808MB of RAM...
 Calculation will run on 6 cores.


 Alpha MOs, Restricted
 -- Occupied --                  
*******-1177.16 -180.91 -180.86 -169.72 -169.71 -169.71 -169.67
  1 A     2 A     3 A     4 A     5 A     6 A     7 A     8 A                  
-169.67 -169.67  -80.06  -37.96  -37.92  -33.15  -33.14  -33.14
  9 A    10 A    11 A    12 A    13 A    14 A    15 A    16 A                  
-33.104 -33.101 -33.101 -24.336 -24.333 -24.333 -24.327 -24.327
 17 A    18 A    19 A    20 A    21 A    22 A    23 A    24 A                  
-24.288 -24.287 -24.287 -24.284 -24.284 -15.635  -7.597  -7.278
 25 A    26 A    27 A    28 A    29 A    30 A    31 A    32 A                  
 -7.234  -5.514  -5.499  -5.498  -5.489  -5.488  -5.487  -5.465
 33 A    34 A    35 A    36 A    37 A    38 A    39 A    40 A                  
 -5.457  -5.457  -2.439  -2.432  -2.431  -2.413  -2.413  -2.388
 41 A    42 A    43 A    44 A    45 A    46 A    47 A    48 A                  
 -2.385  -2.384  -2.375  -2.375  -1.192  -0.896  -0.851  -0.693
 49 A    50 A    51 A    52 A    53 A    54 A    55 A    56 A                  
 -0.560  -0.539  -0.512  -0.398  -0.394  -0.383  -0.369  -0.365
 57 A    58 A    59 A    60 A    61 A    62 A    63 A    64 A                  
 -- Virtual --                   
  0.002   0.014   0.054   0.072   0.088   0.092   0.106   0.184
 65 A    66 A    67 A    68 A    69 A    70 A    71 A    72 A                  
  0.213   0.233   0.240   0.272   0.298   0.311   0.318   0.334
 73 A    74 A    75 A    76 A    77 A    78 A    79 A    80 A                  
  0.344   0.358   0.386   0.388   0.452   0.509   0.558   0.563
 81 A    82 A    83 A    84 A    85 A    86 A    87 A    88 A                  
  0.576   0.586   0.595   0.612   0.620   0.633   0.664   0.716
 89 A    90 A    91 A    92 A    93 A    94 A    95 A    96 A                  
  0.826   0.865   0.890   0.909   0.931   1.017   1.072   1.102
 97 A    98 A    99 A   100 A   101 A   102 A   103 A   104 A                  
  1.190   1.336   1.396   1.522   1.541   1.547   1.574   1.598
105 A   106 A   107 A   108 A   109 A   110 A   111 A   112 A                  
  1.636   1.774   1.854   1.921   2.265   2.330   2.430   2.557
113 A   114 A   115 A   116 A   117 A   118 A   119 A   120 A                  
  2.938   4.241   4.252   4.456   4.456   4.472   4.491   4.496
121 A   122 A   123 A   124 A   125 A   126 A   127 A   128 A                  
  4.506   4.511   4.529   4.550   4.637   4.704   4.751   4.876
129 A   130 A   131 A   132 A   133 A   134 A   135 A   136 A                  
  6.505   6.518   6.540   6.550   6.564   6.584   7.529  14.704
137 A   138 A   139 A   140 A   141 A   142 A   143 A   144 A                  
 14.796  14.930  28.845  28.963  29.499  29.508  29.529  29.539
145 A   146 A   147 A   148 A   149 A   150 A   151 A   152 A                  
 29.553  29.576  29.846  29.850  29.862  29.881  29.887  29.891
153 A   154 A   155 A   156 A   157 A   158 A   159 A   160 A                  
 29.893  29.906  29.960  29.978  36.682 130.558 130.565 130.590
161 A   162 A   163 A   164 A   165 A   166 A   167 A   168 A                  
130.601 130.612 130.632 154.248 154.343 166.1501912.1651912.263
169 A   170 A   171 A   172 A   173 A   174 A   175 A   176 A                  

 Beta MOs, Restricted
 -- Occupied --                  
*******-1177.16 -180.91 -180.86 -169.72 -169.71 -169.71 -169.67
  1 A     2 A     3 A     4 A     5 A     6 A     7 A     8 A                  
-169.67 -169.67  -80.06  -37.96  -37.92  -33.15  -33.14  -33.14
  9 A    10 A    11 A    12 A    13 A    14 A    15 A    16 A                  
-33.104 -33.101 -33.101 -24.336 -24.333 -24.333 -24.327 -24.327
 17 A    18 A    19 A    20 A    21 A    22 A    23 A    24 A                  
-24.288 -24.287 -24.287 -24.284 -24.284 -15.635  -7.597  -7.278
 25 A    26 A    27 A    28 A    29 A    30 A    31 A    32 A                  
 -7.234  -5.514  -5.499  -5.498  -5.489  -5.488  -5.487  -5.465
 33 A    34 A    35 A    36 A    37 A    38 A    39 A    40 A                  
 -5.457  -5.457  -2.439  -2.432  -2.431  -2.413  -2.413  -2.388
 41 A    42 A    43 A    44 A    45 A    46 A    47 A    48 A                  
 -2.385  -2.384  -2.375  -2.375  -1.192  -0.896  -0.851  -0.693
 49 A    50 A    51 A    52 A    53 A    54 A    55 A    56 A                  
 -0.560  -0.539  -0.512  -0.398  -0.394  -0.383  -0.369  -0.365
 57 A    58 A    59 A    60 A    61 A    62 A    63 A    64 A                  
 -- Virtual --                   
  0.002   0.014   0.054   0.072   0.088   0.092   0.106   0.184
 65 A    66 A    67 A    68 A    69 A    70 A    71 A    72 A                  
  0.213   0.233   0.240   0.272   0.298   0.311   0.318   0.334
 73 A    74 A    75 A    76 A    77 A    78 A    79 A    80 A                  
  0.344   0.358   0.386   0.388   0.452   0.509   0.558   0.563
 81 A    82 A    83 A    84 A    85 A    86 A    87 A    88 A                  
  0.576   0.586   0.595   0.612   0.620   0.633   0.664   0.716
 89 A    90 A    91 A    92 A    93 A    94 A    95 A    96 A                  
  0.826   0.865   0.890   0.909   0.931   1.017   1.072   1.102
 97 A    98 A    99 A   100 A   101 A   102 A   103 A   104 A                  
  1.190   1.336   1.396   1.522   1.541   1.547   1.574   1.598
105 A   106 A   107 A   108 A   109 A   110 A   111 A   112 A                  
  1.636   1.774   1.854   1.921   2.265   2.330   2.430   2.557
113 A   114 A   115 A   116 A   117 A   118 A   119 A   120 A                  
  2.938   4.241   4.252   4.456   4.456   4.472   4.491   4.496
121 A   122 A   123 A   124 A   125 A   126 A   127 A   128 A                  
  4.506   4.511   4.529   4.550   4.637   4.704   4.751   4.876
129 A   130 A   131 A   132 A   133 A   134 A   135 A   136 A                  
  6.505   6.518   6.540   6.550   6.564   6.584   7.529  14.704
137 A   138 A   139 A   140 A   141 A   142 A   143 A   144 A                  
 14.796  14.930  28.845  28.963  29.499  29.508  29.529  29.539
145 A   146 A   147 A   148 A   149 A   150 A   151 A   152 A                  
 29.553  29.576  29.846  29.850  29.862  29.881  29.887  29.891
153 A   154 A   155 A   156 A   157 A   158 A   159 A   160 A                  
 29.893  29.906  29.960  29.978  36.682 130.558 130.565 130.590
161 A   162 A   163 A   164 A   165 A   166 A   167 A   168 A                  
130.601 130.612 130.632 154.248 154.343 166.1501912.1651912.263
169 A   170 A   171 A   172 A   173 A   174 A   175 A   176 A                  

 Occupation and symmetry of molecular orbitals

 Point group: C1 (1 irreducible representation).

                           A     All 
 -------------------------------------
 All molecular orbitals:
  - Alpha                  176   176 
  - Beta                   176   176 
 -------------------------------------
 Alpha orbitals:
  - Frozen occupied        42    42  
  - Active occupied        22    22  
  - Active virtual         112   112 
  - Frozen virtual         0     0   
 -------------------------------------
 Beta orbitals:
  - Frozen occupied        42    42  
  - Active occupied        22    22  
  - Active virtual         112   112 
  - Frozen virtual         0     0   
 -------------------------------------

 Import integrals:   CPU 0.00 s  wall 0.00 s

 Import integrals:   CPU 206.22 s  wall 36.56 s

 MP2 amplitudes:   CPU 0.23 s  wall 0.13 s

Running a double precision version
           CCSD T amplitudes will be solved using DIIS.

           Start     Size      MaxIter   EConv     TConv     
           3         7         100       1.00e-07  1.00e-05  
 ------------------------------------------------------------------------------
           Energy (a.u.)   Ediff      Tdiff       Comment
 ------------------------------------------------------------------------------
         -1.4229509e+04                           
     1   -1.4229488e+04   2.10e-02   8.16e-01     
     2   -1.4229514e+04   2.56e-02   1.20e-01     
     3   -1.4229511e+04   2.56e-03   5.43e-02     
     4   -1.4229514e+04   2.78e-03   2.23e-02     Switched to DIIS steps.
     5   -1.4229515e+04   1.03e-03   1.32e-02     
     6   -1.4229515e+04   8.32e-05   3.27e-03     
     7   -1.4229515e+04   2.29e-05   1.96e-03     
     8   -1.4229515e+04   1.18e-05   5.68e-04     
     9   -1.4229515e+04   2.19e-06   3.07e-04     
    10   -1.4229515e+04   5.56e-07   7.97e-05     
    11   -1.4229515e+04   5.97e-09   2.94e-05     
    12   -1.4229515e+04   7.20e-08   1.38e-05     
    13   -1.4229515e+04   2.69e-08   4.88e-06     
 ------------------------------------------------------------------------------
         -1.4229515e+04                           CCSD T converged.

End of double precision
 SCF energy                 = -14228.79866480
 MP2 energy                 = -14229.50924687
 CCSD correlation energy     =     -0.71663693
 CCSD total energy           = -14229.51530173

 CCSD  T1^2 = 0.0203  T2^2 = 0.2958  Leading amplitudes:

 Amplitude    Orbitals with energies
 -0.0449       61 (A) A                  ->    65 (A) A                   
              -0.3945                          0.0024                     
 -0.0449       61 (A) B                  ->    65 (A) B                   
              -0.3945                          0.0024                     
 -0.0263       60 (A) A                  ->    66 (A) A                   
              -0.3976                          0.0142                     
 -0.0263       60 (A) B                  ->    66 (A) B                   
              -0.3976                          0.0142                     

 Amplitude    Orbitals with energies
 -0.0729       59 (A) A      59 (A) B    ->    65 (A) A      65 (A) B     
              -0.5115       -0.5115            0.0024        0.0024       
  0.0729       59 (A) A      59 (A) B    ->    65 (A) B      65 (A) A     
              -0.5115       -0.5115            0.0024        0.0024       
  0.0729       59 (A) B      59 (A) A    ->    65 (A) A      65 (A) B     
              -0.5115       -0.5115            0.0024        0.0024       
 -0.0729       59 (A) B      59 (A) A    ->    65 (A) B      65 (A) A     
              -0.5115       -0.5115            0.0024        0.0024       

 Computing CCSD intemediates for later calculations in double precision
 Finished.

Running a double precision version
           CCSD Lambda amplitudes will be solved using DIIS.
           Start     Size      MaxIter   EConv     LConv     
           3         7         100       1.00e-07  1.00e-05  
 ------------------------------------------------------------------------------
            Enorm      Ldiff       Comment
 ------------------------------------------------------------------------------
     1     6.10e-02   4.40e-02     
     2     1.81e-02   6.72e-03     
     3     7.98e-03   1.79e-03     
     4     4.74e-03   1.48e-03     Switched to DIIS steps.
     5     1.54e-03   8.96e-04     
     6     7.93e-04   2.65e-04     
     7     2.75e-04   9.11e-05     
     8     1.24e-04   9.22e-06     
     9     4.52e-05   2.16e-07     
    10     2.08e-05   8.98e-08     
    11     1.05e-05   6.55e-08     
    12     5.30e-06   8.80e-08     
    13     2.57e-06   2.83e-07     
    14     1.13e-06   1.14e-07     
    15     5.65e-07   1.05e-07     
    16     2.73e-07   4.85e-08     
    17     1.40e-07   1.96e-08     
    18     6.73e-08   8.48e-09     
 ------------------------------------------------------------------------------
                                   CCSD Lambda converged.

 Computing density matrices in double precision...
           Orbital response amplitudes will be solved using DIIS.
           Start     Size      MaxIter   EConv     LConv     
           3         7         100       1.00e-06  1.00e-06  
 ------------------------------------------------------------------------------
            Enorm      Ldiff       Comment
 ------------------------------------------------------------------------------
     1     9.73e-02   1.46e-02     
     2     6.51e-02   1.59e-02     
     3     6.94e-02   1.98e-02     
     4     5.85e-03   2.48e-02     Switched to DIIS steps.
     5     2.98e-03   1.27e-04     
     6     1.21e-03   3.87e-04     
     7     1.02e-03   2.91e-04     
     8     1.74e-04   2.59e-04     
     9     6.86e-05   2.29e-05     
    10     1.88e-05   9.95e-06     
    11     7.32e-06   3.67e-08     
    12     1.80e-06   5.64e-07     
    13     1.08e-06   1.02e-07     
    14     2.98e-07   1.14e-07     
 ------------------------------------------------------------------------------
                                   Orbital response converged.

 Computing density matrices... Done.
 CCSD calculation:   CPU 5675.98 s  wall 971.08 s

 Transferring MO TPDM to AO TPDM
 Transferring g2_o1o1o1o1
 Transferring g2_o1o1o1v1
 Transferring g2_o1o1v1v1
 Transferring g2_o1v1o1v1
 Transferring g2_o1v1v1v1
 Transferring g2_v1v1v1v1
 Adding separable TPDM
 Computing TPDM gradient
 --------------------------------------------------------
 2e gradient
  Atom          X               Y               Z
 --------------------------------------------------------
    1        -74.624317       33.648293        0.000000  
    2        -11.684327      -45.014047       -0.000000  
    3         11.135396      -21.047190        0.000000  
    4         75.173249       32.412945        0.000000  
 --------------------------------------------------------
 --------------------------------------------------------
 Final gradient
  Atom          X               Y               Z
 --------------------------------------------------------
    1        -74.624317       33.648293        0.000000  
    2        -11.684327      -45.014047       -0.000000  
    3         11.135396      -21.047190        0.000000  
    4         75.173249       32.412945        0.000000  
 --------------------------------------------------------
 Analytic gradient from two-electron contribution:   CPU 809.61 s  wall 152.76 s

 Total ccman2 time:   CPU 6699.00 s  wall 1162.23 s


 --------------------------------------------------------------

                    Orbital Energies (a.u.)
 --------------------------------------------------------------

 Alpha MOs
 -- Occupied --
*****************-180.9083-180.8629-169.7152-169.7138-169.7138-169.6693
********-169.6686 -80.0597 -37.9619 -37.9169 -33.1513 -33.1450 -33.1447
-33.1041 -33.1013 -33.1010 -24.3356 -24.3335 -24.3333 -24.3273 -24.3273
-24.2881 -24.2873 -24.2870 -24.2845 -24.2845 -15.6350  -7.5972  -7.2783
 -7.2337  -5.5143  -5.4989  -5.4983  -5.4895  -5.4880  -5.4873  -5.4653
 -5.4573  -5.4566  -2.4388  -2.4315  -2.4309  -2.4133  -2.4133  -2.3878
 -2.3845  -2.3836  -2.3750  -2.3750  -1.1921  -0.8963  -0.8511  -0.6928
 -0.5597  -0.5392  -0.5115  -0.3976  -0.3945  -0.3828  -0.3691  -0.3652
 -- Virtual --
  0.0024   0.0142   0.0544   0.0725   0.0881   0.0923   0.1057   0.1844
  0.2133   0.2332   0.2397   0.2720   0.2976   0.3110   0.3175   0.3342
  0.3440   0.3578   0.3858   0.3882   0.4523   0.5087   0.5584   0.5625
  0.5757   0.5860   0.5951   0.6119   0.6195   0.6328   0.6636   0.7162
  0.8262   0.8652   0.8901   0.9089   0.9310   1.0171   1.0719   1.1016
  1.1903   1.3359   1.3956   1.5216   1.5410   1.5474   1.5741   1.5976
  1.6358   1.7742   1.8544   1.9207   2.2646   2.3303   2.4295   2.5571
  2.9377   4.2406   4.2524   4.4559   4.4565   4.4716   4.4914   4.4958
  4.5059   4.5109   4.5294   4.5502   4.6367   4.7043   4.7505   4.8765
  6.5055   6.5177   6.5401   6.5497   6.5636   6.5842   7.5287  14.7043
 14.7959  14.9296  28.8452  28.9628  29.4991  29.5083  29.5290  29.5392
 29.5535  29.5755  29.8462  29.8503  29.8618  29.8806  29.8874  29.8914
 29.8933  29.9058  29.9595  29.9783  36.6824 130.5581 130.5653 130.5900
130.6007 130.6119 130.6325 154.2485 154.3428 166.15051912.16511912.2632
 --------------------------------------------------------------

          Ground-State Mulliken Net Atomic Charges

     Atom                 Charge (a.u.)
  ----------------------------------------
      1 I                    -0.265535
      2 P                     0.365259
      3 N                    -0.320588
      4 I                     0.220864
  ----------------------------------------
  Sum of atomic charges =     0.000000

 -----------------------------------------------------------------
                    Cartesian Multipole Moments
 -----------------------------------------------------------------
    Charge (ESU x 10^10)
                -0.0000
    Dipole Moment (Debye)
         X      -0.6932      Y       0.1715      Z       0.0000
       Tot       0.7141
    Quadrupole Moments (Debye-Ang)
        XX     -77.0640     XY       5.1048     YY     -74.1013
        XZ       0.0000     YZ       0.0000     ZZ     -76.0008
    Octopole Moments (Debye-Ang^2)
       XXX     -19.7465    XXY     -23.9043    XYY       1.3738
       YYY     -35.8664    XXZ       0.0000    XYZ      -0.0000
       YYZ       0.0000    XZZ      -1.9781    YZZ      -7.9935
       ZZZ       0.0000
    Hexadecapole Moments (Debye-Ang^3)
      XXXX   -1619.4924   XXXY      14.6872   XXYY    -325.7998
      XYYY      10.0308   YYYY    -433.1311   XXXZ       0.0000
      XXYZ      -0.0000   XYYZ       0.0000   YYYZ       0.0000
      XXZZ    -295.2929   XYZZ      -0.0484   YYZZ     -87.6518
      XZZZ       0.0000   YZZZ      -0.0000   ZZZZ    -107.4697
 -----------------------------------------------------------------
 DrvMan completing analytic gradient of the correlated energy
 Correlated dipole moment
            1
    1  -0.2727421
    2   0.0674821
    3   0.0000000
 Energy read as -14229.515301732
 Full Analytical Gradient: (in a.u., or Hartree/Bohr)
             1             2             3             4
    1   -0.00001983   -0.00005817    0.00006119    0.00001681
    2    0.00000763    0.00004210   -0.00013607    0.00008634
    3   -0.00000000    0.00000000   -0.00000000   -0.00000000
 Gradient time:  CPU 0.73 s  wall 0.74 s
 ----------------------------------------------------------------
             Standard Nuclear Orientation (Angstroms)
    I     Atom           X                Y                Z
 ----------------------------------------------------------------
    1      I       2.0415317731    -0.3642144924     0.0000000000
    2      P       0.5794339320     1.7195797042    -0.0000000000
    3      N      -0.9306232536     1.3844970084    -0.0000000000
    4      I      -2.0826100034    -0.3043171043     0.0000000000
 ----------------------------------------------------------------
 Nuclear Repulsion Energy =   840.3496252539 hartrees
 There are       64 alpha and       64 beta electrons

                       Distance Matrix (Angstroms)
             I (  1)   P (  2)   N (  3)
   P (  2)  2.545570
   N (  3)  3.448434  1.546788
   I (  4)  4.124577  3.344045  2.044301

 Requested basis set is 6-311++G(d,p)
 There are 67 shells and 176 basis functions
 A cutoff of  1.0D-14 yielded   1725 shell pairs
 There are     12680 function pairs (     14460 Cartesian)
 Smallest overlap matrix eigenvalue = 2.39E-03
 Guess MOs from SCF MO coefficient file

 -----------------------------------------------------------------------
  General SCF calculation program by
  Eric Jon Sundstrom, Paul Horn, Yuezhi Mao, Dmitri Zuev, Alec White,
  David Stuck, Shaama M.S., Shane Yost, Joonho Lee, David Small,
  Daniel Levine, Susi Lehtola, Hugh Burton, Evgeny Epifanovsky
 -----------------------------------------------------------------------
 Hartree-Fock
 using 6 threads for integral computing
 -------------------------------------------------------
 OpenMP Integral computing Module                
 Release: version 2.0, May 2017, Q-Chem Inc. Pleasanton 
 -------------------------------------------------------
 A restricted SCF calculation will be
 performed using DIIS
 SCF converges when DIIS error is below 1.0e-08
 ---------------------------------------
  Cycle       Energy         DIIS error
 ---------------------------------------
    1  -14228.7986654177      2.82e-06  
    2  -14228.7986654879      8.27e-07  
    3  -14228.7986655001      3.49e-07  
    4  -14228.7986655017      2.09e-07  
    5  -14228.7986655022      7.86e-08  
    6  -14228.7986655023      2.58e-08  
    7  -14228.7986655023      8.76e-09  Convergence criterion met
 ---------------------------------------
 SCF time:   CPU 10.10s  wall 2.00s 
 SCF   energy in the final basis set =   -14228.7986655023
 Total energy in the final basis set =   -14228.7986655023


 ------------------------------------------------------------------------------

   CCMAN2: suite of methods based on coupled cluster
           and equation of motion theories.

   Components:
   * libvmm-1.3-trunk
     by Evgeny Epifanovsky, Ilya Kaliman.
   * libtensor-2.5-trunk
     by Evgeny Epifanovsky, Michael Wormit, Dmitry Zuev, Sam Manzer, 
        Ilya Kaliman.
   * libcc-2.5-trunk
     by Evgeny Epifanovsky, Arik Landau, Tomasz Kus, Kirill Khistyaev, 
        Dmitry Zuev, Prashant Manohar, Xintian Feng, Anna Krylov, 
        Matthew Goldey, Alec White, Thomas Jagau, Kaushik Nanda, 
        Anastasia Gunina, Alexander Kunitsa, Joonho Lee.

   CCMAN original authors:
   Anna I. Krylov, C. David Sherrill, Steven R. Gwaltney,
   Edward F. C. Byrd (2000)
   Sergey V. Levchenko, Lyudmila V. Slipchenko, Tao Wang,
   Ana-Maria C. Cristian (2003)
   Piotr A. Pieniazek, C. Melania Oana, Evgeny Epifanovsky (2007)
   Prashant Manohar (2009)

 ------------------------------------------------------------------------------


 Allocating and initializing 30808MB of RAM...
 Calculation will run on 6 cores.


 Alpha MOs, Restricted
 -- Occupied --                  
*******-1177.16 -180.91 -180.86 -169.72 -169.71 -169.71 -169.67
  1 A     2 A     3 A     4 A     5 A     6 A     7 A     8 A                  
-169.67 -169.67  -80.06  -37.96  -37.92  -33.15  -33.14  -33.14
  9 A    10 A    11 A    12 A    13 A    14 A    15 A    16 A                  
-33.104 -33.101 -33.101 -24.336 -24.333 -24.333 -24.327 -24.327
 17 A    18 A    19 A    20 A    21 A    22 A    23 A    24 A                  
-24.288 -24.287 -24.287 -24.285 -24.285 -15.635  -7.597  -7.278
 25 A    26 A    27 A    28 A    29 A    30 A    31 A    32 A                  
 -7.234  -5.514  -5.499  -5.498  -5.489  -5.488  -5.487  -5.465
 33 A    34 A    35 A    36 A    37 A    38 A    39 A    40 A                  
 -5.457  -5.457  -2.439  -2.432  -2.431  -2.413  -2.413  -2.388
 41 A    42 A    43 A    44 A    45 A    46 A    47 A    48 A                  
 -2.385  -2.384  -2.375  -2.375  -1.192  -0.896  -0.851  -0.693
 49 A    50 A    51 A    52 A    53 A    54 A    55 A    56 A                  
 -0.560  -0.539  -0.512  -0.398  -0.395  -0.383  -0.369  -0.365
 57 A    58 A    59 A    60 A    61 A    62 A    63 A    64 A                  
 -- Virtual --                   
  0.002   0.014   0.054   0.072   0.088   0.092   0.106   0.184
 65 A    66 A    67 A    68 A    69 A    70 A    71 A    72 A                  
  0.213   0.233   0.240   0.272   0.298   0.311   0.318   0.334
 73 A    74 A    75 A    76 A    77 A    78 A    79 A    80 A                  
  0.344   0.358   0.386   0.388   0.452   0.509   0.558   0.563
 81 A    82 A    83 A    84 A    85 A    86 A    87 A    88 A                  
  0.576   0.586   0.595   0.612   0.620   0.633   0.664   0.716
 89 A    90 A    91 A    92 A    93 A    94 A    95 A    96 A                  
  0.826   0.865   0.890   0.909   0.931   1.017   1.072   1.102
 97 A    98 A    99 A   100 A   101 A   102 A   103 A   104 A                  
  1.190   1.336   1.396   1.522   1.541   1.547   1.574   1.598
105 A   106 A   107 A   108 A   109 A   110 A   111 A   112 A                  
  1.636   1.774   1.854   1.921   2.265   2.330   2.430   2.557
113 A   114 A   115 A   116 A   117 A   118 A   119 A   120 A                  
  2.938   4.241   4.252   4.456   4.456   4.472   4.491   4.496
121 A   122 A   123 A   124 A   125 A   126 A   127 A   128 A                  
  4.506   4.511   4.529   4.550   4.637   4.704   4.751   4.876
129 A   130 A   131 A   132 A   133 A   134 A   135 A   136 A                  
  6.505   6.518   6.540   6.550   6.564   6.584   7.529  14.704
137 A   138 A   139 A   140 A   141 A   142 A   143 A   144 A                  
 14.796  14.930  28.845  28.963  29.499  29.508  29.529  29.539
145 A   146 A   147 A   148 A   149 A   150 A   151 A   152 A                  
 29.553  29.576  29.846  29.850  29.862  29.881  29.887  29.891
153 A   154 A   155 A   156 A   157 A   158 A   159 A   160 A                  
 29.893  29.906  29.960  29.978  36.682 130.558 130.565 130.590
161 A   162 A   163 A   164 A   165 A   166 A   167 A   168 A                  
130.601 130.612 130.632 154.249 154.343 166.1511912.1651912.263
169 A   170 A   171 A   172 A   173 A   174 A   175 A   176 A                  

 Beta MOs, Restricted
 -- Occupied --                  
*******-1177.16 -180.91 -180.86 -169.72 -169.71 -169.71 -169.67
  1 A     2 A     3 A     4 A     5 A     6 A     7 A     8 A                  
-169.67 -169.67  -80.06  -37.96  -37.92  -33.15  -33.14  -33.14
  9 A    10 A    11 A    12 A    13 A    14 A    15 A    16 A                  
-33.104 -33.101 -33.101 -24.336 -24.333 -24.333 -24.327 -24.327
 17 A    18 A    19 A    20 A    21 A    22 A    23 A    24 A                  
-24.288 -24.287 -24.287 -24.285 -24.285 -15.635  -7.597  -7.278
 25 A    26 A    27 A    28 A    29 A    30 A    31 A    32 A                  
 -7.234  -5.514  -5.499  -5.498  -5.489  -5.488  -5.487  -5.465
 33 A    34 A    35 A    36 A    37 A    38 A    39 A    40 A                  
 -5.457  -5.457  -2.439  -2.432  -2.431  -2.413  -2.413  -2.388
 41 A    42 A    43 A    44 A    45 A    46 A    47 A    48 A                  
 -2.385  -2.384  -2.375  -2.375  -1.192  -0.896  -0.851  -0.693
 49 A    50 A    51 A    52 A    53 A    54 A    55 A    56 A                  
 -0.560  -0.539  -0.512  -0.398  -0.395  -0.383  -0.369  -0.365
 57 A    58 A    59 A    60 A    61 A    62 A    63 A    64 A                  
 -- Virtual --                   
  0.002   0.014   0.054   0.072   0.088   0.092   0.106   0.184
 65 A    66 A    67 A    68 A    69 A    70 A    71 A    72 A                  
  0.213   0.233   0.240   0.272   0.298   0.311   0.318   0.334
 73 A    74 A    75 A    76 A    77 A    78 A    79 A    80 A                  
  0.344   0.358   0.386   0.388   0.452   0.509   0.558   0.563
 81 A    82 A    83 A    84 A    85 A    86 A    87 A    88 A                  
  0.576   0.586   0.595   0.612   0.620   0.633   0.664   0.716
 89 A    90 A    91 A    92 A    93 A    94 A    95 A    96 A                  
  0.826   0.865   0.890   0.909   0.931   1.017   1.072   1.102
 97 A    98 A    99 A   100 A   101 A   102 A   103 A   104 A                  
  1.190   1.336   1.396   1.522   1.541   1.547   1.574   1.598
105 A   106 A   107 A   108 A   109 A   110 A   111 A   112 A                  
  1.636   1.774   1.854   1.921   2.265   2.330   2.430   2.557
113 A   114 A   115 A   116 A   117 A   118 A   119 A   120 A                  
  2.938   4.241   4.252   4.456   4.456   4.472   4.491   4.496
121 A   122 A   123 A   124 A   125 A   126 A   127 A   128 A                  
  4.506   4.511   4.529   4.550   4.637   4.704   4.751   4.876
129 A   130 A   131 A   132 A   133 A   134 A   135 A   136 A                  
  6.505   6.518   6.540   6.550   6.564   6.584   7.529  14.704
137 A   138 A   139 A   140 A   141 A   142 A   143 A   144 A                  
 14.796  14.930  28.845  28.963  29.499  29.508  29.529  29.539
145 A   146 A   147 A   148 A   149 A   150 A   151 A   152 A                  
 29.553  29.576  29.846  29.850  29.862  29.881  29.887  29.891
153 A   154 A   155 A   156 A   157 A   158 A   159 A   160 A                  
 29.893  29.906  29.960  29.978  36.682 130.558 130.565 130.590
161 A   162 A   163 A   164 A   165 A   166 A   167 A   168 A                  
130.601 130.612 130.632 154.249 154.343 166.1511912.1651912.263
169 A   170 A   171 A   172 A   173 A   174 A   175 A   176 A                  

 Occupation and symmetry of molecular orbitals

 Point group: C1 (1 irreducible representation).

                           A     All 
 -------------------------------------
 All molecular orbitals:
  - Alpha                  176   176 
  - Beta                   176   176 
 -------------------------------------
 Alpha orbitals:
  - Frozen occupied        42    42  
  - Active occupied        22    22  
  - Active virtual         112   112 
  - Frozen virtual         0     0   
 -------------------------------------
 Beta orbitals:
  - Frozen occupied        42    42  
  - Active occupied        22    22  
  - Active virtual         112   112 
  - Frozen virtual         0     0   
 -------------------------------------

 Import integrals:   CPU 0.00 s  wall 0.00 s

 Import integrals:   CPU 206.63 s  wall 36.65 s

 MP2 amplitudes:   CPU 0.23 s  wall 0.13 s

Running a double precision version
           CCSD T amplitudes will be solved using DIIS.

           Start     Size      MaxIter   EConv     TConv     
           3         7         100       1.00e-07  1.00e-05  
 ------------------------------------------------------------------------------
           Energy (a.u.)   Ediff      Tdiff       Comment
 ------------------------------------------------------------------------------
         -1.4229509e+04                           
     1   -1.4229488e+04   2.10e-02   8.16e-01     
     2   -1.4229514e+04   2.56e-02   1.20e-01     
     3   -1.4229511e+04   2.56e-03   5.43e-02     
     4   -1.4229514e+04   2.78e-03   2.23e-02     Switched to DIIS steps.
     5   -1.4229515e+04   1.03e-03   1.32e-02     
     6   -1.4229515e+04   8.32e-05   3.27e-03     
     7   -1.4229515e+04   2.29e-05   1.96e-03     
     8   -1.4229515e+04   1.18e-05   5.68e-04     
     9   -1.4229515e+04   2.19e-06   3.07e-04     
    10   -1.4229515e+04   5.57e-07   7.97e-05     
    11   -1.4229515e+04   6.54e-09   2.94e-05     
    12   -1.4229515e+04   7.21e-08   1.38e-05     
    13   -1.4229515e+04   2.70e-08   4.88e-06     
 ------------------------------------------------------------------------------
         -1.4229515e+04                           CCSD T converged.

End of double precision
 SCF energy                 = -14228.79866550
 MP2 energy                 = -14229.50924877
 CCSD correlation energy     =     -0.71663621
 CCSD total energy           = -14229.51530171

 CCSD  T1^2 = 0.0203  T2^2 = 0.2958  Leading amplitudes:

 Amplitude    Orbitals with energies
 -0.0449       61 (A) A                  ->    65 (A) A                   
              -0.3945                          0.0024                     
 -0.0449       61 (A) B                  ->    65 (A) B                   
              -0.3945                          0.0024                     
  0.0262       60 (A) A                  ->    66 (A) A                   
              -0.3976                          0.0142                     
  0.0262       60 (A) B                  ->    66 (A) B                   
              -0.3976                          0.0142                     

 Amplitude    Orbitals with energies
 -0.0729       59 (A) A      59 (A) B    ->    65 (A) A      65 (A) B     
              -0.5115       -0.5115            0.0024        0.0024       
  0.0729       59 (A) A      59 (A) B    ->    65 (A) B      65 (A) A     
              -0.5115       -0.5115            0.0024        0.0024       
  0.0729       59 (A) B      59 (A) A    ->    65 (A) A      65 (A) B     
              -0.5115       -0.5115            0.0024        0.0024       
 -0.0729       59 (A) B      59 (A) A    ->    65 (A) B      65 (A) A     
              -0.5115       -0.5115            0.0024        0.0024       

 Computing CCSD intemediates for later calculations in double precision
 Finished.

Running a double precision version
           CCSD Lambda amplitudes will be solved using DIIS.
           Start     Size      MaxIter   EConv     LConv     
           3         7         100       1.00e-07  1.00e-05  
 ------------------------------------------------------------------------------
            Enorm      Ldiff       Comment
 ------------------------------------------------------------------------------
     1     6.10e-02   4.40e-02     
     2     1.81e-02   6.72e-03     
     3     7.98e-03   1.79e-03     
     4     4.74e-03   1.48e-03     Switched to DIIS steps.
     5     1.54e-03   8.96e-04     
     6     7.93e-04   2.65e-04     
     7     2.75e-04   9.11e-05     
     8     1.24e-04   9.23e-06     
     9     4.52e-05   2.24e-07     
    10     2.08e-05   8.62e-08     
    11     1.05e-05   6.72e-08     
    12     5.29e-06   8.90e-08     
    13     2.57e-06   2.82e-07     
    14     1.13e-06   1.14e-07     
    15     5.64e-07   1.05e-07     
    16     2.72e-07   4.85e-08     
    17     1.40e-07   1.96e-08     
    18     6.72e-08   8.47e-09     
 ------------------------------------------------------------------------------
                                   CCSD Lambda converged.

 Computing density matrices in double precision...
           Orbital response amplitudes will be solved using DIIS.
           Start     Size      MaxIter   EConv     LConv     
           3         7         100       1.00e-06  1.00e-06  
 ------------------------------------------------------------------------------
            Enorm      Ldiff       Comment
 ------------------------------------------------------------------------------
     1     9.73e-02   1.46e-02     
     2     6.51e-02   1.59e-02     
     3     6.93e-02   1.98e-02     
     4     5.85e-03   2.48e-02     Switched to DIIS steps.
     5     2.98e-03   1.27e-04     
     6     1.21e-03   3.87e-04     
     7     1.02e-03   2.91e-04     
     8     1.73e-04   2.59e-04     
     9     6.86e-05   2.29e-05     
    10     1.88e-05   9.96e-06     
    11     7.31e-06   3.61e-08     
    12     1.80e-06   5.64e-07     
    13     1.08e-06   1.03e-07     
    14     2.98e-07   1.14e-07     
 ------------------------------------------------------------------------------
                                   Orbital response converged.

 Computing density matrices... Done.
 CCSD calculation:   CPU 5673.29 s  wall 969.34 s

 Transferring MO TPDM to AO TPDM
 Transferring g2_o1o1o1o1
 Transferring g2_o1o1o1v1
 Transferring g2_o1o1v1v1
 Transferring g2_o1v1o1v1
 Transferring g2_o1v1v1v1
 Transferring g2_v1v1v1v1
 Adding separable TPDM
 Computing TPDM gradient
 --------------------------------------------------------
 2e gradient
  Atom          X               Y               Z
 --------------------------------------------------------
    1        -74.625065       33.624710       -0.000000  
    2        -11.664183      -45.004240        0.000000  
    3         11.136566      -21.043834        0.000000  
    4         75.152682       32.423364       -0.000000  
 --------------------------------------------------------
 --------------------------------------------------------
 Final gradient
  Atom          X               Y               Z
 --------------------------------------------------------
    1        -74.625065       33.624710       -0.000000  
    2        -11.664183      -45.004240        0.000000  
    3         11.136566      -21.043834        0.000000  
    4         75.152682       32.423364       -0.000000  
 --------------------------------------------------------
 Analytic gradient from two-electron contribution:   CPU 812.29 s  wall 156.79 s

 Total ccman2 time:   CPU 6699.62 s  wall 1164.60 s


 --------------------------------------------------------------

                    Orbital Energies (a.u.)
 --------------------------------------------------------------

 Alpha MOs
 -- Occupied --
*****************-180.9083-180.8630-169.7152-169.7138-169.7138-169.6693
********-169.6687 -80.0596 -37.9619 -37.9169 -33.1513 -33.1450 -33.1447
-33.1042 -33.1014 -33.1010 -24.3356 -24.3335 -24.3333 -24.3273 -24.3273
-24.2882 -24.2873 -24.2870 -24.2845 -24.2845 -15.6350  -7.5972  -7.2783
 -7.2338  -5.5143  -5.4989  -5.4983  -5.4894  -5.4880  -5.4873  -5.4653
 -5.4574  -5.4566  -2.4388  -2.4315  -2.4309  -2.4133  -2.4132  -2.3879
 -2.3846  -2.3836  -2.3750  -2.3750  -1.1921  -0.8963  -0.8511  -0.6928
 -0.5597  -0.5391  -0.5115  -0.3976  -0.3945  -0.3829  -0.3691  -0.3652
 -- Virtual --
  0.0024   0.0142   0.0544   0.0725   0.0881   0.0923   0.1057   0.1844
  0.2133   0.2332   0.2397   0.2720   0.2976   0.3110   0.3175   0.3343
  0.3440   0.3578   0.3858   0.3882   0.4523   0.5088   0.5583   0.5625
  0.5757   0.5860   0.5951   0.6119   0.6195   0.6328   0.6635   0.7161
  0.8263   0.8652   0.8901   0.9089   0.9310   1.0171   1.0719   1.1017
  1.1904   1.3359   1.3956   1.5216   1.5409   1.5474   1.5741   1.5976
  1.6359   1.7742   1.8543   1.9207   2.2646   2.3303   2.4295   2.5571
  2.9377   4.2406   4.2524   4.4559   4.4565   4.4716   4.4914   4.4958
  4.5059   4.5109   4.5294   4.5501   4.6367   4.7043   4.7505   4.8764
  6.5055   6.5177   6.5401   6.5497   6.5636   6.5841   7.5288  14.7043
 14.7959  14.9297  28.8452  28.9628  29.4992  29.5083  29.5290  29.5391
 29.5534  29.5755  29.8462  29.8503  29.8618  29.8806  29.8873  29.8913
 29.8933  29.9058  29.9595  29.9783  36.6824 130.5581 130.5653 130.5900
130.6007 130.6119 130.6325 154.2485 154.3428 166.15051912.16511912.2631
 --------------------------------------------------------------

          Ground-State Mulliken Net Atomic Charges

     Atom                 Charge (a.u.)
  ----------------------------------------
      1 I                    -0.265452
      2 P                     0.365223
      3 N                    -0.320551
      4 I                     0.220780
  ----------------------------------------
  Sum of atomic charges =     0.000000

 -----------------------------------------------------------------
                    Cartesian Multipole Moments
 -----------------------------------------------------------------
    Charge (ESU x 10^10)
                -0.0000
    Dipole Moment (Debye)
         X      -0.6925      Y       0.1698      Z       0.0000
       Tot       0.7130
    Quadrupole Moments (Debye-Ang)
        XX     -77.0624     XY       5.1010     YY     -74.1057
        XZ      -0.0000     YZ       0.0000     ZZ     -76.0003
    Octopole Moments (Debye-Ang^2)
       XXX     -19.8197    XXY     -23.9407    XYY       1.3401
       YYY     -35.9586    XXZ       0.0000    XYZ      -0.0000
       YYZ      -0.0000    XZZ      -2.0054    YZZ      -8.0240
       ZZZ       0.0000
    Hexadecapole Moments (Debye-Ang^3)
      XXXX   -1620.1450   XXXY      14.4998   XXYY    -325.9046
      XYYY       9.8843   YYYY    -433.0456   XXXZ      -0.0000
      XXYZ       0.0000   XYYZ      -0.0000   YYYZ       0.0000
      XXZZ    -295.4097   XYZZ      -0.1004   YYZZ     -87.6322
      XZZZ       0.0000   YZZZ      -0.0000   ZZZZ    -107.4675
 -----------------------------------------------------------------
 DrvMan completing analytic gradient of the correlated energy
 Correlated dipole moment
            1
    1  -0.2724591
    2   0.0668197
    3   0.0000000
 Energy read as -14229.515301710
 Full Analytical Gradient: (in a.u., or Hartree/Bohr)
             1             2             3             4
    1   -0.00001649   -0.00005213    0.00005132    0.00001731
    2    0.00005183   -0.00003902   -0.00011090    0.00009808
    3   -0.00000000    0.00000000   -0.00000000    0.00000000
 Gradient time:  CPU 0.78 s  wall 0.80 s
 ----------------------------------------------------------------
             Standard Nuclear Orientation (Angstroms)
    I     Atom           X                Y                Z
 ----------------------------------------------------------------
    1      I       2.0415317731    -0.3662144924     0.0000000000
    2      P       0.5794339320     1.7195797042    -0.0000000000
    3      N      -0.9306232536     1.3844970084    -0.0000000000
    4      I      -2.0826100034    -0.3043171043     0.0000000000
 ----------------------------------------------------------------
 Nuclear Repulsion Energy =   840.2240592349 hartrees
 There are       64 alpha and       64 beta electrons

                       Distance Matrix (Angstroms)
             I (  1)   P (  2)   N (  3)
   P (  2)  2.547208
   N (  3)  3.449449  1.546788
   I (  4)  4.124606  3.344045  2.044301

 Requested basis set is 6-311++G(d,p)
 There are 67 shells and 176 basis functions
 A cutoff of  1.0D-14 yielded   1725 shell pairs
 There are     12680 function pairs (     14460 Cartesian)
 Smallest overlap matrix eigenvalue = 2.39E-03
 Guess MOs from SCF MO coefficient file

 -----------------------------------------------------------------------
  General SCF calculation program by
  Eric Jon Sundstrom, Paul Horn, Yuezhi Mao, Dmitri Zuev, Alec White,
  David Stuck, Shaama M.S., Shane Yost, Joonho Lee, David Small,
  Daniel Levine, Susi Lehtola, Hugh Burton, Evgeny Epifanovsky
 -----------------------------------------------------------------------
 Hartree-Fock
 using 6 threads for integral computing
 -------------------------------------------------------
 OpenMP Integral computing Module                
 Release: version 2.0, May 2017, Q-Chem Inc. Pleasanton 
 -------------------------------------------------------
 A restricted SCF calculation will be
 performed using DIIS
 SCF converges when DIIS error is below 1.0e-08
 ---------------------------------------
  Cycle       Energy         DIIS error
 ---------------------------------------
    1  -14228.7986564888      6.94e-06  
    2  -14228.7986568069      1.94e-06  
    3  -14228.7986568433      1.13e-06  
    4  -14228.7986568507      4.56e-07  
    5  -14228.7986568526      1.77e-07  
    6  -14228.7986568530      6.79e-08  
    7  -14228.7986568532      2.39e-08  
    8  -14228.7986568531      1.13e-08  
    9  -14228.7986568533      4.45e-09  Convergence criterion met
 ---------------------------------------
 SCF time:   CPU 12.90s  wall 3.00s 
 SCF   energy in the final basis set =   -14228.7986568533
 Total energy in the final basis set =   -14228.7986568533


 ------------------------------------------------------------------------------

   CCMAN2: suite of methods based on coupled cluster
           and equation of motion theories.

   Components:
   * libvmm-1.3-trunk
     by Evgeny Epifanovsky, Ilya Kaliman.
   * libtensor-2.5-trunk
     by Evgeny Epifanovsky, Michael Wormit, Dmitry Zuev, Sam Manzer, 
        Ilya Kaliman.
   * libcc-2.5-trunk
     by Evgeny Epifanovsky, Arik Landau, Tomasz Kus, Kirill Khistyaev, 
        Dmitry Zuev, Prashant Manohar, Xintian Feng, Anna Krylov, 
        Matthew Goldey, Alec White, Thomas Jagau, Kaushik Nanda, 
        Anastasia Gunina, Alexander Kunitsa, Joonho Lee.

   CCMAN original authors:
   Anna I. Krylov, C. David Sherrill, Steven R. Gwaltney,
   Edward F. C. Byrd (2000)
   Sergey V. Levchenko, Lyudmila V. Slipchenko, Tao Wang,
   Ana-Maria C. Cristian (2003)
   Piotr A. Pieniazek, C. Melania Oana, Evgeny Epifanovsky (2007)
   Prashant Manohar (2009)

 ------------------------------------------------------------------------------


 Allocating and initializing 30808MB of RAM...
 Calculation will run on 6 cores.


 Alpha MOs, Restricted
 -- Occupied --                  
*******-1177.16 -180.91 -180.86 -169.72 -169.71 -169.71 -169.67
  1 A     2 A     3 A     4 A     5 A     6 A     7 A     8 A                  
-169.67 -169.67  -80.06  -37.96  -37.92  -33.15  -33.15  -33.14
  9 A    10 A    11 A    12 A    13 A    14 A    15 A    16 A                  
-33.104 -33.101 -33.101 -24.336 -24.334 -24.333 -24.327 -24.327
 17 A    18 A    19 A    20 A    21 A    22 A    23 A    24 A                  
-24.288 -24.287 -24.287 -24.284 -24.284 -15.635  -7.597  -7.278
 25 A    26 A    27 A    28 A    29 A    30 A    31 A    32 A                  
 -7.234  -5.514  -5.499  -5.498  -5.490  -5.488  -5.487  -5.465
 33 A    34 A    35 A    36 A    37 A    38 A    39 A    40 A                  
 -5.457  -5.456  -2.439  -2.432  -2.431  -2.413  -2.413  -2.388
 41 A    42 A    43 A    44 A    45 A    46 A    47 A    48 A                  
 -2.384  -2.384  -2.375  -2.375  -1.192  -0.896  -0.851  -0.693
 49 A    50 A    51 A    52 A    53 A    54 A    55 A    56 A                  
 -0.560  -0.539  -0.512  -0.398  -0.394  -0.383  -0.369  -0.365
 57 A    58 A    59 A    60 A    61 A    62 A    63 A    64 A                  
 -- Virtual --                   
  0.002   0.014   0.054   0.072   0.088   0.092   0.106   0.184
 65 A    66 A    67 A    68 A    69 A    70 A    71 A    72 A                  
  0.213   0.233   0.240   0.272   0.298   0.311   0.318   0.334
 73 A    74 A    75 A    76 A    77 A    78 A    79 A    80 A                  
  0.344   0.358   0.386   0.388   0.452   0.509   0.558   0.563
 81 A    82 A    83 A    84 A    85 A    86 A    87 A    88 A                  
  0.576   0.586   0.595   0.612   0.619   0.633   0.663   0.716
 89 A    90 A    91 A    92 A    93 A    94 A    95 A    96 A                  
  0.826   0.865   0.890   0.909   0.931   1.017   1.072   1.101
 97 A    98 A    99 A   100 A   101 A   102 A   103 A   104 A                  
  1.190   1.336   1.396   1.522   1.541   1.548   1.574   1.598
105 A   106 A   107 A   108 A   109 A   110 A   111 A   112 A                  
  1.636   1.774   1.854   1.921   2.265   2.330   2.429   2.557
113 A   114 A   115 A   116 A   117 A   118 A   119 A   120 A                  
  2.938   4.240   4.252   4.456   4.456   4.472   4.491   4.496
121 A   122 A   123 A   124 A   125 A   126 A   127 A   128 A                  
  4.506   4.511   4.529   4.550   4.636   4.704   4.751   4.876
129 A   130 A   131 A   132 A   133 A   134 A   135 A   136 A                  
  6.505   6.518   6.540   6.550   6.564   6.584   7.529  14.704
137 A   138 A   139 A   140 A   141 A   142 A   143 A   144 A                  
 14.796  14.930  28.845  28.963  29.499  29.508  29.529  29.539
145 A   146 A   147 A   148 A   149 A   150 A   151 A   152 A                  
 29.554  29.576  29.846  29.850  29.862  29.881  29.887  29.891
153 A   154 A   155 A   156 A   157 A   158 A   159 A   160 A                  
 29.893  29.906  29.959  29.978  36.682 130.558 130.565 130.590
161 A   162 A   163 A   164 A   165 A   166 A   167 A   168 A                  
130.601 130.612 130.633 154.248 154.343 166.1501912.1651912.263
169 A   170 A   171 A   172 A   173 A   174 A   175 A   176 A                  

 Beta MOs, Restricted
 -- Occupied --                  
*******-1177.16 -180.91 -180.86 -169.72 -169.71 -169.71 -169.67
  1 A     2 A     3 A     4 A     5 A     6 A     7 A     8 A                  
-169.67 -169.67  -80.06  -37.96  -37.92  -33.15  -33.15  -33.14
  9 A    10 A    11 A    12 A    13 A    14 A    15 A    16 A                  
-33.104 -33.101 -33.101 -24.336 -24.334 -24.333 -24.327 -24.327
 17 A    18 A    19 A    20 A    21 A    22 A    23 A    24 A                  
-24.288 -24.287 -24.287 -24.284 -24.284 -15.635  -7.597  -7.278
 25 A    26 A    27 A    28 A    29 A    30 A    31 A    32 A                  
 -7.234  -5.514  -5.499  -5.498  -5.490  -5.488  -5.487  -5.465
 33 A    34 A    35 A    36 A    37 A    38 A    39 A    40 A                  
 -5.457  -5.456  -2.439  -2.432  -2.431  -2.413  -2.413  -2.388
 41 A    42 A    43 A    44 A    45 A    46 A    47 A    48 A                  
 -2.384  -2.384  -2.375  -2.375  -1.192  -0.896  -0.851  -0.693
 49 A    50 A    51 A    52 A    53 A    54 A    55 A    56 A                  
 -0.560  -0.539  -0.512  -0.398  -0.394  -0.383  -0.369  -0.365
 57 A    58 A    59 A    60 A    61 A    62 A    63 A    64 A                  
 -- Virtual --                   
  0.002   0.014   0.054   0.072   0.088   0.092   0.106   0.184
 65 A    66 A    67 A    68 A    69 A    70 A    71 A    72 A                  
  0.213   0.233   0.240   0.272   0.298   0.311   0.318   0.334
 73 A    74 A    75 A    76 A    77 A    78 A    79 A    80 A                  
  0.344   0.358   0.386   0.388   0.452   0.509   0.558   0.563
 81 A    82 A    83 A    84 A    85 A    86 A    87 A    88 A                  
  0.576   0.586   0.595   0.612   0.619   0.633   0.663   0.716
 89 A    90 A    91 A    92 A    93 A    94 A    95 A    96 A                  
  0.826   0.865   0.890   0.909   0.931   1.017   1.072   1.101
 97 A    98 A    99 A   100 A   101 A   102 A   103 A   104 A                  
  1.190   1.336   1.396   1.522   1.541   1.548   1.574   1.598
105 A   106 A   107 A   108 A   109 A   110 A   111 A   112 A                  
  1.636   1.774   1.854   1.921   2.265   2.330   2.429   2.557
113 A   114 A   115 A   116 A   117 A   118 A   119 A   120 A                  
  2.938   4.240   4.252   4.456   4.456   4.472   4.491   4.496
121 A   122 A   123 A   124 A   125 A   126 A   127 A   128 A                  
  4.506   4.511   4.529   4.550   4.636   4.704   4.751   4.876
129 A   130 A   131 A   132 A   133 A   134 A   135 A   136 A                  
  6.505   6.518   6.540   6.550   6.564   6.584   7.529  14.704
137 A   138 A   139 A   140 A   141 A   142 A   143 A   144 A                  
 14.796  14.930  28.845  28.963  29.499  29.508  29.529  29.539
145 A   146 A   147 A   148 A   149 A   150 A   151 A   152 A                  
 29.554  29.576  29.846  29.850  29.862  29.881  29.887  29.891
153 A   154 A   155 A   156 A   157 A   158 A   159 A   160 A                  
 29.893  29.906  29.959  29.978  36.682 130.558 130.565 130.590
161 A   162 A   163 A   164 A   165 A   166 A   167 A   168 A                  
130.601 130.612 130.633 154.248 154.343 166.1501912.1651912.263
169 A   170 A   171 A   172 A   173 A   174 A   175 A   176 A                  

 Occupation and symmetry of molecular orbitals

 Point group: C1 (1 irreducible representation).

                           A     All 
 -------------------------------------
 All molecular orbitals:
  - Alpha                  176   176 
  - Beta                   176   176 
 -------------------------------------
 Alpha orbitals:
  - Frozen occupied        42    42  
  - Active occupied        22    22  
  - Active virtual         112   112 
  - Frozen virtual         0     0   
 -------------------------------------
 Beta orbitals:
  - Frozen occupied        42    42  
  - Active occupied        22    22  
  - Active virtual         112   112 
  - Frozen virtual         0     0   
 -------------------------------------

 Import integrals:   CPU 0.00 s  wall 0.00 s

 Import integrals:   CPU 204.66 s  wall 36.11 s

 MP2 amplitudes:   CPU 0.23 s  wall 0.13 s

Running a double precision version
           CCSD T amplitudes will be solved using DIIS.

           Start     Size      MaxIter   EConv     TConv     
           3         7         100       1.00e-07  1.00e-05  
 ------------------------------------------------------------------------------
           Energy (a.u.)   Ediff      Tdiff       Comment
 ------------------------------------------------------------------------------
         -1.4229509e+04                           
     1   -1.4229488e+04   2.10e-02   8.16e-01     
     2   -1.4229514e+04   2.57e-02   1.20e-01     
     3   -1.4229511e+04   2.56e-03   5.43e-02     
     4   -1.4229514e+04   2.78e-03   2.24e-02     Switched to DIIS steps.
     5   -1.4229515e+04   1.03e-03   1.32e-02     
     6   -1.4229515e+04   8.33e-05   3.28e-03     
     7   -1.4229515e+04   2.29e-05   1.96e-03     
     8   -1.4229515e+04   1.19e-05   5.68e-04     
     9   -1.4229515e+04   2.19e-06   3.08e-04     
    10   -1.4229515e+04   5.56e-07   7.97e-05     
    11   -1.4229515e+04   4.28e-09   2.94e-05     
    12   -1.4229515e+04   7.15e-08   1.38e-05     
    13   -1.4229515e+04   2.66e-08   4.89e-06     
 ------------------------------------------------------------------------------
         -1.4229515e+04                           CCSD T converged.

End of double precision
 SCF energy                 = -14228.79865685
 MP2 energy                 = -14229.50924621
 CCSD correlation energy     =     -0.71664464
 CCSD total energy           = -14229.51530149

 CCSD  T1^2 = 0.0203  T2^2 = 0.2958  Leading amplitudes:

 Amplitude    Orbitals with energies
  0.0449       61 (A) A                  ->    65 (A) A                   
              -0.3944                          0.0024                     
  0.0449       61 (A) B                  ->    65 (A) B                   
              -0.3944                          0.0024                     
  0.0263       60 (A) A                  ->    66 (A) A                   
              -0.3976                          0.0141                     
  0.0263       60 (A) B                  ->    66 (A) B                   
              -0.3976                          0.0141                     

 Amplitude    Orbitals with energies
 -0.0729       59 (A) A      59 (A) B    ->    65 (A) A      65 (A) B     
              -0.5116       -0.5116            0.0024        0.0024       
  0.0729       59 (A) A      59 (A) B    ->    65 (A) B      65 (A) A     
              -0.5116       -0.5116            0.0024        0.0024       
  0.0729       59 (A) B      59 (A) A    ->    65 (A) A      65 (A) B     
              -0.5116       -0.5116            0.0024        0.0024       
 -0.0729       59 (A) B      59 (A) A    ->    65 (A) B      65 (A) A     
              -0.5116       -0.5116            0.0024        0.0024       

 Computing CCSD intemediates for later calculations in double precision
 Finished.

Running a double precision version
           CCSD Lambda amplitudes will be solved using DIIS.
           Start     Size      MaxIter   EConv     LConv     
           3         7         100       1.00e-07  1.00e-05  
 ------------------------------------------------------------------------------
            Enorm      Ldiff       Comment
 ------------------------------------------------------------------------------
     1     6.10e-02   4.40e-02     
     2     1.82e-02   6.73e-03     
     3     7.99e-03   1.79e-03     
     4     4.74e-03   1.48e-03     Switched to DIIS steps.
     5     1.54e-03   8.96e-04     
     6     7.94e-04   2.65e-04     
     7     2.76e-04   9.12e-05     
     8     1.24e-04   9.22e-06     
     9     4.53e-05   2.00e-07     
    10     2.09e-05   9.74e-08     
    11     1.06e-05   6.15e-08     
    12     5.33e-06   8.63e-08     
    13     2.58e-06   2.85e-07     
    14     1.14e-06   1.15e-07     
    15     5.66e-07   1.05e-07     
    16     2.74e-07   4.88e-08     
    17     1.41e-07   1.97e-08     
    18     6.76e-08   8.52e-09     
 ------------------------------------------------------------------------------
                                   CCSD Lambda converged.

 Computing density matrices in double precision...
           Orbital response amplitudes will be solved using DIIS.
           Start     Size      MaxIter   EConv     LConv     
           3         7         100       1.00e-06  1.00e-06  
 ------------------------------------------------------------------------------
            Enorm      Ldiff       Comment
 ------------------------------------------------------------------------------
     1     9.73e-02   1.45e-02     
     2     6.52e-02   1.59e-02     
     3     6.95e-02   1.98e-02     
     4     5.85e-03   2.49e-02     Switched to DIIS steps.
     5     2.96e-03   1.40e-04     
     6     1.21e-03   3.81e-04     
     7     1.02e-03   2.90e-04     
     8     1.73e-04   2.59e-04     
     9     6.87e-05   2.29e-05     
    10     1.88e-05   9.96e-06     
    11     7.33e-06   3.83e-08     
    12     1.80e-06   5.67e-07     
    13     1.07e-06   1.05e-07     
    14     2.97e-07   1.17e-07     
 ------------------------------------------------------------------------------
                                   Orbital response converged.

 Computing density matrices... Done.
 CCSD calculation:   CPU 5676.75 s  wall 970.34 s

 Transferring MO TPDM to AO TPDM
 Transferring g2_o1o1o1o1
 Transferring g2_o1o1o1v1
 Transferring g2_o1o1v1v1
 Transferring g2_o1v1o1v1
 Transferring g2_o1v1v1v1
 Transferring g2_v1v1v1v1
 Adding separable TPDM
 Computing TPDM gradient
 --------------------------------------------------------
 2e gradient
  Atom          X               Y               Z
 --------------------------------------------------------
    1        -74.580225       33.628282        0.000000  
    2        -11.704215      -44.983581        0.000000  
    3         11.133529      -21.048077       -0.000000  
    4         75.150911       32.403376        0.000000  
 --------------------------------------------------------
 --------------------------------------------------------
 Final gradient
  Atom          X               Y               Z
 --------------------------------------------------------
    1        -74.580225       33.628282        0.000000  
    2        -11.704215      -44.983581        0.000000  
    3         11.133529      -21.048077       -0.000000  
    4         75.150911       32.403376        0.000000  
 --------------------------------------------------------
 Analytic gradient from two-electron contribution:   CPU 810.59 s  wall 158.05 s

 Total ccman2 time:   CPU 6699.80 s  wall 1166.40 s


 --------------------------------------------------------------

                    Orbital Energies (a.u.)
 --------------------------------------------------------------

 Alpha MOs
 -- Occupied --
*****************-180.9084-180.8628-169.7153-169.7139-169.7138-169.6692
********-169.6685 -80.0598 -37.9620 -37.9168 -33.1514 -33.1450 -33.1448
-33.1040 -33.1012 -33.1009 -24.3357 -24.3336 -24.3333 -24.3273 -24.3273
-24.2880 -24.2872 -24.2869 -24.2844 -24.2844 -15.6351  -7.5973  -7.2784
 -7.2336  -5.5143  -5.4990  -5.4984  -5.4896  -5.4881  -5.4874  -5.4652
 -5.4572  -5.4565  -2.4389  -2.4316  -2.4309  -2.4133  -2.4133  -2.3877
 -2.3844  -2.3835  -2.3749  -2.3749  -1.1921  -0.8963  -0.8509  -0.6928
 -0.5597  -0.5392  -0.5116  -0.3976  -0.3944  -0.3828  -0.3691  -0.3652
 -- Virtual --
  0.0024   0.0141   0.0544   0.0724   0.0881   0.0923   0.1057   0.1844
  0.2133   0.2331   0.2396   0.2720   0.2976   0.3110   0.3175   0.3342
  0.3440   0.3578   0.3858   0.3882   0.4522   0.5088   0.5585   0.5626
  0.5756   0.5861   0.5951   0.6119   0.6195   0.6329   0.6635   0.7160
  0.8261   0.8651   0.8899   0.9086   0.9309   1.0170   1.0719   1.1013
  1.1902   1.3359   1.3955   1.5215   1.5409   1.5475   1.5742   1.5975
  1.6358   1.7741   1.8542   1.9205   2.2645   2.3302   2.4294   2.5570
  2.9376   4.2405   4.2523   4.4558   4.4565   4.4715   4.4915   4.4958
  4.5060   4.5109   4.5293   4.5501   4.6364   4.7042   4.7505   4.8764
  6.5054   6.5177   6.5402   6.5497   6.5637   6.5842   7.5287  14.7042
 14.7957  14.9295  28.8452  28.9627  29.4991  29.5083  29.5289  29.5392
 29.5535  29.5756  29.8462  29.8502  29.8617  29.8806  29.8875  29.8915
 29.8934  29.9059  29.9595  29.9782  36.6823 130.5581 130.5653 130.5899
130.6008 130.6120 130.6326 154.2485 154.3427 166.15041912.16501912.2631
 --------------------------------------------------------------

          Ground-State Mulliken Net Atomic Charges

     Atom                 Charge (a.u.)
  ----------------------------------------
      1 I                    -0.265954
      2 P                     0.365361
      3 N                    -0.320476
      4 I                     0.221068
  ----------------------------------------
  Sum of atomic charges =    -0.000000

 -----------------------------------------------------------------
                    Cartesian Multipole Moments
 -----------------------------------------------------------------
    Charge (ESU x 10^10)
                -0.0000
    Dipole Moment (Debye)
         X      -0.7006      Y       0.1763      Z      -0.0000
       Tot       0.7225
    Quadrupole Moments (Debye-Ang)
        XX     -77.0735     XY       5.1100     YY     -74.0941
        XZ      -0.0000     YZ      -0.0000     ZZ     -76.0034
    Octopole Moments (Debye-Ang^2)
       XXX     -19.8933    XXY     -23.8704    XYY       1.3392
       YYY     -35.7552    XXZ       0.0000    XYZ      -0.0000
       YYZ      -0.0000    XZZ      -2.0182    YZZ      -7.9609
       ZZZ      -0.0000
    Hexadecapole Moments (Debye-Ang^3)
      XXXX   -1620.3078   XXXY      14.9067   XXYY    -325.9248
      XYYY      10.2560   YYYY    -433.1938   XXXZ      -0.0000
      XXYZ      -0.0000   XYYZ       0.0000   YYYZ      -0.0000
      XXZZ    -295.4299   XYZZ       0.0271   YYZZ     -87.6709
      XZZZ      -0.0000   YZZZ       0.0000   ZZZZ    -107.4799
 -----------------------------------------------------------------
 DrvMan completing analytic gradient of the correlated energy
 Correlated dipole moment
            1
    1  -0.2756444
    2   0.0693765
    3  -0.0000000
 Energy read as -14229.515301490
 Full Analytical Gradient: (in a.u., or Hartree/Bohr)
             1             2             3             4
    1    0.00011392   -0.00011928   -0.00001627    0.00002163
    2   -0.00016687    0.00020755   -0.00012172    0.00008104
    3    0.00000000   -0.00000000    0.00000000   -0.00000000
 Gradient time:  CPU 0.77 s  wall 0.78 s
 ----------------------------------------------------------------
             Standard Nuclear Orientation (Angstroms)
    I     Atom           X                Y                Z
 ----------------------------------------------------------------
    1      I       2.0415317731    -0.3652144924     0.0010000000
    2      P       0.5794339320     1.7195797042    -0.0000000000
    3      N      -0.9306232536     1.3844970084    -0.0000000000
    4      I      -2.0826100034    -0.3043171043     0.0000000000
 ----------------------------------------------------------------
 Nuclear Repulsion Energy =   840.2868147711 hartrees
 There are       64 alpha and       64 beta electrons

                       Distance Matrix (Angstroms)
             I (  1)   P (  2)   N (  3)
   P (  2)  2.546389
   N (  3)  3.448941  1.546788
   I (  4)  4.124591  3.344045  2.044301

 Requested basis set is 6-311++G(d,p)
 There are 67 shells and 176 basis functions
 A cutoff of  1.0D-14 yielded   1725 shell pairs
 There are     12680 function pairs (     14460 Cartesian)
 Smallest overlap matrix eigenvalue = 2.39E-03
 Guess MOs from SCF MO coefficient file

 -----------------------------------------------------------------------
  General SCF calculation program by
  Eric Jon Sundstrom, Paul Horn, Yuezhi Mao, Dmitri Zuev, Alec White,
  David Stuck, Shaama M.S., Shane Yost, Joonho Lee, David Small,
  Daniel Levine, Susi Lehtola, Hugh Burton, Evgeny Epifanovsky
 -----------------------------------------------------------------------
 Hartree-Fock
 using 6 threads for integral computing
 -------------------------------------------------------
 OpenMP Integral computing Module                
 Release: version 2.0, May 2017, Q-Chem Inc. Pleasanton 
 -------------------------------------------------------
 A restricted SCF calculation will be
 performed using DIIS
 SCF converges when DIIS error is below 1.0e-08
 ---------------------------------------
  Cycle       Energy         DIIS error
 ---------------------------------------
    1  -14228.7986611448      3.94e-06  
    2  -14228.7986612607      1.14e-06  
    3  -14228.7986612769      6.39e-07  
    4  -14228.7986612801      2.93e-07  
    5  -14228.7986612810      1.21e-07  
    6  -14228.7986612812      5.18e-08  
    7  -14228.7986612813      2.42e-08  
    8  -14228.7986612813      1.31e-08  
    9  -14228.7986612812      5.84e-09  Convergence criterion met
 ---------------------------------------
 SCF time:   CPU 12.82s  wall 3.00s 
 SCF   energy in the final basis set =   -14228.7986612812
 Total energy in the final basis set =   -14228.7986612812


 ------------------------------------------------------------------------------

   CCMAN2: suite of methods based on coupled cluster
           and equation of motion theories.

   Components:
   * libvmm-1.3-trunk
     by Evgeny Epifanovsky, Ilya Kaliman.
   * libtensor-2.5-trunk
     by Evgeny Epifanovsky, Michael Wormit, Dmitry Zuev, Sam Manzer, 
        Ilya Kaliman.
   * libcc-2.5-trunk
     by Evgeny Epifanovsky, Arik Landau, Tomasz Kus, Kirill Khistyaev, 
        Dmitry Zuev, Prashant Manohar, Xintian Feng, Anna Krylov, 
        Matthew Goldey, Alec White, Thomas Jagau, Kaushik Nanda, 
        Anastasia Gunina, Alexander Kunitsa, Joonho Lee.

   CCMAN original authors:
   Anna I. Krylov, C. David Sherrill, Steven R. Gwaltney,
   Edward F. C. Byrd (2000)
   Sergey V. Levchenko, Lyudmila V. Slipchenko, Tao Wang,
   Ana-Maria C. Cristian (2003)
   Piotr A. Pieniazek, C. Melania Oana, Evgeny Epifanovsky (2007)
   Prashant Manohar (2009)

 ------------------------------------------------------------------------------


 Allocating and initializing 30808MB of RAM...
 Calculation will run on 6 cores.


 Alpha MOs, Restricted
 -- Occupied --                  
*******-1177.16 -180.91 -180.86 -169.72 -169.71 -169.71 -169.67
  1 A     2 A     3 A     4 A     5 A     6 A     7 A     8 A                  
-169.67 -169.67  -80.06  -37.96  -37.92  -33.15  -33.14  -33.14
  9 A    10 A    11 A    12 A    13 A    14 A    15 A    16 A                  
-33.104 -33.101 -33.101 -24.336 -24.334 -24.333 -24.327 -24.327
 17 A    18 A    19 A    20 A    21 A    22 A    23 A    24 A                  
-24.288 -24.287 -24.287 -24.284 -24.284 -15.635  -7.597  -7.278
 25 A    26 A    27 A    28 A    29 A    30 A    31 A    32 A                  
 -7.234  -5.514  -5.499  -5.498  -5.490  -5.488  -5.487  -5.465
 33 A    34 A    35 A    36 A    37 A    38 A    39 A    40 A                  
 -5.457  -5.457  -2.439  -2.432  -2.431  -2.413  -2.413  -2.388
 41 A    42 A    43 A    44 A    45 A    46 A    47 A    48 A                  
 -2.384  -2.384  -2.375  -2.375  -1.192  -0.896  -0.851  -0.693
 49 A    50 A    51 A    52 A    53 A    54 A    55 A    56 A                  
 -0.560  -0.539  -0.512  -0.398  -0.394  -0.383  -0.369  -0.365
 57 A    58 A    59 A    60 A    61 A    62 A    63 A    64 A                  
 -- Virtual --                   
  0.002   0.014   0.054   0.072   0.088   0.092   0.106   0.184
 65 A    66 A    67 A    68 A    69 A    70 A    71 A    72 A                  
  0.213   0.233   0.240   0.272   0.298   0.311   0.318   0.334
 73 A    74 A    75 A    76 A    77 A    78 A    79 A    80 A                  
  0.344   0.358   0.386   0.388   0.452   0.509   0.558   0.563
 81 A    82 A    83 A    84 A    85 A    86 A    87 A    88 A                  
  0.576   0.586   0.595   0.612   0.619   0.633   0.664   0.716
 89 A    90 A    91 A    92 A    93 A    94 A    95 A    96 A                  
  0.826   0.865   0.890   0.909   0.931   1.017   1.072   1.101
 97 A    98 A    99 A   100 A   101 A   102 A   103 A   104 A                  
  1.190   1.336   1.396   1.522   1.541   1.547   1.574   1.598
105 A   106 A   107 A   108 A   109 A   110 A   111 A   112 A                  
  1.636   1.774   1.854   1.921   2.265   2.330   2.429   2.557
113 A   114 A   115 A   116 A   117 A   118 A   119 A   120 A                  
  2.938   4.241   4.252   4.456   4.456   4.472   4.491   4.496
121 A   122 A   123 A   124 A   125 A   126 A   127 A   128 A                  
  4.506   4.511   4.529   4.550   4.637   4.704   4.751   4.876
129 A   130 A   131 A   132 A   133 A   134 A   135 A   136 A                  
  6.505   6.518   6.540   6.550   6.564   6.584   7.529  14.704
137 A   138 A   139 A   140 A   141 A   142 A   143 A   144 A                  
 14.796  14.930  28.845  28.963  29.499  29.508  29.529  29.539
145 A   146 A   147 A   148 A   149 A   150 A   151 A   152 A                  
 29.553  29.576  29.846  29.850  29.862  29.881  29.887  29.891
153 A   154 A   155 A   156 A   157 A   158 A   159 A   160 A                  
 29.893  29.906  29.959  29.978  36.682 130.558 130.565 130.590
161 A   162 A   163 A   164 A   165 A   166 A   167 A   168 A                  
130.601 130.612 130.633 154.248 154.343 166.1501912.1651912.263
169 A   170 A   171 A   172 A   173 A   174 A   175 A   176 A                  

 Beta MOs, Restricted
 -- Occupied --                  
*******-1177.16 -180.91 -180.86 -169.72 -169.71 -169.71 -169.67
  1 A     2 A     3 A     4 A     5 A     6 A     7 A     8 A                  
-169.67 -169.67  -80.06  -37.96  -37.92  -33.15  -33.14  -33.14
  9 A    10 A    11 A    12 A    13 A    14 A    15 A    16 A                  
-33.104 -33.101 -33.101 -24.336 -24.334 -24.333 -24.327 -24.327
 17 A    18 A    19 A    20 A    21 A    22 A    23 A    24 A                  
-24.288 -24.287 -24.287 -24.284 -24.284 -15.635  -7.597  -7.278
 25 A    26 A    27 A    28 A    29 A    30 A    31 A    32 A                  
 -7.234  -5.514  -5.499  -5.498  -5.490  -5.488  -5.487  -5.465
 33 A    34 A    35 A    36 A    37 A    38 A    39 A    40 A                  
 -5.457  -5.457  -2.439  -2.432  -2.431  -2.413  -2.413  -2.388
 41 A    42 A    43 A    44 A    45 A    46 A    47 A    48 A                  
 -2.384  -2.384  -2.375  -2.375  -1.192  -0.896  -0.851  -0.693
 49 A    50 A    51 A    52 A    53 A    54 A    55 A    56 A                  
 -0.560  -0.539  -0.512  -0.398  -0.394  -0.383  -0.369  -0.365
 57 A    58 A    59 A    60 A    61 A    62 A    63 A    64 A                  
 -- Virtual --                   
  0.002   0.014   0.054   0.072   0.088   0.092   0.106   0.184
 65 A    66 A    67 A    68 A    69 A    70 A    71 A    72 A                  
  0.213   0.233   0.240   0.272   0.298   0.311   0.318   0.334
 73 A    74 A    75 A    76 A    77 A    78 A    79 A    80 A                  
  0.344   0.358   0.386   0.388   0.452   0.509   0.558   0.563
 81 A    82 A    83 A    84 A    85 A    86 A    87 A    88 A                  
  0.576   0.586   0.595   0.612   0.619   0.633   0.664   0.716
 89 A    90 A    91 A    92 A    93 A    94 A    95 A    96 A                  
  0.826   0.865   0.890   0.909   0.931   1.017   1.072   1.101
 97 A    98 A    99 A   100 A   101 A   102 A   103 A   104 A                  
  1.190   1.336   1.396   1.522   1.541   1.547   1.574   1.598
105 A   106 A   107 A   108 A   109 A   110 A   111 A   112 A                  
  1.636   1.774   1.854   1.921   2.265   2.330   2.429   2.557
113 A   114 A   115 A   116 A   117 A   118 A   119 A   120 A                  
  2.938   4.241   4.252   4.456   4.456   4.472   4.491   4.496
121 A   122 A   123 A   124 A   125 A   126 A   127 A   128 A                  
  4.506   4.511   4.529   4.550   4.637   4.704   4.751   4.876
129 A   130 A   131 A   132 A   133 A   134 A   135 A   136 A                  
  6.505   6.518   6.540   6.550   6.564   6.584   7.529  14.704
137 A   138 A   139 A   140 A   141 A   142 A   143 A   144 A                  
 14.796  14.930  28.845  28.963  29.499  29.508  29.529  29.539
145 A   146 A   147 A   148 A   149 A   150 A   151 A   152 A                  
 29.553  29.576  29.846  29.850  29.862  29.881  29.887  29.891
153 A   154 A   155 A   156 A   157 A   158 A   159 A   160 A                  
 29.893  29.906  29.959  29.978  36.682 130.558 130.565 130.590
161 A   162 A   163 A   164 A   165 A   166 A   167 A   168 A                  
130.601 130.612 130.633 154.248 154.343 166.1501912.1651912.263
169 A   170 A   171 A   172 A   173 A   174 A   175 A   176 A                  

 Occupation and symmetry of molecular orbitals

 Point group: C1 (1 irreducible representation).

                           A     All 
 -------------------------------------
 All molecular orbitals:
  - Alpha                  176   176 
  - Beta                   176   176 
 -------------------------------------
 Alpha orbitals:
  - Frozen occupied        42    42  
  - Active occupied        22    22  
  - Active virtual         112   112 
  - Frozen virtual         0     0   
 -------------------------------------
 Beta orbitals:
  - Frozen occupied        42    42  
  - Active occupied        22    22  
  - Active virtual         112   112 
  - Frozen virtual         0     0   
 -------------------------------------

 Import integrals:   CPU 0.00 s  wall 0.00 s

 Import integrals:   CPU 202.36 s  wall 35.48 s

 MP2 amplitudes:   CPU 0.23 s  wall 0.13 s

Running a double precision version
           CCSD T amplitudes will be solved using DIIS.

           Start     Size      MaxIter   EConv     TConv     
           3         7         100       1.00e-07  1.00e-05  
 ------------------------------------------------------------------------------
           Energy (a.u.)   Ediff      Tdiff       Comment
 ------------------------------------------------------------------------------
         -1.4229509e+04                           
     1   -1.4229488e+04   2.10e-02   8.16e-01     
     2   -1.4229514e+04   2.57e-02   1.20e-01     
     3   -1.4229511e+04   2.56e-03   5.43e-02     
     4   -1.4229514e+04   2.78e-03   2.24e-02     Switched to DIIS steps.
     5   -1.4229515e+04   1.03e-03   1.32e-02     
     6   -1.4229515e+04   8.33e-05   3.28e-03     
     7   -1.4229515e+04   2.29e-05   1.96e-03     
     8   -1.4229515e+04   1.19e-05   5.68e-04     
     9   -1.4229515e+04   2.19e-06   3.08e-04     
    10   -1.4229515e+04   5.56e-07   7.97e-05     
    11   -1.4229515e+04   5.42e-09   2.94e-05     
    12   -1.4229515e+04   7.18e-08   1.38e-05     
    13   -1.4229515e+04   2.68e-08   4.88e-06     
 ------------------------------------------------------------------------------
         -1.4229515e+04                           CCSD T converged.

End of double precision
 SCF energy                 = -14228.79866128
 MP2 energy                 = -14229.50924759
 CCSD correlation energy     =     -0.71664042
 CCSD total energy           = -14229.51530170

 CCSD  T1^2 = 0.0203  T2^2 = 0.2958  Leading amplitudes:

 Amplitude    Orbitals with energies
 -0.0449       61 (A) A                  ->    65 (A) A                   
              -0.3945                          0.0024                     
 -0.0449       61 (A) B                  ->    65 (A) B                   
              -0.3945                          0.0024                     
 -0.0263       60 (A) A                  ->    66 (A) A                   
              -0.3976                          0.0142                     
 -0.0263       60 (A) B                  ->    66 (A) B                   
              -0.3976                          0.0142                     

 Amplitude    Orbitals with energies
 -0.0729       59 (A) A      59 (A) B    ->    65 (A) A      65 (A) B     
              -0.5116       -0.5116            0.0024        0.0024       
  0.0729       59 (A) A      59 (A) B    ->    65 (A) B      65 (A) A     
              -0.5116       -0.5116            0.0024        0.0024       
  0.0729       59 (A) B      59 (A) A    ->    65 (A) A      65 (A) B     
              -0.5116       -0.5116            0.0024        0.0024       
 -0.0729       59 (A) B      59 (A) A    ->    65 (A) B      65 (A) A     
              -0.5116       -0.5116            0.0024        0.0024       

 Computing CCSD intemediates for later calculations in double precision
 Finished.

Running a double precision version
           CCSD Lambda amplitudes will be solved using DIIS.
           Start     Size      MaxIter   EConv     LConv     
           3         7         100       1.00e-07  1.00e-05  
 ------------------------------------------------------------------------------
            Enorm      Ldiff       Comment
 ------------------------------------------------------------------------------
     1     6.10e-02   4.40e-02     
     2     1.81e-02   6.73e-03     
     3     7.99e-03   1.79e-03     
     4     4.74e-03   1.48e-03     Switched to DIIS steps.
     5     1.54e-03   8.96e-04     
     6     7.93e-04   2.65e-04     
     7     2.76e-04   9.11e-05     
     8     1.24e-04   9.22e-06     
     9     4.53e-05   2.12e-07     
    10     2.08e-05   9.18e-08     
    11     1.05e-05   6.44e-08     
    12     5.31e-06   8.77e-08     
    13     2.58e-06   2.84e-07     
    14     1.14e-06   1.14e-07     
    15     5.65e-07   1.05e-07     
    16     2.73e-07   4.87e-08     
    17     1.41e-07   1.97e-08     
    18     6.74e-08   8.49e-09     
 ------------------------------------------------------------------------------
                                   CCSD Lambda converged.

 Computing density matrices in double precision...
           Orbital response amplitudes will be solved using DIIS.
           Start     Size      MaxIter   EConv     LConv     
           3         7         100       1.00e-06  1.00e-06  
 ------------------------------------------------------------------------------
            Enorm      Ldiff       Comment
 ------------------------------------------------------------------------------
     1     9.73e-02   1.45e-02     
     2     6.51e-02   1.59e-02     
     3     6.94e-02   1.98e-02     
     4     5.85e-03   2.49e-02     Switched to DIIS steps.
     5     2.97e-03   1.34e-04     
     6     1.21e-03   3.84e-04     
     7     1.02e-03   2.90e-04     
     8     1.73e-04   2.59e-04     
     9     6.87e-05   2.29e-05     
    10     1.88e-05   9.96e-06     
    11     7.32e-06   3.72e-08     
    12     1.80e-06   5.66e-07     
    13     1.07e-06   1.04e-07     
    14     2.98e-07   1.16e-07     
 ------------------------------------------------------------------------------
                                   Orbital response converged.

 Computing density matrices... Done.
 CCSD calculation:   CPU 5673.76 s  wall 969.74 s

 Transferring MO TPDM to AO TPDM
 Transferring g2_o1o1o1o1
 Transferring g2_o1o1o1v1
 Transferring g2_o1o1v1v1
 Transferring g2_o1v1o1v1
 Transferring g2_o1v1v1v1
 Transferring g2_v1v1v1v1
 Adding separable TPDM
 Computing TPDM gradient
 --------------------------------------------------------
 2e gradient
  Atom          X               Y               Z
 --------------------------------------------------------
    1        -74.602630       33.626492       -0.027681  
    2        -11.684211      -44.993912        0.014819  
    3         11.135040      -21.045950        0.001447  
    4         75.151800       32.413370        0.011415  
 --------------------------------------------------------
 --------------------------------------------------------
 Final gradient
  Atom          X               Y               Z
 --------------------------------------------------------
    1        -74.602630       33.626492       -0.027681  
    2        -11.684211      -44.993912        0.014819  
    3         11.135040      -21.045950        0.001447  
    4         75.151800       32.413370        0.011415  
 --------------------------------------------------------
 Analytic gradient from two-electron contribution:   CPU 809.37 s  wall 151.52 s

 Total ccman2 time:   CPU 6693.70 s  wall 1158.68 s


 --------------------------------------------------------------

                    Orbital Energies (a.u.)
 --------------------------------------------------------------

 Alpha MOs
 -- Occupied --
*****************-180.9083-180.8629-169.7153-169.7139-169.7138-169.6693
********-169.6686 -80.0597 -37.9619 -37.9168 -33.1514 -33.1450 -33.1447
-33.1041 -33.1013 -33.1009 -24.3356 -24.3335 -24.3333 -24.3273 -24.3273
-24.2881 -24.2873 -24.2869 -24.2844 -24.2844 -15.6350  -7.5973  -7.2783
 -7.2337  -5.5143  -5.4990  -5.4984  -5.4895  -5.4881  -5.4873  -5.4652
 -5.4573  -5.4565  -2.4388  -2.4316  -2.4309  -2.4133  -2.4133  -2.3878
 -2.3845  -2.3836  -2.3750  -2.3750  -1.1921  -0.8963  -0.8510  -0.6928
 -0.5597  -0.5392  -0.5116  -0.3976  -0.3945  -0.3828  -0.3691  -0.3652
 -- Virtual --
  0.0024   0.0142   0.0544   0.0724   0.0881   0.0923   0.1057   0.1844
  0.2133   0.2332   0.2397   0.2720   0.2976   0.3110   0.3175   0.3342
  0.3440   0.3578   0.3858   0.3882   0.4523   0.5088   0.5584   0.5626
  0.5757   0.5860   0.5951   0.6119   0.6195   0.6329   0.6635   0.7161
  0.8262   0.8652   0.8900   0.9088   0.9310   1.0171   1.0719   1.1015
  1.1903   1.3359   1.3955   1.5215   1.5409   1.5475   1.5741   1.5975
  1.6358   1.7742   1.8543   1.9206   2.2646   2.3303   2.4295   2.5570
  2.9376   4.2405   4.2524   4.4558   4.4565   4.4715   4.4914   4.4958
  4.5060   4.5109   4.5294   4.5501   4.6366   4.7043   4.7505   4.8764
  6.5054   6.5177   6.5401   6.5497   6.5637   6.5842   7.5287  14.7043
 14.7958  14.9296  28.8452  28.9628  29.4991  29.5083  29.5289  29.5392
 29.5535  29.5756  29.8462  29.8503  29.8617  29.8806  29.8874  29.8914
 29.8933  29.9058  29.9595  29.9783  36.6823 130.5581 130.5653 130.5899
130.6007 130.6119 130.6325 154.2485 154.3427 166.15051912.16511912.2631
 --------------------------------------------------------------

          Ground-State Mulliken Net Atomic Charges

     Atom                 Charge (a.u.)
  ----------------------------------------
      1 I                    -0.265703
      2 P                     0.365292
      3 N                    -0.320514
      4 I                     0.220924
  ----------------------------------------
  Sum of atomic charges =    -0.000000

 -----------------------------------------------------------------
                    Cartesian Multipole Moments
 -----------------------------------------------------------------
    Charge (ESU x 10^10)
                -0.0000
    Dipole Moment (Debye)
         X      -0.6966      Y       0.1731      Z      -0.0007
       Tot       0.7178
    Quadrupole Moments (Debye-Ang)
        XX     -77.0680     XY       5.1055     YY     -74.0999
        XZ      -0.0012     YZ       0.0001     ZZ     -76.0018
    Octopole Moments (Debye-Ang^2)
       XXX     -19.8565    XXY     -23.9055    XYY       1.3397
       YYY     -35.8569    XXZ      -0.0299    XYZ      -0.0032
       YYZ      -0.0265    XZZ      -2.0118    YZZ      -7.9925
       ZZZ      -0.0897
    Hexadecapole Moments (Debye-Ang^3)
      XXXX   -1620.2265   XXXY      14.7032   XXYY    -325.9147
      XYYY      10.0701   YYYY    -433.1195   XXXZ      -0.1762
      XXYZ       0.0028   XYYZ      -0.0547   YYYZ       0.0329
      XXZZ    -295.4199   XYZZ      -0.0366   YYZZ     -87.6515
      XZZZ      -0.1827   YZZZ       0.0325   ZZZZ    -107.4739
 -----------------------------------------------------------------
 DrvMan completing analytic gradient of the correlated energy
 Correlated dipole moment
            1
    1  -0.2740520
    2   0.0680984
    3  -0.0002663
 Energy read as -14229.515301699
 Full Analytical Gradient: (in a.u., or Hartree/Bohr)
             1             2             3             4
    1    0.00004884   -0.00008579    0.00001751    0.00001944
    2   -0.00005769    0.00008450   -0.00011635    0.00008955
    3    0.00000327   -0.00001051    0.00001267   -0.00000543
 Gradient time:  CPU 0.79 s  wall 0.80 s
 ----------------------------------------------------------------
             Standard Nuclear Orientation (Angstroms)
    I     Atom           X                Y                Z
 ----------------------------------------------------------------
    1      I       2.0415317731    -0.3652144924     0.0000000000
    2      P       0.5804339320     1.7195797042    -0.0000000000
    3      N      -0.9306232536     1.3844970084    -0.0000000000
    4      I      -2.0826100034    -0.3043171043     0.0000000000
 ----------------------------------------------------------------
 Nuclear Repulsion Energy =   840.2714931186 hartrees
 There are       64 alpha and       64 beta electrons

                       Distance Matrix (Angstroms)
             I (  1)   P (  2)   N (  3)
   P (  2)  2.545815
   N (  3)  3.448941  1.547764
   I (  4)  4.124591  3.344841  2.044301

 Requested basis set is 6-311++G(d,p)
 There are 67 shells and 176 basis functions
 A cutoff of  1.0D-14 yielded   1725 shell pairs
 There are     12680 function pairs (     14460 Cartesian)
 Smallest overlap matrix eigenvalue = 2.39E-03
 Guess MOs from SCF MO coefficient file

 -----------------------------------------------------------------------
  General SCF calculation program by
  Eric Jon Sundstrom, Paul Horn, Yuezhi Mao, Dmitri Zuev, Alec White,
  David Stuck, Shaama M.S., Shane Yost, Joonho Lee, David Small,
  Daniel Levine, Susi Lehtola, Hugh Burton, Evgeny Epifanovsky
 -----------------------------------------------------------------------
 Hartree-Fock
 using 6 threads for integral computing
 -------------------------------------------------------
 OpenMP Integral computing Module                
 Release: version 2.0, May 2017, Q-Chem Inc. Pleasanton 
 -------------------------------------------------------
 A restricted SCF calculation will be
 performed using DIIS
 SCF converges when DIIS error is below 1.0e-08
 ---------------------------------------
  Cycle       Energy         DIIS error
 ---------------------------------------
    1  -14228.7985928868      1.08e-05  
    2  -14228.7985933626      6.05e-06  
    3  -14228.7985934839      2.74e-06  
    4  -14228.7985935266      6.85e-07  
    5  -14228.7985935332      2.89e-07  
    6  -14228.7985935352      1.28e-07  
    7  -14228.7985935357      5.47e-08  
    8  -14228.7985935357      2.18e-08  
    9  -14228.7985935357      7.91e-09  Convergence criterion met
 ---------------------------------------
 SCF time:   CPU 13.00s  wall 3.00s 
 SCF   energy in the final basis set =   -14228.7985935357
 Total energy in the final basis set =   -14228.7985935357


 ------------------------------------------------------------------------------

   CCMAN2: suite of methods based on coupled cluster
           and equation of motion theories.

   Components:
   * libvmm-1.3-trunk
     by Evgeny Epifanovsky, Ilya Kaliman.
   * libtensor-2.5-trunk
     by Evgeny Epifanovsky, Michael Wormit, Dmitry Zuev, Sam Manzer, 
        Ilya Kaliman.
   * libcc-2.5-trunk
     by Evgeny Epifanovsky, Arik Landau, Tomasz Kus, Kirill Khistyaev, 
        Dmitry Zuev, Prashant Manohar, Xintian Feng, Anna Krylov, 
        Matthew Goldey, Alec White, Thomas Jagau, Kaushik Nanda, 
        Anastasia Gunina, Alexander Kunitsa, Joonho Lee.

   CCMAN original authors:
   Anna I. Krylov, C. David Sherrill, Steven R. Gwaltney,
   Edward F. C. Byrd (2000)
   Sergey V. Levchenko, Lyudmila V. Slipchenko, Tao Wang,
   Ana-Maria C. Cristian (2003)
   Piotr A. Pieniazek, C. Melania Oana, Evgeny Epifanovsky (2007)
   Prashant Manohar (2009)

 ------------------------------------------------------------------------------


 Allocating and initializing 30808MB of RAM...
 Calculation will run on 6 cores.


 Alpha MOs, Restricted
 -- Occupied --                  
*******-1177.16 -180.91 -180.86 -169.72 -169.71 -169.71 -169.67
  1 A     2 A     3 A     4 A     5 A     6 A     7 A     8 A                  
-169.67 -169.67  -80.06  -37.96  -37.92  -33.15  -33.14  -33.14
  9 A    10 A    11 A    12 A    13 A    14 A    15 A    16 A                  
-33.104 -33.101 -33.101 -24.336 -24.333 -24.333 -24.327 -24.327
 17 A    18 A    19 A    20 A    21 A    22 A    23 A    24 A                  
-24.288 -24.287 -24.287 -24.285 -24.285 -15.635  -7.597  -7.278
 25 A    26 A    27 A    28 A    29 A    30 A    31 A    32 A                  
 -7.234  -5.514  -5.499  -5.498  -5.490  -5.488  -5.487  -5.465
 33 A    34 A    35 A    36 A    37 A    38 A    39 A    40 A                  
 -5.457  -5.457  -2.439  -2.431  -2.431  -2.413  -2.413  -2.388
 41 A    42 A    43 A    44 A    45 A    46 A    47 A    48 A                  
 -2.385  -2.384  -2.375  -2.375  -1.192  -0.896  -0.851  -0.693
 49 A    50 A    51 A    52 A    53 A    54 A    55 A    56 A                  
 -0.560  -0.539  -0.511  -0.398  -0.395  -0.383  -0.369  -0.365
 57 A    58 A    59 A    60 A    61 A    62 A    63 A    64 A                  
 -- Virtual --                   
  0.002   0.014   0.054   0.072   0.088   0.092   0.106   0.184
 65 A    66 A    67 A    68 A    69 A    70 A    71 A    72 A                  
  0.213   0.233   0.240   0.272   0.298   0.311   0.318   0.334
 73 A    74 A    75 A    76 A    77 A    78 A    79 A    80 A                  
  0.344   0.358   0.386   0.388   0.452   0.509   0.558   0.563
 81 A    82 A    83 A    84 A    85 A    86 A    87 A    88 A                  
  0.576   0.586   0.595   0.612   0.620   0.633   0.663   0.716
 89 A    90 A    91 A    92 A    93 A    94 A    95 A    96 A                  
  0.826   0.865   0.890   0.909   0.931   1.017   1.072   1.102
 97 A    98 A    99 A   100 A   101 A   102 A   103 A   104 A                  
  1.190   1.335   1.395   1.522   1.541   1.547   1.574   1.598
105 A   106 A   107 A   108 A   109 A   110 A   111 A   112 A                  
  1.636   1.774   1.854   1.921   2.265   2.330   2.429   2.557
113 A   114 A   115 A   116 A   117 A   118 A   119 A   120 A                  
  2.937   4.241   4.252   4.456   4.456   4.471   4.491   4.496
121 A   122 A   123 A   124 A   125 A   126 A   127 A   128 A                  
  4.506   4.511   4.529   4.550   4.637   4.704   4.750   4.876
129 A   130 A   131 A   132 A   133 A   134 A   135 A   136 A                  
  6.506   6.518   6.540   6.550   6.564   6.584   7.528  14.704
137 A   138 A   139 A   140 A   141 A   142 A   143 A   144 A                  
 14.796  14.929  28.845  28.963  29.499  29.508  29.529  29.539
145 A   146 A   147 A   148 A   149 A   150 A   151 A   152 A                  
 29.553  29.575  29.846  29.850  29.862  29.881  29.887  29.891
153 A   154 A   155 A   156 A   157 A   158 A   159 A   160 A                  
 29.893  29.906  29.959  29.978  36.682 130.558 130.565 130.590
161 A   162 A   163 A   164 A   165 A   166 A   167 A   168 A                  
130.601 130.612 130.632 154.248 154.343 166.1501912.1651912.263
169 A   170 A   171 A   172 A   173 A   174 A   175 A   176 A                  

 Beta MOs, Restricted
 -- Occupied --                  
*******-1177.16 -180.91 -180.86 -169.72 -169.71 -169.71 -169.67
  1 A     2 A     3 A     4 A     5 A     6 A     7 A     8 A                  
-169.67 -169.67  -80.06  -37.96  -37.92  -33.15  -33.14  -33.14
  9 A    10 A    11 A    12 A    13 A    14 A    15 A    16 A                  
-33.104 -33.101 -33.101 -24.336 -24.333 -24.333 -24.327 -24.327
 17 A    18 A    19 A    20 A    21 A    22 A    23 A    24 A                  
-24.288 -24.287 -24.287 -24.285 -24.285 -15.635  -7.597  -7.278
 25 A    26 A    27 A    28 A    29 A    30 A    31 A    32 A                  
 -7.234  -5.514  -5.499  -5.498  -5.490  -5.488  -5.487  -5.465
 33 A    34 A    35 A    36 A    37 A    38 A    39 A    40 A                  
 -5.457  -5.457  -2.439  -2.431  -2.431  -2.413  -2.413  -2.388
 41 A    42 A    43 A    44 A    45 A    46 A    47 A    48 A                  
 -2.385  -2.384  -2.375  -2.375  -1.192  -0.896  -0.851  -0.693
 49 A    50 A    51 A    52 A    53 A    54 A    55 A    56 A                  
 -0.560  -0.539  -0.511  -0.398  -0.395  -0.383  -0.369  -0.365
 57 A    58 A    59 A    60 A    61 A    62 A    63 A    64 A                  
 -- Virtual --                   
  0.002   0.014   0.054   0.072   0.088   0.092   0.106   0.184
 65 A    66 A    67 A    68 A    69 A    70 A    71 A    72 A                  
  0.213   0.233   0.240   0.272   0.298   0.311   0.318   0.334
 73 A    74 A    75 A    76 A    77 A    78 A    79 A    80 A                  
  0.344   0.358   0.386   0.388   0.452   0.509   0.558   0.563
 81 A    82 A    83 A    84 A    85 A    86 A    87 A    88 A                  
  0.576   0.586   0.595   0.612   0.620   0.633   0.663   0.716
 89 A    90 A    91 A    92 A    93 A    94 A    95 A    96 A                  
  0.826   0.865   0.890   0.909   0.931   1.017   1.072   1.102
 97 A    98 A    99 A   100 A   101 A   102 A   103 A   104 A                  
  1.190   1.335   1.395   1.522   1.541   1.547   1.574   1.598
105 A   106 A   107 A   108 A   109 A   110 A   111 A   112 A                  
  1.636   1.774   1.854   1.921   2.265   2.330   2.429   2.557
113 A   114 A   115 A   116 A   117 A   118 A   119 A   120 A                  
  2.937   4.241   4.252   4.456   4.456   4.471   4.491   4.496
121 A   122 A   123 A   124 A   125 A   126 A   127 A   128 A                  
  4.506   4.511   4.529   4.550   4.637   4.704   4.750   4.876
129 A   130 A   131 A   132 A   133 A   134 A   135 A   136 A                  
  6.506   6.518   6.540   6.550   6.564   6.584   7.528  14.704
137 A   138 A   139 A   140 A   141 A   142 A   143 A   144 A                  
 14.796  14.929  28.845  28.963  29.499  29.508  29.529  29.539
145 A   146 A   147 A   148 A   149 A   150 A   151 A   152 A                  
 29.553  29.575  29.846  29.850  29.862  29.881  29.887  29.891
153 A   154 A   155 A   156 A   157 A   158 A   159 A   160 A                  
 29.893  29.906  29.959  29.978  36.682 130.558 130.565 130.590
161 A   162 A   163 A   164 A   165 A   166 A   167 A   168 A                  
130.601 130.612 130.632 154.248 154.343 166.1501912.1651912.263
169 A   170 A   171 A   172 A   173 A   174 A   175 A   176 A                  

 Occupation and symmetry of molecular orbitals

 Point group: C1 (1 irreducible representation).

                           A     All 
 -------------------------------------
 All molecular orbitals:
  - Alpha                  176   176 
  - Beta                   176   176 
 -------------------------------------
 Alpha orbitals:
  - Frozen occupied        42    42  
  - Active occupied        22    22  
  - Active virtual         112   112 
  - Frozen virtual         0     0   
 -------------------------------------
 Beta orbitals:
  - Frozen occupied        42    42  
  - Active occupied        22    22  
  - Active virtual         112   112 
  - Frozen virtual         0     0   
 -------------------------------------

 Import integrals:   CPU 0.00 s  wall 0.00 s

 Import integrals:   CPU 201.51 s  wall 35.06 s

 MP2 amplitudes:   CPU 0.23 s  wall 0.13 s

Running a double precision version
           CCSD T amplitudes will be solved using DIIS.

           Start     Size      MaxIter   EConv     TConv     
           3         7         100       1.00e-07  1.00e-05  
 ------------------------------------------------------------------------------
           Energy (a.u.)   Ediff      Tdiff       Comment
 ------------------------------------------------------------------------------
         -1.4229509e+04                           
     1   -1.4229488e+04   2.10e-02   8.16e-01     
     2   -1.4229514e+04   2.57e-02   1.20e-01     
     3   -1.4229511e+04   2.57e-03   5.43e-02     
     4   -1.4229514e+04   2.78e-03   2.24e-02     Switched to DIIS steps.
     5   -1.4229515e+04   1.04e-03   1.32e-02     
     6   -1.4229515e+04   8.35e-05   3.28e-03     
     7   -1.4229515e+04   2.29e-05   1.96e-03     
     8   -1.4229515e+04   1.19e-05   5.68e-04     
     9   -1.4229515e+04   2.21e-06   3.08e-04     
    10   -1.4229515e+04   5.61e-07   8.00e-05     
    11   -1.4229515e+04   9.68e-09   2.94e-05     
    12   -1.4229515e+04   7.26e-08   1.39e-05     
    13   -1.4229515e+04   2.71e-08   4.89e-06     
 ------------------------------------------------------------------------------
         -1.4229515e+04                           CCSD T converged.

End of double precision
 SCF energy                 = -14228.79859354
 MP2 energy                 = -14229.50927042
 CCSD correlation energy     =     -0.71670750
 CCSD total energy           = -14229.51530104

 CCSD  T1^2 = 0.0204  T2^2 = 0.2959  Leading amplitudes:

 Amplitude    Orbitals with energies
 -0.0449       61 (A) A                  ->    65 (A) A                   
              -0.3945                          0.0023                     
 -0.0449       61 (A) B                  ->    65 (A) B                   
              -0.3945                          0.0023                     
  0.0263       64 (A) A                  ->    67 (A) A                   
              -0.3653                          0.0544                     
  0.0263       64 (A) B                  ->    67 (A) B                   
              -0.3653                          0.0544                     

 Amplitude    Orbitals with energies
 -0.0729       59 (A) A      59 (A) B    ->    65 (A) A      65 (A) B     
              -0.5113       -0.5113            0.0023        0.0023       
  0.0729       59 (A) A      59 (A) B    ->    65 (A) B      65 (A) A     
              -0.5113       -0.5113            0.0023        0.0023       
  0.0729       59 (A) B      59 (A) A    ->    65 (A) A      65 (A) B     
              -0.5113       -0.5113            0.0023        0.0023       
 -0.0729       59 (A) B      59 (A) A    ->    65 (A) B      65 (A) A     
              -0.5113       -0.5113            0.0023        0.0023       

 Computing CCSD intemediates for later calculations in double precision
 Finished.

Running a double precision version
           CCSD Lambda amplitudes will be solved using DIIS.
           Start     Size      MaxIter   EConv     LConv     
           3         7         100       1.00e-07  1.00e-05  
 ------------------------------------------------------------------------------
            Enorm      Ldiff       Comment
 ------------------------------------------------------------------------------
     1     6.11e-02   4.40e-02     
     2     1.82e-02   6.73e-03     
     3     8.00e-03   1.79e-03     
     4     4.75e-03   1.49e-03     Switched to DIIS steps.
     5     1.54e-03   8.97e-04     
     6     7.95e-04   2.65e-04     
     7     2.76e-04   9.14e-05     
     8     1.24e-04   9.23e-06     
     9     4.54e-05   2.05e-07     
    10     2.09e-05   1.00e-07     
    11     1.06e-05   6.21e-08     
    12     5.32e-06   8.82e-08     
    13     2.58e-06   2.83e-07     
    14     1.14e-06   1.15e-07     
    15     5.67e-07   1.05e-07     
    16     2.74e-07   4.89e-08     
    17     1.41e-07   1.96e-08     
    18     6.75e-08   8.52e-09     
 ------------------------------------------------------------------------------
                                   CCSD Lambda converged.

 Computing density matrices in double precision...
           Orbital response amplitudes will be solved using DIIS.
           Start     Size      MaxIter   EConv     LConv     
           3         7         100       1.00e-06  1.00e-06  
 ------------------------------------------------------------------------------
            Enorm      Ldiff       Comment
 ------------------------------------------------------------------------------
     1     9.74e-02   1.45e-02     
     2     6.52e-02   1.59e-02     
     3     6.95e-02   1.98e-02     
     4     5.86e-03   2.49e-02     Switched to DIIS steps.
     5     2.99e-03   1.28e-04     
     6     1.21e-03   3.88e-04     
     7     1.03e-03   2.91e-04     
     8     1.74e-04   2.60e-04     
     9     6.91e-05   2.31e-05     
    10     1.90e-05   1.00e-05     
    11     7.37e-06   3.82e-08     
    12     1.81e-06   5.70e-07     
    13     1.08e-06   1.02e-07     
    14     3.01e-07   1.15e-07     
 ------------------------------------------------------------------------------
                                   Orbital response converged.

 Computing density matrices... Done.
 CCSD calculation:   CPU 5675.19 s  wall 969.89 s

 Transferring MO TPDM to AO TPDM
 Transferring g2_o1o1o1o1
 Transferring g2_o1o1o1v1
 Transferring g2_o1o1v1v1
 Transferring g2_o1v1o1v1
 Transferring g2_o1v1v1v1
 Transferring g2_v1v1v1v1
 Adding separable TPDM
 Computing TPDM gradient
 --------------------------------------------------------
 2e gradient
  Atom          X               Y               Z
 --------------------------------------------------------
    1        -74.602534       33.647754        0.000001  
    2        -11.665744      -45.003511       -0.000002  
    3         11.120531      -21.047762        0.000002  
    4         75.147747       32.403519       -0.000001  
 --------------------------------------------------------
 --------------------------------------------------------
 Final gradient
  Atom          X               Y               Z
 --------------------------------------------------------
    1        -74.602534       33.647754        0.000001  
    2        -11.665744      -45.003511       -0.000002  
    3         11.120531      -21.047762        0.000002  
    4         75.147747       32.403519       -0.000001  
 --------------------------------------------------------
 Analytic gradient from two-electron contribution:   CPU 812.26 s  wall 160.31 s

 Total ccman2 time:   CPU 6696.67 s  wall 1167.13 s


 --------------------------------------------------------------

                    Orbital Energies (a.u.)
 --------------------------------------------------------------

 Alpha MOs
 -- Occupied --
*****************-180.9083-180.8630-169.7152-169.7138-169.7137-169.6694
********-169.6687 -80.0598 -37.9619 -37.9169 -33.1513 -33.1449 -33.1447
-33.1042 -33.1014 -33.1011 -24.3356 -24.3335 -24.3332 -24.3272 -24.3272
-24.2882 -24.2874 -24.2871 -24.2846 -24.2846 -15.6351  -7.5973  -7.2782
 -7.2338  -5.5142  -5.4989  -5.4983  -5.4896  -5.4881  -5.4874  -5.4654
 -5.4574  -5.4567  -2.4388  -2.4315  -2.4308  -2.4132  -2.4132  -2.3879
 -2.3846  -2.3837  -2.3751  -2.3751  -1.1917  -0.8963  -0.8511  -0.6929
 -0.5596  -0.5390  -0.5113  -0.3976  -0.3945  -0.3829  -0.3690  -0.3653
 -- Virtual --
  0.0023   0.0142   0.0544   0.0724   0.0881   0.0922   0.1057   0.1844
  0.2133   0.2332   0.2396   0.2720   0.2976   0.3110   0.3175   0.3342
  0.3439   0.3578   0.3858   0.3882   0.4521   0.5088   0.5583   0.5625
  0.5756   0.5860   0.5950   0.6119   0.6195   0.6328   0.6635   0.7161
  0.8260   0.8650   0.8899   0.9087   0.9309   1.0173   1.0721   1.1016
  1.1904   1.3350   1.3953   1.5216   1.5410   1.5474   1.5741   1.5976
  1.6358   1.7742   1.8544   1.9207   2.2647   2.3303   2.4290   2.5569
  2.9368   4.2406   4.2524   4.4559   4.4563   4.4709   4.4913   4.4958
  4.5058   4.5109   4.5292   4.5501   4.6366   4.7043   4.7504   4.8764
  6.5055   6.5177   6.5400   6.5497   6.5636   6.5841   7.5281  14.7042
 14.7957  14.9286  28.8451  28.9628  29.4992  29.5084  29.5290  29.5391
 29.5534  29.5755  29.8463  29.8503  29.8618  29.8807  29.8873  29.8913
 29.8932  29.9057  29.9595  29.9783  36.6821 130.5582 130.5654 130.5900
130.6006 130.6118 130.6324 154.2484 154.3428 166.14961912.16501912.2631
 --------------------------------------------------------------

          Ground-State Mulliken Net Atomic Charges

     Atom                 Charge (a.u.)
  ----------------------------------------
      1 I                    -0.265214
      2 P                     0.365180
      3 N                    -0.320744
      4 I                     0.220777
  ----------------------------------------
  Sum of atomic charges =     0.000000

 -----------------------------------------------------------------
                    Cartesian Multipole Moments
 -----------------------------------------------------------------
    Charge (ESU x 10^10)
                -0.0000
    Dipole Moment (Debye)
         X      -0.6884      Y       0.1696      Z       0.0000
       Tot       0.7090
    Quadrupole Moments (Debye-Ang)
        XX     -77.0598     XY       5.1057     YY     -74.1067
        XZ      -0.0000     YZ       0.0000     ZZ     -76.0037
    Octopole Moments (Debye-Ang^2)
       XXX     -19.8492    XXY     -23.9093    XYY       1.3493
       YYY     -35.8825    XXZ      -0.0000    XYZ      -0.0000
       YYZ      -0.0000    XZZ      -2.0165    YZZ      -8.0007
       ZZZ      -0.0000
    Hexadecapole Moments (Debye-Ang^3)
      XXXX   -1620.2335   XXXY      14.6303   XXYY    -325.9249
      XYYY      10.0060   YYYY    -433.1797   XXXZ      -0.0000
      XXYZ       0.0000   XYYZ      -0.0000   YYYZ       0.0000
      XXZZ    -295.4237   XYZZ      -0.0584   YYZZ     -87.6655
      XZZZ      -0.0000   YZZZ       0.0000   ZZZZ    -107.4770
 -----------------------------------------------------------------
 DrvMan completing analytic gradient of the correlated energy
 Correlated dipole moment
            1
    1  -0.2708498
    2   0.0667081
    3   0.0000001
 Energy read as -14229.515301036
 Full Analytical Gradient: (in a.u., or Hartree/Bohr)
             1             2             3             4
    1    0.00002129    0.00079571   -0.00080504   -0.00001195
    2   -0.00002400    0.00029259   -0.00037386    0.00010527
    3   -0.00000002   -0.00000001    0.00000003   -0.00000000
 Gradient time:  CPU 0.78 s  wall 0.81 s
 ----------------------------------------------------------------
             Standard Nuclear Orientation (Angstroms)
    I     Atom           X                Y                Z
 ----------------------------------------------------------------
    1      I       2.0415317731    -0.3652144924     0.0000000000
    2      P       0.5784339320     1.7195797042    -0.0000000000
    3      N      -0.9306232536     1.3844970084    -0.0000000000
    4      I      -2.0826100034    -0.3043171043     0.0000000000
 ----------------------------------------------------------------
 Nuclear Repulsion Energy =   840.3022256459 hartrees
 There are       64 alpha and       64 beta electrons

                       Distance Matrix (Angstroms)
             I (  1)   P (  2)   N (  3)
   P (  2)  2.546963
   N (  3)  3.448941  1.545812
   I (  4)  4.124591  3.343249  2.044301

 Requested basis set is 6-311++G(d,p)
 There are 67 shells and 176 basis functions
 A cutoff of  1.0D-14 yielded   1725 shell pairs
 There are     12680 function pairs (     14460 Cartesian)
 Smallest overlap matrix eigenvalue = 2.39E-03
 Guess MOs from SCF MO coefficient file

 -----------------------------------------------------------------------
  General SCF calculation program by
  Eric Jon Sundstrom, Paul Horn, Yuezhi Mao, Dmitri Zuev, Alec White,
  David Stuck, Shaama M.S., Shane Yost, Joonho Lee, David Small,
  Daniel Levine, Susi Lehtola, Hugh Burton, Evgeny Epifanovsky
 -----------------------------------------------------------------------
 Hartree-Fock
 using 6 threads for integral computing
 -------------------------------------------------------
 OpenMP Integral computing Module                
 Release: version 2.0, May 2017, Q-Chem Inc. Pleasanton 
 -------------------------------------------------------
 A restricted SCF calculation will be
 performed using DIIS
 SCF converges when DIIS error is below 1.0e-08
 ---------------------------------------
  Cycle       Energy         DIIS error
 ---------------------------------------
    1  -14228.7987249362      2.13e-05  
    2  -14228.7987266964      1.20e-05  
    3  -14228.7987271636      5.32e-06  
    4  -14228.7987273195      1.32e-06  
    5  -14228.7987273428      5.59e-07  
    6  -14228.7987273499      2.49e-07  
    7  -14228.7987273514      1.01e-07  
    8  -14228.7987273517      3.81e-08  
    9  -14228.7987273516      1.34e-08  
   10  -14228.7987273515      4.80e-09  Convergence criterion met
 ---------------------------------------
 SCF time:   CPU 14.27s  wall 3.00s 
 SCF   energy in the final basis set =   -14228.7987273515
 Total energy in the final basis set =   -14228.7987273515


 ------------------------------------------------------------------------------

   CCMAN2: suite of methods based on coupled cluster
           and equation of motion theories.

   Components:
   * libvmm-1.3-trunk
     by Evgeny Epifanovsky, Ilya Kaliman.
   * libtensor-2.5-trunk
     by Evgeny Epifanovsky, Michael Wormit, Dmitry Zuev, Sam Manzer, 
        Ilya Kaliman.
   * libcc-2.5-trunk
     by Evgeny Epifanovsky, Arik Landau, Tomasz Kus, Kirill Khistyaev, 
        Dmitry Zuev, Prashant Manohar, Xintian Feng, Anna Krylov, 
        Matthew Goldey, Alec White, Thomas Jagau, Kaushik Nanda, 
        Anastasia Gunina, Alexander Kunitsa, Joonho Lee.

   CCMAN original authors:
   Anna I. Krylov, C. David Sherrill, Steven R. Gwaltney,
   Edward F. C. Byrd (2000)
   Sergey V. Levchenko, Lyudmila V. Slipchenko, Tao Wang,
   Ana-Maria C. Cristian (2003)
   Piotr A. Pieniazek, C. Melania Oana, Evgeny Epifanovsky (2007)
   Prashant Manohar (2009)

 ------------------------------------------------------------------------------


 Allocating and initializing 30808MB of RAM...
 Calculation will run on 6 cores.


 Alpha MOs, Restricted
 -- Occupied --                  
*******-1177.16 -180.91 -180.86 -169.72 -169.71 -169.71 -169.67
  1 A     2 A     3 A     4 A     5 A     6 A     7 A     8 A                  
-169.67 -169.67  -80.06  -37.96  -37.92  -33.15  -33.15  -33.14
  9 A    10 A    11 A    12 A    13 A    14 A    15 A    16 A                  
-33.104 -33.101 -33.101 -24.336 -24.334 -24.333 -24.327 -24.327
 17 A    18 A    19 A    20 A    21 A    22 A    23 A    24 A                  
-24.288 -24.287 -24.287 -24.284 -24.284 -15.635  -7.597  -7.278
 25 A    26 A    27 A    28 A    29 A    30 A    31 A    32 A                  
 -7.234  -5.514  -5.499  -5.498  -5.489  -5.488  -5.487  -5.465
 33 A    34 A    35 A    36 A    37 A    38 A    39 A    40 A                  
 -5.457  -5.456  -2.439  -2.432  -2.431  -2.413  -2.413  -2.388
 41 A    42 A    43 A    44 A    45 A    46 A    47 A    48 A                  
 -2.384  -2.383  -2.375  -2.375  -1.192  -0.896  -0.851  -0.693
 49 A    50 A    51 A    52 A    53 A    54 A    55 A    56 A                  
 -0.560  -0.539  -0.512  -0.398  -0.394  -0.383  -0.369  -0.365
 57 A    58 A    59 A    60 A    61 A    62 A    63 A    64 A                  
 -- Virtual --                   
  0.003   0.014   0.054   0.072   0.088   0.092   0.106   0.184
 65 A    66 A    67 A    68 A    69 A    70 A    71 A    72 A                  
  0.213   0.233   0.240   0.272   0.298   0.311   0.317   0.334
 73 A    74 A    75 A    76 A    77 A    78 A    79 A    80 A                  
  0.344   0.358   0.386   0.388   0.452   0.509   0.558   0.563
 81 A    82 A    83 A    84 A    85 A    86 A    87 A    88 A                  
  0.576   0.586   0.595   0.612   0.619   0.633   0.664   0.716
 89 A    90 A    91 A    92 A    93 A    94 A    95 A    96 A                  
  0.826   0.865   0.890   0.909   0.931   1.017   1.072   1.101
 97 A    98 A    99 A   100 A   101 A   102 A   103 A   104 A                  
  1.190   1.337   1.396   1.522   1.541   1.548   1.574   1.598
105 A   106 A   107 A   108 A   109 A   110 A   111 A   112 A                  
  1.636   1.774   1.854   1.921   2.264   2.330   2.430   2.557
113 A   114 A   115 A   116 A   117 A   118 A   119 A   120 A                  
  2.939   4.241   4.252   4.456   4.457   4.472   4.492   4.496
121 A   122 A   123 A   124 A   125 A   126 A   127 A   128 A                  
  4.506   4.511   4.529   4.550   4.637   4.704   4.751   4.876
129 A   130 A   131 A   132 A   133 A   134 A   135 A   136 A                  
  6.505   6.518   6.540   6.550   6.564   6.584   7.529  14.704
137 A   138 A   139 A   140 A   141 A   142 A   143 A   144 A                  
 14.796  14.931  28.845  28.963  29.499  29.508  29.529  29.539
145 A   146 A   147 A   148 A   149 A   150 A   151 A   152 A                  
 29.554  29.576  29.846  29.850  29.862  29.881  29.888  29.892
153 A   154 A   155 A   156 A   157 A   158 A   159 A   160 A                  
 29.893  29.906  29.959  29.978  36.683 130.558 130.565 130.590
161 A   162 A   163 A   164 A   165 A   166 A   167 A   168 A                  
130.601 130.612 130.633 154.249 154.343 166.1511912.1651912.263
169 A   170 A   171 A   172 A   173 A   174 A   175 A   176 A                  

 Beta MOs, Restricted
 -- Occupied --                  
*******-1177.16 -180.91 -180.86 -169.72 -169.71 -169.71 -169.67
  1 A     2 A     3 A     4 A     5 A     6 A     7 A     8 A                  
-169.67 -169.67  -80.06  -37.96  -37.92  -33.15  -33.15  -33.14
  9 A    10 A    11 A    12 A    13 A    14 A    15 A    16 A                  
-33.104 -33.101 -33.101 -24.336 -24.334 -24.333 -24.327 -24.327
 17 A    18 A    19 A    20 A    21 A    22 A    23 A    24 A                  
-24.288 -24.287 -24.287 -24.284 -24.284 -15.635  -7.597  -7.278
 25 A    26 A    27 A    28 A    29 A    30 A    31 A    32 A                  
 -7.234  -5.514  -5.499  -5.498  -5.489  -5.488  -5.487  -5.465
 33 A    34 A    35 A    36 A    37 A    38 A    39 A    40 A                  
 -5.457  -5.456  -2.439  -2.432  -2.431  -2.413  -2.413  -2.388
 41 A    42 A    43 A    44 A    45 A    46 A    47 A    48 A                  
 -2.384  -2.383  -2.375  -2.375  -1.192  -0.896  -0.851  -0.693
 49 A    50 A    51 A    52 A    53 A    54 A    55 A    56 A                  
 -0.560  -0.539  -0.512  -0.398  -0.394  -0.383  -0.369  -0.365
 57 A    58 A    59 A    60 A    61 A    62 A    63 A    64 A                  
 -- Virtual --                   
  0.003   0.014   0.054   0.072   0.088   0.092   0.106   0.184
 65 A    66 A    67 A    68 A    69 A    70 A    71 A    72 A                  
  0.213   0.233   0.240   0.272   0.298   0.311   0.317   0.334
 73 A    74 A    75 A    76 A    77 A    78 A    79 A    80 A                  
  0.344   0.358   0.386   0.388   0.452   0.509   0.558   0.563
 81 A    82 A    83 A    84 A    85 A    86 A    87 A    88 A                  
  0.576   0.586   0.595   0.612   0.619   0.633   0.664   0.716
 89 A    90 A    91 A    92 A    93 A    94 A    95 A    96 A                  
  0.826   0.865   0.890   0.909   0.931   1.017   1.072   1.101
 97 A    98 A    99 A   100 A   101 A   102 A   103 A   104 A                  
  1.190   1.337   1.396   1.522   1.541   1.548   1.574   1.598
105 A   106 A   107 A   108 A   109 A   110 A   111 A   112 A                  
  1.636   1.774   1.854   1.921   2.264   2.330   2.430   2.557
113 A   114 A   115 A   116 A   117 A   118 A   119 A   120 A                  
  2.939   4.241   4.252   4.456   4.457   4.472   4.492   4.496
121 A   122 A   123 A   124 A   125 A   126 A   127 A   128 A                  
  4.506   4.511   4.529   4.550   4.637   4.704   4.751   4.876
129 A   130 A   131 A   132 A   133 A   134 A   135 A   136 A                  
  6.505   6.518   6.540   6.550   6.564   6.584   7.529  14.704
137 A   138 A   139 A   140 A   141 A   142 A   143 A   144 A                  
 14.796  14.931  28.845  28.963  29.499  29.508  29.529  29.539
145 A   146 A   147 A   148 A   149 A   150 A   151 A   152 A                  
 29.554  29.576  29.846  29.850  29.862  29.881  29.888  29.892
153 A   154 A   155 A   156 A   157 A   158 A   159 A   160 A                  
 29.893  29.906  29.959  29.978  36.683 130.558 130.565 130.590
161 A   162 A   163 A   164 A   165 A   166 A   167 A   168 A                  
130.601 130.612 130.633 154.249 154.343 166.1511912.1651912.263
169 A   170 A   171 A   172 A   173 A   174 A   175 A   176 A                  

 Occupation and symmetry of molecular orbitals

 Point group: C1 (1 irreducible representation).

                           A     All 
 -------------------------------------
 All molecular orbitals:
  - Alpha                  176   176 
  - Beta                   176   176 
 -------------------------------------
 Alpha orbitals:
  - Frozen occupied        42    42  
  - Active occupied        22    22  
  - Active virtual         112   112 
  - Frozen virtual         0     0   
 -------------------------------------
 Beta orbitals:
  - Frozen occupied        42    42  
  - Active occupied        22    22  
  - Active virtual         112   112 
  - Frozen virtual         0     0   
 -------------------------------------

 Import integrals:   CPU 0.00 s  wall 0.00 s

 Import integrals:   CPU 202.50 s  wall 35.47 s

 MP2 amplitudes:   CPU 0.23 s  wall 0.13 s

Running a double precision version
           CCSD T amplitudes will be solved using DIIS.

           Start     Size      MaxIter   EConv     TConv     
           3         7         100       1.00e-07  1.00e-05  
 ------------------------------------------------------------------------------
           Energy (a.u.)   Ediff      Tdiff       Comment
 ------------------------------------------------------------------------------
         -1.4229509e+04                           
     1   -1.4229488e+04   2.09e-02   8.16e-01     
     2   -1.4229514e+04   2.56e-02   1.20e-01     
     3   -1.4229511e+04   2.55e-03   5.42e-02     
     4   -1.4229514e+04   2.78e-03   2.23e-02     Switched to DIIS steps.
     5   -1.4229515e+04   1.03e-03   1.32e-02     
     6   -1.4229515e+04   8.30e-05   3.27e-03     
     7   -1.4229515e+04   2.29e-05   1.96e-03     
     8   -1.4229515e+04   1.18e-05   5.68e-04     
     9   -1.4229515e+04   2.17e-06   3.07e-04     
    10   -1.4229515e+04   5.52e-07   7.94e-05     
    11   -1.4229515e+04   1.17e-09   2.93e-05     
    12   -1.4229515e+04   7.10e-08   1.37e-05     
    13   -1.4229515e+04   2.65e-08   4.88e-06     
 ------------------------------------------------------------------------------
         -1.4229515e+04                           CCSD T converged.

End of double precision
 SCF energy                 = -14228.79872735
 MP2 energy                 = -14229.50922312
 CCSD correlation energy     =     -0.71657335
 CCSD total energy           = -14229.51530070

 CCSD  T1^2 = 0.0203  T2^2 = 0.2957  Leading amplitudes:

 Amplitude    Orbitals with energies
 -0.0449       61 (A) A                  ->    65 (A) A                   
              -0.3944                          0.0025                     
 -0.0449       61 (A) B                  ->    65 (A) B                   
              -0.3944                          0.0025                     
  0.0264       60 (A) A                  ->    66 (A) A                   
              -0.3975                          0.0141                     
  0.0264       60 (A) B                  ->    66 (A) B                   
              -0.3975                          0.0141                     

 Amplitude    Orbitals with energies
 -0.0728       59 (A) A      59 (A) B    ->    65 (A) A      65 (A) B     
              -0.5118       -0.5118            0.0025        0.0025       
  0.0728       59 (A) A      59 (A) B    ->    65 (A) B      65 (A) A     
              -0.5118       -0.5118            0.0025        0.0025       
  0.0728       59 (A) B      59 (A) A    ->    65 (A) A      65 (A) B     
              -0.5118       -0.5118            0.0025        0.0025       
 -0.0728       59 (A) B      59 (A) A    ->    65 (A) B      65 (A) A     
              -0.5118       -0.5118            0.0025        0.0025       

 Computing CCSD intemediates for later calculations in double precision
 Finished.

Running a double precision version
           CCSD Lambda amplitudes will be solved using DIIS.
           Start     Size      MaxIter   EConv     LConv     
           3         7         100       1.00e-07  1.00e-05  
 ------------------------------------------------------------------------------
            Enorm      Ldiff       Comment
 ------------------------------------------------------------------------------
     1     6.09e-02   4.40e-02     
     2     1.81e-02   6.72e-03     
     3     7.98e-03   1.79e-03     
     4     4.73e-03   1.48e-03     Switched to DIIS steps.
     5     1.54e-03   8.94e-04     
     6     7.92e-04   2.64e-04     
     7     2.75e-04   9.09e-05     
     8     1.24e-04   9.22e-06     
     9     4.52e-05   2.19e-07     
    10     2.08e-05   8.32e-08     
    11     1.05e-05   6.66e-08     
    12     5.31e-06   8.71e-08     
    13     2.57e-06   2.84e-07     
    14     1.13e-06   1.14e-07     
    15     5.64e-07   1.05e-07     
    16     2.72e-07   4.84e-08     
    17     1.40e-07   1.97e-08     
    18     6.73e-08   8.47e-09     
 ------------------------------------------------------------------------------
                                   CCSD Lambda converged.

 Computing density matrices in double precision...
           Orbital response amplitudes will be solved using DIIS.
           Start     Size      MaxIter   EConv     LConv     
           3         7         100       1.00e-06  1.00e-06  
 ------------------------------------------------------------------------------
            Enorm      Ldiff       Comment
 ------------------------------------------------------------------------------
     1     9.73e-02   1.46e-02     
     2     6.50e-02   1.59e-02     
     3     6.93e-02   1.98e-02     
     4     5.84e-03   2.48e-02     Switched to DIIS steps.
     5     2.96e-03   1.39e-04     
     6     1.20e-03   3.80e-04     
     7     1.02e-03   2.90e-04     
     8     1.72e-04   2.58e-04     
     9     6.83e-05   2.26e-05     
    10     1.87e-05   9.90e-06     
    11     7.28e-06   3.62e-08     
    12     1.79e-06   5.61e-07     
    13     1.07e-06   1.05e-07     
    14     2.94e-07   1.17e-07     
 ------------------------------------------------------------------------------
                                   Orbital response converged.

 Computing density matrices... Done.
 CCSD calculation:   CPU 5677.05 s  wall 970.29 s

 Transferring MO TPDM to AO TPDM
 Transferring g2_o1o1o1o1
 Transferring g2_o1o1o1v1
 Transferring g2_o1o1v1v1
 Transferring g2_o1v1o1v1
 Transferring g2_o1v1v1v1
 Transferring g2_v1v1v1v1
 Adding separable TPDM
 Computing TPDM gradient
 --------------------------------------------------------
 2e gradient
  Atom          X               Y               Z
 --------------------------------------------------------
    1        -74.602727       33.605246        0.000000  
    2        -11.702661      -44.984325       -0.000000  
    3         11.149525      -21.044148        0.000000  
    4         75.155864       32.423227       -0.000000  
 --------------------------------------------------------
 --------------------------------------------------------
 Final gradient
  Atom          X               Y               Z
 --------------------------------------------------------
    1        -74.602727       33.605246        0.000000  
    2        -11.702661      -44.984325       -0.000000  
    3         11.149525      -21.044148        0.000000  
    4         75.155864       32.423227       -0.000000  
 --------------------------------------------------------
 Analytic gradient from two-electron contribution:   CPU 812.02 s  wall 153.79 s

 Total ccman2 time:   CPU 6699.27 s  wall 1161.47 s


 --------------------------------------------------------------

                    Orbital Energies (a.u.)
 --------------------------------------------------------------

 Alpha MOs
 -- Occupied --
*****************-180.9084-180.8628-169.7153-169.7139-169.7139-169.6691
********-169.6685 -80.0596 -37.9620 -37.9167 -33.1514 -33.1451 -33.1448
-33.1040 -33.1012 -33.1008 -24.3357 -24.3336 -24.3334 -24.3274 -24.3274
-24.2880 -24.2871 -24.2868 -24.2843 -24.2843 -15.6350  -7.5972  -7.2784
 -7.2336  -5.5144  -5.4990  -5.4984  -5.4895  -5.4880  -5.4873  -5.4651
 -5.4572  -5.4564  -2.4389  -2.4316  -2.4310  -2.4133  -2.4133  -2.3876
 -2.3844  -2.3835  -2.3749  -2.3748  -1.1924  -0.8963  -0.8510  -0.6928
 -0.5597  -0.5393  -0.5118  -0.3975  -0.3944  -0.3828  -0.3691  -0.3652
 -- Virtual --
  0.0025   0.0141   0.0544   0.0724   0.0881   0.0923   0.1057   0.1844
  0.2133   0.2331   0.2397   0.2720   0.2976   0.3109   0.3175   0.3343
  0.3440   0.3578   0.3858   0.3882   0.4524   0.5089   0.5585   0.5626
  0.5757   0.5861   0.5952   0.6119   0.6195   0.6329   0.6635   0.7160
  0.8264   0.8653   0.8901   0.9088   0.9310   1.0169   1.0717   1.1013
  1.1902   1.3368   1.3958   1.5215   1.5409   1.5475   1.5742   1.5975
  1.6359   1.7742   1.8541   1.9205   2.2645   2.3303   2.4299   2.5572
  2.9385   4.2405   4.2523   4.4558   4.4566   4.4722   4.4915   4.4958
  4.5062   4.5109   4.5295   4.5502   4.6366   4.7043   4.7506   4.8764
  6.5054   6.5176   6.5402   6.5497   6.5637   6.5843   7.5293  14.7043
 14.7959  14.9306  28.8452  28.9628  29.4991  29.5082  29.5289  29.5393
 29.5536  29.5757  29.8461  29.8502  29.8617  29.8805  29.8875  29.8915
 29.8934  29.9060  29.9595  29.9783  36.6825 130.5580 130.5652 130.5899
130.6008 130.6120 130.6326 154.2485 154.3427 166.15131912.16511912.2631
 --------------------------------------------------------------

          Ground-State Mulliken Net Atomic Charges

     Atom                 Charge (a.u.)
  ----------------------------------------
      1 I                    -0.266192
      2 P                     0.365404
      3 N                    -0.320282
      4 I                     0.221071
  ----------------------------------------
  Sum of atomic charges =     0.000000

 -----------------------------------------------------------------
                    Cartesian Multipole Moments
 -----------------------------------------------------------------
    Charge (ESU x 10^10)
                -0.0000
    Dipole Moment (Debye)
         X      -0.7047      Y       0.1766      Z       0.0000
       Tot       0.7265
    Quadrupole Moments (Debye-Ang)
        XX     -77.0762     XY       5.1053     YY     -74.0931
        XZ      -0.0000     YZ       0.0000     ZZ     -76.0000
    Octopole Moments (Debye-Ang^2)
       XXX     -19.8639    XXY     -23.9018    XYY       1.3301
       YYY     -35.8313    XXZ      -0.0000    XYZ      -0.0000
       YYZ      -0.0000    XZZ      -2.0071    YZZ      -7.9843
       ZZZ      -0.0000
    Hexadecapole Moments (Debye-Ang^3)
      XXXX   -1620.2197   XXXY      14.7761   XXYY    -325.9044
      XYYY      10.1342   YYYY    -433.0592   XXXZ      -0.0000
      XXYZ       0.0000   XYYZ      -0.0000   YYYZ       0.0000
      XXZZ    -295.4160   XYZZ      -0.0149   YYZZ     -87.6375
      XZZZ      -0.0000   YZZZ       0.0000   ZZZZ    -107.4704
 -----------------------------------------------------------------
 DrvMan completing analytic gradient of the correlated energy
 Correlated dipole moment
            1
    1  -0.2772609
    2   0.0694895
    3   0.0000000
 Energy read as -14229.515300698
 Full Analytical Gradient: (in a.u., or Hartree/Bohr)
             1             2             3             4
    1    0.00007630   -0.00097242    0.00084526    0.00005087
    2   -0.00009119   -0.00012534    0.00014269    0.00007384
    3   -0.00000000   -0.00000000    0.00000000   -0.00000000
 Gradient time:  CPU 0.78 s  wall 0.80 s
 ----------------------------------------------------------------
             Standard Nuclear Orientation (Angstroms)
    I     Atom           X                Y                Z
 ----------------------------------------------------------------
    1      I       2.0415317731    -0.3652144924     0.0000000000
    2      P       0.5794339320     1.7205797042    -0.0000000000
    3      N      -0.9306232536     1.3844970084    -0.0000000000
    4      I      -2.0826100034    -0.3043171043     0.0000000000
 ----------------------------------------------------------------
 Nuclear Repulsion Energy =   840.2059278287 hartrees
 There are       64 alpha and       64 beta electrons

                       Distance Matrix (Angstroms)
             I (  1)   P (  2)   N (  3)
   P (  2)  2.547208
   N (  3)  3.448941  1.547005
   I (  4)  4.124591  3.344650  2.044301

 Requested basis set is 6-311++G(d,p)
 There are 67 shells and 176 basis functions
 A cutoff of  1.0D-14 yielded   1725 shell pairs
 There are     12680 function pairs (     14460 Cartesian)
 Smallest overlap matrix eigenvalue = 2.39E-03
 Guess MOs from SCF MO coefficient file

 -----------------------------------------------------------------------
  General SCF calculation program by
  Eric Jon Sundstrom, Paul Horn, Yuezhi Mao, Dmitri Zuev, Alec White,
  David Stuck, Shaama M.S., Shane Yost, Joonho Lee, David Small,
  Daniel Levine, Susi Lehtola, Hugh Burton, Evgeny Epifanovsky
 -----------------------------------------------------------------------
 Hartree-Fock
 using 6 threads for integral computing
 -------------------------------------------------------
 OpenMP Integral computing Module                
 Release: version 2.0, May 2017, Q-Chem Inc. Pleasanton 
 -------------------------------------------------------
 A restricted SCF calculation will be
 performed using DIIS
 SCF converges when DIIS error is below 1.0e-08
 ---------------------------------------
  Cycle       Energy         DIIS error
 ---------------------------------------
    1  -14228.7986422517      1.30e-05  
    2  -14228.7986429033      7.03e-06  
    3  -14228.7986430621      3.24e-06  
    4  -14228.7986431202      8.57e-07  
    5  -14228.7986431291      3.63e-07  
    6  -14228.7986431318      1.73e-07  
    7  -14228.7986431326      6.47e-08  
    8  -14228.7986431326      2.67e-08  
    9  -14228.7986431327      1.05e-08  
   10  -14228.7986431327      3.26e-09  Convergence criterion met
 ---------------------------------------
 SCF time:   CPU 14.28s  wall 3.00s 
 SCF   energy in the final basis set =   -14228.7986431327
 Total energy in the final basis set =   -14228.7986431327


 ------------------------------------------------------------------------------

   CCMAN2: suite of methods based on coupled cluster
           and equation of motion theories.

   Components:
   * libvmm-1.3-trunk
     by Evgeny Epifanovsky, Ilya Kaliman.
   * libtensor-2.5-trunk
     by Evgeny Epifanovsky, Michael Wormit, Dmitry Zuev, Sam Manzer, 
        Ilya Kaliman.
   * libcc-2.5-trunk
     by Evgeny Epifanovsky, Arik Landau, Tomasz Kus, Kirill Khistyaev, 
        Dmitry Zuev, Prashant Manohar, Xintian Feng, Anna Krylov, 
        Matthew Goldey, Alec White, Thomas Jagau, Kaushik Nanda, 
        Anastasia Gunina, Alexander Kunitsa, Joonho Lee.

   CCMAN original authors:
   Anna I. Krylov, C. David Sherrill, Steven R. Gwaltney,
   Edward F. C. Byrd (2000)
   Sergey V. Levchenko, Lyudmila V. Slipchenko, Tao Wang,
   Ana-Maria C. Cristian (2003)
   Piotr A. Pieniazek, C. Melania Oana, Evgeny Epifanovsky (2007)
   Prashant Manohar (2009)

 ------------------------------------------------------------------------------


 Allocating and initializing 30808MB of RAM...
 Calculation will run on 6 cores.


 Alpha MOs, Restricted
 -- Occupied --                  
*******-1177.16 -180.91 -180.86 -169.72 -169.71 -169.71 -169.67
  1 A     2 A     3 A     4 A     5 A     6 A     7 A     8 A                  
-169.67 -169.67  -80.06  -37.96  -37.92  -33.15  -33.15  -33.14
  9 A    10 A    11 A    12 A    13 A    14 A    15 A    16 A                  
-33.104 -33.101 -33.101 -24.336 -24.334 -24.333 -24.327 -24.327
 17 A    18 A    19 A    20 A    21 A    22 A    23 A    24 A                  
-24.288 -24.287 -24.287 -24.284 -24.284 -15.635  -7.597  -7.278
 25 A    26 A    27 A    28 A    29 A    30 A    31 A    32 A                  
 -7.234  -5.514  -5.499  -5.498  -5.490  -5.488  -5.487  -5.465
 33 A    34 A    35 A    36 A    37 A    38 A    39 A    40 A                  
 -5.457  -5.456  -2.439  -2.432  -2.431  -2.413  -2.413  -2.388
 41 A    42 A    43 A    44 A    45 A    46 A    47 A    48 A                  
 -2.384  -2.383  -2.375  -2.375  -1.192  -0.896  -0.851  -0.693
 49 A    50 A    51 A    52 A    53 A    54 A    55 A    56 A                  
 -0.560  -0.539  -0.512  -0.398  -0.394  -0.383  -0.369  -0.365
 57 A    58 A    59 A    60 A    61 A    62 A    63 A    64 A                  
 -- Virtual --                   
  0.002   0.014   0.054   0.072   0.088   0.092   0.106   0.184
 65 A    66 A    67 A    68 A    69 A    70 A    71 A    72 A                  
  0.213   0.233   0.240   0.272   0.298   0.311   0.318   0.334
 73 A    74 A    75 A    76 A    77 A    78 A    79 A    80 A                  
  0.344   0.358   0.386   0.388   0.452   0.509   0.558   0.563
 81 A    82 A    83 A    84 A    85 A    86 A    87 A    88 A                  
  0.576   0.586   0.595   0.612   0.619   0.633   0.663   0.716
 89 A    90 A    91 A    92 A    93 A    94 A    95 A    96 A                  
  0.826   0.865   0.890   0.909   0.931   1.017   1.072   1.101
 97 A    98 A    99 A   100 A   101 A   102 A   103 A   104 A                  
  1.190   1.336   1.395   1.522   1.541   1.548   1.574   1.598
105 A   106 A   107 A   108 A   109 A   110 A   111 A   112 A                  
  1.636   1.774   1.854   1.921   2.265   2.330   2.429   2.557
113 A   114 A   115 A   116 A   117 A   118 A   119 A   120 A                  
  2.937   4.241   4.252   4.456   4.456   4.471   4.492   4.496
121 A   122 A   123 A   124 A   125 A   126 A   127 A   128 A                  
  4.506   4.511   4.529   4.550   4.636   4.704   4.750   4.876
129 A   130 A   131 A   132 A   133 A   134 A   135 A   136 A                  
  6.505   6.518   6.540   6.550   6.564   6.584   7.529  14.704
137 A   138 A   139 A   140 A   141 A   142 A   143 A   144 A                  
 14.796  14.929  28.845  28.963  29.499  29.508  29.529  29.539
145 A   146 A   147 A   148 A   149 A   150 A   151 A   152 A                  
 29.554  29.576  29.846  29.850  29.862  29.881  29.887  29.891
153 A   154 A   155 A   156 A   157 A   158 A   159 A   160 A                  
 29.893  29.906  29.959  29.978  36.682 130.558 130.565 130.590
161 A   162 A   163 A   164 A   165 A   166 A   167 A   168 A                  
130.601 130.612 130.633 154.248 154.343 166.1501912.1651912.263
169 A   170 A   171 A   172 A   173 A   174 A   175 A   176 A                  

 Beta MOs, Restricted
 -- Occupied --                  
*******-1177.16 -180.91 -180.86 -169.72 -169.71 -169.71 -169.67
  1 A     2 A     3 A     4 A     5 A     6 A     7 A     8 A                  
-169.67 -169.67  -80.06  -37.96  -37.92  -33.15  -33.15  -33.14
  9 A    10 A    11 A    12 A    13 A    14 A    15 A    16 A                  
-33.104 -33.101 -33.101 -24.336 -24.334 -24.333 -24.327 -24.327
 17 A    18 A    19 A    20 A    21 A    22 A    23 A    24 A                  
-24.288 -24.287 -24.287 -24.284 -24.284 -15.635  -7.597  -7.278
 25 A    26 A    27 A    28 A    29 A    30 A    31 A    32 A                  
 -7.234  -5.514  -5.499  -5.498  -5.490  -5.488  -5.487  -5.465
 33 A    34 A    35 A    36 A    37 A    38 A    39 A    40 A                  
 -5.457  -5.456  -2.439  -2.432  -2.431  -2.413  -2.413  -2.388
 41 A    42 A    43 A    44 A    45 A    46 A    47 A    48 A                  
 -2.384  -2.383  -2.375  -2.375  -1.192  -0.896  -0.851  -0.693
 49 A    50 A    51 A    52 A    53 A    54 A    55 A    56 A                  
 -0.560  -0.539  -0.512  -0.398  -0.394  -0.383  -0.369  -0.365
 57 A    58 A    59 A    60 A    61 A    62 A    63 A    64 A                  
 -- Virtual --                   
  0.002   0.014   0.054   0.072   0.088   0.092   0.106   0.184
 65 A    66 A    67 A    68 A    69 A    70 A    71 A    72 A                  
  0.213   0.233   0.240   0.272   0.298   0.311   0.318   0.334
 73 A    74 A    75 A    76 A    77 A    78 A    79 A    80 A                  
  0.344   0.358   0.386   0.388   0.452   0.509   0.558   0.563
 81 A    82 A    83 A    84 A    85 A    86 A    87 A    88 A                  
  0.576   0.586   0.595   0.612   0.619   0.633   0.663   0.716
 89 A    90 A    91 A    92 A    93 A    94 A    95 A    96 A                  
  0.826   0.865   0.890   0.909   0.931   1.017   1.072   1.101
 97 A    98 A    99 A   100 A   101 A   102 A   103 A   104 A                  
  1.190   1.336   1.395   1.522   1.541   1.548   1.574   1.598
105 A   106 A   107 A   108 A   109 A   110 A   111 A   112 A                  
  1.636   1.774   1.854   1.921   2.265   2.330   2.429   2.557
113 A   114 A   115 A   116 A   117 A   118 A   119 A   120 A                  
  2.937   4.241   4.252   4.456   4.456   4.471   4.492   4.496
121 A   122 A   123 A   124 A   125 A   126 A   127 A   128 A                  
  4.506   4.511   4.529   4.550   4.636   4.704   4.750   4.876
129 A   130 A   131 A   132 A   133 A   134 A   135 A   136 A                  
  6.505   6.518   6.540   6.550   6.564   6.584   7.529  14.704
137 A   138 A   139 A   140 A   141 A   142 A   143 A   144 A                  
 14.796  14.929  28.845  28.963  29.499  29.508  29.529  29.539
145 A   146 A   147 A   148 A   149 A   150 A   151 A   152 A                  
 29.554  29.576  29.846  29.850  29.862  29.881  29.887  29.891
153 A   154 A   155 A   156 A   157 A   158 A   159 A   160 A                  
 29.893  29.906  29.959  29.978  36.682 130.558 130.565 130.590
161 A   162 A   163 A   164 A   165 A   166 A   167 A   168 A                  
130.601 130.612 130.633 154.248 154.343 166.1501912.1651912.263
169 A   170 A   171 A   172 A   173 A   174 A   175 A   176 A                  

 Occupation and symmetry of molecular orbitals

 Point group: C1 (1 irreducible representation).

                           A     All 
 -------------------------------------
 All molecular orbitals:
  - Alpha                  176   176 
  - Beta                   176   176 
 -------------------------------------
 Alpha orbitals:
  - Frozen occupied        42    42  
  - Active occupied        22    22  
  - Active virtual         112   112 
  - Frozen virtual         0     0   
 -------------------------------------
 Beta orbitals:
  - Frozen occupied        42    42  
  - Active occupied        22    22  
  - Active virtual         112   112 
  - Frozen virtual         0     0   
 -------------------------------------

 Import integrals:   CPU 0.00 s  wall 0.00 s

 Import integrals:   CPU 203.36 s  wall 35.67 s

 MP2 amplitudes:   CPU 0.23 s  wall 0.13 s

Running a double precision version
           CCSD T amplitudes will be solved using DIIS.

           Start     Size      MaxIter   EConv     TConv     
           3         7         100       1.00e-07  1.00e-05  
 ------------------------------------------------------------------------------
           Energy (a.u.)   Ediff      Tdiff       Comment
 ------------------------------------------------------------------------------
         -1.4229509e+04                           
     1   -1.4229488e+04   2.10e-02   8.16e-01     
     2   -1.4229514e+04   2.57e-02   1.20e-01     
     3   -1.4229511e+04   2.56e-03   5.43e-02     
     4   -1.4229514e+04   2.78e-03   2.24e-02     Switched to DIIS steps.
     5   -1.4229515e+04   1.03e-03   1.32e-02     
     6   -1.4229515e+04   8.34e-05   3.28e-03     
     7   -1.4229515e+04   2.29e-05   1.96e-03     
     8   -1.4229515e+04   1.19e-05   5.68e-04     
     9   -1.4229515e+04   2.20e-06   3.08e-04     
    10   -1.4229515e+04   5.57e-07   7.97e-05     
    11   -1.4229515e+04   5.13e-09   2.94e-05     
    12   -1.4229515e+04   7.18e-08   1.38e-05     
    13   -1.4229515e+04   2.66e-08   4.89e-06     
 ------------------------------------------------------------------------------
         -1.4229515e+04                           CCSD T converged.

End of double precision
 SCF energy                 = -14228.79864313
 MP2 energy                 = -14229.50924868
 CCSD correlation energy     =     -0.71665816
 CCSD total energy           = -14229.51530129

 CCSD  T1^2 = 0.0204  T2^2 = 0.2958  Leading amplitudes:

 Amplitude    Orbitals with energies
  0.0449       61 (A) A                  ->    65 (A) A                   
              -0.3944                          0.0023                     
  0.0449       61 (A) B                  ->    65 (A) B                   
              -0.3944                          0.0023                     
 -0.0263       60 (A) A                  ->    66 (A) A                   
              -0.3976                          0.0141                     
 -0.0263       60 (A) B                  ->    66 (A) B                   
              -0.3976                          0.0141                     

 Amplitude    Orbitals with energies
 -0.0729       59 (A) A      59 (A) B    ->    65 (A) A      65 (A) B     
              -0.5115       -0.5115            0.0023        0.0023       
  0.0729       59 (A) A      59 (A) B    ->    65 (A) B      65 (A) A     
              -0.5115       -0.5115            0.0023        0.0023       
  0.0729       59 (A) B      59 (A) A    ->    65 (A) A      65 (A) B     
              -0.5115       -0.5115            0.0023        0.0023       
 -0.0729       59 (A) B      59 (A) A    ->    65 (A) B      65 (A) A     
              -0.5115       -0.5115            0.0023        0.0023       

 Computing CCSD intemediates for later calculations in double precision
 Finished.

Running a double precision version
           CCSD Lambda amplitudes will be solved using DIIS.
           Start     Size      MaxIter   EConv     LConv     
           3         7         100       1.00e-07  1.00e-05  
 ------------------------------------------------------------------------------
            Enorm      Ldiff       Comment
 ------------------------------------------------------------------------------
     1     6.10e-02   4.40e-02     
     2     1.82e-02   6.73e-03     
     3     8.00e-03   1.79e-03     
     4     4.74e-03   1.48e-03     Switched to DIIS steps.
     5     1.54e-03   8.97e-04     
     6     7.94e-04   2.65e-04     
     7     2.76e-04   9.13e-05     
     8     1.24e-04   9.22e-06     
     9     4.54e-05   1.98e-07     
    10     2.09e-05   1.01e-07     
    11     1.06e-05   5.98e-08     
    12     5.34e-06   8.57e-08     
    13     2.59e-06   2.86e-07     
    14     1.14e-06   1.15e-07     
    15     5.67e-07   1.05e-07     
    16     2.74e-07   4.89e-08     
    17     1.41e-07   1.98e-08     
    18     6.78e-08   8.54e-09     
 ------------------------------------------------------------------------------
                                   CCSD Lambda converged.

 Computing density matrices in double precision...
           Orbital response amplitudes will be solved using DIIS.
           Start     Size      MaxIter   EConv     LConv     
           3         7         100       1.00e-06  1.00e-06  
 ------------------------------------------------------------------------------
            Enorm      Ldiff       Comment
 ------------------------------------------------------------------------------
     1     9.73e-02   1.45e-02     
     2     6.52e-02   1.59e-02     
     3     6.95e-02   1.98e-02     
     4     5.85e-03   2.49e-02     Switched to DIIS steps.
     5     2.96e-03   1.42e-04     
     6     1.21e-03   3.81e-04     
     7     1.02e-03   2.90e-04     
     8     1.74e-04   2.60e-04     
     9     6.89e-05   2.29e-05     
    10     1.89e-05   9.98e-06     
    11     7.34e-06   3.83e-08     
    12     1.80e-06   5.69e-07     
    13     1.08e-06   1.05e-07     
    14     2.98e-07   1.18e-07     
 ------------------------------------------------------------------------------
                                   Orbital response converged.

 Computing density matrices... Done.
 CCSD calculation:   CPU 5681.55 s  wall 971.31 s

 Transferring MO TPDM to AO TPDM
 Transferring g2_o1o1o1o1
 Transferring g2_o1o1o1v1
 Transferring g2_o1o1v1v1
 Transferring g2_o1v1o1v1
 Transferring g2_o1v1v1v1
 Transferring g2_v1v1v1v1
 Adding separable TPDM
 Computing TPDM gradient
 --------------------------------------------------------
 2e gradient
  Atom          X               Y               Z
 --------------------------------------------------------
    1        -74.581258       33.617317        0.000000  
    2        -11.693881      -45.000717       -0.000000  
    3         11.129922      -21.031222        0.000000  
    4         75.145217       32.414623       -0.000000  
 --------------------------------------------------------
 --------------------------------------------------------
 Final gradient
  Atom          X               Y               Z
 --------------------------------------------------------
    1        -74.581258       33.617317        0.000000  
    2        -11.693881      -45.000717       -0.000000  
    3         11.129922      -21.031222        0.000000  
    4         75.145217       32.414623       -0.000000  
 --------------------------------------------------------
 Analytic gradient from two-electron contribution:   CPU 806.70 s  wall 152.68 s

 Total ccman2 time:   CPU 6699.97 s  wall 1161.70 s


 --------------------------------------------------------------

                    Orbital Energies (a.u.)
 --------------------------------------------------------------

 Alpha MOs
 -- Occupied --
*****************-180.9084-180.8628-169.7153-169.7139-169.7138-169.6692
********-169.6685 -80.0598 -37.9620 -37.9167 -33.1514 -33.1450 -33.1448
-33.1040 -33.1012 -33.1009 -24.3357 -24.3336 -24.3333 -24.3273 -24.3273
-24.2880 -24.2872 -24.2869 -24.2844 -24.2844 -15.6351  -7.5973  -7.2784
 -7.2336  -5.5143  -5.4990  -5.4984  -5.4896  -5.4881  -5.4874  -5.4651
 -5.4572  -5.4565  -2.4389  -2.4316  -2.4309  -2.4133  -2.4133  -2.3877
 -2.3844  -2.3835  -2.3749  -2.3749  -1.1920  -0.8963  -0.8509  -0.6928
 -0.5596  -0.5392  -0.5115  -0.3976  -0.3944  -0.3827  -0.3691  -0.3652
 -- Virtual --
  0.0023   0.0141   0.0543   0.0724   0.0881   0.0922   0.1057   0.1844
  0.2133   0.2332   0.2396   0.2720   0.2976   0.3110   0.3175   0.3342
  0.3440   0.3578   0.3858   0.3882   0.4522   0.5089   0.5585   0.5626
  0.5757   0.5861   0.5951   0.6118   0.6194   0.6329   0.6634   0.7161
  0.8260   0.8651   0.8899   0.9086   0.9310   1.0172   1.0719   1.1013
  1.1903   1.3357   1.3955   1.5215   1.5409   1.5475   1.5742   1.5975
  1.6358   1.7741   1.8544   1.9205   2.2645   2.3301   2.4293   2.5569
  2.9374   4.2405   4.2523   4.4558   4.4564   4.4714   4.4915   4.4958
  4.5060   4.5109   4.5294   4.5501   4.6364   4.7042   4.7505   4.8764
  6.5054   6.5176   6.5402   6.5497   6.5637   6.5843   7.5285  14.7042
 14.7957  14.9293  28.8452  28.9627  29.4991  29.5083  29.5289  29.5393
 29.5536  29.5756  29.8462  29.8502  29.8617  29.8806  29.8875  29.8915
 29.8934  29.9059  29.9595  29.9782  36.6822 130.5581 130.5653 130.5899
130.6008 130.6120 130.6326 154.2485 154.3427 166.15021912.16511912.2631
 --------------------------------------------------------------

          Ground-State Mulliken Net Atomic Charges

     Atom                 Charge (a.u.)
  ----------------------------------------
      1 I                    -0.265956
      2 P                     0.365381
      3 N                    -0.320608
      4 I                     0.221183
  ----------------------------------------
  Sum of atomic charges =    -0.000000

 -----------------------------------------------------------------
                    Cartesian Multipole Moments
 -----------------------------------------------------------------
    Charge (ESU x 10^10)
                -0.0000
    Dipole Moment (Debye)
         X      -0.7009      Y       0.1773      Z      -0.0000
       Tot       0.7230
    Quadrupole Moments (Debye-Ang)
        XX     -77.0738     XY       5.1123     YY     -74.0868
        XZ      -0.0000     YZ       0.0000     ZZ     -76.0042
    Octopole Moments (Debye-Ang^2)
       XXX     -19.9061    XXY     -23.9144    XYY       1.3477
       YYY     -35.8630    XXZ      -0.0000    XYZ      -0.0000
       YYZ      -0.0000    XZZ      -2.0195    YZZ      -8.0033
       ZZZ      -0.0000
    Hexadecapole Moments (Debye-Ang^3)
      XXXX   -1620.3206   XXXY      14.7210   XXYY    -325.9477
      XYYY      10.0811   YYYY    -433.2898   XXXZ      -0.0000
      XXYZ       0.0000   XYYZ      -0.0000   YYYZ       0.0000
      XXZZ    -295.4307   XYZZ      -0.0386   YYZZ     -87.6897
      XZZZ      -0.0000   YZZZ       0.0000   ZZZZ    -107.4823
 -----------------------------------------------------------------
 DrvMan completing analytic gradient of the correlated energy
 Correlated dipole moment
            1
    1  -0.2757670
    2   0.0697687
    3  -0.0000000
 Energy read as -14229.515301293
 Full Analytical Gradient: (in a.u., or Hartree/Bohr)
             1             2             3             4
    1    0.00009101    0.00012338   -0.00019151   -0.00002288
    2   -0.00018075    0.00035224   -0.00023554    0.00006405
    3   -0.00000000   -0.00000000    0.00000000   -0.00000000
 Gradient time:  CPU 0.79 s  wall 0.78 s
 ----------------------------------------------------------------
             Standard Nuclear Orientation (Angstroms)
    I     Atom           X                Y                Z
 ----------------------------------------------------------------
    1      I       2.0415317731    -0.3652144924     0.0000000000
    2      P       0.5794339320     1.7185797042    -0.0000000000
    3      N      -0.9306232536     1.3844970084    -0.0000000000
    4      I      -2.0826100034    -0.3043171043     0.0000000000
 ----------------------------------------------------------------
 Nuclear Repulsion Energy =   840.3677671331 hartrees
 There are       64 alpha and       64 beta electrons

                       Distance Matrix (Angstroms)
             I (  1)   P (  2)   N (  3)
   P (  2)  2.545570
   N (  3)  3.448941  1.546572
   I (  4)  4.124591  3.343440  2.044301

 Requested basis set is 6-311++G(d,p)
 There are 67 shells and 176 basis functions
 A cutoff of  1.0D-14 yielded   1725 shell pairs
 There are     12680 function pairs (     14460 Cartesian)
 Smallest overlap matrix eigenvalue = 2.39E-03
 Guess MOs from SCF MO coefficient file

 -----------------------------------------------------------------------
  General SCF calculation program by
  Eric Jon Sundstrom, Paul Horn, Yuezhi Mao, Dmitri Zuev, Alec White,
  David Stuck, Shaama M.S., Shane Yost, Joonho Lee, David Small,
  Daniel Levine, Susi Lehtola, Hugh Burton, Evgeny Epifanovsky
 -----------------------------------------------------------------------
 Hartree-Fock
 using 6 threads for integral computing
 -------------------------------------------------------
 OpenMP Integral computing Module                
 Release: version 2.0, May 2017, Q-Chem Inc. Pleasanton 
 -------------------------------------------------------
 A restricted SCF calculation will be
 performed using DIIS
 SCF converges when DIIS error is below 1.0e-08
 ---------------------------------------
  Cycle       Energy         DIIS error
 ---------------------------------------
    1  -14228.7986776543      1.37e-05  
    2  -14228.7986787032      3.89e-06  
    3  -14228.7986788096      2.28e-06  
    4  -14228.7986788360      9.04e-07  
    5  -14228.7986788418      2.97e-07  
    6  -14228.7986788430      1.32e-07  
    7  -14228.7986788432      4.58e-08  
    8  -14228.7986788434      1.96e-08  
    9  -14228.7986788434      8.87e-09  Convergence criterion met
 ---------------------------------------
 SCF time:   CPU 12.80s  wall 2.00s 
 SCF   energy in the final basis set =   -14228.7986788434
 Total energy in the final basis set =   -14228.7986788434


 ------------------------------------------------------------------------------

   CCMAN2: suite of methods based on coupled cluster
           and equation of motion theories.

   Components:
   * libvmm-1.3-trunk
     by Evgeny Epifanovsky, Ilya Kaliman.
   * libtensor-2.5-trunk
     by Evgeny Epifanovsky, Michael Wormit, Dmitry Zuev, Sam Manzer, 
        Ilya Kaliman.
   * libcc-2.5-trunk
     by Evgeny Epifanovsky, Arik Landau, Tomasz Kus, Kirill Khistyaev, 
        Dmitry Zuev, Prashant Manohar, Xintian Feng, Anna Krylov, 
        Matthew Goldey, Alec White, Thomas Jagau, Kaushik Nanda, 
        Anastasia Gunina, Alexander Kunitsa, Joonho Lee.

   CCMAN original authors:
   Anna I. Krylov, C. David Sherrill, Steven R. Gwaltney,
   Edward F. C. Byrd (2000)
   Sergey V. Levchenko, Lyudmila V. Slipchenko, Tao Wang,
   Ana-Maria C. Cristian (2003)
   Piotr A. Pieniazek, C. Melania Oana, Evgeny Epifanovsky (2007)
   Prashant Manohar (2009)

 ------------------------------------------------------------------------------


 Allocating and initializing 30808MB of RAM...
 Calculation will run on 6 cores.


 Alpha MOs, Restricted
 -- Occupied --                  
*******-1177.16 -180.91 -180.86 -169.72 -169.71 -169.71 -169.67
  1 A     2 A     3 A     4 A     5 A     6 A     7 A     8 A                  
-169.67 -169.67  -80.06  -37.96  -37.92  -33.15  -33.14  -33.14
  9 A    10 A    11 A    12 A    13 A    14 A    15 A    16 A                  
-33.104 -33.101 -33.101 -24.336 -24.333 -24.333 -24.327 -24.327
 17 A    18 A    19 A    20 A    21 A    22 A    23 A    24 A                  
-24.288 -24.287 -24.287 -24.285 -24.285 -15.635  -7.597  -7.278
 25 A    26 A    27 A    28 A    29 A    30 A    31 A    32 A                  
 -7.234  -5.514  -5.499  -5.498  -5.489  -5.488  -5.487  -5.465
 33 A    34 A    35 A    36 A    37 A    38 A    39 A    40 A                  
 -5.457  -5.457  -2.439  -2.432  -2.431  -2.413  -2.413  -2.388
 41 A    42 A    43 A    44 A    45 A    46 A    47 A    48 A                  
 -2.385  -2.384  -2.375  -2.375  -1.192  -0.896  -0.851  -0.693
 49 A    50 A    51 A    52 A    53 A    54 A    55 A    56 A                  
 -0.560  -0.539  -0.512  -0.398  -0.395  -0.383  -0.369  -0.365
 57 A    58 A    59 A    60 A    61 A    62 A    63 A    64 A                  
 -- Virtual --                   
  0.002   0.014   0.054   0.072   0.088   0.092   0.106   0.184
 65 A    66 A    67 A    68 A    69 A    70 A    71 A    72 A                  
  0.213   0.233   0.240   0.272   0.298   0.311   0.317   0.334
 73 A    74 A    75 A    76 A    77 A    78 A    79 A    80 A                  
  0.344   0.358   0.386   0.388   0.452   0.509   0.558   0.563
 81 A    82 A    83 A    84 A    85 A    86 A    87 A    88 A                  
  0.576   0.586   0.595   0.612   0.620   0.633   0.664   0.716
 89 A    90 A    91 A    92 A    93 A    94 A    95 A    96 A                  
  0.826   0.865   0.890   0.909   0.931   1.017   1.072   1.102
 97 A    98 A    99 A   100 A   101 A   102 A   103 A   104 A                  
  1.190   1.336   1.396   1.522   1.541   1.547   1.574   1.598
105 A   106 A   107 A   108 A   109 A   110 A   111 A   112 A                  
  1.636   1.774   1.854   1.921   2.265   2.331   2.430   2.557
113 A   114 A   115 A   116 A   117 A   118 A   119 A   120 A                  
  2.938   4.241   4.252   4.456   4.457   4.472   4.491   4.496
121 A   122 A   123 A   124 A   125 A   126 A   127 A   128 A                  
  4.506   4.511   4.529   4.550   4.637   4.704   4.751   4.876
129 A   130 A   131 A   132 A   133 A   134 A   135 A   136 A                  
  6.505   6.518   6.540   6.550   6.564   6.584   7.529  14.704
137 A   138 A   139 A   140 A   141 A   142 A   143 A   144 A                  
 14.796  14.930  28.845  28.963  29.499  29.508  29.529  29.539
145 A   146 A   147 A   148 A   149 A   150 A   151 A   152 A                  
 29.553  29.576  29.846  29.850  29.862  29.881  29.887  29.891
153 A   154 A   155 A   156 A   157 A   158 A   159 A   160 A                  
 29.893  29.906  29.960  29.978  36.682 130.558 130.565 130.590
161 A   162 A   163 A   164 A   165 A   166 A   167 A   168 A                  
130.601 130.612 130.632 154.248 154.343 166.1511912.1651912.263
169 A   170 A   171 A   172 A   173 A   174 A   175 A   176 A                  

 Beta MOs, Restricted
 -- Occupied --                  
*******-1177.16 -180.91 -180.86 -169.72 -169.71 -169.71 -169.67
  1 A     2 A     3 A     4 A     5 A     6 A     7 A     8 A                  
-169.67 -169.67  -80.06  -37.96  -37.92  -33.15  -33.14  -33.14
  9 A    10 A    11 A    12 A    13 A    14 A    15 A    16 A                  
-33.104 -33.101 -33.101 -24.336 -24.333 -24.333 -24.327 -24.327
 17 A    18 A    19 A    20 A    21 A    22 A    23 A    24 A                  
-24.288 -24.287 -24.287 -24.285 -24.285 -15.635  -7.597  -7.278
 25 A    26 A    27 A    28 A    29 A    30 A    31 A    32 A                  
 -7.234  -5.514  -5.499  -5.498  -5.489  -5.488  -5.487  -5.465
 33 A    34 A    35 A    36 A    37 A    38 A    39 A    40 A                  
 -5.457  -5.457  -2.439  -2.432  -2.431  -2.413  -2.413  -2.388
 41 A    42 A    43 A    44 A    45 A    46 A    47 A    48 A                  
 -2.385  -2.384  -2.375  -2.375  -1.192  -0.896  -0.851  -0.693
 49 A    50 A    51 A    52 A    53 A    54 A    55 A    56 A                  
 -0.560  -0.539  -0.512  -0.398  -0.395  -0.383  -0.369  -0.365
 57 A    58 A    59 A    60 A    61 A    62 A    63 A    64 A                  
 -- Virtual --                   
  0.002   0.014   0.054   0.072   0.088   0.092   0.106   0.184
 65 A    66 A    67 A    68 A    69 A    70 A    71 A    72 A                  
  0.213   0.233   0.240   0.272   0.298   0.311   0.317   0.334
 73 A    74 A    75 A    76 A    77 A    78 A    79 A    80 A                  
  0.344   0.358   0.386   0.388   0.452   0.509   0.558   0.563
 81 A    82 A    83 A    84 A    85 A    86 A    87 A    88 A                  
  0.576   0.586   0.595   0.612   0.620   0.633   0.664   0.716
 89 A    90 A    91 A    92 A    93 A    94 A    95 A    96 A                  
  0.826   0.865   0.890   0.909   0.931   1.017   1.072   1.102
 97 A    98 A    99 A   100 A   101 A   102 A   103 A   104 A                  
  1.190   1.336   1.396   1.522   1.541   1.547   1.574   1.598
105 A   106 A   107 A   108 A   109 A   110 A   111 A   112 A                  
  1.636   1.774   1.854   1.921   2.265   2.331   2.430   2.557
113 A   114 A   115 A   116 A   117 A   118 A   119 A   120 A                  
  2.938   4.241   4.252   4.456   4.457   4.472   4.491   4.496
121 A   122 A   123 A   124 A   125 A   126 A   127 A   128 A                  
  4.506   4.511   4.529   4.550   4.637   4.704   4.751   4.876
129 A   130 A   131 A   132 A   133 A   134 A   135 A   136 A                  
  6.505   6.518   6.540   6.550   6.564   6.584   7.529  14.704
137 A   138 A   139 A   140 A   141 A   142 A   143 A   144 A                  
 14.796  14.930  28.845  28.963  29.499  29.508  29.529  29.539
145 A   146 A   147 A   148 A   149 A   150 A   151 A   152 A                  
 29.553  29.576  29.846  29.850  29.862  29.881  29.887  29.891
153 A   154 A   155 A   156 A   157 A   158 A   159 A   160 A                  
 29.893  29.906  29.960  29.978  36.682 130.558 130.565 130.590
161 A   162 A   163 A   164 A   165 A   166 A   167 A   168 A                  
130.601 130.612 130.632 154.248 154.343 166.1511912.1651912.263
169 A   170 A   171 A   172 A   173 A   174 A   175 A   176 A                  

 Occupation and symmetry of molecular orbitals

 Point group: C1 (1 irreducible representation).

                           A     All 
 -------------------------------------
 All molecular orbitals:
  - Alpha                  176   176 
  - Beta                   176   176 
 -------------------------------------
 Alpha orbitals:
  - Frozen occupied        42    42  
  - Active occupied        22    22  
  - Active virtual         112   112 
  - Frozen virtual         0     0   
 -------------------------------------
 Beta orbitals:
  - Frozen occupied        42    42  
  - Active occupied        22    22  
  - Active virtual         112   112 
  - Frozen virtual         0     0   
 -------------------------------------

 Import integrals:   CPU 0.00 s  wall 0.00 s

 Import integrals:   CPU 208.09 s  wall 36.89 s

 MP2 amplitudes:   CPU 0.23 s  wall 0.13 s

Running a double precision version
           CCSD T amplitudes will be solved using DIIS.

           Start     Size      MaxIter   EConv     TConv     
           3         7         100       1.00e-07  1.00e-05  
 ------------------------------------------------------------------------------
           Energy (a.u.)   Ediff      Tdiff       Comment
 ------------------------------------------------------------------------------
         -1.4229509e+04                           
     1   -1.4229488e+04   2.10e-02   8.16e-01     
     2   -1.4229514e+04   2.56e-02   1.20e-01     
     3   -1.4229511e+04   2.56e-03   5.42e-02     
     4   -1.4229514e+04   2.78e-03   2.23e-02     Switched to DIIS steps.
     5   -1.4229515e+04   1.03e-03   1.32e-02     
     6   -1.4229515e+04   8.32e-05   3.27e-03     
     7   -1.4229515e+04   2.29e-05   1.96e-03     
     8   -1.4229515e+04   1.18e-05   5.68e-04     
     9   -1.4229515e+04   2.19e-06   3.07e-04     
    10   -1.4229515e+04   5.55e-07   7.96e-05     
    11   -1.4229515e+04   5.70e-09   2.94e-05     
    12   -1.4229515e+04   7.19e-08   1.38e-05     
    13   -1.4229515e+04   2.69e-08   4.88e-06     
 ------------------------------------------------------------------------------
         -1.4229515e+04                           CCSD T converged.

End of double precision
 SCF energy                 = -14228.79867884
 MP2 energy                 = -14229.50924601
 CCSD correlation energy     =     -0.71662275
 CCSD total energy           = -14229.51530160

 CCSD  T1^2 = 0.0203  T2^2 = 0.2958  Leading amplitudes:

 Amplitude    Orbitals with energies
 -0.0449       61 (A) A                  ->    65 (A) A                   
              -0.3945                          0.0025                     
 -0.0449       61 (A) B                  ->    65 (A) B                   
              -0.3945                          0.0025                     
  0.0262       60 (A) A                  ->    66 (A) A                   
              -0.3975                          0.0142                     
  0.0262       60 (A) B                  ->    66 (A) B                   
              -0.3975                          0.0142                     

 Amplitude    Orbitals with energies
 -0.0728       59 (A) A      59 (A) B    ->    65 (A) A      65 (A) B     
              -0.5116       -0.5116            0.0025        0.0025       
  0.0728       59 (A) A      59 (A) B    ->    65 (A) B      65 (A) A     
              -0.5116       -0.5116            0.0025        0.0025       
  0.0728       59 (A) B      59 (A) A    ->    65 (A) A      65 (A) B     
              -0.5116       -0.5116            0.0025        0.0025       
 -0.0728       59 (A) B      59 (A) A    ->    65 (A) B      65 (A) A     
              -0.5116       -0.5116            0.0025        0.0025       

 Computing CCSD intemediates for later calculations in double precision
 Finished.

Running a double precision version
           CCSD Lambda amplitudes will be solved using DIIS.
           Start     Size      MaxIter   EConv     LConv     
           3         7         100       1.00e-07  1.00e-05  
 ------------------------------------------------------------------------------
            Enorm      Ldiff       Comment
 ------------------------------------------------------------------------------
     1     6.10e-02   4.40e-02     
     2     1.81e-02   6.72e-03     
     3     7.98e-03   1.79e-03     
     4     4.74e-03   1.48e-03     Switched to DIIS steps.
     5     1.54e-03   8.95e-04     
     6     7.92e-04   2.64e-04     
     7     2.75e-04   9.10e-05     
     8     1.24e-04   9.22e-06     
     9     4.52e-05   2.27e-07     
    10     2.07e-05   8.26e-08     
    11     1.05e-05   6.90e-08     
    12     5.29e-06   8.96e-08     
    13     2.57e-06   2.81e-07     
    14     1.13e-06   1.13e-07     
    15     5.63e-07   1.04e-07     
    16     2.72e-07   4.84e-08     
    17     1.40e-07   1.95e-08     
    18     6.71e-08   8.45e-09     
 ------------------------------------------------------------------------------
                                   CCSD Lambda converged.

 Computing density matrices in double precision...
           Orbital response amplitudes will be solved using DIIS.
           Start     Size      MaxIter   EConv     LConv     
           3         7         100       1.00e-06  1.00e-06  
 ------------------------------------------------------------------------------
            Enorm      Ldiff       Comment
 ------------------------------------------------------------------------------
     1     9.73e-02   1.46e-02     
     2     6.51e-02   1.59e-02     
     3     6.93e-02   1.98e-02     
     4     5.85e-03   2.48e-02     Switched to DIIS steps.
     5     2.98e-03   1.26e-04     
     6     1.20e-03   3.87e-04     
     7     1.02e-03   2.91e-04     
     8     1.73e-04   2.58e-04     
     9     6.85e-05   2.29e-05     
    10     1.88e-05   9.93e-06     
    11     7.30e-06   3.61e-08     
    12     1.80e-06   5.62e-07     
    13     1.07e-06   1.02e-07     
    14     2.97e-07   1.14e-07     
 ------------------------------------------------------------------------------
                                   Orbital response converged.

 Computing density matrices... Done.
 CCSD calculation:   CPU 5674.81 s  wall 970.09 s

 Transferring MO TPDM to AO TPDM
 Transferring g2_o1o1o1o1
 Transferring g2_o1o1o1v1
 Transferring g2_o1o1v1v1
 Transferring g2_o1v1o1v1
 Transferring g2_o1v1v1v1
 Transferring g2_v1v1v1v1
 Adding separable TPDM
 Computing TPDM gradient
 --------------------------------------------------------
 2e gradient
  Atom          X               Y               Z
 --------------------------------------------------------
    1        -74.624036       33.635673        0.000000  
    2        -11.674499      -44.987090        0.000000  
    3         11.140143      -21.060689       -0.000000  
    4         75.158393       32.412106        0.000000  
 --------------------------------------------------------
 --------------------------------------------------------
 Final gradient
  Atom          X               Y               Z
 --------------------------------------------------------
    1        -74.624036       33.635673        0.000000  
    2        -11.674499      -44.987090        0.000000  
    3         11.140143      -21.060689       -0.000000  
    4         75.158393       32.412106        0.000000  
 --------------------------------------------------------
 Analytic gradient from two-electron contribution:   CPU 812.41 s  wall 163.39 s

 Total ccman2 time:   CPU 6703.11 s  wall 1172.29 s


 --------------------------------------------------------------

                    Orbital Energies (a.u.)
 --------------------------------------------------------------

 Alpha MOs
 -- Occupied --
*****************-180.9083-180.8630-169.7152-169.7138-169.7138-169.6693
********-169.6687 -80.0596 -37.9619 -37.9169 -33.1513 -33.1450 -33.1447
-33.1042 -33.1014 -33.1010 -24.3356 -24.3335 -24.3333 -24.3273 -24.3273
-24.2882 -24.2873 -24.2870 -24.2845 -24.2845 -15.6350  -7.5972  -7.2783
 -7.2338  -5.5143  -5.4989  -5.4983  -5.4894  -5.4880  -5.4872  -5.4653
 -5.4574  -5.4566  -2.4388  -2.4315  -2.4309  -2.4133  -2.4132  -2.3879
 -2.3846  -2.3837  -2.3751  -2.3750  -1.1922  -0.8963  -0.8511  -0.6928
 -0.5597  -0.5392  -0.5116  -0.3975  -0.3945  -0.3829  -0.3691  -0.3652
 -- Virtual --
  0.0025   0.0142   0.0544   0.0724   0.0881   0.0923   0.1058   0.1844
  0.2133   0.2332   0.2397   0.2720   0.2976   0.3110   0.3175   0.3343
  0.3440   0.3578   0.3858   0.3882   0.4523   0.5088   0.5583   0.5625
  0.5756   0.5860   0.5951   0.6119   0.6196   0.6328   0.6636   0.7161
  0.8263   0.8653   0.8901   0.9089   0.9310   1.0170   1.0719   1.1017
  1.1903   1.3362   1.3956   1.5216   1.5409   1.5474   1.5741   1.5975
  1.6359   1.7742   1.8542   1.9207   2.2646   2.3305   2.4296   2.5571
  2.9379   4.2406   4.2524   4.4559   4.4565   4.4717   4.4914   4.4958
  4.5060   4.5109   4.5293   4.5502   4.6367   4.7043   4.7505   4.8764
  6.5055   6.5177   6.5401   6.5497   6.5636   6.5841   7.5289  14.7043
 14.7959  14.9299  28.8452  28.9628  29.4992  29.5083  29.5289  29.5391
 29.5534  29.5755  29.8462  29.8503  29.8618  29.8806  29.8873  29.8913
 29.8933  29.9058  29.9595  29.9783  36.6824 130.5581 130.5653 130.5900
130.6007 130.6119 130.6325 154.2485 154.3428 166.15071912.16511912.2631
 --------------------------------------------------------------

          Ground-State Mulliken Net Atomic Charges

     Atom                 Charge (a.u.)
  ----------------------------------------
      1 I                    -0.265449
      2 P                     0.365203
      3 N                    -0.320419
      4 I                     0.220665
  ----------------------------------------
  Sum of atomic charges =    -0.000000

 -----------------------------------------------------------------
                    Cartesian Multipole Moments
 -----------------------------------------------------------------
    Charge (ESU x 10^10)
                -0.0000
    Dipole Moment (Debye)
         X      -0.6922      Y       0.1688      Z       0.0000
       Tot       0.7125
    Quadrupole Moments (Debye-Ang)
        XX     -77.0621     XY       5.0987     YY     -74.1129
        XZ      -0.0000     YZ      -0.0000     ZZ     -75.9995
    Octopole Moments (Debye-Ang^2)
       XXX     -19.8069    XXY     -23.8967    XYY       1.3317
       YYY     -35.8508    XXZ       0.0000    XYZ      -0.0000
       YYZ       0.0000    XZZ      -2.0041    YZZ      -7.9816
       ZZZ       0.0000
    Hexadecapole Moments (Debye-Ang^3)
      XXXX   -1620.1322   XXXY      14.6854   XXYY    -325.8817
      XYYY      10.0592   YYYY    -432.9493   XXXZ      -0.0000
      XXYZ      -0.0000   XYYZ       0.0000   YYYZ       0.0000
      XXZZ    -295.4089   XYZZ      -0.0347   YYZZ     -87.6134
      XZZZ      -0.0000   YZZZ       0.0000   ZZZZ    -107.4651
 -----------------------------------------------------------------
 DrvMan completing analytic gradient of the correlated energy
 Correlated dipole moment
            1
    1  -0.2723357
    2   0.0664268
    3   0.0000000
 Energy read as -14229.515301597
 Full Analytical Gradient: (in a.u., or Hartree/Bohr)
             1             2             3             4
    1    0.00000642   -0.00029465    0.00022643    0.00006181
    2    0.00006576   -0.00018340    0.00000255    0.00011509
    3   -0.00000000   -0.00000000    0.00000000   -0.00000000
 Gradient time:  CPU 0.75 s  wall 0.77 s
 ----------------------------------------------------------------
             Standard Nuclear Orientation (Angstroms)
    I     Atom           X                Y                Z
 ----------------------------------------------------------------
    1      I       2.0415317731    -0.3652144924     0.0000000000
    2      P       0.5794339320     1.7195797042     0.0010000000
    3      N      -0.9306232536     1.3844970084    -0.0000000000
    4      I      -2.0826100034    -0.3043171043     0.0000000000
 ----------------------------------------------------------------
 Nuclear Repulsion Energy =   840.2868146238 hartrees
 There are       64 alpha and       64 beta electrons

                       Distance Matrix (Angstroms)
             I (  1)   P (  2)   N (  3)
   P (  2)  2.546389
   N (  3)  3.448941  1.546788
   I (  4)  4.124591  3.344045  2.044301

 Requested basis set is 6-311++G(d,p)
 There are 67 shells and 176 basis functions
 A cutoff of  1.0D-14 yielded   1725 shell pairs
 There are     12680 function pairs (     14460 Cartesian)
 Smallest overlap matrix eigenvalue = 2.39E-03
 Guess MOs from SCF MO coefficient file

 -----------------------------------------------------------------------
  General SCF calculation program by
  Eric Jon Sundstrom, Paul Horn, Yuezhi Mao, Dmitri Zuev, Alec White,
  David Stuck, Shaama M.S., Shane Yost, Joonho Lee, David Small,
  Daniel Levine, Susi Lehtola, Hugh Burton, Evgeny Epifanovsky
 -----------------------------------------------------------------------
 Hartree-Fock
 using 6 threads for integral computing
 -------------------------------------------------------
 OpenMP Integral computing Module                
 Release: version 2.0, May 2017, Q-Chem Inc. Pleasanton 
 -------------------------------------------------------
 A restricted SCF calculation will be
 performed using DIIS
 SCF converges when DIIS error is below 1.0e-08
 ---------------------------------------
  Cycle       Energy         DIIS error
 ---------------------------------------
    1  -14228.7986606180      9.35e-06  
    2  -14228.7986611483      2.63e-06  
    3  -14228.7986612130      1.36e-06  
    4  -14228.7986612240      6.31e-07  
    5  -14228.7986612276      2.19e-07  
    6  -14228.7986612281      9.74e-08  
    7  -14228.7986612281      3.49e-08  
    8  -14228.7986612282      1.39e-08  
    9  -14228.7986612283      6.02e-09  Convergence criterion met
 ---------------------------------------
 SCF time:   CPU 12.93s  wall 3.00s 
 SCF   energy in the final basis set =   -14228.7986612283
 Total energy in the final basis set =   -14228.7986612283


 ------------------------------------------------------------------------------

   CCMAN2: suite of methods based on coupled cluster
           and equation of motion theories.

   Components:
   * libvmm-1.3-trunk
     by Evgeny Epifanovsky, Ilya Kaliman.
   * libtensor-2.5-trunk
     by Evgeny Epifanovsky, Michael Wormit, Dmitry Zuev, Sam Manzer, 
        Ilya Kaliman.
   * libcc-2.5-trunk
     by Evgeny Epifanovsky, Arik Landau, Tomasz Kus, Kirill Khistyaev, 
        Dmitry Zuev, Prashant Manohar, Xintian Feng, Anna Krylov, 
        Matthew Goldey, Alec White, Thomas Jagau, Kaushik Nanda, 
        Anastasia Gunina, Alexander Kunitsa, Joonho Lee.

   CCMAN original authors:
   Anna I. Krylov, C. David Sherrill, Steven R. Gwaltney,
   Edward F. C. Byrd (2000)
   Sergey V. Levchenko, Lyudmila V. Slipchenko, Tao Wang,
   Ana-Maria C. Cristian (2003)
   Piotr A. Pieniazek, C. Melania Oana, Evgeny Epifanovsky (2007)
   Prashant Manohar (2009)

 ------------------------------------------------------------------------------


 Allocating and initializing 30808MB of RAM...
 Calculation will run on 6 cores.


 Alpha MOs, Restricted
 -- Occupied --                  
*******-1177.16 -180.91 -180.86 -169.72 -169.71 -169.71 -169.67
  1 A     2 A     3 A     4 A     5 A     6 A     7 A     8 A                  
-169.67 -169.67  -80.06  -37.96  -37.92  -33.15  -33.14  -33.14
  9 A    10 A    11 A    12 A    13 A    14 A    15 A    16 A                  
-33.104 -33.101 -33.101 -24.336 -24.334 -24.333 -24.327 -24.327
 17 A    18 A    19 A    20 A    21 A    22 A    23 A    24 A                  
-24.288 -24.287 -24.287 -24.284 -24.284 -15.635  -7.597  -7.278
 25 A    26 A    27 A    28 A    29 A    30 A    31 A    32 A                  
 -7.234  -5.514  -5.499  -5.498  -5.490  -5.488  -5.487  -5.465
 33 A    34 A    35 A    36 A    37 A    38 A    39 A    40 A                  
 -5.457  -5.457  -2.439  -2.432  -2.431  -2.413  -2.413  -2.388
 41 A    42 A    43 A    44 A    45 A    46 A    47 A    48 A                  
 -2.384  -2.384  -2.375  -2.375  -1.192  -0.896  -0.851  -0.693
 49 A    50 A    51 A    52 A    53 A    54 A    55 A    56 A                  
 -0.560  -0.539  -0.512  -0.398  -0.394  -0.383  -0.369  -0.365
 57 A    58 A    59 A    60 A    61 A    62 A    63 A    64 A                  
 -- Virtual --                   
  0.002   0.014   0.054   0.072   0.088   0.092   0.106   0.184
 65 A    66 A    67 A    68 A    69 A    70 A    71 A    72 A                  
  0.213   0.233   0.240   0.272   0.298   0.311   0.318   0.334
 73 A    74 A    75 A    76 A    77 A    78 A    79 A    80 A                  
  0.344   0.358   0.386   0.388   0.452   0.509   0.558   0.563
 81 A    82 A    83 A    84 A    85 A    86 A    87 A    88 A                  
  0.576   0.586   0.595   0.612   0.619   0.633   0.664   0.716
 89 A    90 A    91 A    92 A    93 A    94 A    95 A    96 A                  
  0.826   0.865   0.890   0.909   0.931   1.017   1.072   1.101
 97 A    98 A    99 A   100 A   101 A   102 A   103 A   104 A                  
  1.190   1.336   1.396   1.522   1.541   1.547   1.574   1.598
105 A   106 A   107 A   108 A   109 A   110 A   111 A   112 A                  
  1.636   1.774   1.854   1.921   2.265   2.330   2.429   2.557
113 A   114 A   115 A   116 A   117 A   118 A   119 A   120 A                  
  2.938   4.241   4.252   4.456   4.456   4.472   4.491   4.496
121 A   122 A   123 A   124 A   125 A   126 A   127 A   128 A                  
  4.506   4.511   4.529   4.550   4.637   4.704   4.751   4.876
129 A   130 A   131 A   132 A   133 A   134 A   135 A   136 A                  
  6.505   6.518   6.540   6.550   6.564   6.584   7.529  14.704
137 A   138 A   139 A   140 A   141 A   142 A   143 A   144 A                  
 14.796  14.930  28.845  28.963  29.499  29.508  29.529  29.539
145 A   146 A   147 A   148 A   149 A   150 A   151 A   152 A                  
 29.553  29.576  29.846  29.850  29.862  29.881  29.887  29.891
153 A   154 A   155 A   156 A   157 A   158 A   159 A   160 A                  
 29.893  29.906  29.959  29.978  36.682 130.558 130.565 130.590
161 A   162 A   163 A   164 A   165 A   166 A   167 A   168 A                  
130.601 130.612 130.633 154.248 154.343 166.1501912.1651912.263
169 A   170 A   171 A   172 A   173 A   174 A   175 A   176 A                  

 Beta MOs, Restricted
 -- Occupied --                  
*******-1177.16 -180.91 -180.86 -169.72 -169.71 -169.71 -169.67
  1 A     2 A     3 A     4 A     5 A     6 A     7 A     8 A                  
-169.67 -169.67  -80.06  -37.96  -37.92  -33.15  -33.14  -33.14
  9 A    10 A    11 A    12 A    13 A    14 A    15 A    16 A                  
-33.104 -33.101 -33.101 -24.336 -24.334 -24.333 -24.327 -24.327
 17 A    18 A    19 A    20 A    21 A    22 A    23 A    24 A                  
-24.288 -24.287 -24.287 -24.284 -24.284 -15.635  -7.597  -7.278
 25 A    26 A    27 A    28 A    29 A    30 A    31 A    32 A                  
 -7.234  -5.514  -5.499  -5.498  -5.490  -5.488  -5.487  -5.465
 33 A    34 A    35 A    36 A    37 A    38 A    39 A    40 A                  
 -5.457  -5.457  -2.439  -2.432  -2.431  -2.413  -2.413  -2.388
 41 A    42 A    43 A    44 A    45 A    46 A    47 A    48 A                  
 -2.384  -2.384  -2.375  -2.375  -1.192  -0.896  -0.851  -0.693
 49 A    50 A    51 A    52 A    53 A    54 A    55 A    56 A                  
 -0.560  -0.539  -0.512  -0.398  -0.394  -0.383  -0.369  -0.365
 57 A    58 A    59 A    60 A    61 A    62 A    63 A    64 A                  
 -- Virtual --                   
  0.002   0.014   0.054   0.072   0.088   0.092   0.106   0.184
 65 A    66 A    67 A    68 A    69 A    70 A    71 A    72 A                  
  0.213   0.233   0.240   0.272   0.298   0.311   0.318   0.334
 73 A    74 A    75 A    76 A    77 A    78 A    79 A    80 A                  
  0.344   0.358   0.386   0.388   0.452   0.509   0.558   0.563
 81 A    82 A    83 A    84 A    85 A    86 A    87 A    88 A                  
  0.576   0.586   0.595   0.612   0.619   0.633   0.664   0.716
 89 A    90 A    91 A    92 A    93 A    94 A    95 A    96 A                  
  0.826   0.865   0.890   0.909   0.931   1.017   1.072   1.101
 97 A    98 A    99 A   100 A   101 A   102 A   103 A   104 A                  
  1.190   1.336   1.396   1.522   1.541   1.547   1.574   1.598
105 A   106 A   107 A   108 A   109 A   110 A   111 A   112 A                  
  1.636   1.774   1.854   1.921   2.265   2.330   2.429   2.557
113 A   114 A   115 A   116 A   117 A   118 A   119 A   120 A                  
  2.938   4.241   4.252   4.456   4.456   4.472   4.491   4.496
121 A   122 A   123 A   124 A   125 A   126 A   127 A   128 A                  
  4.506   4.511   4.529   4.550   4.637   4.704   4.751   4.876
129 A   130 A   131 A   132 A   133 A   134 A   135 A   136 A                  
  6.505   6.518   6.540   6.550   6.564   6.584   7.529  14.704
137 A   138 A   139 A   140 A   141 A   142 A   143 A   144 A                  
 14.796  14.930  28.845  28.963  29.499  29.508  29.529  29.539
145 A   146 A   147 A   148 A   149 A   150 A   151 A   152 A                  
 29.553  29.576  29.846  29.850  29.862  29.881  29.887  29.891
153 A   154 A   155 A   156 A   157 A   158 A   159 A   160 A                  
 29.893  29.906  29.959  29.978  36.682 130.558 130.565 130.590
161 A   162 A   163 A   164 A   165 A   166 A   167 A   168 A                  
130.601 130.612 130.633 154.248 154.343 166.1501912.1651912.263
169 A   170 A   171 A   172 A   173 A   174 A   175 A   176 A                  

 Occupation and symmetry of molecular orbitals

 Point group: C1 (1 irreducible representation).

                           A     All 
 -------------------------------------
 All molecular orbitals:
  - Alpha                  176   176 
  - Beta                   176   176 
 -------------------------------------
 Alpha orbitals:
  - Frozen occupied        42    42  
  - Active occupied        22    22  
  - Active virtual         112   112 
  - Frozen virtual         0     0   
 -------------------------------------
 Beta orbitals:
  - Frozen occupied        42    42  
  - Active occupied        22    22  
  - Active virtual         112   112 
  - Frozen virtual         0     0   
 -------------------------------------

 Import integrals:   CPU 0.00 s  wall 0.00 s

 Import integrals:   CPU 204.80 s  wall 36.12 s

 MP2 amplitudes:   CPU 0.23 s  wall 0.14 s

Running a double precision version
           CCSD T amplitudes will be solved using DIIS.

           Start     Size      MaxIter   EConv     TConv     
           3         7         100       1.00e-07  1.00e-05  
 ------------------------------------------------------------------------------
           Energy (a.u.)   Ediff      Tdiff       Comment
 ------------------------------------------------------------------------------
         -1.4229509e+04                           
     1   -1.4229488e+04   2.10e-02   8.16e-01     
     2   -1.4229514e+04   2.57e-02   1.20e-01     
     3   -1.4229511e+04   2.56e-03   5.43e-02     
     4   -1.4229514e+04   2.78e-03   2.24e-02     Switched to DIIS steps.
     5   -1.4229515e+04   1.03e-03   1.32e-02     
     6   -1.4229515e+04   8.33e-05   3.28e-03     
     7   -1.4229515e+04   2.29e-05   1.96e-03     
     8   -1.4229515e+04   1.19e-05   5.68e-04     
     9   -1.4229515e+04   2.19e-06   3.08e-04     
    10   -1.4229515e+04   5.56e-07   7.97e-05     
    11   -1.4229515e+04   5.42e-09   2.94e-05     
    12   -1.4229515e+04   7.18e-08   1.38e-05     
    13   -1.4229515e+04   2.68e-08   4.88e-06     
 ------------------------------------------------------------------------------
         -1.4229515e+04                           CCSD T converged.

End of double precision
 SCF energy                 = -14228.79866123
 MP2 energy                 = -14229.50924758
 CCSD correlation energy     =     -0.71664045
 CCSD total energy           = -14229.51530167

 CCSD  T1^2 = 0.0203  T2^2 = 0.2958  Leading amplitudes:

 Amplitude    Orbitals with energies
 -0.0449       61 (A) A                  ->    65 (A) A                   
              -0.3945                          0.0024                     
 -0.0449       61 (A) B                  ->    65 (A) B                   
              -0.3945                          0.0024                     
 -0.0263       60 (A) A                  ->    66 (A) A                   
              -0.3976                          0.0142                     
 -0.0263       60 (A) B                  ->    66 (A) B                   
              -0.3976                          0.0142                     

 Amplitude    Orbitals with energies
 -0.0729       59 (A) A      59 (A) B    ->    65 (A) A      65 (A) B     
              -0.5116       -0.5116            0.0024        0.0024       
  0.0729       59 (A) A      59 (A) B    ->    65 (A) B      65 (A) A     
              -0.5116       -0.5116            0.0024        0.0024       
  0.0729       59 (A) B      59 (A) A    ->    65 (A) A      65 (A) B     
              -0.5116       -0.5116            0.0024        0.0024       
 -0.0729       59 (A) B      59 (A) A    ->    65 (A) B      65 (A) A     
              -0.5116       -0.5116            0.0024        0.0024       

 Computing CCSD intemediates for later calculations in double precision
 Finished.

Running a double precision version
           CCSD Lambda amplitudes will be solved using DIIS.
           Start     Size      MaxIter   EConv     LConv     
           3         7         100       1.00e-07  1.00e-05  
 ------------------------------------------------------------------------------
            Enorm      Ldiff       Comment
 ------------------------------------------------------------------------------
     1     6.10e-02   4.40e-02     
     2     1.81e-02   6.73e-03     
     3     7.99e-03   1.79e-03     
     4     4.74e-03   1.48e-03     Switched to DIIS steps.
     5     1.54e-03   8.96e-04     
     6     7.93e-04   2.65e-04     
     7     2.76e-04   9.11e-05     
     8     1.24e-04   9.22e-06     
     9     4.53e-05   2.12e-07     
    10     2.08e-05   9.18e-08     
    11     1.05e-05   6.44e-08     
    12     5.31e-06   8.77e-08     
    13     2.58e-06   2.84e-07     
    14     1.14e-06   1.14e-07     
    15     5.65e-07   1.05e-07     
    16     2.73e-07   4.87e-08     
    17     1.41e-07   1.97e-08     
    18     6.74e-08   8.49e-09     
 ------------------------------------------------------------------------------
                                   CCSD Lambda converged.

 Computing density matrices in double precision...
           Orbital response amplitudes will be solved using DIIS.
           Start     Size      MaxIter   EConv     LConv     
           3         7         100       1.00e-06  1.00e-06  
 ------------------------------------------------------------------------------
            Enorm      Ldiff       Comment
 ------------------------------------------------------------------------------
     1     9.73e-02   1.45e-02     
     2     6.51e-02   1.59e-02     
     3     6.94e-02   1.98e-02     
     4     5.85e-03   2.49e-02     Switched to DIIS steps.
     5     2.97e-03   1.34e-04     
     6     1.21e-03   3.84e-04     
     7     1.02e-03   2.90e-04     
     8     1.73e-04   2.59e-04     
     9     6.87e-05   2.29e-05     
    10     1.88e-05   9.96e-06     
    11     7.32e-06   3.72e-08     
    12     1.80e-06   5.66e-07     
    13     1.07e-06   1.04e-07     
    14     2.98e-07   1.16e-07     
 ------------------------------------------------------------------------------
                                   Orbital response converged.

 Computing density matrices... Done.
 CCSD calculation:   CPU 5678.48 s  wall 970.60 s

 Transferring MO TPDM to AO TPDM
 Transferring g2_o1o1o1o1
 Transferring g2_o1o1o1v1
 Transferring g2_o1o1v1v1
 Transferring g2_o1v1o1v1
 Transferring g2_o1v1v1v1
 Transferring g2_v1v1v1v1
 Adding separable TPDM
 Computing TPDM gradient
 --------------------------------------------------------
 2e gradient
  Atom          X               Y               Z
 --------------------------------------------------------
    1        -74.602635       33.626491        0.013863  
    2        -11.684202      -44.993909       -0.033334  
    3         11.135037      -21.045948        0.015186  
    4         75.151800       32.413367        0.004285  
 --------------------------------------------------------
 --------------------------------------------------------
 Final gradient
  Atom          X               Y               Z
 --------------------------------------------------------
    1        -74.602635       33.626491        0.013863  
    2        -11.684202      -44.993909       -0.033334  
    3         11.135037      -21.045948        0.015186  
    4         75.151800       32.413367        0.004285  
 --------------------------------------------------------
 Analytic gradient from two-electron contribution:   CPU 810.18 s  wall 154.69 s

 Total ccman2 time:   CPU 6701.34 s  wall 1163.36 s


 --------------------------------------------------------------

                    Orbital Energies (a.u.)
 --------------------------------------------------------------

 Alpha MOs
 -- Occupied --
*****************-180.9083-180.8629-169.7153-169.7139-169.7138-169.6693
********-169.6686 -80.0597 -37.9619 -37.9168 -33.1514 -33.1450 -33.1447
-33.1041 -33.1013 -33.1009 -24.3356 -24.3335 -24.3333 -24.3273 -24.3273
-24.2881 -24.2873 -24.2869 -24.2844 -24.2844 -15.6350  -7.5973  -7.2783
 -7.2337  -5.5143  -5.4990  -5.4984  -5.4895  -5.4881  -5.4873  -5.4652
 -5.4573  -5.4565  -2.4388  -2.4316  -2.4309  -2.4133  -2.4133  -2.3878
 -2.3845  -2.3836  -2.3750  -2.3750  -1.1921  -0.8963  -0.8510  -0.6928
 -0.5597  -0.5392  -0.5116  -0.3976  -0.3945  -0.3828  -0.3691  -0.3652
 -- Virtual --
  0.0024   0.0142   0.0544   0.0724   0.0881   0.0923   0.1057   0.1844
  0.2133   0.2332   0.2397   0.2720   0.2976   0.3110   0.3175   0.3342
  0.3440   0.3578   0.3858   0.3882   0.4523   0.5088   0.5584   0.5626
  0.5757   0.5860   0.5951   0.6119   0.6195   0.6329   0.6635   0.7161
  0.8262   0.8652   0.8900   0.9088   0.9310   1.0171   1.0719   1.1015
  1.1903   1.3359   1.3955   1.5215   1.5409   1.5475   1.5741   1.5975
  1.6358   1.7742   1.8543   1.9206   2.2646   2.3303   2.4295   2.5570
  2.9376   4.2405   4.2524   4.4558   4.4565   4.4715   4.4914   4.4958
  4.5060   4.5109   4.5294   4.5501   4.6366   4.7043   4.7505   4.8764
  6.5054   6.5177   6.5401   6.5497   6.5637   6.5842   7.5287  14.7043
 14.7958  14.9296  28.8452  28.9628  29.4991  29.5083  29.5289  29.5392
 29.5535  29.5756  29.8462  29.8503  29.8617  29.8806  29.8874  29.8914
 29.8933  29.9058  29.9595  29.9783  36.6823 130.5581 130.5653 130.5899
130.6007 130.6119 130.6325 154.2485 154.3427 166.15051912.16511912.2631
 --------------------------------------------------------------

          Ground-State Mulliken Net Atomic Charges

     Atom                 Charge (a.u.)
  ----------------------------------------
      1 I                    -0.265703
      2 P                     0.365293
      3 N                    -0.320514
      4 I                     0.220924
  ----------------------------------------
  Sum of atomic charges =     0.000000

 -----------------------------------------------------------------
                    Cartesian Multipole Moments
 -----------------------------------------------------------------
    Charge (ESU x 10^10)
                -0.0000
    Dipole Moment (Debye)
         X      -0.6966      Y       0.1731      Z       0.0016
       Tot       0.7178
    Quadrupole Moments (Debye-Ang)
        XX     -77.0680     XY       5.1055     YY     -74.0999
        XZ      -0.0006     YZ       0.0029     ZZ     -76.0018
    Octopole Moments (Debye-Ang^2)
       XXX     -19.8565    XXY     -23.9055    XYY       1.3397
       YYY     -35.8569    XXZ      -0.0150    XYZ       0.0037
       YYZ      -0.0107    XZZ      -2.0118    YZZ      -7.9925
       ZZZ      -0.0341
    Hexadecapole Moments (Debye-Ang^3)
      XXXX   -1620.2265   XXXY      14.7032   XXYY    -325.9147
      XYYY      10.0701   YYYY    -433.1195   XXXZ      -0.0370
      XXYZ      -0.0165   XYYZ      -0.0116   YYYZ      -0.0609
      XXZZ    -295.4198   XYZZ      -0.0366   YYZZ     -87.6515
      XZZZ      -0.0225   YZZZ      -0.0580   ZZZZ    -107.4738
 -----------------------------------------------------------------
 DrvMan completing analytic gradient of the correlated energy
 Correlated dipole moment
            1
    1  -0.2740524
    2   0.0680982
    3   0.0006153
 Energy read as -14229.515301675
 Full Analytical Gradient: (in a.u., or Hartree/Bohr)
             1             2             3             4
    1    0.00004884   -0.00008547    0.00001719    0.00001944
    2   -0.00005768    0.00008457   -0.00011643    0.00008955
    3   -0.00001051    0.00003409   -0.00004122    0.00001763
 Gradient time:  CPU 0.74 s  wall 0.76 s
 ----------------------------------------------------------------
             Standard Nuclear Orientation (Angstroms)
    I     Atom           X                Y                Z
 ----------------------------------------------------------------
    1      I       2.0415317731    -0.3652144924     0.0000000000
    2      P       0.5794339320     1.7195797042    -0.0000000000
    3      N      -0.9296232536     1.3844970084    -0.0000000000
    4      I      -2.0826100034    -0.3043171043     0.0000000000
 ----------------------------------------------------------------
 Nuclear Repulsion Energy =   840.2972797989 hartrees
 There are       64 alpha and       64 beta electrons

                       Distance Matrix (Angstroms)
             I (  1)   P (  2)   N (  3)
   P (  2)  2.546389
   N (  3)  3.448080  1.545812
   I (  4)  4.124591  3.344045  2.044865

 Requested basis set is 6-311++G(d,p)
 There are 67 shells and 176 basis functions
 A cutoff of  1.0D-14 yielded   1725 shell pairs
 There are     12680 function pairs (     14460 Cartesian)
 Smallest overlap matrix eigenvalue = 2.39E-03
 Guess MOs from SCF MO coefficient file

 -----------------------------------------------------------------------
  General SCF calculation program by
  Eric Jon Sundstrom, Paul Horn, Yuezhi Mao, Dmitri Zuev, Alec White,
  David Stuck, Shaama M.S., Shane Yost, Joonho Lee, David Small,
  Daniel Levine, Susi Lehtola, Hugh Burton, Evgeny Epifanovsky
 -----------------------------------------------------------------------
 Hartree-Fock
 using 6 threads for integral computing
 -------------------------------------------------------
 OpenMP Integral computing Module                
 Release: version 2.0, May 2017, Q-Chem Inc. Pleasanton 
 -------------------------------------------------------
 A restricted SCF calculation will be
 performed using DIIS
 SCF converges when DIIS error is below 1.0e-08
 ---------------------------------------
  Cycle       Energy         DIIS error
 ---------------------------------------
    1  -14228.7987186821      1.26e-05  
    2  -14228.7987194581      4.70e-06  
    3  -14228.7987195494      3.23e-06  
    4  -14228.7987195997      8.36e-07  
    5  -14228.7987196071      2.74e-07  
    6  -14228.7987196087      1.29e-07  
    7  -14228.7987196088      5.65e-08  
    8  -14228.7987196090      2.52e-08  
    9  -14228.7987196089      8.35e-09  Convergence criterion met
 ---------------------------------------
 SCF time:   CPU 12.95s  wall 2.00s 
 SCF   energy in the final basis set =   -14228.7987196089
 Total energy in the final basis set =   -14228.7987196089


 ------------------------------------------------------------------------------

   CCMAN2: suite of methods based on coupled cluster
           and equation of motion theories.

   Components:
   * libvmm-1.3-trunk
     by Evgeny Epifanovsky, Ilya Kaliman.
   * libtensor-2.5-trunk
     by Evgeny Epifanovsky, Michael Wormit, Dmitry Zuev, Sam Manzer, 
        Ilya Kaliman.
   * libcc-2.5-trunk
     by Evgeny Epifanovsky, Arik Landau, Tomasz Kus, Kirill Khistyaev, 
        Dmitry Zuev, Prashant Manohar, Xintian Feng, Anna Krylov, 
        Matthew Goldey, Alec White, Thomas Jagau, Kaushik Nanda, 
        Anastasia Gunina, Alexander Kunitsa, Joonho Lee.

   CCMAN original authors:
   Anna I. Krylov, C. David Sherrill, Steven R. Gwaltney,
   Edward F. C. Byrd (2000)
   Sergey V. Levchenko, Lyudmila V. Slipchenko, Tao Wang,
   Ana-Maria C. Cristian (2003)
   Piotr A. Pieniazek, C. Melania Oana, Evgeny Epifanovsky (2007)
   Prashant Manohar (2009)

 ------------------------------------------------------------------------------


 Allocating and initializing 30808MB of RAM...
 Calculation will run on 6 cores.


 Alpha MOs, Restricted
 -- Occupied --                  
*******-1177.16 -180.91 -180.86 -169.72 -169.71 -169.71 -169.67
  1 A     2 A     3 A     4 A     5 A     6 A     7 A     8 A                  
-169.67 -169.67  -80.06  -37.96  -37.92  -33.15  -33.15  -33.14
  9 A    10 A    11 A    12 A    13 A    14 A    15 A    16 A                  
-33.104 -33.101 -33.101 -24.336 -24.334 -24.333 -24.327 -24.327
 17 A    18 A    19 A    20 A    21 A    22 A    23 A    24 A                  
-24.288 -24.287 -24.287 -24.284 -24.284 -15.635  -7.597  -7.278
 25 A    26 A    27 A    28 A    29 A    30 A    31 A    32 A                  
 -7.234  -5.514  -5.499  -5.498  -5.489  -5.488  -5.487  -5.465
 33 A    34 A    35 A    36 A    37 A    38 A    39 A    40 A                  
 -5.457  -5.456  -2.439  -2.432  -2.431  -2.413  -2.413  -2.388
 41 A    42 A    43 A    44 A    45 A    46 A    47 A    48 A                  
 -2.384  -2.383  -2.375  -2.375  -1.192  -0.896  -0.851  -0.693
 49 A    50 A    51 A    52 A    53 A    54 A    55 A    56 A                  
 -0.560  -0.539  -0.512  -0.398  -0.394  -0.383  -0.369  -0.365
 57 A    58 A    59 A    60 A    61 A    62 A    63 A    64 A                  
 -- Virtual --                   
  0.003   0.014   0.054   0.072   0.088   0.092   0.106   0.184
 65 A    66 A    67 A    68 A    69 A    70 A    71 A    72 A                  
  0.213   0.233   0.240   0.272   0.298   0.311   0.317   0.334
 73 A    74 A    75 A    76 A    77 A    78 A    79 A    80 A                  
  0.344   0.358   0.386   0.388   0.452   0.509   0.558   0.563
 81 A    82 A    83 A    84 A    85 A    86 A    87 A    88 A                  
  0.576   0.586   0.595   0.612   0.619   0.633   0.664   0.716
 89 A    90 A    91 A    92 A    93 A    94 A    95 A    96 A                  
  0.826   0.865   0.890   0.909   0.931   1.017   1.072   1.101
 97 A    98 A    99 A   100 A   101 A   102 A   103 A   104 A                  
  1.190   1.337   1.396   1.521   1.541   1.548   1.574   1.598
105 A   106 A   107 A   108 A   109 A   110 A   111 A   112 A                  
  1.636   1.774   1.854   1.921   2.264   2.330   2.430   2.557
113 A   114 A   115 A   116 A   117 A   118 A   119 A   120 A                  
  2.939   4.241   4.252   4.456   4.457   4.472   4.492   4.496
121 A   122 A   123 A   124 A   125 A   126 A   127 A   128 A                  
  4.506   4.511   4.530   4.550   4.637   4.704   4.751   4.876
129 A   130 A   131 A   132 A   133 A   134 A   135 A   136 A                  
  6.505   6.518   6.540   6.550   6.564   6.584   7.529  14.704
137 A   138 A   139 A   140 A   141 A   142 A   143 A   144 A                  
 14.796  14.931  28.845  28.963  29.499  29.508  29.529  29.539
145 A   146 A   147 A   148 A   149 A   150 A   151 A   152 A                  
 29.554  29.576  29.846  29.850  29.862  29.881  29.887  29.891
153 A   154 A   155 A   156 A   157 A   158 A   159 A   160 A                  
 29.893  29.906  29.960  29.978  36.683 130.558 130.565 130.590
161 A   162 A   163 A   164 A   165 A   166 A   167 A   168 A                  
130.601 130.612 130.633 154.249 154.343 166.1511912.1651912.263
169 A   170 A   171 A   172 A   173 A   174 A   175 A   176 A                  

 Beta MOs, Restricted
 -- Occupied --                  
*******-1177.16 -180.91 -180.86 -169.72 -169.71 -169.71 -169.67
  1 A     2 A     3 A     4 A     5 A     6 A     7 A     8 A                  
-169.67 -169.67  -80.06  -37.96  -37.92  -33.15  -33.15  -33.14
  9 A    10 A    11 A    12 A    13 A    14 A    15 A    16 A                  
-33.104 -33.101 -33.101 -24.336 -24.334 -24.333 -24.327 -24.327
 17 A    18 A    19 A    20 A    21 A    22 A    23 A    24 A                  
-24.288 -24.287 -24.287 -24.284 -24.284 -15.635  -7.597  -7.278
 25 A    26 A    27 A    28 A    29 A    30 A    31 A    32 A                  
 -7.234  -5.514  -5.499  -5.498  -5.489  -5.488  -5.487  -5.465
 33 A    34 A    35 A    36 A    37 A    38 A    39 A    40 A                  
 -5.457  -5.456  -2.439  -2.432  -2.431  -2.413  -2.413  -2.388
 41 A    42 A    43 A    44 A    45 A    46 A    47 A    48 A                  
 -2.384  -2.383  -2.375  -2.375  -1.192  -0.896  -0.851  -0.693
 49 A    50 A    51 A    52 A    53 A    54 A    55 A    56 A                  
 -0.560  -0.539  -0.512  -0.398  -0.394  -0.383  -0.369  -0.365
 57 A    58 A    59 A    60 A    61 A    62 A    63 A    64 A                  
 -- Virtual --                   
  0.003   0.014   0.054   0.072   0.088   0.092   0.106   0.184
 65 A    66 A    67 A    68 A    69 A    70 A    71 A    72 A                  
  0.213   0.233   0.240   0.272   0.298   0.311   0.317   0.334
 73 A    74 A    75 A    76 A    77 A    78 A    79 A    80 A                  
  0.344   0.358   0.386   0.388   0.452   0.509   0.558   0.563
 81 A    82 A    83 A    84 A    85 A    86 A    87 A    88 A                  
  0.576   0.586   0.595   0.612   0.619   0.633   0.664   0.716
 89 A    90 A    91 A    92 A    93 A    94 A    95 A    96 A                  
  0.826   0.865   0.890   0.909   0.931   1.017   1.072   1.101
 97 A    98 A    99 A   100 A   101 A   102 A   103 A   104 A                  
  1.190   1.337   1.396   1.521   1.541   1.548   1.574   1.598
105 A   106 A   107 A   108 A   109 A   110 A   111 A   112 A                  
  1.636   1.774   1.854   1.921   2.264   2.330   2.430   2.557
113 A   114 A   115 A   116 A   117 A   118 A   119 A   120 A                  
  2.939   4.241   4.252   4.456   4.457   4.472   4.492   4.496
121 A   122 A   123 A   124 A   125 A   126 A   127 A   128 A                  
  4.506   4.511   4.530   4.550   4.637   4.704   4.751   4.876
129 A   130 A   131 A   132 A   133 A   134 A   135 A   136 A                  
  6.505   6.518   6.540   6.550   6.564   6.584   7.529  14.704
137 A   138 A   139 A   140 A   141 A   142 A   143 A   144 A                  
 14.796  14.931  28.845  28.963  29.499  29.508  29.529  29.539
145 A   146 A   147 A   148 A   149 A   150 A   151 A   152 A                  
 29.554  29.576  29.846  29.850  29.862  29.881  29.887  29.891
153 A   154 A   155 A   156 A   157 A   158 A   159 A   160 A                  
 29.893  29.906  29.960  29.978  36.683 130.558 130.565 130.590
161 A   162 A   163 A   164 A   165 A   166 A   167 A   168 A                  
130.601 130.612 130.633 154.249 154.343 166.1511912.1651912.263
169 A   170 A   171 A   172 A   173 A   174 A   175 A   176 A                  

 Occupation and symmetry of molecular orbitals

 Point group: C1 (1 irreducible representation).

                           A     All 
 -------------------------------------
 All molecular orbitals:
  - Alpha                  176   176 
  - Beta                   176   176 
 -------------------------------------
 Alpha orbitals:
  - Frozen occupied        42    42  
  - Active occupied        22    22  
  - Active virtual         112   112 
  - Frozen virtual         0     0   
 -------------------------------------
 Beta orbitals:
  - Frozen occupied        42    42  
  - Active occupied        22    22  
  - Active virtual         112   112 
  - Frozen virtual         0     0   
 -------------------------------------

 Import integrals:   CPU 0.00 s  wall 0.00 s

 Import integrals:   CPU 208.34 s  wall 36.87 s

 MP2 amplitudes:   CPU 0.23 s  wall 0.13 s

Running a double precision version
           CCSD T amplitudes will be solved using DIIS.

           Start     Size      MaxIter   EConv     TConv     
           3         7         100       1.00e-07  1.00e-05  
 ------------------------------------------------------------------------------
           Energy (a.u.)   Ediff      Tdiff       Comment
 ------------------------------------------------------------------------------
         -1.4229509e+04                           
     1   -1.4229488e+04   2.09e-02   8.16e-01     
     2   -1.4229514e+04   2.56e-02   1.20e-01     
     3   -1.4229511e+04   2.55e-03   5.42e-02     
     4   -1.4229514e+04   2.78e-03   2.23e-02     Switched to DIIS steps.
     5   -1.4229515e+04   1.03e-03   1.32e-02     
     6   -1.4229515e+04   8.31e-05   3.27e-03     
     7   -1.4229515e+04   2.30e-05   1.96e-03     
     8   -1.4229515e+04   1.19e-05   5.69e-04     
     9   -1.4229515e+04   2.18e-06   3.07e-04     
    10   -1.4229515e+04   5.52e-07   7.95e-05     
    11   -1.4229515e+04   1.54e-09   2.93e-05     
    12   -1.4229515e+04   7.13e-08   1.37e-05     
    13   -1.4229515e+04   2.66e-08   4.87e-06     
 ------------------------------------------------------------------------------
         -1.4229515e+04                           CCSD T converged.

End of double precision
 SCF energy                 = -14228.79871961
 MP2 energy                 = -14229.50922289
 CCSD correlation energy     =     -0.71658113
 CCSD total energy           = -14229.51530074

 CCSD  T1^2 = 0.0203  T2^2 = 0.2957  Leading amplitudes:

 Amplitude    Orbitals with energies
  0.0449       61 (A) A                  ->    65 (A) A                   
              -0.3945                          0.0025                     
  0.0449       61 (A) B                  ->    65 (A) B                   
              -0.3945                          0.0025                     
  0.0264       60 (A) A                  ->    66 (A) A                   
              -0.3976                          0.0141                     
  0.0264       60 (A) B                  ->    66 (A) B                   
              -0.3976                          0.0141                     

 Amplitude    Orbitals with energies
 -0.0728       59 (A) A      59 (A) B    ->    65 (A) A      65 (A) B     
              -0.5117       -0.5117            0.0025        0.0025       
  0.0728       59 (A) A      59 (A) B    ->    65 (A) B      65 (A) A     
              -0.5117       -0.5117            0.0025        0.0025       
  0.0728       59 (A) B      59 (A) A    ->    65 (A) A      65 (A) B     
              -0.5117       -0.5117            0.0025        0.0025       
 -0.0728       59 (A) B      59 (A) A    ->    65 (A) B      65 (A) A     
              -0.5117       -0.5117            0.0025        0.0025       

 Computing CCSD intemediates for later calculations in double precision
 Finished.

Running a double precision version
           CCSD Lambda amplitudes will be solved using DIIS.
           Start     Size      MaxIter   EConv     LConv     
           3         7         100       1.00e-07  1.00e-05  
 ------------------------------------------------------------------------------
            Enorm      Ldiff       Comment
 ------------------------------------------------------------------------------
     1     6.09e-02   4.40e-02     
     2     1.81e-02   6.72e-03     
     3     7.97e-03   1.79e-03     
     4     4.73e-03   1.48e-03     Switched to DIIS steps.
     5     1.54e-03   8.94e-04     
     6     7.92e-04   2.64e-04     
     7     2.75e-04   9.09e-05     
     8     1.24e-04   9.23e-06     
     9     4.51e-05   2.30e-07     
    10     2.08e-05   8.02e-08     
    11     1.05e-05   6.79e-08     
    12     5.30e-06   8.75e-08     
    13     2.57e-06   2.83e-07     
    14     1.13e-06   1.14e-07     
    15     5.64e-07   1.05e-07     
    16     2.73e-07   4.83e-08     
    17     1.40e-07   1.97e-08     
    18     6.73e-08   8.47e-09     
 ------------------------------------------------------------------------------
                                   CCSD Lambda converged.

 Computing density matrices in double precision...
           Orbital response amplitudes will be solved using DIIS.
           Start     Size      MaxIter   EConv     LConv     
           3         7         100       1.00e-06  1.00e-06  
 ------------------------------------------------------------------------------
            Enorm      Ldiff       Comment
 ------------------------------------------------------------------------------
     1     9.72e-02   1.46e-02     
     2     6.50e-02   1.59e-02     
     3     6.92e-02   1.97e-02     
     4     5.85e-03   2.47e-02     Switched to DIIS steps.
     5     2.99e-03   1.20e-04     
     6     1.20e-03   3.89e-04     
     7     1.01e-03   2.91e-04     
     8     1.73e-04   2.58e-04     
     9     6.82e-05   2.28e-05     
    10     1.87e-05   9.90e-06     
    11     7.27e-06   3.34e-08     
    12     1.79e-06   5.63e-07     
    13     1.07e-06   1.00e-07     
    14     2.96e-07   1.12e-07     
 ------------------------------------------------------------------------------
                                   Orbital response converged.

 Computing density matrices... Done.
 CCSD calculation:   CPU 5677.64 s  wall 970.14 s

 Transferring MO TPDM to AO TPDM
 Transferring g2_o1o1o1o1
 Transferring g2_o1o1o1v1
 Transferring g2_o1o1v1v1
 Transferring g2_o1v1o1v1
 Transferring g2_o1v1v1v1
 Transferring g2_v1v1v1v1
 Adding separable TPDM
 Computing TPDM gradient
 --------------------------------------------------------
 2e gradient
  Atom          X               Y               Z
 --------------------------------------------------------
    1        -74.602003       33.626154        0.000003  
    2        -11.701008      -44.999318        0.000002  
    3         11.144819      -21.030256       -0.000006  
    4         75.158192       32.403420        0.000002  
 --------------------------------------------------------
 --------------------------------------------------------
 Final gradient
  Atom          X               Y               Z
 --------------------------------------------------------
    1        -74.602003       33.626154        0.000003  
    2        -11.701008      -44.999318        0.000002  
    3         11.144819      -21.030256       -0.000006  
    4         75.158192       32.403420        0.000002  
 --------------------------------------------------------
 Analytic gradient from two-electron contribution:   CPU 810.60 s  wall 159.72 s

 Total ccman2 time:   CPU 6704.72 s  wall 1168.74 s


 --------------------------------------------------------------

                    Orbital Energies (a.u.)
 --------------------------------------------------------------

 Alpha MOs
 -- Occupied --
*****************-180.9084-180.8628-169.7153-169.7139-169.7139-169.6692
********-169.6685 -80.0596 -37.9620 -37.9167 -33.1514 -33.1451 -33.1448
-33.1040 -33.1012 -33.1009 -24.3357 -24.3336 -24.3334 -24.3274 -24.3274
-24.2880 -24.2872 -24.2868 -24.2843 -24.2843 -15.6349  -7.5972  -7.2784
 -7.2336  -5.5144  -5.4990  -5.4984  -5.4894  -5.4880  -5.4872  -5.4651
 -5.4572  -5.4564  -2.4389  -2.4316  -2.4310  -2.4133  -2.4133  -2.3877
 -2.3844  -2.3835  -2.3749  -2.3749  -1.1923  -0.8963  -0.8510  -0.6927
 -0.5597  -0.5393  -0.5117  -0.3976  -0.3945  -0.3828  -0.3692  -0.3652
 -- Virtual --
  0.0025   0.0141   0.0544   0.0724   0.0881   0.0923   0.1057   0.1844
  0.2133   0.2331   0.2397   0.2720   0.2976   0.3110   0.3175   0.3342
  0.3440   0.3578   0.3858   0.3882   0.4524   0.5089   0.5584   0.5626
  0.5757   0.5861   0.5952   0.6118   0.6194   0.6329   0.6635   0.7161
  0.8264   0.8653   0.8902   0.9089   0.9310   1.0169   1.0717   1.1015
  1.1903   1.3368   1.3959   1.5215   1.5409   1.5475   1.5742   1.5976
  1.6359   1.7743   1.8542   1.9206   2.2645   2.3302   2.4300   2.5571
  2.9386   4.2406   4.2524   4.4558   4.4566   4.4722   4.4915   4.4958
  4.5062   4.5109   4.5295   4.5502   4.6367   4.7044   4.7505   4.8762
  6.5054   6.5176   6.5402   6.5496   6.5636   6.5843   7.5293  14.7044
 14.7960  14.9306  28.8452  28.9627  29.4991  29.5082  29.5288  29.5393
 29.5536  29.5757  29.8461  29.8502  29.8616  29.8805  29.8875  29.8915
 29.8934  29.9059  29.9595  29.9783  36.6826 130.5580 130.5652 130.5899
130.6008 130.6120 130.6326 154.2485 154.3426 166.15131912.16511912.2630
 --------------------------------------------------------------

          Ground-State Mulliken Net Atomic Charges

     Atom                 Charge (a.u.)
  ----------------------------------------
      1 I                    -0.266027
      2 P                     0.365407
      3 N                    -0.320321
      4 I                     0.220941
  ----------------------------------------
  Sum of atomic charges =     0.000000

 -----------------------------------------------------------------
                    Cartesian Multipole Moments
 -----------------------------------------------------------------
    Charge (ESU x 10^10)
                 0.0000
    Dipole Moment (Debye)
         X      -0.7020      Y       0.1753      Z      -0.0000
       Tot       0.7235
    Quadrupole Moments (Debye-Ang)
        XX     -77.0684     XY       5.1076     YY     -74.0944
        XZ      -0.0000     YZ      -0.0000     ZZ     -75.9999
    Octopole Moments (Debye-Ang^2)
       XXX     -19.9253    XXY     -23.8987    XYY       1.3226
       YYY     -35.8357    XXZ       0.0000    XYZ       0.0000
       YYZ       0.0000    XZZ      -2.0194    YZZ      -7.9857
       ZZZ      -0.0000
    Hexadecapole Moments (Debye-Ang^3)
      XXXX   -1620.1802   XXXY      14.7143   XXYY    -325.8963
      XYYY      10.0403   YYYY    -433.0674   XXXZ      -0.0000
      XXYZ      -0.0000   XYYZ      -0.0000   YYYZ       0.0000
      XXZZ    -295.4149   XYZZ      -0.0411   YYZZ     -87.6382
      XZZZ      -0.0000   YZZZ      -0.0000   ZZZZ    -107.4689
 -----------------------------------------------------------------
 DrvMan completing analytic gradient of the correlated energy
 Correlated dipole moment
            1
    1  -0.2761881
    2   0.0689502
    3  -0.0000000
 Energy read as -14229.515300743
 Full Analytical Gradient: (in a.u., or Hartree/Bohr)
             1             2             3             4
    1    0.00000511   -0.00091358    0.00098930   -0.00008083
    2   -0.00002385   -0.00012526    0.00021975   -0.00007064
    3   -0.00000001    0.00000001    0.00000002   -0.00000001
 Gradient time:  CPU 0.78 s  wall 0.79 s
 ----------------------------------------------------------------
             Standard Nuclear Orientation (Angstroms)
    I     Atom           X                Y                Z
 ----------------------------------------------------------------
    1      I       2.0415317731    -0.3652144924     0.0000000000
    2      P       0.5794339320     1.7195797042    -0.0000000000
    3      N      -0.9316232536     1.3844970084    -0.0000000000
    4      I      -2.0826100034    -0.3043171043     0.0000000000
 ----------------------------------------------------------------
 Nuclear Repulsion Energy =   840.2764338942 hartrees
 There are       64 alpha and       64 beta electrons

                       Distance Matrix (Angstroms)
             I (  1)   P (  2)   N (  3)
   P (  2)  2.546389
   N (  3)  3.449803  1.547764
   I (  4)  4.124591  3.344045  2.043738

 Requested basis set is 6-311++G(d,p)
 There are 67 shells and 176 basis functions
 A cutoff of  1.0D-14 yielded   1725 shell pairs
 There are     12680 function pairs (     14460 Cartesian)
 Smallest overlap matrix eigenvalue = 2.39E-03
 Guess MOs from SCF MO coefficient file

 -----------------------------------------------------------------------
  General SCF calculation program by
  Eric Jon Sundstrom, Paul Horn, Yuezhi Mao, Dmitri Zuev, Alec White,
  David Stuck, Shaama M.S., Shane Yost, Joonho Lee, David Small,
  Daniel Levine, Susi Lehtola, Hugh Burton, Evgeny Epifanovsky
 -----------------------------------------------------------------------
 Hartree-Fock
 using 6 threads for integral computing
 -------------------------------------------------------
 OpenMP Integral computing Module                
 Release: version 2.0, May 2017, Q-Chem Inc. Pleasanton 
 -------------------------------------------------------
 A restricted SCF calculation will be
 performed using DIIS
 SCF converges when DIIS error is below 1.0e-08
 ---------------------------------------
  Cycle       Energy         DIIS error
 ---------------------------------------
    1  -14228.7985986085      2.18e-05  
    2  -14228.7986006385      8.71e-06  
    3  -14228.7986008947      5.54e-06  
    4  -14228.7986010383      1.39e-06  
    5  -14228.7986010573      4.59e-07  
    6  -14228.7986010618      2.27e-07  
    7  -14228.7986010627      1.01e-07  
    8  -14228.7986010630      4.61e-08  
    9  -14228.7986010632      1.51e-08  
   10  -14228.7986010632      5.42e-09  Convergence criterion met
 ---------------------------------------
 SCF time:   CPU 14.27s  wall 2.00s 
 SCF   energy in the final basis set =   -14228.7986010632
 Total energy in the final basis set =   -14228.7986010632


 ------------------------------------------------------------------------------

   CCMAN2: suite of methods based on coupled cluster
           and equation of motion theories.

   Components:
   * libvmm-1.3-trunk
     by Evgeny Epifanovsky, Ilya Kaliman.
   * libtensor-2.5-trunk
     by Evgeny Epifanovsky, Michael Wormit, Dmitry Zuev, Sam Manzer, 
        Ilya Kaliman.
   * libcc-2.5-trunk
     by Evgeny Epifanovsky, Arik Landau, Tomasz Kus, Kirill Khistyaev, 
        Dmitry Zuev, Prashant Manohar, Xintian Feng, Anna Krylov, 
        Matthew Goldey, Alec White, Thomas Jagau, Kaushik Nanda, 
        Anastasia Gunina, Alexander Kunitsa, Joonho Lee.

   CCMAN original authors:
   Anna I. Krylov, C. David Sherrill, Steven R. Gwaltney,
   Edward F. C. Byrd (2000)
   Sergey V. Levchenko, Lyudmila V. Slipchenko, Tao Wang,
   Ana-Maria C. Cristian (2003)
   Piotr A. Pieniazek, C. Melania Oana, Evgeny Epifanovsky (2007)
   Prashant Manohar (2009)

 ------------------------------------------------------------------------------


 Allocating and initializing 30808MB of RAM...
 Calculation will run on 6 cores.


 Alpha MOs, Restricted
 -- Occupied --                  
*******-1177.16 -180.91 -180.86 -169.72 -169.71 -169.71 -169.67
  1 A     2 A     3 A     4 A     5 A     6 A     7 A     8 A                  
-169.67 -169.67  -80.06  -37.96  -37.92  -33.15  -33.14  -33.14
  9 A    10 A    11 A    12 A    13 A    14 A    15 A    16 A                  
-33.104 -33.101 -33.101 -24.336 -24.333 -24.333 -24.327 -24.327
 17 A    18 A    19 A    20 A    21 A    22 A    23 A    24 A                  
-24.288 -24.287 -24.287 -24.285 -24.285 -15.635  -7.597  -7.278
 25 A    26 A    27 A    28 A    29 A    30 A    31 A    32 A                  
 -7.234  -5.514  -5.499  -5.498  -5.490  -5.488  -5.487  -5.465
 33 A    34 A    35 A    36 A    37 A    38 A    39 A    40 A                  
 -5.457  -5.457  -2.439  -2.431  -2.431  -2.413  -2.413  -2.388
 41 A    42 A    43 A    44 A    45 A    46 A    47 A    48 A                  
 -2.385  -2.384  -2.375  -2.375  -1.192  -0.896  -0.851  -0.693
 49 A    50 A    51 A    52 A    53 A    54 A    55 A    56 A                  
 -0.560  -0.539  -0.511  -0.398  -0.394  -0.383  -0.369  -0.365
 57 A    58 A    59 A    60 A    61 A    62 A    63 A    64 A                  
 -- Virtual --                   
  0.002   0.014   0.054   0.072   0.088   0.092   0.106   0.184
 65 A    66 A    67 A    68 A    69 A    70 A    71 A    72 A                  
  0.213   0.233   0.240   0.272   0.298   0.311   0.318   0.334
 73 A    74 A    75 A    76 A    77 A    78 A    79 A    80 A                  
  0.344   0.358   0.386   0.388   0.452   0.509   0.558   0.563
 81 A    82 A    83 A    84 A    85 A    86 A    87 A    88 A                  
  0.576   0.586   0.595   0.612   0.620   0.633   0.663   0.716
 89 A    90 A    91 A    92 A    93 A    94 A    95 A    96 A                  
  0.826   0.865   0.890   0.909   0.931   1.017   1.072   1.101
 97 A    98 A    99 A   100 A   101 A   102 A   103 A   104 A                  
  1.190   1.335   1.395   1.522   1.541   1.547   1.574   1.598
105 A   106 A   107 A   108 A   109 A   110 A   111 A   112 A                  
  1.636   1.774   1.854   1.921   2.265   2.330   2.429   2.557
113 A   114 A   115 A   116 A   117 A   118 A   119 A   120 A                  
  2.937   4.240   4.252   4.456   4.456   4.471   4.491   4.496
121 A   122 A   123 A   124 A   125 A   126 A   127 A   128 A                  
  4.506   4.511   4.529   4.550   4.636   4.704   4.751   4.877
129 A   130 A   131 A   132 A   133 A   134 A   135 A   136 A                  
  6.506   6.518   6.540   6.550   6.564   6.584   7.528  14.704
137 A   138 A   139 A   140 A   141 A   142 A   143 A   144 A                  
 14.796  14.929  28.845  28.963  29.499  29.508  29.529  29.539
145 A   146 A   147 A   148 A   149 A   150 A   151 A   152 A                  
 29.553  29.575  29.846  29.850  29.862  29.881  29.887  29.891
153 A   154 A   155 A   156 A   157 A   158 A   159 A   160 A                  
 29.893  29.906  29.959  29.978  36.682 130.558 130.565 130.590
161 A   162 A   163 A   164 A   165 A   166 A   167 A   168 A                  
130.601 130.612 130.632 154.248 154.343 166.1501912.1651912.263
169 A   170 A   171 A   172 A   173 A   174 A   175 A   176 A                  

 Beta MOs, Restricted
 -- Occupied --                  
*******-1177.16 -180.91 -180.86 -169.72 -169.71 -169.71 -169.67
  1 A     2 A     3 A     4 A     5 A     6 A     7 A     8 A                  
-169.67 -169.67  -80.06  -37.96  -37.92  -33.15  -33.14  -33.14
  9 A    10 A    11 A    12 A    13 A    14 A    15 A    16 A                  
-33.104 -33.101 -33.101 -24.336 -24.333 -24.333 -24.327 -24.327
 17 A    18 A    19 A    20 A    21 A    22 A    23 A    24 A                  
-24.288 -24.287 -24.287 -24.285 -24.285 -15.635  -7.597  -7.278
 25 A    26 A    27 A    28 A    29 A    30 A    31 A    32 A                  
 -7.234  -5.514  -5.499  -5.498  -5.490  -5.488  -5.487  -5.465
 33 A    34 A    35 A    36 A    37 A    38 A    39 A    40 A                  
 -5.457  -5.457  -2.439  -2.431  -2.431  -2.413  -2.413  -2.388
 41 A    42 A    43 A    44 A    45 A    46 A    47 A    48 A                  
 -2.385  -2.384  -2.375  -2.375  -1.192  -0.896  -0.851  -0.693
 49 A    50 A    51 A    52 A    53 A    54 A    55 A    56 A                  
 -0.560  -0.539  -0.511  -0.398  -0.394  -0.383  -0.369  -0.365
 57 A    58 A    59 A    60 A    61 A    62 A    63 A    64 A                  
 -- Virtual --                   
  0.002   0.014   0.054   0.072   0.088   0.092   0.106   0.184
 65 A    66 A    67 A    68 A    69 A    70 A    71 A    72 A                  
  0.213   0.233   0.240   0.272   0.298   0.311   0.318   0.334
 73 A    74 A    75 A    76 A    77 A    78 A    79 A    80 A                  
  0.344   0.358   0.386   0.388   0.452   0.509   0.558   0.563
 81 A    82 A    83 A    84 A    85 A    86 A    87 A    88 A                  
  0.576   0.586   0.595   0.612   0.620   0.633   0.663   0.716
 89 A    90 A    91 A    92 A    93 A    94 A    95 A    96 A                  
  0.826   0.865   0.890   0.909   0.931   1.017   1.072   1.101
 97 A    98 A    99 A   100 A   101 A   102 A   103 A   104 A                  
  1.190   1.335   1.395   1.522   1.541   1.547   1.574   1.598
105 A   106 A   107 A   108 A   109 A   110 A   111 A   112 A                  
  1.636   1.774   1.854   1.921   2.265   2.330   2.429   2.557
113 A   114 A   115 A   116 A   117 A   118 A   119 A   120 A                  
  2.937   4.240   4.252   4.456   4.456   4.471   4.491   4.496
121 A   122 A   123 A   124 A   125 A   126 A   127 A   128 A                  
  4.506   4.511   4.529   4.550   4.636   4.704   4.751   4.877
129 A   130 A   131 A   132 A   133 A   134 A   135 A   136 A                  
  6.506   6.518   6.540   6.550   6.564   6.584   7.528  14.704
137 A   138 A   139 A   140 A   141 A   142 A   143 A   144 A                  
 14.796  14.929  28.845  28.963  29.499  29.508  29.529  29.539
145 A   146 A   147 A   148 A   149 A   150 A   151 A   152 A                  
 29.553  29.575  29.846  29.850  29.862  29.881  29.887  29.891
153 A   154 A   155 A   156 A   157 A   158 A   159 A   160 A                  
 29.893  29.906  29.959  29.978  36.682 130.558 130.565 130.590
161 A   162 A   163 A   164 A   165 A   166 A   167 A   168 A                  
130.601 130.612 130.632 154.248 154.343 166.1501912.1651912.263
169 A   170 A   171 A   172 A   173 A   174 A   175 A   176 A                  

 Occupation and symmetry of molecular orbitals

 Point group: C1 (1 irreducible representation).

                           A     All 
 -------------------------------------
 All molecular orbitals:
  - Alpha                  176   176 
  - Beta                   176   176 
 -------------------------------------
 Alpha orbitals:
  - Frozen occupied        42    42  
  - Active occupied        22    22  
  - Active virtual         112   112 
  - Frozen virtual         0     0   
 -------------------------------------
 Beta orbitals:
  - Frozen occupied        42    42  
  - Active occupied        22    22  
  - Active virtual         112   112 
  - Frozen virtual         0     0   
 -------------------------------------

 Import integrals:   CPU 0.00 s  wall 0.00 s

 Import integrals:   CPU 202.33 s  wall 35.34 s

 MP2 amplitudes:   CPU 0.29 s  wall 0.19 s

Running a double precision version
           CCSD T amplitudes will be solved using DIIS.

           Start     Size      MaxIter   EConv     TConv     
           3         7         100       1.00e-07  1.00e-05  
 ------------------------------------------------------------------------------
           Energy (a.u.)   Ediff      Tdiff       Comment
 ------------------------------------------------------------------------------
         -1.4229509e+04                           
     1   -1.4229488e+04   2.10e-02   8.16e-01     
     2   -1.4229514e+04   2.57e-02   1.20e-01     
     3   -1.4229511e+04   2.57e-03   5.43e-02     
     4   -1.4229514e+04   2.78e-03   2.24e-02     Switched to DIIS steps.
     5   -1.4229515e+04   1.04e-03   1.32e-02     
     6   -1.4229515e+04   8.34e-05   3.28e-03     
     7   -1.4229515e+04   2.29e-05   1.96e-03     
     8   -1.4229515e+04   1.18e-05   5.68e-04     
     9   -1.4229515e+04   2.21e-06   3.08e-04     
    10   -1.4229515e+04   5.60e-07   7.99e-05     
    11   -1.4229515e+04   9.33e-09   2.94e-05     
    12   -1.4229515e+04   7.24e-08   1.39e-05     
    13   -1.4229515e+04   2.70e-08   4.90e-06     
 ------------------------------------------------------------------------------
         -1.4229515e+04                           CCSD T converged.

End of double precision
 SCF energy                 = -14228.79860106
 MP2 energy                 = -14229.50927049
 CCSD correlation energy     =     -0.71669976
 CCSD total energy           = -14229.51530083

 CCSD  T1^2 = 0.0204  T2^2 = 0.2959  Leading amplitudes:

 Amplitude    Orbitals with energies
  0.0449       61 (A) A                  ->    65 (A) A                   
              -0.3945                          0.0023                     
  0.0449       61 (A) B                  ->    65 (A) B                   
              -0.3945                          0.0023                     
  0.0263       64 (A) A                  ->    67 (A) A                   
              -0.3653                          0.0544                     
  0.0263       64 (A) B                  ->    67 (A) B                   
              -0.3653                          0.0544                     

 Amplitude    Orbitals with energies
 -0.0729       59 (A) A      59 (A) B    ->    65 (A) A      65 (A) B     
              -0.5114       -0.5114            0.0023        0.0023       
  0.0729       59 (A) A      59 (A) B    ->    65 (A) B      65 (A) A     
              -0.5114       -0.5114            0.0023        0.0023       
  0.0729       59 (A) B      59 (A) A    ->    65 (A) A      65 (A) B     
              -0.5114       -0.5114            0.0023        0.0023       
 -0.0729       59 (A) B      59 (A) A    ->    65 (A) B      65 (A) A     
              -0.5114       -0.5114            0.0023        0.0023       

 Computing CCSD intemediates for later calculations in double precision
 Finished.

Running a double precision version
           CCSD Lambda amplitudes will be solved using DIIS.
           Start     Size      MaxIter   EConv     LConv     
           3         7         100       1.00e-07  1.00e-05  
 ------------------------------------------------------------------------------
            Enorm      Ldiff       Comment
 ------------------------------------------------------------------------------
     1     6.11e-02   4.40e-02     
     2     1.82e-02   6.73e-03     
     3     8.01e-03   1.79e-03     
     4     4.75e-03   1.49e-03     Switched to DIIS steps.
     5     1.54e-03   8.98e-04     
     6     7.95e-04   2.65e-04     
     7     2.76e-04   9.13e-05     
     8     1.25e-04   9.21e-06     
     9     4.54e-05   1.94e-07     
    10     2.09e-05   1.03e-07     
    11     1.06e-05   6.08e-08     
    12     5.32e-06   8.79e-08     
    13     2.58e-06   2.84e-07     
    14     1.14e-06   1.15e-07     
    15     5.66e-07   1.05e-07     
    16     2.74e-07   4.90e-08     
    17     1.41e-07   1.96e-08     
    18     6.75e-08   8.52e-09     
 ------------------------------------------------------------------------------
                                   CCSD Lambda converged.

 Computing density matrices in double precision...
           Orbital response amplitudes will be solved using DIIS.
           Start     Size      MaxIter   EConv     LConv     
           3         7         100       1.00e-06  1.00e-06  
 ------------------------------------------------------------------------------
            Enorm      Ldiff       Comment
 ------------------------------------------------------------------------------
     1     9.74e-02   1.45e-02     
     2     6.53e-02   1.59e-02     
     3     6.96e-02   1.99e-02     
     4     5.85e-03   2.50e-02     Switched to DIIS steps.
     5     2.95e-03   1.47e-04     
     6     1.21e-03   3.79e-04     
     7     1.03e-03   2.90e-04     
     8     1.74e-04   2.60e-04     
     9     6.91e-05   2.30e-05     
    10     1.89e-05   1.00e-05     
    11     7.37e-06   4.09e-08     
    12     1.81e-06   5.69e-07     
    13     1.08e-06   1.07e-07     
    14     2.99e-07   1.20e-07     
 ------------------------------------------------------------------------------
                                   Orbital response converged.

 Computing density matrices... Done.
 CCSD calculation:   CPU 5684.32 s  wall 971.71 s

 Transferring MO TPDM to AO TPDM
 Transferring g2_o1o1o1o1
 Transferring g2_o1o1o1v1
 Transferring g2_o1o1v1v1
 Transferring g2_o1v1o1v1
 Transferring g2_o1v1v1v1
 Transferring g2_v1v1v1v1
 Adding separable TPDM
 Computing TPDM gradient
 --------------------------------------------------------
 2e gradient
  Atom          X               Y               Z
 --------------------------------------------------------
    1        -74.603274       33.626835        0.000000  
    2        -11.667381      -44.988501       -0.000000  
    3         11.125258      -21.061655        0.000000  
    4         75.145397       32.423320       -0.000000  
 --------------------------------------------------------
 --------------------------------------------------------
 Final gradient
  Atom          X               Y               Z
 --------------------------------------------------------
    1        -74.603274       33.626835        0.000000  
    2        -11.667381      -44.988501       -0.000000  
    3         11.125258      -21.061655        0.000000  
    4         75.145397       32.423320       -0.000000  
 --------------------------------------------------------
 Analytic gradient from two-electron contribution:   CPU 812.50 s  wall 157.45 s

 Total ccman2 time:   CPU 6712.12 s  wall 1167.87 s


 --------------------------------------------------------------

                    Orbital Energies (a.u.)
 --------------------------------------------------------------

 Alpha MOs
 -- Occupied --
*****************-180.9083-180.8630-169.7152-169.7138-169.7137-169.6694
********-169.6687 -80.0598 -37.9619 -37.9169 -33.1513 -33.1449 -33.1447
-33.1042 -33.1014 -33.1010 -24.3356 -24.3335 -24.3332 -24.3272 -24.3272
-24.2882 -24.2874 -24.2870 -24.2845 -24.2845 -15.6352  -7.5974  -7.2783
 -7.2338  -5.5142  -5.4989  -5.4983  -5.4896  -5.4882  -5.4874  -5.4653
 -5.4574  -5.4566  -2.4388  -2.4315  -2.4308  -2.4132  -2.4132  -2.3879
 -2.3846  -2.3837  -2.3751  -2.3750  -1.1918  -0.8963  -0.8510  -0.6929
 -0.5596  -0.5391  -0.5114  -0.3976  -0.3945  -0.3829  -0.3690  -0.3653
 -- Virtual --
  0.0023   0.0143   0.0544   0.0724   0.0881   0.0923   0.1057   0.1844
  0.2132   0.2332   0.2396   0.2720   0.2976   0.3110   0.3175   0.3342
  0.3440   0.3578   0.3858   0.3882   0.4521   0.5088   0.5584   0.5626
  0.5756   0.5860   0.5950   0.6119   0.6196   0.6329   0.6635   0.7160
  0.8260   0.8650   0.8898   0.9086   0.9310   1.0172   1.0721   1.1015
  1.1903   1.3350   1.3952   1.5216   1.5410   1.5474   1.5741   1.5975
  1.6357   1.7741   1.8544   1.9206   2.2646   2.3304   2.4290   2.5570
  2.9367   4.2405   4.2523   4.4559   4.4563   4.4709   4.4914   4.4958
  4.5058   4.5109   4.5292   4.5501   4.6365   4.7041   4.7505   4.8766
  6.5055   6.5177   6.5401   6.5497   6.5637   6.5841   7.5281  14.7041
 14.7956  14.9286  28.8451  28.9629  29.4992  29.5084  29.5290  29.5391
 29.5534  29.5755  29.8463  29.8503  29.8618  29.8807  29.8873  29.8913
 29.8932  29.9058  29.9595  29.9783  36.6821 130.5582 130.5654 130.5900
130.6006 130.6119 130.6324 154.2484 154.3429 166.14961912.16501912.2632
 --------------------------------------------------------------

          Ground-State Mulliken Net Atomic Charges

     Atom                 Charge (a.u.)
  ----------------------------------------
      1 I                    -0.265379
      2 P                     0.365177
      3 N                    -0.320705
      4 I                     0.220907
  ----------------------------------------
  Sum of atomic charges =    -0.000000

 -----------------------------------------------------------------
                    Cartesian Multipole Moments
 -----------------------------------------------------------------
    Charge (ESU x 10^10)
                -0.0000
    Dipole Moment (Debye)
         X      -0.6912      Y       0.1709      Z       0.0000
       Tot       0.7120
    Quadrupole Moments (Debye-Ang)
        XX     -77.0675     XY       5.1034     YY     -74.1053
        XZ      -0.0000     YZ       0.0000     ZZ     -76.0038
    Octopole Moments (Debye-Ang^2)
       XXX     -19.7877    XXY     -23.9124    XYY       1.3568
       YYY     -35.8782    XXZ      -0.0000    XYZ      -0.0000
       YYZ      -0.0000    XZZ      -2.0042    YZZ      -7.9992
       ZZZ      -0.0000
    Hexadecapole Moments (Debye-Ang^3)
      XXXX   -1620.2728   XXXY      14.6921   XXYY    -325.9330
      XYYY      10.0999   YYYY    -433.1716   XXXZ      -0.0000
      XXYZ       0.0000   XYYZ      -0.0000   YYYZ       0.0000
      XXZZ    -295.4248   XYZZ      -0.0322   YYZZ     -87.6648
      XZZZ      -0.0000   YZZZ       0.0000   ZZZZ    -107.4785
 -----------------------------------------------------------------
 DrvMan completing analytic gradient of the correlated energy
 Correlated dipole moment
            1
    1  -0.2719219
    2   0.0672462
    3   0.0000000
 Energy read as -14229.515300827
 Full Analytical Gradient: (in a.u., or Hartree/Bohr)
             1             2             3             4
    1    0.00009250    0.00073677   -0.00094911    0.00011984
    2   -0.00009140    0.00029262   -0.00045131    0.00025009
    3   -0.00000000   -0.00000000    0.00000000    0.00000000
 Gradient time:  CPU 0.78 s  wall 0.79 s
 ----------------------------------------------------------------
             Standard Nuclear Orientation (Angstroms)
    I     Atom           X                Y                Z
 ----------------------------------------------------------------
    1      I       2.0415317731    -0.3652144924     0.0000000000
    2      P       0.5794339320     1.7195797042    -0.0000000000
    3      N      -0.9306232536     1.3854970084    -0.0000000000
    4      I      -2.0826100034    -0.3043171043     0.0000000000
 ----------------------------------------------------------------
 Nuclear Repulsion Energy =   840.2446953237 hartrees
 There are       64 alpha and       64 beta electrons

                       Distance Matrix (Angstroms)
             I (  1)   P (  2)   N (  3)
   P (  2)  2.546389
   N (  3)  3.449449  1.546572
   I (  4)  4.124591  3.344045  2.045127

 Requested basis set is 6-311++G(d,p)
 There are 67 shells and 176 basis functions
 A cutoff of  1.0D-14 yielded   1725 shell pairs
 There are     12680 function pairs (     14460 Cartesian)
 Smallest overlap matrix eigenvalue = 2.39E-03
 Guess MOs from SCF MO coefficient file

 -----------------------------------------------------------------------
  General SCF calculation program by
  Eric Jon Sundstrom, Paul Horn, Yuezhi Mao, Dmitri Zuev, Alec White,
  David Stuck, Shaama M.S., Shane Yost, Joonho Lee, David Small,
  Daniel Levine, Susi Lehtola, Hugh Burton, Evgeny Epifanovsky
 -----------------------------------------------------------------------
 Hartree-Fock
 using 6 threads for integral computing
 -------------------------------------------------------
 OpenMP Integral computing Module                
 Release: version 2.0, May 2017, Q-Chem Inc. Pleasanton 
 -------------------------------------------------------
 A restricted SCF calculation will be
 performed using DIIS
 SCF converges when DIIS error is below 1.0e-08
 ---------------------------------------
  Cycle       Energy         DIIS error
 ---------------------------------------
    1  -14228.7986550294      1.56e-05  
    2  -14228.7986561352      4.24e-06  
    3  -14228.7986562339      2.55e-06  
    4  -14228.7986562645      1.12e-06  
    5  -14228.7986562724      2.85e-07  
    6  -14228.7986562741      1.52e-07  
    7  -14228.7986562744      6.28e-08  
    8  -14228.7986562746      2.79e-08  
    9  -14228.7986562747      1.03e-08  
   10  -14228.7986562746      2.97e-09  Convergence criterion met
 ---------------------------------------
 SCF time:   CPU 14.20s  wall 3.00s 
 SCF   energy in the final basis set =   -14228.7986562746
 Total energy in the final basis set =   -14228.7986562746


 ------------------------------------------------------------------------------

   CCMAN2: suite of methods based on coupled cluster
           and equation of motion theories.

   Components:
   * libvmm-1.3-trunk
     by Evgeny Epifanovsky, Ilya Kaliman.
   * libtensor-2.5-trunk
     by Evgeny Epifanovsky, Michael Wormit, Dmitry Zuev, Sam Manzer, 
        Ilya Kaliman.
   * libcc-2.5-trunk
     by Evgeny Epifanovsky, Arik Landau, Tomasz Kus, Kirill Khistyaev, 
        Dmitry Zuev, Prashant Manohar, Xintian Feng, Anna Krylov, 
        Matthew Goldey, Alec White, Thomas Jagau, Kaushik Nanda, 
        Anastasia Gunina, Alexander Kunitsa, Joonho Lee.

   CCMAN original authors:
   Anna I. Krylov, C. David Sherrill, Steven R. Gwaltney,
   Edward F. C. Byrd (2000)
   Sergey V. Levchenko, Lyudmila V. Slipchenko, Tao Wang,
   Ana-Maria C. Cristian (2003)
   Piotr A. Pieniazek, C. Melania Oana, Evgeny Epifanovsky (2007)
   Prashant Manohar (2009)

 ------------------------------------------------------------------------------


 Allocating and initializing 30808MB of RAM...
 Calculation will run on 6 cores.


 Alpha MOs, Restricted
 -- Occupied --                  
*******-1177.16 -180.91 -180.86 -169.72 -169.71 -169.71 -169.67
  1 A     2 A     3 A     4 A     5 A     6 A     7 A     8 A                  
-169.67 -169.67  -80.06  -37.96  -37.92  -33.15  -33.15  -33.14
  9 A    10 A    11 A    12 A    13 A    14 A    15 A    16 A                  
-33.104 -33.101 -33.101 -24.336 -24.334 -24.333 -24.327 -24.327
 17 A    18 A    19 A    20 A    21 A    22 A    23 A    24 A                  
-24.288 -24.287 -24.287 -24.284 -24.284 -15.635  -7.597  -7.278
 25 A    26 A    27 A    28 A    29 A    30 A    31 A    32 A                  
 -7.234  -5.514  -5.499  -5.498  -5.489  -5.488  -5.487  -5.465
 33 A    34 A    35 A    36 A    37 A    38 A    39 A    40 A                  
 -5.457  -5.457  -2.439  -2.432  -2.431  -2.413  -2.413  -2.388
 41 A    42 A    43 A    44 A    45 A    46 A    47 A    48 A                  
 -2.384  -2.384  -2.375  -2.375  -1.192  -0.896  -0.851  -0.693
 49 A    50 A    51 A    52 A    53 A    54 A    55 A    56 A                  
 -0.560  -0.539  -0.512  -0.398  -0.394  -0.383  -0.369  -0.365
 57 A    58 A    59 A    60 A    61 A    62 A    63 A    64 A                  
 -- Virtual --                   
  0.002   0.014   0.054   0.072   0.088   0.092   0.106   0.184
 65 A    66 A    67 A    68 A    69 A    70 A    71 A    72 A                  
  0.213   0.233   0.240   0.272   0.298   0.311   0.317   0.334
 73 A    74 A    75 A    76 A    77 A    78 A    79 A    80 A                  
  0.344   0.358   0.386   0.388   0.452   0.509   0.558   0.563
 81 A    82 A    83 A    84 A    85 A    86 A    87 A    88 A                  
  0.576   0.586   0.595   0.612   0.619   0.633   0.664   0.716
 89 A    90 A    91 A    92 A    93 A    94 A    95 A    96 A                  
  0.826   0.865   0.890   0.909   0.931   1.017   1.072   1.101
 97 A    98 A    99 A   100 A   101 A   102 A   103 A   104 A                  
  1.190   1.336   1.396   1.522   1.541   1.547   1.574   1.598
105 A   106 A   107 A   108 A   109 A   110 A   111 A   112 A                  
  1.636   1.774   1.854   1.921   2.265   2.330   2.430   2.557
113 A   114 A   115 A   116 A   117 A   118 A   119 A   120 A                  
  2.938   4.241   4.252   4.456   4.457   4.472   4.491   4.496
121 A   122 A   123 A   124 A   125 A   126 A   127 A   128 A                  
  4.506   4.511   4.529   4.550   4.637   4.704   4.750   4.876
129 A   130 A   131 A   132 A   133 A   134 A   135 A   136 A                  
  6.505   6.518   6.540   6.550   6.564   6.584   7.529  14.704
137 A   138 A   139 A   140 A   141 A   142 A   143 A   144 A                  
 14.796  14.930  28.845  28.963  29.499  29.508  29.529  29.539
145 A   146 A   147 A   148 A   149 A   150 A   151 A   152 A                  
 29.553  29.576  29.846  29.850  29.862  29.881  29.887  29.891
153 A   154 A   155 A   156 A   157 A   158 A   159 A   160 A                  
 29.893  29.906  29.959  29.978  36.682 130.558 130.565 130.590
161 A   162 A   163 A   164 A   165 A   166 A   167 A   168 A                  
130.601 130.612 130.633 154.248 154.343 166.1511912.1651912.263
169 A   170 A   171 A   172 A   173 A   174 A   175 A   176 A                  

 Beta MOs, Restricted
 -- Occupied --                  
*******-1177.16 -180.91 -180.86 -169.72 -169.71 -169.71 -169.67
  1 A     2 A     3 A     4 A     5 A     6 A     7 A     8 A                  
-169.67 -169.67  -80.06  -37.96  -37.92  -33.15  -33.15  -33.14
  9 A    10 A    11 A    12 A    13 A    14 A    15 A    16 A                  
-33.104 -33.101 -33.101 -24.336 -24.334 -24.333 -24.327 -24.327
 17 A    18 A    19 A    20 A    21 A    22 A    23 A    24 A                  
-24.288 -24.287 -24.287 -24.284 -24.284 -15.635  -7.597  -7.278
 25 A    26 A    27 A    28 A    29 A    30 A    31 A    32 A                  
 -7.234  -5.514  -5.499  -5.498  -5.489  -5.488  -5.487  -5.465
 33 A    34 A    35 A    36 A    37 A    38 A    39 A    40 A                  
 -5.457  -5.457  -2.439  -2.432  -2.431  -2.413  -2.413  -2.388
 41 A    42 A    43 A    44 A    45 A    46 A    47 A    48 A                  
 -2.384  -2.384  -2.375  -2.375  -1.192  -0.896  -0.851  -0.693
 49 A    50 A    51 A    52 A    53 A    54 A    55 A    56 A                  
 -0.560  -0.539  -0.512  -0.398  -0.394  -0.383  -0.369  -0.365
 57 A    58 A    59 A    60 A    61 A    62 A    63 A    64 A                  
 -- Virtual --                   
  0.002   0.014   0.054   0.072   0.088   0.092   0.106   0.184
 65 A    66 A    67 A    68 A    69 A    70 A    71 A    72 A                  
  0.213   0.233   0.240   0.272   0.298   0.311   0.317   0.334
 73 A    74 A    75 A    76 A    77 A    78 A    79 A    80 A                  
  0.344   0.358   0.386   0.388   0.452   0.509   0.558   0.563
 81 A    82 A    83 A    84 A    85 A    86 A    87 A    88 A                  
  0.576   0.586   0.595   0.612   0.619   0.633   0.664   0.716
 89 A    90 A    91 A    92 A    93 A    94 A    95 A    96 A                  
  0.826   0.865   0.890   0.909   0.931   1.017   1.072   1.101
 97 A    98 A    99 A   100 A   101 A   102 A   103 A   104 A                  
  1.190   1.336   1.396   1.522   1.541   1.547   1.574   1.598
105 A   106 A   107 A   108 A   109 A   110 A   111 A   112 A                  
  1.636   1.774   1.854   1.921   2.265   2.330   2.430   2.557
113 A   114 A   115 A   116 A   117 A   118 A   119 A   120 A                  
  2.938   4.241   4.252   4.456   4.457   4.472   4.491   4.496
121 A   122 A   123 A   124 A   125 A   126 A   127 A   128 A                  
  4.506   4.511   4.529   4.550   4.637   4.704   4.750   4.876
129 A   130 A   131 A   132 A   133 A   134 A   135 A   136 A                  
  6.505   6.518   6.540   6.550   6.564   6.584   7.529  14.704
137 A   138 A   139 A   140 A   141 A   142 A   143 A   144 A                  
 14.796  14.930  28.845  28.963  29.499  29.508  29.529  29.539
145 A   146 A   147 A   148 A   149 A   150 A   151 A   152 A                  
 29.553  29.576  29.846  29.850  29.862  29.881  29.887  29.891
153 A   154 A   155 A   156 A   157 A   158 A   159 A   160 A                  
 29.893  29.906  29.959  29.978  36.682 130.558 130.565 130.590
161 A   162 A   163 A   164 A   165 A   166 A   167 A   168 A                  
130.601 130.612 130.633 154.248 154.343 166.1511912.1651912.263
169 A   170 A   171 A   172 A   173 A   174 A   175 A   176 A                  

 Occupation and symmetry of molecular orbitals

 Point group: C1 (1 irreducible representation).

                           A     All 
 -------------------------------------
 All molecular orbitals:
  - Alpha                  176   176 
  - Beta                   176   176 
 -------------------------------------
 Alpha orbitals:
  - Frozen occupied        42    42  
  - Active occupied        22    22  
  - Active virtual         112   112 
  - Frozen virtual         0     0   
 -------------------------------------
 Beta orbitals:
  - Frozen occupied        42    42  
  - Active occupied        22    22  
  - Active virtual         112   112 
  - Frozen virtual         0     0   
 -------------------------------------

 Import integrals:   CPU 0.00 s  wall 0.00 s

 Import integrals:   CPU 207.85 s  wall 37.31 s

 MP2 amplitudes:   CPU 0.30 s  wall 0.21 s

Running a double precision version
           CCSD T amplitudes will be solved using DIIS.

           Start     Size      MaxIter   EConv     TConv     
           3         7         100       1.00e-07  1.00e-05  
 ------------------------------------------------------------------------------
           Energy (a.u.)   Ediff      Tdiff       Comment
 ------------------------------------------------------------------------------
         -1.4229509e+04                           
     1   -1.4229488e+04   2.10e-02   8.16e-01     
     2   -1.4229514e+04   2.57e-02   1.20e-01     
     3   -1.4229511e+04   2.56e-03   5.43e-02     
     4   -1.4229514e+04   2.78e-03   2.23e-02     Switched to DIIS steps.
     5   -1.4229515e+04   1.03e-03   1.32e-02     
     6   -1.4229515e+04   8.33e-05   3.28e-03     
     7   -1.4229515e+04   2.29e-05   1.96e-03     
     8   -1.4229515e+04   1.19e-05   5.69e-04     
     9   -1.4229515e+04   2.19e-06   3.08e-04     
    10   -1.4229515e+04   5.55e-07   7.97e-05     
    11   -1.4229515e+04   3.83e-09   2.94e-05     
    12   -1.4229515e+04   7.16e-08   1.38e-05     
    13   -1.4229515e+04   2.68e-08   4.89e-06     
 ------------------------------------------------------------------------------
         -1.4229515e+04                           CCSD T converged.

End of double precision
 SCF energy                 = -14228.79865627
 MP2 energy                 = -14229.50924633
 CCSD correlation energy     =     -0.71664537
 CCSD total energy           = -14229.51530164

 CCSD  T1^2 = 0.0203  T2^2 = 0.2958  Leading amplitudes:

 Amplitude    Orbitals with energies
  0.0449       61 (A) A                  ->    65 (A) A                   
              -0.3945                          0.0024                     
  0.0449       61 (A) B                  ->    65 (A) B                   
              -0.3945                          0.0024                     
  0.0263       60 (A) A                  ->    66 (A) A                   
              -0.3975                          0.0140                     
  0.0263       60 (A) B                  ->    66 (A) B                   
              -0.3975                          0.0140                     

 Amplitude    Orbitals with energies
 -0.0729       59 (A) A      59 (A) B    ->    65 (A) A      65 (A) B     
              -0.5115       -0.5115            0.0024        0.0024       
  0.0729       59 (A) A      59 (A) B    ->    65 (A) B      65 (A) A     
              -0.5115       -0.5115            0.0024        0.0024       
  0.0729       59 (A) B      59 (A) A    ->    65 (A) A      65 (A) B     
              -0.5115       -0.5115            0.0024        0.0024       
 -0.0729       59 (A) B      59 (A) A    ->    65 (A) B      65 (A) A     
              -0.5115       -0.5115            0.0024        0.0024       

 Computing CCSD intemediates for later calculations in double precision
 Finished.

Running a double precision version
           CCSD Lambda amplitudes will be solved using DIIS.
           Start     Size      MaxIter   EConv     LConv     
           3         7         100       1.00e-07  1.00e-05  
 ------------------------------------------------------------------------------
            Enorm      Ldiff       Comment
 ------------------------------------------------------------------------------
     1     6.10e-02   4.40e-02     
     2     1.81e-02   6.72e-03     
     3     7.98e-03   1.79e-03     
     4     4.74e-03   1.48e-03     Switched to DIIS steps.
     5     1.54e-03   8.95e-04     
     6     7.93e-04   2.65e-04     
     7     2.75e-04   9.11e-05     
     8     1.24e-04   9.23e-06     
     9     4.52e-05   2.18e-07     
    10     2.08e-05   8.85e-08     
    11     1.05e-05   6.62e-08     
    12     5.31e-06   8.81e-08     
    13     2.58e-06   2.84e-07     
    14     1.14e-06   1.14e-07     
    15     5.66e-07   1.05e-07     
    16     2.73e-07   4.85e-08     
    17     1.41e-07   1.97e-08     
    18     6.75e-08   8.50e-09     
 ------------------------------------------------------------------------------
                                   CCSD Lambda converged.

 Computing density matrices in double precision...
           Orbital response amplitudes will be solved using DIIS.
           Start     Size      MaxIter   EConv     LConv     
           3         7         100       1.00e-06  1.00e-06  
 ------------------------------------------------------------------------------
            Enorm      Ldiff       Comment
 ------------------------------------------------------------------------------
     1     9.73e-02   1.46e-02     
     2     6.51e-02   1.59e-02     
     3     6.94e-02   1.98e-02     
     4     5.88e-03   2.48e-02     Switched to DIIS steps.
     5     3.01e-03   1.10e-04     
     6     1.21e-03   3.95e-04     
     7     1.01e-03   2.92e-04     
     8     1.74e-04   2.58e-04     
     9     6.85e-05   2.31e-05     
    10     1.88e-05   9.93e-06     
    11     7.32e-06   3.49e-08     
    12     1.80e-06   5.68e-07     
    13     1.08e-06   9.64e-08     
    14     3.00e-07   1.11e-07     
 ------------------------------------------------------------------------------
                                   Orbital response converged.

 Computing density matrices... Done.
 CCSD calculation:   CPU 5677.78 s  wall 970.12 s

 Transferring MO TPDM to AO TPDM
 Transferring g2_o1o1o1o1
 Transferring g2_o1o1o1v1
 Transferring g2_o1o1v1v1
 Transferring g2_o1v1o1v1
 Transferring g2_o1v1v1v1
 Transferring g2_v1v1v1v1
 Adding separable TPDM
 Computing TPDM gradient
 --------------------------------------------------------
 2e gradient
  Atom          X               Y               Z
 --------------------------------------------------------
    1        -74.601028       33.627331        0.000000  
    2        -11.686634      -44.977184        0.000000  
    3         11.148559      -21.058138       -0.000000  
    4         75.139103       32.407991       -0.000000  
 --------------------------------------------------------
 --------------------------------------------------------
 Final gradient
  Atom          X               Y               Z
 --------------------------------------------------------
    1        -74.601028       33.627331        0.000000  
    2        -11.686634      -44.977184        0.000000  
    3         11.148559      -21.058138       -0.000000  
    4         75.139103       32.407991       -0.000000  
 --------------------------------------------------------
 Analytic gradient from two-electron contribution:   CPU 814.88 s  wall 156.60 s

 Total ccman2 time:   CPU 6707.45 s  wall 1165.89 s


 --------------------------------------------------------------

                    Orbital Energies (a.u.)
 --------------------------------------------------------------

 Alpha MOs
 -- Occupied --
*****************-180.9084-180.8629-169.7153-169.7139-169.7138-169.6693
********-169.6686 -80.0597 -37.9619 -37.9168 -33.1514 -33.1450 -33.1447
-33.1041 -33.1013 -33.1010 -24.3356 -24.3335 -24.3333 -24.3273 -24.3273
-24.2881 -24.2873 -24.2870 -24.2845 -24.2845 -15.6351  -7.5972  -7.2783
 -7.2337  -5.5143  -5.4990  -5.4984  -5.4895  -5.4880  -5.4873  -5.4652
 -5.4573  -5.4565  -2.4389  -2.4316  -2.4309  -2.4133  -2.4133  -2.3878
 -2.3845  -2.3836  -2.3750  -2.3750  -1.1921  -0.8962  -0.8511  -0.6928
 -0.5596  -0.5391  -0.5115  -0.3975  -0.3945  -0.3829  -0.3692  -0.3653
 -- Virtual --
  0.0024   0.0140   0.0544   0.0724   0.0881   0.0923   0.1057   0.1844
  0.2133   0.2332   0.2396   0.2720   0.2976   0.3110   0.3174   0.3342
  0.3440   0.3578   0.3858   0.3882   0.4523   0.5088   0.5584   0.5626
  0.5756   0.5860   0.5951   0.6118   0.6194   0.6328   0.6635   0.7160
  0.8262   0.8651   0.8900   0.9088   0.9308   1.0168   1.0718   1.1015
  1.1902   1.3362   1.3956   1.5215   1.5409   1.5475   1.5742   1.5975
  1.6358   1.7742   1.8542   1.9206   2.2646   2.3305   2.4296   2.5569
  2.9380   4.2405   4.2524   4.4558   4.4565   4.4717   4.4914   4.4957
  4.5060   4.5109   4.5293   4.5501   4.6366   4.7044   4.7505   4.8761
  6.5054   6.5177   6.5401   6.5495   6.5636   6.5842   7.5288  14.7043
 14.7958  14.9298  28.8451  28.9626  29.4991  29.5083  29.5288  29.5392
 29.5535  29.5756  29.8462  29.8503  29.8617  29.8805  29.8874  29.8914
 29.8933  29.9058  29.9594  29.9782  36.6823 130.5581 130.5653 130.5899
130.6007 130.6119 130.6325 154.2484 154.3426 166.15061912.16501912.2629
 --------------------------------------------------------------

          Ground-State Mulliken Net Atomic Charges

     Atom                 Charge (a.u.)
  ----------------------------------------
      1 I                    -0.265622
      2 P                     0.365304
      3 N                    -0.320289
      4 I                     0.220607
  ----------------------------------------
  Sum of atomic charges =    -0.000000

 -----------------------------------------------------------------
                    Cartesian Multipole Moments
 -----------------------------------------------------------------
    Charge (ESU x 10^10)
                -0.0000
    Dipole Moment (Debye)
         X      -0.6946      Y       0.1712      Z      -0.0000
       Tot       0.7154
    Quadrupole Moments (Debye-Ang)
        XX     -77.0688     XY       5.1055     YY     -74.1037
        XZ      -0.0000     YZ       0.0000     ZZ     -76.0023
    Octopole Moments (Debye-Ang^2)
       XXX     -19.8325    XXY     -23.9171    XYY       1.3408
       YYY     -35.8915    XXZ      -0.0000    XYZ      -0.0000
       YYZ      -0.0000    XZZ      -2.0076    YZZ      -7.9981
       ZZZ      -0.0000
    Hexadecapole Moments (Debye-Ang^3)
      XXXX   -1620.2357   XXXY      14.7030   XXYY    -325.9388
      XYYY      10.0957   YYYY    -433.2456   XXXZ      -0.0000
      XXYZ       0.0000   XYYZ      -0.0000   YYYZ      -0.0000
      XXZZ    -295.4224   XYZZ      -0.0311   YYZZ     -87.6666
      XZZZ      -0.0000   YZZZ      -0.0000   ZZZZ    -107.4744
 -----------------------------------------------------------------
 DrvMan completing analytic gradient of the correlated energy
 Correlated dipole moment
            1
    1  -0.2732756
    2   0.0673493
    3  -0.0000000
 Energy read as -14229.515301644
 Full Analytical Gradient: (in a.u., or Hartree/Bohr)
             1             2             3             4
    1    0.00006853   -0.00034396    0.00035262   -0.00007720
    2   -0.00005228   -0.00003440    0.00017598   -0.00008930
    3   -0.00000000   -0.00000000    0.00000000   -0.00000000
 Gradient time:  CPU 0.84 s  wall 0.79 s
 ----------------------------------------------------------------
             Standard Nuclear Orientation (Angstroms)
    I     Atom           X                Y                Z
 ----------------------------------------------------------------
    1      I       2.0415317731    -0.3652144924     0.0000000000
    2      P       0.5794339320     1.7195797042    -0.0000000000
    3      N      -0.9306232536     1.3834970084    -0.0000000000
    4      I      -2.0826100034    -0.3043171043     0.0000000000
 ----------------------------------------------------------------
 Nuclear Repulsion Energy =   840.3289957447 hartrees
 There are       64 alpha and       64 beta electrons

                       Distance Matrix (Angstroms)
             I (  1)   P (  2)   N (  3)
   P (  2)  2.546389
   N (  3)  3.448434  1.547005
   I (  4)  4.124591  3.344045  2.043475

 Requested basis set is 6-311++G(d,p)
 There are 67 shells and 176 basis functions
 A cutoff of  1.0D-14 yielded   1725 shell pairs
 There are     12680 function pairs (     14460 Cartesian)
 Smallest overlap matrix eigenvalue = 2.39E-03
 Guess MOs from SCF MO coefficient file

 -----------------------------------------------------------------------
  General SCF calculation program by
  Eric Jon Sundstrom, Paul Horn, Yuezhi Mao, Dmitri Zuev, Alec White,
  David Stuck, Shaama M.S., Shane Yost, Joonho Lee, David Small,
  Daniel Levine, Susi Lehtola, Hugh Burton, Evgeny Epifanovsky
 -----------------------------------------------------------------------
 Hartree-Fock
 using 6 threads for integral computing
 -------------------------------------------------------
 OpenMP Integral computing Module                
 Release: version 2.0, May 2017, Q-Chem Inc. Pleasanton 
 -------------------------------------------------------
 A restricted SCF calculation will be
 performed using DIIS
 SCF converges when DIIS error is below 1.0e-08
 ---------------------------------------
  Cycle       Energy         DIIS error
 ---------------------------------------
    1  -14228.7986639287      1.70e-05  
    2  -14228.7986654273      4.79e-06  
    3  -14228.7986655849      3.45e-06  
    4  -14228.7986656366      9.67e-07  
    5  -14228.7986656473      3.29e-07  
    6  -14228.7986656488      1.38e-07  
    7  -14228.7986656490      4.69e-08  
    8  -14228.7986656491      1.66e-08  
    9  -14228.7986656492      6.96e-09  Convergence criterion met
 ---------------------------------------
 SCF time:   CPU 12.89s  wall 3.00s 
 SCF   energy in the final basis set =   -14228.7986656492
 Total energy in the final basis set =   -14228.7986656492


 ------------------------------------------------------------------------------

   CCMAN2: suite of methods based on coupled cluster
           and equation of motion theories.

   Components:
   * libvmm-1.3-trunk
     by Evgeny Epifanovsky, Ilya Kaliman.
   * libtensor-2.5-trunk
     by Evgeny Epifanovsky, Michael Wormit, Dmitry Zuev, Sam Manzer, 
        Ilya Kaliman.
   * libcc-2.5-trunk
     by Evgeny Epifanovsky, Arik Landau, Tomasz Kus, Kirill Khistyaev, 
        Dmitry Zuev, Prashant Manohar, Xintian Feng, Anna Krylov, 
        Matthew Goldey, Alec White, Thomas Jagau, Kaushik Nanda, 
        Anastasia Gunina, Alexander Kunitsa, Joonho Lee.

   CCMAN original authors:
   Anna I. Krylov, C. David Sherrill, Steven R. Gwaltney,
   Edward F. C. Byrd (2000)
   Sergey V. Levchenko, Lyudmila V. Slipchenko, Tao Wang,
   Ana-Maria C. Cristian (2003)
   Piotr A. Pieniazek, C. Melania Oana, Evgeny Epifanovsky (2007)
   Prashant Manohar (2009)

 ------------------------------------------------------------------------------


 Allocating and initializing 30808MB of RAM...
 Calculation will run on 6 cores.


 Alpha MOs, Restricted
 -- Occupied --                  
*******-1177.16 -180.91 -180.86 -169.72 -169.71 -169.71 -169.67
  1 A     2 A     3 A     4 A     5 A     6 A     7 A     8 A                  
-169.67 -169.67  -80.06  -37.96  -37.92  -33.15  -33.14  -33.14
  9 A    10 A    11 A    12 A    13 A    14 A    15 A    16 A                  
-33.104 -33.101 -33.101 -24.336 -24.334 -24.333 -24.327 -24.327
 17 A    18 A    19 A    20 A    21 A    22 A    23 A    24 A                  
-24.288 -24.287 -24.287 -24.284 -24.284 -15.635  -7.597  -7.278
 25 A    26 A    27 A    28 A    29 A    30 A    31 A    32 A                  
 -7.234  -5.514  -5.499  -5.498  -5.490  -5.488  -5.487  -5.465
 33 A    34 A    35 A    36 A    37 A    38 A    39 A    40 A                  
 -5.457  -5.457  -2.439  -2.432  -2.431  -2.413  -2.413  -2.388
 41 A    42 A    43 A    44 A    45 A    46 A    47 A    48 A                  
 -2.384  -2.384  -2.375  -2.375  -1.192  -0.896  -0.851  -0.693
 49 A    50 A    51 A    52 A    53 A    54 A    55 A    56 A                  
 -0.560  -0.539  -0.512  -0.398  -0.394  -0.383  -0.369  -0.365
 57 A    58 A    59 A    60 A    61 A    62 A    63 A    64 A                  
 -- Virtual --                   
  0.002   0.014   0.054   0.072   0.088   0.092   0.106   0.184
 65 A    66 A    67 A    68 A    69 A    70 A    71 A    72 A                  
  0.213   0.233   0.240   0.272   0.298   0.311   0.318   0.334
 73 A    74 A    75 A    76 A    77 A    78 A    79 A    80 A                  
  0.344   0.358   0.386   0.388   0.452   0.509   0.558   0.563
 81 A    82 A    83 A    84 A    85 A    86 A    87 A    88 A                  
  0.576   0.586   0.595   0.612   0.620   0.633   0.663   0.716
 89 A    90 A    91 A    92 A    93 A    94 A    95 A    96 A                  
  0.826   0.865   0.890   0.909   0.931   1.017   1.072   1.101
 97 A    98 A    99 A   100 A   101 A   102 A   103 A   104 A                  
  1.190   1.336   1.395   1.522   1.541   1.547   1.574   1.598
105 A   106 A   107 A   108 A   109 A   110 A   111 A   112 A                  
  1.636   1.774   1.854   1.921   2.265   2.330   2.429   2.557
113 A   114 A   115 A   116 A   117 A   118 A   119 A   120 A                  
  2.937   4.241   4.252   4.456   4.456   4.471   4.491   4.496
121 A   122 A   123 A   124 A   125 A   126 A   127 A   128 A                  
  4.506   4.511   4.529   4.550   4.637   4.704   4.751   4.877
129 A   130 A   131 A   132 A   133 A   134 A   135 A   136 A                  
  6.505   6.518   6.540   6.550   6.564   6.584   7.529  14.704
137 A   138 A   139 A   140 A   141 A   142 A   143 A   144 A                  
 14.796  14.929  28.845  28.963  29.499  29.508  29.529  29.539
145 A   146 A   147 A   148 A   149 A   150 A   151 A   152 A                  
 29.554  29.576  29.846  29.850  29.862  29.881  29.887  29.891
153 A   154 A   155 A   156 A   157 A   158 A   159 A   160 A                  
 29.893  29.906  29.960  29.978  36.682 130.558 130.565 130.590
161 A   162 A   163 A   164 A   165 A   166 A   167 A   168 A                  
130.601 130.612 130.633 154.249 154.343 166.1501912.1651912.263
169 A   170 A   171 A   172 A   173 A   174 A   175 A   176 A                  

 Beta MOs, Restricted
 -- Occupied --                  
*******-1177.16 -180.91 -180.86 -169.72 -169.71 -169.71 -169.67
  1 A     2 A     3 A     4 A     5 A     6 A     7 A     8 A                  
-169.67 -169.67  -80.06  -37.96  -37.92  -33.15  -33.14  -33.14
  9 A    10 A    11 A    12 A    13 A    14 A    15 A    16 A                  
-33.104 -33.101 -33.101 -24.336 -24.334 -24.333 -24.327 -24.327
 17 A    18 A    19 A    20 A    21 A    22 A    23 A    24 A                  
-24.288 -24.287 -24.287 -24.284 -24.284 -15.635  -7.597  -7.278
 25 A    26 A    27 A    28 A    29 A    30 A    31 A    32 A                  
 -7.234  -5.514  -5.499  -5.498  -5.490  -5.488  -5.487  -5.465
 33 A    34 A    35 A    36 A    37 A    38 A    39 A    40 A                  
 -5.457  -5.457  -2.439  -2.432  -2.431  -2.413  -2.413  -2.388
 41 A    42 A    43 A    44 A    45 A    46 A    47 A    48 A                  
 -2.384  -2.384  -2.375  -2.375  -1.192  -0.896  -0.851  -0.693
 49 A    50 A    51 A    52 A    53 A    54 A    55 A    56 A                  
 -0.560  -0.539  -0.512  -0.398  -0.394  -0.383  -0.369  -0.365
 57 A    58 A    59 A    60 A    61 A    62 A    63 A    64 A                  
 -- Virtual --                   
  0.002   0.014   0.054   0.072   0.088   0.092   0.106   0.184
 65 A    66 A    67 A    68 A    69 A    70 A    71 A    72 A                  
  0.213   0.233   0.240   0.272   0.298   0.311   0.318   0.334
 73 A    74 A    75 A    76 A    77 A    78 A    79 A    80 A                  
  0.344   0.358   0.386   0.388   0.452   0.509   0.558   0.563
 81 A    82 A    83 A    84 A    85 A    86 A    87 A    88 A                  
  0.576   0.586   0.595   0.612   0.620   0.633   0.663   0.716
 89 A    90 A    91 A    92 A    93 A    94 A    95 A    96 A                  
  0.826   0.865   0.890   0.909   0.931   1.017   1.072   1.101
 97 A    98 A    99 A   100 A   101 A   102 A   103 A   104 A                  
  1.190   1.336   1.395   1.522   1.541   1.547   1.574   1.598
105 A   106 A   107 A   108 A   109 A   110 A   111 A   112 A                  
  1.636   1.774   1.854   1.921   2.265   2.330   2.429   2.557
113 A   114 A   115 A   116 A   117 A   118 A   119 A   120 A                  
  2.937   4.241   4.252   4.456   4.456   4.471   4.491   4.496
121 A   122 A   123 A   124 A   125 A   126 A   127 A   128 A                  
  4.506   4.511   4.529   4.550   4.637   4.704   4.751   4.877
129 A   130 A   131 A   132 A   133 A   134 A   135 A   136 A                  
  6.505   6.518   6.540   6.550   6.564   6.584   7.529  14.704
137 A   138 A   139 A   140 A   141 A   142 A   143 A   144 A                  
 14.796  14.929  28.845  28.963  29.499  29.508  29.529  29.539
145 A   146 A   147 A   148 A   149 A   150 A   151 A   152 A                  
 29.554  29.576  29.846  29.850  29.862  29.881  29.887  29.891
153 A   154 A   155 A   156 A   157 A   158 A   159 A   160 A                  
 29.893  29.906  29.960  29.978  36.682 130.558 130.565 130.590
161 A   162 A   163 A   164 A   165 A   166 A   167 A   168 A                  
130.601 130.612 130.633 154.249 154.343 166.1501912.1651912.263
169 A   170 A   171 A   172 A   173 A   174 A   175 A   176 A                  

 Occupation and symmetry of molecular orbitals

 Point group: C1 (1 irreducible representation).

                           A     All 
 -------------------------------------
 All molecular orbitals:
  - Alpha                  176   176 
  - Beta                   176   176 
 -------------------------------------
 Alpha orbitals:
  - Frozen occupied        42    42  
  - Active occupied        22    22  
  - Active virtual         112   112 
  - Frozen virtual         0     0   
 -------------------------------------
 Beta orbitals:
  - Frozen occupied        42    42  
  - Active occupied        22    22  
  - Active virtual         112   112 
  - Frozen virtual         0     0   
 -------------------------------------

 Import integrals:   CPU 0.00 s  wall 0.00 s

 Import integrals:   CPU 205.15 s  wall 36.03 s

 MP2 amplitudes:   CPU 0.30 s  wall 0.20 s

Running a double precision version
           CCSD T amplitudes will be solved using DIIS.

           Start     Size      MaxIter   EConv     TConv     
           3         7         100       1.00e-07  1.00e-05  
 ------------------------------------------------------------------------------
           Energy (a.u.)   Ediff      Tdiff       Comment
 ------------------------------------------------------------------------------
         -1.4229509e+04                           
     1   -1.4229488e+04   2.10e-02   8.16e-01     
     2   -1.4229514e+04   2.57e-02   1.20e-01     
     3   -1.4229511e+04   2.56e-03   5.43e-02     
     4   -1.4229514e+04   2.78e-03   2.24e-02     Switched to DIIS steps.
     5   -1.4229515e+04   1.03e-03   1.32e-02     
     6   -1.4229515e+04   8.32e-05   3.28e-03     
     7   -1.4229515e+04   2.29e-05   1.96e-03     
     8   -1.4229515e+04   1.18e-05   5.68e-04     
     9   -1.4229515e+04   2.19e-06   3.08e-04     
    10   -1.4229515e+04   5.57e-07   7.97e-05     
    11   -1.4229515e+04   7.02e-09   2.93e-05     
    12   -1.4229515e+04   7.20e-08   1.38e-05     
    13   -1.4229515e+04   2.68e-08   4.88e-06     
 ------------------------------------------------------------------------------
         -1.4229515e+04                           CCSD T converged.

End of double precision
 SCF energy                 = -14228.79866565
 MP2 energy                 = -14229.50924834
 CCSD correlation energy     =     -0.71663556
 CCSD total energy           = -14229.51530121

 CCSD  T1^2 = 0.0203  T2^2 = 0.2958  Leading amplitudes:

 Amplitude    Orbitals with energies
 -0.0449       61 (A) A                  ->    65 (A) A                   
              -0.3945                          0.0024                     
 -0.0449       61 (A) B                  ->    65 (A) B                   
              -0.3945                          0.0024                     
 -0.0262       64 (A) A                  ->    67 (A) A                   
              -0.3652                          0.0544                     
 -0.0262       64 (A) B                  ->    67 (A) B                   
              -0.3652                          0.0544                     

 Amplitude    Orbitals with energies
 -0.0728       59 (A) A      59 (A) B    ->    65 (A) A      65 (A) B     
              -0.5116       -0.5116            0.0024        0.0024       
  0.0728       59 (A) A      59 (A) B    ->    65 (A) B      65 (A) A     
              -0.5116       -0.5116            0.0024        0.0024       
  0.0728       59 (A) B      59 (A) A    ->    65 (A) A      65 (A) B     
              -0.5116       -0.5116            0.0024        0.0024       
 -0.0728       59 (A) B      59 (A) A    ->    65 (A) B      65 (A) A     
              -0.5116       -0.5116            0.0024        0.0024       

 Computing CCSD intemediates for later calculations in double precision
 Finished.

Running a double precision version
           CCSD Lambda amplitudes will be solved using DIIS.
           Start     Size      MaxIter   EConv     LConv     
           3         7         100       1.00e-07  1.00e-05  
 ------------------------------------------------------------------------------
            Enorm      Ldiff       Comment
 ------------------------------------------------------------------------------
     1     6.10e-02   4.40e-02     
     2     1.82e-02   6.73e-03     
     3     8.00e-03   1.79e-03     
     4     4.74e-03   1.48e-03     Switched to DIIS steps.
     5     1.54e-03   8.97e-04     
     6     7.94e-04   2.65e-04     
     7     2.76e-04   9.12e-05     
     8     1.24e-04   9.22e-06     
     9     4.53e-05   2.07e-07     
    10     2.08e-05   9.50e-08     
    11     1.05e-05   6.26e-08     
    12     5.31e-06   8.73e-08     
    13     2.58e-06   2.83e-07     
    14     1.14e-06   1.15e-07     
    15     5.65e-07   1.05e-07     
    16     2.73e-07   4.88e-08     
    17     1.40e-07   1.96e-08     
    18     6.73e-08   8.49e-09     
 ------------------------------------------------------------------------------
                                   CCSD Lambda converged.

 Computing density matrices in double precision...
           Orbital response amplitudes will be solved using DIIS.
           Start     Size      MaxIter   EConv     LConv     
           3         7         100       1.00e-06  1.00e-06  
 ------------------------------------------------------------------------------
            Enorm      Ldiff       Comment
 ------------------------------------------------------------------------------
     1     9.73e-02   1.45e-02     
     2     6.52e-02   1.59e-02     
     3     6.94e-02   1.99e-02     
     4     5.83e-03   2.49e-02     Switched to DIIS steps.
     5     2.93e-03   1.58e-04     
     6     1.20e-03   3.73e-04     
     7     1.03e-03   2.88e-04     
     8     1.73e-04   2.60e-04     
     9     6.89e-05   2.26e-05     
    10     1.88e-05   9.99e-06     
    11     7.33e-06   3.95e-08     
    12     1.80e-06   5.63e-07     
    13     1.07e-06   1.11e-07     
    14     2.95e-07   1.21e-07     
 ------------------------------------------------------------------------------
                                   Orbital response converged.

 Computing density matrices... Done.
 CCSD calculation:   CPU 5678.76 s  wall 971.02 s

 Transferring MO TPDM to AO TPDM
 Transferring g2_o1o1o1o1
 Transferring g2_o1o1o1v1
 Transferring g2_o1o1v1v1
 Transferring g2_o1v1o1v1
 Transferring g2_o1v1v1v1
 Transferring g2_v1v1v1v1
 Adding separable TPDM
 Computing TPDM gradient
 --------------------------------------------------------
 2e gradient
  Atom          X               Y               Z
 --------------------------------------------------------
    1        -74.604245       33.625658        0.000000  
    2        -11.681761      -45.010647       -0.000000  
    3         11.121503      -21.033744        0.000000  
    4         75.164504       32.418733       -0.000000  
 --------------------------------------------------------
 --------------------------------------------------------
 Final gradient
  Atom          X               Y               Z
 --------------------------------------------------------
    1        -74.604245       33.625658        0.000000  
    2        -11.681761      -45.010647       -0.000000  
    3         11.121503      -21.033744        0.000000  
    4         75.164504       32.418733       -0.000000  
 --------------------------------------------------------
 Analytic gradient from two-electron contribution:   CPU 811.02 s  wall 155.55 s

 Total ccman2 time:   CPU 6710.26 s  wall 1166.78 s


 --------------------------------------------------------------

                    Orbital Energies (a.u.)
 --------------------------------------------------------------

 Alpha MOs
 -- Occupied --
*****************-180.9083-180.8629-169.7153-169.7138-169.7138-169.6692
********-169.6686 -80.0598 -37.9619 -37.9168 -33.1514 -33.1450 -33.1447
-33.1041 -33.1013 -33.1009 -24.3356 -24.3335 -24.3333 -24.3273 -24.3273
-24.2881 -24.2873 -24.2869 -24.2844 -24.2844 -15.6350  -7.5973  -7.2783
 -7.2337  -5.5143  -5.4990  -5.4984  -5.4895  -5.4881  -5.4873  -5.4652
 -5.4573  -5.4565  -2.4388  -2.4316  -2.4309  -2.4133  -2.4133  -2.3878
 -2.3845  -2.3836  -2.3750  -2.3749  -1.1921  -0.8964  -0.8510  -0.6928
 -0.5597  -0.5392  -0.5116  -0.3976  -0.3945  -0.3828  -0.3690  -0.3652
 -- Virtual --
  0.0024   0.0143   0.0544   0.0724   0.0881   0.0922   0.1057   0.1844
  0.2132   0.2332   0.2397   0.2720   0.2976   0.3110   0.3176   0.3343
  0.3440   0.3578   0.3858   0.3882   0.4522   0.5088   0.5584   0.5626
  0.5757   0.5861   0.5951   0.6119   0.6196   0.6329   0.6635   0.7162
  0.8261   0.8652   0.8900   0.9087   0.9311   1.0174   1.0720   1.1015
  1.1904   1.3356   1.3955   1.5216   1.5409   1.5475   1.5741   1.5976
  1.6358   1.7742   1.8544   1.9206   2.2646   2.3301   2.4293   2.5572
  2.9373   4.2405   4.2523   4.4558   4.4565   4.4714   4.4914   4.4959
  4.5059   4.5109   4.5295   4.5502   4.6366   4.7042   4.7506   4.8767
  6.5055   6.5177   6.5402   6.5498   6.5638   6.5842   7.5286  14.7042
 14.7958  14.9294  28.8452  28.9630  29.4991  29.5083  29.5290  29.5392
 29.5535  29.5756  29.8462  29.8503  29.8618  29.8807  29.8874  29.8914
 29.8933  29.9059  29.9595  29.9783  36.6823 130.5581 130.5653 130.5900
130.6007 130.6120 130.6325 154.2485 154.3429 166.15031912.16511912.2633
 --------------------------------------------------------------

          Ground-State Mulliken Net Atomic Charges

     Atom                 Charge (a.u.)
  ----------------------------------------
      1 I                    -0.265783
      2 P                     0.365280
      3 N                    -0.320739
      4 I                     0.221241
  ----------------------------------------
  Sum of atomic charges =     0.000000

 -----------------------------------------------------------------
                    Cartesian Multipole Moments
 -----------------------------------------------------------------
    Charge (ESU x 10^10)
                -0.0000
    Dipole Moment (Debye)
         X      -0.6985      Y       0.1750      Z       0.0000
       Tot       0.7201
    Quadrupole Moments (Debye-Ang)
        XX     -77.0671     XY       5.1055     YY     -74.0960
        XZ       0.0000     YZ       0.0000     ZZ     -76.0014
    Octopole Moments (Debye-Ang^2)
       XXX     -19.8804    XXY     -23.8939    XYY       1.3387
       YYY     -35.8224    XXZ       0.0000    XYZ       0.0000
       YYZ       0.0000    XZZ      -2.0160    YZZ      -7.9869
       ZZZ       0.0000
    Hexadecapole Moments (Debye-Ang^3)
      XXXX   -1620.2173   XXXY      14.7033   XXYY    -325.8905
      XYYY      10.0445   YYYY    -432.9935   XXXZ       0.0000
      XXYZ      -0.0000   XYYZ       0.0000   YYYZ       0.0000
      XXZZ    -295.4172   XYZZ      -0.0421   YYZZ     -87.6365
      XZZZ       0.0000   YZZZ      -0.0000   ZZZZ    -107.4730
 -----------------------------------------------------------------
 DrvMan completing analytic gradient of the correlated energy
 Correlated dipole moment
            1
    1  -0.2748275
    2   0.0688480
    3   0.0000000
 Energy read as -14229.515301206
 Full Analytical Gradient: (in a.u., or Hartree/Bohr)
             1             2             3             4
    1    0.00002910    0.00017266   -0.00031845    0.00011669
    2   -0.00006304    0.00020368   -0.00040970    0.00026906
    3   -0.00000000    0.00000000   -0.00000000    0.00000000
 Gradient time:  CPU 0.73 s  wall 0.75 s
 ----------------------------------------------------------------
             Standard Nuclear Orientation (Angstroms)
    I     Atom           X                Y                Z
 ----------------------------------------------------------------
    1      I       2.0415317731    -0.3652144924     0.0000000000
    2      P       0.5794339320     1.7195797042    -0.0000000000
    3      N      -0.9306232536     1.3844970084     0.0010000000
    4      I      -2.0826100034    -0.3043171043     0.0000000000
 ----------------------------------------------------------------
 Nuclear Repulsion Energy =   840.2868191062 hartrees
 There are       64 alpha and       64 beta electrons

                       Distance Matrix (Angstroms)
             I (  1)   P (  2)   N (  3)
   P (  2)  2.546389
   N (  3)  3.448941  1.546788
   I (  4)  4.124591  3.344045  2.044301

 Requested basis set is 6-311++G(d,p)
 There are 67 shells and 176 basis functions
 A cutoff of  1.0D-14 yielded   1725 shell pairs
 There are     12680 function pairs (     14460 Cartesian)
 Smallest overlap matrix eigenvalue = 2.39E-03
 Guess MOs from SCF MO coefficient file

 -----------------------------------------------------------------------
  General SCF calculation program by
  Eric Jon Sundstrom, Paul Horn, Yuezhi Mao, Dmitri Zuev, Alec White,
  David Stuck, Shaama M.S., Shane Yost, Joonho Lee, David Small,
  Daniel Levine, Susi Lehtola, Hugh Burton, Evgeny Epifanovsky
 -----------------------------------------------------------------------
 Hartree-Fock
 using 6 threads for integral computing
 -------------------------------------------------------
 OpenMP Integral computing Module                
 Release: version 2.0, May 2017, Q-Chem Inc. Pleasanton 
 -------------------------------------------------------
 A restricted SCF calculation will be
 performed using DIIS
 SCF converges when DIIS error is below 1.0e-08
 ---------------------------------------
  Cycle       Energy         DIIS error
 ---------------------------------------
    1  -14228.7986604252      1.10e-05  
    2  -14228.7986610991      3.04e-06  
    3  -14228.7986611805      1.93e-06  
    4  -14228.7986611999      7.24e-07  
    5  -14228.7986612056      2.58e-07  
    6  -14228.7986612070      1.12e-07  
    7  -14228.7986612073      4.64e-08  
    8  -14228.7986612073      1.92e-08  
    9  -14228.7986612075      7.60e-09  Convergence criterion met
 ---------------------------------------
 SCF time:   CPU 12.84s  wall 3.00s 
 SCF   energy in the final basis set =   -14228.7986612075
 Total energy in the final basis set =   -14228.7986612075


 ------------------------------------------------------------------------------

   CCMAN2: suite of methods based on coupled cluster
           and equation of motion theories.

   Components:
   * libvmm-1.3-trunk
     by Evgeny Epifanovsky, Ilya Kaliman.
   * libtensor-2.5-trunk
     by Evgeny Epifanovsky, Michael Wormit, Dmitry Zuev, Sam Manzer, 
        Ilya Kaliman.
   * libcc-2.5-trunk
     by Evgeny Epifanovsky, Arik Landau, Tomasz Kus, Kirill Khistyaev, 
        Dmitry Zuev, Prashant Manohar, Xintian Feng, Anna Krylov, 
        Matthew Goldey, Alec White, Thomas Jagau, Kaushik Nanda, 
        Anastasia Gunina, Alexander Kunitsa, Joonho Lee.

   CCMAN original authors:
   Anna I. Krylov, C. David Sherrill, Steven R. Gwaltney,
   Edward F. C. Byrd (2000)
   Sergey V. Levchenko, Lyudmila V. Slipchenko, Tao Wang,
   Ana-Maria C. Cristian (2003)
   Piotr A. Pieniazek, C. Melania Oana, Evgeny Epifanovsky (2007)
   Prashant Manohar (2009)

 ------------------------------------------------------------------------------


 Allocating and initializing 30808MB of RAM...
 Calculation will run on 6 cores.


 Alpha MOs, Restricted
 -- Occupied --                  
*******-1177.16 -180.91 -180.86 -169.72 -169.71 -169.71 -169.67
  1 A     2 A     3 A     4 A     5 A     6 A     7 A     8 A                  
-169.67 -169.67  -80.06  -37.96  -37.92  -33.15  -33.14  -33.14
  9 A    10 A    11 A    12 A    13 A    14 A    15 A    16 A                  
-33.104 -33.101 -33.101 -24.336 -24.334 -24.333 -24.327 -24.327
 17 A    18 A    19 A    20 A    21 A    22 A    23 A    24 A                  
-24.288 -24.287 -24.287 -24.284 -24.284 -15.635  -7.597  -7.278
 25 A    26 A    27 A    28 A    29 A    30 A    31 A    32 A                  
 -7.234  -5.514  -5.499  -5.498  -5.490  -5.488  -5.487  -5.465
 33 A    34 A    35 A    36 A    37 A    38 A    39 A    40 A                  
 -5.457  -5.457  -2.439  -2.432  -2.431  -2.413  -2.413  -2.388
 41 A    42 A    43 A    44 A    45 A    46 A    47 A    48 A                  
 -2.384  -2.384  -2.375  -2.375  -1.192  -0.896  -0.851  -0.693
 49 A    50 A    51 A    52 A    53 A    54 A    55 A    56 A                  
 -0.560  -0.539  -0.512  -0.398  -0.394  -0.383  -0.369  -0.365
 57 A    58 A    59 A    60 A    61 A    62 A    63 A    64 A                  
 -- Virtual --                   
  0.002   0.014   0.054   0.072   0.088   0.092   0.106   0.184
 65 A    66 A    67 A    68 A    69 A    70 A    71 A    72 A                  
  0.213   0.233   0.240   0.272   0.298   0.311   0.318   0.334
 73 A    74 A    75 A    76 A    77 A    78 A    79 A    80 A                  
  0.344   0.358   0.386   0.388   0.452   0.509   0.558   0.563
 81 A    82 A    83 A    84 A    85 A    86 A    87 A    88 A                  
  0.576   0.586   0.595   0.612   0.619   0.633   0.664   0.716
 89 A    90 A    91 A    92 A    93 A    94 A    95 A    96 A                  
  0.826   0.865   0.890   0.909   0.931   1.017   1.072   1.101
 97 A    98 A    99 A   100 A   101 A   102 A   103 A   104 A                  
  1.190   1.336   1.396   1.522   1.541   1.547   1.574   1.598
105 A   106 A   107 A   108 A   109 A   110 A   111 A   112 A                  
  1.636   1.774   1.854   1.921   2.265   2.330   2.429   2.557
113 A   114 A   115 A   116 A   117 A   118 A   119 A   120 A                  
  2.938   4.241   4.252   4.456   4.456   4.472   4.491   4.496
121 A   122 A   123 A   124 A   125 A   126 A   127 A   128 A                  
  4.506   4.511   4.529   4.550   4.637   4.704   4.751   4.876
129 A   130 A   131 A   132 A   133 A   134 A   135 A   136 A                  
  6.505   6.518   6.540   6.550   6.564   6.584   7.529  14.704
137 A   138 A   139 A   140 A   141 A   142 A   143 A   144 A                  
 14.796  14.930  28.845  28.963  29.499  29.508  29.529  29.539
145 A   146 A   147 A   148 A   149 A   150 A   151 A   152 A                  
 29.553  29.576  29.846  29.850  29.862  29.881  29.887  29.891
153 A   154 A   155 A   156 A   157 A   158 A   159 A   160 A                  
 29.893  29.906  29.959  29.978  36.682 130.558 130.565 130.590
161 A   162 A   163 A   164 A   165 A   166 A   167 A   168 A                  
130.601 130.612 130.633 154.248 154.343 166.1501912.1651912.263
169 A   170 A   171 A   172 A   173 A   174 A   175 A   176 A                  

 Beta MOs, Restricted
 -- Occupied --                  
*******-1177.16 -180.91 -180.86 -169.72 -169.71 -169.71 -169.67
  1 A     2 A     3 A     4 A     5 A     6 A     7 A     8 A                  
-169.67 -169.67  -80.06  -37.96  -37.92  -33.15  -33.14  -33.14
  9 A    10 A    11 A    12 A    13 A    14 A    15 A    16 A                  
-33.104 -33.101 -33.101 -24.336 -24.334 -24.333 -24.327 -24.327
 17 A    18 A    19 A    20 A    21 A    22 A    23 A    24 A                  
-24.288 -24.287 -24.287 -24.284 -24.284 -15.635  -7.597  -7.278
 25 A    26 A    27 A    28 A    29 A    30 A    31 A    32 A                  
 -7.234  -5.514  -5.499  -5.498  -5.490  -5.488  -5.487  -5.465
 33 A    34 A    35 A    36 A    37 A    38 A    39 A    40 A                  
 -5.457  -5.457  -2.439  -2.432  -2.431  -2.413  -2.413  -2.388
 41 A    42 A    43 A    44 A    45 A    46 A    47 A    48 A                  
 -2.384  -2.384  -2.375  -2.375  -1.192  -0.896  -0.851  -0.693
 49 A    50 A    51 A    52 A    53 A    54 A    55 A    56 A                  
 -0.560  -0.539  -0.512  -0.398  -0.394  -0.383  -0.369  -0.365
 57 A    58 A    59 A    60 A    61 A    62 A    63 A    64 A                  
 -- Virtual --                   
  0.002   0.014   0.054   0.072   0.088   0.092   0.106   0.184
 65 A    66 A    67 A    68 A    69 A    70 A    71 A    72 A                  
  0.213   0.233   0.240   0.272   0.298   0.311   0.318   0.334
 73 A    74 A    75 A    76 A    77 A    78 A    79 A    80 A                  
  0.344   0.358   0.386   0.388   0.452   0.509   0.558   0.563
 81 A    82 A    83 A    84 A    85 A    86 A    87 A    88 A                  
  0.576   0.586   0.595   0.612   0.619   0.633   0.664   0.716
 89 A    90 A    91 A    92 A    93 A    94 A    95 A    96 A                  
  0.826   0.865   0.890   0.909   0.931   1.017   1.072   1.101
 97 A    98 A    99 A   100 A   101 A   102 A   103 A   104 A                  
  1.190   1.336   1.396   1.522   1.541   1.547   1.574   1.598
105 A   106 A   107 A   108 A   109 A   110 A   111 A   112 A                  
  1.636   1.774   1.854   1.921   2.265   2.330   2.429   2.557
113 A   114 A   115 A   116 A   117 A   118 A   119 A   120 A                  
  2.938   4.241   4.252   4.456   4.456   4.472   4.491   4.496
121 A   122 A   123 A   124 A   125 A   126 A   127 A   128 A                  
  4.506   4.511   4.529   4.550   4.637   4.704   4.751   4.876
129 A   130 A   131 A   132 A   133 A   134 A   135 A   136 A                  
  6.505   6.518   6.540   6.550   6.564   6.584   7.529  14.704
137 A   138 A   139 A   140 A   141 A   142 A   143 A   144 A                  
 14.796  14.930  28.845  28.963  29.499  29.508  29.529  29.539
145 A   146 A   147 A   148 A   149 A   150 A   151 A   152 A                  
 29.553  29.576  29.846  29.850  29.862  29.881  29.887  29.891
153 A   154 A   155 A   156 A   157 A   158 A   159 A   160 A                  
 29.893  29.906  29.959  29.978  36.682 130.558 130.565 130.590
161 A   162 A   163 A   164 A   165 A   166 A   167 A   168 A                  
130.601 130.612 130.633 154.248 154.343 166.1501912.1651912.263
169 A   170 A   171 A   172 A   173 A   174 A   175 A   176 A                  

 Occupation and symmetry of molecular orbitals

 Point group: C1 (1 irreducible representation).

                           A     All 
 -------------------------------------
 All molecular orbitals:
  - Alpha                  176   176 
  - Beta                   176   176 
 -------------------------------------
 Alpha orbitals:
  - Frozen occupied        42    42  
  - Active occupied        22    22  
  - Active virtual         112   112 
  - Frozen virtual         0     0   
 -------------------------------------
 Beta orbitals:
  - Frozen occupied        42    42  
  - Active occupied        22    22  
  - Active virtual         112   112 
  - Frozen virtual         0     0   
 -------------------------------------

 Import integrals:   CPU 0.00 s  wall 0.00 s

 Import integrals:   CPU 206.51 s  wall 36.66 s

 MP2 amplitudes:   CPU 0.30 s  wall 0.20 s

Running a double precision version
           CCSD T amplitudes will be solved using DIIS.

           Start     Size      MaxIter   EConv     TConv     
           3         7         100       1.00e-07  1.00e-05  
 ------------------------------------------------------------------------------
           Energy (a.u.)   Ediff      Tdiff       Comment
 ------------------------------------------------------------------------------
         -1.4229509e+04                           
     1   -1.4229488e+04   2.10e-02   8.16e-01     
     2   -1.4229514e+04   2.57e-02   1.20e-01     
     3   -1.4229511e+04   2.56e-03   5.43e-02     
     4   -1.4229514e+04   2.78e-03   2.24e-02     Switched to DIIS steps.
     5   -1.4229515e+04   1.03e-03   1.32e-02     
     6   -1.4229515e+04   8.33e-05   3.28e-03     
     7   -1.4229515e+04   2.29e-05   1.96e-03     
     8   -1.4229515e+04   1.19e-05   5.68e-04     
     9   -1.4229515e+04   2.19e-06   3.08e-04     
    10   -1.4229515e+04   5.56e-07   7.97e-05     
    11   -1.4229515e+04   5.42e-09   2.94e-05     
    12   -1.4229515e+04   7.18e-08   1.38e-05     
    13   -1.4229515e+04   2.68e-08   4.88e-06     
 ------------------------------------------------------------------------------
         -1.4229515e+04                           CCSD T converged.

End of double precision
 SCF energy                 = -14228.79866121
 MP2 energy                 = -14229.50924756
 CCSD correlation energy     =     -0.71664045
 CCSD total energy           = -14229.51530166

 CCSD  T1^2 = 0.0203  T2^2 = 0.2958  Leading amplitudes:

 Amplitude    Orbitals with energies
 -0.0449       61 (A) A                  ->    65 (A) A                   
              -0.3945                          0.0024                     
 -0.0449       61 (A) B                  ->    65 (A) B                   
              -0.3945                          0.0024                     
 -0.0263       60 (A) A                  ->    66 (A) A                   
              -0.3976                          0.0142                     
 -0.0263       60 (A) B                  ->    66 (A) B                   
              -0.3976                          0.0142                     

 Amplitude    Orbitals with energies
 -0.0729       59 (A) A      59 (A) B    ->    65 (A) A      65 (A) B     
              -0.5116       -0.5116            0.0024        0.0024       
  0.0729       59 (A) A      59 (A) B    ->    65 (A) B      65 (A) A     
              -0.5116       -0.5116            0.0024        0.0024       
  0.0729       59 (A) B      59 (A) A    ->    65 (A) A      65 (A) B     
              -0.5116       -0.5116            0.0024        0.0024       
 -0.0729       59 (A) B      59 (A) A    ->    65 (A) B      65 (A) A     
              -0.5116       -0.5116            0.0024        0.0024       

 Computing CCSD intemediates for later calculations in double precision
 Finished.

Running a double precision version
           CCSD Lambda amplitudes will be solved using DIIS.
           Start     Size      MaxIter   EConv     LConv     
           3         7         100       1.00e-07  1.00e-05  
 ------------------------------------------------------------------------------
            Enorm      Ldiff       Comment
 ------------------------------------------------------------------------------
     1     6.10e-02   4.40e-02     
     2     1.81e-02   6.73e-03     
     3     7.99e-03   1.79e-03     
     4     4.74e-03   1.48e-03     Switched to DIIS steps.
     5     1.54e-03   8.96e-04     
     6     7.93e-04   2.65e-04     
     7     2.76e-04   9.11e-05     
     8     1.24e-04   9.22e-06     
     9     4.53e-05   2.12e-07     
    10     2.08e-05   9.18e-08     
    11     1.05e-05   6.44e-08     
    12     5.31e-06   8.77e-08     
    13     2.58e-06   2.84e-07     
    14     1.14e-06   1.14e-07     
    15     5.65e-07   1.05e-07     
    16     2.73e-07   4.87e-08     
    17     1.41e-07   1.97e-08     
    18     6.74e-08   8.49e-09     
 ------------------------------------------------------------------------------
                                   CCSD Lambda converged.

 Computing density matrices in double precision...
           Orbital response amplitudes will be solved using DIIS.
           Start     Size      MaxIter   EConv     LConv     
           3         7         100       1.00e-06  1.00e-06  
 ------------------------------------------------------------------------------
            Enorm      Ldiff       Comment
 ------------------------------------------------------------------------------
     1     9.73e-02   1.45e-02     
     2     6.51e-02   1.59e-02     
     3     6.94e-02   1.98e-02     
     4     5.85e-03   2.49e-02     Switched to DIIS steps.
     5     2.97e-03   1.34e-04     
     6     1.21e-03   3.84e-04     
     7     1.02e-03   2.90e-04     
     8     1.73e-04   2.59e-04     
     9     6.87e-05   2.29e-05     
    10     1.88e-05   9.96e-06     
    11     7.32e-06   3.72e-08     
    12     1.80e-06   5.66e-07     
    13     1.07e-06   1.04e-07     
    14     2.98e-07   1.16e-07     
 ------------------------------------------------------------------------------
                                   Orbital response converged.

 Computing density matrices... Done.
 CCSD calculation:   CPU 5677.79 s  wall 970.44 s

 Transferring MO TPDM to AO TPDM
 Transferring g2_o1o1o1o1
 Transferring g2_o1o1o1v1
 Transferring g2_o1o1v1v1
 Transferring g2_o1v1o1v1
 Transferring g2_o1v1v1v1
 Transferring g2_v1v1v1v1
 Adding separable TPDM
 Computing TPDM gradient
 --------------------------------------------------------
 2e gradient
  Atom          X               Y               Z
 --------------------------------------------------------
    1        -74.602638       33.626500        0.002299  
    2        -11.684196      -44.993916        0.013841  
    3         11.135033      -21.045945       -0.030604  
    4         75.151801       32.413360        0.014464  
 --------------------------------------------------------
 --------------------------------------------------------
 Final gradient
  Atom          X               Y               Z
 --------------------------------------------------------
    1        -74.602638       33.626500        0.002299  
    2        -11.684196      -44.993916        0.013841  
    3         11.135033      -21.045945       -0.030604  
    4         75.151801       32.413360        0.014464  
 --------------------------------------------------------
 Analytic gradient from two-electron contribution:   CPU 804.98 s  wall 151.08 s

 Total ccman2 time:   CPU 6705.25 s  wall 1162.40 s


 --------------------------------------------------------------

                    Orbital Energies (a.u.)
 --------------------------------------------------------------

 Alpha MOs
 -- Occupied --
*****************-180.9083-180.8629-169.7153-169.7139-169.7138-169.6693
********-169.6686 -80.0597 -37.9619 -37.9168 -33.1514 -33.1450 -33.1447
-33.1041 -33.1013 -33.1009 -24.3356 -24.3335 -24.3333 -24.3273 -24.3273
-24.2881 -24.2873 -24.2869 -24.2844 -24.2844 -15.6351  -7.5973  -7.2783
 -7.2337  -5.5143  -5.4990  -5.4984  -5.4895  -5.4881  -5.4873  -5.4652
 -5.4573  -5.4565  -2.4388  -2.4316  -2.4309  -2.4133  -2.4133  -2.3878
 -2.3845  -2.3836  -2.3750  -2.3750  -1.1921  -0.8963  -0.8510  -0.6928
 -0.5597  -0.5392  -0.5116  -0.3976  -0.3945  -0.3828  -0.3691  -0.3652
 -- Virtual --
  0.0024   0.0142   0.0544   0.0724   0.0881   0.0923   0.1057   0.1844
  0.2133   0.2332   0.2397   0.2720   0.2976   0.3110   0.3175   0.3342
  0.3440   0.3578   0.3858   0.3882   0.4523   0.5088   0.5584   0.5626
  0.5757   0.5860   0.5951   0.6119   0.6195   0.6329   0.6635   0.7161
  0.8262   0.8652   0.8900   0.9088   0.9310   1.0171   1.0719   1.1015
  1.1903   1.3359   1.3955   1.5215   1.5409   1.5475   1.5741   1.5975
  1.6358   1.7742   1.8543   1.9206   2.2646   2.3303   2.4295   2.5570
  2.9376   4.2405   4.2524   4.4558   4.4565   4.4715   4.4914   4.4958
  4.5060   4.5109   4.5294   4.5501   4.6366   4.7043   4.7505   4.8764
  6.5054   6.5177   6.5401   6.5497   6.5637   6.5842   7.5287  14.7043
 14.7958  14.9296  28.8452  28.9628  29.4991  29.5083  29.5289  29.5392
 29.5535  29.5756  29.8462  29.8503  29.8617  29.8806  29.8874  29.8914
 29.8933  29.9058  29.9595  29.9783  36.6823 130.5581 130.5653 130.5899
130.6007 130.6119 130.6325 154.2485 154.3427 166.15051912.16511912.2631
 --------------------------------------------------------------

          Ground-State Mulliken Net Atomic Charges

     Atom                 Charge (a.u.)
  ----------------------------------------
      1 I                    -0.265703
      2 P                     0.365292
      3 N                    -0.320514
      4 I                     0.220924
  ----------------------------------------
  Sum of atomic charges =    -0.000000

 -----------------------------------------------------------------
                    Cartesian Multipole Moments
 -----------------------------------------------------------------
    Charge (ESU x 10^10)
                -0.0000
    Dipole Moment (Debye)
         X      -0.6966      Y       0.1731      Z      -0.0018
       Tot       0.7178
    Quadrupole Moments (Debye-Ang)
        XX     -77.0680     XY       5.1055     YY     -74.0999
        XZ       0.0035     YZ      -0.0023     ZZ     -76.0018
    Octopole Moments (Debye-Ang^2)
       XXX     -19.8565    XXY     -23.9055    XYY       1.3397
       YYY     -35.8569    XXZ      -0.0111    XYZ      -0.0016
       YYZ      -0.0133    XZZ      -2.0118    YZZ      -7.9925
       ZZZ      -0.0176
    Hexadecapole Moments (Debye-Ang^3)
      XXXX   -1620.2264   XXXY      14.7031   XXYY    -325.9147
      XYYY      10.0701   YYYY    -433.1195   XXXZ       0.0431
      XXYZ      -0.0025   XYYZ       0.0182   YYYZ      -0.0331
      XXZZ    -295.4198   XYZZ      -0.0366   YYZZ     -87.6515
      XZZZ       0.0192   YZZZ      -0.0257   ZZZZ    -107.4737
 -----------------------------------------------------------------
 DrvMan completing analytic gradient of the correlated energy
 Correlated dipole moment
            1
    1  -0.2740511
    2   0.0680975
    3  -0.0007063
 Energy read as -14229.515301658
 Full Analytical Gradient: (in a.u., or Hartree/Bohr)
             1             2             3             4
    1    0.00004883   -0.00008553    0.00001730    0.00001940
    2   -0.00005768    0.00008453   -0.00011639    0.00008953
    3    0.00001267   -0.00004119    0.00004976   -0.00002124
 Gradient time:  CPU 0.72 s  wall 0.74 s
 ----------------------------------------------------------------
             Standard Nuclear Orientation (Angstroms)
    I     Atom           X                Y                Z
 ----------------------------------------------------------------
    1      I       2.0415317731    -0.3652144924     0.0000000000
    2      P       0.5794339320     1.7195797042    -0.0000000000
    3      N      -0.9306232536     1.3844970084    -0.0000000000
    4      I      -2.0816100034    -0.3043171043     0.0000000000
 ----------------------------------------------------------------
 Nuclear Repulsion Energy =   840.4306524764 hartrees
 There are       64 alpha and       64 beta electrons

                       Distance Matrix (Angstroms)
             I (  1)   P (  2)   N (  3)
   P (  2)  2.546389
   N (  3)  3.448941  1.546788
   I (  4)  4.123591  3.343249  2.043738

 Requested basis set is 6-311++G(d,p)
 There are 67 shells and 176 basis functions
 A cutoff of  1.0D-14 yielded   1725 shell pairs
 There are     12680 function pairs (     14460 Cartesian)
 Smallest overlap matrix eigenvalue = 2.39E-03
 Guess MOs from SCF MO coefficient file

 -----------------------------------------------------------------------
  General SCF calculation program by
  Eric Jon Sundstrom, Paul Horn, Yuezhi Mao, Dmitri Zuev, Alec White,
  David Stuck, Shaama M.S., Shane Yost, Joonho Lee, David Small,
  Daniel Levine, Susi Lehtola, Hugh Burton, Evgeny Epifanovsky
 -----------------------------------------------------------------------
 Hartree-Fock
 using 6 threads for integral computing
 -------------------------------------------------------
 OpenMP Integral computing Module                
 Release: version 2.0, May 2017, Q-Chem Inc. Pleasanton 
 -------------------------------------------------------
 A restricted SCF calculation will be
 performed using DIIS
 SCF converges when DIIS error is below 1.0e-08
 ---------------------------------------
  Cycle       Energy         DIIS error
 ---------------------------------------
    1  -14228.7986718821      8.52e-06  
    2  -14228.7986722843      2.64e-06  
    3  -14228.7986723369      1.89e-06  
    4  -14228.7986723562      6.14e-07  
    5  -14228.7986723617      2.42e-07  
    6  -14228.7986723632      1.03e-07  
    7  -14228.7986723634      4.18e-08  
    8  -14228.7986723637      1.70e-08  
    9  -14228.7986723637      7.17e-09  Convergence criterion met
 ---------------------------------------
 SCF time:   CPU 12.92s  wall 2.00s 
 SCF   energy in the final basis set =   -14228.7986723637
 Total energy in the final basis set =   -14228.7986723637


 ------------------------------------------------------------------------------

   CCMAN2: suite of methods based on coupled cluster
           and equation of motion theories.

   Components:
   * libvmm-1.3-trunk
     by Evgeny Epifanovsky, Ilya Kaliman.
   * libtensor-2.5-trunk
     by Evgeny Epifanovsky, Michael Wormit, Dmitry Zuev, Sam Manzer, 
        Ilya Kaliman.
   * libcc-2.5-trunk
     by Evgeny Epifanovsky, Arik Landau, Tomasz Kus, Kirill Khistyaev, 
        Dmitry Zuev, Prashant Manohar, Xintian Feng, Anna Krylov, 
        Matthew Goldey, Alec White, Thomas Jagau, Kaushik Nanda, 
        Anastasia Gunina, Alexander Kunitsa, Joonho Lee.

   CCMAN original authors:
   Anna I. Krylov, C. David Sherrill, Steven R. Gwaltney,
   Edward F. C. Byrd (2000)
   Sergey V. Levchenko, Lyudmila V. Slipchenko, Tao Wang,
   Ana-Maria C. Cristian (2003)
   Piotr A. Pieniazek, C. Melania Oana, Evgeny Epifanovsky (2007)
   Prashant Manohar (2009)

 ------------------------------------------------------------------------------


 Allocating and initializing 30808MB of RAM...
 Calculation will run on 6 cores.


 Alpha MOs, Restricted
 -- Occupied --                  
*******-1177.16 -180.91 -180.86 -169.72 -169.71 -169.71 -169.67
  1 A     2 A     3 A     4 A     5 A     6 A     7 A     8 A                  
-169.67 -169.67  -80.06  -37.96  -37.92  -33.15  -33.14  -33.14
  9 A    10 A    11 A    12 A    13 A    14 A    15 A    16 A                  
-33.104 -33.101 -33.101 -24.336 -24.333 -24.333 -24.327 -24.327
 17 A    18 A    19 A    20 A    21 A    22 A    23 A    24 A                  
-24.288 -24.287 -24.287 -24.284 -24.284 -15.635  -7.597  -7.278
 25 A    26 A    27 A    28 A    29 A    30 A    31 A    32 A                  
 -7.234  -5.514  -5.499  -5.498  -5.490  -5.488  -5.487  -5.465
 33 A    34 A    35 A    36 A    37 A    38 A    39 A    40 A                  
 -5.457  -5.457  -2.439  -2.432  -2.431  -2.413  -2.413  -2.388
 41 A    42 A    43 A    44 A    45 A    46 A    47 A    48 A                  
 -2.384  -2.384  -2.375  -2.375  -1.192  -0.896  -0.851  -0.693
 49 A    50 A    51 A    52 A    53 A    54 A    55 A    56 A                  
 -0.560  -0.539  -0.512  -0.398  -0.394  -0.383  -0.369  -0.365
 57 A    58 A    59 A    60 A    61 A    62 A    63 A    64 A                  
 -- Virtual --                   
  0.002   0.014   0.054   0.072   0.088   0.092   0.106   0.184
 65 A    66 A    67 A    68 A    69 A    70 A    71 A    72 A                  
  0.213   0.233   0.240   0.272   0.298   0.311   0.318   0.334
 73 A    74 A    75 A    76 A    77 A    78 A    79 A    80 A                  
  0.344   0.358   0.386   0.388   0.452   0.509   0.558   0.563
 81 A    82 A    83 A    84 A    85 A    86 A    87 A    88 A                  
  0.576   0.586   0.595   0.612   0.620   0.633   0.664   0.716
 89 A    90 A    91 A    92 A    93 A    94 A    95 A    96 A                  
  0.826   0.865   0.890   0.909   0.931   1.017   1.072   1.101
 97 A    98 A    99 A   100 A   101 A   102 A   103 A   104 A                  
  1.190   1.336   1.396   1.522   1.541   1.547   1.574   1.598
105 A   106 A   107 A   108 A   109 A   110 A   111 A   112 A                  
  1.636   1.774   1.854   1.921   2.265   2.330   2.429   2.557
113 A   114 A   115 A   116 A   117 A   118 A   119 A   120 A                  
  2.938   4.241   4.252   4.456   4.456   4.472   4.491   4.496
121 A   122 A   123 A   124 A   125 A   126 A   127 A   128 A                  
  4.506   4.511   4.529   4.550   4.637   4.704   4.751   4.877
129 A   130 A   131 A   132 A   133 A   134 A   135 A   136 A                  
  6.505   6.518   6.540   6.550   6.564   6.584   7.529  14.704
137 A   138 A   139 A   140 A   141 A   142 A   143 A   144 A                  
 14.796  14.930  28.845  28.963  29.499  29.508  29.529  29.539
145 A   146 A   147 A   148 A   149 A   150 A   151 A   152 A                  
 29.553  29.576  29.846  29.850  29.862  29.881  29.887  29.891
153 A   154 A   155 A   156 A   157 A   158 A   159 A   160 A                  
 29.893  29.906  29.960  29.978  36.682 130.558 130.565 130.590
161 A   162 A   163 A   164 A   165 A   166 A   167 A   168 A                  
130.601 130.612 130.633 154.249 154.343 166.1501912.1651912.263
169 A   170 A   171 A   172 A   173 A   174 A   175 A   176 A                  

 Beta MOs, Restricted
 -- Occupied --                  
*******-1177.16 -180.91 -180.86 -169.72 -169.71 -169.71 -169.67
  1 A     2 A     3 A     4 A     5 A     6 A     7 A     8 A                  
-169.67 -169.67  -80.06  -37.96  -37.92  -33.15  -33.14  -33.14
  9 A    10 A    11 A    12 A    13 A    14 A    15 A    16 A                  
-33.104 -33.101 -33.101 -24.336 -24.333 -24.333 -24.327 -24.327
 17 A    18 A    19 A    20 A    21 A    22 A    23 A    24 A                  
-24.288 -24.287 -24.287 -24.284 -24.284 -15.635  -7.597  -7.278
 25 A    26 A    27 A    28 A    29 A    30 A    31 A    32 A                  
 -7.234  -5.514  -5.499  -5.498  -5.490  -5.488  -5.487  -5.465
 33 A    34 A    35 A    36 A    37 A    38 A    39 A    40 A                  
 -5.457  -5.457  -2.439  -2.432  -2.431  -2.413  -2.413  -2.388
 41 A    42 A    43 A    44 A    45 A    46 A    47 A    48 A                  
 -2.384  -2.384  -2.375  -2.375  -1.192  -0.896  -0.851  -0.693
 49 A    50 A    51 A    52 A    53 A    54 A    55 A    56 A                  
 -0.560  -0.539  -0.512  -0.398  -0.394  -0.383  -0.369  -0.365
 57 A    58 A    59 A    60 A    61 A    62 A    63 A    64 A                  
 -- Virtual --                   
  0.002   0.014   0.054   0.072   0.088   0.092   0.106   0.184
 65 A    66 A    67 A    68 A    69 A    70 A    71 A    72 A                  
  0.213   0.233   0.240   0.272   0.298   0.311   0.318   0.334
 73 A    74 A    75 A    76 A    77 A    78 A    79 A    80 A                  
  0.344   0.358   0.386   0.388   0.452   0.509   0.558   0.563
 81 A    82 A    83 A    84 A    85 A    86 A    87 A    88 A                  
  0.576   0.586   0.595   0.612   0.620   0.633   0.664   0.716
 89 A    90 A    91 A    92 A    93 A    94 A    95 A    96 A                  
  0.826   0.865   0.890   0.909   0.931   1.017   1.072   1.101
 97 A    98 A    99 A   100 A   101 A   102 A   103 A   104 A                  
  1.190   1.336   1.396   1.522   1.541   1.547   1.574   1.598
105 A   106 A   107 A   108 A   109 A   110 A   111 A   112 A                  
  1.636   1.774   1.854   1.921   2.265   2.330   2.429   2.557
113 A   114 A   115 A   116 A   117 A   118 A   119 A   120 A                  
  2.938   4.241   4.252   4.456   4.456   4.472   4.491   4.496
121 A   122 A   123 A   124 A   125 A   126 A   127 A   128 A                  
  4.506   4.511   4.529   4.550   4.637   4.704   4.751   4.877
129 A   130 A   131 A   132 A   133 A   134 A   135 A   136 A                  
  6.505   6.518   6.540   6.550   6.564   6.584   7.529  14.704
137 A   138 A   139 A   140 A   141 A   142 A   143 A   144 A                  
 14.796  14.930  28.845  28.963  29.499  29.508  29.529  29.539
145 A   146 A   147 A   148 A   149 A   150 A   151 A   152 A                  
 29.553  29.576  29.846  29.850  29.862  29.881  29.887  29.891
153 A   154 A   155 A   156 A   157 A   158 A   159 A   160 A                  
 29.893  29.906  29.960  29.978  36.682 130.558 130.565 130.590
161 A   162 A   163 A   164 A   165 A   166 A   167 A   168 A                  
130.601 130.612 130.633 154.249 154.343 166.1501912.1651912.263
169 A   170 A   171 A   172 A   173 A   174 A   175 A   176 A                  

 Occupation and symmetry of molecular orbitals

 Point group: C1 (1 irreducible representation).

                           A     All 
 -------------------------------------
 All molecular orbitals:
  - Alpha                  176   176 
  - Beta                   176   176 
 -------------------------------------
 Alpha orbitals:
  - Frozen occupied        42    42  
  - Active occupied        22    22  
  - Active virtual         112   112 
  - Frozen virtual         0     0   
 -------------------------------------
 Beta orbitals:
  - Frozen occupied        42    42  
  - Active occupied        22    22  
  - Active virtual         112   112 
  - Frozen virtual         0     0   
 -------------------------------------

 Import integrals:   CPU 0.00 s  wall 0.00 s

 Import integrals:   CPU 208.10 s  wall 36.97 s

 MP2 amplitudes:   CPU 0.30 s  wall 0.20 s

Running a double precision version
           CCSD T amplitudes will be solved using DIIS.

           Start     Size      MaxIter   EConv     TConv     
           3         7         100       1.00e-07  1.00e-05  
 ------------------------------------------------------------------------------
           Energy (a.u.)   Ediff      Tdiff       Comment
 ------------------------------------------------------------------------------
         -1.4229509e+04                           
     1   -1.4229488e+04   2.10e-02   8.16e-01     
     2   -1.4229514e+04   2.56e-02   1.20e-01     
     3   -1.4229511e+04   2.56e-03   5.42e-02     
     4   -1.4229514e+04   2.78e-03   2.23e-02     Switched to DIIS steps.
     5   -1.4229515e+04   1.03e-03   1.32e-02     
     6   -1.4229515e+04   8.32e-05   3.27e-03     
     7   -1.4229515e+04   2.29e-05   1.96e-03     
     8   -1.4229515e+04   1.18e-05   5.68e-04     
     9   -1.4229515e+04   2.19e-06   3.07e-04     
    10   -1.4229515e+04   5.55e-07   7.96e-05     
    11   -1.4229515e+04   5.61e-09   2.93e-05     
    12   -1.4229515e+04   7.17e-08   1.38e-05     
    13   -1.4229515e+04   2.68e-08   4.88e-06     
 ------------------------------------------------------------------------------
         -1.4229515e+04                           CCSD T converged.

End of double precision
 SCF energy                 = -14228.79867236
 MP2 energy                 = -14229.50924695
 CCSD correlation energy     =     -0.71662918
 CCSD total energy           = -14229.51530154

 CCSD  T1^2 = 0.0203  T2^2 = 0.2958  Leading amplitudes:

 Amplitude    Orbitals with energies
 -0.0449       61 (A) A                  ->    65 (A) A                   
              -0.3945                          0.0024                     
 -0.0449       61 (A) B                  ->    65 (A) B                   
              -0.3945                          0.0024                     
  0.0263       60 (A) A                  ->    66 (A) A                   
              -0.3976                          0.0143                     
  0.0263       60 (A) B                  ->    66 (A) B                   
              -0.3976                          0.0143                     

 Amplitude    Orbitals with energies
 -0.0728       59 (A) A      59 (A) B    ->    65 (A) A      65 (A) B     
              -0.5116       -0.5116            0.0024        0.0024       
  0.0728       59 (A) A      59 (A) B    ->    65 (A) B      65 (A) A     
              -0.5116       -0.5116            0.0024        0.0024       
  0.0728       59 (A) B      59 (A) A    ->    65 (A) A      65 (A) B     
              -0.5116       -0.5116            0.0024        0.0024       
 -0.0728       59 (A) B      59 (A) A    ->    65 (A) B      65 (A) A     
              -0.5116       -0.5116            0.0024        0.0024       

 Computing CCSD intemediates for later calculations in double precision
 Finished.

Running a double precision version
           CCSD Lambda amplitudes will be solved using DIIS.
           Start     Size      MaxIter   EConv     LConv     
           3         7         100       1.00e-07  1.00e-05  
 ------------------------------------------------------------------------------
            Enorm      Ldiff       Comment
 ------------------------------------------------------------------------------
     1     6.10e-02   4.40e-02     
     2     1.82e-02   6.73e-03     
     3     7.99e-03   1.79e-03     
     4     4.74e-03   1.48e-03     Switched to DIIS steps.
     5     1.54e-03   8.96e-04     
     6     7.93e-04   2.65e-04     
     7     2.75e-04   9.11e-05     
     8     1.24e-04   9.20e-06     
     9     4.53e-05   2.05e-07     
    10     2.08e-05   9.28e-08     
    11     1.05e-05   6.42e-08     
    12     5.31e-06   8.77e-08     
    13     2.57e-06   2.83e-07     
    14     1.13e-06   1.14e-07     
    15     5.64e-07   1.05e-07     
    16     2.73e-07   4.86e-08     
    17     1.40e-07   1.96e-08     
    18     6.72e-08   8.48e-09     
 ------------------------------------------------------------------------------
                                   CCSD Lambda converged.

 Computing density matrices in double precision...
           Orbital response amplitudes will be solved using DIIS.
           Start     Size      MaxIter   EConv     LConv     
           3         7         100       1.00e-06  1.00e-06  
 ------------------------------------------------------------------------------
            Enorm      Ldiff       Comment
 ------------------------------------------------------------------------------
     1     9.73e-02   1.45e-02     
     2     6.51e-02   1.59e-02     
     3     6.94e-02   1.98e-02     
     4     5.84e-03   2.49e-02     Switched to DIIS steps.
     5     2.95e-03   1.46e-04     
     6     1.20e-03   3.78e-04     
     7     1.02e-03   2.90e-04     
     8     1.73e-04   2.59e-04     
     9     6.87e-05   2.28e-05     
    10     1.88e-05   9.96e-06     
    11     7.32e-06   3.93e-08     
    12     1.80e-06   5.63e-07     
    13     1.07e-06   1.08e-07     
    14     2.96e-07   1.19e-07     
 ------------------------------------------------------------------------------
                                   Orbital response converged.

 Computing density matrices... Done.
 CCSD calculation:   CPU 5678.77 s  wall 970.78 s

 Transferring MO TPDM to AO TPDM
 Transferring g2_o1o1o1o1
 Transferring g2_o1o1o1v1
 Transferring g2_o1o1v1v1
 Transferring g2_o1v1o1v1
 Transferring g2_o1v1v1v1
 Transferring g2_v1v1v1v1
 Adding separable TPDM
 Computing TPDM gradient
 --------------------------------------------------------
 2e gradient
  Atom          X               Y               Z
 --------------------------------------------------------
    1        -74.625061       33.627378       -0.000003  
    2        -11.685957      -44.999044       -0.000001  
    3         11.140120      -21.061083       -0.000001  
    4         75.170897       32.432749        0.000005  
 --------------------------------------------------------
 --------------------------------------------------------
 Final gradient
  Atom          X               Y               Z
 --------------------------------------------------------
    1        -74.625061       33.627378       -0.000003  
    2        -11.685957      -44.999044       -0.000001  
    3         11.140120      -21.061083       -0.000001  
    4         75.170897       32.432749        0.000005  
 --------------------------------------------------------
 Analytic gradient from two-electron contribution:   CPU 809.60 s  wall 151.13 s

 Total ccman2 time:   CPU 6712.26 s  wall 1163.04 s


 --------------------------------------------------------------

                    Orbital Energies (a.u.)
 --------------------------------------------------------------

 Alpha MOs
 -- Occupied --
*****************-180.9083-180.8629-169.7152-169.7138-169.7138-169.6693
********-169.6686 -80.0597 -37.9619 -37.9168 -33.1513 -33.1450 -33.1447
-33.1041 -33.1013 -33.1010 -24.3356 -24.3335 -24.3333 -24.3273 -24.3273
-24.2881 -24.2873 -24.2870 -24.2845 -24.2844 -15.6350  -7.5973  -7.2783
 -7.2337  -5.5143  -5.4989  -5.4983  -5.4895  -5.4881  -5.4873  -5.4652
 -5.4573  -5.4565  -2.4388  -2.4315  -2.4309  -2.4133  -2.4133  -2.3878
 -2.3845  -2.3836  -2.3750  -2.3750  -1.1922  -0.8963  -0.8510  -0.6928
 -0.5597  -0.5392  -0.5116  -0.3976  -0.3945  -0.3828  -0.3691  -0.3652
 -- Virtual --
  0.0024   0.0143   0.0544   0.0724   0.0881   0.0923   0.1057   0.1844
  0.2133   0.2332   0.2396   0.2720   0.2976   0.3110   0.3175   0.3343
  0.3440   0.3578   0.3858   0.3882   0.4523   0.5087   0.5584   0.5626
  0.5757   0.5861   0.5951   0.6119   0.6196   0.6328   0.6636   0.7161
  0.8262   0.8652   0.8900   0.9088   0.9311   1.0171   1.0719   1.1015
  1.1902   1.3359   1.3955   1.5216   1.5410   1.5475   1.5742   1.5975
  1.6358   1.7742   1.8543   1.9206   2.2646   2.3304   2.4294   2.5572
  2.9376   4.2405   4.2523   4.4559   4.4565   4.4716   4.4914   4.4958
  4.5060   4.5109   4.5293   4.5502   4.6366   4.7042   4.7506   4.8766
  6.5055   6.5177   6.5401   6.5498   6.5637   6.5842   7.5287  14.7043
 14.7958  14.9296  28.8452  28.9630  29.4992  29.5083  29.5290  29.5392
 29.5535  29.5756  29.8462  29.8503  29.8618  29.8806  29.8874  29.8914
 29.8933  29.9058  29.9595  29.9783  36.6824 130.5581 130.5653 130.5900
130.6007 130.6119 130.6325 154.2485 154.3429 166.15041912.16511912.2633
 --------------------------------------------------------------

          Ground-State Mulliken Net Atomic Charges

     Atom                 Charge (a.u.)
  ----------------------------------------
      1 I                    -0.265700
      2 P                     0.365255
      3 N                    -0.320549
      4 I                     0.220993
  ----------------------------------------
  Sum of atomic charges =    -0.000000

 -----------------------------------------------------------------
                    Cartesian Multipole Moments
 -----------------------------------------------------------------
    Charge (ESU x 10^10)
                -0.0000
    Dipole Moment (Debye)
         X      -0.6960      Y       0.1729      Z      -0.0000
       Tot       0.7171
    Quadrupole Moments (Debye-Ang)
        XX     -77.0731     XY       5.1026     YY     -74.1000
        XZ       0.0000     YZ      -0.0000     ZZ     -76.0009
    Octopole Moments (Debye-Ang^2)
       XXX     -19.9162    XXY     -23.8972    XYY       1.3072
       YYY     -35.8620    XXZ       0.0000    XYZ       0.0000
       YYZ       0.0000    XZZ      -2.0418    YZZ      -7.9920
       ZZZ       0.0000
    Hexadecapole Moments (Debye-Ang^3)
      XXXX   -1619.6111   XXXY      14.6773   XXYY    -325.8052
      XYYY      10.0889   YYYY    -433.1230   XXXZ       0.0000
      XXYZ      -0.0000   XYYZ      -0.0000   YYYZ      -0.0000
      XXZZ    -295.2980   XYZZ      -0.0302   YYZZ     -87.6511
      XZZZ       0.0000   YZZZ      -0.0000   ZZZZ    -107.4712
 -----------------------------------------------------------------
 DrvMan completing analytic gradient of the correlated energy
 Correlated dipole moment
            1
    1  -0.2738134
    2   0.0680205
    3  -0.0000001
 Energy read as -14229.515301545
 Full Analytical Gradient: (in a.u., or Hartree/Bohr)
             1             2             3             4
    1    0.00005144   -0.00011721   -0.00008291    0.00014868
    2   -0.00005983    0.00004209   -0.00021348    0.00023123
    3    0.00000002    0.00000001   -0.00000001   -0.00000002
 Gradient time:  CPU 0.78 s  wall 0.79 s
 ----------------------------------------------------------------
             Standard Nuclear Orientation (Angstroms)
    I     Atom           X                Y                Z
 ----------------------------------------------------------------
    1      I       2.0415317731    -0.3652144924     0.0000000000
    2      P       0.5794339320     1.7195797042    -0.0000000000
    3      N      -0.9306232536     1.3844970084    -0.0000000000
    4      I      -2.0836100034    -0.3043171043     0.0000000000
 ----------------------------------------------------------------
 Nuclear Repulsion Energy =   840.1430799183 hartrees
 There are       64 alpha and       64 beta electrons

                       Distance Matrix (Angstroms)
             I (  1)   P (  2)   N (  3)
   P (  2)  2.546389
   N (  3)  3.448941  1.546788
   I (  4)  4.125591  3.344841  2.044865

 Requested basis set is 6-311++G(d,p)
 There are 67 shells and 176 basis functions
 A cutoff of  1.0D-14 yielded   1725 shell pairs
 There are     12680 function pairs (     14460 Cartesian)
 Smallest overlap matrix eigenvalue = 2.39E-03
 Guess MOs from SCF MO coefficient file

 -----------------------------------------------------------------------
  General SCF calculation program by
  Eric Jon Sundstrom, Paul Horn, Yuezhi Mao, Dmitri Zuev, Alec White,
  David Stuck, Shaama M.S., Shane Yost, Joonho Lee, David Small,
  Daniel Levine, Susi Lehtola, Hugh Burton, Evgeny Epifanovsky
 -----------------------------------------------------------------------
 Hartree-Fock
 using 6 threads for integral computing
 -------------------------------------------------------
 OpenMP Integral computing Module                
 Release: version 2.0, May 2017, Q-Chem Inc. Pleasanton 
 -------------------------------------------------------
 A restricted SCF calculation will be
 performed using DIIS
 SCF converges when DIIS error is below 1.0e-08
 ---------------------------------------
  Cycle       Energy         DIIS error
 ---------------------------------------
    1  -14228.7986494128      9.60e-06  
    2  -14228.7986498261      3.75e-06  
    3  -14228.7986498863      2.54e-06  
    4  -14228.7986499206      6.51e-07  
    5  -14228.7986499287      2.91e-07  
    6  -14228.7986499306      1.23e-07  
    7  -14228.7986499312      4.31e-08  
    8  -14228.7986499312      1.54e-08  
    9  -14228.7986499312      5.90e-09  Convergence criterion met
 ---------------------------------------
 SCF time:   CPU 12.95s  wall 3.00s 
 SCF   energy in the final basis set =   -14228.7986499312
 Total energy in the final basis set =   -14228.7986499312


 ------------------------------------------------------------------------------

   CCMAN2: suite of methods based on coupled cluster
           and equation of motion theories.

   Components:
   * libvmm-1.3-trunk
     by Evgeny Epifanovsky, Ilya Kaliman.
   * libtensor-2.5-trunk
     by Evgeny Epifanovsky, Michael Wormit, Dmitry Zuev, Sam Manzer, 
        Ilya Kaliman.
   * libcc-2.5-trunk
     by Evgeny Epifanovsky, Arik Landau, Tomasz Kus, Kirill Khistyaev, 
        Dmitry Zuev, Prashant Manohar, Xintian Feng, Anna Krylov, 
        Matthew Goldey, Alec White, Thomas Jagau, Kaushik Nanda, 
        Anastasia Gunina, Alexander Kunitsa, Joonho Lee.

   CCMAN original authors:
   Anna I. Krylov, C. David Sherrill, Steven R. Gwaltney,
   Edward F. C. Byrd (2000)
   Sergey V. Levchenko, Lyudmila V. Slipchenko, Tao Wang,
   Ana-Maria C. Cristian (2003)
   Piotr A. Pieniazek, C. Melania Oana, Evgeny Epifanovsky (2007)
   Prashant Manohar (2009)

 ------------------------------------------------------------------------------


 Allocating and initializing 30808MB of RAM...
 Calculation will run on 6 cores.


 Alpha MOs, Restricted
 -- Occupied --                  
*******-1177.16 -180.91 -180.86 -169.72 -169.71 -169.71 -169.67
  1 A     2 A     3 A     4 A     5 A     6 A     7 A     8 A                  
-169.67 -169.67  -80.06  -37.96  -37.92  -33.15  -33.15  -33.14
  9 A    10 A    11 A    12 A    13 A    14 A    15 A    16 A                  
-33.104 -33.101 -33.101 -24.336 -24.334 -24.333 -24.327 -24.327
 17 A    18 A    19 A    20 A    21 A    22 A    23 A    24 A                  
-24.288 -24.287 -24.287 -24.284 -24.284 -15.635  -7.597  -7.278
 25 A    26 A    27 A    28 A    29 A    30 A    31 A    32 A                  
 -7.234  -5.514  -5.499  -5.498  -5.490  -5.488  -5.487  -5.465
 33 A    34 A    35 A    36 A    37 A    38 A    39 A    40 A                  
 -5.457  -5.457  -2.439  -2.432  -2.431  -2.413  -2.413  -2.388
 41 A    42 A    43 A    44 A    45 A    46 A    47 A    48 A                  
 -2.384  -2.384  -2.375  -2.375  -1.192  -0.896  -0.851  -0.693
 49 A    50 A    51 A    52 A    53 A    54 A    55 A    56 A                  
 -0.560  -0.539  -0.511  -0.398  -0.394  -0.383  -0.369  -0.365
 57 A    58 A    59 A    60 A    61 A    62 A    63 A    64 A                  
 -- Virtual --                   
  0.002   0.014   0.054   0.072   0.088   0.092   0.106   0.184
 65 A    66 A    67 A    68 A    69 A    70 A    71 A    72 A                  
  0.213   0.233   0.240   0.272   0.298   0.311   0.317   0.334
 73 A    74 A    75 A    76 A    77 A    78 A    79 A    80 A                  
  0.344   0.358   0.386   0.388   0.452   0.509   0.558   0.563
 81 A    82 A    83 A    84 A    85 A    86 A    87 A    88 A                  
  0.576   0.586   0.595   0.612   0.619   0.633   0.663   0.716
 89 A    90 A    91 A    92 A    93 A    94 A    95 A    96 A                  
  0.826   0.865   0.890   0.909   0.931   1.017   1.072   1.102
 97 A    98 A    99 A   100 A   101 A   102 A   103 A   104 A                  
  1.190   1.336   1.396   1.522   1.541   1.547   1.574   1.598
105 A   106 A   107 A   108 A   109 A   110 A   111 A   112 A                  
  1.636   1.774   1.854   1.921   2.265   2.330   2.430   2.557
113 A   114 A   115 A   116 A   117 A   118 A   119 A   120 A                  
  2.938   4.241   4.252   4.456   4.456   4.472   4.491   4.496
121 A   122 A   123 A   124 A   125 A   126 A   127 A   128 A                  
  4.506   4.511   4.529   4.550   4.637   4.704   4.750   4.876
129 A   130 A   131 A   132 A   133 A   134 A   135 A   136 A                  
  6.505   6.518   6.540   6.550   6.564   6.584   7.529  14.704
137 A   138 A   139 A   140 A   141 A   142 A   143 A   144 A                  
 14.796  14.930  28.845  28.963  29.499  29.508  29.529  29.539
145 A   146 A   147 A   148 A   149 A   150 A   151 A   152 A                  
 29.554  29.576  29.846  29.850  29.862  29.881  29.887  29.891
153 A   154 A   155 A   156 A   157 A   158 A   159 A   160 A                  
 29.893  29.906  29.959  29.978  36.682 130.558 130.565 130.590
161 A   162 A   163 A   164 A   165 A   166 A   167 A   168 A                  
130.601 130.612 130.633 154.248 154.343 166.1501912.1651912.263
169 A   170 A   171 A   172 A   173 A   174 A   175 A   176 A                  

 Beta MOs, Restricted
 -- Occupied --                  
*******-1177.16 -180.91 -180.86 -169.72 -169.71 -169.71 -169.67
  1 A     2 A     3 A     4 A     5 A     6 A     7 A     8 A                  
-169.67 -169.67  -80.06  -37.96  -37.92  -33.15  -33.15  -33.14
  9 A    10 A    11 A    12 A    13 A    14 A    15 A    16 A                  
-33.104 -33.101 -33.101 -24.336 -24.334 -24.333 -24.327 -24.327
 17 A    18 A    19 A    20 A    21 A    22 A    23 A    24 A                  
-24.288 -24.287 -24.287 -24.284 -24.284 -15.635  -7.597  -7.278
 25 A    26 A    27 A    28 A    29 A    30 A    31 A    32 A                  
 -7.234  -5.514  -5.499  -5.498  -5.490  -5.488  -5.487  -5.465
 33 A    34 A    35 A    36 A    37 A    38 A    39 A    40 A                  
 -5.457  -5.457  -2.439  -2.432  -2.431  -2.413  -2.413  -2.388
 41 A    42 A    43 A    44 A    45 A    46 A    47 A    48 A                  
 -2.384  -2.384  -2.375  -2.375  -1.192  -0.896  -0.851  -0.693
 49 A    50 A    51 A    52 A    53 A    54 A    55 A    56 A                  
 -0.560  -0.539  -0.511  -0.398  -0.394  -0.383  -0.369  -0.365
 57 A    58 A    59 A    60 A    61 A    62 A    63 A    64 A                  
 -- Virtual --                   
  0.002   0.014   0.054   0.072   0.088   0.092   0.106   0.184
 65 A    66 A    67 A    68 A    69 A    70 A    71 A    72 A                  
  0.213   0.233   0.240   0.272   0.298   0.311   0.317   0.334
 73 A    74 A    75 A    76 A    77 A    78 A    79 A    80 A                  
  0.344   0.358   0.386   0.388   0.452   0.509   0.558   0.563
 81 A    82 A    83 A    84 A    85 A    86 A    87 A    88 A                  
  0.576   0.586   0.595   0.612   0.619   0.633   0.663   0.716
 89 A    90 A    91 A    92 A    93 A    94 A    95 A    96 A                  
  0.826   0.865   0.890   0.909   0.931   1.017   1.072   1.102
 97 A    98 A    99 A   100 A   101 A   102 A   103 A   104 A                  
  1.190   1.336   1.396   1.522   1.541   1.547   1.574   1.598
105 A   106 A   107 A   108 A   109 A   110 A   111 A   112 A                  
  1.636   1.774   1.854   1.921   2.265   2.330   2.430   2.557
113 A   114 A   115 A   116 A   117 A   118 A   119 A   120 A                  
  2.938   4.241   4.252   4.456   4.456   4.472   4.491   4.496
121 A   122 A   123 A   124 A   125 A   126 A   127 A   128 A                  
  4.506   4.511   4.529   4.550   4.637   4.704   4.750   4.876
129 A   130 A   131 A   132 A   133 A   134 A   135 A   136 A                  
  6.505   6.518   6.540   6.550   6.564   6.584   7.529  14.704
137 A   138 A   139 A   140 A   141 A   142 A   143 A   144 A                  
 14.796  14.930  28.845  28.963  29.499  29.508  29.529  29.539
145 A   146 A   147 A   148 A   149 A   150 A   151 A   152 A                  
 29.554  29.576  29.846  29.850  29.862  29.881  29.887  29.891
153 A   154 A   155 A   156 A   157 A   158 A   159 A   160 A                  
 29.893  29.906  29.959  29.978  36.682 130.558 130.565 130.590
161 A   162 A   163 A   164 A   165 A   166 A   167 A   168 A                  
130.601 130.612 130.633 154.248 154.343 166.1501912.1651912.263
169 A   170 A   171 A   172 A   173 A   174 A   175 A   176 A                  

 Occupation and symmetry of molecular orbitals

 Point group: C1 (1 irreducible representation).

                           A     All 
 -------------------------------------
 All molecular orbitals:
  - Alpha                  176   176 
  - Beta                   176   176 
 -------------------------------------
 Alpha orbitals:
  - Frozen occupied        42    42  
  - Active occupied        22    22  
  - Active virtual         112   112 
  - Frozen virtual         0     0   
 -------------------------------------
 Beta orbitals:
  - Frozen occupied        42    42  
  - Active occupied        22    22  
  - Active virtual         112   112 
  - Frozen virtual         0     0   
 -------------------------------------

 Import integrals:   CPU 0.00 s  wall 0.00 s

 Import integrals:   CPU 207.81 s  wall 37.06 s

 MP2 amplitudes:   CPU 0.23 s  wall 0.13 s

Running a double precision version
           CCSD T amplitudes will be solved using DIIS.

           Start     Size      MaxIter   EConv     TConv     
           3         7         100       1.00e-07  1.00e-05  
 ------------------------------------------------------------------------------
           Energy (a.u.)   Ediff      Tdiff       Comment
 ------------------------------------------------------------------------------
         -1.4229509e+04                           
     1   -1.4229488e+04   2.10e-02   8.16e-01     
     2   -1.4229514e+04   2.57e-02   1.20e-01     
     3   -1.4229511e+04   2.56e-03   5.43e-02     
     4   -1.4229514e+04   2.78e-03   2.24e-02     Switched to DIIS steps.
     5   -1.4229515e+04   1.03e-03   1.32e-02     
     6   -1.4229515e+04   8.33e-05   3.28e-03     
     7   -1.4229515e+04   2.30e-05   1.96e-03     
     8   -1.4229515e+04   1.19e-05   5.69e-04     
     9   -1.4229515e+04   2.20e-06   3.08e-04     
    10   -1.4229515e+04   5.57e-07   7.97e-05     
    11   -1.4229515e+04   5.23e-09   2.94e-05     
    12   -1.4229515e+04   7.20e-08   1.38e-05     
    13   -1.4229515e+04   2.68e-08   4.89e-06     
 ------------------------------------------------------------------------------
         -1.4229515e+04                           CCSD T converged.

End of double precision
 SCF energy                 = -14228.79864993
 MP2 energy                 = -14229.50924800
 CCSD correlation energy     =     -0.71665168
 CCSD total energy           = -14229.51530161

 CCSD  T1^2 = 0.0203  T2^2 = 0.2958  Leading amplitudes:

 Amplitude    Orbitals with energies
 -0.0449       61 (A) A                  ->    65 (A) A                   
              -0.3945                          0.0024                     
 -0.0449       61 (A) B                  ->    65 (A) B                   
              -0.3945                          0.0024                     
  0.0263       60 (A) A                  ->    66 (A) A                   
              -0.3976                          0.0141                     
  0.0263       60 (A) B                  ->    66 (A) B                   
              -0.3976                          0.0141                     

 Amplitude    Orbitals with energies
 -0.0729       59 (A) A      59 (A) B    ->    65 (A) A      65 (A) B     
              -0.5115       -0.5115            0.0024        0.0024       
  0.0729       59 (A) A      59 (A) B    ->    65 (A) B      65 (A) A     
              -0.5115       -0.5115            0.0024        0.0024       
  0.0729       59 (A) B      59 (A) A    ->    65 (A) A      65 (A) B     
              -0.5115       -0.5115            0.0024        0.0024       
 -0.0729       59 (A) B      59 (A) A    ->    65 (A) B      65 (A) A     
              -0.5115       -0.5115            0.0024        0.0024       

 Computing CCSD intemediates for later calculations in double precision
 Finished.

Running a double precision version
           CCSD Lambda amplitudes will be solved using DIIS.
           Start     Size      MaxIter   EConv     LConv     
           3         7         100       1.00e-07  1.00e-05  
 ------------------------------------------------------------------------------
            Enorm      Ldiff       Comment
 ------------------------------------------------------------------------------
     1     6.10e-02   4.40e-02     
     2     1.81e-02   6.72e-03     
     3     7.99e-03   1.79e-03     
     4     4.74e-03   1.48e-03     Switched to DIIS steps.
     5     1.54e-03   8.96e-04     
     6     7.93e-04   2.65e-04     
     7     2.76e-04   9.12e-05     
     8     1.24e-04   9.24e-06     
     9     4.53e-05   2.19e-07     
    10     2.08e-05   9.07e-08     
    11     1.05e-05   6.46e-08     
    12     5.32e-06   8.77e-08     
    13     2.58e-06   2.84e-07     
    14     1.14e-06   1.14e-07     
    15     5.66e-07   1.05e-07     
    16     2.74e-07   4.87e-08     
    17     1.41e-07   1.97e-08     
    18     6.76e-08   8.51e-09     
 ------------------------------------------------------------------------------
                                   CCSD Lambda converged.

 Computing density matrices in double precision...
           Orbital response amplitudes will be solved using DIIS.
           Start     Size      MaxIter   EConv     LConv     
           3         7         100       1.00e-06  1.00e-06  
 ------------------------------------------------------------------------------
            Enorm      Ldiff       Comment
 ------------------------------------------------------------------------------
     1     9.73e-02   1.46e-02     
     2     6.51e-02   1.59e-02     
     3     6.94e-02   1.98e-02     
     4     5.86e-03   2.48e-02     Switched to DIIS steps.
     5     2.99e-03   1.22e-04     
     6     1.21e-03   3.90e-04     
     7     1.02e-03   2.91e-04     
     8     1.74e-04   2.59e-04     
     9     6.87e-05   2.30e-05     
    10     1.89e-05   9.96e-06     
    11     7.33e-06   3.51e-08     
    12     1.80e-06   5.68e-07     
    13     1.08e-06   9.98e-08     
    14     3.00e-07   1.13e-07     
 ------------------------------------------------------------------------------
                                   Orbital response converged.

 Computing density matrices... Done.
 CCSD calculation:   CPU 5674.11 s  wall 970.18 s

 Transferring MO TPDM to AO TPDM
 Transferring g2_o1o1o1o1
 Transferring g2_o1o1o1v1
 Transferring g2_o1o1v1v1
 Transferring g2_o1v1o1v1
[truncated: 83,873 more chars]
