# Supplementary material for: Geometric and energetic data from ab initio calculations of haloethene, haloimine, halomethylenephosphine, haloiminophosphine, halodiazene, halodiphosphene and halocyclopropane
Source: Data Brief. 2019 Nov 2;27:104738. doi: 10.1016/j.dib.2019.104738 (PMC6861602; doi:10.1016/j.dib.2019.104738)
Supplement: Multimedia component 7 [file mmc7.zip › NP/CCSD/HENPBrE.out]

Q-Chem Developer Version!
                  Welcome to Q-Chem
     A Quantum Leap Into The Future Of Chemistry


 Q-Chem 5.1, Q-Chem, Inc., Pleasanton, CA (2018)

 Yihan Shao,  Zhengting Gan,  E. Epifanovsky,  A. T. B. Gilbert,  M. Wormit,  
 J. Kussmann,  A. W. Lange,  A. Behn,  Jia Deng,  Xintian Feng,  D. Ghosh,  
 M. Goldey,  P. R. Horn,  L. D. Jacobson,  I. Kaliman,  T. Kus,  A. Landau,  
 Jie Liu,  E. I. Proynov,  R. M. Richard,  R. P. Steele,  E. J. Sundstrom,  
 H. L. Woodcock III,  P. M. Zimmerman,  D. Zuev,  B. Albrecht,  E. Alguire,  
 S. A. Baeppler,  D. Barton,  Z. Benda,  Y. A. Bernard,  E. J. Berquist,  
 K. B. Bravaya,  H. Burton,  D. Casanova,  Chun-Min Chang,  Yunqing Chen,  
 A. Chien,  K. D. Closser,  M. P. Coons,  S. Coriani,  S. Dasgupta,  
 A. L. Dempwolff,  M. Diedenhofen,  Hainam Do,  R. G. Edgar,  Po-Tung Fang,  
 S. Faraji,  S. Fatehi,  Qingguo Feng,  K. D. Fenk,  J. Fosso-Tande,  
 Qinghui Ge,  A. Ghysels,  G. Gidofalvi,  J. Gomes,  J. Gonthier,  A. Gunina,  
 D. Hait,  M. W. D. Hanson-Heine,  P. H. P. Harbach,  A. W. Hauser,  
 J. E. Herr,  E. G. Hohenstein,  Z. C. Holden,  Kerwin Hui,  B. C. Huynh,  
 T.-C. Jagau,  Hyunjun Ji,  B. Kaduk,  K. Khistyaev,  Jaehoon Kim,  
 P. Klunzinger,  K. Koh,  D. Kosenkov,  L. Koulias,  T. Kowalczyk,  
 C. M. Krauter,  A. Kunitsa,  Ka Un Lao,  A. Laurent,  K. V. Lawler,  
 Joonho Lee,  D. Lefrancois,  S. Lehtola,  D. S. Levine,  Yi-Pei Li,  
 You-Sheng Lin,  Fenglai Liu,  E. Livshits,  A. Luenser,  P. Manohar,  
 E. Mansoor,  S. F. Manzer,  Shan-Ping Mao,  Yuezhi Mao,  N. Mardirossian,  
 A. V. Marenich,  T. Markovich,  L. A. Martinez-Martinez,  S. A. Maurer,  
 N. J. Mayhall,  S. C. McKenzie,  J.-M. Mewes,  A. F. Morrison,  
 J. W. Mullinax,  K. Nanda,  T. S. Nguyen-Beck,  R. Olivares-Amaya,  
 J. A. Parkhill,  T. M. Perrine,  F. Plasser,  P. Pokhilko,  S. Prager,  
 A. Prociuk,  E. Ramos,  D. R. Rehn,  F. Rob,  M. Schneider,  N. Sergueev,  
 S. M. Sharada,  S. Sharma,  D. W. Small,  T. Stauch,  T. Stein,  
 Yu-Chuan Su,  A. J. W. Thom,  A. Tkatchenko,  T. Tsuchimochi,  N. M. Tubman,  
 L. Vogt,  M. L. Vidal,  O. Vydrov,  M. A. Watson,  J. Wenzel,  
 M. de Wergifosse,  T. A. Wesolowski,  A. White,  J. Witte,  A. Yamada,  
 Jun Yang,  K. Yao,  S. Yeganeh,  S. R. Yost,  Zhi-Qiang You,  A. Zech,  
 Igor Ying Zhang,  Xing Zhang,  Yan Zhao,  Ying Zhu,  B. R. Brooks,  
 G. K. L. Chan,  C. J. Cramer,  M. S. Gordon,  W. J. Hehre,  A. Klamt,  
 M. W. Schmidt,  C. D. Sherrill,  D. G. Truhlar,  A. Aspuru-Guzik,  R. Baer,  
 A. T. Bell,  N. A. Besley,  Jeng-Da Chai,  A. E. DePrince, III,  
 R. A. DiStasio Jr.,  A. Dreuw,  B. D. Dunietz,  T. R. Furlani,  
 Chao-Ping Hsu,  Yousung Jung,  Jing Kong,  D. S. Lambrecht,  WanZhen Liang,  
 C. Ochsenfeld,  V. A. Rassolov,  L. V. Slipchenko,  J. E. Subotnik,  
 T. Van Voorhis,  J. M. Herbert,  A. I. Krylov,  P. M. W. Gill,  M. Head-Gordon

 Contributors to earlier versions of Q-Chem not listed above: 
 R. D. Adamson,  B. Austin,  J. Baker,  G. J. O. Beran,  K. Brandhorst,  
 S. T. Brown,  E. F. C. Byrd,  A. K. Chakraborty,  C.-L. Cheng,  
 Siu Hung Chien,  D. M. Chipman,  D. L. Crittenden,  H. Dachsel,  
 R. J. Doerksen,  A. D. Dutoi,  L. Fusti-Molnar,  W. A. Goddard III,  
 A. Golubeva-Zadorozhnaya,  S. R. Gwaltney,  G. Hawkins,  A. Heyden,  
 S. Hirata,  G. Kedziora,  F. J. Keil,  C. Kelley,  Jihan Kim,  R. A. King,  
 R. Z. Khaliullin,  P. P. Korambath,  W. Kurlancheek,  A. M. Lee,  M. S. Lee,  
 S. V. Levchenko,  Ching Yeh Lin,  D. Liotard,  R. C. Lochan,  I. Lotan,  
 P. E. Maslen,  N. Nair,  D. P. O'Neill,  D. Neuhauser,  E. Neuscamman,  
 C. M. Oana,  R. Olson,  B. Peters,  R. Peverati,  P. A. Pieniazek,  
 Y. M. Rhee,  J. Ritchie,  M. A. Rohrdanz,  E. Rosta,  N. J. Russ,  
 H. F. Schaefer III,  N. E. Schultz,  N. Shenvi,  A. C. Simmonett,  A. Sodt,  
 D. Stuck,  K. S. Thanthiriwatte,  V. Vanovschi,  Tao Wang,  A. Warshel,  
 C. F. Williams,  Q. Wu,  X. Xu,  W. Zhang

 Please cite Q-Chem as follows:
 Y. Shao et al., Mol. Phys. 113, 184-215 (2015)
 DOI: 10.1080/00268976.2014.952696

 Q-Chem 5.1.2 for Intel X86 EM64T Linux

 Parts of Q-Chem use Armadillo 8.300.2 (Tropical Shenanigans).
 http://arma.sourceforge.net/

 Q-Chem begins on Thu Nov 29 03:56:12 2018  

Host: 
0

     Scratch files written to /scratch/taweetham/qchem8502//
Input Ideriv = 1
Curr. Ideriv = -1
Max.  Ideriv = 1

Checking the input file for inconsistencies... 	...done.

--------------------------------------------------------------
User input:
--------------------------------------------------------------
H=Br_Z.out
$molecule
0 1
Br
P  1 2.336117
N  2 1.533091 1 112.023278
H  3 1.014137 2 131.294420 1 -0.000000 0
$end

$rem
   JOB_TYPE	OPTIMIZATION
   BASIS	6-311++G**
   METHOD	ccsd
   MEM_TOTAL	31000
   N_FROZEN_CORE      FC
$end


--------------------------------------------------------------
 ----------------------------------------------------------------
             Standard Nuclear Orientation (Angstroms)
    I     Atom           X                Y                Z
 ----------------------------------------------------------------
    1      Br      1.0176778320    -0.0692948916    -0.0000000000
    2      P      -1.2293856802     0.5695698904     0.0000000000
    3      N      -2.1710206482    -0.6402613380     0.0000000000
    4      H      -1.9807943809    -1.6363977855     0.0000000000
 ----------------------------------------------------------------
 Molecular Point Group                 Cs    NOp =  2
 Largest Abelian Subgroup              Cs    NOp =  2
 Nuclear Repulsion Energy =   207.7210588490 hartrees
 There are       29 alpha and       29 beta electrons
 Requested basis set is 6-311++G(d,p)
 There are 43 shells and 107 basis functions
 Total memory of 31000MB is distributed as follows: 
   QALLOC including MEM_STATIC uses 192MB
   MEM_STATIC is set to 192MB
   CCMAN JOB total memory use is  30808MB
 Warning: actual memory use might exceed 31000MB

 Total QAlloc Memory Limit    192 MB
 Mega-Array Size       188 MB
 MEM_STATIC part       192 MB
 A cutoff of  1.0D-14 yielded    878 shell pairs
 There are      5661 function pairs (      6223 Cartesian)

 -------------------------------------------------------
 OpenMP Integral Computing Module                       
 Release: version 1.0, May 2013, Q-Chem Inc. Pittsburgh 
 -------------------------------------------------------
 Integral Job Info:
 Integral job number is                      11
 Integral operator is                         1
 short-range coefficients                     0
 long-range coefficients              100000000
 Omega coefficients                           0
 if combine SR and LR in K                    0
 Integral screening is                        0
 Integral computing path is                   2
 max size of driver memory is            800000
 size of driver memory is                593474
 size of scratch memory is             29623520
 max col of scratch BK array               1296
 max len of scratch array in speh3          155
 max len of scratch index in speh4           18
 max int batch size is                      520
 min int batch size is                       52
 fixed nKL is                                45
 max L of basis functions is                  2
 order of int derivative is                   0
 number of shells is                         43
 number of basis is                         112
 number of cartesian basis is               112
 number of contracted shell pairs           878
 number of primitive shell pairs           2384
 maxK2 (contraction) of shell pair           36
 max number of K2 of shell pair               1
 max number of CS2 of shell pair            108
 max number of PS2 of shell pair            183
 mem total for path MDJ                  516310
 -------------------------------------------------------
 Smallest overlap matrix eigenvalue = 1.80E-03

 Scale SEOQF with 1.000000e-01/1.000000e-01/1.000000e-01

 Standard Electronic Orientation quadrupole field applied
 Nucleus-field energy     =     0.0000000042 hartrees
 Guess from superposition of atomic densities
 Warning:  Energy on first SCF cycle will be non-variational
 SAD guess density has 58.000000 electrons

 -----------------------------------------------------------------------
  General SCF calculation program by
  Eric Jon Sundstrom, Paul Horn, Yuezhi Mao, Dmitri Zuev, Alec White,
  David Stuck, Shaama M.S., Shane Yost, Joonho Lee, David Small,
  Daniel Levine, Susi Lehtola, Hugh Burton, Evgeny Epifanovsky
 -----------------------------------------------------------------------
 Hartree-Fock
 using 4 threads for integral computing
 -------------------------------------------------------
 OpenMP Integral computing Module                
 Release: version 2.0, May 2017, Q-Chem Inc. Pleasanton 
 -------------------------------------------------------
 A restricted SCF calculation will be
 performed using DIIS
 SCF converges when DIIS error is below 1.0e-08
 ---------------------------------------
  Cycle       Energy         DIIS error
 ---------------------------------------
    1   -2968.3583709300      4.70e-02  
    2   -2968.1042443500      5.50e-03  
    3   -2968.1362614905      3.87e-03  
    4   -2968.1559082457      7.32e-04  
    5   -2968.1571391662      3.08e-04  
    6   -2968.1574403843      1.27e-04  
    7   -2968.1575260712      6.97e-05  
    8   -2968.1575600513      2.79e-05  
    9   -2968.1575663031      7.63e-06  
   10   -2968.1575667042      2.26e-06  
   11   -2968.1575667351      6.60e-07  
   12   -2968.1575667375      1.43e-07  
   13   -2968.1575667377      3.47e-08  
   14   -2968.1575667377      9.49e-09  Convergence criterion met
 ---------------------------------------
 SCF time:   CPU 6.72s  wall 2.00s 
 SCF   energy in the final basis set =    -2968.1575667377
 Total energy in the final basis set =    -2968.1575667377


 ------------------------------------------------------------------------------

   CCMAN2: suite of methods based on coupled cluster
           and equation of motion theories.

   Components:
   * libvmm-1.3-trunk
     by Evgeny Epifanovsky, Ilya Kaliman.
   * libtensor-2.5-trunk
     by Evgeny Epifanovsky, Michael Wormit, Dmitry Zuev, Sam Manzer, 
        Ilya Kaliman.
   * libcc-2.5-trunk
     by Evgeny Epifanovsky, Arik Landau, Tomasz Kus, Kirill Khistyaev, 
        Dmitry Zuev, Prashant Manohar, Xintian Feng, Anna Krylov, 
        Matthew Goldey, Alec White, Thomas Jagau, Kaushik Nanda, 
        Anastasia Gunina, Alexander Kunitsa, Joonho Lee.

   CCMAN original authors:
   Anna I. Krylov, C. David Sherrill, Steven R. Gwaltney,
   Edward F. C. Byrd (2000)
   Sergey V. Levchenko, Lyudmila V. Slipchenko, Tao Wang,
   Ana-Maria C. Cristian (2003)
   Piotr A. Pieniazek, C. Melania Oana, Evgeny Epifanovsky (2007)
   Prashant Manohar (2009)

 ------------------------------------------------------------------------------


 Allocating and initializing 30808MB of RAM...
 Calculation will run on 4 cores.


 Alpha MOs, Restricted
 -- Occupied --                  
-490.02  -80.06  -65.15  -58.51  -58.51  -58.51  -15.60   -9.83
  1 A'    2 A'    3 A'    4 A'    1 A"    5 A'    6 A'    7 A'                 
 -7.596  -7.446  -7.440  -7.440  -5.488  -5.487  -5.486  -3.185
  8 A'    9 A'    2 A"   10 A'   11 A'    3 A"   12 A'   13 A'                 
 -3.183  -3.182  -3.176  -3.176  -1.196  -1.010  -0.804  -0.622
  4 A"   14 A'    5 A"   15 A'   16 A'   17 A'   18 A'   19 A'                 
 -0.517  -0.486  -0.419  -0.414  -0.407
 20 A'    6 A"   21 A'    7 A"   22 A'                                         
 -- Virtual --                   
  0.014   0.048   0.056   0.071   0.084   0.091   0.103   0.121
  8 A"   23 A'   24 A'   25 A'    9 A"   26 A'   27 A'   28 A'                 
  0.129   0.132   0.186   0.205   0.223   0.246   0.250   0.283
 10 A"   29 A'   30 A'   31 A'   11 A"   32 A'   33 A'   34 A'                 
  0.320   0.372   0.390   0.485   0.530   0.577   0.583   0.659
 35 A'   36 A'   12 A"   37 A'   38 A'   13 A"   39 A'   40 A'                 
  0.700   0.760   0.782   0.785   0.815   0.834   0.853   0.887
 14 A"   41 A'   15 A"   42 A'   43 A'   44 A'   45 A'   16 A"                 
  0.940   0.970   0.974   1.034   1.118   1.265   1.286   1.382
 46 A'   17 A"   47 A'   18 A"   48 A'   49 A'   50 A'   51 A'                 
  1.573   1.744   1.781   1.855   1.947   2.224   2.310   2.313
 19 A"   52 A'   20 A"   53 A'   54 A'   55 A'   21 A"   56 A'                 
  2.377   2.397   2.512   2.673   2.892   3.047   3.362   4.258
 22 A"   57 A'   58 A'   23 A"   59 A'   60 A'   61 A'   24 A"                 
  4.399   4.552   4.558   4.565   4.591   4.739   4.966   7.188
 62 A'   25 A"   63 A'   26 A"   64 A'   65 A'   66 A'   67 A'                 
  7.515   8.222   8.230   8.290  14.707  14.812  14.952  36.816
 68 A'   27 A"   69 A'   70 A'   28 A"   71 A'   72 A'   73 A'                 
 49.470 166.135 293.909 293.915 293.9871028.406
 74 A'   75 A'   29 A"   76 A'   77 A'   78 A'                                 

 Beta MOs, Restricted
 -- Occupied --                  
-490.02  -80.06  -65.15  -58.51  -58.51  -58.51  -15.60   -9.83
  1 A'    2 A'    3 A'    4 A'    1 A"    5 A'    6 A'    7 A'                 
 -7.596  -7.446  -7.440  -7.440  -5.488  -5.487  -5.486  -3.185
  8 A'    9 A'    2 A"   10 A'   11 A'    3 A"   12 A'   13 A'                 
 -3.183  -3.182  -3.176  -3.176  -1.196  -1.010  -0.804  -0.622
  4 A"   14 A'    5 A"   15 A'   16 A'   17 A'   18 A'   19 A'                 
 -0.517  -0.486  -0.419  -0.414  -0.407
 20 A'    6 A"   21 A'    7 A"   22 A'                                         
 -- Virtual --                   
  0.014   0.048   0.056   0.071   0.084   0.091   0.103   0.121
  8 A"   23 A'   24 A'   25 A'    9 A"   26 A'   27 A'   28 A'                 
  0.129   0.132   0.186   0.205   0.223   0.246   0.250   0.283
 10 A"   29 A'   30 A'   31 A'   11 A"   32 A'   33 A'   34 A'                 
  0.320   0.372   0.390   0.485   0.530   0.577   0.583   0.659
 35 A'   36 A'   12 A"   37 A'   38 A'   13 A"   39 A'   40 A'                 
  0.700   0.760   0.782   0.785   0.815   0.834   0.853   0.887
 14 A"   41 A'   15 A"   42 A'   43 A'   44 A'   45 A'   16 A"                 
  0.940   0.970   0.974   1.034   1.118   1.265   1.286   1.382
 46 A'   17 A"   47 A'   18 A"   48 A'   49 A'   50 A'   51 A'                 
  1.573   1.744   1.781   1.855   1.947   2.224   2.310   2.313
 19 A"   52 A'   20 A"   53 A'   54 A'   55 A'   21 A"   56 A'                 
  2.377   2.397   2.512   2.673   2.892   3.047   3.362   4.258
 22 A"   57 A'   58 A'   23 A"   59 A'   60 A'   61 A'   24 A"                 
  4.399   4.552   4.558   4.565   4.591   4.739   4.966   7.188
 62 A'   25 A"   63 A'   26 A"   64 A'   65 A'   66 A'   67 A'                 
  7.515   8.222   8.230   8.290  14.707  14.812  14.952  36.816
 68 A'   27 A"   69 A'   70 A'   28 A"   71 A'   72 A'   73 A'                 
 49.470 166.135 293.909 293.915 293.9871028.406
 74 A'   75 A'   29 A"   76 A'   77 A'   78 A'                                 

 Occupation and symmetry of molecular orbitals

 Point group: Cs (2 irreducible representations).

                           A'   A"    All 
 ------------------------------------------
 All molecular orbitals:
  - Alpha                  78   29    107 
  - Beta                   78   29    107 
 ------------------------------------------
 Alpha orbitals:
  - Frozen occupied        12   3     15  
  - Active occupied        10   4     14  
  - Active virtual         56   22    78  
  - Frozen virtual         0    0     0   
 ------------------------------------------
 Beta orbitals:
  - Frozen occupied        12   3     15  
  - Active occupied        10   4     14  
  - Active virtual         56   22    78  
  - Frozen virtual         0    0     0   
 ------------------------------------------

 Import integrals:   CPU 0.00 s  wall 0.00 s

 Import integrals:   CPU 15.76 s  wall 4.36 s

 MP2 amplitudes:   CPU 0.10 s  wall 0.09 s

Running a double precision version
           CCSD T amplitudes will be solved using DIIS.

           Start     Size      MaxIter   EConv     TConv     
           3         7         100       1.00e-07  1.00e-05  
 ------------------------------------------------------------------------------
           Energy (a.u.)   Ediff      Tdiff       Comment
 ------------------------------------------------------------------------------
         -2968.73093555                           
     1   -2968.71802601   1.29e-02   7.07e-01     
     2   -2968.73644090   1.84e-02   9.34e-02     
     3   -2968.73582136   6.20e-04   4.15e-02     
     4   -2968.73763311   1.81e-03   1.37e-02     Switched to DIIS steps.
     5   -2968.73835170   7.19e-04   1.10e-02     
     6   -2968.73837534   2.36e-05   2.06e-03     
     7   -2968.73838149   6.15e-06   9.82e-04     
     8   -2968.73838658   5.09e-06   2.95e-04     
     9   -2968.73838678   2.01e-07   1.59e-04     
    10   -2968.73838677   3.00e-09   5.09e-05     
    11   -2968.73838684   6.92e-08   2.42e-05     
    12   -2968.73838679   5.66e-08   9.37e-06     
 ------------------------------------------------------------------------------
         -2968.73838679                           CCSD T converged.

End of double precision
 SCF energy                 = -2968.15756674
 MP2 energy                 = -2968.73093555
 CCSD correlation energy     =    -0.58082005
 CCSD total energy           = -2968.73838679

 CCSD  T1^2 = 0.0117  T2^2 = 0.2152  Leading amplitudes:

 Amplitude    Orbitals with energies
 -0.0280       6 (A") A                  ->    8 (A") A                   
              -0.4858                          0.0143                     
 -0.0280       6 (A") B                  ->    8 (A") B                   
              -0.4858                          0.0143                     
 -0.0198       19 (A') A                 ->    24 (A') A                  
              -0.6223                          0.0561                     
 -0.0198       19 (A') B                 ->    24 (A') B                  
              -0.6223                          0.0561                     

 Amplitude    Orbitals with energies
 -0.0847       6 (A") A      6 (A") B    ->    8 (A") A      8 (A") B     
              -0.4858       -0.4858            0.0143        0.0143       
  0.0847       6 (A") A      6 (A") B    ->    8 (A") B      8 (A") A     
              -0.4858       -0.4858            0.0143        0.0143       
  0.0847       6 (A") B      6 (A") A    ->    8 (A") A      8 (A") B     
              -0.4858       -0.4858            0.0143        0.0143       
 -0.0847       6 (A") B      6 (A") A    ->    8 (A") B      8 (A") A     
              -0.4858       -0.4858            0.0143        0.0143       

 Computing CCSD intemediates for later calculations in double precision
 Finished.

Running a double precision version
           CCSD Lambda amplitudes will be solved using DIIS.
           Start     Size      MaxIter   EConv     LConv     
           3         7         100       1.00e-07  1.00e-05  
 ------------------------------------------------------------------------------
            Enorm      Ldiff       Comment
 ------------------------------------------------------------------------------
     1     4.96e-02   3.48e-02     
     2     1.51e-02   6.40e-03     
     3     6.09e-03   1.33e-03     
     4     3.71e-03   1.30e-03     Switched to DIIS steps.
     5     1.04e-03   6.64e-04     
     6     4.90e-04   1.45e-04     
     7     1.77e-04   4.33e-05     
     8     8.40e-05   5.58e-07     
     9     3.07e-05   3.29e-06     
    10     1.26e-05   7.02e-07     
    11     4.71e-06   1.83e-07     
    12     1.69e-06   2.02e-08     
    13     5.98e-07   9.24e-08     
    14     2.16e-07   3.61e-08     
    15     1.12e-07   1.74e-08     
    16     4.92e-08   1.14e-08     
 ------------------------------------------------------------------------------
                                   CCSD Lambda converged.

 Computing density matrices in double precision...
           Orbital response amplitudes will be solved using DIIS.
           Start     Size      MaxIter   EConv     LConv     
           3         7         100       1.00e-06  1.00e-06  
 ------------------------------------------------------------------------------
            Enorm      Ldiff       Comment
 ------------------------------------------------------------------------------
     1     1.07e-01   6.00e-03     
     2     1.11e-01   5.51e-03     
     3     1.34e-01   2.55e-02     
     4     9.81e-03   5.88e-02     Switched to DIIS steps.
     5     4.03e-03   7.30e-04     
     6     2.18e-03   1.06e-03     
     7     6.12e-04   4.89e-04     
     8     1.06e-04   1.87e-04     
     9     2.12e-05   1.62e-05     
    10     4.96e-06   2.11e-06     
    11     1.77e-06   4.66e-07     
    12     4.42e-07   5.02e-08     
 ------------------------------------------------------------------------------
                                   Orbital response converged.

 Computing density matrices... Done.
 CCSD calculation:   CPU 164.73 s  wall 44.28 s

 Transferring MO TPDM to AO TPDM
 Transferring g2_o1o1o1o1
 Transferring g2_o1o1o1v1
 Transferring g2_o1o1v1v1
 Transferring g2_o1v1o1v1
 Transferring g2_o1v1v1v1
 Transferring g2_v1v1v1v1
 Adding separable TPDM
 Computing TPDM gradient
 --------------------------------------------------------
 2e gradient
  Atom          X               Y               Z
 --------------------------------------------------------
    1        -33.468074        5.258100        0.000000  
    2         16.825021      -20.087174        0.000000  
    3         17.185446        9.312163       -0.000000  
    4         -0.542394        5.516911        0.000000  
 --------------------------------------------------------
 --------------------------------------------------------
 Final gradient
  Atom          X               Y               Z
 --------------------------------------------------------
    1        -33.468074        5.258100        0.000000  
    2         16.825021      -20.087174        0.000000  
    3         17.185446        9.312163       -0.000000  
    4         -0.542394        5.516911        0.000000  
 --------------------------------------------------------
 Analytic gradient from two-electron contribution:   CPU 106.82 s  wall 39.05 s

 Total ccman2 time:   CPU 290.42 s  wall 88.80 s


 --------------------------------------------------------------
             Orbital Energies (a.u.) and Symmetries
 --------------------------------------------------------------

 Alpha MOs, Restricted
 -- Occupied --                  
-490.02  -80.06  -65.15  -58.51  -58.51  -15.60   -9.83   -7.60
  1 A'    2 A'    3 A'    4 A'    5 A'    6 A'    7 A'    8 A'                 
 -7.446  -7.440  -5.488  -5.486 -58.513  -7.440  -5.487  -3.185
  9 A'   10 A'   11 A'   12 A'    1 A"    2 A"    3 A"   13 A'                 
 -3.182  -3.176  -1.196  -1.010  -0.804  -0.622  -0.517  -0.419
 14 A'   15 A'   16 A'   17 A'   18 A'   19 A'   20 A'   21 A'                 
 -0.407  -3.183  -3.176  -0.486  -0.414
 22 A'    4 A"    5 A"    6 A"    7 A"                                         
 -- Virtual --                   
  0.048   0.056   0.071   0.091   0.103   0.121   0.132   0.186
 23 A'   24 A'   25 A'   26 A'   27 A'   28 A'   29 A'   30 A'                 
  0.205   0.246   0.250   0.283   0.320   0.372   0.485   0.530
 31 A'   32 A'   33 A'   34 A'   35 A'   36 A'   37 A'   38 A'                 
  0.583   0.659   0.760   0.785   0.815   0.834   0.853   0.940
 39 A'   40 A'   41 A'   42 A'   43 A'   44 A'   45 A'   46 A'                 
  0.974   1.118   1.265   1.286   1.382   1.744   1.855   1.947
 47 A'   48 A'   49 A'   50 A'   51 A'   52 A'   53 A'   54 A'                 
  2.224   2.313   2.397   2.512   2.892   3.047   3.362   4.399
 55 A'   56 A'   57 A'   58 A'   59 A'   60 A'   61 A'   62 A'                 
  4.558   4.591   4.739   4.966   7.188   7.515   8.230   8.290
 63 A'   64 A'   65 A'   66 A'   67 A'   68 A'   69 A'   70 A'                 
 14.812  14.952  36.816  49.470 166.135 293.915 293.9871028.406
 71 A'   72 A'   73 A'   74 A'   75 A'   76 A'   77 A'   78 A'                 
  0.014   0.084   0.129   0.223   0.390   0.577   0.700   0.782
  8 A"    9 A"   10 A"   11 A"   12 A"   13 A"   14 A"   15 A"                 
  0.887   0.970   1.034   1.573   1.781   2.310   2.377   2.673
 16 A"   17 A"   18 A"   19 A"   20 A"   21 A"   22 A"   23 A"                 
  4.258   4.552   4.565   8.222  14.707 293.909
 24 A"   25 A"   26 A"   27 A"   28 A"   29 A"                                 

 Beta MOs, Restricted
 -- Occupied --                  
-490.02  -80.06  -65.15  -58.51  -58.51  -15.60   -9.83   -7.60
  1 A'    2 A'    3 A'    4 A'    5 A'    6 A'    7 A'    8 A'                 
 -7.446  -7.440  -5.488  -5.486 -58.513  -7.440  -5.487  -3.185
  9 A'   10 A'   11 A'   12 A'    1 A"    2 A"    3 A"   13 A'                 
 -3.182  -3.176  -1.196  -1.010  -0.804  -0.622  -0.517  -0.419
 14 A'   15 A'   16 A'   17 A'   18 A'   19 A'   20 A'   21 A'                 
 -0.407  -3.183  -3.176  -0.486  -0.414
 22 A'    4 A"    5 A"    6 A"    7 A"                                         
 -- Virtual --                   
  0.048   0.056   0.071   0.091   0.103   0.121   0.132   0.186
 23 A'   24 A'   25 A'   26 A'   27 A'   28 A'   29 A'   30 A'                 
  0.205   0.246   0.250   0.283   0.320   0.372   0.485   0.530
 31 A'   32 A'   33 A'   34 A'   35 A'   36 A'   37 A'   38 A'                 
  0.583   0.659   0.760   0.785   0.815   0.834   0.853   0.940
 39 A'   40 A'   41 A'   42 A'   43 A'   44 A'   45 A'   46 A'                 
  0.974   1.118   1.265   1.286   1.382   1.744   1.855   1.947
 47 A'   48 A'   49 A'   50 A'   51 A'   52 A'   53 A'   54 A'                 
  2.224   2.313   2.397   2.512   2.892   3.047   3.362   4.399
 55 A'   56 A'   57 A'   58 A'   59 A'   60 A'   61 A'   62 A'                 
  4.558   4.591   4.739   4.966   7.188   7.515   8.230   8.290
 63 A'   64 A'   65 A'   66 A'   67 A'   68 A'   69 A'   70 A'                 
 14.812  14.952  36.816  49.470 166.135 293.915 293.9871028.406
 71 A'   72 A'   73 A'   74 A'   75 A'   76 A'   77 A'   78 A'                 
  0.014   0.084   0.129   0.223   0.390   0.577   0.700   0.782
  8 A"    9 A"   10 A"   11 A"   12 A"   13 A"   14 A"   15 A"                 
  0.887   0.970   1.034   1.573   1.781   2.310   2.377   2.673
 16 A"   17 A"   18 A"   19 A"   20 A"   21 A"   22 A"   23 A"                 
  4.258   4.552   4.565   8.222  14.707 293.909
 24 A"   25 A"   26 A"   27 A"   28 A"   29 A"                                 
 --------------------------------------------------------------

          Ground-State Mulliken Net Atomic Charges

     Atom                 Charge (a.u.)
  ----------------------------------------
      1 Br                   -0.337455
      2 P                     0.427912
      3 N                    -0.388805
      4 H                     0.298347
  ----------------------------------------
  Sum of atomic charges =    -0.000000

 -----------------------------------------------------------------
                    Cartesian Multipole Moments
 -----------------------------------------------------------------
    Charge (ESU x 10^10)
                -0.0000
    Dipole Moment (Debye)
         X      -1.0544      Y      -0.2433      Z      -0.0000
       Tot       1.0821
    Quadrupole Moments (Debye-Ang)
        XX     -42.4528     XY       0.6926     YY     -34.6468
        XZ       0.0000     YZ      -0.0000     ZZ     -37.3678
    Octopole Moments (Debye-Ang^2)
       XXX      48.9025    XXY      -2.4996    XYY       2.7940
       YYY     -10.4455    XXZ      -0.0000    XYZ       0.0000
       YYZ      -0.0000    XZZ       8.5869    YZZ      -0.2599
       ZZZ       0.0000
    Hexadecapole Moments (Debye-Ang^3)
      XXXX    -514.1373   XXXY      -5.2174   XXYY     -81.0852
      XYYY      15.2340   YYYY     -85.9366   XXXZ       0.0000
      XXYZ      -0.0000   XYYZ       0.0000   YYYZ      -0.0000
      XXZZ     -85.9685   XYZZ      -0.9651   YYZZ     -23.9623
      XZZZ      -0.0000   YZZZ      -0.0000   ZZZZ     -47.6570
 -----------------------------------------------------------------
 DrvMan completing analytic gradient of the correlated energy
 Correlated dipole moment
            1
    1  -0.4148411
    2  -0.0957072
    3  -0.0000000
 Energy read as -2968.738386787
 Full Analytical Gradient: (in a.u., or Hartree/Bohr)
             1             2             3             4
    1    0.00632053   -0.00419362   -0.00099844   -0.00112847
    2   -0.00033412    0.00089542    0.00006109   -0.00062238
    3   -0.00000000    0.00000000   -0.00000000   -0.00000000
 Gradient time:  CPU 0.80 s  wall 0.85 s
 Geometry Optimization Parameters
   NAtoms,    NIC,     NZ,  NCons,   NDum,   NFix, NCnnct, MaxDiis
        4      14       4       0       0       0       0       0


** GEOMETRY OPTIMIZATION IN DELOCALIZED INTERNAL COORDINATES **
   Searching for a Minimum

   Optimization Cycle:   1

                       Coordinates (Angstroms)
     ATOM                X               Y               Z
      1  Br        1.0176778320   -0.0692948916    0.0000000000
      2  P        -1.2293856802    0.5695698904    0.0000000000
      3  N        -2.1710206482   -0.6402613380    0.0000000000
      4  H        -1.9807943809   -1.6363977855    0.0000000000
   Point Group: cs    Number of degrees of freedom:     5


   Energy is  -2968.738386787


 Attempting to Generate Delocalized Internal Coordinates

  5 Hessian modes will be used to form the next step
  Hessian Eigenvalues:
     0.134190    0.160000    0.250000    0.452868    0.666846

 Minimum Search - Taking Simple RFO Step
 Searching for Lamda that Minimizes Along All modes
 Value Taken    Lamda =  -0.00047612
 Step Taken.  Stepsize is  0.054191

                             Maximum     Tolerance    Cnvgd?
         Gradient           0.007517      0.000300      NO
         Displacement       0.033812      0.001200      NO
         Energy change     *********      0.000001      NO


 New Cartesian Coordinates Obtained by Inverse Iteration

 Displacement from previous Coordinates is:  0.102835
 ----------------------------------------------------------------
             Standard Nuclear Orientation (Angstroms)
    I     Atom           X                Y                Z
 ----------------------------------------------------------------
    1      Br      0.9810179830    -0.0898017479     0.0000000000
    2      P      -1.2319564960     0.5791355621     0.0000000000
    3      N      -2.1627294244    -0.6373258469     0.0000000000
    4      H      -1.9498549398    -1.6283920919     0.0000000000
 ----------------------------------------------------------------
 Molecular Point Group                 Cs    NOp =  2
 Largest Abelian Subgroup              Cs    NOp =  2
 Nuclear Repulsion Energy =   209.7435295370 hartrees
 There are       29 alpha and       29 beta electrons
 Applying Cartesian multipole field
    Component          Value
    ---------          -----
     (2,0,0)        1.00000E-11
     (0,2,0)        2.00000E-11
     (0,0,2)       -3.00000E-11
 Nucleus-field energy     =     0.0000000041 hartrees
 Requested basis set is 6-311++G(d,p)
 There are 43 shells and 107 basis functions
 A cutoff of  1.0D-14 yielded    879 shell pairs
 There are      5662 function pairs (      6224 Cartesian)
 Smallest overlap matrix eigenvalue = 1.75E-03
 Guess MOs from SCF MO coefficient file

 -----------------------------------------------------------------------
  General SCF calculation program by
  Eric Jon Sundstrom, Paul Horn, Yuezhi Mao, Dmitri Zuev, Alec White,
  David Stuck, Shaama M.S., Shane Yost, Joonho Lee, David Small,
  Daniel Levine, Susi Lehtola, Hugh Burton, Evgeny Epifanovsky
 -----------------------------------------------------------------------
 Hartree-Fock
 using 4 threads for integral computing
 -------------------------------------------------------
 OpenMP Integral computing Module                
 Release: version 2.0, May 2017, Q-Chem Inc. Pleasanton 
 -------------------------------------------------------
 A restricted SCF calculation will be
 performed using DIIS
 SCF converges when DIIS error is below 1.0e-08
 ---------------------------------------
  Cycle       Energy         DIIS error
 ---------------------------------------
    1   -2968.1580447499      3.14e-04  
    2   -2968.1582652999      8.64e-05  
    3   -2968.1582933526      4.43e-05  
    4   -2968.1582980703      1.87e-05  
    5   -2968.1582993804      5.82e-06  
    6   -2968.1582995988      2.37e-06  
    7   -2968.1582996315      9.31e-07  
    8   -2968.1582996379      4.02e-07  
    9   -2968.1582996390      1.15e-07  
   10   -2968.1582996390      3.75e-08  
   11   -2968.1582996391      1.46e-08  
   12   -2968.1582996391      3.27e-09  Convergence criterion met
 ---------------------------------------
 SCF time:   CPU 5.69s  wall 2.00s 
 SCF   energy in the final basis set =    -2968.1582996391
 Total energy in the final basis set =    -2968.1582996391


 ------------------------------------------------------------------------------

   CCMAN2: suite of methods based on coupled cluster
           and equation of motion theories.

   Components:
   * libvmm-1.3-trunk
     by Evgeny Epifanovsky, Ilya Kaliman.
   * libtensor-2.5-trunk
     by Evgeny Epifanovsky, Michael Wormit, Dmitry Zuev, Sam Manzer, 
        Ilya Kaliman.
   * libcc-2.5-trunk
     by Evgeny Epifanovsky, Arik Landau, Tomasz Kus, Kirill Khistyaev, 
        Dmitry Zuev, Prashant Manohar, Xintian Feng, Anna Krylov, 
        Matthew Goldey, Alec White, Thomas Jagau, Kaushik Nanda, 
        Anastasia Gunina, Alexander Kunitsa, Joonho Lee.

   CCMAN original authors:
   Anna I. Krylov, C. David Sherrill, Steven R. Gwaltney,
   Edward F. C. Byrd (2000)
   Sergey V. Levchenko, Lyudmila V. Slipchenko, Tao Wang,
   Ana-Maria C. Cristian (2003)
   Piotr A. Pieniazek, C. Melania Oana, Evgeny Epifanovsky (2007)
   Prashant Manohar (2009)

 ------------------------------------------------------------------------------


 Allocating and initializing 30808MB of RAM...
 Calculation will run on 4 cores.


 Alpha MOs, Restricted
 -- Occupied --                  
-490.02  -80.06  -65.16  -58.52  -58.52  -58.52  -15.60   -9.84
  1 A'    2 A'    3 A'    4 A'    1 A"    5 A'    6 A'    7 A'                 
 -7.593  -7.449  -7.443  -7.442  -5.486  -5.484  -5.483  -3.187
  8 A'    9 A'    2 A"   10 A'   11 A'    3 A"   12 A'   13 A'                 
 -3.185  -3.184  -3.178  -3.178  -1.195  -1.014  -0.801  -0.623
  4 A"   14 A'    5 A"   15 A'   16 A'   17 A'   18 A'   19 A'                 
 -0.517  -0.486  -0.420  -0.415  -0.409
 20 A'    6 A"   21 A'    7 A"   22 A'                                         
 -- Virtual --                   
  0.016   0.049   0.058   0.071   0.084   0.092   0.104   0.121
  8 A"   23 A'   24 A'   25 A'    9 A"   26 A'   27 A'   28 A'                 
  0.129   0.131   0.186   0.207   0.223   0.248   0.250   0.284
 10 A"   29 A'   30 A'   31 A'   11 A"   32 A'   33 A'   34 A'                 
  0.320   0.370   0.390   0.486   0.529   0.576   0.582   0.657
 35 A'   36 A'   12 A"   37 A'   38 A'   13 A"   39 A'   40 A'                 
  0.694   0.753   0.779   0.784   0.817   0.837   0.855   0.890
 14 A"   41 A'   15 A"   42 A'   43 A'   44 A'   45 A'   16 A"                 
  0.942   0.977   0.982   1.036   1.119   1.273   1.289   1.387
 46 A'   17 A"   47 A'   18 A"   48 A'   49 A'   50 A'   51 A'                 
  1.574   1.746   1.782   1.855   1.952   2.225   2.308   2.314
 19 A"   52 A'   20 A"   53 A'   54 A'   55 A'   21 A"   56 A'                 
  2.384   2.399   2.523   2.675   2.894   3.052   3.360   4.260
 22 A"   57 A'   58 A'   23 A"   59 A'   60 A'   61 A'   24 A"                 
  4.402   4.550   4.556   4.565   4.593   4.744   4.970   7.188
 62 A'   25 A"   63 A'   26 A"   64 A'   65 A'   66 A'   67 A'                 
  7.516   8.220   8.229   8.292  14.710  14.817  14.955  36.819
 68 A'   27 A"   69 A'   70 A'   28 A"   71 A'   72 A'   73 A'                 
 49.469 166.139 293.907 293.914 293.9891028.406
 74 A'   75 A'   29 A"   76 A'   77 A'   78 A'                                 

 Beta MOs, Restricted
 -- Occupied --                  
-490.02  -80.06  -65.16  -58.52  -58.52  -58.52  -15.60   -9.84
  1 A'    2 A'    3 A'    4 A'    1 A"    5 A'    6 A'    7 A'                 
 -7.593  -7.449  -7.443  -7.442  -5.486  -5.484  -5.483  -3.187
  8 A'    9 A'    2 A"   10 A'   11 A'    3 A"   12 A'   13 A'                 
 -3.185  -3.184  -3.178  -3.178  -1.195  -1.014  -0.801  -0.623
  4 A"   14 A'    5 A"   15 A'   16 A'   17 A'   18 A'   19 A'                 
 -0.517  -0.486  -0.420  -0.415  -0.409
 20 A'    6 A"   21 A'    7 A"   22 A'                                         
 -- Virtual --                   
  0.016   0.049   0.058   0.071   0.084   0.092   0.104   0.121
  8 A"   23 A'   24 A'   25 A'    9 A"   26 A'   27 A'   28 A'                 
  0.129   0.131   0.186   0.207   0.223   0.248   0.250   0.284
 10 A"   29 A'   30 A'   31 A'   11 A"   32 A'   33 A'   34 A'                 
  0.320   0.370   0.390   0.486   0.529   0.576   0.582   0.657
 35 A'   36 A'   12 A"   37 A'   38 A'   13 A"   39 A'   40 A'                 
  0.694   0.753   0.779   0.784   0.817   0.837   0.855   0.890
 14 A"   41 A'   15 A"   42 A'   43 A'   44 A'   45 A'   16 A"                 
  0.942   0.977   0.982   1.036   1.119   1.273   1.289   1.387
 46 A'   17 A"   47 A'   18 A"   48 A'   49 A'   50 A'   51 A'                 
  1.574   1.746   1.782   1.855   1.952   2.225   2.308   2.314
 19 A"   52 A'   20 A"   53 A'   54 A'   55 A'   21 A"   56 A'                 
  2.384   2.399   2.523   2.675   2.894   3.052   3.360   4.260
 22 A"   57 A'   58 A'   23 A"   59 A'   60 A'   61 A'   24 A"                 
  4.402   4.550   4.556   4.565   4.593   4.744   4.970   7.188
 62 A'   25 A"   63 A'   26 A"   64 A'   65 A'   66 A'   67 A'                 
  7.516   8.220   8.229   8.292  14.710  14.817  14.955  36.819
 68 A'   27 A"   69 A'   70 A'   28 A"   71 A'   72 A'   73 A'                 
 49.469 166.139 293.907 293.914 293.9891028.406
 74 A'   75 A'   29 A"   76 A'   77 A'   78 A'                                 

 Occupation and symmetry of molecular orbitals

 Point group: Cs (2 irreducible representations).

                           A'   A"    All 
 ------------------------------------------
 All molecular orbitals:
  - Alpha                  78   29    107 
  - Beta                   78   29    107 
 ------------------------------------------
 Alpha orbitals:
  - Frozen occupied        12   3     15  
  - Active occupied        10   4     14  
  - Active virtual         56   22    78  
  - Frozen virtual         0    0     0   
 ------------------------------------------
 Beta orbitals:
  - Frozen occupied        12   3     15  
  - Active occupied        10   4     14  
  - Active virtual         56   22    78  
  - Frozen virtual         0    0     0   
 ------------------------------------------

 Import integrals:   CPU 0.00 s  wall 0.00 s

 Import integrals:   CPU 16.91 s  wall 4.77 s

 MP2 amplitudes:   CPU 0.10 s  wall 0.08 s

Running a double precision version
           CCSD T amplitudes will be solved using DIIS.

           Start     Size      MaxIter   EConv     TConv     
           3         7         100       1.00e-07  1.00e-05  
 ------------------------------------------------------------------------------
           Energy (a.u.)   Ediff      Tdiff       Comment
 ------------------------------------------------------------------------------
         -2968.73105069                           
     1   -2968.71851921   1.25e-02   7.07e-01     
     2   -2968.73669711   1.82e-02   9.29e-02     
     3   -2968.73617232   5.25e-04   4.10e-02     
     4   -2968.73795147   1.78e-03   1.33e-02     Switched to DIIS steps.
     5   -2968.73865300   7.02e-04   1.09e-02     
     6   -2968.73867575   2.27e-05   2.03e-03     
     7   -2968.73868199   6.24e-06   9.67e-04     
     8   -2968.73868695   4.96e-06   2.91e-04     
     9   -2968.73868719   2.37e-07   1.55e-04     
    10   -2968.73868718   1.12e-08   5.04e-05     
    11   -2968.73868727   8.73e-08   2.39e-05     
    12   -2968.73868721   5.76e-08   9.23e-06     
 ------------------------------------------------------------------------------
         -2968.73868721                           CCSD T converged.

End of double precision
 SCF energy                 = -2968.15829964
 MP2 energy                 = -2968.73105069
 CCSD correlation energy     =    -0.58038757
 CCSD total energy           = -2968.73868721

 CCSD  T1^2 = 0.0114  T2^2 = 0.2143  Leading amplitudes:

 Amplitude    Orbitals with energies
 -0.0279       6 (A") A                  ->    8 (A") A                   
              -0.4862                          0.0158                     
 -0.0279       6 (A") B                  ->    8 (A") B                   
              -0.4862                          0.0158                     
  0.0184       19 (A') A                 ->    24 (A') A                  
              -0.6229                          0.0575                     
  0.0184       19 (A') B                 ->    24 (A') B                  
              -0.6229                          0.0575                     

 Amplitude    Orbitals with energies
 -0.0812       6 (A") A      6 (A") B    ->    8 (A") A      8 (A") B     
              -0.4862       -0.4862            0.0158        0.0158       
  0.0812       6 (A") A      6 (A") B    ->    8 (A") B      8 (A") A     
              -0.4862       -0.4862            0.0158        0.0158       
  0.0812       6 (A") B      6 (A") A    ->    8 (A") A      8 (A") B     
              -0.4862       -0.4862            0.0158        0.0158       
 -0.0812       6 (A") B      6 (A") A    ->    8 (A") B      8 (A") A     
              -0.4862       -0.4862            0.0158        0.0158       

 Computing CCSD intemediates for later calculations in double precision
 Finished.

Running a double precision version
           CCSD Lambda amplitudes will be solved using DIIS.
           Start     Size      MaxIter   EConv     LConv     
           3         7         100       1.00e-07  1.00e-05  
 ------------------------------------------------------------------------------
            Enorm      Ldiff       Comment
 ------------------------------------------------------------------------------
     1     4.87e-02   3.44e-02     
     2     1.46e-02   6.22e-03     
     3     5.90e-03   1.34e-03     
     4     3.59e-03   1.26e-03     Switched to DIIS steps.
     5     1.01e-03   6.44e-04     
     6     4.70e-04   1.42e-04     
     7     1.69e-04   4.16e-05     
     8     7.97e-05   4.78e-07     
     9     2.92e-05   3.07e-06     
    10     1.20e-05   6.33e-07     
    11     4.39e-06   1.73e-07     
    12     1.60e-06   1.76e-08     
    13     5.66e-07   9.40e-08     
    14     2.06e-07   3.06e-08     
    15     1.09e-07   1.84e-08     
    16     4.70e-08   9.84e-09     
 ------------------------------------------------------------------------------
                                   CCSD Lambda converged.

 Computing density matrices in double precision...
           Orbital response amplitudes will be solved using DIIS.
           Start     Size      MaxIter   EConv     LConv     
           3         7         100       1.00e-06  1.00e-06  
 ------------------------------------------------------------------------------
            Enorm      Ldiff       Comment
 ------------------------------------------------------------------------------
     1     1.06e-01   5.05e-03     
     2     1.08e-01   5.57e-03     
     3     1.29e-01   2.35e-02     
     4     9.21e-03   5.60e-02     Switched to DIIS steps.
     5     2.98e-03   2.75e-04     
     6     2.02e-03   7.54e-04     
     7     5.76e-04   4.79e-04     
     8     1.08e-04   1.36e-04     
     9     2.07e-05   1.67e-05     
    10     4.89e-06   1.97e-06     
    11     1.67e-06   4.64e-07     
    12     3.97e-07   4.06e-08     
 ------------------------------------------------------------------------------
                                   Orbital response converged.

 Computing density matrices... Done.
 CCSD calculation:   CPU 164.54 s  wall 44.24 s

 Transferring MO TPDM to AO TPDM
 Transferring g2_o1o1o1o1
 Transferring g2_o1o1o1v1
 Transferring g2_o1o1v1v1
 Transferring g2_o1v1o1v1
 Transferring g2_o1v1v1v1
 Transferring g2_v1v1v1v1
 Adding separable TPDM
 Computing TPDM gradient
 --------------------------------------------------------
 2e gradient
  Atom          X               Y               Z
 --------------------------------------------------------
    1        -34.041430        5.886010       -0.000000  
    2         17.346285      -20.835850        0.000000  
    3         17.312265        9.400148       -0.000000  
    4         -0.617120        5.549693       -0.000000  
 --------------------------------------------------------
 --------------------------------------------------------
 Final gradient
  Atom          X               Y               Z
 --------------------------------------------------------
    1        -34.041430        5.886010       -0.000000  
    2         17.346285      -20.835850        0.000000  
    3         17.312265        9.400148       -0.000000  
    4         -0.617120        5.549693       -0.000000  
 --------------------------------------------------------
 Analytic gradient from two-electron contribution:   CPU 105.68 s  wall 39.61 s

 Total ccman2 time:   CPU 289.49 s  wall 89.59 s


 --------------------------------------------------------------
             Orbital Energies (a.u.) and Symmetries
 --------------------------------------------------------------

 Alpha MOs, Restricted
 -- Occupied --                  
-490.02  -80.06  -65.16  -58.52  -58.52  -15.60   -9.84   -7.59
  1 A'    2 A'    3 A'    4 A'    5 A'    6 A'    7 A'    8 A'                 
 -7.449  -7.442  -5.486  -5.483 -58.515  -7.443  -5.484  -3.187
  9 A'   10 A'   11 A'   12 A'    1 A"    2 A"    3 A"   13 A'                 
 -3.184  -3.178  -1.195  -1.014  -0.801  -0.623  -0.517  -0.420
 14 A'   15 A'   16 A'   17 A'   18 A'   19 A'   20 A'   21 A'                 
 -0.409  -3.185  -3.178  -0.486  -0.415
 22 A'    4 A"    5 A"    6 A"    7 A"                                         
 -- Virtual --                   
  0.049   0.058   0.071   0.092   0.104   0.121   0.131   0.186
 23 A'   24 A'   25 A'   26 A'   27 A'   28 A'   29 A'   30 A'                 
  0.207   0.248   0.250   0.284   0.320   0.370   0.486   0.529
 31 A'   32 A'   33 A'   34 A'   35 A'   36 A'   37 A'   38 A'                 
  0.582   0.657   0.753   0.784   0.817   0.837   0.855   0.942
 39 A'   40 A'   41 A'   42 A'   43 A'   44 A'   45 A'   46 A'                 
  0.982   1.119   1.273   1.289   1.387   1.746   1.855   1.952
 47 A'   48 A'   49 A'   50 A'   51 A'   52 A'   53 A'   54 A'                 
  2.225   2.314   2.399   2.523   2.894   3.052   3.360   4.402
 55 A'   56 A'   57 A'   58 A'   59 A'   60 A'   61 A'   62 A'                 
  4.556   4.593   4.744   4.970   7.188   7.516   8.229   8.292
 63 A'   64 A'   65 A'   66 A'   67 A'   68 A'   69 A'   70 A'                 
 14.817  14.955  36.819  49.469 166.139 293.914 293.9891028.406
 71 A'   72 A'   73 A'   74 A'   75 A'   76 A'   77 A'   78 A'                 
  0.016   0.084   0.129   0.223   0.390   0.576   0.694   0.779
  8 A"    9 A"   10 A"   11 A"   12 A"   13 A"   14 A"   15 A"                 
  0.890   0.977   1.036   1.574   1.782   2.308   2.384   2.675
 16 A"   17 A"   18 A"   19 A"   20 A"   21 A"   22 A"   23 A"                 
  4.260   4.550   4.565   8.220  14.710 293.907
 24 A"   25 A"   26 A"   27 A"   28 A"   29 A"                                 

 Beta MOs, Restricted
 -- Occupied --                  
-490.02  -80.06  -65.16  -58.52  -58.52  -15.60   -9.84   -7.59
  1 A'    2 A'    3 A'    4 A'    5 A'    6 A'    7 A'    8 A'                 
 -7.449  -7.442  -5.486  -5.483 -58.515  -7.443  -5.484  -3.187
  9 A'   10 A'   11 A'   12 A'    1 A"    2 A"    3 A"   13 A'                 
 -3.184  -3.178  -1.195  -1.014  -0.801  -0.623  -0.517  -0.420
 14 A'   15 A'   16 A'   17 A'   18 A'   19 A'   20 A'   21 A'                 
 -0.409  -3.185  -3.178  -0.486  -0.415
 22 A'    4 A"    5 A"    6 A"    7 A"                                         
 -- Virtual --                   
  0.049   0.058   0.071   0.092   0.104   0.121   0.131   0.186
 23 A'   24 A'   25 A'   26 A'   27 A'   28 A'   29 A'   30 A'                 
  0.207   0.248   0.250   0.284   0.320   0.370   0.486   0.529
 31 A'   32 A'   33 A'   34 A'   35 A'   36 A'   37 A'   38 A'                 
  0.582   0.657   0.753   0.784   0.817   0.837   0.855   0.942
 39 A'   40 A'   41 A'   42 A'   43 A'   44 A'   45 A'   46 A'                 
  0.982   1.119   1.273   1.289   1.387   1.746   1.855   1.952
 47 A'   48 A'   49 A'   50 A'   51 A'   52 A'   53 A'   54 A'                 
  2.225   2.314   2.399   2.523   2.894   3.052   3.360   4.402
 55 A'   56 A'   57 A'   58 A'   59 A'   60 A'   61 A'   62 A'                 
  4.556   4.593   4.744   4.970   7.188   7.516   8.229   8.292
 63 A'   64 A'   65 A'   66 A'   67 A'   68 A'   69 A'   70 A'                 
 14.817  14.955  36.819  49.469 166.139 293.914 293.9891028.406
 71 A'   72 A'   73 A'   74 A'   75 A'   76 A'   77 A'   78 A'                 
  0.016   0.084   0.129   0.223   0.390   0.576   0.694   0.779
  8 A"    9 A"   10 A"   11 A"   12 A"   13 A"   14 A"   15 A"                 
  0.890   0.977   1.036   1.574   1.782   2.308   2.384   2.675
 16 A"   17 A"   18 A"   19 A"   20 A"   21 A"   22 A"   23 A"                 
  4.260   4.550   4.565   8.220  14.710 293.907
 24 A"   25 A"   26 A"   27 A"   28 A"   29 A"                                 
 --------------------------------------------------------------

          Ground-State Mulliken Net Atomic Charges

     Atom                 Charge (a.u.)
  ----------------------------------------
      1 Br                   -0.330475
      2 P                     0.427210
      3 N                    -0.391749
      4 H                     0.295015
  ----------------------------------------
  Sum of atomic charges =    -0.000000

 -----------------------------------------------------------------
                    Cartesian Multipole Moments
 -----------------------------------------------------------------
    Charge (ESU x 10^10)
                 0.0000
    Dipole Moment (Debye)
         X      -0.8571      Y      -0.1861      Z       0.0000
       Tot       0.8771
    Quadrupole Moments (Debye-Ang)
        XX     -42.6341     XY       0.5033     YY     -34.6639
        XZ      -0.0000     YZ      -0.0000     ZZ     -37.3187
    Octopole Moments (Debye-Ang^2)
       XXX      51.8886    XXY      -1.7600    XYY       3.9031
       YYY      -9.5651    XXZ       0.0000    XYZ       0.0000
       YYZ       0.0000    XZZ       9.3502    YZZ       0.0049
       ZZZ      -0.0000
    Hexadecapole Moments (Debye-Ang^3)
      XXXX    -507.1162   XXXY      -5.2160   XXYY     -80.4500
      XYYY      16.4801   YYYY     -87.2630   XXXZ      -0.0000
      XXYZ      -0.0000   XYYZ      -0.0000   YYYZ      -0.0000
      XXZZ     -84.3379   XYZZ      -0.3914   YYZZ     -24.0765
      XZZZ      -0.0000   YZZZ      -0.0000   ZZZZ     -47.4847
 -----------------------------------------------------------------
 DrvMan completing analytic gradient of the correlated energy
 Correlated dipole moment
            1
    1  -0.3372097
    2  -0.0732225
    3   0.0000000
 Energy read as -2968.738687210
 Full Analytical Gradient: (in a.u., or Hartree/Bohr)
             1             2             3             4
    1    0.00157889   -0.00319866    0.00276867   -0.00114890
    2   -0.00031849   -0.00090100    0.00144526   -0.00022577
    3    0.00000000   -0.00000000   -0.00000000   -0.00000000
 Gradient time:  CPU 0.78 s  wall 0.82 s
 Geometry Optimization Parameters
   NAtoms,    NIC,     NZ,  NCons,   NDum,   NFix, NCnnct, MaxDiis
        4      14       4       0       0       0       0       0

 Cartesian Hessian Update
 Hessian Updated using BFGS Update


** GEOMETRY OPTIMIZATION IN DELOCALIZED INTERNAL COORDINATES **
   Searching for a Minimum

   Optimization Cycle:   2

                       Coordinates (Angstroms)
     ATOM                X               Y               Z
      1  Br        0.9810179830   -0.0898017479    0.0000000000
      2  P        -1.2319564960    0.5791355621    0.0000000000
      3  N        -2.1627294244   -0.6373258469    0.0000000000
      4  H        -1.9498549398   -1.6283920919    0.0000000000
   Point Group: cs    Number of degrees of freedom:     5


   Energy is  -2968.738687210

 Hessian Updated using BFGS Update

  5 Hessian modes will be used to form the next step
  Hessian Eigenvalues:
     0.092511    0.160216    0.259523    0.453007    0.702503

 Minimum Search - Taking Simple RFO Step
 Searching for Lamda that Minimizes Along All modes
 Value Taken    Lamda =  -0.00008959
 Step Taken.  Stepsize is  0.029754

                             Maximum     Tolerance    Cnvgd?
         Gradient           0.002314      0.000300      NO
         Displacement       0.020583      0.001200      NO
         Energy change     -0.000300      0.000001      NO


 New Cartesian Coordinates Obtained by Inverse Iteration

 Displacement from previous Coordinates is:  0.048612
 ----------------------------------------------------------------
             Standard Nuclear Orientation (Angstroms)
    I     Atom           X                Y                Z
 ----------------------------------------------------------------
    1      Br      0.9658335484    -0.0990666799     0.0000000000
    2      P      -1.2321475159     0.5814396053     0.0000000000
    3      N      -2.1647359462    -0.6360364602     0.0000000000
    4      H      -1.9324729636    -1.6227205899     0.0000000000
 ----------------------------------------------------------------
 Molecular Point Group                 Cs    NOp =  2
 Largest Abelian Subgroup              Cs    NOp =  2
 Nuclear Repulsion Energy =   210.5333925874 hartrees
 There are       29 alpha and       29 beta electrons
 Applying Cartesian multipole field
    Component          Value
    ---------          -----
     (2,0,0)        1.00000E-11
     (0,2,0)        2.00000E-11
     (0,0,2)       -3.00000E-11
 Nucleus-field energy     =     0.0000000041 hartrees
 Requested basis set is 6-311++G(d,p)
 There are 43 shells and 107 basis functions
 A cutoff of  1.0D-14 yielded    879 shell pairs
 There are      5662 function pairs (      6224 Cartesian)
 Smallest overlap matrix eigenvalue = 1.72E-03
 Guess MOs from SCF MO coefficient file

 -----------------------------------------------------------------------
  General SCF calculation program by
  Eric Jon Sundstrom, Paul Horn, Yuezhi Mao, Dmitri Zuev, Alec White,
  David Stuck, Shaama M.S., Shane Yost, Joonho Lee, David Small,
  Daniel Levine, Susi Lehtola, Hugh Burton, Evgeny Epifanovsky
 -----------------------------------------------------------------------
 Hartree-Fock
 using 4 threads for integral computing
 -------------------------------------------------------
 OpenMP Integral computing Module                
 Release: version 2.0, May 2017, Q-Chem Inc. Pleasanton 
 -------------------------------------------------------
 A restricted SCF calculation will be
 performed using DIIS
 SCF converges when DIIS error is below 1.0e-08
 ---------------------------------------
  Cycle       Energy         DIIS error
 ---------------------------------------
    1   -2968.1582951588      1.86e-04  
    2   -2968.1583643294      5.58e-05  
    3   -2968.1583723354      3.58e-05  
    4   -2968.1583746603      1.01e-05  
    5   -2968.1583751184      3.08e-06  
    6   -2968.1583751892      1.33e-06  
    7   -2968.1583752015      6.18e-07  
    8   -2968.1583752038      2.75e-07  
    9   -2968.1583752043      6.10e-08  
   10   -2968.1583752043      2.47e-08  
   11   -2968.1583752043      8.41e-09  Convergence criterion met
 ---------------------------------------
 SCF time:   CPU 5.59s  wall 2.00s 
 SCF   energy in the final basis set =    -2968.1583752043
 Total energy in the final basis set =    -2968.1583752043


 ------------------------------------------------------------------------------

   CCMAN2: suite of methods based on coupled cluster
           and equation of motion theories.

   Components:
   * libvmm-1.3-trunk
     by Evgeny Epifanovsky, Ilya Kaliman.
   * libtensor-2.5-trunk
     by Evgeny Epifanovsky, Michael Wormit, Dmitry Zuev, Sam Manzer, 
        Ilya Kaliman.
   * libcc-2.5-trunk
     by Evgeny Epifanovsky, Arik Landau, Tomasz Kus, Kirill Khistyaev, 
        Dmitry Zuev, Prashant Manohar, Xintian Feng, Anna Krylov, 
        Matthew Goldey, Alec White, Thomas Jagau, Kaushik Nanda, 
        Anastasia Gunina, Alexander Kunitsa, Joonho Lee.

   CCMAN original authors:
   Anna I. Krylov, C. David Sherrill, Steven R. Gwaltney,
   Edward F. C. Byrd (2000)
   Sergey V. Levchenko, Lyudmila V. Slipchenko, Tao Wang,
   Ana-Maria C. Cristian (2003)
   Piotr A. Pieniazek, C. Melania Oana, Evgeny Epifanovsky (2007)
   Prashant Manohar (2009)

 ------------------------------------------------------------------------------


 Allocating and initializing 30808MB of RAM...
 Calculation will run on 4 cores.


 Alpha MOs, Restricted
 -- Occupied --                  
-490.02  -80.05  -65.16  -58.52  -58.52  -58.52  -15.60   -9.84
  1 A'    2 A'    3 A'    4 A'    1 A"    5 A'    6 A'    7 A'                 
 -7.592  -7.450  -7.444  -7.444  -5.485  -5.483  -5.482  -3.189
  8 A'    9 A'    2 A"   10 A'   11 A'    3 A"   12 A'   13 A'                 
 -3.186  -3.186  -3.179  -3.179  -1.194  -1.017  -0.799  -0.623
  4 A"   14 A'    5 A"   15 A'   16 A'   17 A'   18 A'   19 A'                 
 -0.517  -0.486  -0.421  -0.416  -0.411
 20 A'    6 A"   21 A'    7 A"   22 A'                                         
 -- Virtual --                   
  0.016   0.050   0.058   0.071   0.084   0.092   0.104   0.121
  8 A"   23 A'   24 A'   25 A'    9 A"   26 A'   27 A'   28 A'                 
  0.128   0.131   0.186   0.207   0.224   0.249   0.251   0.285
 10 A"   29 A'   30 A'   31 A'   11 A"   32 A'   33 A'   34 A'                 
  0.319   0.369   0.390   0.486   0.528   0.575   0.581   0.656
 35 A'   36 A'   12 A"   37 A'   38 A'   13 A"   39 A'   40 A'                 
  0.691   0.750   0.778   0.783   0.817   0.839   0.855   0.891
 14 A"   41 A'   15 A"   42 A'   43 A'   44 A'   45 A'   16 A"                 
  0.944   0.980   0.983   1.037   1.119   1.276   1.290   1.386
 46 A'   17 A"   47 A'   18 A"   48 A'   49 A'   50 A'   51 A'                 
  1.573   1.746   1.783   1.852   1.955   2.224   2.307   2.315
 19 A"   52 A'   20 A"   53 A'   54 A'   55 A'   21 A"   56 A'                 
  2.389   2.401   2.532   2.673   2.896   3.053   3.354   4.261
 22 A"   57 A'   58 A'   23 A"   59 A'   60 A'   61 A'   24 A"                 
  4.406   4.548   4.555   4.564   4.594   4.745   4.969   7.187
 62 A'   25 A"   63 A'   26 A"   64 A'   65 A'   66 A'   67 A'                 
  7.515   8.219   8.228   8.292  14.711  14.818  14.953  36.819
 68 A'   27 A"   69 A'   70 A'   28 A"   71 A'   72 A'   73 A'                 
 49.468 166.138 293.906 293.913 293.9901028.405
 74 A'   75 A'   29 A"   76 A'   77 A'   78 A'                                 

 Beta MOs, Restricted
 -- Occupied --                  
-490.02  -80.05  -65.16  -58.52  -58.52  -58.52  -15.60   -9.84
  1 A'    2 A'    3 A'    4 A'    1 A"    5 A'    6 A'    7 A'                 
 -7.592  -7.450  -7.444  -7.444  -5.485  -5.483  -5.482  -3.189
  8 A'    9 A'    2 A"   10 A'   11 A'    3 A"   12 A'   13 A'                 
 -3.186  -3.186  -3.179  -3.179  -1.194  -1.017  -0.799  -0.623
  4 A"   14 A'    5 A"   15 A'   16 A'   17 A'   18 A'   19 A'                 
 -0.517  -0.486  -0.421  -0.416  -0.411
 20 A'    6 A"   21 A'    7 A"   22 A'                                         
 -- Virtual --                   
  0.016   0.050   0.058   0.071   0.084   0.092   0.104   0.121
  8 A"   23 A'   24 A'   25 A'    9 A"   26 A'   27 A'   28 A'                 
  0.128   0.131   0.186   0.207   0.224   0.249   0.251   0.285
 10 A"   29 A'   30 A'   31 A'   11 A"   32 A'   33 A'   34 A'                 
  0.319   0.369   0.390   0.486   0.528   0.575   0.581   0.656
 35 A'   36 A'   12 A"   37 A'   38 A'   13 A"   39 A'   40 A'                 
  0.691   0.750   0.778   0.783   0.817   0.839   0.855   0.891
 14 A"   41 A'   15 A"   42 A'   43 A'   44 A'   45 A'   16 A"                 
  0.944   0.980   0.983   1.037   1.119   1.276   1.290   1.386
 46 A'   17 A"   47 A'   18 A"   48 A'   49 A'   50 A'   51 A'                 
  1.573   1.746   1.783   1.852   1.955   2.224   2.307   2.315
 19 A"   52 A'   20 A"   53 A'   54 A'   55 A'   21 A"   56 A'                 
  2.389   2.401   2.532   2.673   2.896   3.053   3.354   4.261
 22 A"   57 A'   58 A'   23 A"   59 A'   60 A'   61 A'   24 A"                 
  4.406   4.548   4.555   4.564   4.594   4.745   4.969   7.187
 62 A'   25 A"   63 A'   26 A"   64 A'   65 A'   66 A'   67 A'                 
  7.515   8.219   8.228   8.292  14.711  14.818  14.953  36.819
 68 A'   27 A"   69 A'   70 A'   28 A"   71 A'   72 A'   73 A'                 
 49.468 166.138 293.906 293.913 293.9901028.405
 74 A'   75 A'   29 A"   76 A'   77 A'   78 A'                                 

 Occupation and symmetry of molecular orbitals

 Point group: Cs (2 irreducible representations).

                           A'   A"    All 
 ------------------------------------------
 All molecular orbitals:
  - Alpha                  78   29    107 
  - Beta                   78   29    107 
 ------------------------------------------
 Alpha orbitals:
  - Frozen occupied        12   3     15  
  - Active occupied        10   4     14  
  - Active virtual         56   22    78  
  - Frozen virtual         0    0     0   
 ------------------------------------------
 Beta orbitals:
  - Frozen occupied        12   3     15  
  - Active occupied        10   4     14  
  - Active virtual         56   22    78  
  - Frozen virtual         0    0     0   
 ------------------------------------------

 Import integrals:   CPU 0.00 s  wall 0.00 s

 Import integrals:   CPU 16.26 s  wall 4.52 s

 MP2 amplitudes:   CPU 0.10 s  wall 0.08 s

Running a double precision version
           CCSD T amplitudes will be solved using DIIS.

           Start     Size      MaxIter   EConv     TConv     
           3         7         100       1.00e-07  1.00e-05  
 ------------------------------------------------------------------------------
           Energy (a.u.)   Ediff      Tdiff       Comment
 ------------------------------------------------------------------------------
         -2968.73105523                           
     1   -2968.71861367   1.24e-02   7.07e-01     
     2   -2968.73674172   1.81e-02   9.27e-02     
     3   -2968.73624274   4.99e-04   4.08e-02     
     4   -2968.73801518   1.77e-03   1.31e-02     Switched to DIIS steps.
     5   -2968.73871187   6.97e-04   1.08e-02     
     6   -2968.73873440   2.25e-05   2.02e-03     
     7   -2968.73874055   6.16e-06   9.63e-04     
     8   -2968.73874544   4.88e-06   2.86e-04     
     9   -2968.73874571   2.69e-07   1.54e-04     
    10   -2968.73874568   2.31e-08   5.02e-05     
    11   -2968.73874578   9.64e-08   2.37e-05     
    12   -2968.73874572   5.78e-08   9.15e-06     
 ------------------------------------------------------------------------------
         -2968.73874572                           CCSD T converged.

End of double precision
 SCF energy                 = -2968.15837520
 MP2 energy                 = -2968.73105523
 CCSD correlation energy     =    -0.58037052
 CCSD total energy           = -2968.73874572

 CCSD  T1^2 = 0.0113  T2^2 = 0.2142  Leading amplitudes:

 Amplitude    Orbitals with energies
 -0.0279       6 (A") A                  ->    8 (A") A                   
              -0.4861                          0.0162                     
 -0.0279       6 (A") B                  ->    8 (A") B                   
              -0.4861                          0.0162                     
 -0.0179       19 (A') A                 ->    24 (A') A                  
              -0.6234                          0.0579                     
 -0.0179       19 (A') B                 ->    24 (A') B                  
              -0.6234                          0.0579                     

 Amplitude    Orbitals with energies
 -0.0795       6 (A") A      6 (A") B    ->    8 (A") A      8 (A") B     
              -0.4861       -0.4861            0.0162        0.0162       
  0.0795       6 (A") A      6 (A") B    ->    8 (A") B      8 (A") A     
              -0.4861       -0.4861            0.0162        0.0162       
  0.0795       6 (A") B      6 (A") A    ->    8 (A") A      8 (A") B     
              -0.4861       -0.4861            0.0162        0.0162       
 -0.0795       6 (A") B      6 (A") A    ->    8 (A") B      8 (A") A     
              -0.4861       -0.4861            0.0162        0.0162       

 Computing CCSD intemediates for later calculations in double precision
 Finished.

Running a double precision version
           CCSD Lambda amplitudes will be solved using DIIS.
           Start     Size      MaxIter   EConv     LConv     
           3         7         100       1.00e-07  1.00e-05  
 ------------------------------------------------------------------------------
            Enorm      Ldiff       Comment
 ------------------------------------------------------------------------------
     1     4.85e-02   3.43e-02     
     2     1.45e-02   6.16e-03     
     3     5.84e-03   1.35e-03     
     4     3.55e-03   1.25e-03     Switched to DIIS steps.
     5     1.00e-03   6.38e-04     
     6     4.63e-04   1.41e-04     
     7     1.65e-04   4.10e-05     
     8     7.80e-05   5.09e-07     
     9     2.86e-05   3.03e-06     
    10     1.18e-05   6.34e-07     
    11     4.29e-06   1.81e-07     
    12     1.58e-06   1.96e-08     
    13     5.57e-07   9.57e-08     
    14     2.04e-07   2.89e-08     
    15     1.09e-07   1.88e-08     
    16     4.66e-08   9.41e-09     
 ------------------------------------------------------------------------------
                                   CCSD Lambda converged.

 Computing density matrices in double precision...
           Orbital response amplitudes will be solved using DIIS.
           Start     Size      MaxIter   EConv     LConv     
           3         7         100       1.00e-06  1.00e-06  
 ------------------------------------------------------------------------------
            Enorm      Ldiff       Comment
 ------------------------------------------------------------------------------
     1     1.06e-01   4.65e-03     
     2     1.08e-01   5.54e-03     
     3     1.28e-01   2.27e-02     
     4     9.04e-03   5.49e-02     Switched to DIIS steps.
     5     2.56e-03   6.68e-05     
     6     1.88e-03   6.08e-04     
     7     5.83e-04   4.75e-04     
     8     1.12e-04   1.01e-04     
     9     2.07e-05   1.75e-05     
    10     4.99e-06   1.91e-06     
    11     1.67e-06   4.71e-07     
    12     3.78e-07   4.83e-08     
 ------------------------------------------------------------------------------
                                   Orbital response converged.

 Computing density matrices... Done.
 CCSD calculation:   CPU 165.77 s  wall 44.56 s

 Transferring MO TPDM to AO TPDM
 Transferring g2_o1o1o1o1
 Transferring g2_o1o1o1v1
 Transferring g2_o1o1v1v1
 Transferring g2_o1v1o1v1
 Transferring g2_o1v1v1v1
 Transferring g2_v1v1v1v1
 Adding separable TPDM
 Computing TPDM gradient
 --------------------------------------------------------
 2e gradient
  Atom          X               Y               Z
 --------------------------------------------------------
    1        -34.297285        6.153537       -0.000000  
    2         17.549778      -21.040053       -0.000000  
    3         17.421788        9.336335        0.000000  
    4         -0.674280        5.550182       -0.000000  
 --------------------------------------------------------
 --------------------------------------------------------
 Final gradient
  Atom          X               Y               Z
 --------------------------------------------------------
    1        -34.297285        6.153537       -0.000000  
    2         17.549778      -21.040053       -0.000000  
    3         17.421788        9.336335        0.000000  
    4         -0.674280        5.550182       -0.000000  
 --------------------------------------------------------
 Analytic gradient from two-electron contribution:   CPU 106.98 s  wall 38.33 s

 Total ccman2 time:   CPU 291.59 s  wall 88.49 s


 --------------------------------------------------------------
             Orbital Energies (a.u.) and Symmetries
 --------------------------------------------------------------

 Alpha MOs, Restricted
 -- Occupied --                  
-490.02  -80.05  -65.16  -58.52  -58.52  -15.60   -9.84   -7.59
  1 A'    2 A'    3 A'    4 A'    5 A'    6 A'    7 A'    8 A'                 
 -7.450  -7.444  -5.485  -5.482 -58.517  -7.444  -5.483  -3.189
  9 A'   10 A'   11 A'   12 A'    1 A"    2 A"    3 A"   13 A'                 
 -3.186  -3.179  -1.194  -1.017  -0.799  -0.623  -0.517  -0.421
 14 A'   15 A'   16 A'   17 A'   18 A'   19 A'   20 A'   21 A'                 
 -0.411  -3.186  -3.179  -0.486  -0.416
 22 A'    4 A"    5 A"    6 A"    7 A"                                         
 -- Virtual --                   
  0.050   0.058   0.071   0.092   0.104   0.121   0.131   0.186
 23 A'   24 A'   25 A'   26 A'   27 A'   28 A'   29 A'   30 A'                 
  0.207   0.249   0.251   0.285   0.319   0.369   0.486   0.528
 31 A'   32 A'   33 A'   34 A'   35 A'   36 A'   37 A'   38 A'                 
  0.581   0.656   0.750   0.783   0.817   0.839   0.855   0.944
 39 A'   40 A'   41 A'   42 A'   43 A'   44 A'   45 A'   46 A'                 
  0.983   1.119   1.276   1.290   1.386   1.746   1.852   1.955
 47 A'   48 A'   49 A'   50 A'   51 A'   52 A'   53 A'   54 A'                 
  2.224   2.315   2.401   2.532   2.896   3.053   3.354   4.406
 55 A'   56 A'   57 A'   58 A'   59 A'   60 A'   61 A'   62 A'                 
  4.555   4.594   4.745   4.969   7.187   7.515   8.228   8.292
 63 A'   64 A'   65 A'   66 A'   67 A'   68 A'   69 A'   70 A'                 
 14.818  14.953  36.819  49.468 166.138 293.913 293.9901028.405
 71 A'   72 A'   73 A'   74 A'   75 A'   76 A'   77 A'   78 A'                 
  0.016   0.084   0.128   0.224   0.390   0.575   0.691   0.778
  8 A"    9 A"   10 A"   11 A"   12 A"   13 A"   14 A"   15 A"                 
  0.891   0.980   1.037   1.573   1.783   2.307   2.389   2.673
 16 A"   17 A"   18 A"   19 A"   20 A"   21 A"   22 A"   23 A"                 
  4.261   4.548   4.564   8.219  14.711 293.906
 24 A"   25 A"   26 A"   27 A"   28 A"   29 A"                                 

 Beta MOs, Restricted
 -- Occupied --                  
-490.02  -80.05  -65.16  -58.52  -58.52  -15.60   -9.84   -7.59
  1 A'    2 A'    3 A'    4 A'    5 A'    6 A'    7 A'    8 A'                 
 -7.450  -7.444  -5.485  -5.482 -58.517  -7.444  -5.483  -3.189
  9 A'   10 A'   11 A'   12 A'    1 A"    2 A"    3 A"   13 A'                 
 -3.186  -3.179  -1.194  -1.017  -0.799  -0.623  -0.517  -0.421
 14 A'   15 A'   16 A'   17 A'   18 A'   19 A'   20 A'   21 A'                 
 -0.411  -3.186  -3.179  -0.486  -0.416
 22 A'    4 A"    5 A"    6 A"    7 A"                                         
 -- Virtual --                   
  0.050   0.058   0.071   0.092   0.104   0.121   0.131   0.186
 23 A'   24 A'   25 A'   26 A'   27 A'   28 A'   29 A'   30 A'                 
  0.207   0.249   0.251   0.285   0.319   0.369   0.486   0.528
 31 A'   32 A'   33 A'   34 A'   35 A'   36 A'   37 A'   38 A'                 
  0.581   0.656   0.750   0.783   0.817   0.839   0.855   0.944
 39 A'   40 A'   41 A'   42 A'   43 A'   44 A'   45 A'   46 A'                 
  0.983   1.119   1.276   1.290   1.386   1.746   1.852   1.955
 47 A'   48 A'   49 A'   50 A'   51 A'   52 A'   53 A'   54 A'                 
  2.224   2.315   2.401   2.532   2.896   3.053   3.354   4.406
 55 A'   56 A'   57 A'   58 A'   59 A'   60 A'   61 A'   62 A'                 
  4.555   4.594   4.745   4.969   7.187   7.515   8.228   8.292
 63 A'   64 A'   65 A'   66 A'   67 A'   68 A'   69 A'   70 A'                 
 14.818  14.953  36.819  49.468 166.138 293.913 293.9901028.405
 71 A'   72 A'   73 A'   74 A'   75 A'   76 A'   77 A'   78 A'                 
  0.016   0.084   0.128   0.224   0.390   0.575   0.691   0.778
  8 A"    9 A"   10 A"   11 A"   12 A"   13 A"   14 A"   15 A"                 
  0.891   0.980   1.037   1.573   1.783   2.307   2.389   2.673
 16 A"   17 A"   18 A"   19 A"   20 A"   21 A"   22 A"   23 A"                 
  4.261   4.548   4.564   8.219  14.711 293.906
 24 A"   25 A"   26 A"   27 A"   28 A"   29 A"                                 
 --------------------------------------------------------------

          Ground-State Mulliken Net Atomic Charges

     Atom                 Charge (a.u.)
  ----------------------------------------
      1 Br                   -0.325413
      2 P                     0.425464
      3 N                    -0.391650
      4 H                     0.291598
  ----------------------------------------
  Sum of atomic charges =     0.000000

 -----------------------------------------------------------------
                    Cartesian Multipole Moments
 -----------------------------------------------------------------
    Charge (ESU x 10^10)
                 0.0000
    Dipole Moment (Debye)
         X      -0.7298      Y      -0.1619      Z      -0.0000
       Tot       0.7476
    Quadrupole Moments (Debye-Ang)
        XX     -42.8047     XY       0.3951     YY     -34.7123
        XZ       0.0000     YZ      -0.0000     ZZ     -37.3036
    Octopole Moments (Debye-Ang^2)
       XXX      53.5999    XXY      -1.2823    XYY       4.5006
       YYY      -9.0589    XXZ       0.0000    XYZ       0.0000
       YYZ      -0.0000    XZZ       9.7217    YZZ       0.1410
       ZZZ       0.0000
    Hexadecapole Moments (Debye-Ang^3)
      XXXX    -505.9271   XXXY      -5.7192   XXYY     -80.5464
      XYYY      16.7222   YYYY     -87.8892   XXXZ      -0.0000
      XXYZ      -0.0000   XYYZ      -0.0000   YYYZ      -0.0000
      XXZZ     -83.8262   XYZZ      -0.1879   YYZZ     -24.1192
      XZZZ       0.0000   YZZZ       0.0000   ZZZZ     -47.4232
 -----------------------------------------------------------------
 DrvMan completing analytic gradient of the correlated energy
 Correlated dipole moment
            1
    1  -0.2871362
    2  -0.0637118
    3  -0.0000000
 Energy read as -2968.738745723
 Full Analytical Gradient: (in a.u., or Hartree/Bohr)
             1             2             3             4
    1   -0.00035650   -0.00136171    0.00257112   -0.00085291
    2   -0.00001095   -0.00109832    0.00089040    0.00021888
    3    0.00000000   -0.00000000   -0.00000000   -0.00000000
 Gradient time:  CPU 0.76 s  wall 0.79 s
 Geometry Optimization Parameters
   NAtoms,    NIC,     NZ,  NCons,   NDum,   NFix, NCnnct, MaxDiis
        4      14       4       0       0       0       0       0

 Cartesian Hessian Update
 Hessian Updated using BFGS Update


** GEOMETRY OPTIMIZATION IN DELOCALIZED INTERNAL COORDINATES **
   Searching for a Minimum

   Optimization Cycle:   3

                       Coordinates (Angstroms)
     ATOM                X               Y               Z
      1  Br        0.9658335484   -0.0990666799    0.0000000000
      2  P        -1.2321475159    0.5814396053    0.0000000000
      3  N        -2.1647359462   -0.6360364602    0.0000000000
      4  H        -1.9324729636   -1.6227205899    0.0000000000
   Point Group: cs    Number of degrees of freedom:     5


   Energy is  -2968.738745723

 Hessian Updated using BFGS Update

  5 Hessian modes will be used to form the next step
  Hessian Eigenvalues:
     0.061652    0.164869    0.275317    0.456175    0.670755

 Minimum Search - Taking Simple RFO Step
 Searching for Lamda that Minimizes Along All modes
 Value Taken    Lamda =  -0.00003660
 Step Taken.  Stepsize is  0.021136

                             Maximum     Tolerance    Cnvgd?
         Gradient           0.002060      0.000300      NO
         Displacement       0.011918      0.001200      NO
         Energy change     -0.000059      0.000001      NO


 New Cartesian Coordinates Obtained by Inverse Iteration

 Displacement from previous Coordinates is:  0.030640
 ----------------------------------------------------------------
             Standard Nuclear Orientation (Angstroms)
    I     Atom           X                Y                Z
 ----------------------------------------------------------------
    1      Br      0.9597661012    -0.1047589855     0.0000000000
    2      P      -1.2330048268     0.5820513981     0.0000000000
    3      N      -2.1699135720    -0.6352833595     0.0000000000
    4      H      -1.9203705795    -1.6183931776     0.0000000000
 ----------------------------------------------------------------
 Molecular Point Group                 Cs    NOp =  2
 Largest Abelian Subgroup              Cs    NOp =  2
 Nuclear Repulsion Energy =   210.7069485743 hartrees
 There are       29 alpha and       29 beta electrons
 Applying Cartesian multipole field
    Component          Value
    ---------          -----
     (2,0,0)        1.00000E-11
     (0,2,0)        2.00000E-11
     (0,0,2)       -3.00000E-11
 Nucleus-field energy     =     0.0000000041 hartrees
 Requested basis set is 6-311++G(d,p)
 There are 43 shells and 107 basis functions
 A cutoff of  1.0D-14 yielded    880 shell pairs
 There are      5665 function pairs (      6227 Cartesian)
 Smallest overlap matrix eigenvalue = 1.69E-03
 Guess MOs from SCF MO coefficient file

 -----------------------------------------------------------------------
  General SCF calculation program by
  Eric Jon Sundstrom, Paul Horn, Yuezhi Mao, Dmitri Zuev, Alec White,
  David Stuck, Shaama M.S., Shane Yost, Joonho Lee, David Small,
  Daniel Levine, Susi Lehtola, Hugh Burton, Evgeny Epifanovsky
 -----------------------------------------------------------------------
 Hartree-Fock
 using 4 threads for integral computing
 -------------------------------------------------------
 OpenMP Integral computing Module                
 Release: version 2.0, May 2017, Q-Chem Inc. Pleasanton 
 -------------------------------------------------------
 A restricted SCF calculation will be
 performed using DIIS
 SCF converges when DIIS error is below 1.0e-08
 ---------------------------------------
  Cycle       Energy         DIIS error
 ---------------------------------------
    1   -2968.1582277566      1.48e-04  
    2   -2968.1582675037      4.50e-05  
    3   -2968.1582719862      2.96e-05  
    4   -2968.1582734803      7.29e-06  
    5   -2968.1582737336      2.12e-06  
    6   -2968.1582737665      9.63e-07  
    7   -2968.1582737736      4.22e-07  
    8   -2968.1582737748      1.83e-07  
    9   -2968.1582737749      5.59e-08  
   10   -2968.1582737749      1.61e-08  
   11   -2968.1582737749      4.88e-09  Convergence criterion met
 ---------------------------------------
 SCF time:   CPU 5.40s  wall 2.00s 
 SCF   energy in the final basis set =    -2968.1582737749
 Total energy in the final basis set =    -2968.1582737749


 ------------------------------------------------------------------------------

   CCMAN2: suite of methods based on coupled cluster
           and equation of motion theories.

   Components:
   * libvmm-1.3-trunk
     by Evgeny Epifanovsky, Ilya Kaliman.
   * libtensor-2.5-trunk
     by Evgeny Epifanovsky, Michael Wormit, Dmitry Zuev, Sam Manzer, 
        Ilya Kaliman.
   * libcc-2.5-trunk
     by Evgeny Epifanovsky, Arik Landau, Tomasz Kus, Kirill Khistyaev, 
        Dmitry Zuev, Prashant Manohar, Xintian Feng, Anna Krylov, 
        Matthew Goldey, Alec White, Thomas Jagau, Kaushik Nanda, 
        Anastasia Gunina, Alexander Kunitsa, Joonho Lee.

   CCMAN original authors:
   Anna I. Krylov, C. David Sherrill, Steven R. Gwaltney,
   Edward F. C. Byrd (2000)
   Sergey V. Levchenko, Lyudmila V. Slipchenko, Tao Wang,
   Ana-Maria C. Cristian (2003)
   Piotr A. Pieniazek, C. Melania Oana, Evgeny Epifanovsky (2007)
   Prashant Manohar (2009)

 ------------------------------------------------------------------------------


 Allocating and initializing 30808MB of RAM...
 Calculation will run on 4 cores.


 Alpha MOs, Restricted
 -- Occupied --                  
-490.02  -80.05  -65.16  -58.52  -58.52  -58.52  -15.60   -9.84
  1 A'    2 A'    3 A'    4 A'    1 A"    5 A'    6 A'    7 A'                 
 -7.592  -7.451  -7.445  -7.445  -5.485  -5.483  -5.482  -3.190
  8 A'    9 A'    2 A"   10 A'   11 A'    3 A"   12 A'   13 A'                 
 -3.187  -3.187  -3.180  -3.180  -1.194  -1.018  -0.798  -0.624
  4 A"   14 A'    5 A"   15 A'   16 A'   17 A'   18 A'   19 A'                 
 -0.517  -0.486  -0.422  -0.416  -0.411
 20 A'    6 A"   21 A'    7 A"   22 A'                                         
 -- Virtual --                   
  0.016   0.050   0.058   0.071   0.084   0.092   0.104   0.121
  8 A"   23 A'   24 A'   25 A'    9 A"   26 A'   27 A'   28 A'                 
  0.128   0.131   0.186   0.207   0.224   0.250   0.251   0.286
 10 A"   29 A'   30 A'   31 A'   11 A"   32 A'   33 A'   34 A'                 
  0.318   0.369   0.390   0.486   0.527   0.575   0.581   0.655
 35 A'   36 A'   12 A"   37 A'   38 A'   13 A"   39 A'   40 A'                 
  0.690   0.749   0.777   0.782   0.817   0.840   0.854   0.891
 14 A"   41 A'   15 A"   42 A'   43 A'   44 A'   45 A'   16 A"                 
  0.946   0.981   0.982   1.038   1.118   1.277   1.292   1.384
 46 A'   17 A"   47 A'   18 A"   48 A'   49 A'   50 A'   51 A'                 
  1.571   1.745   1.782   1.849   1.956   2.221   2.306   2.315
 19 A"   52 A'   20 A"   53 A'   54 A'   55 A'   21 A"   56 A'                 
  2.393   2.402   2.539   2.671   2.896   3.052   3.348   4.261
 22 A"   57 A'   58 A'   23 A"   59 A'   60 A'   61 A'   24 A"                 
  4.408   4.547   4.554   4.563   4.593   4.745   4.965   7.187
 62 A'   25 A"   63 A'   26 A"   64 A'   65 A'   66 A'   67 A'                 
  7.514   8.218   8.227   8.292  14.711  14.817  14.950  36.818
 68 A'   27 A"   69 A'   70 A'   28 A"   71 A'   72 A'   73 A'                 
 49.468 166.136 293.905 293.912 293.9891028.404
 74 A'   75 A'   29 A"   76 A'   77 A'   78 A'                                 

 Beta MOs, Restricted
 -- Occupied --                  
-490.02  -80.05  -65.16  -58.52  -58.52  -58.52  -15.60   -9.84
  1 A'    2 A'    3 A'    4 A'    1 A"    5 A'    6 A'    7 A'                 
 -7.592  -7.451  -7.445  -7.445  -5.485  -5.483  -5.482  -3.190
  8 A'    9 A'    2 A"   10 A'   11 A'    3 A"   12 A'   13 A'                 
 -3.187  -3.187  -3.180  -3.180  -1.194  -1.018  -0.798  -0.624
  4 A"   14 A'    5 A"   15 A'   16 A'   17 A'   18 A'   19 A'                 
 -0.517  -0.486  -0.422  -0.416  -0.411
 20 A'    6 A"   21 A'    7 A"   22 A'                                         
 -- Virtual --                   
  0.016   0.050   0.058   0.071   0.084   0.092   0.104   0.121
  8 A"   23 A'   24 A'   25 A'    9 A"   26 A'   27 A'   28 A'                 
  0.128   0.131   0.186   0.207   0.224   0.250   0.251   0.286
 10 A"   29 A'   30 A'   31 A'   11 A"   32 A'   33 A'   34 A'                 
  0.318   0.369   0.390   0.486   0.527   0.575   0.581   0.655
 35 A'   36 A'   12 A"   37 A'   38 A'   13 A"   39 A'   40 A'                 
  0.690   0.749   0.777   0.782   0.817   0.840   0.854   0.891
 14 A"   41 A'   15 A"   42 A'   43 A'   44 A'   45 A'   16 A"                 
  0.946   0.981   0.982   1.038   1.118   1.277   1.292   1.384
 46 A'   17 A"   47 A'   18 A"   48 A'   49 A'   50 A'   51 A'                 
  1.571   1.745   1.782   1.849   1.956   2.221   2.306   2.315
 19 A"   52 A'   20 A"   53 A'   54 A'   55 A'   21 A"   56 A'                 
  2.393   2.402   2.539   2.671   2.896   3.052   3.348   4.261
 22 A"   57 A'   58 A'   23 A"   59 A'   60 A'   61 A'   24 A"                 
  4.408   4.547   4.554   4.563   4.593   4.745   4.965   7.187
 62 A'   25 A"   63 A'   26 A"   64 A'   65 A'   66 A'   67 A'                 
  7.514   8.218   8.227   8.292  14.711  14.817  14.950  36.818
 68 A'   27 A"   69 A'   70 A'   28 A"   71 A'   72 A'   73 A'                 
 49.468 166.136 293.905 293.912 293.9891028.404
 74 A'   75 A'   29 A"   76 A'   77 A'   78 A'                                 

 Occupation and symmetry of molecular orbitals

 Point group: Cs (2 irreducible representations).

                           A'   A"    All 
 ------------------------------------------
 All molecular orbitals:
  - Alpha                  78   29    107 
  - Beta                   78   29    107 
 ------------------------------------------
 Alpha orbitals:
  - Frozen occupied        12   3     15  
  - Active occupied        10   4     14  
  - Active virtual         56   22    78  
  - Frozen virtual         0    0     0   
 ------------------------------------------
 Beta orbitals:
  - Frozen occupied        12   3     15  
  - Active occupied        10   4     14  
  - Active virtual         56   22    78  
  - Frozen virtual         0    0     0   
 ------------------------------------------

 Import integrals:   CPU 0.00 s  wall 0.00 s

 Import integrals:   CPU 17.02 s  wall 5.32 s

 MP2 amplitudes:   CPU 0.10 s  wall 0.11 s

Running a double precision version
           CCSD T amplitudes will be solved using DIIS.

           Start     Size      MaxIter   EConv     TConv     
           3         7         100       1.00e-07  1.00e-05  
 ------------------------------------------------------------------------------
           Energy (a.u.)   Ediff      Tdiff       Comment
 ------------------------------------------------------------------------------
         -2968.73106323                           
     1   -2968.71861417   1.24e-02   7.07e-01     
     2   -2968.73676104   1.81e-02   9.28e-02     
     3   -2968.73626366   4.97e-04   4.08e-02     
     4   -2968.73803891   1.78e-03   1.31e-02     Switched to DIIS steps.
     5   -2968.73873594   6.97e-04   1.09e-02     
     6   -2968.73875854   2.26e-05   2.03e-03     
     7   -2968.73876458   6.04e-06   9.64e-04     
     8   -2968.73876943   4.85e-06   2.84e-04     
     9   -2968.73876971   2.83e-07   1.54e-04     
    10   -2968.73876968   3.09e-08   5.01e-05     
    11   -2968.73876978   1.01e-07   2.37e-05     
    12   -2968.73876973   5.80e-08   9.12e-06     
 ------------------------------------------------------------------------------
         -2968.73876973                           CCSD T converged.

End of double precision
 SCF energy                 = -2968.15827377
 MP2 energy                 = -2968.73106323
 CCSD correlation energy     =    -0.58049595
 CCSD total energy           = -2968.73876973

 CCSD  T1^2 = 0.0113  T2^2 = 0.2144  Leading amplitudes:

 Amplitude    Orbitals with energies
 -0.0279       6 (A") A                  ->    8 (A") A                   
              -0.4859                          0.0161                     
 -0.0279       6 (A") B                  ->    8 (A") B                   
              -0.4859                          0.0161                     
  0.0180       19 (A') A                 ->    24 (A') A                  
              -0.6238                          0.0578                     
  0.0180       19 (A') B                 ->    24 (A') B                  
              -0.6238                          0.0578                     

 Amplitude    Orbitals with energies
 -0.0788       6 (A") A      6 (A") B    ->    8 (A") A      8 (A") B     
              -0.4859       -0.4859            0.0161        0.0161       
  0.0788       6 (A") A      6 (A") B    ->    8 (A") B      8 (A") A     
              -0.4859       -0.4859            0.0161        0.0161       
  0.0788       6 (A") B      6 (A") A    ->    8 (A") A      8 (A") B     
              -0.4859       -0.4859            0.0161        0.0161       
 -0.0788       6 (A") B      6 (A") A    ->    8 (A") B      8 (A") A     
              -0.4859       -0.4859            0.0161        0.0161       

 Computing CCSD intemediates for later calculations in double precision
 Finished.

Running a double precision version
           CCSD Lambda amplitudes will be solved using DIIS.
           Start     Size      MaxIter   EConv     LConv     
           3         7         100       1.00e-07  1.00e-05  
 ------------------------------------------------------------------------------
            Enorm      Ldiff       Comment
 ------------------------------------------------------------------------------
     1     4.85e-02   3.43e-02     
     2     1.44e-02   6.14e-03     
     3     5.82e-03   1.36e-03     
     4     3.54e-03   1.24e-03     Switched to DIIS steps.
     5     1.00e-03   6.37e-04     
     6     4.63e-04   1.41e-04     
     7     1.65e-04   4.09e-05     
     8     7.78e-05   6.02e-07     
     9     2.85e-05   3.08e-06     
    10     1.18e-05   6.61e-07     
    11     4.27e-06   1.92e-07     
    12     1.58e-06   2.26e-08     
    13     5.58e-07   9.74e-08     
    14     2.05e-07   2.85e-08     
    15     1.10e-07   1.91e-08     
    16     4.68e-08   9.33e-09     
 ------------------------------------------------------------------------------
                                   CCSD Lambda converged.

 Computing density matrices in double precision...
           Orbital response amplitudes will be solved using DIIS.
           Start     Size      MaxIter   EConv     LConv     
           3         7         100       1.00e-06  1.00e-06  
 ------------------------------------------------------------------------------
            Enorm      Ldiff       Comment
 ------------------------------------------------------------------------------
     1     1.06e-01   4.50e-03     
     2     1.07e-01   5.47e-03     
     3     1.27e-01   2.24e-02     
     4     9.01e-03   5.45e-02     Switched to DIIS steps.
     5     2.41e-03   1.73e-05     
     6     1.82e-03   5.47e-04     
     7     5.97e-04   4.73e-04     
     8     1.15e-04   8.42e-05     
     9     2.11e-05   1.80e-05     
    10     5.12e-06   1.90e-06     
    11     1.71e-06   4.82e-07     
    12     3.70e-07   5.96e-08     
 ------------------------------------------------------------------------------
                                   Orbital response converged.

 Computing density matrices... Done.
 CCSD calculation:   CPU 165.28 s  wall 44.55 s

 Transferring MO TPDM to AO TPDM
 Transferring g2_o1o1o1o1
 Transferring g2_o1o1o1v1
 Transferring g2_o1o1v1v1
 Transferring g2_o1v1o1v1
 Transferring g2_o1v1v1v1
 Transferring g2_v1v1v1v1
 Adding separable TPDM
 Computing TPDM gradient
 --------------------------------------------------------
 2e gradient
  Atom          X               Y               Z
 --------------------------------------------------------
    1        -34.367621        6.278085        0.000000  
    2         17.592198      -21.062467        0.000000  
    3         17.500896        9.244584       -0.000000  
    4         -0.725473        5.539797       -0.000000  
 --------------------------------------------------------
 --------------------------------------------------------
 Final gradient
  Atom          X               Y               Z
 --------------------------------------------------------
    1        -34.367621        6.278085        0.000000  
    2         17.592198      -21.062467        0.000000  
    3         17.500896        9.244584       -0.000000  
    4         -0.725473        5.539797       -0.000000  
 --------------------------------------------------------
 Analytic gradient from two-electron contribution:   CPU 107.05 s  wall 40.00 s

 Total ccman2 time:   CPU 291.96 s  wall 90.94 s


 --------------------------------------------------------------
             Orbital Energies (a.u.) and Symmetries
 --------------------------------------------------------------

 Alpha MOs, Restricted
 -- Occupied --                  
-490.02  -80.05  -65.16  -58.52  -58.52  -15.60   -9.84   -7.59
  1 A'    2 A'    3 A'    4 A'    5 A'    6 A'    7 A'    8 A'                 
 -7.451  -7.445  -5.485  -5.482 -58.518  -7.445  -5.483  -3.190
  9 A'   10 A'   11 A'   12 A'    1 A"    2 A"    3 A"   13 A'                 
 -3.187  -3.180  -1.194  -1.018  -0.798  -0.624  -0.517  -0.422
 14 A'   15 A'   16 A'   17 A'   18 A'   19 A'   20 A'   21 A'                 
 -0.411  -3.187  -3.180  -0.486  -0.416
 22 A'    4 A"    5 A"    6 A"    7 A"                                         
 -- Virtual --                   
  0.050   0.058   0.071   0.092   0.104   0.121   0.131   0.186
 23 A'   24 A'   25 A'   26 A'   27 A'   28 A'   29 A'   30 A'                 
  0.207   0.250   0.251   0.286   0.318   0.369   0.486   0.527
 31 A'   32 A'   33 A'   34 A'   35 A'   36 A'   37 A'   38 A'                 
  0.581   0.655   0.749   0.782   0.817   0.840   0.854   0.946
 39 A'   40 A'   41 A'   42 A'   43 A'   44 A'   45 A'   46 A'                 
  0.982   1.118   1.277   1.292   1.384   1.745   1.849   1.956
 47 A'   48 A'   49 A'   50 A'   51 A'   52 A'   53 A'   54 A'                 
  2.221   2.315   2.402   2.539   2.896   3.052   3.348   4.408
 55 A'   56 A'   57 A'   58 A'   59 A'   60 A'   61 A'   62 A'                 
  4.554   4.593   4.745   4.965   7.187   7.514   8.227   8.292
 63 A'   64 A'   65 A'   66 A'   67 A'   68 A'   69 A'   70 A'                 
 14.817  14.950  36.818  49.468 166.136 293.912 293.9891028.404
 71 A'   72 A'   73 A'   74 A'   75 A'   76 A'   77 A'   78 A'                 
  0.016   0.084   0.128   0.224   0.390   0.575   0.690   0.777
  8 A"    9 A"   10 A"   11 A"   12 A"   13 A"   14 A"   15 A"                 
  0.891   0.981   1.038   1.571   1.782   2.306   2.393   2.671
 16 A"   17 A"   18 A"   19 A"   20 A"   21 A"   22 A"   23 A"                 
  4.261   4.547   4.563   8.218  14.711 293.905
 24 A"   25 A"   26 A"   27 A"   28 A"   29 A"                                 

 Beta MOs, Restricted
 -- Occupied --                  
-490.02  -80.05  -65.16  -58.52  -58.52  -15.60   -9.84   -7.59
  1 A'    2 A'    3 A'    4 A'    5 A'    6 A'    7 A'    8 A'                 
 -7.451  -7.445  -5.485  -5.482 -58.518  -7.445  -5.483  -3.190
  9 A'   10 A'   11 A'   12 A'    1 A"    2 A"    3 A"   13 A'                 
 -3.187  -3.180  -1.194  -1.018  -0.798  -0.624  -0.517  -0.422
 14 A'   15 A'   16 A'   17 A'   18 A'   19 A'   20 A'   21 A'                 
 -0.411  -3.187  -3.180  -0.486  -0.416
 22 A'    4 A"    5 A"    6 A"    7 A"                                         
 -- Virtual --                   
  0.050   0.058   0.071   0.092   0.104   0.121   0.131   0.186
 23 A'   24 A'   25 A'   26 A'   27 A'   28 A'   29 A'   30 A'                 
  0.207   0.250   0.251   0.286   0.318   0.369   0.486   0.527
 31 A'   32 A'   33 A'   34 A'   35 A'   36 A'   37 A'   38 A'                 
  0.581   0.655   0.749   0.782   0.817   0.840   0.854   0.946
 39 A'   40 A'   41 A'   42 A'   43 A'   44 A'   45 A'   46 A'                 
  0.982   1.118   1.277   1.292   1.384   1.745   1.849   1.956
 47 A'   48 A'   49 A'   50 A'   51 A'   52 A'   53 A'   54 A'                 
  2.221   2.315   2.402   2.539   2.896   3.052   3.348   4.408
 55 A'   56 A'   57 A'   58 A'   59 A'   60 A'   61 A'   62 A'                 
  4.554   4.593   4.745   4.965   7.187   7.514   8.227   8.292
 63 A'   64 A'   65 A'   66 A'   67 A'   68 A'   69 A'   70 A'                 
 14.817  14.950  36.818  49.468 166.136 293.912 293.9891028.404
 71 A'   72 A'   73 A'   74 A'   75 A'   76 A'   77 A'   78 A'                 
  0.016   0.084   0.128   0.224   0.390   0.575   0.690   0.777
  8 A"    9 A"   10 A"   11 A"   12 A"   13 A"   14 A"   15 A"                 
  0.891   0.981   1.038   1.571   1.782   2.306   2.393   2.671
 16 A"   17 A"   18 A"   19 A"   20 A"   21 A"   22 A"   23 A"                 
  4.261   4.547   4.563   8.218  14.711 293.905
 24 A"   25 A"   26 A"   27 A"   28 A"   29 A"                                 
 --------------------------------------------------------------

          Ground-State Mulliken Net Atomic Charges

     Atom                 Charge (a.u.)
  ----------------------------------------
      1 Br                   -0.322471
      2 P                     0.423752
      3 N                    -0.389948
      4 H                     0.288667
  ----------------------------------------
  Sum of atomic charges =    -0.000000

 -----------------------------------------------------------------
                    Cartesian Multipole Moments
 -----------------------------------------------------------------
    Charge (ESU x 10^10)
                -0.0000
    Dipole Moment (Debye)
         X      -0.6566      Y      -0.1447      Z      -0.0000
       Tot       0.6724
    Quadrupole Moments (Debye-Ang)
        XX     -42.9391     XY       0.3149     YY     -34.7599
        XZ       0.0000     YZ      -0.0000     ZZ     -37.3053
    Octopole Moments (Debye-Ang^2)
       XXX      54.6656    XXY      -0.9148    XYY       4.8579
       YYY      -8.6901    XXZ      -0.0000    XYZ       0.0000
       YYZ      -0.0000    XZZ       9.9183    YZZ       0.2344
       ZZZ      -0.0000
    Hexadecapole Moments (Debye-Ang^3)
      XXXX    -506.9898   XXXY      -6.2526   XXYY     -80.9283
      XYYY      16.7504   YYYY     -88.2822   XXXZ       0.0000
      XXYZ      -0.0000   XYYZ       0.0000   YYYZ      -0.0000
      XXZZ     -83.7763   XYZZ      -0.0803   YYZZ     -24.1472
      XZZZ       0.0000   YZZZ      -0.0000   ZZZZ     -47.4176
 -----------------------------------------------------------------
 DrvMan completing analytic gradient of the correlated energy
 Correlated dipole moment
            1
    1  -0.2583312
    2  -0.0569119
    3  -0.0000000
 Energy read as -2968.738769727
 Full Analytical Gradient: (in a.u., or Hartree/Bohr)
             1             2             3             4
    1   -0.00065075   -0.00011894    0.00112364   -0.00035395
    2    0.00012540   -0.00062561    0.00029335    0.00020686
    3    0.00000000    0.00000000    0.00000000   -0.00000000
 Gradient time:  CPU 0.78 s  wall 0.85 s
 Geometry Optimization Parameters
   NAtoms,    NIC,     NZ,  NCons,   NDum,   NFix, NCnnct, MaxDiis
        4      14       4       0       0       0       0       0

 Cartesian Hessian Update
 Hessian Updated using BFGS Update


** GEOMETRY OPTIMIZATION IN DELOCALIZED INTERNAL COORDINATES **
   Searching for a Minimum

   Optimization Cycle:   4

                       Coordinates (Angstroms)
     ATOM                X               Y               Z
      1  Br        0.9597661012   -0.1047589855    0.0000000000
      2  P        -1.2330048268    0.5820513981    0.0000000000
      3  N        -2.1699135720   -0.6352833595    0.0000000000
      4  H        -1.9203705795   -1.6183931776    0.0000000000
   Point Group: cs    Number of degrees of freedom:     5


   Energy is  -2968.738769727

 Hessian Updated using BFGS Update

  5 Hessian modes will be used to form the next step
  Hessian Eigenvalues:
     0.053433    0.149345    0.266917    0.451702    0.615239

 Minimum Search - Taking Simple RFO Step
 Searching for Lamda that Minimizes Along All modes
 Value Taken    Lamda =  -0.00000986
 Step Taken.  Stepsize is  0.010543

                             Maximum     Tolerance    Cnvgd?
         Gradient           0.001207      0.000300      NO
         Displacement       0.007408      0.001200      NO
         Energy change     -0.000024      0.000001      NO


 New Cartesian Coordinates Obtained by Inverse Iteration

 Displacement from previous Coordinates is:  0.013283
 ----------------------------------------------------------------
             Standard Nuclear Orientation (Angstroms)
    I     Atom           X                Y                Z
 ----------------------------------------------------------------
    1      Br      0.9592376131    -0.1071348639     0.0000000000
    2      P      -1.2341583071     0.5822868607     0.0000000000
    3      N      -2.1733736005    -0.6350474373     0.0000000000
    4      H      -1.9152285827    -1.6164886841     0.0000000000
 ----------------------------------------------------------------
 Molecular Point Group                 Cs    NOp =  2
 Largest Abelian Subgroup              Cs    NOp =  2
 Nuclear Repulsion Energy =   210.5853421333 hartrees
 There are       29 alpha and       29 beta electrons
 Applying Cartesian multipole field
    Component          Value
    ---------          -----
     (2,0,0)        1.00000E-11
     (0,2,0)        2.00000E-11
     (0,0,2)       -3.00000E-11
 Nucleus-field energy     =     0.0000000041 hartrees
 Requested basis set is 6-311++G(d,p)
 There are 43 shells and 107 basis functions
 A cutoff of  1.0D-14 yielded    880 shell pairs
 There are      5665 function pairs (      6227 Cartesian)
 Smallest overlap matrix eigenvalue = 1.68E-03
 Guess MOs from SCF MO coefficient file

 -----------------------------------------------------------------------
  General SCF calculation program by
  Eric Jon Sundstrom, Paul Horn, Yuezhi Mao, Dmitri Zuev, Alec White,
  David Stuck, Shaama M.S., Shane Yost, Joonho Lee, David Small,
  Daniel Levine, Susi Lehtola, Hugh Burton, Evgeny Epifanovsky
 -----------------------------------------------------------------------
 Hartree-Fock
 using 4 threads for integral computing
 -------------------------------------------------------
 OpenMP Integral computing Module                
 Release: version 2.0, May 2017, Q-Chem Inc. Pleasanton 
 -------------------------------------------------------
 A restricted SCF calculation will be
 performed using DIIS
 SCF converges when DIIS error is below 1.0e-08
 ---------------------------------------
  Cycle       Energy         DIIS error
 ---------------------------------------
    1   -2968.1581633001      7.19e-05  
    2   -2968.1581723866      2.12e-05  
    3   -2968.1581733798      1.34e-05  
    4   -2968.1581736808      3.45e-06  
    5   -2968.1581737316      1.11e-06  
    6   -2968.1581737383      5.06e-07  
    7   -2968.1581737403      2.29e-07  
    8   -2968.1581737406      7.08e-08  
    9   -2968.1581737407      1.75e-08  
   10   -2968.1581737407      8.22e-09  Convergence criterion met
 ---------------------------------------
 SCF time:   CPU 4.91s  wall 1.00s 
 SCF   energy in the final basis set =    -2968.1581737407
 Total energy in the final basis set =    -2968.1581737407


 ------------------------------------------------------------------------------

   CCMAN2: suite of methods based on coupled cluster
           and equation of motion theories.

   Components:
   * libvmm-1.3-trunk
     by Evgeny Epifanovsky, Ilya Kaliman.
   * libtensor-2.5-trunk
     by Evgeny Epifanovsky, Michael Wormit, Dmitry Zuev, Sam Manzer, 
        Ilya Kaliman.
   * libcc-2.5-trunk
     by Evgeny Epifanovsky, Arik Landau, Tomasz Kus, Kirill Khistyaev, 
        Dmitry Zuev, Prashant Manohar, Xintian Feng, Anna Krylov, 
        Matthew Goldey, Alec White, Thomas Jagau, Kaushik Nanda, 
        Anastasia Gunina, Alexander Kunitsa, Joonho Lee.

   CCMAN original authors:
   Anna I. Krylov, C. David Sherrill, Steven R. Gwaltney,
   Edward F. C. Byrd (2000)
   Sergey V. Levchenko, Lyudmila V. Slipchenko, Tao Wang,
   Ana-Maria C. Cristian (2003)
   Piotr A. Pieniazek, C. Melania Oana, Evgeny Epifanovsky (2007)
   Prashant Manohar (2009)

 ------------------------------------------------------------------------------


 Allocating and initializing 30808MB of RAM...
 Calculation will run on 4 cores.


 Alpha MOs, Restricted
 -- Occupied --                  
-490.02  -80.05  -65.16  -58.52  -58.52  -58.52  -15.60   -9.84
  1 A'    2 A'    3 A'    4 A'    1 A"    5 A'    6 A'    7 A'                 
 -7.592  -7.451  -7.445  -7.445  -5.485  -5.483  -5.483  -3.190
  8 A'    9 A'    2 A"   10 A'   11 A'    3 A"   12 A'   13 A'                 
 -3.188  -3.187  -3.180  -3.180  -1.194  -1.018  -0.797  -0.624
  4 A"   14 A'    5 A"   15 A'   16 A'   17 A'   18 A'   19 A'                 
 -0.516  -0.486  -0.422  -0.416  -0.412
 20 A'    6 A"   21 A'    7 A"   22 A'                                         
 -- Virtual --                   
  0.016   0.050   0.058   0.071   0.084   0.092   0.104   0.121
  8 A"   23 A'   24 A'   25 A'    9 A"   26 A'   27 A'   28 A'                 
  0.128   0.131   0.186   0.207   0.224   0.250   0.251   0.286
 10 A"   29 A'   30 A'   31 A'   11 A"   32 A'   33 A'   34 A'                 
  0.317   0.369   0.390   0.486   0.527   0.575   0.580   0.655
 35 A'   36 A'   12 A"   37 A'   38 A'   13 A"   39 A'   40 A'                 
  0.690   0.749   0.777   0.781   0.817   0.839   0.854   0.890
 14 A"   41 A'   15 A"   42 A'   43 A'   44 A'   45 A'   16 A"                 
  0.947   0.980   0.981   1.038   1.117   1.276   1.293   1.382
 46 A'   17 A"   47 A'   18 A"   48 A'   49 A'   50 A'   51 A'                 
  1.570   1.744   1.782   1.847   1.955   2.219   2.306   2.315
 19 A"   52 A'   20 A"   53 A'   54 A'   55 A'   21 A"   56 A'                 
  2.394   2.402   2.543   2.669   2.897   3.050   3.344   4.261
 22 A"   57 A'   58 A'   23 A"   59 A'   60 A'   61 A'   24 A"                 
  4.409   4.547   4.554   4.563   4.593   4.745   4.963   7.186
 62 A'   25 A"   63 A'   26 A"   64 A'   65 A'   66 A'   67 A'                 
  7.513   8.218   8.227   8.291  14.710  14.816  14.949  36.817
 68 A'   27 A"   69 A'   70 A'   28 A"   71 A'   72 A'   73 A'                 
 49.467 166.134 293.905 293.912 293.9891028.404
 74 A'   75 A'   29 A"   76 A'   77 A'   78 A'                                 

 Beta MOs, Restricted
 -- Occupied --                  
-490.02  -80.05  -65.16  -58.52  -58.52  -58.52  -15.60   -9.84
  1 A'    2 A'    3 A'    4 A'    1 A"    5 A'    6 A'    7 A'                 
 -7.592  -7.451  -7.445  -7.445  -5.485  -5.483  -5.483  -3.190
  8 A'    9 A'    2 A"   10 A'   11 A'    3 A"   12 A'   13 A'                 
 -3.188  -3.187  -3.180  -3.180  -1.194  -1.018  -0.797  -0.624
  4 A"   14 A'    5 A"   15 A'   16 A'   17 A'   18 A'   19 A'                 
 -0.516  -0.486  -0.422  -0.416  -0.412
 20 A'    6 A"   21 A'    7 A"   22 A'                                         
 -- Virtual --                   
  0.016   0.050   0.058   0.071   0.084   0.092   0.104   0.121
  8 A"   23 A'   24 A'   25 A'    9 A"   26 A'   27 A'   28 A'                 
  0.128   0.131   0.186   0.207   0.224   0.250   0.251   0.286
 10 A"   29 A'   30 A'   31 A'   11 A"   32 A'   33 A'   34 A'                 
  0.317   0.369   0.390   0.486   0.527   0.575   0.580   0.655
 35 A'   36 A'   12 A"   37 A'   38 A'   13 A"   39 A'   40 A'                 
  0.690   0.749   0.777   0.781   0.817   0.839   0.854   0.890
 14 A"   41 A'   15 A"   42 A'   43 A'   44 A'   45 A'   16 A"                 
  0.947   0.980   0.981   1.038   1.117   1.276   1.293   1.382
 46 A'   17 A"   47 A'   18 A"   48 A'   49 A'   50 A'   51 A'                 
  1.570   1.744   1.782   1.847   1.955   2.219   2.306   2.315
 19 A"   52 A'   20 A"   53 A'   54 A'   55 A'   21 A"   56 A'                 
  2.394   2.402   2.543   2.669   2.897   3.050   3.344   4.261
 22 A"   57 A'   58 A'   23 A"   59 A'   60 A'   61 A'   24 A"                 
  4.409   4.547   4.554   4.563   4.593   4.745   4.963   7.186
 62 A'   25 A"   63 A'   26 A"   64 A'   65 A'   66 A'   67 A'                 
  7.513   8.218   8.227   8.291  14.710  14.816  14.949  36.817
 68 A'   27 A"   69 A'   70 A'   28 A"   71 A'   72 A'   73 A'                 
 49.467 166.134 293.905 293.912 293.9891028.404
 74 A'   75 A'   29 A"   76 A'   77 A'   78 A'                                 

 Occupation and symmetry of molecular orbitals

 Point group: Cs (2 irreducible representations).

                           A'   A"    All 
 ------------------------------------------
 All molecular orbitals:
  - Alpha                  78   29    107 
  - Beta                   78   29    107 
 ------------------------------------------
 Alpha orbitals:
  - Frozen occupied        12   3     15  
  - Active occupied        10   4     14  
  - Active virtual         56   22    78  
  - Frozen virtual         0    0     0   
 ------------------------------------------
 Beta orbitals:
  - Frozen occupied        12   3     15  
  - Active occupied        10   4     14  
  - Active virtual         56   22    78  
  - Frozen virtual         0    0     0   
 ------------------------------------------

 Import integrals:   CPU 0.00 s  wall 0.00 s

 Import integrals:   CPU 16.89 s  wall 4.82 s

 MP2 amplitudes:   CPU 0.10 s  wall 0.08 s

Running a double precision version
           CCSD T amplitudes will be solved using DIIS.

           Start     Size      MaxIter   EConv     TConv     
           3         7         100       1.00e-07  1.00e-05  
 ------------------------------------------------------------------------------
           Energy (a.u.)   Ediff      Tdiff       Comment
 ------------------------------------------------------------------------------
         -2968.73106640                           
     1   -2968.71858930   1.25e-02   7.07e-01     
     2   -2968.73676585   1.82e-02   9.28e-02     
     3   -2968.73626279   5.03e-04   4.09e-02     
     4   -2968.73804239   1.78e-03   1.31e-02     Switched to DIIS steps.
     5   -2968.73874132   6.99e-04   1.09e-02     
     6   -2968.73876405   2.27e-05   2.03e-03     
     7   -2968.73877004   5.98e-06   9.66e-04     
     8   -2968.73877490   4.86e-06   2.84e-04     
     9   -2968.73877518   2.82e-07   1.54e-04     
    10   -2968.73877515   3.27e-08   5.02e-05     
    11   -2968.73877525   1.01e-07   2.37e-05     
    12   -2968.73877519   5.82e-08   9.13e-06     
 ------------------------------------------------------------------------------
         -2968.73877519                           CCSD T converged.

End of double precision
 SCF energy                 = -2968.15817374
 MP2 energy                 = -2968.73106640
 CCSD correlation energy     =    -0.58060145
 CCSD total energy           = -2968.73877519

 CCSD  T1^2 = 0.0113  T2^2 = 0.2146  Leading amplitudes:

 Amplitude    Orbitals with energies
 -0.0279       6 (A") A                  ->    8 (A") A                   
              -0.4857                          0.0159                     
 -0.0279       6 (A") B                  ->    8 (A") B                   
              -0.4857                          0.0159                     
 -0.0182       19 (A') A                 ->    24 (A') A                  
              -0.6238                          0.0576                     
 -0.0182       19 (A') B                 ->    24 (A') B                  
              -0.6238                          0.0576                     

 Amplitude    Orbitals with energies
 -0.0790       6 (A") A      6 (A") B    ->    8 (A") A      8 (A") B     
              -0.4857       -0.4857            0.0159        0.0159       
  0.0790       6 (A") A      6 (A") B    ->    8 (A") B      8 (A") A     
              -0.4857       -0.4857            0.0159        0.0159       
  0.0790       6 (A") B      6 (A") A    ->    8 (A") A      8 (A") B     
              -0.4857       -0.4857            0.0159        0.0159       
 -0.0790       6 (A") B      6 (A") A    ->    8 (A") B      8 (A") A     
              -0.4857       -0.4857            0.0159        0.0159       

 Computing CCSD intemediates for later calculations in double precision
 Finished.

Running a double precision version
           CCSD Lambda amplitudes will be solved using DIIS.
           Start     Size      MaxIter   EConv     LConv     
           3         7         100       1.00e-07  1.00e-05  
 ------------------------------------------------------------------------------
            Enorm      Ldiff       Comment
 ------------------------------------------------------------------------------
     1     4.86e-02   3.44e-02     
     2     1.45e-02   6.14e-03     
     3     5.83e-03   1.36e-03     
     4     3.55e-03   1.25e-03     Switched to DIIS steps.
     5     1.00e-03   6.38e-04     
     6     4.65e-04   1.41e-04     
     7     1.66e-04   4.10e-05     
     8     7.82e-05   6.78e-07     
     9     2.86e-05   3.14e-06     
    10     1.18e-05   6.83e-07     
    11     4.30e-06   2.00e-07     
    12     1.59e-06   2.42e-08     
    13     5.62e-07   9.83e-08     
    14     2.06e-07   2.87e-08     
    15     1.10e-07   1.92e-08     
    16     4.72e-08   9.39e-09     
 ------------------------------------------------------------------------------
                                   CCSD Lambda converged.

 Computing density matrices in double precision...
           Orbital response amplitudes will be solved using DIIS.
           Start     Size      MaxIter   EConv     LConv     
           3         7         100       1.00e-06  1.00e-06  
 ------------------------------------------------------------------------------
            Enorm      Ldiff       Comment
 ------------------------------------------------------------------------------
     1     1.06e-01   4.51e-03     
     2     1.07e-01   5.41e-03     
     3     1.28e-01   2.25e-02     
     4     9.02e-03   5.46e-02     Switched to DIIS steps.
     5     2.42e-03   1.55e-05     
     6     1.84e-03   5.48e-04     
     7     5.97e-04   4.73e-04     
     8     1.15e-04   8.65e-05     
     9     2.13e-05   1.80e-05     
    10     5.20e-06   1.92e-06     
    11     1.74e-06   4.89e-07     
    12     3.70e-07   6.63e-08     
 ------------------------------------------------------------------------------
                                   Orbital response converged.

 Computing density matrices... Done.
 CCSD calculation:   CPU 164.07 s  wall 44.15 s

 Transferring MO TPDM to AO TPDM
 Transferring g2_o1o1o1o1
 Transferring g2_o1o1o1v1
 Transferring g2_o1o1v1v1
 Transferring g2_o1v1o1v1
 Transferring g2_o1v1v1v1
 Transferring g2_v1v1v1v1
 Adding separable TPDM
 Computing TPDM gradient
 --------------------------------------------------------
 2e gradient
  Atom          X               Y               Z
 --------------------------------------------------------
    1        -34.333704        6.306553       -0.000000  
    2         17.558209      -21.034231       -0.000000  
    3         17.528006        9.195635        0.000000  
    4         -0.752512        5.532043       -0.000000  
 --------------------------------------------------------
 --------------------------------------------------------
 Final gradient
  Atom          X               Y               Z
 --------------------------------------------------------
    1        -34.333704        6.306553       -0.000000  
    2         17.558209      -21.034231       -0.000000  
    3         17.528006        9.195635        0.000000  
    4         -0.752512        5.532043       -0.000000  
 --------------------------------------------------------
 Analytic gradient from two-electron contribution:   CPU 107.01 s  wall 39.29 s

 Total ccman2 time:   CPU 290.63 s  wall 89.30 s


 --------------------------------------------------------------
             Orbital Energies (a.u.) and Symmetries
 --------------------------------------------------------------

 Alpha MOs, Restricted
 -- Occupied --                  
-490.02  -80.05  -65.16  -58.52  -58.52  -15.60   -9.84   -7.59
  1 A'    2 A'    3 A'    4 A'    5 A'    6 A'    7 A'    8 A'                 
 -7.451  -7.445  -5.485  -5.483 -58.518  -7.445  -5.483  -3.190
  9 A'   10 A'   11 A'   12 A'    1 A"    2 A"    3 A"   13 A'                 
 -3.187  -3.180  -1.194  -1.018  -0.797  -0.624  -0.516  -0.422
 14 A'   15 A'   16 A'   17 A'   18 A'   19 A'   20 A'   21 A'                 
 -0.412  -3.188  -3.180  -0.486  -0.416
 22 A'    4 A"    5 A"    6 A"    7 A"                                         
 -- Virtual --                   
  0.050   0.058   0.071   0.092   0.104   0.121   0.131   0.186
 23 A'   24 A'   25 A'   26 A'   27 A'   28 A'   29 A'   30 A'                 
  0.207   0.250   0.251   0.286   0.317   0.369   0.486   0.527
 31 A'   32 A'   33 A'   34 A'   35 A'   36 A'   37 A'   38 A'                 
  0.580   0.655   0.749   0.781   0.817   0.839   0.854   0.947
 39 A'   40 A'   41 A'   42 A'   43 A'   44 A'   45 A'   46 A'                 
  0.981   1.117   1.276   1.293   1.382   1.744   1.847   1.955
 47 A'   48 A'   49 A'   50 A'   51 A'   52 A'   53 A'   54 A'                 
  2.219   2.315   2.402   2.543   2.897   3.050   3.344   4.409
 55 A'   56 A'   57 A'   58 A'   59 A'   60 A'   61 A'   62 A'                 
  4.554   4.593   4.745   4.963   7.186   7.513   8.227   8.291
 63 A'   64 A'   65 A'   66 A'   67 A'   68 A'   69 A'   70 A'                 
 14.816  14.949  36.817  49.467 166.134 293.912 293.9891028.404
 71 A'   72 A'   73 A'   74 A'   75 A'   76 A'   77 A'   78 A'                 
  0.016   0.084   0.128   0.224   0.390   0.575   0.690   0.777
  8 A"    9 A"   10 A"   11 A"   12 A"   13 A"   14 A"   15 A"                 
  0.890   0.980   1.038   1.570   1.782   2.306   2.394   2.669
 16 A"   17 A"   18 A"   19 A"   20 A"   21 A"   22 A"   23 A"                 
  4.261   4.547   4.563   8.218  14.710 293.905
 24 A"   25 A"   26 A"   27 A"   28 A"   29 A"                                 

 Beta MOs, Restricted
 -- Occupied --                  
-490.02  -80.05  -65.16  -58.52  -58.52  -15.60   -9.84   -7.59
  1 A'    2 A'    3 A'    4 A'    5 A'    6 A'    7 A'    8 A'                 
 -7.451  -7.445  -5.485  -5.483 -58.518  -7.445  -5.483  -3.190
  9 A'   10 A'   11 A'   12 A'    1 A"    2 A"    3 A"   13 A'                 
 -3.187  -3.180  -1.194  -1.018  -0.797  -0.624  -0.516  -0.422
 14 A'   15 A'   16 A'   17 A'   18 A'   19 A'   20 A'   21 A'                 
 -0.412  -3.188  -3.180  -0.486  -0.416
 22 A'    4 A"    5 A"    6 A"    7 A"                                         
 -- Virtual --                   
  0.050   0.058   0.071   0.092   0.104   0.121   0.131   0.186
 23 A'   24 A'   25 A'   26 A'   27 A'   28 A'   29 A'   30 A'                 
  0.207   0.250   0.251   0.286   0.317   0.369   0.486   0.527
 31 A'   32 A'   33 A'   34 A'   35 A'   36 A'   37 A'   38 A'                 
  0.580   0.655   0.749   0.781   0.817   0.839   0.854   0.947
 39 A'   40 A'   41 A'   42 A'   43 A'   44 A'   45 A'   46 A'                 
  0.981   1.117   1.276   1.293   1.382   1.744   1.847   1.955
 47 A'   48 A'   49 A'   50 A'   51 A'   52 A'   53 A'   54 A'                 
  2.219   2.315   2.402   2.543   2.897   3.050   3.344   4.409
 55 A'   56 A'   57 A'   58 A'   59 A'   60 A'   61 A'   62 A'                 
  4.554   4.593   4.745   4.963   7.186   7.513   8.227   8.291
 63 A'   64 A'   65 A'   66 A'   67 A'   68 A'   69 A'   70 A'                 
 14.816  14.949  36.817  49.467 166.134 293.912 293.9891028.404
 71 A'   72 A'   73 A'   74 A'   75 A'   76 A'   77 A'   78 A'                 
  0.016   0.084   0.128   0.224   0.390   0.575   0.690   0.777
  8 A"    9 A"   10 A"   11 A"   12 A"   13 A"   14 A"   15 A"                 
  0.890   0.980   1.038   1.570   1.782   2.306   2.394   2.669
 16 A"   17 A"   18 A"   19 A"   20 A"   21 A"   22 A"   23 A"                 
  4.261   4.547   4.563   8.218  14.710 293.905
 24 A"   25 A"   26 A"   27 A"   28 A"   29 A"                                 
 --------------------------------------------------------------

          Ground-State Mulliken Net Atomic Charges

     Atom                 Charge (a.u.)
  ----------------------------------------
      1 Br                   -0.321898
      2 P                     0.423015
      3 N                    -0.388491
      4 H                     0.287374
  ----------------------------------------
  Sum of atomic charges =    -0.000000

 -----------------------------------------------------------------
                    Cartesian Multipole Moments
 -----------------------------------------------------------------
    Charge (ESU x 10^10)
                 0.0000
    Dipole Moment (Debye)
         X      -0.6399      Y      -0.1349      Z      -0.0000
       Tot       0.6539
    Quadrupole Moments (Debye-Ang)
        XX     -42.9938     XY       0.2769     YY     -34.7813
        XZ       0.0000     YZ       0.0000     ZZ     -37.3121
    Octopole Moments (Debye-Ang^2)
       XXX      55.0240    XXY      -0.7451    XYY       4.9739
       YYY      -8.5228    XXZ      -0.0000    XYZ      -0.0000
       YYZ      -0.0000    XZZ       9.9699    YZZ       0.2760
       ZZZ      -0.0000
    Hexadecapole Moments (Debye-Ang^3)
      XXXX    -508.2213   XXXY      -6.5074   XXYY     -81.2221
      XYYY      16.7559   YYYY     -88.4510   XXXZ       0.0000
      XXYZ       0.0000   XYYZ       0.0000   YYYZ       0.0000
      XXZZ     -83.8893   XYZZ      -0.0341   YYZZ     -24.1633
      XZZZ       0.0000   YZZZ       0.0000   ZZZZ     -47.4345
 -----------------------------------------------------------------
 DrvMan completing analytic gradient of the correlated energy
 Correlated dipole moment
            1
    1  -0.2517442
    2  -0.0530841
    3  -0.0000000
 Energy read as -2968.738775193
 Full Analytical Gradient: (in a.u., or Hartree/Bohr)
             1             2             3             4
    1   -0.00019657    0.00015057    0.00007500   -0.00002900
    2    0.00005921   -0.00009432   -0.00000779    0.00004291
    3    0.00000000   -0.00000000    0.00000000   -0.00000000
 Gradient time:  CPU 0.74 s  wall 0.78 s
 Geometry Optimization Parameters
   NAtoms,    NIC,     NZ,  NCons,   NDum,   NFix, NCnnct, MaxDiis
        4      14       4       0       0       0       0       0

 Cartesian Hessian Update
 Hessian Updated using BFGS Update


** GEOMETRY OPTIMIZATION IN DELOCALIZED INTERNAL COORDINATES **
   Searching for a Minimum

   Optimization Cycle:   5

                       Coordinates (Angstroms)
     ATOM                X               Y               Z
      1  Br        0.9592376131   -0.1071348639    0.0000000000
      2  P        -1.2341583071    0.5822868607    0.0000000000
      3  N        -2.1733736005   -0.6350474373    0.0000000000
      4  H        -1.9152285827   -1.6164886841    0.0000000000
   Point Group: cs    Number of degrees of freedom:     5


   Energy is  -2968.738775193

 Hessian Updated using BFGS Update

  5 Hessian modes will be used to form the next step
  Hessian Eigenvalues:
     0.056905    0.126234    0.266961    0.449321    0.613422

 Minimum Search - Taking Simple RFO Step
 Searching for Lamda that Minimizes Along All modes
 Value Taken    Lamda =   0.00000000
 Step Taken.  Stepsize is  0.001662

                             Maximum     Tolerance    Cnvgd?
         Gradient           0.000181      0.000300     YES
         Displacement       0.001177      0.001200     YES
         Energy change     -0.000005      0.000001      NO


                       Distance Matrix (Angstroms)
             Br(  1)   P (  2)   N (  3)
   P (  2)  2.299193
   N (  3)  3.176782  1.537540
   H (  4)  3.246645  2.301841  1.014823

 Final energy is   -2968.7387751925389     


 ******************************
 **  OPTIMIZATION CONVERGED  **
 ******************************

                       Coordinates (Angstroms)
     ATOM                X               Y               Z
      1  Br        0.9592376131   -0.1071348639    0.0000000000
      2  P        -1.2341583071    0.5822868607    0.0000000000
      3  N        -2.1733736005   -0.6350474373    0.0000000000
      4  H        -1.9152285827   -1.6164886841    0.0000000000

Z-matrix Print:
$molecule
0 1
Br
P  1 2.299193
N  2 1.537540 1 110.202600
H  3 1.014823 2 127.612058 1 -0.000000 0
$end


 --------------------------------------------------------------
             Orbital Energies (a.u.) and Symmetries
 --------------------------------------------------------------

 Alpha MOs, Restricted
 -- Occupied --                  
-490.02  -80.05  -65.16  -58.52  -58.52  -15.60   -9.84   -7.59
  1 A'    2 A'    3 A'    4 A'    5 A'    6 A'    7 A'    8 A'                 
 -7.451  -7.445  -5.485  -5.483 -58.518  -7.445  -5.483  -3.190
  9 A'   10 A'   11 A'   12 A'    1 A"    2 A"    3 A"   13 A'                 
 -3.187  -3.180  -1.194  -1.018  -0.797  -0.624  -0.516  -0.422
 14 A'   15 A'   16 A'   17 A'   18 A'   19 A'   20 A'   21 A'                 
 -0.412  -3.188  -3.180  -0.486  -0.416
 22 A'    4 A"    5 A"    6 A"    7 A"                                         
 -- Virtual --                   
  0.050   0.058   0.071   0.092   0.104   0.121   0.131   0.186
 23 A'   24 A'   25 A'   26 A'   27 A'   28 A'   29 A'   30 A'                 
  0.207   0.250   0.251   0.286   0.317   0.369   0.486   0.527
 31 A'   32 A'   33 A'   34 A'   35 A'   36 A'   37 A'   38 A'                 
  0.580   0.655   0.749   0.781   0.817   0.839   0.854   0.947
 39 A'   40 A'   41 A'   42 A'   43 A'   44 A'   45 A'   46 A'                 
  0.981   1.117   1.276   1.293   1.382   1.744   1.847   1.955
 47 A'   48 A'   49 A'   50 A'   51 A'   52 A'   53 A'   54 A'                 
  2.219   2.315   2.402   2.543   2.897   3.050   3.344   4.409
 55 A'   56 A'   57 A'   58 A'   59 A'   60 A'   61 A'   62 A'                 
  4.554   4.593   4.745   4.963   7.186   7.513   8.227   8.291
 63 A'   64 A'   65 A'   66 A'   67 A'   68 A'   69 A'   70 A'                 
 14.816  14.949  36.817  49.467 166.134 293.912 293.9891028.404
 71 A'   72 A'   73 A'   74 A'   75 A'   76 A'   77 A'   78 A'                 
  0.016   0.084   0.128   0.224   0.390   0.575   0.690   0.777
  8 A"    9 A"   10 A"   11 A"   12 A"   13 A"   14 A"   15 A"                 
  0.890   0.980   1.038   1.570   1.782   2.306   2.394   2.669
 16 A"   17 A"   18 A"   19 A"   20 A"   21 A"   22 A"   23 A"                 
  4.261   4.547   4.563   8.218  14.710 293.905
 24 A"   25 A"   26 A"   27 A"   28 A"   29 A"                                 

 Beta MOs, Restricted
 -- Occupied --                  
-490.02  -80.05  -65.16  -58.52  -58.52  -15.60   -9.84   -7.59
  1 A'    2 A'    3 A'    4 A'    5 A'    6 A'    7 A'    8 A'                 
 -7.451  -7.445  -5.485  -5.483 -58.518  -7.445  -5.483  -3.190
  9 A'   10 A'   11 A'   12 A'    1 A"    2 A"    3 A"   13 A'                 
 -3.187  -3.180  -1.194  -1.018  -0.797  -0.624  -0.516  -0.422
 14 A'   15 A'   16 A'   17 A'   18 A'   19 A'   20 A'   21 A'                 
 -0.412  -3.188  -3.180  -0.486  -0.416
 22 A'    4 A"    5 A"    6 A"    7 A"                                         
 -- Virtual --                   
  0.050   0.058   0.071   0.092   0.104   0.121   0.131   0.186
 23 A'   24 A'   25 A'   26 A'   27 A'   28 A'   29 A'   30 A'                 
  0.207   0.250   0.251   0.286   0.317   0.369   0.486   0.527
 31 A'   32 A'   33 A'   34 A'   35 A'   36 A'   37 A'   38 A'                 
  0.580   0.655   0.749   0.781   0.817   0.839   0.854   0.947
 39 A'   40 A'   41 A'   42 A'   43 A'   44 A'   45 A'   46 A'                 
  0.981   1.117   1.276   1.293   1.382   1.744   1.847   1.955
 47 A'   48 A'   49 A'   50 A'   51 A'   52 A'   53 A'   54 A'                 
  2.219   2.315   2.402   2.543   2.897   3.050   3.344   4.409
 55 A'   56 A'   57 A'   58 A'   59 A'   60 A'   61 A'   62 A'                 
  4.554   4.593   4.745   4.963   7.186   7.513   8.227   8.291
 63 A'   64 A'   65 A'   66 A'   67 A'   68 A'   69 A'   70 A'                 
 14.816  14.949  36.817  49.467 166.134 293.912 293.9891028.404
 71 A'   72 A'   73 A'   74 A'   75 A'   76 A'   77 A'   78 A'                 
  0.016   0.084   0.128   0.224   0.390   0.575   0.690   0.777
  8 A"    9 A"   10 A"   11 A"   12 A"   13 A"   14 A"   15 A"                 
  0.890   0.980   1.038   1.570   1.782   2.306   2.394   2.669
 16 A"   17 A"   18 A"   19 A"   20 A"   21 A"   22 A"   23 A"                 
  4.261   4.547   4.563   8.218  14.710 293.905
 24 A"   25 A"   26 A"   27 A"   28 A"   29 A"                                 
 --------------------------------------------------------------

          Ground-State Mulliken Net Atomic Charges

     Atom                 Charge (a.u.)
  ----------------------------------------
      1 Br                   -0.321898
      2 P                     0.423015
      3 N                    -0.388491
      4 H                     0.287374
  ----------------------------------------
  Sum of atomic charges =    -0.000000

 -----------------------------------------------------------------
                    Cartesian Multipole Moments
 -----------------------------------------------------------------
    Charge (ESU x 10^10)
                 0.0000
    Dipole Moment (Debye)
         X      -0.6399      Y      -0.1349      Z      -0.0000
       Tot       0.6539
    Quadrupole Moments (Debye-Ang)
        XX     -42.9938     XY       0.2769     YY     -34.7813
        XZ       0.0000     YZ       0.0000     ZZ     -37.3121
    Octopole Moments (Debye-Ang^2)
       XXX      55.0240    XXY      -0.7451    XYY       4.9739
       YYY      -8.5228    XXZ      -0.0000    XYZ      -0.0000
       YYZ      -0.0000    XZZ       9.9699    YZZ       0.2760
       ZZZ      -0.0000
    Hexadecapole Moments (Debye-Ang^3)
      XXXX    -508.2213   XXXY      -6.5074   XXYY     -81.2221
      XYYY      16.7559   YYYY     -88.4510   XXXZ       0.0000
      XXYZ       0.0000   XYYZ       0.0000   YYYZ       0.0000
      XXZZ     -83.8893   XYZZ      -0.0341   YYZZ     -24.1633
      XZZZ       0.0000   YZZZ       0.0000   ZZZZ     -47.4345
 -----------------------------------------------------------------
Archival summary:
1\1\garfield\OPT\ProcedureUnspecified\BasisUnspecified\r1111\taweetha\ThuNov2904:04:322018ThuNov2904:04:322018\0\\#,OPT,ProcedureUnspecified,BasisUnspecified,\\0,1\Br\P,1,2.29919\N,2,1.53754,1,110.203\H,3,1.01482,2,127.612,1,-0,0\\HF=-2968.15817\\@

 Total job time:  500.21s(wall), 1524.81s(cpu) 
 Thu Nov 29 04:04:32 2018

        *************************************************************
        *                                                           *
        *  Thank you very much for using Q-Chem.  Have a nice day.  *
        *                                                           *
        *************************************************************
