# Supplementary material for: Geometric and energetic data from ab initio calculations of haloethene, haloimine, halomethylenephosphine, haloiminophosphine, halodiazene, halodiphosphene and halocyclopropane
Source: Data Brief. 2019 Nov 2;27:104738. doi: 10.1016/j.dib.2019.104738 (PMC6861602; doi:10.1016/j.dib.2019.104738)
Supplement: Multimedia component 7 [file mmc7.zip › NP/CCSD/HENPClE.out]

Q-Chem Developer Version!
                  Welcome to Q-Chem
     A Quantum Leap Into The Future Of Chemistry


 Q-Chem 5.1, Q-Chem, Inc., Pleasanton, CA (2018)

 Yihan Shao,  Zhengting Gan,  E. Epifanovsky,  A. T. B. Gilbert,  M. Wormit,  
 J. Kussmann,  A. W. Lange,  A. Behn,  Jia Deng,  Xintian Feng,  D. Ghosh,  
 M. Goldey,  P. R. Horn,  L. D. Jacobson,  I. Kaliman,  T. Kus,  A. Landau,  
 Jie Liu,  E. I. Proynov,  R. M. Richard,  R. P. Steele,  E. J. Sundstrom,  
 H. L. Woodcock III,  P. M. Zimmerman,  D. Zuev,  B. Albrecht,  E. Alguire,  
 S. A. Baeppler,  D. Barton,  Z. Benda,  Y. A. Bernard,  E. J. Berquist,  
 K. B. Bravaya,  H. Burton,  D. Casanova,  Chun-Min Chang,  Yunqing Chen,  
 A. Chien,  K. D. Closser,  M. P. Coons,  S. Coriani,  S. Dasgupta,  
 A. L. Dempwolff,  M. Diedenhofen,  Hainam Do,  R. G. Edgar,  Po-Tung Fang,  
 S. Faraji,  S. Fatehi,  Qingguo Feng,  K. D. Fenk,  J. Fosso-Tande,  
 Qinghui Ge,  A. Ghysels,  G. Gidofalvi,  J. Gomes,  J. Gonthier,  A. Gunina,  
 D. Hait,  M. W. D. Hanson-Heine,  P. H. P. Harbach,  A. W. Hauser,  
 J. E. Herr,  E. G. Hohenstein,  Z. C. Holden,  Kerwin Hui,  B. C. Huynh,  
 T.-C. Jagau,  Hyunjun Ji,  B. Kaduk,  K. Khistyaev,  Jaehoon Kim,  
 P. Klunzinger,  K. Koh,  D. Kosenkov,  L. Koulias,  T. Kowalczyk,  
 C. M. Krauter,  A. Kunitsa,  Ka Un Lao,  A. Laurent,  K. V. Lawler,  
 Joonho Lee,  D. Lefrancois,  S. Lehtola,  D. S. Levine,  Yi-Pei Li,  
 You-Sheng Lin,  Fenglai Liu,  E. Livshits,  A. Luenser,  P. Manohar,  
 E. Mansoor,  S. F. Manzer,  Shan-Ping Mao,  Yuezhi Mao,  N. Mardirossian,  
 A. V. Marenich,  T. Markovich,  L. A. Martinez-Martinez,  S. A. Maurer,  
 N. J. Mayhall,  S. C. McKenzie,  J.-M. Mewes,  A. F. Morrison,  
 J. W. Mullinax,  K. Nanda,  T. S. Nguyen-Beck,  R. Olivares-Amaya,  
 J. A. Parkhill,  T. M. Perrine,  F. Plasser,  P. Pokhilko,  S. Prager,  
 A. Prociuk,  E. Ramos,  D. R. Rehn,  F. Rob,  M. Schneider,  N. Sergueev,  
 S. M. Sharada,  S. Sharma,  D. W. Small,  T. Stauch,  T. Stein,  
 Yu-Chuan Su,  A. J. W. Thom,  A. Tkatchenko,  T. Tsuchimochi,  N. M. Tubman,  
 L. Vogt,  M. L. Vidal,  O. Vydrov,  M. A. Watson,  J. Wenzel,  
 M. de Wergifosse,  T. A. Wesolowski,  A. White,  J. Witte,  A. Yamada,  
 Jun Yang,  K. Yao,  S. Yeganeh,  S. R. Yost,  Zhi-Qiang You,  A. Zech,  
 Igor Ying Zhang,  Xing Zhang,  Yan Zhao,  Ying Zhu,  B. R. Brooks,  
 G. K. L. Chan,  C. J. Cramer,  M. S. Gordon,  W. J. Hehre,  A. Klamt,  
 M. W. Schmidt,  C. D. Sherrill,  D. G. Truhlar,  A. Aspuru-Guzik,  R. Baer,  
 A. T. Bell,  N. A. Besley,  Jeng-Da Chai,  A. E. DePrince, III,  
 R. A. DiStasio Jr.,  A. Dreuw,  B. D. Dunietz,  T. R. Furlani,  
 Chao-Ping Hsu,  Yousung Jung,  Jing Kong,  D. S. Lambrecht,  WanZhen Liang,  
 C. Ochsenfeld,  V. A. Rassolov,  L. V. Slipchenko,  J. E. Subotnik,  
 T. Van Voorhis,  J. M. Herbert,  A. I. Krylov,  P. M. W. Gill,  M. Head-Gordon

 Contributors to earlier versions of Q-Chem not listed above: 
 R. D. Adamson,  B. Austin,  J. Baker,  G. J. O. Beran,  K. Brandhorst,  
 S. T. Brown,  E. F. C. Byrd,  A. K. Chakraborty,  C.-L. Cheng,  
 Siu Hung Chien,  D. M. Chipman,  D. L. Crittenden,  H. Dachsel,  
 R. J. Doerksen,  A. D. Dutoi,  L. Fusti-Molnar,  W. A. Goddard III,  
 A. Golubeva-Zadorozhnaya,  S. R. Gwaltney,  G. Hawkins,  A. Heyden,  
 S. Hirata,  G. Kedziora,  F. J. Keil,  C. Kelley,  Jihan Kim,  R. A. King,  
 R. Z. Khaliullin,  P. P. Korambath,  W. Kurlancheek,  A. M. Lee,  M. S. Lee,  
 S. V. Levchenko,  Ching Yeh Lin,  D. Liotard,  R. C. Lochan,  I. Lotan,  
 P. E. Maslen,  N. Nair,  D. P. O'Neill,  D. Neuhauser,  E. Neuscamman,  
 C. M. Oana,  R. Olson,  B. Peters,  R. Peverati,  P. A. Pieniazek,  
 Y. M. Rhee,  J. Ritchie,  M. A. Rohrdanz,  E. Rosta,  N. J. Russ,  
 H. F. Schaefer III,  N. E. Schultz,  N. Shenvi,  A. C. Simmonett,  A. Sodt,  
 D. Stuck,  K. S. Thanthiriwatte,  V. Vanovschi,  Tao Wang,  A. Warshel,  
 C. F. Williams,  Q. Wu,  X. Xu,  W. Zhang

 Please cite Q-Chem as follows:
 Y. Shao et al., Mol. Phys. 113, 184-215 (2015)
 DOI: 10.1080/00268976.2014.952696

 Q-Chem 5.1.2 for Intel X86 EM64T Linux

 Parts of Q-Chem use Armadillo 8.300.2 (Tropical Shenanigans).
 http://arma.sourceforge.net/

 Q-Chem begins on Thu Nov 29 04:08:20 2018  

Host: 
0

     Scratch files written to /scratch/taweetham/qchem8641//
Input Ideriv = 1
Curr. Ideriv = -1
Max.  Ideriv = 1

Checking the input file for inconsistencies... 	...done.

--------------------------------------------------------------
User input:
--------------------------------------------------------------
H=Cl_Z.out
$molecule
0 1
P 
N  1 1.533330
H  2 1.014700 1 130.499443
Cl 1 2.155974 2 111.588217 3 -0.000000 0
$end

$rem
   JOB_TYPE	OPTIMIZATION
   BASIS	6-311++G**
   METHOD	ccsd
   MEM_TOTAL	31000
   N_FROZEN_CORE      FC
$end


--------------------------------------------------------------
 ----------------------------------------------------------------
             Standard Nuclear Orientation (Angstroms)
    I     Atom           X                Y                Z
 ----------------------------------------------------------------
    1      P       0.6646024165    -0.5636207834    -0.0000000000
    2      N       1.6749913878     0.5897286933     0.0000000000
    3      H       1.5288521488     1.5938499075     0.0000000000
    4      Cl     -1.3660487125     0.1607271171     0.0000000000
 ----------------------------------------------------------------
 Molecular Point Group                 Cs    NOp =  2
 Largest Abelian Subgroup              Cs    NOp =  2
 Nuclear Repulsion Energy =   129.1814273862 hartrees
 There are       20 alpha and       20 beta electrons
 Requested basis set is 6-311++G(d,p)
 There are 37 shells and 89 basis functions
 Total memory of 31000MB is distributed as follows: 
   QALLOC including MEM_STATIC uses 192MB
   MEM_STATIC is set to 192MB
   CCMAN JOB total memory use is  30808MB
 Warning: actual memory use might exceed 31000MB

 Total QAlloc Memory Limit    192 MB
 Mega-Array Size       188 MB
 MEM_STATIC part       192 MB
 A cutoff of  1.0D-14 yielded    667 shell pairs
 There are      4004 function pairs (      4292 Cartesian)

 -------------------------------------------------------
 OpenMP Integral Computing Module                       
 Release: version 1.0, May 2013, Q-Chem Inc. Pittsburgh 
 -------------------------------------------------------
 Integral Job Info:
 Integral job number is                      11
 Integral operator is                         1
 short-range coefficients                     0
 long-range coefficients              100000000
 Omega coefficients                           0
 if combine SR and LR in K                    0
 Integral screening is                        0
 Integral computing path is                   2
 max size of driver memory is            800000
 size of driver memory is                593474
 size of scratch memory is              8114252
 max col of scratch BK array               1296
 max len of scratch array in speh3          155
 max len of scratch index in speh4           18
 max int batch size is                      520
 min int batch size is                       52
 fixed nKL is                                52
 max L of basis functions is                  2
 order of int derivative is                   0
 number of shells is                         37
 number of basis is                          92
 number of cartesian basis is                92
 number of contracted shell pairs           667
 number of primitive shell pairs           1872
 maxK2 (contraction) of shell pair           36
 max number of K2 of shell pair               1
 max number of CS2 of shell pair             81
 max number of PS2 of shell pair            174
 mem total for path MDJ                  510786
 -------------------------------------------------------
 Smallest overlap matrix eigenvalue = 2.65E-03

 Scale SEOQF with 1.000000e-01/1.000000e-01/1.000000e-01

 Standard Electronic Orientation quadrupole field applied
 Nucleus-field energy     =     0.0000000029 hartrees
 Guess from superposition of atomic densities
 Warning:  Energy on first SCF cycle will be non-variational
 SAD guess density has 40.000000 electrons

 -----------------------------------------------------------------------
  General SCF calculation program by
  Eric Jon Sundstrom, Paul Horn, Yuezhi Mao, Dmitri Zuev, Alec White,
  David Stuck, Shaama M.S., Shane Yost, Joonho Lee, David Small,
  Daniel Levine, Susi Lehtola, Hugh Burton, Evgeny Epifanovsky
 -----------------------------------------------------------------------
 Hartree-Fock
 using 4 threads for integral computing
 -------------------------------------------------------
 OpenMP Integral computing Module                
 Release: version 2.0, May 2017, Q-Chem Inc. Pleasanton 
 -------------------------------------------------------
 A restricted SCF calculation will be
 performed using DIIS
 SCF converges when DIIS error is below 1.0e-08
 ---------------------------------------
  Cycle       Energy         DIIS error
 ---------------------------------------
    1    -855.5346765759      5.42e-02  
    2    -855.2378803418      6.81e-03  
    3    -855.2730618331      4.59e-03  
    4    -855.2917497750      8.94e-04  
    5    -855.2929803350      3.83e-04  
    6    -855.2932925129      1.27e-04  
    7    -855.2933744357      6.22e-05  
    8    -855.2933960059      1.97e-05  
    9    -855.2933980551      5.53e-06  
   10    -855.2933981711      1.77e-06  
   11    -855.2933981833      4.71e-07  
   12    -855.2933981841      1.08e-07  
   13    -855.2933981841      2.17e-08  
   14    -855.2933981841      5.53e-09  Convergence criterion met
 ---------------------------------------
 SCF time:   CPU 3.63s  wall 1.00s 
 SCF   energy in the final basis set =     -855.2933981841
 Total energy in the final basis set =     -855.2933981841


 ------------------------------------------------------------------------------

   CCMAN2: suite of methods based on coupled cluster
           and equation of motion theories.

   Components:
   * libvmm-1.3-trunk
     by Evgeny Epifanovsky, Ilya Kaliman.
   * libtensor-2.5-trunk
     by Evgeny Epifanovsky, Michael Wormit, Dmitry Zuev, Sam Manzer, 
        Ilya Kaliman.
   * libcc-2.5-trunk
     by Evgeny Epifanovsky, Arik Landau, Tomasz Kus, Kirill Khistyaev, 
        Dmitry Zuev, Prashant Manohar, Xintian Feng, Anna Krylov, 
        Matthew Goldey, Alec White, Thomas Jagau, Kaushik Nanda, 
        Anastasia Gunina, Alexander Kunitsa, Joonho Lee.

   CCMAN original authors:
   Anna I. Krylov, C. David Sherrill, Steven R. Gwaltney,
   Edward F. C. Byrd (2000)
   Sergey V. Levchenko, Lyudmila V. Slipchenko, Tao Wang,
   Ana-Maria C. Cristian (2003)
   Piotr A. Pieniazek, C. Melania Oana, Evgeny Epifanovsky (2007)
   Prashant Manohar (2009)

 ------------------------------------------------------------------------------


 Allocating and initializing 30808MB of RAM...
 Calculation will run on 4 cores.


 Alpha MOs, Restricted
 -- Occupied --                  
-104.83  -80.06  -15.60  -10.56   -8.03   -8.03   -8.03   -7.60
  1 A'    2 A'    3 A'    4 A'    5 A'    1 A"    6 A'    7 A'                 
 -5.488  -5.487  -5.486  -1.198  -1.092  -0.804  -0.639  -0.528
  8 A'    2 A"    9 A'   10 A'   11 A'   12 A'   13 A'   14 A'                 
 -0.504  -0.452  -0.441  -0.430
  3 A"   15 A'    4 A"   16 A'                                                 
 -- Virtual --                   
  0.018   0.049   0.065   0.071   0.083   0.095   0.116   0.137
  5 A"   17 A'   18 A'   19 A'    6 A"   20 A'   21 A'   22 A'                 
  0.150   0.155   0.211   0.224   0.230   0.248   0.253   0.285
  7 A"   23 A'   24 A'    8 A"   25 A'   26 A'   27 A'   28 A'                 
  0.327   0.380   0.388   0.486   0.557   0.609   0.614   0.683
 29 A'   30 A'    9 A"   31 A'   32 A'   10 A"   33 A'   34 A'                 
  0.798   0.836   0.884   0.885   0.917   0.976   1.030   1.093
 35 A'   11 A"   36 A'   12 A"   37 A'   38 A'   13 A"   39 A'                 
  1.149   1.152   1.154   1.184   1.187   1.292   1.373   1.468
 14 A"   40 A'   41 A'   42 A'   15 A"   43 A'   44 A'   45 A'                 
  1.574   1.749   1.784   1.854   2.011   2.225   2.380   2.475
 16 A"   46 A'   17 A"   47 A'   48 A'   49 A'   18 A"   50 A'                 
  2.620   2.645   2.674   2.732   2.892   3.053   3.359   4.260
 19 A"   51 A'   20 A"   52 A'   53 A'   54 A'   55 A'   21 A"                 
  4.410   4.958   7.513  10.365  14.705  14.808  14.952  26.684
 56 A'   57 A'   58 A'   59 A'   22 A"   60 A'   61 A'   23 A"                 
 26.713  26.964  36.817 166.132 219.218
 62 A'   63 A'   64 A'   65 A'   66 A'                                         

 Beta MOs, Restricted
 -- Occupied --                  
-104.83  -80.06  -15.60  -10.56   -8.03   -8.03   -8.03   -7.60
  1 A'    2 A'    3 A'    4 A'    5 A'    1 A"    6 A'    7 A'                 
 -5.488  -5.487  -5.486  -1.198  -1.092  -0.804  -0.639  -0.528
  8 A'    2 A"    9 A'   10 A'   11 A'   12 A'   13 A'   14 A'                 
 -0.504  -0.452  -0.441  -0.430
  3 A"   15 A'    4 A"   16 A'                                                 
 -- Virtual --                   
  0.018   0.049   0.065   0.071   0.083   0.095   0.116   0.137
  5 A"   17 A'   18 A'   19 A'    6 A"   20 A'   21 A'   22 A'                 
  0.150   0.155   0.211   0.224   0.230   0.248   0.253   0.285
  7 A"   23 A'   24 A'    8 A"   25 A'   26 A'   27 A'   28 A'                 
  0.327   0.380   0.388   0.486   0.557   0.609   0.614   0.683
 29 A'   30 A'    9 A"   31 A'   32 A'   10 A"   33 A'   34 A'                 
  0.798   0.836   0.884   0.885   0.917   0.976   1.030   1.093
 35 A'   11 A"   36 A'   12 A"   37 A'   38 A'   13 A"   39 A'                 
  1.149   1.152   1.154   1.184   1.187   1.292   1.373   1.468
 14 A"   40 A'   41 A'   42 A'   15 A"   43 A'   44 A'   45 A'                 
  1.574   1.749   1.784   1.854   2.011   2.225   2.380   2.475
 16 A"   46 A'   17 A"   47 A'   48 A'   49 A'   18 A"   50 A'                 
  2.620   2.645   2.674   2.732   2.892   3.053   3.359   4.260
 19 A"   51 A'   20 A"   52 A'   53 A'   54 A'   55 A'   21 A"                 
  4.410   4.958   7.513  10.365  14.705  14.808  14.952  26.684
 56 A'   57 A'   58 A'   59 A'   22 A"   60 A'   61 A'   23 A"                 
 26.713  26.964  36.817 166.132 219.218
 62 A'   63 A'   64 A'   65 A'   66 A'                                         

 Occupation and symmetry of molecular orbitals

 Point group: Cs (2 irreducible representations).

                           A'   A"    All 
 ------------------------------------------
 All molecular orbitals:
  - Alpha                  66   23    89  
  - Beta                   66   23    89  
 ------------------------------------------
 Alpha orbitals:
  - Frozen occupied        9    2     11  
  - Active occupied        7    2     9   
  - Active virtual         50   19    69  
  - Frozen virtual         0    0     0   
 ------------------------------------------
 Beta orbitals:
  - Frozen occupied        9    2     11  
  - Active occupied        7    2     9   
  - Active virtual         50   19    69  
  - Frozen virtual         0    0     0   
 ------------------------------------------

 Import integrals:   CPU 0.00 s  wall 0.00 s

 Import integrals:   CPU 6.14 s  wall 1.64 s

 MP2 amplitudes:   CPU 0.08 s  wall 0.07 s

Running a double precision version
           CCSD T amplitudes will be solved using DIIS.

           Start     Size      MaxIter   EConv     TConv     
           3         7         100       1.00e-07  1.00e-05  
 ------------------------------------------------------------------------------
           Energy (a.u.)   Ediff      Tdiff       Comment
 ------------------------------------------------------------------------------
          -855.72430136                           
     1    -855.72960831   5.31e-03   6.66e-01     
     2    -855.74479723   1.52e-02   8.99e-02     
     3    -855.74497096   1.74e-04   4.00e-02     
     4    -855.74666913   1.70e-03   1.25e-02     Switched to DIIS steps.
     5    -855.74735245   6.83e-04   1.07e-02     
     6    -855.74738579   3.33e-05   1.92e-03     
     7    -855.74738738   1.59e-06   8.66e-04     
     8    -855.74738997   2.59e-06   2.59e-04     
     9    -855.74739047   5.04e-07   1.12e-04     
    10    -855.74739056   9.13e-08   4.08e-05     
    11    -855.74739057   2.35e-09   2.13e-05     
    12    -855.74739058   1.06e-08   6.55e-06     
 ------------------------------------------------------------------------------
          -855.74739058                           CCSD T converged.

End of double precision
 SCF energy                 = -855.29339818
 MP2 energy                 = -855.72430136
 CCSD correlation energy     =   -0.45399239
 CCSD total energy           = -855.74739058

 CCSD  T1^2 = 0.0108  T2^2 = 0.1988  Leading amplitudes:

 Amplitude    Orbitals with energies
  0.0304       3 (A") A                  ->    5 (A") A                   
              -0.5042                          0.0179                     
  0.0304       3 (A") B                  ->    5 (A") B                   
              -0.5042                          0.0179                     
 -0.0158       16 (A') A                 ->    24 (A') A                  
              -0.4299                          0.2110                     
 -0.0158       16 (A') B                 ->    24 (A') B                  
              -0.4299                          0.2110                     

 Amplitude    Orbitals with energies
 -0.0677       4 (A") A      4 (A") B    ->    5 (A") A      5 (A") B     
              -0.4407       -0.4407            0.0179        0.0179       
  0.0677       4 (A") A      4 (A") B    ->    5 (A") B      5 (A") A     
              -0.4407       -0.4407            0.0179        0.0179       
  0.0677       4 (A") B      4 (A") A    ->    5 (A") A      5 (A") B     
              -0.4407       -0.4407            0.0179        0.0179       
 -0.0677       4 (A") B      4 (A") A    ->    5 (A") B      5 (A") A     
              -0.4407       -0.4407            0.0179        0.0179       

 Computing CCSD intemediates for later calculations in double precision
 Finished.

Running a double precision version
           CCSD Lambda amplitudes will be solved using DIIS.
           Start     Size      MaxIter   EConv     LConv     
           3         7         100       1.00e-07  1.00e-05  
 ------------------------------------------------------------------------------
            Enorm      Ldiff       Comment
 ------------------------------------------------------------------------------
     1     4.66e-02   3.35e-02     
     2     1.42e-02   6.34e-03     
     3     5.72e-03   1.46e-03     
     4     3.45e-03   1.25e-03     Switched to DIIS steps.
     5     9.37e-04   6.46e-04     
     6     3.99e-04   1.33e-04     
     7     1.45e-04   3.49e-05     
     8     6.54e-05   1.01e-06     
     9     2.55e-05   2.83e-06     
    10     1.04e-05   6.78e-07     
    11     3.47e-06   2.48e-07     
    12     1.33e-06   4.74e-08     
    13     4.59e-07   9.90e-08     
    14     1.62e-07   2.41e-08     
    15     8.29e-08   1.61e-08     
 ------------------------------------------------------------------------------
                                   CCSD Lambda converged.

 Computing density matrices in double precision...
           Orbital response amplitudes will be solved using DIIS.
           Start     Size      MaxIter   EConv     LConv     
           3         7         100       1.00e-06  1.00e-06  
 ------------------------------------------------------------------------------
            Enorm      Ldiff       Comment
 ------------------------------------------------------------------------------
     1     7.12e-02   1.01e-05     
     2     4.67e-02   1.84e-02     
     3     4.82e-02   2.02e-02     
     4     1.35e-02   1.94e-02     Switched to DIIS steps.
     5     1.92e-03   5.16e-05     
     6     9.74e-04   4.73e-04     
     7     3.39e-04   1.17e-04     
     8     4.30e-05   9.69e-05     
     9     1.19e-05   6.59e-07     
    10     3.88e-06   1.08e-06     
    11     7.65e-07   2.91e-07     
 ------------------------------------------------------------------------------
                                   Orbital response converged.

 Computing density matrices... Done.
 CCSD calculation:   CPU 59.55 s  wall 17.35 s

 Transferring MO TPDM to AO TPDM
 Transferring g2_o1o1o1o1
 Transferring g2_o1o1o1v1
 Transferring g2_o1o1v1v1
 Transferring g2_o1v1o1v1
 Transferring g2_o1v1v1v1
 Transferring g2_v1v1v1v1
 Adding separable TPDM
 Computing TPDM gradient
 --------------------------------------------------------
 2e gradient
  Atom          X               Y               Z
 --------------------------------------------------------
    1         -4.897838       17.039291       -0.000000  
    2        -14.152733       -8.194551        0.000000  
    3          0.314743       -4.668296        0.000000  
    4         18.735829       -4.176444       -0.000000  
 --------------------------------------------------------
 --------------------------------------------------------
 Final gradient
  Atom          X               Y               Z
 --------------------------------------------------------
    1         -4.897838       17.039291       -0.000000  
    2        -14.152733       -8.194551        0.000000  
    3          0.314743       -4.668296        0.000000  
    4         18.735829       -4.176444       -0.000000  
 --------------------------------------------------------
 Analytic gradient from two-electron contribution:   CPU 51.26 s  wall 16.00 s

 Total ccman2 time:   CPU 120.08 s  wall 35.97 s


 --------------------------------------------------------------
             Orbital Energies (a.u.) and Symmetries
 --------------------------------------------------------------

 Alpha MOs, Restricted
 -- Occupied --                  
-104.83  -80.06  -15.60  -10.56   -8.03   -8.03   -7.60   -5.49
  1 A'    2 A'    3 A'    4 A'    5 A'    6 A'    7 A'    8 A'                 
 -5.486  -8.027  -5.487  -1.198  -1.092  -0.804  -0.639  -0.528
  9 A'    1 A"    2 A"   10 A'   11 A'   12 A'   13 A'   14 A'                 
 -0.452  -0.430  -0.504  -0.441
 15 A'   16 A'    3 A"    4 A"                                                 
 -- Virtual --                   
  0.049   0.065   0.071   0.095   0.116   0.137   0.155   0.211
 17 A'   18 A'   19 A'   20 A'   21 A'   22 A'   23 A'   24 A'                 
  0.230   0.248   0.253   0.285   0.327   0.380   0.486   0.557
 25 A'   26 A'   27 A'   28 A'   29 A'   30 A'   31 A'   32 A'                 
  0.614   0.683   0.798   0.884   0.917   0.976   1.093   1.152
 33 A'   34 A'   35 A'   36 A'   37 A'   38 A'   39 A'   40 A'                 
  1.154   1.184   1.292   1.373   1.468   1.749   1.854   2.011
 41 A'   42 A'   43 A'   44 A'   45 A'   46 A'   47 A'   48 A'                 
  2.225   2.475   2.645   2.732   2.892   3.053   3.359   4.410
 49 A'   50 A'   51 A'   52 A'   53 A'   54 A'   55 A'   56 A'                 
  4.958   7.513  10.365  14.808  14.952  26.713  26.964  36.817
 57 A'   58 A'   59 A'   60 A'   61 A'   62 A'   63 A'   64 A'                 
166.132 219.218   0.018   0.083   0.150   0.224   0.388   0.609
 65 A'   66 A'    5 A"    6 A"    7 A"    8 A"    9 A"   10 A"                 
  0.836   0.885   1.030   1.149   1.187   1.574   1.784   2.380
 11 A"   12 A"   13 A"   14 A"   15 A"   16 A"   17 A"   18 A"                 
  2.620   2.674   4.260  14.705  26.684
 19 A"   20 A"   21 A"   22 A"   23 A"                                         

 Beta MOs, Restricted
 -- Occupied --                  
-104.83  -80.06  -15.60  -10.56   -8.03   -8.03   -7.60   -5.49
  1 A'    2 A'    3 A'    4 A'    5 A'    6 A'    7 A'    8 A'                 
 -5.486  -8.027  -5.487  -1.198  -1.092  -0.804  -0.639  -0.528
  9 A'    1 A"    2 A"   10 A'   11 A'   12 A'   13 A'   14 A'                 
 -0.452  -0.430  -0.504  -0.441
 15 A'   16 A'    3 A"    4 A"                                                 
 -- Virtual --                   
  0.049   0.065   0.071   0.095   0.116   0.137   0.155   0.211
 17 A'   18 A'   19 A'   20 A'   21 A'   22 A'   23 A'   24 A'                 
  0.230   0.248   0.253   0.285   0.327   0.380   0.486   0.557
 25 A'   26 A'   27 A'   28 A'   29 A'   30 A'   31 A'   32 A'                 
  0.614   0.683   0.798   0.884   0.917   0.976   1.093   1.152
 33 A'   34 A'   35 A'   36 A'   37 A'   38 A'   39 A'   40 A'                 
  1.154   1.184   1.292   1.373   1.468   1.749   1.854   2.011
 41 A'   42 A'   43 A'   44 A'   45 A'   46 A'   47 A'   48 A'                 
  2.225   2.475   2.645   2.732   2.892   3.053   3.359   4.410
 49 A'   50 A'   51 A'   52 A'   53 A'   54 A'   55 A'   56 A'                 
  4.958   7.513  10.365  14.808  14.952  26.713  26.964  36.817
 57 A'   58 A'   59 A'   60 A'   61 A'   62 A'   63 A'   64 A'                 
166.132 219.218   0.018   0.083   0.150   0.224   0.388   0.609
 65 A'   66 A'    5 A"    6 A"    7 A"    8 A"    9 A"   10 A"                 
  0.836   0.885   1.030   1.149   1.187   1.574   1.784   2.380
 11 A"   12 A"   13 A"   14 A"   15 A"   16 A"   17 A"   18 A"                 
  2.620   2.674   4.260  14.705  26.684
 19 A"   20 A"   21 A"   22 A"   23 A"                                         
 --------------------------------------------------------------

          Ground-State Mulliken Net Atomic Charges

     Atom                 Charge (a.u.)
  ----------------------------------------
      1 P                     0.370887
      2 N                    -0.404534
      3 H                     0.293741
      4 Cl                   -0.260094
  ----------------------------------------
  Sum of atomic charges =    -0.000000

 -----------------------------------------------------------------
                    Cartesian Multipole Moments
 -----------------------------------------------------------------
    Charge (ESU x 10^10)
                -0.0000
    Dipole Moment (Debye)
         X       0.8483      Y       0.1784      Z       0.0000
       Tot       0.8669
    Quadrupole Moments (Debye-Ang)
        XX     -38.0724     XY       1.1711     YY     -28.8558
        XZ       0.0000     YZ       0.0000     ZZ     -31.3419
    Octopole Moments (Debye-Ang^2)
       XXX     -13.4035    XXY       1.4130    XYY       4.2071
       YYY       8.4688    XXZ       0.0000    XYZ      -0.0000
       YYZ       0.0000    XZZ      -0.4867    YZZ      -0.2553
       ZZZ      -0.0000
    Hexadecapole Moments (Debye-Ang^3)
      XXXX    -359.9800   XXXY      -2.7074   XXYY     -62.4029
      XYYY      12.3862   YYYY     -77.5838   XXXZ       0.0000
      XXYZ       0.0000   XYYZ       0.0000   YYYZ       0.0000
      XXZZ     -63.7290   XYZZ       0.0125   YYZZ     -20.9068
      XZZZ       0.0000   YZZZ       0.0000   ZZZZ     -39.0314
 -----------------------------------------------------------------
 DrvMan completing analytic gradient of the correlated energy
 Correlated dipole moment
            1
    1   0.3337600
    2   0.0701709
    3   0.0000000
 Energy read as -855.747390577
 Full Analytical Gradient: (in a.u., or Hartree/Bohr)
             1             2             3             4
    1    0.00646493    0.00068475    0.00109208   -0.00824175
    2   -0.00155197   -0.00073841    0.00088880    0.00140157
    3   -0.00000000   -0.00000000    0.00000000    0.00000000
 Gradient time:  CPU 0.73 s  wall 0.75 s
 Geometry Optimization Parameters
   NAtoms,    NIC,     NZ,  NCons,   NDum,   NFix, NCnnct, MaxDiis
        4      14       4       0       0       0       0       0


** GEOMETRY OPTIMIZATION IN DELOCALIZED INTERNAL COORDINATES **
   Searching for a Minimum

   Optimization Cycle:   1

                       Coordinates (Angstroms)
     ATOM                X               Y               Z
      1  P         0.6646024165   -0.5636207834    0.0000000000
      2  N         1.6749913878    0.5897286933    0.0000000000
      3  H         1.5288521488    1.5938499075    0.0000000000
      4  Cl       -1.3660487125    0.1607271171    0.0000000000
   Point Group: cs    Number of degrees of freedom:     5


   Energy is   -855.747390577


 Attempting to Generate Delocalized Internal Coordinates

  5 Hessian modes will be used to form the next step
  Hessian Eigenvalues:
     0.160000    0.214747    0.250000    0.451945    0.666189

 Minimum Search - Taking Simple RFO Step
 Searching for Lamda that Minimizes Along All modes
 Value Taken    Lamda =  -0.00049117
 Step Taken.  Stepsize is  0.047260

                             Maximum     Tolerance    Cnvgd?
         Gradient           0.007370      0.000300      NO
         Displacement       0.031576      0.001200      NO
         Energy change     *********      0.000001      NO


 New Cartesian Coordinates Obtained by Inverse Iteration

 Displacement from previous Coordinates is:  0.092270
 ----------------------------------------------------------------
             Standard Nuclear Orientation (Angstroms)
    I     Atom           X                Y                Z
 ----------------------------------------------------------------
    1      P       0.6664446844    -0.5723167734     0.0000000000
    2      N       1.6681507270     0.5872355367     0.0000000000
    3      H       1.5007269448     1.5871713964     0.0000000000
    4      Cl     -1.3329251155     0.1785947748     0.0000000000
 ----------------------------------------------------------------
 Molecular Point Group                 Cs    NOp =  2
 Largest Abelian Subgroup              Cs    NOp =  2
 Nuclear Repulsion Energy =   130.1600221606 hartrees
 There are       20 alpha and       20 beta electrons
 Applying Cartesian multipole field
    Component          Value
    ---------          -----
     (2,0,0)        1.00000E-11
     (0,2,0)        2.00000E-11
     (0,0,2)       -3.00000E-11
 Nucleus-field energy     =     0.0000000028 hartrees
 Requested basis set is 6-311++G(d,p)
 There are 37 shells and 89 basis functions
 A cutoff of  1.0D-14 yielded    667 shell pairs
 There are      4004 function pairs (      4292 Cartesian)
 Smallest overlap matrix eigenvalue = 2.62E-03
 Guess MOs from SCF MO coefficient file

 -----------------------------------------------------------------------
  General SCF calculation program by
  Eric Jon Sundstrom, Paul Horn, Yuezhi Mao, Dmitri Zuev, Alec White,
  David Stuck, Shaama M.S., Shane Yost, Joonho Lee, David Small,
  Daniel Levine, Susi Lehtola, Hugh Burton, Evgeny Epifanovsky
 -----------------------------------------------------------------------
 Hartree-Fock
 using 4 threads for integral computing
 -------------------------------------------------------
 OpenMP Integral computing Module                
 Release: version 2.0, May 2017, Q-Chem Inc. Pleasanton 
 -------------------------------------------------------
 A restricted SCF calculation will be
 performed using DIIS
 SCF converges when DIIS error is below 1.0e-08
 ---------------------------------------
  Cycle       Energy         DIIS error
 ---------------------------------------
    1    -855.2938899885      3.77e-04  
    2    -855.2941067802      1.01e-04  
    3    -855.2941328576      4.44e-05  
    4    -855.2941365075      2.11e-05  
    5    -855.2941374580      6.67e-06  
    6    -855.2941376321      2.44e-06  
    7    -855.2941376601      9.91e-07  
    8    -855.2941376649      3.90e-07  
    9    -855.2941376655      1.27e-07  
   10    -855.2941376656      3.50e-08  
   11    -855.2941376656      9.48e-09  Convergence criterion met
 ---------------------------------------
 SCF time:   CPU 2.77s  wall 1.00s 
 SCF   energy in the final basis set =     -855.2941376656
 Total energy in the final basis set =     -855.2941376656


 ------------------------------------------------------------------------------

   CCMAN2: suite of methods based on coupled cluster
           and equation of motion theories.

   Components:
   * libvmm-1.3-trunk
     by Evgeny Epifanovsky, Ilya Kaliman.
   * libtensor-2.5-trunk
     by Evgeny Epifanovsky, Michael Wormit, Dmitry Zuev, Sam Manzer, 
        Ilya Kaliman.
   * libcc-2.5-trunk
     by Evgeny Epifanovsky, Arik Landau, Tomasz Kus, Kirill Khistyaev, 
        Dmitry Zuev, Prashant Manohar, Xintian Feng, Anna Krylov, 
        Matthew Goldey, Alec White, Thomas Jagau, Kaushik Nanda, 
        Anastasia Gunina, Alexander Kunitsa, Joonho Lee.

   CCMAN original authors:
   Anna I. Krylov, C. David Sherrill, Steven R. Gwaltney,
   Edward F. C. Byrd (2000)
   Sergey V. Levchenko, Lyudmila V. Slipchenko, Tao Wang,
   Ana-Maria C. Cristian (2003)
   Piotr A. Pieniazek, C. Melania Oana, Evgeny Epifanovsky (2007)
   Prashant Manohar (2009)

 ------------------------------------------------------------------------------


 Allocating and initializing 30808MB of RAM...
 Calculation will run on 4 cores.


 Alpha MOs, Restricted
 -- Occupied --                  
-104.84  -80.06  -15.60  -10.56   -8.03   -8.03   -8.03   -7.59
  1 A'    2 A'    3 A'    4 A'    5 A'    1 A"    6 A'    7 A'                 
 -5.486  -5.485  -5.484  -1.198  -1.096  -0.802  -0.640  -0.530
  8 A'    2 A"    9 A'   10 A'   11 A'   12 A'   13 A'   14 A'                 
 -0.507  -0.452  -0.440  -0.431
  3 A"   15 A'    4 A"   16 A'                                                 
 -- Virtual --                   
  0.019   0.049   0.065   0.071   0.083   0.095   0.118   0.137
  5 A"   17 A'   18 A'   19 A'    6 A"   20 A'   21 A'   22 A'                 
  0.150   0.155   0.213   0.224   0.230   0.250   0.254   0.287
  7 A"   23 A'   24 A'    8 A"   25 A'   26 A'   27 A'   28 A'                 
  0.327   0.379   0.388   0.487   0.555   0.607   0.612   0.684
 29 A'   30 A'    9 A"   31 A'   32 A'   10 A"   33 A'   34 A'                 
  0.793   0.833   0.887   0.887   0.919   0.978   1.032   1.094
 35 A'   11 A"   36 A'   12 A"   37 A'   38 A'   13 A"   39 A'                 
  1.146   1.150   1.153   1.185   1.190   1.296   1.374   1.478
 14 A"   40 A'   41 A'   42 A'   15 A"   43 A'   44 A'   45 A'                 
  1.575   1.752   1.786   1.854   2.014   2.227   2.385   2.484
 16 A"   46 A'   17 A"   47 A'   48 A'   49 A'   18 A"   50 A'                 
  2.618   2.645   2.676   2.738   2.893   3.058   3.358   4.263
 19 A"   51 A'   20 A"   52 A'   53 A'   54 A'   55 A'   21 A"                 
  4.416   4.962   7.515  10.364  14.707  14.812  14.954  26.683
 56 A'   57 A'   58 A'   59 A'   22 A"   60 A'   61 A'   23 A"                 
 26.714  26.977  36.821 166.135 219.218
 62 A'   63 A'   64 A'   65 A'   66 A'                                         

 Beta MOs, Restricted
 -- Occupied --                  
-104.84  -80.06  -15.60  -10.56   -8.03   -8.03   -8.03   -7.59
  1 A'    2 A'    3 A'    4 A'    5 A'    1 A"    6 A'    7 A'                 
 -5.486  -5.485  -5.484  -1.198  -1.096  -0.802  -0.640  -0.530
  8 A'    2 A"    9 A'   10 A'   11 A'   12 A'   13 A'   14 A'                 
 -0.507  -0.452  -0.440  -0.431
  3 A"   15 A'    4 A"   16 A'                                                 
 -- Virtual --                   
  0.019   0.049   0.065   0.071   0.083   0.095   0.118   0.137
  5 A"   17 A'   18 A'   19 A'    6 A"   20 A'   21 A'   22 A'                 
  0.150   0.155   0.213   0.224   0.230   0.250   0.254   0.287
  7 A"   23 A'   24 A'    8 A"   25 A'   26 A'   27 A'   28 A'                 
  0.327   0.379   0.388   0.487   0.555   0.607   0.612   0.684
 29 A'   30 A'    9 A"   31 A'   32 A'   10 A"   33 A'   34 A'                 
  0.793   0.833   0.887   0.887   0.919   0.978   1.032   1.094
 35 A'   11 A"   36 A'   12 A"   37 A'   38 A'   13 A"   39 A'                 
  1.146   1.150   1.153   1.185   1.190   1.296   1.374   1.478
 14 A"   40 A'   41 A'   42 A'   15 A"   43 A'   44 A'   45 A'                 
  1.575   1.752   1.786   1.854   2.014   2.227   2.385   2.484
 16 A"   46 A'   17 A"   47 A'   48 A'   49 A'   18 A"   50 A'                 
  2.618   2.645   2.676   2.738   2.893   3.058   3.358   4.263
 19 A"   51 A'   20 A"   52 A'   53 A'   54 A'   55 A'   21 A"                 
  4.416   4.962   7.515  10.364  14.707  14.812  14.954  26.683
 56 A'   57 A'   58 A'   59 A'   22 A"   60 A'   61 A'   23 A"                 
 26.714  26.977  36.821 166.135 219.218
 62 A'   63 A'   64 A'   65 A'   66 A'                                         

 Occupation and symmetry of molecular orbitals

 Point group: Cs (2 irreducible representations).

                           A'   A"    All 
 ------------------------------------------
 All molecular orbitals:
  - Alpha                  66   23    89  
  - Beta                   66   23    89  
 ------------------------------------------
 Alpha orbitals:
  - Frozen occupied        9    2     11  
  - Active occupied        7    2     9   
  - Active virtual         50   19    69  
  - Frozen virtual         0    0     0   
 ------------------------------------------
 Beta orbitals:
  - Frozen occupied        9    2     11  
  - Active occupied        7    2     9   
  - Active virtual         50   19    69  
  - Frozen virtual         0    0     0   
 ------------------------------------------

 Import integrals:   CPU 0.00 s  wall 0.00 s

 Import integrals:   CPU 6.07 s  wall 1.59 s

 MP2 amplitudes:   CPU 0.08 s  wall 0.07 s

Running a double precision version
           CCSD T amplitudes will be solved using DIIS.

           Start     Size      MaxIter   EConv     TConv     
           3         7         100       1.00e-07  1.00e-05  
 ------------------------------------------------------------------------------
           Energy (a.u.)   Ediff      Tdiff       Comment
 ------------------------------------------------------------------------------
          -855.72443747                           
     1    -855.73013397   5.70e-03   6.66e-01     
     2    -855.74509811   1.50e-02   8.93e-02     
     3    -855.74535399   2.56e-04   3.95e-02     
     4    -855.74702364   1.67e-03   1.22e-02     Switched to DIIS steps.
     5    -855.74769026   6.67e-04   1.05e-02     
     6    -855.74772254   3.23e-05   1.89e-03     
     7    -855.74772406   1.52e-06   8.49e-04     
     8    -855.74772660   2.54e-06   2.55e-04     
     9    -855.74772710   5.04e-07   1.09e-04     
    10    -855.74772720   9.34e-08   4.01e-05     
    11    -855.74772721   8.68e-09   2.09e-05     
    12    -855.74772722   1.04e-08   6.45e-06     
 ------------------------------------------------------------------------------
          -855.74772722                           CCSD T converged.

End of double precision
 SCF energy                 = -855.29413767
 MP2 energy                 = -855.72443747
 CCSD correlation energy     =   -0.45358955
 CCSD total energy           = -855.74772722

 CCSD  T1^2 = 0.0105  T2^2 = 0.1980  Leading amplitudes:

 Amplitude    Orbitals with energies
  0.0298       3 (A") A                  ->    5 (A") A                   
              -0.5066                          0.0192                     
  0.0298       3 (A") B                  ->    5 (A") B                   
              -0.5066                          0.0192                     
 -0.0155       16 (A') A                 ->    24 (A') A                  
              -0.4313                          0.2127                     
 -0.0155       16 (A') B                 ->    24 (A') B                  
              -0.4313                          0.2127                     

 Amplitude    Orbitals with energies
 -0.0707       4 (A") A      4 (A") B    ->    5 (A") A      5 (A") B     
              -0.4397       -0.4397            0.0192        0.0192       
  0.0707       4 (A") A      4 (A") B    ->    5 (A") B      5 (A") A     
              -0.4397       -0.4397            0.0192        0.0192       
  0.0707       4 (A") B      4 (A") A    ->    5 (A") A      5 (A") B     
              -0.4397       -0.4397            0.0192        0.0192       
 -0.0707       4 (A") B      4 (A") A    ->    5 (A") B      5 (A") A     
              -0.4397       -0.4397            0.0192        0.0192       

 Computing CCSD intemediates for later calculations in double precision
 Finished.

Running a double precision version
           CCSD Lambda amplitudes will be solved using DIIS.
           Start     Size      MaxIter   EConv     LConv     
           3         7         100       1.00e-07  1.00e-05  
 ------------------------------------------------------------------------------
            Enorm      Ldiff       Comment
 ------------------------------------------------------------------------------
     1     4.59e-02   3.32e-02     
     2     1.38e-02   6.18e-03     
     3     5.56e-03   1.47e-03     
     4     3.34e-03   1.22e-03     Switched to DIIS steps.
     5     9.12e-04   6.28e-04     
     6     3.83e-04   1.31e-04     
     7     1.38e-04   3.34e-05     
     8     6.19e-05   9.87e-07     
     9     2.41e-05   2.67e-06     
    10     9.94e-06   6.23e-07     
    11     3.26e-06   2.38e-07     
    12     1.27e-06   4.75e-08     
    13     4.40e-07   9.73e-08     
    14     1.57e-07   2.09e-08     
    15     8.17e-08   1.59e-08     
 ------------------------------------------------------------------------------
                                   CCSD Lambda converged.

 Computing density matrices in double precision...
           Orbital response amplitudes will be solved using DIIS.
           Start     Size      MaxIter   EConv     LConv     
           3         7         100       1.00e-06  1.00e-06  
 ------------------------------------------------------------------------------
            Enorm      Ldiff       Comment
 ------------------------------------------------------------------------------
     1     7.01e-02   6.20e-04     
     2     4.54e-02   1.79e-02     
     3     4.58e-02   1.89e-02     
     4     1.32e-02   1.80e-02     Switched to DIIS steps.
     5     1.87e-03   3.07e-05     
     6     9.50e-04   4.43e-04     
     7     3.22e-04   1.14e-04     
     8     4.16e-05   8.87e-05     
     9     1.16e-05   4.90e-07     
    10     3.71e-06   9.99e-07     
    11     6.73e-07   2.67e-07     
 ------------------------------------------------------------------------------
                                   Orbital response converged.

 Computing density matrices... Done.
 CCSD calculation:   CPU 58.72 s  wall 17.04 s

 Transferring MO TPDM to AO TPDM
 Transferring g2_o1o1o1o1
 Transferring g2_o1o1o1v1
 Transferring g2_o1o1v1v1
 Transferring g2_o1v1o1v1
 Transferring g2_o1v1v1v1
 Transferring g2_v1v1v1v1
 Adding separable TPDM
 Computing TPDM gradient
 --------------------------------------------------------
 2e gradient
  Atom          X               Y               Z
 --------------------------------------------------------
    1         -5.161072       17.512340       -0.000000  
    2        -14.202186       -8.262288        0.000000  
    3          0.372982       -4.690347        0.000000  
    4         18.990276       -4.559705        0.000000  
 --------------------------------------------------------
 --------------------------------------------------------
 Final gradient
  Atom          X               Y               Z
 --------------------------------------------------------
    1         -5.161072       17.512340       -0.000000  
    2        -14.202186       -8.262288        0.000000  
    3          0.372982       -4.690347        0.000000  
    4         18.990276       -4.559705        0.000000  
 --------------------------------------------------------
 Analytic gradient from two-electron contribution:   CPU 51.02 s  wall 16.11 s

 Total ccman2 time:   CPU 118.37 s  wall 35.57 s


 --------------------------------------------------------------
             Orbital Energies (a.u.) and Symmetries
 --------------------------------------------------------------

 Alpha MOs, Restricted
 -- Occupied --                  
-104.84  -80.06  -15.60  -10.56   -8.03   -8.03   -7.59   -5.49
  1 A'    2 A'    3 A'    4 A'    5 A'    6 A'    7 A'    8 A'                 
 -5.484  -8.029  -5.485  -1.198  -1.096  -0.802  -0.640  -0.530
  9 A'    1 A"    2 A"   10 A'   11 A'   12 A'   13 A'   14 A'                 
 -0.452  -0.431  -0.507  -0.440
 15 A'   16 A'    3 A"    4 A"                                                 
 -- Virtual --                   
  0.049   0.065   0.071   0.095   0.118   0.137   0.155   0.213
 17 A'   18 A'   19 A'   20 A'   21 A'   22 A'   23 A'   24 A'                 
  0.230   0.250   0.254   0.287   0.327   0.379   0.487   0.555
 25 A'   26 A'   27 A'   28 A'   29 A'   30 A'   31 A'   32 A'                 
  0.612   0.684   0.793   0.887   0.919   0.978   1.094   1.150
 33 A'   34 A'   35 A'   36 A'   37 A'   38 A'   39 A'   40 A'                 
  1.153   1.185   1.296   1.374   1.478   1.752   1.854   2.014
 41 A'   42 A'   43 A'   44 A'   45 A'   46 A'   47 A'   48 A'                 
  2.227   2.484   2.645   2.738   2.893   3.058   3.358   4.416
 49 A'   50 A'   51 A'   52 A'   53 A'   54 A'   55 A'   56 A'                 
  4.962   7.515  10.364  14.812  14.954  26.714  26.977  36.821
 57 A'   58 A'   59 A'   60 A'   61 A'   62 A'   63 A'   64 A'                 
166.135 219.218   0.019   0.083   0.150   0.224   0.388   0.607
 65 A'   66 A'    5 A"    6 A"    7 A"    8 A"    9 A"   10 A"                 
  0.833   0.887   1.032   1.146   1.190   1.575   1.786   2.385
 11 A"   12 A"   13 A"   14 A"   15 A"   16 A"   17 A"   18 A"                 
  2.618   2.676   4.263  14.707  26.683
 19 A"   20 A"   21 A"   22 A"   23 A"                                         

 Beta MOs, Restricted
 -- Occupied --                  
-104.84  -80.06  -15.60  -10.56   -8.03   -8.03   -7.59   -5.49
  1 A'    2 A'    3 A'    4 A'    5 A'    6 A'    7 A'    8 A'                 
 -5.484  -8.029  -5.485  -1.198  -1.096  -0.802  -0.640  -0.530
  9 A'    1 A"    2 A"   10 A'   11 A'   12 A'   13 A'   14 A'                 
 -0.452  -0.431  -0.507  -0.440
 15 A'   16 A'    3 A"    4 A"                                                 
 -- Virtual --                   
  0.049   0.065   0.071   0.095   0.118   0.137   0.155   0.213
 17 A'   18 A'   19 A'   20 A'   21 A'   22 A'   23 A'   24 A'                 
  0.230   0.250   0.254   0.287   0.327   0.379   0.487   0.555
 25 A'   26 A'   27 A'   28 A'   29 A'   30 A'   31 A'   32 A'                 
  0.612   0.684   0.793   0.887   0.919   0.978   1.094   1.150
 33 A'   34 A'   35 A'   36 A'   37 A'   38 A'   39 A'   40 A'                 
  1.153   1.185   1.296   1.374   1.478   1.752   1.854   2.014
 41 A'   42 A'   43 A'   44 A'   45 A'   46 A'   47 A'   48 A'                 
  2.227   2.484   2.645   2.738   2.893   3.058   3.358   4.416
 49 A'   50 A'   51 A'   52 A'   53 A'   54 A'   55 A'   56 A'                 
  4.962   7.515  10.364  14.812  14.954  26.714  26.977  36.821
 57 A'   58 A'   59 A'   60 A'   61 A'   62 A'   63 A'   64 A'                 
166.135 219.218   0.019   0.083   0.150   0.224   0.388   0.607
 65 A'   66 A'    5 A"    6 A"    7 A"    8 A"    9 A"   10 A"                 
  0.833   0.887   1.032   1.146   1.190   1.575   1.786   2.385
 11 A"   12 A"   13 A"   14 A"   15 A"   16 A"   17 A"   18 A"                 
  2.618   2.676   4.263  14.707  26.683
 19 A"   20 A"   21 A"   22 A"   23 A"                                         
 --------------------------------------------------------------

          Ground-State Mulliken Net Atomic Charges

     Atom                 Charge (a.u.)
  ----------------------------------------
      1 P                     0.368087
      2 N                    -0.407895
      3 H                     0.289993
      4 Cl                   -0.250185
  ----------------------------------------
  Sum of atomic charges =    -0.000000

 -----------------------------------------------------------------
                    Cartesian Multipole Moments
 -----------------------------------------------------------------
    Charge (ESU x 10^10)
                -0.0000
    Dipole Moment (Debye)
         X       0.6696      Y       0.1253      Z      -0.0000
       Tot       0.6813
    Quadrupole Moments (Debye-Ang)
        XX     -38.0831     XY       1.0282     YY     -28.8751
        XZ       0.0000     YZ      -0.0000     ZZ     -31.3038
    Octopole Moments (Debye-Ang^2)
       XXX     -15.4639    XXY       0.9745    XYY       3.4632
       YYY       8.0589    XXZ      -0.0000    XYZ       0.0000
       YYZ      -0.0000    XZZ      -0.9855    YZZ      -0.3723
       ZZZ      -0.0000
    Hexadecapole Moments (Debye-Ang^3)
      XXXX    -352.7595   XXXY      -2.5157   XXYY     -61.6025
      XYYY      13.1578   YYYY     -78.9430   XXXZ      -0.0000
      XXYZ      -0.0000   XYYZ       0.0000   YYYZ      -0.0000
      XXZZ     -62.3203   XYZZ       0.3982   YYZZ     -21.0535
      XZZZ       0.0000   YZZZ      -0.0000   ZZZZ     -38.9258
 -----------------------------------------------------------------
 DrvMan completing analytic gradient of the correlated energy
 Correlated dipole moment
            1
    1   0.2634562
    2   0.0493013
    3  -0.0000000
 Energy read as -855.747727216
 Full Analytical Gradient: (in a.u., or Hartree/Bohr)
             1             2             3             4
    1    0.00534304   -0.00294743    0.00116642   -0.00356202
    2   -0.00038258   -0.00106375    0.00013539    0.00131093
    3    0.00000000   -0.00000000   -0.00000000   -0.00000000
 Gradient time:  CPU 0.84 s  wall 0.80 s
 Geometry Optimization Parameters
   NAtoms,    NIC,     NZ,  NCons,   NDum,   NFix, NCnnct, MaxDiis
        4      14       4       0       0       0       0       0

 Cartesian Hessian Update
 Hessian Updated using BFGS Update


** GEOMETRY OPTIMIZATION IN DELOCALIZED INTERNAL COORDINATES **
   Searching for a Minimum

   Optimization Cycle:   2

                       Coordinates (Angstroms)
     ATOM                X               Y               Z
      1  P         0.6664446844   -0.5723167734    0.0000000000
      2  N         1.6681507270    0.5872355367    0.0000000000
      3  H         1.5007269448    1.5871713964    0.0000000000
      4  Cl       -1.3329251155    0.1785947748    0.0000000000
   Point Group: cs    Number of degrees of freedom:     5


   Energy is   -855.747727216

 Hessian Updated using BFGS Update

  5 Hessian modes will be used to form the next step
  Hessian Eigenvalues:
     0.100655    0.181222    0.287371    0.452860    0.699892

 Minimum Search - Taking Simple RFO Step
 Searching for Lamda that Minimizes Along All modes
 Value Taken    Lamda =  -0.00019719
 Step Taken.  Stepsize is  0.043461

                             Maximum     Tolerance    Cnvgd?
         Gradient           0.003579      0.000300      NO
         Displacement       0.032822      0.001200      NO
         Energy change     -0.000337      0.000001      NO


 New Cartesian Coordinates Obtained by Inverse Iteration

 Displacement from previous Coordinates is:  0.058494
 ----------------------------------------------------------------
             Standard Nuclear Orientation (Angstroms)
    I     Atom           X                Y                Z
 ----------------------------------------------------------------
    1      P       0.6636173125    -0.5730999863     0.0000000000
    2      N       1.6700696028     0.5851290490     0.0000000000
    3      H       1.4808800322     1.5811145451     0.0000000000
    4      Cl     -1.3121697067     0.1875413268     0.0000000000
 ----------------------------------------------------------------
 Molecular Point Group                 Cs    NOp =  2
 Largest Abelian Subgroup              Cs    NOp =  2
 Nuclear Repulsion Energy =   130.8598338611 hartrees
 There are       20 alpha and       20 beta electrons
 Applying Cartesian multipole field
    Component          Value
    ---------          -----
     (2,0,0)        1.00000E-11
     (0,2,0)        2.00000E-11
     (0,0,2)       -3.00000E-11
 Nucleus-field energy     =     0.0000000028 hartrees
 Requested basis set is 6-311++G(d,p)
 There are 37 shells and 89 basis functions
 A cutoff of  1.0D-14 yielded    667 shell pairs
 There are      4004 function pairs (      4292 Cartesian)
 Smallest overlap matrix eigenvalue = 2.58E-03
 Guess MOs from SCF MO coefficient file

 -----------------------------------------------------------------------
  General SCF calculation program by
  Eric Jon Sundstrom, Paul Horn, Yuezhi Mao, Dmitri Zuev, Alec White,
  David Stuck, Shaama M.S., Shane Yost, Joonho Lee, David Small,
  Daniel Levine, Susi Lehtola, Hugh Burton, Evgeny Epifanovsky
 -----------------------------------------------------------------------
 Hartree-Fock
 using 4 threads for integral computing
 -------------------------------------------------------
 OpenMP Integral computing Module                
 Release: version 2.0, May 2017, Q-Chem Inc. Pleasanton 
 -------------------------------------------------------
 A restricted SCF calculation will be
 performed using DIIS
 SCF converges when DIIS error is below 1.0e-08
 ---------------------------------------
  Cycle       Energy         DIIS error
 ---------------------------------------
    1    -855.2941644858      3.19e-04  
    2    -855.2943073669      9.12e-05  
    3    -855.2943223357      5.34e-05  
    4    -855.2943259944      1.70e-05  
    5    -855.2943266720      5.18e-06  
    6    -855.2943267934      1.85e-06  
    7    -855.2943268107      7.82e-07  
    8    -855.2943268137      2.96e-07  
    9    -855.2943268141      6.22e-08  
   10    -855.2943268141      1.78e-08  
   11    -855.2943268141      6.27e-09  Convergence criterion met
 ---------------------------------------
 SCF time:   CPU 2.77s  wall 1.00s 
 SCF   energy in the final basis set =     -855.2943268141
 Total energy in the final basis set =     -855.2943268141


 ------------------------------------------------------------------------------

   CCMAN2: suite of methods based on coupled cluster
           and equation of motion theories.

   Components:
   * libvmm-1.3-trunk
     by Evgeny Epifanovsky, Ilya Kaliman.
   * libtensor-2.5-trunk
     by Evgeny Epifanovsky, Michael Wormit, Dmitry Zuev, Sam Manzer, 
        Ilya Kaliman.
   * libcc-2.5-trunk
     by Evgeny Epifanovsky, Arik Landau, Tomasz Kus, Kirill Khistyaev, 
        Dmitry Zuev, Prashant Manohar, Xintian Feng, Anna Krylov, 
        Matthew Goldey, Alec White, Thomas Jagau, Kaushik Nanda, 
        Anastasia Gunina, Alexander Kunitsa, Joonho Lee.

   CCMAN original authors:
   Anna I. Krylov, C. David Sherrill, Steven R. Gwaltney,
   Edward F. C. Byrd (2000)
   Sergey V. Levchenko, Lyudmila V. Slipchenko, Tao Wang,
   Ana-Maria C. Cristian (2003)
   Piotr A. Pieniazek, C. Melania Oana, Evgeny Epifanovsky (2007)
   Prashant Manohar (2009)

 ------------------------------------------------------------------------------


 Allocating and initializing 30808MB of RAM...
 Calculation will run on 4 cores.


 Alpha MOs, Restricted
 -- Occupied --                  
-104.84  -80.05  -15.60  -10.57   -8.03   -8.03   -8.03   -7.59
  1 A'    2 A'    3 A'    4 A'    5 A'    1 A"    6 A'    7 A'                 
 -5.484  -5.483  -5.482  -1.197  -1.100  -0.799  -0.642  -0.531
  8 A'    2 A"    9 A'   10 A'   11 A'   12 A'   13 A'   14 A'                 
 -0.509  -0.453  -0.439  -0.433
  3 A"   15 A'    4 A"   16 A'                                                 
 -- Virtual --                   
  0.020   0.050   0.066   0.071   0.083   0.095   0.120   0.136
  5 A"   17 A'   18 A'   19 A'    6 A"   20 A'   21 A'   22 A'                 
  0.149   0.154   0.213   0.225   0.230   0.251   0.255   0.288
  7 A"   23 A'   24 A'    8 A"   25 A'   26 A'   27 A'   28 A'                 
  0.326   0.379   0.388   0.488   0.553   0.606   0.611   0.685
 29 A'   30 A'    9 A"   31 A'   32 A'   10 A"   33 A'   34 A'                 
  0.789   0.829   0.888   0.889   0.921   0.980   1.033   1.092
 35 A'   11 A"   12 A"   36 A'   37 A'   38 A'   13 A"   39 A'                 
  1.144   1.147   1.152   1.186   1.192   1.299   1.373   1.487
 14 A"   40 A'   41 A'   42 A'   15 A"   43 A'   44 A'   45 A'                 
  1.574   1.752   1.787   1.851   2.017   2.226   2.392   2.497
 16 A"   46 A'   17 A"   47 A'   48 A'   49 A'   18 A"   50 A'                 
  2.616   2.644   2.675   2.740   2.894   3.059   3.353   4.264
 19 A"   51 A'   20 A"   52 A'   53 A'   54 A'   55 A'   21 A"                 
  4.422   4.961   7.516  10.362  14.709  14.813  14.953  26.681
 56 A'   57 A'   58 A'   59 A'   22 A"   60 A'   61 A'   23 A"                 
 26.713  26.989  36.822 166.135 219.217
 62 A'   63 A'   64 A'   65 A'   66 A'                                         

 Beta MOs, Restricted
 -- Occupied --                  
-104.84  -80.05  -15.60  -10.57   -8.03   -8.03   -8.03   -7.59
  1 A'    2 A'    3 A'    4 A'    5 A'    1 A"    6 A'    7 A'                 
 -5.484  -5.483  -5.482  -1.197  -1.100  -0.799  -0.642  -0.531
  8 A'    2 A"    9 A'   10 A'   11 A'   12 A'   13 A'   14 A'                 
 -0.509  -0.453  -0.439  -0.433
  3 A"   15 A'    4 A"   16 A'                                                 
 -- Virtual --                   
  0.020   0.050   0.066   0.071   0.083   0.095   0.120   0.136
  5 A"   17 A'   18 A'   19 A'    6 A"   20 A'   21 A'   22 A'                 
  0.149   0.154   0.213   0.225   0.230   0.251   0.255   0.288
  7 A"   23 A'   24 A'    8 A"   25 A'   26 A'   27 A'   28 A'                 
  0.326   0.379   0.388   0.488   0.553   0.606   0.611   0.685
 29 A'   30 A'    9 A"   31 A'   32 A'   10 A"   33 A'   34 A'                 
  0.789   0.829   0.888   0.889   0.921   0.980   1.033   1.092
 35 A'   11 A"   12 A"   36 A'   37 A'   38 A'   13 A"   39 A'                 
  1.144   1.147   1.152   1.186   1.192   1.299   1.373   1.487
 14 A"   40 A'   41 A'   42 A'   15 A"   43 A'   44 A'   45 A'                 
  1.574   1.752   1.787   1.851   2.017   2.226   2.392   2.497
 16 A"   46 A'   17 A"   47 A'   48 A'   49 A'   18 A"   50 A'                 
  2.616   2.644   2.675   2.740   2.894   3.059   3.353   4.264
 19 A"   51 A'   20 A"   52 A'   53 A'   54 A'   55 A'   21 A"                 
  4.422   4.961   7.516  10.362  14.709  14.813  14.953  26.681
 56 A'   57 A'   58 A'   59 A'   22 A"   60 A'   61 A'   23 A"                 
 26.713  26.989  36.822 166.135 219.217
 62 A'   63 A'   64 A'   65 A'   66 A'                                         

 Occupation and symmetry of molecular orbitals

 Point group: Cs (2 irreducible representations).

                           A'   A"    All 
 ------------------------------------------
 All molecular orbitals:
  - Alpha                  66   23    89  
  - Beta                   66   23    89  
 ------------------------------------------
 Alpha orbitals:
  - Frozen occupied        9    2     11  
  - Active occupied        7    2     9   
  - Active virtual         50   19    69  
  - Frozen virtual         0    0     0   
 ------------------------------------------
 Beta orbitals:
  - Frozen occupied        9    2     11  
  - Active occupied        7    2     9   
  - Active virtual         50   19    69  
  - Frozen virtual         0    0     0   
 ------------------------------------------

 Import integrals:   CPU 0.00 s  wall 0.00 s

 Import integrals:   CPU 6.08 s  wall 1.60 s

 MP2 amplitudes:   CPU 0.08 s  wall 0.07 s

Running a double precision version
           CCSD T amplitudes will be solved using DIIS.

           Start     Size      MaxIter   EConv     TConv     
           3         7         100       1.00e-07  1.00e-05  
 ------------------------------------------------------------------------------
           Energy (a.u.)   Ediff      Tdiff       Comment
 ------------------------------------------------------------------------------
          -855.72448284                           
     1    -855.73033783   5.85e-03   6.66e-01     
     2    -855.74520024   1.49e-02   8.91e-02     
     3    -855.74549295   2.93e-04   3.92e-02     
     4    -855.74714932   1.66e-03   1.20e-02     Switched to DIIS steps.
     5    -855.74780545   6.56e-04   1.04e-02     
     6    -855.74783692   3.15e-05   1.88e-03     
     7    -855.74783830   1.38e-06   8.38e-04     
     8    -855.74784072   2.42e-06   2.45e-04     
     9    -855.74784123   5.07e-07   1.06e-04     
    10    -855.74784131   8.51e-08   3.91e-05     
    11    -855.74784133   1.39e-08   2.04e-05     
    12    -855.74784134   1.01e-08   6.30e-06     
 ------------------------------------------------------------------------------
          -855.74784134                           CCSD T converged.

End of double precision
 SCF energy                 = -855.29432681
 MP2 energy                 = -855.72448284
 CCSD correlation energy     =   -0.45351452
 CCSD total energy           = -855.74784134

 CCSD  T1^2 = 0.0104  T2^2 = 0.1977  Leading amplitudes:

 Amplitude    Orbitals with energies
  0.0295       3 (A") A                  ->    5 (A") A                   
              -0.5089                          0.0202                     
  0.0295       3 (A") B                  ->    5 (A") B                   
              -0.5089                          0.0202                     
 -0.0154       16 (A') A                 ->    24 (A') A                  
              -0.4326                          0.2134                     
 -0.0154       16 (A') B                 ->    24 (A') B                  
              -0.4326                          0.2134                     

 Amplitude    Orbitals with energies
 -0.0743       4 (A") A      4 (A") B    ->    5 (A") A      5 (A") B     
              -0.4388       -0.4388            0.0202        0.0202       
  0.0743       4 (A") A      4 (A") B    ->    5 (A") B      5 (A") A     
              -0.4388       -0.4388            0.0202        0.0202       
  0.0743       4 (A") B      4 (A") A    ->    5 (A") A      5 (A") B     
              -0.4388       -0.4388            0.0202        0.0202       
 -0.0743       4 (A") B      4 (A") A    ->    5 (A") B      5 (A") A     
              -0.4388       -0.4388            0.0202        0.0202       

 Computing CCSD intemediates for later calculations in double precision
 Finished.

Running a double precision version
           CCSD Lambda amplitudes will be solved using DIIS.
           Start     Size      MaxIter   EConv     LConv     
           3         7         100       1.00e-07  1.00e-05  
 ------------------------------------------------------------------------------
            Enorm      Ldiff       Comment
 ------------------------------------------------------------------------------
     1     4.55e-02   3.30e-02     
     2     1.36e-02   6.06e-03     
     3     5.46e-03   1.47e-03     
     4     3.27e-03   1.20e-03     Switched to DIIS steps.
     5     8.91e-04   6.14e-04     
     6     3.69e-04   1.29e-04     
     7     1.32e-04   3.23e-05     
     8     5.87e-05   9.39e-07     
     9     2.30e-05   2.54e-06     
    10     9.53e-06   5.99e-07     
    11     3.10e-06   2.39e-07     
    12     1.22e-06   5.06e-08     
    13     4.27e-07   9.67e-08     
    14     1.53e-07   1.94e-08     
    15     7.99e-08   1.57e-08     
 ------------------------------------------------------------------------------
                                   CCSD Lambda converged.

 Computing density matrices in double precision...
           Orbital response amplitudes will be solved using DIIS.
           Start     Size      MaxIter   EConv     LConv     
           3         7         100       1.00e-06  1.00e-06  
 ------------------------------------------------------------------------------
            Enorm      Ldiff       Comment
 ------------------------------------------------------------------------------
     1     6.95e-02   1.06e-03     
     2     4.45e-02   1.76e-02     
     3     4.42e-02   1.79e-02     
     4     1.31e-02   1.70e-02     Switched to DIIS steps.
     5     1.86e-03   1.59e-05     
     6     9.42e-04   4.24e-04     
     7     3.11e-04   1.12e-04     
     8     4.09e-05   8.38e-05     
     9     1.14e-05   4.51e-07     
    10     3.65e-06   9.40e-07     
    11     6.30e-07   2.43e-07     
 ------------------------------------------------------------------------------
                                   Orbital response converged.

 Computing density matrices... Done.
 CCSD calculation:   CPU 57.44 s  wall 16.71 s

 Transferring MO TPDM to AO TPDM
 Transferring g2_o1o1o1o1
 Transferring g2_o1o1o1v1
 Transferring g2_o1o1v1v1
 Transferring g2_o1v1o1v1
 Transferring g2_o1v1v1v1
 Transferring g2_v1v1v1v1
 Adding separable TPDM
 Computing TPDM gradient
 --------------------------------------------------------
 2e gradient
  Atom          X               Y               Z
 --------------------------------------------------------
    1         -5.338253       17.644617        0.000000  
    2        -14.312135       -8.172178       -0.000000  
    3          0.419131       -4.689800       -0.000000  
    4         19.231257       -4.782639       -0.000000  
 --------------------------------------------------------
 --------------------------------------------------------
 Final gradient
  Atom          X               Y               Z
 --------------------------------------------------------
    1         -5.338253       17.644617        0.000000  
    2        -14.312135       -8.172178       -0.000000  
    3          0.419131       -4.689800       -0.000000  
    4         19.231257       -4.782639       -0.000000  
 --------------------------------------------------------
 Analytic gradient from two-electron contribution:   CPU 51.52 s  wall 16.17 s

 Total ccman2 time:   CPU 118.20 s  wall 35.46 s


 --------------------------------------------------------------
             Orbital Energies (a.u.) and Symmetries
 --------------------------------------------------------------

 Alpha MOs, Restricted
 -- Occupied --                  
-104.84  -80.05  -15.60  -10.57   -8.03   -8.03   -7.59   -5.48
  1 A'    2 A'    3 A'    4 A'    5 A'    6 A'    7 A'    8 A'                 
 -5.482  -8.031  -5.483  -1.197  -1.100  -0.799  -0.642  -0.531
  9 A'    1 A"    2 A"   10 A'   11 A'   12 A'   13 A'   14 A'                 
 -0.453  -0.433  -0.509  -0.439
 15 A'   16 A'    3 A"    4 A"                                                 
 -- Virtual --                   
  0.050   0.066   0.071   0.095   0.120   0.136   0.154   0.213
 17 A'   18 A'   19 A'   20 A'   21 A'   22 A'   23 A'   24 A'                 
  0.230   0.251   0.255   0.288   0.326   0.379   0.488   0.553
 25 A'   26 A'   27 A'   28 A'   29 A'   30 A'   31 A'   32 A'                 
  0.611   0.685   0.789   0.889   0.921   0.980   1.092   1.147
 33 A'   34 A'   35 A'   36 A'   37 A'   38 A'   39 A'   40 A'                 
  1.152   1.186   1.299   1.373   1.487   1.752   1.851   2.017
 41 A'   42 A'   43 A'   44 A'   45 A'   46 A'   47 A'   48 A'                 
  2.226   2.497   2.644   2.740   2.894   3.059   3.353   4.422
 49 A'   50 A'   51 A'   52 A'   53 A'   54 A'   55 A'   56 A'                 
  4.961   7.516  10.362  14.813  14.953  26.713  26.989  36.822
 57 A'   58 A'   59 A'   60 A'   61 A'   62 A'   63 A'   64 A'                 
166.135 219.217   0.020   0.083   0.149   0.225   0.388   0.606
 65 A'   66 A'    5 A"    6 A"    7 A"    8 A"    9 A"   10 A"                 
  0.829   0.888   1.033   1.144   1.192   1.574   1.787   2.392
 11 A"   12 A"   13 A"   14 A"   15 A"   16 A"   17 A"   18 A"                 
  2.616   2.675   4.264  14.709  26.681
 19 A"   20 A"   21 A"   22 A"   23 A"                                         

 Beta MOs, Restricted
 -- Occupied --                  
-104.84  -80.05  -15.60  -10.57   -8.03   -8.03   -7.59   -5.48
  1 A'    2 A'    3 A'    4 A'    5 A'    6 A'    7 A'    8 A'                 
 -5.482  -8.031  -5.483  -1.197  -1.100  -0.799  -0.642  -0.531
  9 A'    1 A"    2 A"   10 A'   11 A'   12 A'   13 A'   14 A'                 
 -0.453  -0.433  -0.509  -0.439
 15 A'   16 A'    3 A"    4 A"                                                 
 -- Virtual --                   
  0.050   0.066   0.071   0.095   0.120   0.136   0.154   0.213
 17 A'   18 A'   19 A'   20 A'   21 A'   22 A'   23 A'   24 A'                 
  0.230   0.251   0.255   0.288   0.326   0.379   0.488   0.553
 25 A'   26 A'   27 A'   28 A'   29 A'   30 A'   31 A'   32 A'                 
  0.611   0.685   0.789   0.889   0.921   0.980   1.092   1.147
 33 A'   34 A'   35 A'   36 A'   37 A'   38 A'   39 A'   40 A'                 
  1.152   1.186   1.299   1.373   1.487   1.752   1.851   2.017
 41 A'   42 A'   43 A'   44 A'   45 A'   46 A'   47 A'   48 A'                 
  2.226   2.497   2.644   2.740   2.894   3.059   3.353   4.422
 49 A'   50 A'   51 A'   52 A'   53 A'   54 A'   55 A'   56 A'                 
  4.961   7.516  10.362  14.813  14.953  26.713  26.989  36.822
 57 A'   58 A'   59 A'   60 A'   61 A'   62 A'   63 A'   64 A'                 
166.135 219.217   0.020   0.083   0.149   0.225   0.388   0.606
 65 A'   66 A'    5 A"    6 A"    7 A"    8 A"    9 A"   10 A"                 
  0.829   0.888   1.033   1.144   1.192   1.574   1.787   2.392
 11 A"   12 A"   13 A"   14 A"   15 A"   16 A"   17 A"   18 A"                 
  2.616   2.675   4.264  14.709  26.681
 19 A"   20 A"   21 A"   22 A"   23 A"                                         
 --------------------------------------------------------------

          Ground-State Mulliken Net Atomic Charges

     Atom                 Charge (a.u.)
  ----------------------------------------
      1 P                     0.362112
      2 N                    -0.409077
      3 H                     0.284811
      4 Cl                   -0.237846
  ----------------------------------------
  Sum of atomic charges =     0.000000

 -----------------------------------------------------------------
                    Cartesian Multipole Moments
 -----------------------------------------------------------------
    Charge (ESU x 10^10)
                -0.0000
    Dipole Moment (Debye)
         X       0.4786      Y       0.1174      Z      -0.0000
       Tot       0.4928
    Quadrupole Moments (Debye-Ang)
        XX     -38.1381     XY       0.9226     YY     -28.9488
        XZ      -0.0000     YZ      -0.0000     ZZ     -31.2810
    Octopole Moments (Debye-Ang^2)
       XXX     -17.1165    XXY       0.6118    XYY       2.8927
       YYY       7.7356    XXZ       0.0000    XYZ       0.0000
       YYZ       0.0000    XZZ      -1.3512    YZZ      -0.4465
       ZZZ      -0.0000
    Hexadecapole Moments (Debye-Ang^3)
      XXXX    -348.9268   XXXY      -2.8886   XXYY     -61.2409
      XYYY      13.1491   YYYY     -79.5930   XXXZ      -0.0000
      XXYZ      -0.0000   XYYZ      -0.0000   YYYZ      -0.0000
      XXZZ     -61.5187   XYZZ       0.5167   YYZZ     -21.0980
      XZZZ      -0.0000   YZZZ      -0.0000   ZZZZ     -38.8687
 -----------------------------------------------------------------
 DrvMan completing analytic gradient of the correlated energy
 Correlated dipole moment
            1
    1   0.1882952
    2   0.0461757
    3  -0.0000000
 Energy read as -855.747841335
 Full Analytical Gradient: (in a.u., or Hartree/Bohr)
             1             2             3             4
    1    0.00182871   -0.00296920    0.00081574    0.00032475
    2    0.00104270   -0.00073762   -0.00046370    0.00015862
    3   -0.00000000    0.00000000   -0.00000000   -0.00000000
 Gradient time:  CPU 0.79 s  wall 0.81 s
 Geometry Optimization Parameters
   NAtoms,    NIC,     NZ,  NCons,   NDum,   NFix, NCnnct, MaxDiis
        4      14       4       0       0       0       0       0

 Cartesian Hessian Update
 Hessian Updated using BFGS Update


** GEOMETRY OPTIMIZATION IN DELOCALIZED INTERNAL COORDINATES **
   Searching for a Minimum

   Optimization Cycle:   3

                       Coordinates (Angstroms)
     ATOM                X               Y               Z
      1  P         0.6636173125   -0.5730999863    0.0000000000
      2  N         1.6700696028    0.5851290490    0.0000000000
      3  H         1.4808800322    1.5811145451    0.0000000000
      4  Cl       -1.3121697067    0.1875413268    0.0000000000
   Point Group: cs    Number of degrees of freedom:     5


   Energy is   -855.747841335

 Hessian Updated using BFGS Update

  5 Hessian modes will be used to form the next step
  Hessian Eigenvalues:
     0.076671    0.201141    0.292044    0.455189    0.693305

 Minimum Search - Taking Simple RFO Step
 Searching for Lamda that Minimizes Along All modes
 Value Taken    Lamda =  -0.00002989
 Step Taken.  Stepsize is  0.015334

                             Maximum     Tolerance    Cnvgd?
         Gradient           0.002246      0.000300      NO
         Displacement       0.010276      0.001200      NO
         Energy change     -0.000114      0.000001      NO


 New Cartesian Coordinates Obtained by Inverse Iteration

 Displacement from previous Coordinates is:  0.016112
 ----------------------------------------------------------------
             Standard Nuclear Orientation (Angstroms)
    I     Atom           X                Y                Z
 ----------------------------------------------------------------
    1      P       0.6627770321    -0.5723013388     0.0000000000
    2      N       1.6743529074     0.5844018561     0.0000000000
    3      H       1.4747550562     1.5791084838     0.0000000000
    4      Cl     -1.3094877549     0.1894759334     0.0000000000
 ----------------------------------------------------------------
 Molecular Point Group                 Cs    NOp =  2
 Largest Abelian Subgroup              Cs    NOp =  2
 Nuclear Repulsion Energy =   130.8987423751 hartrees
 There are       20 alpha and       20 beta electrons
 Applying Cartesian multipole field
    Component          Value
    ---------          -----
     (2,0,0)        1.00000E-11
     (0,2,0)        2.00000E-11
     (0,0,2)       -3.00000E-11
 Nucleus-field energy     =     0.0000000028 hartrees
 Requested basis set is 6-311++G(d,p)
 There are 37 shells and 89 basis functions
 A cutoff of  1.0D-14 yielded    668 shell pairs
 There are      4007 function pairs (      4295 Cartesian)
 Smallest overlap matrix eigenvalue = 2.57E-03
 Guess MOs from SCF MO coefficient file

 -----------------------------------------------------------------------
  General SCF calculation program by
  Eric Jon Sundstrom, Paul Horn, Yuezhi Mao, Dmitri Zuev, Alec White,
  David Stuck, Shaama M.S., Shane Yost, Joonho Lee, David Small,
  Daniel Levine, Susi Lehtola, Hugh Burton, Evgeny Epifanovsky
 -----------------------------------------------------------------------
 Hartree-Fock
 using 4 threads for integral computing
 -------------------------------------------------------
 OpenMP Integral computing Module                
 Release: version 2.0, May 2017, Q-Chem Inc. Pleasanton 
 -------------------------------------------------------
 A restricted SCF calculation will be
 performed using DIIS
 SCF converges when DIIS error is below 1.0e-08
 ---------------------------------------
  Cycle       Energy         DIIS error
 ---------------------------------------
    1    -855.2941899244      1.25e-04  
    2    -855.2942095875      3.99e-05  
    3    -855.2942117630      2.63e-05  
    4    -855.2942125642      5.74e-06  
    5    -855.2942126669      1.67e-06  
    6    -855.2942126791      6.96e-07  
    7    -855.2942126812      3.19e-07  
    8    -855.2942126817      1.32e-07  
    9    -855.2942126818      2.80e-08  
   10    -855.2942126818      7.34e-09  Convergence criterion met
 ---------------------------------------
 SCF time:   CPU 2.52s  wall 1.00s 
 SCF   energy in the final basis set =     -855.2942126818
 Total energy in the final basis set =     -855.2942126818


 ------------------------------------------------------------------------------

   CCMAN2: suite of methods based on coupled cluster
           and equation of motion theories.

   Components:
   * libvmm-1.3-trunk
     by Evgeny Epifanovsky, Ilya Kaliman.
   * libtensor-2.5-trunk
     by Evgeny Epifanovsky, Michael Wormit, Dmitry Zuev, Sam Manzer, 
        Ilya Kaliman.
   * libcc-2.5-trunk
     by Evgeny Epifanovsky, Arik Landau, Tomasz Kus, Kirill Khistyaev, 
        Dmitry Zuev, Prashant Manohar, Xintian Feng, Anna Krylov, 
        Matthew Goldey, Alec White, Thomas Jagau, Kaushik Nanda, 
        Anastasia Gunina, Alexander Kunitsa, Joonho Lee.

   CCMAN original authors:
   Anna I. Krylov, C. David Sherrill, Steven R. Gwaltney,
   Edward F. C. Byrd (2000)
   Sergey V. Levchenko, Lyudmila V. Slipchenko, Tao Wang,
   Ana-Maria C. Cristian (2003)
   Piotr A. Pieniazek, C. Melania Oana, Evgeny Epifanovsky (2007)
   Prashant Manohar (2009)

 ------------------------------------------------------------------------------


 Allocating and initializing 30808MB of RAM...
 Calculation will run on 4 cores.


 Alpha MOs, Restricted
 -- Occupied --                  
-104.84  -80.05  -15.60  -10.57   -8.03   -8.03   -8.03   -7.59
  1 A'    2 A'    3 A'    4 A'    5 A'    1 A"    6 A'    7 A'                 
 -5.484  -5.483  -5.482  -1.197  -1.101  -0.798  -0.642  -0.531
  8 A'    2 A"    9 A'   10 A'   11 A'   12 A'   13 A'   14 A'                 
 -0.509  -0.453  -0.439  -0.433
  3 A"   15 A'    4 A"   16 A'                                                 
 -- Virtual --                   
  0.020   0.050   0.066   0.071   0.083   0.095   0.120   0.136
  5 A"   17 A'   18 A'   19 A'    6 A"   20 A'   21 A'   22 A'                 
  0.149   0.154   0.213   0.225   0.229   0.251   0.255   0.289
  7 A"   23 A'   24 A'    8 A"   25 A'   26 A'   27 A'   28 A'                 
  0.325   0.379   0.388   0.489   0.552   0.606   0.610   0.685
 29 A'   30 A'    9 A"   31 A'   32 A'   10 A"   33 A'   34 A'                 
  0.787   0.828   0.888   0.889   0.922   0.980   1.034   1.091
 35 A'   11 A"   12 A"   36 A'   37 A'   38 A'   13 A"   39 A'                 
  1.143   1.146   1.152   1.186   1.192   1.300   1.371   1.488
 14 A"   40 A'   41 A'   42 A'   15 A"   43 A'   44 A'   45 A'                 
  1.572   1.751   1.787   1.850   2.018   2.223   2.394   2.503
 16 A"   46 A'   17 A"   47 A'   48 A'   49 A'   18 A"   50 A'                 
  2.615   2.644   2.673   2.740   2.895   3.057   3.348   4.264
 19 A"   51 A'   20 A"   52 A'   53 A'   54 A'   55 A'   21 A"                 
  4.424   4.958   7.515  10.361  14.709  14.813  14.951  26.681
 56 A'   57 A'   58 A'   59 A'   22 A"   60 A'   61 A'   23 A"                 
 26.713  26.990  36.821 166.133 219.216
 62 A'   63 A'   64 A'   65 A'   66 A'                                         

 Beta MOs, Restricted
 -- Occupied --                  
-104.84  -80.05  -15.60  -10.57   -8.03   -8.03   -8.03   -7.59
  1 A'    2 A'    3 A'    4 A'    5 A'    1 A"    6 A'    7 A'                 
 -5.484  -5.483  -5.482  -1.197  -1.101  -0.798  -0.642  -0.531
  8 A'    2 A"    9 A'   10 A'   11 A'   12 A'   13 A'   14 A'                 
 -0.509  -0.453  -0.439  -0.433
  3 A"   15 A'    4 A"   16 A'                                                 
 -- Virtual --                   
  0.020   0.050   0.066   0.071   0.083   0.095   0.120   0.136
  5 A"   17 A'   18 A'   19 A'    6 A"   20 A'   21 A'   22 A'                 
  0.149   0.154   0.213   0.225   0.229   0.251   0.255   0.289
  7 A"   23 A'   24 A'    8 A"   25 A'   26 A'   27 A'   28 A'                 
  0.325   0.379   0.388   0.489   0.552   0.606   0.610   0.685
 29 A'   30 A'    9 A"   31 A'   32 A'   10 A"   33 A'   34 A'                 
  0.787   0.828   0.888   0.889   0.922   0.980   1.034   1.091
 35 A'   11 A"   12 A"   36 A'   37 A'   38 A'   13 A"   39 A'                 
  1.143   1.146   1.152   1.186   1.192   1.300   1.371   1.488
 14 A"   40 A'   41 A'   42 A'   15 A"   43 A'   44 A'   45 A'                 
  1.572   1.751   1.787   1.850   2.018   2.223   2.394   2.503
 16 A"   46 A'   17 A"   47 A'   48 A'   49 A'   18 A"   50 A'                 
  2.615   2.644   2.673   2.740   2.895   3.057   3.348   4.264
 19 A"   51 A'   20 A"   52 A'   53 A'   54 A'   55 A'   21 A"                 
  4.424   4.958   7.515  10.361  14.709  14.813  14.951  26.681
 56 A'   57 A'   58 A'   59 A'   22 A"   60 A'   61 A'   23 A"                 
 26.713  26.990  36.821 166.133 219.216
 62 A'   63 A'   64 A'   65 A'   66 A'                                         

 Occupation and symmetry of molecular orbitals

 Point group: Cs (2 irreducible representations).

                           A'   A"    All 
 ------------------------------------------
 All molecular orbitals:
  - Alpha                  66   23    89  
  - Beta                   66   23    89  
 ------------------------------------------
 Alpha orbitals:
  - Frozen occupied        9    2     11  
  - Active occupied        7    2     9   
  - Active virtual         50   19    69  
  - Frozen virtual         0    0     0   
 ------------------------------------------
 Beta orbitals:
  - Frozen occupied        9    2     11  
  - Active occupied        7    2     9   
  - Active virtual         50   19    69  
  - Frozen virtual         0    0     0   
 ------------------------------------------

 Import integrals:   CPU 0.00 s  wall 0.00 s

 Import integrals:   CPU 6.17 s  wall 1.67 s

 MP2 amplitudes:   CPU 0.08 s  wall 0.07 s

Running a double precision version
           CCSD T amplitudes will be solved using DIIS.

           Start     Size      MaxIter   EConv     TConv     
           3         7         100       1.00e-07  1.00e-05  
 ------------------------------------------------------------------------------
           Energy (a.u.)   Ediff      Tdiff       Comment
 ------------------------------------------------------------------------------
          -855.72451718                           
     1    -855.73033317   5.82e-03   6.66e-01     
     2    -855.74522228   1.49e-02   8.91e-02     
     3    -855.74550988   2.88e-04   3.93e-02     
     4    -855.74716971   1.66e-03   1.20e-02     Switched to DIIS steps.
     5    -855.74782646   6.57e-04   1.05e-02     
     6    -855.74785791   3.15e-05   1.88e-03     
     7    -855.74785923   1.32e-06   8.40e-04     
     8    -855.74786162   2.39e-06   2.43e-04     
     9    -855.74786213   5.07e-07   1.05e-04     
    10    -855.74786221   8.06e-08   3.88e-05     
    11    -855.74786222   1.53e-08   2.03e-05     
    12    -855.74786223   1.01e-08   6.28e-06     
 ------------------------------------------------------------------------------
          -855.74786223                           CCSD T converged.

End of double precision
 SCF energy                 = -855.29421268
 MP2 energy                 = -855.72451718
 CCSD correlation energy     =   -0.45364955
 CCSD total energy           = -855.74786223

 CCSD  T1^2 = 0.0103  T2^2 = 0.1979  Leading amplitudes:

 Amplitude    Orbitals with energies
  0.0294       3 (A") A                  ->    5 (A") A                   
              -0.5094                          0.0202                     
  0.0294       3 (A") B                  ->    5 (A") B                   
              -0.5094                          0.0202                     
 -0.0155       16 (A') A                 ->    24 (A') A                  
              -0.4331                          0.2133                     
 -0.0155       16 (A') B                 ->    24 (A') B                  
              -0.4331                          0.2133                     

 Amplitude    Orbitals with energies
 -0.0757       4 (A") A      4 (A") B    ->    5 (A") A      5 (A") B     
              -0.4386       -0.4386            0.0202        0.0202       
  0.0757       4 (A") A      4 (A") B    ->    5 (A") B      5 (A") A     
              -0.4386       -0.4386            0.0202        0.0202       
  0.0757       4 (A") B      4 (A") A    ->    5 (A") A      5 (A") B     
              -0.4386       -0.4386            0.0202        0.0202       
 -0.0757       4 (A") B      4 (A") A    ->    5 (A") B      5 (A") A     
              -0.4386       -0.4386            0.0202        0.0202       

 Computing CCSD intemediates for later calculations in double precision
 Finished.

Running a double precision version
           CCSD Lambda amplitudes will be solved using DIIS.
           Start     Size      MaxIter   EConv     LConv     
           3         7         100       1.00e-07  1.00e-05  
 ------------------------------------------------------------------------------
            Enorm      Ldiff       Comment
 ------------------------------------------------------------------------------
     1     4.55e-02   3.31e-02     
     2     1.36e-02   6.05e-03     
     3     5.46e-03   1.48e-03     
     4     3.27e-03   1.19e-03     Switched to DIIS steps.
     5     8.90e-04   6.14e-04     
     6     3.68e-04   1.29e-04     
     7     1.31e-04   3.23e-05     
     8     5.83e-05   9.64e-07     
     9     2.28e-05   2.54e-06     
    10     9.50e-06   6.15e-07     
    11     3.09e-06   2.46e-07     
    12     1.22e-06   5.30e-08     
    13     4.27e-07   9.77e-08     
    14     1.53e-07   1.94e-08     
    15     8.00e-08   1.58e-08     
 ------------------------------------------------------------------------------
                                   CCSD Lambda converged.

 Computing density matrices in double precision...
           Orbital response amplitudes will be solved using DIIS.
           Start     Size      MaxIter   EConv     LConv     
           3         7         100       1.00e-06  1.00e-06  
 ------------------------------------------------------------------------------
            Enorm      Ldiff       Comment
 ------------------------------------------------------------------------------
     1     6.95e-02   1.12e-03     
     2     4.45e-02   1.75e-02     
     3     4.39e-02   1.78e-02     
     4     1.32e-02   1.69e-02     Switched to DIIS steps.
     5     1.88e-03   4.67e-05     
     6     9.49e-04   4.23e-04     
     7     3.12e-04   1.11e-04     
     8     4.11e-05   8.35e-05     
     9     1.15e-05   5.12e-07     
    10     3.70e-06   9.33e-07     
    11     6.33e-07   2.36e-07     
 ------------------------------------------------------------------------------
                                   Orbital response converged.

 Computing density matrices... Done.
 CCSD calculation:   CPU 59.01 s  wall 17.14 s

 Transferring MO TPDM to AO TPDM
 Transferring g2_o1o1o1o1
 Transferring g2_o1o1o1v1
 Transferring g2_o1o1v1v1
 Transferring g2_o1v1o1v1
 Transferring g2_o1v1v1v1
 Transferring g2_v1v1v1v1
 Adding separable TPDM
 Computing TPDM gradient
 --------------------------------------------------------
 2e gradient
  Atom          X               Y               Z
 --------------------------------------------------------
    1         -5.350988       17.589840       -0.000000  
    2        -14.357054       -8.094739        0.000000  
    3          0.441100       -4.681415       -0.000000  
    4         19.266942       -4.813687        0.000000  
 --------------------------------------------------------
 --------------------------------------------------------
 Final gradient
  Atom          X               Y               Z
 --------------------------------------------------------
    1         -5.350988       17.589840       -0.000000  
    2        -14.357054       -8.094739        0.000000  
    3          0.441100       -4.681415       -0.000000  
    4         19.266942       -4.813687        0.000000  
 --------------------------------------------------------
 Analytic gradient from two-electron contribution:   CPU 51.02 s  wall 16.14 s

 Total ccman2 time:   CPU 119.26 s  wall 35.91 s


 --------------------------------------------------------------
             Orbital Energies (a.u.) and Symmetries
 --------------------------------------------------------------

 Alpha MOs, Restricted
 -- Occupied --                  
-104.84  -80.05  -15.60  -10.57   -8.03   -8.03   -7.59   -5.48
  1 A'    2 A'    3 A'    4 A'    5 A'    6 A'    7 A'    8 A'                 
 -5.482  -8.032  -5.483  -1.197  -1.101  -0.798  -0.642  -0.531
  9 A'    1 A"    2 A"   10 A'   11 A'   12 A'   13 A'   14 A'                 
 -0.453  -0.433  -0.509  -0.439
 15 A'   16 A'    3 A"    4 A"                                                 
 -- Virtual --                   
  0.050   0.066   0.071   0.095   0.120   0.136   0.154   0.213
 17 A'   18 A'   19 A'   20 A'   21 A'   22 A'   23 A'   24 A'                 
  0.229   0.251   0.255   0.289   0.325   0.379   0.489   0.552
 25 A'   26 A'   27 A'   28 A'   29 A'   30 A'   31 A'   32 A'                 
  0.610   0.685   0.787   0.889   0.922   0.980   1.091   1.146
 33 A'   34 A'   35 A'   36 A'   37 A'   38 A'   39 A'   40 A'                 
  1.152   1.186   1.300   1.371   1.488   1.751   1.850   2.018
 41 A'   42 A'   43 A'   44 A'   45 A'   46 A'   47 A'   48 A'                 
  2.223   2.503   2.644   2.740   2.895   3.057   3.348   4.424
 49 A'   50 A'   51 A'   52 A'   53 A'   54 A'   55 A'   56 A'                 
  4.958   7.515  10.361  14.813  14.951  26.713  26.990  36.821
 57 A'   58 A'   59 A'   60 A'   61 A'   62 A'   63 A'   64 A'                 
166.133 219.216   0.020   0.083   0.149   0.225   0.388   0.606
 65 A'   66 A'    5 A"    6 A"    7 A"    8 A"    9 A"   10 A"                 
  0.828   0.888   1.034   1.143   1.192   1.572   1.787   2.394
 11 A"   12 A"   13 A"   14 A"   15 A"   16 A"   17 A"   18 A"                 
  2.615   2.673   4.264  14.709  26.681
 19 A"   20 A"   21 A"   22 A"   23 A"                                         

 Beta MOs, Restricted
 -- Occupied --                  
-104.84  -80.05  -15.60  -10.57   -8.03   -8.03   -7.59   -5.48
  1 A'    2 A'    3 A'    4 A'    5 A'    6 A'    7 A'    8 A'                 
 -5.482  -8.032  -5.483  -1.197  -1.101  -0.798  -0.642  -0.531
  9 A'    1 A"    2 A"   10 A'   11 A'   12 A'   13 A'   14 A'                 
 -0.453  -0.433  -0.509  -0.439
 15 A'   16 A'    3 A"    4 A"                                                 
 -- Virtual --                   
  0.050   0.066   0.071   0.095   0.120   0.136   0.154   0.213
 17 A'   18 A'   19 A'   20 A'   21 A'   22 A'   23 A'   24 A'                 
  0.229   0.251   0.255   0.289   0.325   0.379   0.489   0.552
 25 A'   26 A'   27 A'   28 A'   29 A'   30 A'   31 A'   32 A'                 
  0.610   0.685   0.787   0.889   0.922   0.980   1.091   1.146
 33 A'   34 A'   35 A'   36 A'   37 A'   38 A'   39 A'   40 A'                 
  1.152   1.186   1.300   1.371   1.488   1.751   1.850   2.018
 41 A'   42 A'   43 A'   44 A'   45 A'   46 A'   47 A'   48 A'                 
  2.223   2.503   2.644   2.740   2.895   3.057   3.348   4.424
 49 A'   50 A'   51 A'   52 A'   53 A'   54 A'   55 A'   56 A'                 
  4.958   7.515  10.361  14.813  14.951  26.713  26.990  36.821
 57 A'   58 A'   59 A'   60 A'   61 A'   62 A'   63 A'   64 A'                 
166.133 219.216   0.020   0.083   0.149   0.225   0.388   0.606
 65 A'   66 A'    5 A"    6 A"    7 A"    8 A"    9 A"   10 A"                 
  0.828   0.888   1.034   1.143   1.192   1.572   1.787   2.394
 11 A"   12 A"   13 A"   14 A"   15 A"   16 A"   17 A"   18 A"                 
  2.615   2.673   4.264  14.709  26.681
 19 A"   20 A"   21 A"   22 A"   23 A"                                         
 --------------------------------------------------------------

          Ground-State Mulliken Net Atomic Charges

     Atom                 Charge (a.u.)
  ----------------------------------------
      1 P                     0.359894
      2 N                    -0.407938
      3 H                     0.282501
      4 Cl                   -0.234457
  ----------------------------------------
  Sum of atomic charges =    -0.000000

 -----------------------------------------------------------------
                    Cartesian Multipole Moments
 -----------------------------------------------------------------
    Charge (ESU x 10^10)
                -0.0000
    Dipole Moment (Debye)
         X       0.4246      Y       0.1173      Z      -0.0000
       Tot       0.4405
    Quadrupole Moments (Debye-Ang)
        XX     -38.1866     XY       0.8865     YY     -28.9852
        XZ      -0.0000     YZ       0.0000     ZZ     -31.2846
    Octopole Moments (Debye-Ang^2)
       XXX     -17.5887    XXY       0.4740    XYY       2.7421
       YYY       7.6150    XXZ      -0.0000    XYZ      -0.0000
       YYZ      -0.0000    XZZ      -1.4363    YZZ      -0.4697
       ZZZ      -0.0000
    Hexadecapole Moments (Debye-Ang^3)
      XXXX    -349.1348   XXXY      -3.1182   XXYY     -61.3585
      XYYY      13.0422   YYYY     -79.7236   XXXZ      -0.0000
      XXYZ       0.0000   XYYZ      -0.0000   YYYZ       0.0000
      XXZZ     -61.4972   XYZZ       0.5267   YYZZ     -21.1045
      XZZZ      -0.0000   YZZZ       0.0000   ZZZZ     -38.8796
 -----------------------------------------------------------------
 DrvMan completing analytic gradient of the correlated energy
 Correlated dipole moment
            1
    1   0.1670555
    2   0.0461495
    3  -0.0000000
 Energy read as -855.747862232
 Full Analytical Gradient: (in a.u., or Hartree/Bohr)
             1             2             3             4
    1    0.00031952   -0.00140763    0.00044393    0.00064417
    2    0.00079373   -0.00037402   -0.00022694   -0.00019277
    3    0.00000000   -0.00000000   -0.00000000   -0.00000000
 Gradient time:  CPU 0.86 s  wall 0.81 s
 Geometry Optimization Parameters
   NAtoms,    NIC,     NZ,  NCons,   NDum,   NFix, NCnnct, MaxDiis
        4      14       4       0       0       0       0       0

 Cartesian Hessian Update
 Hessian Updated using BFGS Update


** GEOMETRY OPTIMIZATION IN DELOCALIZED INTERNAL COORDINATES **
   Searching for a Minimum

   Optimization Cycle:   4

                       Coordinates (Angstroms)
     ATOM                X               Y               Z
      1  P         0.6627770321   -0.5723013388    0.0000000000
      2  N         1.6743529074    0.5844018561    0.0000000000
      3  H         1.4747550562    1.5791084838    0.0000000000
      4  Cl       -1.3094877549    0.1894759334    0.0000000000
   Point Group: cs    Number of degrees of freedom:     5


   Energy is   -855.747862232

 Hessian Updated using BFGS Update

  5 Hessian modes will be used to form the next step
  Hessian Eigenvalues:
     0.059373    0.180752    0.298380    0.446538    0.599361

 Minimum Search - Taking Simple RFO Step
 Searching for Lamda that Minimizes Along All modes
 Value Taken    Lamda =  -0.00001390
 Step Taken.  Stepsize is  0.012400

                             Maximum     Tolerance    Cnvgd?
         Gradient           0.001423      0.000300      NO
         Displacement       0.007929      0.001200      NO
         Energy change     -0.000021      0.000001      NO


 New Cartesian Coordinates Obtained by Inverse Iteration

 Displacement from previous Coordinates is:  0.015379
 ----------------------------------------------------------------
             Standard Nuclear Orientation (Angstroms)
    I     Atom           X                Y                Z
 ----------------------------------------------------------------
    1      P       0.6635636220    -0.5724874499     0.0000000000
    2      N       1.6783878237     0.5838396438     0.0000000000
    3      H       1.4687057635     1.5771806082     0.0000000000
    4      Cl     -1.3082599685     0.1921521324     0.0000000000
 ----------------------------------------------------------------
 Molecular Point Group                 Cs    NOp =  2
 Largest Abelian Subgroup              Cs    NOp =  2
 Nuclear Repulsion Energy =   130.8314784491 hartrees
 There are       20 alpha and       20 beta electrons
 Applying Cartesian multipole field
    Component          Value
    ---------          -----
     (2,0,0)        1.00000E-11
     (0,2,0)        2.00000E-11
     (0,0,2)       -3.00000E-11
 Nucleus-field energy     =     0.0000000028 hartrees
 Requested basis set is 6-311++G(d,p)
 There are 37 shells and 89 basis functions
 A cutoff of  1.0D-14 yielded    668 shell pairs
 There are      4007 function pairs (      4295 Cartesian)
 Smallest overlap matrix eigenvalue = 2.56E-03
 Guess MOs from SCF MO coefficient file

 -----------------------------------------------------------------------
  General SCF calculation program by
  Eric Jon Sundstrom, Paul Horn, Yuezhi Mao, Dmitri Zuev, Alec White,
  David Stuck, Shaama M.S., Shane Yost, Joonho Lee, David Small,
  Daniel Levine, Susi Lehtola, Hugh Burton, Evgeny Epifanovsky
 -----------------------------------------------------------------------
 Hartree-Fock
 using 4 threads for integral computing
 -------------------------------------------------------
 OpenMP Integral computing Module                
 Release: version 2.0, May 2017, Q-Chem Inc. Pleasanton 
 -------------------------------------------------------
 A restricted SCF calculation will be
 performed using DIIS
 SCF converges when DIIS error is below 1.0e-08
 ---------------------------------------
  Cycle       Energy         DIIS error
 ---------------------------------------
    1    -855.2940695236      1.04e-04  
    2    -855.2940827953      3.21e-05  
    3    -855.2940842709      2.06e-05  
    4    -855.2940847629      4.84e-06  
    5    -855.2940848332      1.44e-06  
    6    -855.2940848414      6.44e-07  
    7    -855.2940848434      2.86e-07  
    8    -855.2940848438      1.11e-07  
    9    -855.2940848438      2.64e-08  
   10    -855.2940848438      7.10e-09  Convergence criterion met
 ---------------------------------------
 SCF time:   CPU 2.52s  wall 1.00s 
 SCF   energy in the final basis set =     -855.2940848438
 Total energy in the final basis set =     -855.2940848438


 ------------------------------------------------------------------------------

   CCMAN2: suite of methods based on coupled cluster
           and equation of motion theories.

   Components:
   * libvmm-1.3-trunk
     by Evgeny Epifanovsky, Ilya Kaliman.
   * libtensor-2.5-trunk
     by Evgeny Epifanovsky, Michael Wormit, Dmitry Zuev, Sam Manzer, 
        Ilya Kaliman.
   * libcc-2.5-trunk
     by Evgeny Epifanovsky, Arik Landau, Tomasz Kus, Kirill Khistyaev, 
        Dmitry Zuev, Prashant Manohar, Xintian Feng, Anna Krylov, 
        Matthew Goldey, Alec White, Thomas Jagau, Kaushik Nanda, 
        Anastasia Gunina, Alexander Kunitsa, Joonho Lee.

   CCMAN original authors:
   Anna I. Krylov, C. David Sherrill, Steven R. Gwaltney,
   Edward F. C. Byrd (2000)
   Sergey V. Levchenko, Lyudmila V. Slipchenko, Tao Wang,
   Ana-Maria C. Cristian (2003)
   Piotr A. Pieniazek, C. Melania Oana, Evgeny Epifanovsky (2007)
   Prashant Manohar (2009)

 ------------------------------------------------------------------------------


 Allocating and initializing 30808MB of RAM...
 Calculation will run on 4 cores.


 Alpha MOs, Restricted
 -- Occupied --                  
-104.84  -80.05  -15.60  -10.57   -8.04   -8.03   -8.03   -7.59
  1 A'    2 A'    3 A'    4 A'    5 A'    1 A"    6 A'    7 A'                 
 -5.485  -5.483  -5.482  -1.197  -1.101  -0.798  -0.642  -0.531
  8 A'    2 A"    9 A'   10 A'   11 A'   12 A'   13 A'   14 A'                 
 -0.509  -0.453  -0.438  -0.434
  3 A"   15 A'    4 A"   16 A'                                                 
 -- Virtual --                   
  0.020   0.050   0.066   0.071   0.083   0.095   0.120   0.136
  5 A"   17 A'   18 A'   19 A'    6 A"   20 A'   21 A'   22 A'                 
  0.149   0.154   0.213   0.225   0.229   0.251   0.255   0.289
  7 A"   23 A'   24 A'    8 A"   25 A'   26 A'   27 A'   28 A'                 
  0.325   0.379   0.388   0.489   0.551   0.606   0.610   0.685
 29 A'   30 A'    9 A"   31 A'   32 A'   10 A"   33 A'   34 A'                 
  0.786   0.828   0.887   0.888   0.923   0.979   1.034   1.090
 35 A'   11 A"   12 A"   36 A'   37 A'   38 A'   13 A"   39 A'                 
  1.142   1.146   1.151   1.185   1.191   1.301   1.369   1.487
 14 A"   40 A'   41 A'   42 A'   15 A"   43 A'   44 A'   45 A'                 
  1.571   1.749   1.787   1.848   2.017   2.221   2.396   2.508
 16 A"   46 A'   17 A"   47 A'   48 A'   49 A'   18 A"   50 A'                 
  2.615   2.645   2.671   2.740   2.895   3.054   3.345   4.264
 19 A"   51 A'   20 A"   52 A'   53 A'   54 A'   55 A'   21 A"                 
  4.425   4.954   7.514  10.361  14.709  14.812  14.949  26.680
 56 A'   57 A'   58 A'   59 A'   22 A"   60 A'   61 A'   23 A"                 
 26.712  26.989  36.819 166.132 219.216
 62 A'   63 A'   64 A'   65 A'   66 A'                                         

 Beta MOs, Restricted
 -- Occupied --                  
-104.84  -80.05  -15.60  -10.57   -8.04   -8.03   -8.03   -7.59
  1 A'    2 A'    3 A'    4 A'    5 A'    1 A"    6 A'    7 A'                 
 -5.485  -5.483  -5.482  -1.197  -1.101  -0.798  -0.642  -0.531
  8 A'    2 A"    9 A'   10 A'   11 A'   12 A'   13 A'   14 A'                 
 -0.509  -0.453  -0.438  -0.434
  3 A"   15 A'    4 A"   16 A'                                                 
 -- Virtual --                   
  0.020   0.050   0.066   0.071   0.083   0.095   0.120   0.136
  5 A"   17 A'   18 A'   19 A'    6 A"   20 A'   21 A'   22 A'                 
  0.149   0.154   0.213   0.225   0.229   0.251   0.255   0.289
  7 A"   23 A'   24 A'    8 A"   25 A'   26 A'   27 A'   28 A'                 
  0.325   0.379   0.388   0.489   0.551   0.606   0.610   0.685
 29 A'   30 A'    9 A"   31 A'   32 A'   10 A"   33 A'   34 A'                 
  0.786   0.828   0.887   0.888   0.923   0.979   1.034   1.090
 35 A'   11 A"   12 A"   36 A'   37 A'   38 A'   13 A"   39 A'                 
  1.142   1.146   1.151   1.185   1.191   1.301   1.369   1.487
 14 A"   40 A'   41 A'   42 A'   15 A"   43 A'   44 A'   45 A'                 
  1.571   1.749   1.787   1.848   2.017   2.221   2.396   2.508
 16 A"   46 A'   17 A"   47 A'   48 A'   49 A'   18 A"   50 A'                 
  2.615   2.645   2.671   2.740   2.895   3.054   3.345   4.264
 19 A"   51 A'   20 A"   52 A'   53 A'   54 A'   55 A'   21 A"                 
  4.425   4.954   7.514  10.361  14.709  14.812  14.949  26.680
 56 A'   57 A'   58 A'   59 A'   22 A"   60 A'   61 A'   23 A"                 
 26.712  26.989  36.819 166.132 219.216
 62 A'   63 A'   64 A'   65 A'   66 A'                                         

 Occupation and symmetry of molecular orbitals

 Point group: Cs (2 irreducible representations).

                           A'   A"    All 
 ------------------------------------------
 All molecular orbitals:
  - Alpha                  66   23    89  
  - Beta                   66   23    89  
 ------------------------------------------
 Alpha orbitals:
  - Frozen occupied        9    2     11  
  - Active occupied        7    2     9   
  - Active virtual         50   19    69  
  - Frozen virtual         0    0     0   
 ------------------------------------------
 Beta orbitals:
  - Frozen occupied        9    2     11  
  - Active occupied        7    2     9   
  - Active virtual         50   19    69  
  - Frozen virtual         0    0     0   
 ------------------------------------------

 Import integrals:   CPU 0.00 s  wall 0.00 s

 Import integrals:   CPU 6.10 s  wall 1.60 s

 MP2 amplitudes:   CPU 0.08 s  wall 0.07 s

Running a double precision version
           CCSD T amplitudes will be solved using DIIS.

           Start     Size      MaxIter   EConv     TConv     
           3         7         100       1.00e-07  1.00e-05  
 ------------------------------------------------------------------------------
           Energy (a.u.)   Ediff      Tdiff       Comment
 ------------------------------------------------------------------------------
          -855.72453125                           
     1    -855.73030461   5.77e-03   6.66e-01     
     2    -855.74523016   1.49e-02   8.92e-02     
     3    -855.74551066   2.81e-04   3.93e-02     
     4    -855.74717554   1.66e-03   1.20e-02     Switched to DIIS steps.
     5    -855.74783434   6.59e-04   1.05e-02     
     6    -855.74786591   3.16e-05   1.89e-03     
     7    -855.74786719   1.28e-06   8.43e-04     
     8    -855.74786957   2.38e-06   2.42e-04     
     9    -855.74787008   5.06e-07   1.05e-04     
    10    -855.74787016   7.85e-08   3.89e-05     
    11    -855.74787017   1.57e-08   2.03e-05     
    12    -855.74787018   1.00e-08   6.28e-06     
 ------------------------------------------------------------------------------
          -855.74787018                           CCSD T converged.

End of double precision
 SCF energy                 = -855.29408484
 MP2 energy                 = -855.72453125
 CCSD correlation energy     =   -0.45378534
 CCSD total energy           = -855.74787018

 CCSD  T1^2 = 0.0104  T2^2 = 0.1981  Leading amplitudes:

 Amplitude    Orbitals with energies
  0.0294       3 (A") A                  ->    5 (A") A                   
              -0.5094                          0.0199                     
  0.0294       3 (A") B                  ->    5 (A") B                   
              -0.5094                          0.0199                     
 -0.0155       16 (A') A                 ->    24 (A') A                  
              -0.4336                          0.2130                     
 -0.0155       16 (A') B                 ->    24 (A') B                  
              -0.4336                          0.2130                     

 Amplitude    Orbitals with energies
 -0.0765       4 (A") A      4 (A") B    ->    5 (A") A      5 (A") B     
              -0.4385       -0.4385            0.0199        0.0199       
  0.0765       4 (A") A      4 (A") B    ->    5 (A") B      5 (A") A     
              -0.4385       -0.4385            0.0199        0.0199       
  0.0765       4 (A") B      4 (A") A    ->    5 (A") A      5 (A") B     
              -0.4385       -0.4385            0.0199        0.0199       
 -0.0765       4 (A") B      4 (A") A    ->    5 (A") B      5 (A") A     
              -0.4385       -0.4385            0.0199        0.0199       

 Computing CCSD intemediates for later calculations in double precision
 Finished.

Running a double precision version
           CCSD Lambda amplitudes will be solved using DIIS.
           Start     Size      MaxIter   EConv     LConv     
           3         7         100       1.00e-07  1.00e-05  
 ------------------------------------------------------------------------------
            Enorm      Ldiff       Comment
 ------------------------------------------------------------------------------
     1     4.56e-02   3.32e-02     
     2     1.36e-02   6.06e-03     
     3     5.47e-03   1.48e-03     
     4     3.28e-03   1.20e-03     Switched to DIIS steps.
     5     8.92e-04   6.15e-04     
     6     3.69e-04   1.29e-04     
     7     1.32e-04   3.24e-05     
     8     5.86e-05   1.02e-06     
     9     2.29e-05   2.58e-06     
    10     9.53e-06   6.37e-07     
    11     3.11e-06   2.55e-07     
    12     1.23e-06   5.50e-08     
    13     4.31e-07   9.89e-08     
    14     1.54e-07   1.96e-08     
    15     8.07e-08   1.60e-08     
 ------------------------------------------------------------------------------
                                   CCSD Lambda converged.

 Computing density matrices in double precision...
           Orbital response amplitudes will be solved using DIIS.
           Start     Size      MaxIter   EConv     LConv     
           3         7         100       1.00e-06  1.00e-06  
 ------------------------------------------------------------------------------
            Enorm      Ldiff       Comment
 ------------------------------------------------------------------------------
     1     6.95e-02   1.14e-03     
     2     4.45e-02   1.75e-02     
     3     4.39e-02   1.77e-02     
     4     1.33e-02   1.68e-02     Switched to DIIS steps.
     5     1.89e-03   7.15e-05     
     6     9.57e-04   4.26e-04     
     7     3.14e-04   1.12e-04     
     8     4.15e-05   8.38e-05     
     9     1.17e-05   5.82e-07     
    10     3.76e-06   9.35e-07     
    11     6.40e-07   2.32e-07     
 ------------------------------------------------------------------------------
                                   Orbital response converged.

 Computing density matrices... Done.
 CCSD calculation:   CPU 59.35 s  wall 17.36 s

 Transferring MO TPDM to AO TPDM
 Transferring g2_o1o1o1o1
 Transferring g2_o1o1o1v1
 Transferring g2_o1o1v1v1
 Transferring g2_o1v1o1v1
 Transferring g2_o1v1v1v1
 Transferring g2_v1v1v1v1
 Adding separable TPDM
 Computing TPDM gradient
 --------------------------------------------------------
 2e gradient
  Atom          X               Y               Z
 --------------------------------------------------------
    1         -5.335977       17.550056        0.000000  
    2        -14.384803       -8.038767       -0.000000  
    3          0.466717       -4.674656       -0.000000  
    4         19.254064       -4.836634        0.000000  
 --------------------------------------------------------
 --------------------------------------------------------
 Final gradient
  Atom          X               Y               Z
 --------------------------------------------------------
    1         -5.335977       17.550056        0.000000  
    2        -14.384803       -8.038767       -0.000000  
    3          0.466717       -4.674656       -0.000000  
    4         19.254064       -4.836634        0.000000  
 --------------------------------------------------------
 Analytic gradient from two-electron contribution:   CPU 50.74 s  wall 16.04 s

 Total ccman2 time:   CPU 119.40 s  wall 36.00 s


 --------------------------------------------------------------
             Orbital Energies (a.u.) and Symmetries
 --------------------------------------------------------------

 Alpha MOs, Restricted
 -- Occupied --                  
-104.84  -80.05  -15.60  -10.57   -8.04   -8.03   -7.59   -5.48
  1 A'    2 A'    3 A'    4 A'    5 A'    6 A'    7 A'    8 A'                 
 -5.482  -8.033  -5.483  -1.197  -1.101  -0.798  -0.642  -0.531
  9 A'    1 A"    2 A"   10 A'   11 A'   12 A'   13 A'   14 A'                 
 -0.453  -0.434  -0.509  -0.438
 15 A'   16 A'    3 A"    4 A"                                                 
 -- Virtual --                   
  0.050   0.066   0.071   0.095   0.120   0.136   0.154   0.213
 17 A'   18 A'   19 A'   20 A'   21 A'   22 A'   23 A'   24 A'                 
  0.229   0.251   0.255   0.289   0.325   0.379   0.489   0.551
 25 A'   26 A'   27 A'   28 A'   29 A'   30 A'   31 A'   32 A'                 
  0.610   0.685   0.786   0.888   0.923   0.979   1.090   1.146
 33 A'   34 A'   35 A'   36 A'   37 A'   38 A'   39 A'   40 A'                 
  1.151   1.185   1.301   1.369   1.487   1.749   1.848   2.017
 41 A'   42 A'   43 A'   44 A'   45 A'   46 A'   47 A'   48 A'                 
  2.221   2.508   2.645   2.740   2.895   3.054   3.345   4.425
 49 A'   50 A'   51 A'   52 A'   53 A'   54 A'   55 A'   56 A'                 
  4.954   7.514  10.361  14.812  14.949  26.712  26.989  36.819
 57 A'   58 A'   59 A'   60 A'   61 A'   62 A'   63 A'   64 A'                 
166.132 219.216   0.020   0.083   0.149   0.225   0.388   0.606
 65 A'   66 A'    5 A"    6 A"    7 A"    8 A"    9 A"   10 A"                 
  0.828   0.887   1.034   1.142   1.191   1.571   1.787   2.396
 11 A"   12 A"   13 A"   14 A"   15 A"   16 A"   17 A"   18 A"                 
  2.615   2.671   4.264  14.709  26.680
 19 A"   20 A"   21 A"   22 A"   23 A"                                         

 Beta MOs, Restricted
 -- Occupied --                  
-104.84  -80.05  -15.60  -10.57   -8.04   -8.03   -7.59   -5.48
  1 A'    2 A'    3 A'    4 A'    5 A'    6 A'    7 A'    8 A'                 
 -5.482  -8.033  -5.483  -1.197  -1.101  -0.798  -0.642  -0.531
  9 A'    1 A"    2 A"   10 A'   11 A'   12 A'   13 A'   14 A'                 
 -0.453  -0.434  -0.509  -0.438
 15 A'   16 A'    3 A"    4 A"                                                 
 -- Virtual --                   
  0.050   0.066   0.071   0.095   0.120   0.136   0.154   0.213
 17 A'   18 A'   19 A'   20 A'   21 A'   22 A'   23 A'   24 A'                 
  0.229   0.251   0.255   0.289   0.325   0.379   0.489   0.551
 25 A'   26 A'   27 A'   28 A'   29 A'   30 A'   31 A'   32 A'                 
  0.610   0.685   0.786   0.888   0.923   0.979   1.090   1.146
 33 A'   34 A'   35 A'   36 A'   37 A'   38 A'   39 A'   40 A'                 
  1.151   1.185   1.301   1.369   1.487   1.749   1.848   2.017
 41 A'   42 A'   43 A'   44 A'   45 A'   46 A'   47 A'   48 A'                 
  2.221   2.508   2.645   2.740   2.895   3.054   3.345   4.425
 49 A'   50 A'   51 A'   52 A'   53 A'   54 A'   55 A'   56 A'                 
  4.954   7.514  10.361  14.812  14.949  26.712  26.989  36.819
 57 A'   58 A'   59 A'   60 A'   61 A'   62 A'   63 A'   64 A'                 
166.132 219.216   0.020   0.083   0.149   0.225   0.388   0.606
 65 A'   66 A'    5 A"    6 A"    7 A"    8 A"    9 A"   10 A"                 
  0.828   0.887   1.034   1.142   1.191   1.571   1.787   2.396
 11 A"   12 A"   13 A"   14 A"   15 A"   16 A"   17 A"   18 A"                 
  2.615   2.671   4.264  14.709  26.680
 19 A"   20 A"   21 A"   22 A"   23 A"                                         
 --------------------------------------------------------------

          Ground-State Mulliken Net Atomic Charges

     Atom                 Charge (a.u.)
  ----------------------------------------
      1 P                     0.358939
      2 N                    -0.406162
      3 H                     0.280729
      4 Cl                   -0.233506
  ----------------------------------------
  Sum of atomic charges =     0.000000

 -----------------------------------------------------------------
                    Cartesian Multipole Moments
 -----------------------------------------------------------------
    Charge (ESU x 10^10)
                 0.0000
    Dipole Moment (Debye)
         X       0.4003      Y       0.1084      Z       0.0000
       Tot       0.4147
    Quadrupole Moments (Debye-Ang)
        XX     -38.2366     XY       0.8498     YY     -29.0095
        XZ       0.0000     YZ      -0.0000     ZZ     -31.2920
    Octopole Moments (Debye-Ang^2)
       XXX     -17.9392    XXY       0.3374    XYY       2.6257
       YYY       7.4837    XXZ       0.0000    XYZ      -0.0000
       YYZ       0.0000    XZZ      -1.4951    YZZ      -0.4984
       ZZZ       0.0000
    Hexadecapole Moments (Debye-Ang^3)
      XXXX    -349.7773   XXXY      -3.2400   XXYY     -61.5498
      XYYY      13.0506   YYYY     -79.9087   XXXZ       0.0000
      XXYZ      -0.0000   XYYZ       0.0000   YYYZ      -0.0000
      XXZZ     -61.5531   XYZZ       0.5702   YYZZ     -21.1240
      XZZZ       0.0000   YZZZ      -0.0000   ZZZZ     -38.8982
 -----------------------------------------------------------------
 DrvMan completing analytic gradient of the correlated energy
 Correlated dipole moment
            1
    1   0.1574865
    2   0.0426291
    3   0.0000000
 Energy read as -855.747870182
 Full Analytical Gradient: (in a.u., or Hartree/Bohr)
             1             2             3             4
    1   -0.00030017   -0.00003459    0.00007915    0.00025561
    2    0.00016717   -0.00002009    0.00002014   -0.00016722
    3   -0.00000000   -0.00000000    0.00000000    0.00000000
 Gradient time:  CPU 0.85 s  wall 0.81 s
 Geometry Optimization Parameters
   NAtoms,    NIC,     NZ,  NCons,   NDum,   NFix, NCnnct, MaxDiis
        4      14       4       0       0       0       0       0

 Cartesian Hessian Update
 Hessian Updated using BFGS Update


** GEOMETRY OPTIMIZATION IN DELOCALIZED INTERNAL COORDINATES **
   Searching for a Minimum

   Optimization Cycle:   5

                       Coordinates (Angstroms)
     ATOM                X               Y               Z
      1  P         0.6635636220   -0.5724874499    0.0000000000
      2  N         1.6783878237    0.5838396438    0.0000000000
      3  H         1.4687057635    1.5771806082    0.0000000000
      4  Cl       -1.3082599685    0.1921521324    0.0000000000
   Point Group: cs    Number of degrees of freedom:     5


   Energy is   -855.747870182

 Hessian Updated using BFGS Update

  5 Hessian modes will be used to form the next step
  Hessian Eigenvalues:
     0.055883    0.153014    0.306842    0.449834    0.622851

 Minimum Search - Taking Simple RFO Step
 Searching for Lamda that Minimizes Along All modes
 Value Taken    Lamda =  -0.00000106
 Step Taken.  Stepsize is  0.002981

                             Maximum     Tolerance    Cnvgd?
         Gradient           0.000259      0.000300     YES
         Displacement       0.002105      0.001200      NO
         Energy change     -0.000008      0.000001      NO


 New Cartesian Coordinates Obtained by Inverse Iteration

 Displacement from previous Coordinates is:  0.004894
 ----------------------------------------------------------------
             Standard Nuclear Orientation (Angstroms)
    I     Atom           X                Y                Z
 ----------------------------------------------------------------
    1      P       0.6643250043    -0.5729640072     0.0000000000
    2      N       1.6790222321     0.5837159747     0.0000000000
    3      H       1.4668315766     1.5765970731     0.0000000000
    4      Cl     -1.3077815723     0.1933358939     0.0000000000
 ----------------------------------------------------------------
 Molecular Point Group                 Cs    NOp =  2
 Largest Abelian Subgroup              Cs    NOp =  2
 Nuclear Repulsion Energy =   130.8052396626 hartrees
 There are       20 alpha and       20 beta electrons
 Applying Cartesian multipole field
    Component          Value
    ---------          -----
     (2,0,0)        1.00000E-11
     (0,2,0)        2.00000E-11
     (0,0,2)       -3.00000E-11
 Nucleus-field energy     =     0.0000000028 hartrees
 Requested basis set is 6-311++G(d,p)
 There are 37 shells and 89 basis functions
 A cutoff of  1.0D-14 yielded    668 shell pairs
 There are      4007 function pairs (      4295 Cartesian)
 Smallest overlap matrix eigenvalue = 2.56E-03
 Guess MOs from SCF MO coefficient file

 -----------------------------------------------------------------------
  General SCF calculation program by
  Eric Jon Sundstrom, Paul Horn, Yuezhi Mao, Dmitri Zuev, Alec White,
  David Stuck, Shaama M.S., Shane Yost, Joonho Lee, David Small,
  Daniel Levine, Susi Lehtola, Hugh Burton, Evgeny Epifanovsky
 -----------------------------------------------------------------------
 Hartree-Fock
 using 4 threads for integral computing
 -------------------------------------------------------
 OpenMP Integral computing Module                
 Release: version 2.0, May 2017, Q-Chem Inc. Pleasanton 
 -------------------------------------------------------
 A restricted SCF calculation will be
 performed using DIIS
 SCF converges when DIIS error is below 1.0e-08
 ---------------------------------------
  Cycle       Energy         DIIS error
 ---------------------------------------
    1    -855.2940695050      2.66e-05  
    2    -855.2940704289      6.82e-06  
    3    -855.2940705254      2.47e-06  
    4    -855.2940705353      1.24e-06  
    5    -855.2940705382      3.63e-07  
    6    -855.2940705387      1.65e-07  
    7    -855.2940705389      6.66e-08  
    8    -855.2940705389      2.28e-08  
    9    -855.2940705389      5.52e-09  Convergence criterion met
 ---------------------------------------
 SCF time:   CPU 2.28s  wall 0.00s 
 SCF   energy in the final basis set =     -855.2940705389
 Total energy in the final basis set =     -855.2940705389


 ------------------------------------------------------------------------------

   CCMAN2: suite of methods based on coupled cluster
           and equation of motion theories.

   Components:
   * libvmm-1.3-trunk
     by Evgeny Epifanovsky, Ilya Kaliman.
   * libtensor-2.5-trunk
     by Evgeny Epifanovsky, Michael Wormit, Dmitry Zuev, Sam Manzer, 
        Ilya Kaliman.
   * libcc-2.5-trunk
     by Evgeny Epifanovsky, Arik Landau, Tomasz Kus, Kirill Khistyaev, 
        Dmitry Zuev, Prashant Manohar, Xintian Feng, Anna Krylov, 
        Matthew Goldey, Alec White, Thomas Jagau, Kaushik Nanda, 
        Anastasia Gunina, Alexander Kunitsa, Joonho Lee.

   CCMAN original authors:
   Anna I. Krylov, C. David Sherrill, Steven R. Gwaltney,
   Edward F. C. Byrd (2000)
   Sergey V. Levchenko, Lyudmila V. Slipchenko, Tao Wang,
   Ana-Maria C. Cristian (2003)
   Piotr A. Pieniazek, C. Melania Oana, Evgeny Epifanovsky (2007)
   Prashant Manohar (2009)

 ------------------------------------------------------------------------------


 Allocating and initializing 30808MB of RAM...
 Calculation will run on 4 cores.


 Alpha MOs, Restricted
 -- Occupied --                  
-104.84  -80.05  -15.60  -10.57   -8.04   -8.03   -8.03   -7.59
  1 A'    2 A'    3 A'    4 A'    5 A'    1 A"    6 A'    7 A'                 
 -5.485  -5.483  -5.482  -1.197  -1.101  -0.798  -0.642  -0.531
  8 A'    2 A"    9 A'   10 A'   11 A'   12 A'   13 A'   14 A'                 
 -0.509  -0.453  -0.438  -0.434
  3 A"   15 A'    4 A"   16 A'                                                 
 -- Virtual --                   
  0.020   0.050   0.066   0.071   0.083   0.095   0.120   0.136
  5 A"   17 A'   18 A'   19 A'    6 A"   20 A'   21 A'   22 A'                 
  0.149   0.154   0.213   0.225   0.229   0.251   0.255   0.289
  7 A"   23 A'   24 A'    8 A"   25 A'   26 A'   27 A'   28 A'                 
  0.324   0.379   0.388   0.489   0.551   0.606   0.610   0.685
 29 A'   30 A'    9 A"   31 A'   32 A'   10 A"   33 A'   34 A'                 
  0.786   0.828   0.887   0.888   0.923   0.979   1.034   1.090
 35 A'   11 A"   12 A"   36 A'   37 A'   38 A'   13 A"   39 A'                 
  1.142   1.146   1.151   1.185   1.191   1.301   1.369   1.487
 14 A"   40 A'   41 A'   42 A'   15 A"   43 A'   44 A'   45 A'                 
  1.570   1.749   1.787   1.848   2.017   2.221   2.397   2.509
 16 A"   46 A'   17 A"   47 A'   48 A'   49 A'   18 A"   50 A'                 
  2.615   2.645   2.670   2.740   2.895   3.054   3.344   4.264
 19 A"   51 A'   20 A"   52 A'   53 A'   54 A'   55 A'   21 A"                 
  4.425   4.953   7.514  10.361  14.709  14.812  14.948  26.680
 56 A'   57 A'   58 A'   59 A'   22 A"   60 A'   61 A'   23 A"                 
 26.712  26.988  36.819 166.132 219.216
 62 A'   63 A'   64 A'   65 A'   66 A'                                         

 Beta MOs, Restricted
 -- Occupied --                  
-104.84  -80.05  -15.60  -10.57   -8.04   -8.03   -8.03   -7.59
  1 A'    2 A'    3 A'    4 A'    5 A'    1 A"    6 A'    7 A'                 
 -5.485  -5.483  -5.482  -1.197  -1.101  -0.798  -0.642  -0.531
  8 A'    2 A"    9 A'   10 A'   11 A'   12 A'   13 A'   14 A'                 
 -0.509  -0.453  -0.438  -0.434
  3 A"   15 A'    4 A"   16 A'                                                 
 -- Virtual --                   
  0.020   0.050   0.066   0.071   0.083   0.095   0.120   0.136
  5 A"   17 A'   18 A'   19 A'    6 A"   20 A'   21 A'   22 A'                 
  0.149   0.154   0.213   0.225   0.229   0.251   0.255   0.289
  7 A"   23 A'   24 A'    8 A"   25 A'   26 A'   27 A'   28 A'                 
  0.324   0.379   0.388   0.489   0.551   0.606   0.610   0.685
 29 A'   30 A'    9 A"   31 A'   32 A'   10 A"   33 A'   34 A'                 
  0.786   0.828   0.887   0.888   0.923   0.979   1.034   1.090
 35 A'   11 A"   12 A"   36 A'   37 A'   38 A'   13 A"   39 A'                 
  1.142   1.146   1.151   1.185   1.191   1.301   1.369   1.487
 14 A"   40 A'   41 A'   42 A'   15 A"   43 A'   44 A'   45 A'                 
  1.570   1.749   1.787   1.848   2.017   2.221   2.397   2.509
 16 A"   46 A'   17 A"   47 A'   48 A'   49 A'   18 A"   50 A'                 
  2.615   2.645   2.670   2.740   2.895   3.054   3.344   4.264
 19 A"   51 A'   20 A"   52 A'   53 A'   54 A'   55 A'   21 A"                 
  4.425   4.953   7.514  10.361  14.709  14.812  14.948  26.680
 56 A'   57 A'   58 A'   59 A'   22 A"   60 A'   61 A'   23 A"                 
 26.712  26.988  36.819 166.132 219.216
 62 A'   63 A'   64 A'   65 A'   66 A'                                         

 Occupation and symmetry of molecular orbitals

 Point group: Cs (2 irreducible representations).

                           A'   A"    All 
 ------------------------------------------
 All molecular orbitals:
  - Alpha                  66   23    89  
  - Beta                   66   23    89  
 ------------------------------------------
 Alpha orbitals:
  - Frozen occupied        9    2     11  
  - Active occupied        7    2     9   
  - Active virtual         50   19    69  
  - Frozen virtual         0    0     0   
 ------------------------------------------
 Beta orbitals:
  - Frozen occupied        9    2     11  
  - Active occupied        7    2     9   
  - Active virtual         50   19    69  
  - Frozen virtual         0    0     0   
 ------------------------------------------

 Import integrals:   CPU 0.00 s  wall 0.00 s

 Import integrals:   CPU 6.28 s  wall 1.71 s

 MP2 amplitudes:   CPU 0.13 s  wall 0.11 s

Running a double precision version
           CCSD T amplitudes will be solved using DIIS.

           Start     Size      MaxIter   EConv     TConv     
           3         7         100       1.00e-07  1.00e-05  
 ------------------------------------------------------------------------------
           Energy (a.u.)   Ediff      Tdiff       Comment
 ------------------------------------------------------------------------------
          -855.72452572                           
     1    -855.73029959   5.77e-03   6.66e-01     
     2    -855.74522969   1.49e-02   8.92e-02     
     3    -855.74551006   2.80e-04   3.94e-02     
     4    -855.74717572   1.67e-03   1.20e-02     Switched to DIIS steps.
     5    -855.74783495   6.59e-04   1.05e-02     
     6    -855.74786656   3.16e-05   1.89e-03     
     7    -855.74786784   1.28e-06   8.44e-04     
     8    -855.74787022   2.38e-06   2.43e-04     
     9    -855.74787072   5.05e-07   1.05e-04     
    10    -855.74787080   7.90e-08   3.89e-05     
    11    -855.74787082   1.56e-08   2.03e-05     
    12    -855.74787083   1.01e-08   6.29e-06     
 ------------------------------------------------------------------------------
          -855.74787083                           CCSD T converged.

End of double precision
 SCF energy                 = -855.29407054
 MP2 energy                 = -855.72452572
 CCSD correlation energy     =   -0.45380029
 CCSD total energy           = -855.74787083

 CCSD  T1^2 = 0.0104  T2^2 = 0.1981  Leading amplitudes:

 Amplitude    Orbitals with energies
 -0.0294       3 (A") A                  ->    5 (A") A                   
              -0.5093                          0.0198                     
 -0.0294       3 (A") B                  ->    5 (A") B                   
              -0.5093                          0.0198                     
 -0.0154       16 (A') A                 ->    24 (A') A                  
              -0.4338                          0.2129                     
 -0.0154       16 (A') B                 ->    24 (A') B                  
              -0.4338                          0.2129                     

 Amplitude    Orbitals with energies
 -0.0764       4 (A") A      4 (A") B    ->    5 (A") A      5 (A") B     
              -0.4385       -0.4385            0.0198        0.0198       
  0.0764       4 (A") A      4 (A") B    ->    5 (A") B      5 (A") A     
              -0.4385       -0.4385            0.0198        0.0198       
  0.0764       4 (A") B      4 (A") A    ->    5 (A") A      5 (A") B     
              -0.4385       -0.4385            0.0198        0.0198       
 -0.0764       4 (A") B      4 (A") A    ->    5 (A") B      5 (A") A     
              -0.4385       -0.4385            0.0198        0.0198       

 Computing CCSD intemediates for later calculations in double precision
 Finished.

Running a double precision version
           CCSD Lambda amplitudes will be solved using DIIS.
           Start     Size      MaxIter   EConv     LConv     
           3         7         100       1.00e-07  1.00e-05  
 ------------------------------------------------------------------------------
            Enorm      Ldiff       Comment
 ------------------------------------------------------------------------------
     1     4.56e-02   3.32e-02     
     2     1.36e-02   6.06e-03     
     3     5.47e-03   1.48e-03     
     4     3.28e-03   1.20e-03     Switched to DIIS steps.
     5     8.93e-04   6.15e-04     
     6     3.70e-04   1.29e-04     
     7     1.32e-04   3.24e-05     
     8     5.88e-05   1.05e-06     
     9     2.30e-05   2.60e-06     
    10     9.55e-06   6.42e-07     
    11     3.12e-06   2.56e-07     
    12     1.24e-06   5.52e-08     
    13     4.32e-07   9.91e-08     
    14     1.55e-07   1.96e-08     
    15     8.10e-08   1.60e-08     
 ------------------------------------------------------------------------------
                                   CCSD Lambda converged.

 Computing density matrices in double precision...
           Orbital response amplitudes will be solved using DIIS.
           Start     Size      MaxIter   EConv     LConv     
           3         7         100       1.00e-06  1.00e-06  
 ------------------------------------------------------------------------------
            Enorm      Ldiff       Comment
 ------------------------------------------------------------------------------
     1     6.95e-02   1.14e-03     
     2     4.44e-02   1.75e-02     
     3     4.38e-02   1.77e-02     
     4     1.33e-02   1.67e-02     Switched to DIIS steps.
     5     1.90e-03   7.38e-05     
     6     9.58e-04   4.26e-04     
     7     3.15e-04   1.12e-04     
     8     4.17e-05   8.38e-05     
     9     1.17e-05   5.92e-07     
    10     3.77e-06   9.38e-07     
    11     6.40e-07   2.32e-07     
 ------------------------------------------------------------------------------
                                   Orbital response converged.

 Computing density matrices... Done.
 CCSD calculation:   CPU 58.29 s  wall 16.88 s

 Transferring MO TPDM to AO TPDM
 Transferring g2_o1o1o1o1
 Transferring g2_o1o1o1v1
 Transferring g2_o1o1v1v1
 Transferring g2_o1v1o1v1
 Transferring g2_o1v1v1v1
 Transferring g2_v1v1v1v1
 Adding separable TPDM
 Computing TPDM gradient
 --------------------------------------------------------
 2e gradient
  Atom          X               Y               Z
 --------------------------------------------------------
    1         -5.328058       17.556223        0.000000  
    2        -14.387630       -8.035288       -0.000000  
    3          0.474850       -4.674416        0.000000  
    4         19.240838       -4.846519       -0.000000  
 --------------------------------------------------------
 --------------------------------------------------------
 Final gradient
  Atom          X               Y               Z
 --------------------------------------------------------
    1         -5.328058       17.556223        0.000000  
    2        -14.387630       -8.035288       -0.000000  
    3          0.474850       -4.674416        0.000000  
    4         19.240838       -4.846519       -0.000000  
 --------------------------------------------------------
 Analytic gradient from two-electron contribution:   CPU 51.38 s  wall 16.48 s

 Total ccman2 time:   CPU 120.87 s  wall 36.71 s


 --------------------------------------------------------------
             Orbital Energies (a.u.) and Symmetries
 --------------------------------------------------------------

 Alpha MOs, Restricted
 -- Occupied --                  
-104.84  -80.05  -15.60  -10.57   -8.04   -8.03   -7.59   -5.48
  1 A'    2 A'    3 A'    4 A'    5 A'    6 A'    7 A'    8 A'                 
 -5.482  -8.033  -5.483  -1.197  -1.101  -0.798  -0.642  -0.531
  9 A'    1 A"    2 A"   10 A'   11 A'   12 A'   13 A'   14 A'                 
 -0.453  -0.434  -0.509  -0.438
 15 A'   16 A'    3 A"    4 A"                                                 
 -- Virtual --                   
  0.050   0.066   0.071   0.095   0.120   0.136   0.154   0.213
 17 A'   18 A'   19 A'   20 A'   21 A'   22 A'   23 A'   24 A'                 
  0.229   0.251   0.255   0.289   0.324   0.379   0.489   0.551
 25 A'   26 A'   27 A'   28 A'   29 A'   30 A'   31 A'   32 A'                 
  0.610   0.685   0.786   0.888   0.923   0.979   1.090   1.146
 33 A'   34 A'   35 A'   36 A'   37 A'   38 A'   39 A'   40 A'                 
  1.151   1.185   1.301   1.369   1.487   1.749   1.848   2.017
 41 A'   42 A'   43 A'   44 A'   45 A'   46 A'   47 A'   48 A'                 
  2.221   2.509   2.645   2.740   2.895   3.054   3.344   4.425
 49 A'   50 A'   51 A'   52 A'   53 A'   54 A'   55 A'   56 A'                 
  4.953   7.514  10.361  14.812  14.948  26.712  26.988  36.819
 57 A'   58 A'   59 A'   60 A'   61 A'   62 A'   63 A'   64 A'                 
166.132 219.216   0.020   0.083   0.149   0.225   0.388   0.606
 65 A'   66 A'    5 A"    6 A"    7 A"    8 A"    9 A"   10 A"                 
  0.828   0.887   1.034   1.142   1.191   1.570   1.787   2.397
 11 A"   12 A"   13 A"   14 A"   15 A"   16 A"   17 A"   18 A"                 
  2.615   2.670   4.264  14.709  26.680
 19 A"   20 A"   21 A"   22 A"   23 A"                                         

 Beta MOs, Restricted
 -- Occupied --                  
-104.84  -80.05  -15.60  -10.57   -8.04   -8.03   -7.59   -5.48
  1 A'    2 A'    3 A'    4 A'    5 A'    6 A'    7 A'    8 A'                 
 -5.482  -8.033  -5.483  -1.197  -1.101  -0.798  -0.642  -0.531
  9 A'    1 A"    2 A"   10 A'   11 A'   12 A'   13 A'   14 A'                 
 -0.453  -0.434  -0.509  -0.438
 15 A'   16 A'    3 A"    4 A"                                                 
 -- Virtual --                   
  0.050   0.066   0.071   0.095   0.120   0.136   0.154   0.213
 17 A'   18 A'   19 A'   20 A'   21 A'   22 A'   23 A'   24 A'                 
  0.229   0.251   0.255   0.289   0.324   0.379   0.489   0.551
 25 A'   26 A'   27 A'   28 A'   29 A'   30 A'   31 A'   32 A'                 
  0.610   0.685   0.786   0.888   0.923   0.979   1.090   1.146
 33 A'   34 A'   35 A'   36 A'   37 A'   38 A'   39 A'   40 A'                 
  1.151   1.185   1.301   1.369   1.487   1.749   1.848   2.017
 41 A'   42 A'   43 A'   44 A'   45 A'   46 A'   47 A'   48 A'                 
  2.221   2.509   2.645   2.740   2.895   3.054   3.344   4.425
 49 A'   50 A'   51 A'   52 A'   53 A'   54 A'   55 A'   56 A'                 
  4.953   7.514  10.361  14.812  14.948  26.712  26.988  36.819
 57 A'   58 A'   59 A'   60 A'   61 A'   62 A'   63 A'   64 A'                 
166.132 219.216   0.020   0.083   0.149   0.225   0.388   0.606
 65 A'   66 A'    5 A"    6 A"    7 A"    8 A"    9 A"   10 A"                 
  0.828   0.887   1.034   1.142   1.191   1.570   1.787   2.397
 11 A"   12 A"   13 A"   14 A"   15 A"   16 A"   17 A"   18 A"                 
  2.615   2.670   4.264  14.709  26.680
 19 A"   20 A"   21 A"   22 A"   23 A"                                         
 --------------------------------------------------------------

          Ground-State Mulliken Net Atomic Charges

     Atom                 Charge (a.u.)
  ----------------------------------------
      1 P                     0.359093
      2 N                    -0.405630
      3 H                     0.280455
      4 Cl                   -0.233918
  ----------------------------------------
  Sum of atomic charges =    -0.000000

 -----------------------------------------------------------------
                    Cartesian Multipole Moments
 -----------------------------------------------------------------
    Charge (ESU x 10^10)
                 0.0000
    Dipole Moment (Debye)
         X       0.4013      Y       0.1026      Z       0.0000
       Tot       0.4142
    Quadrupole Moments (Debye-Ang)
        XX     -38.2480     XY       0.8388     YY     -29.0114
        XZ       0.0000     YZ      -0.0000     ZZ     -31.2937
    Octopole Moments (Debye-Ang^2)
       XXX     -18.0154    XXY       0.2985    XYY       2.5962
       YYY       7.4415    XXZ       0.0000    XYZ      -0.0000
       YYZ       0.0000    XZZ      -1.5092    YZZ      -0.5093
       ZZZ       0.0000
    Hexadecapole Moments (Debye-Ang^3)
      XXXX    -349.9087   XXXY      -3.2276   XXYY     -61.5986
      XYYY      13.1035   YYYY     -79.9904   XXXZ       0.0000
      XXYZ      -0.0000   XYYZ       0.0000   YYYZ      -0.0000
      XXZZ     -61.5614   XYZZ       0.5980   YYZZ     -21.1344
      XZZZ       0.0000   YZZZ      -0.0000   ZZZZ     -38.9016
 -----------------------------------------------------------------
 DrvMan completing analytic gradient of the correlated energy
 Correlated dipole moment
            1
    1   0.1578842
    2   0.0403612
    3   0.0000000
 Energy read as -855.747870828
 Full Analytical Gradient: (in a.u., or Hartree/Bohr)
             1             2             3             4
    1   -0.00013178    0.00007104    0.00000794    0.00005280
    2    0.00000230    0.00002366    0.00002324   -0.00004919
    3   -0.00000000    0.00000000    0.00000000    0.00000000
 Gradient time:  CPU 0.70 s  wall 0.73 s
 Geometry Optimization Parameters
   NAtoms,    NIC,     NZ,  NCons,   NDum,   NFix, NCnnct, MaxDiis
        4      14       4       0       0       0       0       0

 Cartesian Hessian Update
 Hessian Updated using BFGS Update


** GEOMETRY OPTIMIZATION IN DELOCALIZED INTERNAL COORDINATES **
   Searching for a Minimum

   Optimization Cycle:   6

                       Coordinates (Angstroms)
     ATOM                X               Y               Z
      1  P         0.6643250043   -0.5729640072    0.0000000000
      2  N         1.6790222321    0.5837159747    0.0000000000
      3  H         1.4668315766    1.5765970731    0.0000000000
      4  Cl       -1.3077815723    0.1933358939    0.0000000000
   Point Group: cs    Number of degrees of freedom:     5


   Energy is   -855.747870828

 Hessian Updated using BFGS Update

  5 Hessian modes will be used to form the next step
  Hessian Eigenvalues:
     0.057047    0.129847    0.280442    0.449090    0.619140

 Minimum Search - Taking Simple RFO Step
 Searching for Lamda that Minimizes Along All modes
 Value Taken    Lamda =   0.00000000
 Step Taken.  Stepsize is  0.000785

                             Maximum     Tolerance    Cnvgd?
         Gradient           0.000115      0.000300     YES
         Displacement       0.000470      0.001200     YES
         Energy change     -0.000001      0.000001     YES


                       Distance Matrix (Angstroms)
             P (  1)   N (  2)   H (  3)
   N (  2)  1.538674
   H (  3)  2.294478  1.015302
   Cl(  4)  2.115755  3.012207  3.100305

 Final energy is   -855.74787082845046     


 ******************************
 **  OPTIMIZATION CONVERGED  **
 ******************************

                       Coordinates (Angstroms)
     ATOM                X               Y               Z
      1  P         0.6643250043   -0.5729640072    0.0000000000
      2  N         1.6790222321    0.5837159747    0.0000000000
      3  H         1.4668315766    1.5765970731    0.0000000000
      4  Cl       -1.3077815723    0.1933358939    0.0000000000

Z-matrix Print:
$molecule
0 1
P 
N  1 1.538674
H  2 1.015302 1 126.677822
Cl 1 2.115755 2 110.024256 3 -0.000000 0
$end


 --------------------------------------------------------------
             Orbital Energies (a.u.) and Symmetries
 --------------------------------------------------------------

 Alpha MOs, Restricted
 -- Occupied --                  
-104.84  -80.05  -15.60  -10.57   -8.04   -8.03   -7.59   -5.48
  1 A'    2 A'    3 A'    4 A'    5 A'    6 A'    7 A'    8 A'                 
 -5.482  -8.033  -5.483  -1.197  -1.101  -0.798  -0.642  -0.531
  9 A'    1 A"    2 A"   10 A'   11 A'   12 A'   13 A'   14 A'                 
 -0.453  -0.434  -0.509  -0.438
 15 A'   16 A'    3 A"    4 A"                                                 
 -- Virtual --                   
  0.050   0.066   0.071   0.095   0.120   0.136   0.154   0.213
 17 A'   18 A'   19 A'   20 A'   21 A'   22 A'   23 A'   24 A'                 
  0.229   0.251   0.255   0.289   0.324   0.379   0.489   0.551
 25 A'   26 A'   27 A'   28 A'   29 A'   30 A'   31 A'   32 A'                 
  0.610   0.685   0.786   0.888   0.923   0.979   1.090   1.146
 33 A'   34 A'   35 A'   36 A'   37 A'   38 A'   39 A'   40 A'                 
  1.151   1.185   1.301   1.369   1.487   1.749   1.848   2.017
 41 A'   42 A'   43 A'   44 A'   45 A'   46 A'   47 A'   48 A'                 
  2.221   2.509   2.645   2.740   2.895   3.054   3.344   4.425
 49 A'   50 A'   51 A'   52 A'   53 A'   54 A'   55 A'   56 A'                 
  4.953   7.514  10.361  14.812  14.948  26.712  26.988  36.819
 57 A'   58 A'   59 A'   60 A'   61 A'   62 A'   63 A'   64 A'                 
166.132 219.216   0.020   0.083   0.149   0.225   0.388   0.606
 65 A'   66 A'    5 A"    6 A"    7 A"    8 A"    9 A"   10 A"                 
  0.828   0.887   1.034   1.142   1.191   1.570   1.787   2.397
 11 A"   12 A"   13 A"   14 A"   15 A"   16 A"   17 A"   18 A"                 
  2.615   2.670   4.264  14.709  26.680
 19 A"   20 A"   21 A"   22 A"   23 A"                                         

 Beta MOs, Restricted
 -- Occupied --                  
-104.84  -80.05  -15.60  -10.57   -8.04   -8.03   -7.59   -5.48
  1 A'    2 A'    3 A'    4 A'    5 A'    6 A'    7 A'    8 A'                 
 -5.482  -8.033  -5.483  -1.197  -1.101  -0.798  -0.642  -0.531
  9 A'    1 A"    2 A"   10 A'   11 A'   12 A'   13 A'   14 A'                 
 -0.453  -0.434  -0.509  -0.438
 15 A'   16 A'    3 A"    4 A"                                                 
 -- Virtual --                   
  0.050   0.066   0.071   0.095   0.120   0.136   0.154   0.213
 17 A'   18 A'   19 A'   20 A'   21 A'   22 A'   23 A'   24 A'                 
  0.229   0.251   0.255   0.289   0.324   0.379   0.489   0.551
 25 A'   26 A'   27 A'   28 A'   29 A'   30 A'   31 A'   32 A'                 
  0.610   0.685   0.786   0.888   0.923   0.979   1.090   1.146
 33 A'   34 A'   35 A'   36 A'   37 A'   38 A'   39 A'   40 A'                 
  1.151   1.185   1.301   1.369   1.487   1.749   1.848   2.017
 41 A'   42 A'   43 A'   44 A'   45 A'   46 A'   47 A'   48 A'                 
  2.221   2.509   2.645   2.740   2.895   3.054   3.344   4.425
 49 A'   50 A'   51 A'   52 A'   53 A'   54 A'   55 A'   56 A'                 
  4.953   7.514  10.361  14.812  14.948  26.712  26.988  36.819
 57 A'   58 A'   59 A'   60 A'   61 A'   62 A'   63 A'   64 A'                 
166.132 219.216   0.020   0.083   0.149   0.225   0.388   0.606
 65 A'   66 A'    5 A"    6 A"    7 A"    8 A"    9 A"   10 A"                 
  0.828   0.887   1.034   1.142   1.191   1.570   1.787   2.397
 11 A"   12 A"   13 A"   14 A"   15 A"   16 A"   17 A"   18 A"                 
  2.615   2.670   4.264  14.709  26.680
 19 A"   20 A"   21 A"   22 A"   23 A"                                         
 --------------------------------------------------------------

          Ground-State Mulliken Net Atomic Charges

     Atom                 Charge (a.u.)
  ----------------------------------------
      1 P                     0.359093
      2 N                    -0.405630
      3 H                     0.280455
      4 Cl                   -0.233918
  ----------------------------------------
  Sum of atomic charges =    -0.000000

 -----------------------------------------------------------------
                    Cartesian Multipole Moments
 -----------------------------------------------------------------
    Charge (ESU x 10^10)
                 0.0000
    Dipole Moment (Debye)
         X       0.4013      Y       0.1026      Z       0.0000
       Tot       0.4142
    Quadrupole Moments (Debye-Ang)
        XX     -38.2480     XY       0.8388     YY     -29.0114
        XZ       0.0000     YZ      -0.0000     ZZ     -31.2937
    Octopole Moments (Debye-Ang^2)
       XXX     -18.0154    XXY       0.2985    XYY       2.5962
       YYY       7.4415    XXZ       0.0000    XYZ      -0.0000
       YYZ       0.0000    XZZ      -1.5092    YZZ      -0.5093
       ZZZ       0.0000
    Hexadecapole Moments (Debye-Ang^3)
      XXXX    -349.9087   XXXY      -3.2276   XXYY     -61.5986
      XYYY      13.1035   YYYY     -79.9904   XXXZ       0.0000
      XXYZ      -0.0000   XYYZ       0.0000   YYYZ      -0.0000
      XXZZ     -61.5614   XYZZ       0.5980   YYZZ     -21.1344
      XZZZ       0.0000   YZZZ      -0.0000   ZZZZ     -38.9016
 -----------------------------------------------------------------
Archival summary:
1\1\garfield\OPT\ProcedureUnspecified\BasisUnspecified\l1111\taweetha\ThuNov2904:12:512018ThuNov2904:12:512018\0\\#,OPT,ProcedureUnspecified,BasisUnspecified,\\0,1\P\N,1,1.53867\H,2,1.0153,1,126.678\Cl,1,2.11576,2,110.024,3,-0,0\\HF=-855.294071\\@

 Total job time:  270.72s(wall), 782.70s(cpu) 
 Thu Nov 29 04:12:51 2018

        *************************************************************
        *                                                           *
        *  Thank you very much for using Q-Chem.  Have a nice day.  *
        *                                                           *
        *************************************************************
