# Supplementary material for: Geometric and energetic data from ab initio calculations of haloethene, haloimine, halomethylenephosphine, haloiminophosphine, halodiazene, halodiphosphene and halocyclopropane
Source: Data Brief. 2019 Nov 2;27:104738. doi: 10.1016/j.dib.2019.104738 (PMC6861602; doi:10.1016/j.dib.2019.104738)
Supplement: Multimedia component 7 [file mmc7.zip › NP/CCSD/HENPEBr.out]

Q-Chem Developer Version!
                  Welcome to Q-Chem
     A Quantum Leap Into The Future Of Chemistry


 Q-Chem 5.1, Q-Chem, Inc., Pleasanton, CA (2018)

 Yihan Shao,  Zhengting Gan,  E. Epifanovsky,  A. T. B. Gilbert,  M. Wormit,  
 J. Kussmann,  A. W. Lange,  A. Behn,  Jia Deng,  Xintian Feng,  D. Ghosh,  
 M. Goldey,  P. R. Horn,  L. D. Jacobson,  I. Kaliman,  T. Kus,  A. Landau,  
 Jie Liu,  E. I. Proynov,  R. M. Richard,  R. P. Steele,  E. J. Sundstrom,  
 H. L. Woodcock III,  P. M. Zimmerman,  D. Zuev,  B. Albrecht,  E. Alguire,  
 S. A. Baeppler,  D. Barton,  Z. Benda,  Y. A. Bernard,  E. J. Berquist,  
 K. B. Bravaya,  H. Burton,  D. Casanova,  Chun-Min Chang,  Yunqing Chen,  
 A. Chien,  K. D. Closser,  M. P. Coons,  S. Coriani,  S. Dasgupta,  
 A. L. Dempwolff,  M. Diedenhofen,  Hainam Do,  R. G. Edgar,  Po-Tung Fang,  
 S. Faraji,  S. Fatehi,  Qingguo Feng,  K. D. Fenk,  J. Fosso-Tande,  
 Qinghui Ge,  A. Ghysels,  G. Gidofalvi,  J. Gomes,  J. Gonthier,  A. Gunina,  
 D. Hait,  M. W. D. Hanson-Heine,  P. H. P. Harbach,  A. W. Hauser,  
 J. E. Herr,  E. G. Hohenstein,  Z. C. Holden,  Kerwin Hui,  B. C. Huynh,  
 T.-C. Jagau,  Hyunjun Ji,  B. Kaduk,  K. Khistyaev,  Jaehoon Kim,  
 P. Klunzinger,  K. Koh,  D. Kosenkov,  L. Koulias,  T. Kowalczyk,  
 C. M. Krauter,  A. Kunitsa,  Ka Un Lao,  A. Laurent,  K. V. Lawler,  
 Joonho Lee,  D. Lefrancois,  S. Lehtola,  D. S. Levine,  Yi-Pei Li,  
 You-Sheng Lin,  Fenglai Liu,  E. Livshits,  A. Luenser,  P. Manohar,  
 E. Mansoor,  S. F. Manzer,  Shan-Ping Mao,  Yuezhi Mao,  N. Mardirossian,  
 A. V. Marenich,  T. Markovich,  L. A. Martinez-Martinez,  S. A. Maurer,  
 N. J. Mayhall,  S. C. McKenzie,  J.-M. Mewes,  A. F. Morrison,  
 J. W. Mullinax,  K. Nanda,  T. S. Nguyen-Beck,  R. Olivares-Amaya,  
 J. A. Parkhill,  T. M. Perrine,  F. Plasser,  P. Pokhilko,  S. Prager,  
 A. Prociuk,  E. Ramos,  D. R. Rehn,  F. Rob,  M. Schneider,  N. Sergueev,  
 S. M. Sharada,  S. Sharma,  D. W. Small,  T. Stauch,  T. Stein,  
 Yu-Chuan Su,  A. J. W. Thom,  A. Tkatchenko,  T. Tsuchimochi,  N. M. Tubman,  
 L. Vogt,  M. L. Vidal,  O. Vydrov,  M. A. Watson,  J. Wenzel,  
 M. de Wergifosse,  T. A. Wesolowski,  A. White,  J. Witte,  A. Yamada,  
 Jun Yang,  K. Yao,  S. Yeganeh,  S. R. Yost,  Zhi-Qiang You,  A. Zech,  
 Igor Ying Zhang,  Xing Zhang,  Yan Zhao,  Ying Zhu,  B. R. Brooks,  
 G. K. L. Chan,  C. J. Cramer,  M. S. Gordon,  W. J. Hehre,  A. Klamt,  
 M. W. Schmidt,  C. D. Sherrill,  D. G. Truhlar,  A. Aspuru-Guzik,  R. Baer,  
 A. T. Bell,  N. A. Besley,  Jeng-Da Chai,  A. E. DePrince, III,  
 R. A. DiStasio Jr.,  A. Dreuw,  B. D. Dunietz,  T. R. Furlani,  
 Chao-Ping Hsu,  Yousung Jung,  Jing Kong,  D. S. Lambrecht,  WanZhen Liang,  
 C. Ochsenfeld,  V. A. Rassolov,  L. V. Slipchenko,  J. E. Subotnik,  
 T. Van Voorhis,  J. M. Herbert,  A. I. Krylov,  P. M. W. Gill,  M. Head-Gordon

 Contributors to earlier versions of Q-Chem not listed above: 
 R. D. Adamson,  B. Austin,  J. Baker,  G. J. O. Beran,  K. Brandhorst,  
 S. T. Brown,  E. F. C. Byrd,  A. K. Chakraborty,  C.-L. Cheng,  
 Siu Hung Chien,  D. M. Chipman,  D. L. Crittenden,  H. Dachsel,  
 R. J. Doerksen,  A. D. Dutoi,  L. Fusti-Molnar,  W. A. Goddard III,  
 A. Golubeva-Zadorozhnaya,  S. R. Gwaltney,  G. Hawkins,  A. Heyden,  
 S. Hirata,  G. Kedziora,  F. J. Keil,  C. Kelley,  Jihan Kim,  R. A. King,  
 R. Z. Khaliullin,  P. P. Korambath,  W. Kurlancheek,  A. M. Lee,  M. S. Lee,  
 S. V. Levchenko,  Ching Yeh Lin,  D. Liotard,  R. C. Lochan,  I. Lotan,  
 P. E. Maslen,  N. Nair,  D. P. O'Neill,  D. Neuhauser,  E. Neuscamman,  
 C. M. Oana,  R. Olson,  B. Peters,  R. Peverati,  P. A. Pieniazek,  
 Y. M. Rhee,  J. Ritchie,  M. A. Rohrdanz,  E. Rosta,  N. J. Russ,  
 H. F. Schaefer III,  N. E. Schultz,  N. Shenvi,  A. C. Simmonett,  A. Sodt,  
 D. Stuck,  K. S. Thanthiriwatte,  V. Vanovschi,  Tao Wang,  A. Warshel,  
 C. F. Williams,  Q. Wu,  X. Xu,  W. Zhang

 Please cite Q-Chem as follows:
 Y. Shao et al., Mol. Phys. 113, 184-215 (2015)
 DOI: 10.1080/00268976.2014.952696

 Q-Chem 5.1.2 for Intel X86 EM64T Linux

 Parts of Q-Chem use Armadillo 8.300.2 (Tropical Shenanigans).
 http://arma.sourceforge.net/

 Q-Chem begins on Thu Nov 29 03:47:51 2018  

Host: 
0

     Scratch files written to /scratch/taweetham/qchem8432//
Input Ideriv = 1
Curr. Ideriv = -1
Max.  Ideriv = 1

Checking the input file for inconsistencies... 	...done.

--------------------------------------------------------------
User input:
--------------------------------------------------------------
H=Br_E.out
$molecule
0 1
Br
P  1 2.282947
N  2 1.554951 1 104.442009
H  3 1.020010 2 115.901339 1 -180.000000 0
$end

$rem
   JOB_TYPE	OPTIMIZATION
   BASIS	6-311++G**
   METHOD	ccsd
   MEM_TOTAL	31000
   N_FROZEN_CORE      FC
$end


--------------------------------------------------------------
 ----------------------------------------------------------------
             Standard Nuclear Orientation (Angstroms)
    I     Atom           X                Y                Z
 ----------------------------------------------------------------
    1      Br      0.9960441828    -0.0716806599    -0.0000000000
    2      P      -1.1948542354     0.5700444572     0.0000000000
    3      N      -1.9902999429    -0.7660463850     0.0000000000
    4      H      -3.0066332658    -0.6795190659    -0.0000000000
 ----------------------------------------------------------------
 Molecular Point Group                 Cs    NOp =  2
 Largest Abelian Subgroup              Cs    NOp =  2
 Nuclear Repulsion Energy =   211.5247162194 hartrees
 There are       29 alpha and       29 beta electrons
 Requested basis set is 6-311++G(d,p)
 There are 43 shells and 107 basis functions
 Total memory of 31000MB is distributed as follows: 
   QALLOC including MEM_STATIC uses 192MB
   MEM_STATIC is set to 192MB
   CCMAN JOB total memory use is  30808MB
 Warning: actual memory use might exceed 31000MB

 Total QAlloc Memory Limit    192 MB
 Mega-Array Size       188 MB
 MEM_STATIC part       192 MB
 A cutoff of  1.0D-14 yielded    868 shell pairs
 There are      5600 function pairs (      6158 Cartesian)

 -------------------------------------------------------
 OpenMP Integral Computing Module                       
 Release: version 1.0, May 2013, Q-Chem Inc. Pittsburgh 
 -------------------------------------------------------
 Integral Job Info:
 Integral job number is                      11
 Integral operator is                         1
 short-range coefficients                     0
 long-range coefficients              100000000
 Omega coefficients                           0
 if combine SR and LR in K                    0
 Integral screening is                        0
 Integral computing path is                   2
 max size of driver memory is            800000
 size of driver memory is                593474
 size of scratch memory is             29623520
 max col of scratch BK array               1296
 max len of scratch array in speh3          155
 max len of scratch index in speh4           18
 max int batch size is                      520
 min int batch size is                       52
 fixed nKL is                                45
 max L of basis functions is                  2
 order of int derivative is                   0
 number of shells is                         43
 number of basis is                         112
 number of cartesian basis is               112
 number of contracted shell pairs           868
 number of primitive shell pairs           2365
 maxK2 (contraction) of shell pair           36
 max number of K2 of shell pair               1
 max number of CS2 of shell pair            105
 max number of PS2 of shell pair            186
 mem total for path MDJ                  515894
 -------------------------------------------------------
 Smallest overlap matrix eigenvalue = 1.61E-03

 Scale SEOQF with 1.000000e-01/1.000000e-01/1.000000e-01

 Standard Electronic Orientation quadrupole field applied
 Nucleus-field energy     =     0.0000000040 hartrees
 Guess from superposition of atomic densities
 Warning:  Energy on first SCF cycle will be non-variational
 SAD guess density has 58.000000 electrons

 -----------------------------------------------------------------------
  General SCF calculation program by
  Eric Jon Sundstrom, Paul Horn, Yuezhi Mao, Dmitri Zuev, Alec White,
  David Stuck, Shaama M.S., Shane Yost, Joonho Lee, David Small,
  Daniel Levine, Susi Lehtola, Hugh Burton, Evgeny Epifanovsky
 -----------------------------------------------------------------------
 Hartree-Fock
 using 4 threads for integral computing
 -------------------------------------------------------
 OpenMP Integral computing Module                
 Release: version 2.0, May 2017, Q-Chem Inc. Pleasanton 
 -------------------------------------------------------
 A restricted SCF calculation will be
 performed using DIIS
 SCF converges when DIIS error is below 1.0e-08
 ---------------------------------------
  Cycle       Energy         DIIS error
 ---------------------------------------
    1   -2968.3805795660      4.78e-02  
    2   -2968.0883553233      5.95e-03  
    3   -2968.1224581741      4.46e-03  
    4   -2968.1485425347      7.18e-04  
    5   -2968.1499705452      3.23e-04  
    6   -2968.1503727916      1.41e-04  
    7   -2968.1504891978      7.93e-05  
    8   -2968.1505277230      3.03e-05  
    9   -2968.1505337934      8.72e-06  
   10   -2968.1505343051      2.68e-06  
   11   -2968.1505343529      8.10e-07  
   12   -2968.1505343562      1.65e-07  
   13   -2968.1505343564      3.31e-08  
   14   -2968.1505343563      9.26e-09  Convergence criterion met
 ---------------------------------------
 SCF time:   CPU 6.65s  wall 2.00s 
 SCF   energy in the final basis set =    -2968.1505343563
 Total energy in the final basis set =    -2968.1505343563


 ------------------------------------------------------------------------------

   CCMAN2: suite of methods based on coupled cluster
           and equation of motion theories.

   Components:
   * libvmm-1.3-trunk
     by Evgeny Epifanovsky, Ilya Kaliman.
   * libtensor-2.5-trunk
     by Evgeny Epifanovsky, Michael Wormit, Dmitry Zuev, Sam Manzer, 
        Ilya Kaliman.
   * libcc-2.5-trunk
     by Evgeny Epifanovsky, Arik Landau, Tomasz Kus, Kirill Khistyaev, 
        Dmitry Zuev, Prashant Manohar, Xintian Feng, Anna Krylov, 
        Matthew Goldey, Alec White, Thomas Jagau, Kaushik Nanda, 
        Anastasia Gunina, Alexander Kunitsa, Joonho Lee.

   CCMAN original authors:
   Anna I. Krylov, C. David Sherrill, Steven R. Gwaltney,
   Edward F. C. Byrd (2000)
   Sergey V. Levchenko, Lyudmila V. Slipchenko, Tao Wang,
   Ana-Maria C. Cristian (2003)
   Piotr A. Pieniazek, C. Melania Oana, Evgeny Epifanovsky (2007)
   Prashant Manohar (2009)

 ------------------------------------------------------------------------------


 Allocating and initializing 30808MB of RAM...
 Calculation will run on 4 cores.


 Alpha MOs, Restricted
 -- Occupied --                  
-490.02  -80.05  -65.16  -58.52  -58.52  -58.52  -15.60   -9.84
  1 A'    2 A'    3 A'    4 A'    1 A"    5 A'    6 A'    7 A'                 
 -7.590  -7.451  -7.444  -7.444  -5.482  -5.481  -5.481  -3.190
  8 A'    9 A'    2 A"   10 A'   11 A'    3 A"   12 A'   13 A'                 
 -3.187  -3.186  -3.179  -3.179  -1.192  -1.017  -0.779  -0.608
  4 A"   14 A'    5 A"   15 A'   16 A'   17 A'   18 A'   19 A'                 
 -0.540  -0.481  -0.425  -0.410  -0.396
 20 A'    6 A"   21 A'    7 A"   22 A'                                         
 -- Virtual --                   
  0.016   0.039   0.059   0.070   0.083   0.094   0.107   0.127
  8 A"   23 A'   24 A'   25 A'    9 A"   26 A'   27 A'   28 A'                 
  0.130   0.132   0.190   0.215   0.224   0.227   0.258   0.296
 10 A"   29 A'   30 A'   31 A'   32 A'   11 A"   33 A'   34 A'                 
  0.310   0.374   0.390   0.490   0.540   0.578   0.592   0.652
 35 A'   36 A'   12 A"   37 A'   38 A'   13 A"   39 A'   40 A'                 
  0.687   0.754   0.782   0.790   0.812   0.836   0.851   0.891
 14 A"   41 A'   15 A"   42 A'   43 A'   44 A'   45 A'   16 A"                 
  0.949   0.988   1.016   1.043   1.110   1.271   1.316   1.367
 46 A'   17 A"   47 A'   18 A"   48 A'   49 A'   50 A'   51 A'                 
  1.549   1.701   1.780   1.850   1.962   2.196   2.311   2.333
 19 A"   52 A'   20 A"   53 A'   54 A'   55 A'   21 A"   56 A'                 
  2.416   2.429   2.621   2.651   2.891   3.004   3.333   4.263
 57 A'   22 A"   58 A'   23 A"   59 A'   60 A'   61 A'   24 A"                 
  4.447   4.550   4.557   4.564   4.592   4.762   4.918   7.195
 62 A'   25 A"   63 A'   26 A"   64 A'   65 A'   66 A'   67 A'                 
  7.512   8.220   8.231   8.296  14.712  14.816  14.931  36.810
 68 A'   27 A"   69 A'   70 A'   28 A"   71 A'   72 A'   73 A'                 
 49.473 166.131 293.906 293.915 293.9921028.411
 74 A'   75 A'   29 A"   76 A'   77 A'   78 A'                                 

 Beta MOs, Restricted
 -- Occupied --                  
-490.02  -80.05  -65.16  -58.52  -58.52  -58.52  -15.60   -9.84
  1 A'    2 A'    3 A'    4 A'    1 A"    5 A'    6 A'    7 A'                 
 -7.590  -7.451  -7.444  -7.444  -5.482  -5.481  -5.481  -3.190
  8 A'    9 A'    2 A"   10 A'   11 A'    3 A"   12 A'   13 A'                 
 -3.187  -3.186  -3.179  -3.179  -1.192  -1.017  -0.779  -0.608
  4 A"   14 A'    5 A"   15 A'   16 A'   17 A'   18 A'   19 A'                 
 -0.540  -0.481  -0.425  -0.410  -0.396
 20 A'    6 A"   21 A'    7 A"   22 A'                                         
 -- Virtual --                   
  0.016   0.039   0.059   0.070   0.083   0.094   0.107   0.127
  8 A"   23 A'   24 A'   25 A'    9 A"   26 A'   27 A'   28 A'                 
  0.130   0.132   0.190   0.215   0.224   0.227   0.258   0.296
 10 A"   29 A'   30 A'   31 A'   32 A'   11 A"   33 A'   34 A'                 
  0.310   0.374   0.390   0.490   0.540   0.578   0.592   0.652
 35 A'   36 A'   12 A"   37 A'   38 A'   13 A"   39 A'   40 A'                 
  0.687   0.754   0.782   0.790   0.812   0.836   0.851   0.891
 14 A"   41 A'   15 A"   42 A'   43 A'   44 A'   45 A'   16 A"                 
  0.949   0.988   1.016   1.043   1.110   1.271   1.316   1.367
 46 A'   17 A"   47 A'   18 A"   48 A'   49 A'   50 A'   51 A'                 
  1.549   1.701   1.780   1.850   1.962   2.196   2.311   2.333
 19 A"   52 A'   20 A"   53 A'   54 A'   55 A'   21 A"   56 A'                 
  2.416   2.429   2.621   2.651   2.891   3.004   3.333   4.263
 57 A'   22 A"   58 A'   23 A"   59 A'   60 A'   61 A'   24 A"                 
  4.447   4.550   4.557   4.564   4.592   4.762   4.918   7.195
 62 A'   25 A"   63 A'   26 A"   64 A'   65 A'   66 A'   67 A'                 
  7.512   8.220   8.231   8.296  14.712  14.816  14.931  36.810
 68 A'   27 A"   69 A'   70 A'   28 A"   71 A'   72 A'   73 A'                 
 49.473 166.131 293.906 293.915 293.9921028.411
 74 A'   75 A'   29 A"   76 A'   77 A'   78 A'                                 

 Occupation and symmetry of molecular orbitals

 Point group: Cs (2 irreducible representations).

                           A'   A"    All 
 ------------------------------------------
 All molecular orbitals:
  - Alpha                  78   29    107 
  - Beta                   78   29    107 
 ------------------------------------------
 Alpha orbitals:
  - Frozen occupied        12   3     15  
  - Active occupied        10   4     14  
  - Active virtual         56   22    78  
  - Frozen virtual         0    0     0   
 ------------------------------------------
 Beta orbitals:
  - Frozen occupied        12   3     15  
  - Active occupied        10   4     14  
  - Active virtual         56   22    78  
  - Frozen virtual         0    0     0   
 ------------------------------------------

 Import integrals:   CPU 0.00 s  wall 0.00 s

 Import integrals:   CPU 15.46 s  wall 4.29 s

 MP2 amplitudes:   CPU 0.09 s  wall 0.08 s

Running a double precision version
           CCSD T amplitudes will be solved using DIIS.

           Start     Size      MaxIter   EConv     TConv     
           3         7         100       1.00e-07  1.00e-05  
 ------------------------------------------------------------------------------
           Energy (a.u.)   Ediff      Tdiff       Comment
 ------------------------------------------------------------------------------
         -2968.72318343                           
     1   -2968.71158503   1.16e-02   7.10e-01     
     2   -2968.72948573   1.79e-02   9.27e-02     
     3   -2968.72921653   2.69e-04   4.00e-02     
     4   -2968.73096933   1.75e-03   1.23e-02     Switched to DIIS steps.
     5   -2968.73164456   6.75e-04   1.06e-02     
     6   -2968.73166778   2.32e-05   2.08e-03     
     7   -2968.73167576   7.98e-06   1.06e-03     
     8   -2968.73168315   7.39e-06   4.14e-04     
     9   -2968.73168322   6.37e-08   1.84e-04     
    10   -2968.73168343   2.07e-07   5.54e-05     
    11   -2968.73168348   5.52e-08   2.45e-05     
    12   -2968.73168344   3.84e-08   8.42e-06     
 ------------------------------------------------------------------------------
         -2968.73168344                           CCSD T converged.

End of double precision
 SCF energy                 = -2968.15053436
 MP2 energy                 = -2968.72318343
 CCSD correlation energy     =    -0.58114909
 CCSD total energy           = -2968.73168344

 CCSD  T1^2 = 0.0111  T2^2 = 0.2166  Leading amplitudes:

 Amplitude    Orbitals with energies
 -0.0253       6 (A") A                  ->    8 (A") A                   
              -0.4814                          0.0163                     
 -0.0253       6 (A") B                  ->    8 (A") B                   
              -0.4814                          0.0163                     
 -0.0199       20 (A') A                 ->    24 (A') A                  
              -0.5402                          0.0585                     
 -0.0199       20 (A') B                 ->    24 (A') B                  
              -0.5402                          0.0585                     

 Amplitude    Orbitals with energies
 -0.0774       6 (A") A      6 (A") B    ->    8 (A") A      8 (A") B     
              -0.4814       -0.4814            0.0163        0.0163       
  0.0774       6 (A") A      6 (A") B    ->    8 (A") B      8 (A") A     
              -0.4814       -0.4814            0.0163        0.0163       
  0.0774       6 (A") B      6 (A") A    ->    8 (A") A      8 (A") B     
              -0.4814       -0.4814            0.0163        0.0163       
 -0.0774       6 (A") B      6 (A") A    ->    8 (A") B      8 (A") A     
              -0.4814       -0.4814            0.0163        0.0163       

 Computing CCSD intemediates for later calculations in double precision
 Finished.

Running a double precision version
           CCSD Lambda amplitudes will be solved using DIIS.
           Start     Size      MaxIter   EConv     LConv     
           3         7         100       1.00e-07  1.00e-05  
 ------------------------------------------------------------------------------
            Enorm      Ldiff       Comment
 ------------------------------------------------------------------------------
     1     4.82e-02   3.50e-02     
     2     1.37e-02   5.87e-03     
     3     5.57e-03   1.50e-03     
     4     3.43e-03   1.22e-03     Switched to DIIS steps.
     5     1.08e-03   6.36e-04     
     6     5.15e-04   1.58e-04     
     7     1.96e-04   4.68e-05     
     8     8.15e-05   1.43e-06     
     9     2.69e-05   2.86e-06     
    10     1.15e-05   5.73e-07     
    11     4.04e-06   1.86e-07     
    12     1.75e-06   4.46e-08     
    13     6.61e-07   1.29e-07     
    14     2.63e-07   2.63e-08     
    15     1.44e-07   2.74e-08     
    16     6.55e-08   1.17e-08     
 ------------------------------------------------------------------------------
                                   CCSD Lambda converged.

 Computing density matrices in double precision...
           Orbital response amplitudes will be solved using DIIS.
           Start     Size      MaxIter   EConv     LConv     
           3         7         100       1.00e-06  1.00e-06  
 ------------------------------------------------------------------------------
            Enorm      Ldiff       Comment
 ------------------------------------------------------------------------------
     1     1.05e-01   4.51e-03     
     2     1.09e-01   4.08e-03     
     3     1.29e-01   2.16e-02     
     4     8.96e-03   5.48e-02     Switched to DIIS steps.
     5     1.97e-03   2.96e-04     
     6     1.54e-03   3.11e-04     
     7     6.13e-04   3.99e-04     
     8     1.46e-04   3.37e-05     
     9     2.39e-05   2.08e-05     
    10     6.74e-06   1.88e-06     
    11     2.00e-06   6.58e-07     
    12     3.44e-07   2.79e-07     
 ------------------------------------------------------------------------------
                                   Orbital response converged.

 Computing density matrices... Done.
 CCSD calculation:   CPU 165.11 s  wall 44.41 s

 Transferring MO TPDM to AO TPDM
 Transferring g2_o1o1o1o1
 Transferring g2_o1o1o1v1
 Transferring g2_o1o1v1v1
 Transferring g2_o1v1o1v1
 Transferring g2_o1v1v1v1
 Transferring g2_v1v1v1v1
 Adding separable TPDM
 Computing TPDM gradient
 --------------------------------------------------------
 2e gradient
  Atom          X               Y               Z
 --------------------------------------------------------
    1        -35.377926        6.155957        0.000000  
    2         19.983116      -21.744883        0.000000  
    3          9.953354       15.195621       -0.000000  
    4          5.441455        0.393305       -0.000000  
 --------------------------------------------------------
 --------------------------------------------------------
 Final gradient
  Atom          X               Y               Z
 --------------------------------------------------------
    1        -35.377926        6.155957        0.000000  
    2         19.983116      -21.744883        0.000000  
    3          9.953354       15.195621       -0.000000  
    4          5.441455        0.393305       -0.000000  
 --------------------------------------------------------
 Analytic gradient from two-electron contribution:   CPU 105.30 s  wall 37.84 s

 Total ccman2 time:   CPU 288.20 s  wall 87.42 s


 --------------------------------------------------------------
             Orbital Energies (a.u.) and Symmetries
 --------------------------------------------------------------

 Alpha MOs, Restricted
 -- Occupied --                  
-490.02  -80.05  -65.16  -58.52  -58.52  -15.60   -9.84   -7.59
  1 A'    2 A'    3 A'    4 A'    5 A'    6 A'    7 A'    8 A'                 
 -7.451  -7.444  -5.482  -5.481 -58.517  -7.444  -5.481  -3.190
  9 A'   10 A'   11 A'   12 A'    1 A"    2 A"    3 A"   13 A'                 
 -3.186  -3.179  -1.192  -1.017  -0.779  -0.608  -0.540  -0.425
 14 A'   15 A'   16 A'   17 A'   18 A'   19 A'   20 A'   21 A'                 
 -0.396  -3.187  -3.179  -0.481  -0.410
 22 A'    4 A"    5 A"    6 A"    7 A"                                         
 -- Virtual --                   
  0.039   0.059   0.070   0.094   0.107   0.127   0.132   0.190
 23 A'   24 A'   25 A'   26 A'   27 A'   28 A'   29 A'   30 A'                 
  0.215   0.224   0.258   0.296   0.310   0.374   0.490   0.540
 31 A'   32 A'   33 A'   34 A'   35 A'   36 A'   37 A'   38 A'                 
  0.592   0.652   0.754   0.790   0.812   0.836   0.851   0.949
 39 A'   40 A'   41 A'   42 A'   43 A'   44 A'   45 A'   46 A'                 
  1.016   1.110   1.271   1.316   1.367   1.701   1.850   1.962
 47 A'   48 A'   49 A'   50 A'   51 A'   52 A'   53 A'   54 A'                 
  2.196   2.333   2.416   2.621   2.891   3.004   3.333   4.447
 55 A'   56 A'   57 A'   58 A'   59 A'   60 A'   61 A'   62 A'                 
  4.557   4.592   4.762   4.918   7.195   7.512   8.231   8.296
 63 A'   64 A'   65 A'   66 A'   67 A'   68 A'   69 A'   70 A'                 
 14.816  14.931  36.810  49.473 166.131 293.915 293.9921028.411
 71 A'   72 A'   73 A'   74 A'   75 A'   76 A'   77 A'   78 A'                 
  0.016   0.083   0.130   0.227   0.390   0.578   0.687   0.782
  8 A"    9 A"   10 A"   11 A"   12 A"   13 A"   14 A"   15 A"                 
  0.891   0.988   1.043   1.549   1.780   2.311   2.429   2.651
 16 A"   17 A"   18 A"   19 A"   20 A"   21 A"   22 A"   23 A"                 
  4.263   4.550   4.564   8.220  14.712 293.906
 24 A"   25 A"   26 A"   27 A"   28 A"   29 A"                                 

 Beta MOs, Restricted
 -- Occupied --                  
-490.02  -80.05  -65.16  -58.52  -58.52  -15.60   -9.84   -7.59
  1 A'    2 A'    3 A'    4 A'    5 A'    6 A'    7 A'    8 A'                 
 -7.451  -7.444  -5.482  -5.481 -58.517  -7.444  -5.481  -3.190
  9 A'   10 A'   11 A'   12 A'    1 A"    2 A"    3 A"   13 A'                 
 -3.186  -3.179  -1.192  -1.017  -0.779  -0.608  -0.540  -0.425
 14 A'   15 A'   16 A'   17 A'   18 A'   19 A'   20 A'   21 A'                 
 -0.396  -3.187  -3.179  -0.481  -0.410
 22 A'    4 A"    5 A"    6 A"    7 A"                                         
 -- Virtual --                   
  0.039   0.059   0.070   0.094   0.107   0.127   0.132   0.190
 23 A'   24 A'   25 A'   26 A'   27 A'   28 A'   29 A'   30 A'                 
  0.215   0.224   0.258   0.296   0.310   0.374   0.490   0.540
 31 A'   32 A'   33 A'   34 A'   35 A'   36 A'   37 A'   38 A'                 
  0.592   0.652   0.754   0.790   0.812   0.836   0.851   0.949
 39 A'   40 A'   41 A'   42 A'   43 A'   44 A'   45 A'   46 A'                 
  1.016   1.110   1.271   1.316   1.367   1.701   1.850   1.962
 47 A'   48 A'   49 A'   50 A'   51 A'   52 A'   53 A'   54 A'                 
  2.196   2.333   2.416   2.621   2.891   3.004   3.333   4.447
 55 A'   56 A'   57 A'   58 A'   59 A'   60 A'   61 A'   62 A'                 
  4.557   4.592   4.762   4.918   7.195   7.512   8.231   8.296
 63 A'   64 A'   65 A'   66 A'   67 A'   68 A'   69 A'   70 A'                 
 14.816  14.931  36.810  49.473 166.131 293.915 293.9921028.411
 71 A'   72 A'   73 A'   74 A'   75 A'   76 A'   77 A'   78 A'                 
  0.016   0.083   0.130   0.227   0.390   0.578   0.687   0.782
  8 A"    9 A"   10 A"   11 A"   12 A"   13 A"   14 A"   15 A"                 
  0.891   0.988   1.043   1.549   1.780   2.311   2.429   2.651
 16 A"   17 A"   18 A"   19 A"   20 A"   21 A"   22 A"   23 A"                 
  4.263   4.550   4.564   8.220  14.712 293.906
 24 A"   25 A"   26 A"   27 A"   28 A"   29 A"                                 
 --------------------------------------------------------------

          Ground-State Mulliken Net Atomic Charges

     Atom                 Charge (a.u.)
  ----------------------------------------
      1 Br                   -0.223386
      2 P                     0.349043
      3 N                    -0.384428
      4 H                     0.258771
  ----------------------------------------
  Sum of atomic charges =    -0.000000

 -----------------------------------------------------------------
                    Cartesian Multipole Moments
 -----------------------------------------------------------------
    Charge (ESU x 10^10)
                -0.0000
    Dipole Moment (Debye)
         X      -2.5587      Y       1.7383      Z      -0.0000
       Tot       3.0933
    Quadrupole Moments (Debye-Ang)
        XX     -30.6424     XY      -2.2249     YY     -40.5540
        XZ      -0.0000     YZ      -0.0000     ZZ     -37.4071
    Octopole Moments (Debye-Ang^2)
       XXX       3.5516    XXY      -1.8234    XYY      13.0133
       YYY       0.2906    XXZ       0.0000    XYZ       0.0000
       YYZ      -0.0000    XZZ       8.4243    YZZ       0.0454
       ZZZ      -0.0000
    Hexadecapole Moments (Debye-Ang^3)
      XXXX    -326.9553   XXXY       5.9947   XXYY     -93.7773
      XYYY      -5.7499   YYYY    -108.2350   XXXZ      -0.0000
      XXYZ      -0.0000   XYYZ       0.0000   YYYZ      -0.0000
      XXZZ     -81.0148   XYZZ      -1.7121   YYZZ     -25.0397
      XZZZ       0.0000   YZZZ      -0.0000   ZZZZ     -47.9367
 -----------------------------------------------------------------
 DrvMan completing analytic gradient of the correlated energy
 Correlated dipole moment
            1
    1  -1.0066546
    2   0.6838861
    3  -0.0000000
 Energy read as -2968.731683442
 Full Analytical Gradient: (in a.u., or Hartree/Bohr)
             1             2             3             4
    1    0.00684799   -0.00383490   -0.00158726   -0.00142583
    2   -0.00077107   -0.00044164    0.00333987   -0.00212717
    3   -0.00000000    0.00000000   -0.00000000    0.00000000
 Gradient time:  CPU 0.76 s  wall 0.81 s
 Geometry Optimization Parameters
   NAtoms,    NIC,     NZ,  NCons,   NDum,   NFix, NCnnct, MaxDiis
        4      14       4       0       0       0       0       0


** GEOMETRY OPTIMIZATION IN DELOCALIZED INTERNAL COORDINATES **
   Searching for a Minimum

   Optimization Cycle:   1

                       Coordinates (Angstroms)
     ATOM                X               Y               Z
      1  Br        0.9960441828   -0.0716806599    0.0000000000
      2  P        -1.1948542354    0.5700444572    0.0000000000
      3  N        -1.9902999429   -0.7660463850    0.0000000000
      4  H        -3.0066332658   -0.6795190659    0.0000000000
   Point Group: cs    Number of degrees of freedom:     5


   Energy is  -2968.731683442


 Attempting to Generate Delocalized Internal Coordinates

  5 Hessian modes will be used to form the next step
  Hessian Eigenvalues:
     0.153016    0.160000    0.250000    0.443365    0.610186

 Minimum Search - Taking Simple RFO Step
 Searching for Lamda that Minimizes Along All modes
 Value Taken    Lamda =  -0.00052451
 Step Taken.  Stepsize is  0.055709

                             Maximum     Tolerance    Cnvgd?
         Gradient           0.006162      0.000300      NO
         Displacement       0.035941      0.001200      NO
         Energy change     *********      0.000001      NO


 New Cartesian Coordinates Obtained by Inverse Iteration

 Displacement from previous Coordinates is:  0.075254
 ----------------------------------------------------------------
             Standard Nuclear Orientation (Angstroms)
    I     Atom           X                Y                Z
 ----------------------------------------------------------------
    1      Br      0.9661277873    -0.0775630429     0.0000000000
    2      P      -1.1974915761     0.5738333380     0.0000000000
    3      N      -1.9754141348    -0.7720357971     0.0000000000
    4      H      -2.9889653377    -0.6714361515     0.0000000000
 ----------------------------------------------------------------
 Molecular Point Group                 Cs    NOp =  2
 Largest Abelian Subgroup              Cs    NOp =  2
 Nuclear Repulsion Energy =   213.4978189190 hartrees
 There are       29 alpha and       29 beta electrons
 Applying Cartesian multipole field
    Component          Value
    ---------          -----
     (2,0,0)        1.00000E-11
     (0,2,0)        2.00000E-11
     (0,0,2)       -3.00000E-11
 Nucleus-field energy     =     0.0000000039 hartrees
 Requested basis set is 6-311++G(d,p)
 There are 43 shells and 107 basis functions
 A cutoff of  1.0D-14 yielded    869 shell pairs
 There are      5605 function pairs (      6164 Cartesian)
 Smallest overlap matrix eigenvalue = 1.55E-03
 Guess MOs from SCF MO coefficient file

 -----------------------------------------------------------------------
  General SCF calculation program by
  Eric Jon Sundstrom, Paul Horn, Yuezhi Mao, Dmitri Zuev, Alec White,
  David Stuck, Shaama M.S., Shane Yost, Joonho Lee, David Small,
  Daniel Levine, Susi Lehtola, Hugh Burton, Evgeny Epifanovsky
 -----------------------------------------------------------------------
 Hartree-Fock
 using 4 threads for integral computing
 -------------------------------------------------------
 OpenMP Integral computing Module                
 Release: version 2.0, May 2017, Q-Chem Inc. Pleasanton 
 -------------------------------------------------------
 A restricted SCF calculation will be
 performed using DIIS
 SCF converges when DIIS error is below 1.0e-08
 ---------------------------------------
  Cycle       Energy         DIIS error
 ---------------------------------------
    1   -2968.1508355210      2.93e-04  
    2   -2968.1510233224      8.01e-05  
    3   -2968.1510486976      4.26e-05  
    4   -2968.1510535143      1.77e-05  
    5   -2968.1510548899      6.39e-06  
    6   -2968.1510550860      2.02e-06  
    7   -2968.1510551074      7.73e-07  
    8   -2968.1510551101      3.85e-07  
    9   -2968.1510551109      1.60e-07  
   10   -2968.1510551110      5.75e-08  
   11   -2968.1510551110      1.65e-08  
   12   -2968.1510551110      3.39e-09  Convergence criterion met
 ---------------------------------------
 SCF time:   CPU 5.58s  wall 2.00s 
 SCF   energy in the final basis set =    -2968.1510551110
 Total energy in the final basis set =    -2968.1510551110


 ------------------------------------------------------------------------------

   CCMAN2: suite of methods based on coupled cluster
           and equation of motion theories.

   Components:
   * libvmm-1.3-trunk
     by Evgeny Epifanovsky, Ilya Kaliman.
   * libtensor-2.5-trunk
     by Evgeny Epifanovsky, Michael Wormit, Dmitry Zuev, Sam Manzer, 
        Ilya Kaliman.
   * libcc-2.5-trunk
     by Evgeny Epifanovsky, Arik Landau, Tomasz Kus, Kirill Khistyaev, 
        Dmitry Zuev, Prashant Manohar, Xintian Feng, Anna Krylov, 
        Matthew Goldey, Alec White, Thomas Jagau, Kaushik Nanda, 
        Anastasia Gunina, Alexander Kunitsa, Joonho Lee.

   CCMAN original authors:
   Anna I. Krylov, C. David Sherrill, Steven R. Gwaltney,
   Edward F. C. Byrd (2000)
   Sergey V. Levchenko, Lyudmila V. Slipchenko, Tao Wang,
   Ana-Maria C. Cristian (2003)
   Piotr A. Pieniazek, C. Melania Oana, Evgeny Epifanovsky (2007)
   Prashant Manohar (2009)

 ------------------------------------------------------------------------------


 Allocating and initializing 30808MB of RAM...
 Calculation will run on 4 cores.


 Alpha MOs, Restricted
 -- Occupied --                  
-490.03  -80.05  -65.16  -58.52  -58.52  -58.52  -15.60   -9.84
  1 A'    2 A'    3 A'    4 A'    1 A"    5 A'    6 A'    7 A'                 
 -7.587  -7.453  -7.446  -7.445  -5.480  -5.479  -5.479  -3.191
  8 A'    9 A'    2 A"   10 A'   11 A'    3 A"   12 A'   13 A'                 
 -3.189  -3.188  -3.181  -3.180  -1.193  -1.021  -0.776  -0.608
  4 A"   14 A'    5 A"   15 A'   16 A'   17 A'   18 A'   19 A'                 
 -0.541  -0.483  -0.426  -0.410  -0.397
 20 A'    6 A"   21 A'    7 A"   22 A'                                         
 -- Virtual --                   
  0.017   0.039   0.060   0.070   0.083   0.095   0.107   0.128
  8 A"   23 A'   24 A'   25 A'    9 A"   26 A'   27 A'   28 A'                 
  0.130   0.132   0.191   0.216   0.225   0.228   0.258   0.298
 10 A"   29 A'   30 A'   31 A'   32 A'   11 A"   33 A'   34 A'                 
  0.310   0.374   0.390   0.491   0.539   0.578   0.593   0.645
 35 A'   36 A'   12 A"   37 A'   38 A'   13 A"   39 A'   40 A'                 
  0.681   0.751   0.780   0.792   0.813   0.837   0.856   0.893
 14 A"   41 A'   15 A"   42 A'   43 A'   44 A'   45 A'   16 A"                 
  0.951   0.995   1.027   1.044   1.108   1.279   1.319   1.370
 46 A'   17 A"   47 A'   18 A"   48 A'   49 A'   50 A'   51 A'                 
  1.548   1.696   1.781   1.851   1.969   2.199   2.310   2.333
 19 A"   52 A'   20 A"   53 A'   54 A'   55 A'   21 A"   56 A'                 
  2.417   2.435   2.639   2.653   2.887   3.001   3.343   4.265
 57 A'   22 A"   58 A'   23 A"   59 A'   60 A'   61 A'   24 A"                 
  4.454   4.549   4.556   4.565   4.592   4.769   4.920   7.196
 62 A'   25 A"   63 A'   26 A"   64 A'   65 A'   66 A'   67 A'                 
  7.516   8.219   8.231   8.299  14.715  14.820  14.932  36.813
 68 A'   27 A"   69 A'   70 A'   28 A"   71 A'   72 A'   73 A'                 
 49.474 166.136 293.905 293.914 293.9951028.412
 74 A'   75 A'   29 A"   76 A'   77 A'   78 A'                                 

 Beta MOs, Restricted
 -- Occupied --                  
-490.03  -80.05  -65.16  -58.52  -58.52  -58.52  -15.60   -9.84
  1 A'    2 A'    3 A'    4 A'    1 A"    5 A'    6 A'    7 A'                 
 -7.587  -7.453  -7.446  -7.445  -5.480  -5.479  -5.479  -3.191
  8 A'    9 A'    2 A"   10 A'   11 A'    3 A"   12 A'   13 A'                 
 -3.189  -3.188  -3.181  -3.180  -1.193  -1.021  -0.776  -0.608
  4 A"   14 A'    5 A"   15 A'   16 A'   17 A'   18 A'   19 A'                 
 -0.541  -0.483  -0.426  -0.410  -0.397
 20 A'    6 A"   21 A'    7 A"   22 A'                                         
 -- Virtual --                   
  0.017   0.039   0.060   0.070   0.083   0.095   0.107   0.128
  8 A"   23 A'   24 A'   25 A'    9 A"   26 A'   27 A'   28 A'                 
  0.130   0.132   0.191   0.216   0.225   0.228   0.258   0.298
 10 A"   29 A'   30 A'   31 A'   32 A'   11 A"   33 A'   34 A'                 
  0.310   0.374   0.390   0.491   0.539   0.578   0.593   0.645
 35 A'   36 A'   12 A"   37 A'   38 A'   13 A"   39 A'   40 A'                 
  0.681   0.751   0.780   0.792   0.813   0.837   0.856   0.893
 14 A"   41 A'   15 A"   42 A'   43 A'   44 A'   45 A'   16 A"                 
  0.951   0.995   1.027   1.044   1.108   1.279   1.319   1.370
 46 A'   17 A"   47 A'   18 A"   48 A'   49 A'   50 A'   51 A'                 
  1.548   1.696   1.781   1.851   1.969   2.199   2.310   2.333
 19 A"   52 A'   20 A"   53 A'   54 A'   55 A'   21 A"   56 A'                 
  2.417   2.435   2.639   2.653   2.887   3.001   3.343   4.265
 57 A'   22 A"   58 A'   23 A"   59 A'   60 A'   61 A'   24 A"                 
  4.454   4.549   4.556   4.565   4.592   4.769   4.920   7.196
 62 A'   25 A"   63 A'   26 A"   64 A'   65 A'   66 A'   67 A'                 
  7.516   8.219   8.231   8.299  14.715  14.820  14.932  36.813
 68 A'   27 A"   69 A'   70 A'   28 A"   71 A'   72 A'   73 A'                 
 49.474 166.136 293.905 293.914 293.9951028.412
 74 A'   75 A'   29 A"   76 A'   77 A'   78 A'                                 

 Occupation and symmetry of molecular orbitals

 Point group: Cs (2 irreducible representations).

                           A'   A"    All 
 ------------------------------------------
 All molecular orbitals:
  - Alpha                  78   29    107 
  - Beta                   78   29    107 
 ------------------------------------------
 Alpha orbitals:
  - Frozen occupied        12   3     15  
  - Active occupied        10   4     14  
  - Active virtual         56   22    78  
  - Frozen virtual         0    0     0   
 ------------------------------------------
 Beta orbitals:
  - Frozen occupied        12   3     15  
  - Active occupied        10   4     14  
  - Active virtual         56   22    78  
  - Frozen virtual         0    0     0   
 ------------------------------------------

 Import integrals:   CPU 0.00 s  wall 0.00 s

 Import integrals:   CPU 16.40 s  wall 4.65 s

 MP2 amplitudes:   CPU 0.15 s  wall 0.14 s

Running a double precision version
           CCSD T amplitudes will be solved using DIIS.

           Start     Size      MaxIter   EConv     TConv     
           3         7         100       1.00e-07  1.00e-05  
 ------------------------------------------------------------------------------
           Energy (a.u.)   Ediff      Tdiff       Comment
 ------------------------------------------------------------------------------
         -2968.72358427                           
     1   -2968.71205573   1.15e-02   7.10e-01     
     2   -2968.72983256   1.78e-02   9.25e-02     
     3   -2968.72958885   2.44e-04   3.97e-02     
     4   -2968.73132013   1.73e-03   1.21e-02     Switched to DIIS steps.
     5   -2968.73197713   6.57e-04   1.05e-02     
     6   -2968.73199821   2.11e-05   2.04e-03     
     7   -2968.73200548   7.27e-06   1.02e-03     
     8   -2968.73201223   6.75e-06   3.87e-04     
     9   -2968.73201219   3.34e-08   1.70e-04     
    10   -2968.73201240   2.13e-07   5.26e-05     
    11   -2968.73201246   5.09e-08   2.35e-05     
    12   -2968.73201242   3.67e-08   7.87e-06     
 ------------------------------------------------------------------------------
         -2968.73201242                           CCSD T converged.

End of double precision
 SCF energy                 = -2968.15105511
 MP2 energy                 = -2968.72358427
 CCSD correlation energy     =    -0.58095731
 CCSD total energy           = -2968.73201242

 CCSD  T1^2 = 0.0108  T2^2 = 0.2158  Leading amplitudes:

 Amplitude    Orbitals with energies
 -0.0256       6 (A") A                  ->    8 (A") A                   
              -0.4827                          0.0172                     
 -0.0256       6 (A") B                  ->    8 (A") B                   
              -0.4827                          0.0172                     
  0.0187       22 (A') A                 ->    24 (A') A                  
              -0.3974                          0.0604                     
  0.0187       22 (A') B                 ->    24 (A') B                  
              -0.3974                          0.0604                     

 Amplitude    Orbitals with energies
 -0.0740       6 (A") A      6 (A") B    ->    8 (A") A      8 (A") B     
              -0.4827       -0.4827            0.0172        0.0172       
  0.0740       6 (A") A      6 (A") B    ->    8 (A") B      8 (A") A     
              -0.4827       -0.4827            0.0172        0.0172       
  0.0740       6 (A") B      6 (A") A    ->    8 (A") A      8 (A") B     
              -0.4827       -0.4827            0.0172        0.0172       
 -0.0740       6 (A") B      6 (A") A    ->    8 (A") B      8 (A") A     
              -0.4827       -0.4827            0.0172        0.0172       

 Computing CCSD intemediates for later calculations in double precision
 Finished.

Running a double precision version
           CCSD Lambda amplitudes will be solved using DIIS.
           Start     Size      MaxIter   EConv     LConv     
           3         7         100       1.00e-07  1.00e-05  
 ------------------------------------------------------------------------------
            Enorm      Ldiff       Comment
 ------------------------------------------------------------------------------
     1     4.76e-02   3.46e-02     
     2     1.34e-02   5.74e-03     
     3     5.44e-03   1.49e-03     
     4     3.32e-03   1.19e-03     Switched to DIIS steps.
     5     1.03e-03   6.13e-04     
     6     4.84e-04   1.51e-04     
     7     1.83e-04   4.34e-05     
     8     7.66e-05   1.49e-06     
     9     2.58e-05   2.74e-06     
    10     1.10e-05   5.65e-07     
    11     3.84e-06   1.96e-07     
    12     1.66e-06   4.65e-08     
    13     6.27e-07   1.24e-07     
    14     2.50e-07   2.40e-08     
    15     1.36e-07   2.59e-08     
    16     6.05e-08   1.09e-08     
 ------------------------------------------------------------------------------
                                   CCSD Lambda converged.

 Computing density matrices in double precision...
           Orbital response amplitudes will be solved using DIIS.
           Start     Size      MaxIter   EConv     LConv     
           3         7         100       1.00e-06  1.00e-06  
 ------------------------------------------------------------------------------
            Enorm      Ldiff       Comment
 ------------------------------------------------------------------------------
     1     1.05e-01   3.96e-03     
     2     1.07e-01   4.40e-03     
     3     1.26e-01   2.06e-02     
     4     8.77e-03   5.32e-02     Switched to DIIS steps.
     5     1.69e-03   5.45e-04     
     6     9.71e-04   1.05e-04     
     7     5.62e-04   3.77e-04     
     8     2.00e-04   6.98e-05     
     9     2.11e-05   3.18e-05     
    10     6.51e-06   8.83e-07     
    11     1.88e-06   6.21e-07     
    12     3.36e-07   2.43e-07     
 ------------------------------------------------------------------------------
                                   Orbital response converged.

 Computing density matrices... Done.
 CCSD calculation:   CPU 164.26 s  wall 44.18 s

 Transferring MO TPDM to AO TPDM
 Transferring g2_o1o1o1o1
 Transferring g2_o1o1o1v1
 Transferring g2_o1o1v1v1
 Transferring g2_o1v1o1v1
 Transferring g2_o1v1v1v1
 Transferring g2_v1v1v1v1
 Adding separable TPDM
 Computing TPDM gradient
 --------------------------------------------------------
 2e gradient
  Atom          X               Y               Z
 --------------------------------------------------------
    1        -36.016218        6.528371       -0.000000  
    2         20.688568      -22.270037        0.000000  
    3          9.912483       15.367791       -0.000000  
    4          5.415167        0.373875       -0.000000  
 --------------------------------------------------------
 --------------------------------------------------------
 Final gradient
  Atom          X               Y               Z
 --------------------------------------------------------
    1        -36.016218        6.528371       -0.000000  
    2         20.688568      -22.270037        0.000000  
    3          9.912483       15.367791       -0.000000  
    4          5.415167        0.373875       -0.000000  
 --------------------------------------------------------
 Analytic gradient from two-electron contribution:   CPU 105.01 s  wall 38.29 s

 Total ccman2 time:   CPU 290.17 s  wall 88.81 s


 --------------------------------------------------------------
             Orbital Energies (a.u.) and Symmetries
 --------------------------------------------------------------

 Alpha MOs, Restricted
 -- Occupied --                  
-490.03  -80.05  -65.16  -58.52  -58.52  -15.60   -9.84   -7.59
  1 A'    2 A'    3 A'    4 A'    5 A'    6 A'    7 A'    8 A'                 
 -7.453  -7.445  -5.480  -5.479 -58.519  -7.446  -5.479  -3.191
  9 A'   10 A'   11 A'   12 A'    1 A"    2 A"    3 A"   13 A'                 
 -3.188  -3.180  -1.193  -1.021  -0.776  -0.608  -0.541  -0.426
 14 A'   15 A'   16 A'   17 A'   18 A'   19 A'   20 A'   21 A'                 
 -0.397  -3.189  -3.181  -0.483  -0.410
 22 A'    4 A"    5 A"    6 A"    7 A"                                         
 -- Virtual --                   
  0.039   0.060   0.070   0.095   0.107   0.128   0.132   0.191
 23 A'   24 A'   25 A'   26 A'   27 A'   28 A'   29 A'   30 A'                 
  0.216   0.225   0.258   0.298   0.310   0.374   0.491   0.539
 31 A'   32 A'   33 A'   34 A'   35 A'   36 A'   37 A'   38 A'                 
  0.593   0.645   0.751   0.792   0.813   0.837   0.856   0.951
 39 A'   40 A'   41 A'   42 A'   43 A'   44 A'   45 A'   46 A'                 
  1.027   1.108   1.279   1.319   1.370   1.696   1.851   1.969
 47 A'   48 A'   49 A'   50 A'   51 A'   52 A'   53 A'   54 A'                 
  2.199   2.333   2.417   2.639   2.887   3.001   3.343   4.454
 55 A'   56 A'   57 A'   58 A'   59 A'   60 A'   61 A'   62 A'                 
  4.556   4.592   4.769   4.920   7.196   7.516   8.231   8.299
 63 A'   64 A'   65 A'   66 A'   67 A'   68 A'   69 A'   70 A'                 
 14.820  14.932  36.813  49.474 166.136 293.914 293.9951028.412
 71 A'   72 A'   73 A'   74 A'   75 A'   76 A'   77 A'   78 A'                 
  0.017   0.083   0.130   0.228   0.390   0.578   0.681   0.780
  8 A"    9 A"   10 A"   11 A"   12 A"   13 A"   14 A"   15 A"                 
  0.893   0.995   1.044   1.548   1.781   2.310   2.435   2.653
 16 A"   17 A"   18 A"   19 A"   20 A"   21 A"   22 A"   23 A"                 
  4.265   4.549   4.565   8.219  14.715 293.905
 24 A"   25 A"   26 A"   27 A"   28 A"   29 A"                                 

 Beta MOs, Restricted
 -- Occupied --                  
-490.03  -80.05  -65.16  -58.52  -58.52  -15.60   -9.84   -7.59
  1 A'    2 A'    3 A'    4 A'    5 A'    6 A'    7 A'    8 A'                 
 -7.453  -7.445  -5.480  -5.479 -58.519  -7.446  -5.479  -3.191
  9 A'   10 A'   11 A'   12 A'    1 A"    2 A"    3 A"   13 A'                 
 -3.188  -3.180  -1.193  -1.021  -0.776  -0.608  -0.541  -0.426
 14 A'   15 A'   16 A'   17 A'   18 A'   19 A'   20 A'   21 A'                 
 -0.397  -3.189  -3.181  -0.483  -0.410
 22 A'    4 A"    5 A"    6 A"    7 A"                                         
 -- Virtual --                   
  0.039   0.060   0.070   0.095   0.107   0.128   0.132   0.191
 23 A'   24 A'   25 A'   26 A'   27 A'   28 A'   29 A'   30 A'                 
  0.216   0.225   0.258   0.298   0.310   0.374   0.491   0.539
 31 A'   32 A'   33 A'   34 A'   35 A'   36 A'   37 A'   38 A'                 
  0.593   0.645   0.751   0.792   0.813   0.837   0.856   0.951
 39 A'   40 A'   41 A'   42 A'   43 A'   44 A'   45 A'   46 A'                 
  1.027   1.108   1.279   1.319   1.370   1.696   1.851   1.969
 47 A'   48 A'   49 A'   50 A'   51 A'   52 A'   53 A'   54 A'                 
  2.199   2.333   2.417   2.639   2.887   3.001   3.343   4.454
 55 A'   56 A'   57 A'   58 A'   59 A'   60 A'   61 A'   62 A'                 
  4.556   4.592   4.769   4.920   7.196   7.516   8.231   8.299
 63 A'   64 A'   65 A'   66 A'   67 A'   68 A'   69 A'   70 A'                 
 14.820  14.932  36.813  49.474 166.136 293.914 293.9951028.412
 71 A'   72 A'   73 A'   74 A'   75 A'   76 A'   77 A'   78 A'                 
  0.017   0.083   0.130   0.228   0.390   0.578   0.681   0.780
  8 A"    9 A"   10 A"   11 A"   12 A"   13 A"   14 A"   15 A"                 
  0.893   0.995   1.044   1.548   1.781   2.310   2.435   2.653
 16 A"   17 A"   18 A"   19 A"   20 A"   21 A"   22 A"   23 A"                 
  4.265   4.549   4.565   8.219  14.715 293.905
 24 A"   25 A"   26 A"   27 A"   28 A"   29 A"                                 
 --------------------------------------------------------------

          Ground-State Mulliken Net Atomic Charges

     Atom                 Charge (a.u.)
  ----------------------------------------
      1 Br                   -0.216973
      2 P                     0.346174
      3 N                    -0.383201
      4 H                     0.254001
  ----------------------------------------
  Sum of atomic charges =    -0.000000

 -----------------------------------------------------------------
                    Cartesian Multipole Moments
 -----------------------------------------------------------------
    Charge (ESU x 10^10)
                -0.0000
    Dipole Moment (Debye)
         X      -2.4219      Y       1.7616      Z      -0.0000
       Tot       2.9948
    Quadrupole Moments (Debye-Ang)
        XX     -30.7813     XY      -2.3237     YY     -40.5756
        XZ       0.0000     YZ       0.0000     ZZ     -37.3592
    Octopole Moments (Debye-Ang^2)
       XXX       6.0484    XXY      -1.5316    XYY      13.7944
       YYY       0.5695    XXZ       0.0000    XYZ      -0.0000
       YYZ      -0.0000    XZZ       9.0069    YZZ       0.1368
       ZZZ      -0.0000
    Hexadecapole Moments (Debye-Ang^3)
      XXXX    -322.2962   XXXY       5.3959   XXYY     -92.8500
      XYYY      -5.3180   YYYY    -109.0545   XXXZ      -0.0000
      XXYZ       0.0000   XYYZ       0.0000   YYYZ       0.0000
      XXZZ     -79.5366   XYZZ      -1.5621   YYZZ     -25.1279
      XZZZ      -0.0000   YZZZ       0.0000   ZZZZ     -47.7728
 -----------------------------------------------------------------
 DrvMan completing analytic gradient of the correlated energy
 Correlated dipole moment
            1
    1  -0.9528477
    2   0.6930744
    3  -0.0000000
 Energy read as -2968.732012419
 Full Analytical Gradient: (in a.u., or Hartree/Bohr)
             1             2             3             4
    1    0.00166678   -0.00298696    0.00050573    0.00081444
    2   -0.00081540   -0.00249145    0.00484220   -0.00153535
    3    0.00000000   -0.00000000    0.00000000   -0.00000000
 Gradient time:  CPU 0.77 s  wall 0.82 s
 Geometry Optimization Parameters
   NAtoms,    NIC,     NZ,  NCons,   NDum,   NFix, NCnnct, MaxDiis
        4      14       4       0       0       0       0       0

 Cartesian Hessian Update
 Hessian Updated using BFGS Update


** GEOMETRY OPTIMIZATION IN DELOCALIZED INTERNAL COORDINATES **
   Searching for a Minimum

   Optimization Cycle:   2

                       Coordinates (Angstroms)
     ATOM                X               Y               Z
      1  Br        0.9661277873   -0.0775630429    0.0000000000
      2  P        -1.1974915761    0.5738333380    0.0000000000
      3  N        -1.9754141348   -0.7720357971    0.0000000000
      4  H        -2.9889653377   -0.6714361515    0.0000000000
   Point Group: cs    Number of degrees of freedom:     5


   Energy is  -2968.732012419

 Hessian Updated using BFGS Update

  5 Hessian modes will be used to form the next step
  Hessian Eigenvalues:
     0.088826    0.161618    0.292837    0.452252    0.666812

 Minimum Search - Taking Simple RFO Step
 Searching for Lamda that Minimizes Along All modes
 Value Taken    Lamda =  -0.00015851
 Step Taken.  Stepsize is  0.039469

                             Maximum     Tolerance    Cnvgd?
         Gradient           0.003517      0.000300      NO
         Displacement       0.026908      0.001200      NO
         Energy change     -0.000329      0.000001      NO


 New Cartesian Coordinates Obtained by Inverse Iteration

 Displacement from previous Coordinates is:  0.044845
 ----------------------------------------------------------------
             Standard Nuclear Orientation (Angstroms)
    I     Atom           X                Y                Z
 ----------------------------------------------------------------
    1      Br      0.9574302597    -0.0718071783     0.0000000000
    2      P      -1.1959644219     0.5663211629     0.0000000000
    3      N      -1.9727681654    -0.7846966551     0.0000000000
    4      H      -2.9844409338    -0.6570189831     0.0000000000
 ----------------------------------------------------------------
 Molecular Point Group                 Cs    NOp =  2
 Largest Abelian Subgroup              Cs    NOp =  2
 Nuclear Repulsion Energy =   214.2859588088 hartrees
 There are       29 alpha and       29 beta electrons
 Applying Cartesian multipole field
    Component          Value
    ---------          -----
     (2,0,0)        1.00000E-11
     (0,2,0)        2.00000E-11
     (0,0,2)       -3.00000E-11
 Nucleus-field energy     =     0.0000000039 hartrees
 Requested basis set is 6-311++G(d,p)
 There are 43 shells and 107 basis functions
 A cutoff of  1.0D-14 yielded    869 shell pairs
 There are      5605 function pairs (      6164 Cartesian)
 Smallest overlap matrix eigenvalue = 1.53E-03
 Guess MOs from SCF MO coefficient file

 -----------------------------------------------------------------------
  General SCF calculation program by
  Eric Jon Sundstrom, Paul Horn, Yuezhi Mao, Dmitri Zuev, Alec White,
  David Stuck, Shaama M.S., Shane Yost, Joonho Lee, David Small,
  Daniel Levine, Susi Lehtola, Hugh Burton, Evgeny Epifanovsky
 -----------------------------------------------------------------------
 Hartree-Fock
 using 4 threads for integral computing
 -------------------------------------------------------
 OpenMP Integral computing Module                
 Release: version 2.0, May 2017, Q-Chem Inc. Pleasanton 
 -------------------------------------------------------
 A restricted SCF calculation will be
 performed using DIIS
 SCF converges when DIIS error is below 1.0e-08
 ---------------------------------------
  Cycle       Energy         DIIS error
 ---------------------------------------
    1   -2968.1508243526      2.48e-04  
    2   -2968.1509464382      7.05e-05  
    3   -2968.1509605231      4.29e-05  
    4   -2968.1509638185      1.24e-05  
    5   -2968.1509644491      3.13e-06  
    6   -2968.1509645096      1.25e-06  
    7   -2968.1509645185      5.59e-07  
    8   -2968.1509645205      2.54e-07  
    9   -2968.1509645210      6.43e-08  
   10   -2968.1509645210      1.81e-08  
   11   -2968.1509645210      6.09e-09  Convergence criterion met
 ---------------------------------------
 SCF time:   CPU 5.21s  wall 2.00s 
 SCF   energy in the final basis set =    -2968.1509645210
 Total energy in the final basis set =    -2968.1509645210


 ------------------------------------------------------------------------------

   CCMAN2: suite of methods based on coupled cluster
           and equation of motion theories.

   Components:
   * libvmm-1.3-trunk
     by Evgeny Epifanovsky, Ilya Kaliman.
   * libtensor-2.5-trunk
     by Evgeny Epifanovsky, Michael Wormit, Dmitry Zuev, Sam Manzer, 
        Ilya Kaliman.
   * libcc-2.5-trunk
     by Evgeny Epifanovsky, Arik Landau, Tomasz Kus, Kirill Khistyaev, 
        Dmitry Zuev, Prashant Manohar, Xintian Feng, Anna Krylov, 
        Matthew Goldey, Alec White, Thomas Jagau, Kaushik Nanda, 
        Anastasia Gunina, Alexander Kunitsa, Joonho Lee.

   CCMAN original authors:
   Anna I. Krylov, C. David Sherrill, Steven R. Gwaltney,
   Edward F. C. Byrd (2000)
   Sergey V. Levchenko, Lyudmila V. Slipchenko, Tao Wang,
   Ana-Maria C. Cristian (2003)
   Piotr A. Pieniazek, C. Melania Oana, Evgeny Epifanovsky (2007)
   Prashant Manohar (2009)

 ------------------------------------------------------------------------------


 Allocating and initializing 30808MB of RAM...
 Calculation will run on 4 cores.


 Alpha MOs, Restricted
 -- Occupied --                  
-490.03  -80.05  -65.16  -58.52  -58.52  -58.52  -15.60   -9.84
  1 A'    2 A'    3 A'    4 A'    1 A"    5 A'    6 A'    7 A'                 
 -7.587  -7.455  -7.448  -7.447  -5.479  -5.478  -5.478  -3.193
  8 A'    9 A'    2 A"   10 A'   11 A'    3 A"   12 A'   13 A'                 
 -3.191  -3.190  -3.182  -3.182  -1.192  -1.024  -0.774  -0.608
  4 A"   14 A'    5 A"   15 A'   16 A'   17 A'   18 A'   19 A'                 
 -0.541  -0.483  -0.429  -0.410  -0.398
 20 A'    6 A"   21 A'    7 A"   22 A'                                         
 -- Virtual --                   
  0.017   0.040   0.061   0.070   0.083   0.096   0.108   0.129
  8 A"   23 A'   24 A'   25 A'    9 A"   26 A'   27 A'   28 A'                 
  0.130   0.132   0.190   0.216   0.225   0.228   0.259   0.297
 10 A"   29 A'   30 A'   31 A'   32 A'   11 A"   33 A'   34 A'                 
  0.310   0.375   0.390   0.491   0.538   0.577   0.591   0.642
 35 A'   36 A'   12 A"   37 A'   38 A'   13 A"   39 A'   40 A'                 
  0.678   0.750   0.778   0.791   0.813   0.837   0.858   0.893
 14 A"   41 A'   15 A"   42 A'   43 A'   44 A'   45 A'   16 A"                 
  0.953   0.999   1.029   1.046   1.104   1.282   1.322   1.368
 46 A'   17 A"   47 A'   18 A"   48 A'   49 A'   50 A'   51 A'                 
  1.546   1.688   1.781   1.852   1.974   2.198   2.309   2.331
 19 A"   52 A'   20 A"   53 A'   54 A'   55 A'   21 A"   56 A'                 
  2.417   2.439   2.652   2.653   2.880   2.994   3.346   4.265
 57 A'   22 A"   23 A"   58 A'   59 A'   60 A'   61 A'   24 A"                 
  4.458   4.547   4.555   4.564   4.591   4.772   4.913   7.196
 62 A'   25 A"   63 A'   26 A"   64 A'   65 A'   66 A'   67 A'                 
  7.516   8.217   8.229   8.299  14.716  14.820  14.930  36.811
 68 A'   27 A"   69 A'   70 A'   28 A"   71 A'   72 A'   73 A'                 
 49.474 166.137 293.903 293.913 293.9961028.412
 74 A'   75 A'   29 A"   76 A'   77 A'   78 A'                                 

 Beta MOs, Restricted
 -- Occupied --                  
-490.03  -80.05  -65.16  -58.52  -58.52  -58.52  -15.60   -9.84
  1 A'    2 A'    3 A'    4 A'    1 A"    5 A'    6 A'    7 A'                 
 -7.587  -7.455  -7.448  -7.447  -5.479  -5.478  -5.478  -3.193
  8 A'    9 A'    2 A"   10 A'   11 A'    3 A"   12 A'   13 A'                 
 -3.191  -3.190  -3.182  -3.182  -1.192  -1.024  -0.774  -0.608
  4 A"   14 A'    5 A"   15 A'   16 A'   17 A'   18 A'   19 A'                 
 -0.541  -0.483  -0.429  -0.410  -0.398
 20 A'    6 A"   21 A'    7 A"   22 A'                                         
 -- Virtual --                   
  0.017   0.040   0.061   0.070   0.083   0.096   0.108   0.129
  8 A"   23 A'   24 A'   25 A'    9 A"   26 A'   27 A'   28 A'                 
  0.130   0.132   0.190   0.216   0.225   0.228   0.259   0.297
 10 A"   29 A'   30 A'   31 A'   32 A'   11 A"   33 A'   34 A'                 
  0.310   0.375   0.390   0.491   0.538   0.577   0.591   0.642
 35 A'   36 A'   12 A"   37 A'   38 A'   13 A"   39 A'   40 A'                 
  0.678   0.750   0.778   0.791   0.813   0.837   0.858   0.893
 14 A"   41 A'   15 A"   42 A'   43 A'   44 A'   45 A'   16 A"                 
  0.953   0.999   1.029   1.046   1.104   1.282   1.322   1.368
 46 A'   17 A"   47 A'   18 A"   48 A'   49 A'   50 A'   51 A'                 
  1.546   1.688   1.781   1.852   1.974   2.198   2.309   2.331
 19 A"   52 A'   20 A"   53 A'   54 A'   55 A'   21 A"   56 A'                 
  2.417   2.439   2.652   2.653   2.880   2.994   3.346   4.265
 57 A'   22 A"   23 A"   58 A'   59 A'   60 A'   61 A'   24 A"                 
  4.458   4.547   4.555   4.564   4.591   4.772   4.913   7.196
 62 A'   25 A"   63 A'   26 A"   64 A'   65 A'   66 A'   67 A'                 
  7.516   8.217   8.229   8.299  14.716  14.820  14.930  36.811
 68 A'   27 A"   69 A'   70 A'   28 A"   71 A'   72 A'   73 A'                 
 49.474 166.137 293.903 293.913 293.9961028.412
 74 A'   75 A'   29 A"   76 A'   77 A'   78 A'                                 

 Occupation and symmetry of molecular orbitals

 Point group: Cs (2 irreducible representations).

                           A'   A"    All 
 ------------------------------------------
 All molecular orbitals:
  - Alpha                  78   29    107 
  - Beta                   78   29    107 
 ------------------------------------------
 Alpha orbitals:
  - Frozen occupied        12   3     15  
  - Active occupied        10   4     14  
  - Active virtual         56   22    78  
  - Frozen virtual         0    0     0   
 ------------------------------------------
 Beta orbitals:
  - Frozen occupied        12   3     15  
  - Active occupied        10   4     14  
  - Active virtual         56   22    78  
  - Frozen virtual         0    0     0   
 ------------------------------------------

 Import integrals:   CPU 0.00 s  wall 0.00 s

 Import integrals:   CPU 16.77 s  wall 4.83 s

 MP2 amplitudes:   CPU 0.10 s  wall 0.08 s

Running a double precision version
           CCSD T amplitudes will be solved using DIIS.

           Start     Size      MaxIter   EConv     TConv     
           3         7         100       1.00e-07  1.00e-05  
 ------------------------------------------------------------------------------
           Energy (a.u.)   Ediff      Tdiff       Comment
 ------------------------------------------------------------------------------
         -2968.72381186                           
     1   -2968.71215195   1.17e-02   7.10e-01     
     2   -2968.72995245   1.78e-02   9.26e-02     
     3   -2968.72969720   2.55e-04   3.97e-02     
     4   -2968.73142779   1.73e-03   1.20e-02     Switched to DIIS steps.
     5   -2968.73207833   6.51e-04   1.05e-02     
     6   -2968.73209829   2.00e-05   2.03e-03     
     7   -2968.73210494   6.65e-06   9.96e-04     
     8   -2968.73211130   6.35e-06   3.68e-04     
     9   -2968.73211122   7.61e-08   1.63e-04     
    10   -2968.73211142   2.02e-07   5.11e-05     
    11   -2968.73211148   5.27e-08   2.28e-05     
    12   -2968.73211144   3.60e-08   7.56e-06     
 ------------------------------------------------------------------------------
         -2968.73211144                           CCSD T converged.

End of double precision
 SCF energy                 = -2968.15096452
 MP2 energy                 = -2968.72381186
 CCSD correlation energy     =    -0.58114692
 CCSD total energy           = -2968.73211144

 CCSD  T1^2 = 0.0106  T2^2 = 0.2157  Leading amplitudes:

 Amplitude    Orbitals with energies
 -0.0258       6 (A") A                  ->    8 (A") A                   
              -0.4831                          0.0174                     
 -0.0258       6 (A") B                  ->    8 (A") B                   
              -0.4831                          0.0174                     
 -0.0184       22 (A') A                 ->    24 (A') A                  
              -0.3982                          0.0613                     
 -0.0184       22 (A') B                 ->    24 (A') B                  
              -0.3982                          0.0613                     

 Amplitude    Orbitals with energies
 -0.0717       6 (A") A      6 (A") B    ->    8 (A") A      8 (A") B     
              -0.4831       -0.4831            0.0174        0.0174       
  0.0717       6 (A") A      6 (A") B    ->    8 (A") B      8 (A") A     
              -0.4831       -0.4831            0.0174        0.0174       
  0.0717       6 (A") B      6 (A") A    ->    8 (A") A      8 (A") B     
              -0.4831       -0.4831            0.0174        0.0174       
 -0.0717       6 (A") B      6 (A") A    ->    8 (A") B      8 (A") A     
              -0.4831       -0.4831            0.0174        0.0174       

 Computing CCSD intemediates for later calculations in double precision
 Finished.

Running a double precision version
           CCSD Lambda amplitudes will be solved using DIIS.
           Start     Size      MaxIter   EConv     LConv     
           3         7         100       1.00e-07  1.00e-05  
 ------------------------------------------------------------------------------
            Enorm      Ldiff       Comment
 ------------------------------------------------------------------------------
     1     4.74e-02   3.46e-02     
     2     1.33e-02   5.66e-03     
     3     5.37e-03   1.49e-03     
     4     3.27e-03   1.18e-03     Switched to DIIS steps.
     5     1.01e-03   6.00e-04     
     6     4.66e-04   1.47e-04     
     7     1.75e-04   4.17e-05     
     8     7.37e-05   1.53e-06     
     9     2.51e-05   2.66e-06     
    10     1.07e-05   5.88e-07     
    11     3.70e-06   2.10e-07     
    12     1.61e-06   5.28e-08     
    13     6.07e-07   1.23e-07     
    14     2.42e-07   2.31e-08     
    15     1.31e-07   2.51e-08     
    16     5.74e-08   1.05e-08     
 ------------------------------------------------------------------------------
                                   CCSD Lambda converged.

 Computing density matrices in double precision...
           Orbital response amplitudes will be solved using DIIS.
           Start     Size      MaxIter   EConv     LConv     
           3         7         100       1.00e-06  1.00e-06  
 ------------------------------------------------------------------------------
            Enorm      Ldiff       Comment
 ------------------------------------------------------------------------------
     1     1.04e-01   3.61e-03     
     2     1.06e-01   4.56e-03     
     3     1.24e-01   2.00e-02     
     4     8.76e-03   5.23e-02     Switched to DIIS steps.
     5     1.78e-03   7.79e-04     
     6     7.08e-04   9.79e-05     
     7     6.22e-04   9.67e-05     
     8     1.23e-04   1.36e-04     
     9     2.99e-05   1.50e-05     
    10     6.17e-06   3.44e-06     
    11     1.85e-06   4.80e-07     
    12     3.31e-07   2.26e-07     
 ------------------------------------------------------------------------------
                                   Orbital response converged.

 Computing density matrices... Done.
 CCSD calculation:   CPU 165.09 s  wall 44.46 s

 Transferring MO TPDM to AO TPDM
 Transferring g2_o1o1o1o1
 Transferring g2_o1o1o1v1
 Transferring g2_o1o1v1v1
 Transferring g2_o1v1o1v1
 Transferring g2_o1v1v1v1
 Transferring g2_v1v1v1v1
 Adding separable TPDM
 Computing TPDM gradient
 --------------------------------------------------------
 2e gradient
  Atom          X               Y               Z
 --------------------------------------------------------
    1        -36.403993        6.435941        0.000000  
    2         21.089426      -22.162537       -0.000000  
    3          9.937132       15.446090        0.000000  
    4          5.377435        0.280506        0.000000  
 --------------------------------------------------------
 --------------------------------------------------------
 Final gradient
  Atom          X               Y               Z
 --------------------------------------------------------
    1        -36.403993        6.435941        0.000000  
    2         21.089426      -22.162537       -0.000000  
    3          9.937132       15.446090        0.000000  
    4          5.377435        0.280506        0.000000  
 --------------------------------------------------------
 Analytic gradient from two-electron contribution:   CPU 108.34 s  wall 39.76 s

 Total ccman2 time:   CPU 292.70 s  wall 90.04 s


 --------------------------------------------------------------
             Orbital Energies (a.u.) and Symmetries
 --------------------------------------------------------------

 Alpha MOs, Restricted
 -- Occupied --                  
-490.03  -80.05  -65.16  -58.52  -58.52  -15.60   -9.84   -7.59
  1 A'    2 A'    3 A'    4 A'    5 A'    6 A'    7 A'    8 A'                 
 -7.455  -7.447  -5.479  -5.478 -58.520  -7.448  -5.478  -3.193
  9 A'   10 A'   11 A'   12 A'    1 A"    2 A"    3 A"   13 A'                 
 -3.190  -3.182  -1.192  -1.024  -0.774  -0.608  -0.541  -0.429
 14 A'   15 A'   16 A'   17 A'   18 A'   19 A'   20 A'   21 A'                 
 -0.398  -3.191  -3.182  -0.483  -0.410
 22 A'    4 A"    5 A"    6 A"    7 A"                                         
 -- Virtual --                   
  0.040   0.061   0.070   0.096   0.108   0.129   0.132   0.190
 23 A'   24 A'   25 A'   26 A'   27 A'   28 A'   29 A'   30 A'                 
  0.216   0.225   0.259   0.297   0.310   0.375   0.491   0.538
 31 A'   32 A'   33 A'   34 A'   35 A'   36 A'   37 A'   38 A'                 
  0.591   0.642   0.750   0.791   0.813   0.837   0.858   0.953
 39 A'   40 A'   41 A'   42 A'   43 A'   44 A'   45 A'   46 A'                 
  1.029   1.104   1.282   1.322   1.368   1.688   1.852   1.974
 47 A'   48 A'   49 A'   50 A'   51 A'   52 A'   53 A'   54 A'                 
  2.198   2.331   2.417   2.653   2.880   2.994   3.346   4.458
 55 A'   56 A'   57 A'   58 A'   59 A'   60 A'   61 A'   62 A'                 
  4.555   4.591   4.772   4.913   7.196   7.516   8.229   8.299
 63 A'   64 A'   65 A'   66 A'   67 A'   68 A'   69 A'   70 A'                 
 14.820  14.930  36.811  49.474 166.137 293.913 293.9961028.412
 71 A'   72 A'   73 A'   74 A'   75 A'   76 A'   77 A'   78 A'                 
  0.017   0.083   0.130   0.228   0.390   0.577   0.678   0.778
  8 A"    9 A"   10 A"   11 A"   12 A"   13 A"   14 A"   15 A"                 
  0.893   0.999   1.046   1.546   1.781   2.309   2.439   2.652
 16 A"   17 A"   18 A"   19 A"   20 A"   21 A"   22 A"   23 A"                 
  4.265   4.547   4.564   8.217  14.716 293.903
 24 A"   25 A"   26 A"   27 A"   28 A"   29 A"                                 

 Beta MOs, Restricted
 -- Occupied --                  
-490.03  -80.05  -65.16  -58.52  -58.52  -15.60   -9.84   -7.59
  1 A'    2 A'    3 A'    4 A'    5 A'    6 A'    7 A'    8 A'                 
 -7.455  -7.447  -5.479  -5.478 -58.520  -7.448  -5.478  -3.193
  9 A'   10 A'   11 A'   12 A'    1 A"    2 A"    3 A"   13 A'                 
 -3.190  -3.182  -1.192  -1.024  -0.774  -0.608  -0.541  -0.429
 14 A'   15 A'   16 A'   17 A'   18 A'   19 A'   20 A'   21 A'                 
 -0.398  -3.191  -3.182  -0.483  -0.410
 22 A'    4 A"    5 A"    6 A"    7 A"                                         
 -- Virtual --                   
  0.040   0.061   0.070   0.096   0.108   0.129   0.132   0.190
 23 A'   24 A'   25 A'   26 A'   27 A'   28 A'   29 A'   30 A'                 
  0.216   0.225   0.259   0.297   0.310   0.375   0.491   0.538
 31 A'   32 A'   33 A'   34 A'   35 A'   36 A'   37 A'   38 A'                 
  0.591   0.642   0.750   0.791   0.813   0.837   0.858   0.953
 39 A'   40 A'   41 A'   42 A'   43 A'   44 A'   45 A'   46 A'                 
  1.029   1.104   1.282   1.322   1.368   1.688   1.852   1.974
 47 A'   48 A'   49 A'   50 A'   51 A'   52 A'   53 A'   54 A'                 
  2.198   2.331   2.417   2.653   2.880   2.994   3.346   4.458
 55 A'   56 A'   57 A'   58 A'   59 A'   60 A'   61 A'   62 A'                 
  4.555   4.591   4.772   4.913   7.196   7.516   8.229   8.299
 63 A'   64 A'   65 A'   66 A'   67 A'   68 A'   69 A'   70 A'                 
 14.820  14.930  36.811  49.474 166.137 293.913 293.9961028.412
 71 A'   72 A'   73 A'   74 A'   75 A'   76 A'   77 A'   78 A'                 
  0.017   0.083   0.130   0.228   0.390   0.577   0.678   0.778
  8 A"    9 A"   10 A"   11 A"   12 A"   13 A"   14 A"   15 A"                 
  0.893   0.999   1.046   1.546   1.781   2.309   2.439   2.652
 16 A"   17 A"   18 A"   19 A"   20 A"   21 A"   22 A"   23 A"                 
  4.265   4.547   4.564   8.217  14.716 293.903
 24 A"   25 A"   26 A"   27 A"   28 A"   29 A"                                 
 --------------------------------------------------------------

          Ground-State Mulliken Net Atomic Charges

     Atom                 Charge (a.u.)
  ----------------------------------------
      1 Br                   -0.212088
      2 P                     0.344710
      3 N                    -0.381569
      4 H                     0.248948
  ----------------------------------------
  Sum of atomic charges =    -0.000000

 -----------------------------------------------------------------
                    Cartesian Multipole Moments
 -----------------------------------------------------------------
    Charge (ESU x 10^10)
                -0.0000
    Dipole Moment (Debye)
         X      -2.2952      Y       1.7814      Z       0.0000
       Tot       2.9054
    Quadrupole Moments (Debye-Ang)
        XX     -30.9358     XY      -2.4336     YY     -40.6950
        XZ      -0.0000     YZ      -0.0000     ZZ     -37.3474
    Octopole Moments (Debye-Ang^2)
       XXX       7.3224    XXY      -1.0751    XYY      14.3106
       YYY       0.8377    XXZ       0.0000    XYZ       0.0000
       YYZ       0.0000    XZZ       9.2486    YZZ       0.1766
       ZZZ      -0.0000
    Hexadecapole Moments (Debye-Ang^3)
      XXXX    -321.8962   XXXY       3.1864   XXYY     -93.2644
      XYYY      -6.6759   YYYY    -109.2676   XXXZ      -0.0000
      XXYZ      -0.0000   XYYZ      -0.0000   YYYZ      -0.0000
      XXZZ     -79.1753   XYZZ      -1.9134   YYZZ     -25.1408
      XZZZ       0.0000   YZZZ       0.0000   ZZZZ     -47.7147
 -----------------------------------------------------------------
 DrvMan completing analytic gradient of the correlated energy
 Correlated dipole moment
            1
    1  -0.9029985
    2   0.7008584
    3   0.0000000
 Energy read as -2968.732111440
 Full Analytical Gradient: (in a.u., or Hartree/Bohr)
             1             2             3             4
    1   -0.00091155    0.00006403    0.00010587    0.00074164
    2    0.00005502   -0.00192189    0.00272005   -0.00085318
    3    0.00000000    0.00000000   -0.00000000   -0.00000000
 Gradient time:  CPU 0.79 s  wall 0.84 s
 Geometry Optimization Parameters
   NAtoms,    NIC,     NZ,  NCons,   NDum,   NFix, NCnnct, MaxDiis
        4      14       4       0       0       0       0       0

 Cartesian Hessian Update
 Hessian Updated using BFGS Update


** GEOMETRY OPTIMIZATION IN DELOCALIZED INTERNAL COORDINATES **
   Searching for a Minimum

   Optimization Cycle:   3

                       Coordinates (Angstroms)
     ATOM                X               Y               Z
      1  Br        0.9574302597   -0.0718071783    0.0000000000
      2  P        -1.1959644219    0.5663211629    0.0000000000
      3  N        -1.9727681654   -0.7846966551    0.0000000000
      4  H        -2.9844409338   -0.6570189831    0.0000000000
   Point Group: cs    Number of degrees of freedom:     5


   Energy is  -2968.732111440

 Hessian Updated using BFGS Update

  5 Hessian modes will be used to form the next step
  Hessian Eigenvalues:
     0.067863    0.180711    0.289147    0.449740    0.605995

 Minimum Search - Taking Simple RFO Step
 Searching for Lamda that Minimizes Along All modes
 Value Taken    Lamda =  -0.00004139
 Step Taken.  Stepsize is  0.020080

                             Maximum     Tolerance    Cnvgd?
         Gradient           0.002067      0.000300      NO
         Displacement       0.013161      0.001200      NO
         Energy change     -0.000099      0.000001      NO


 New Cartesian Coordinates Obtained by Inverse Iteration

 Displacement from previous Coordinates is:  0.026674
 ----------------------------------------------------------------
             Standard Nuclear Orientation (Angstroms)
    I     Atom           X                Y                Z
 ----------------------------------------------------------------
    1      Br      0.9581438926    -0.0677174273     0.0000000000
    2      P      -1.1971792224     0.5615456459     0.0000000000
    3      N      -1.9730625103    -0.7932072558     0.0000000000
    4      H      -2.9836454213    -0.6478226164     0.0000000000
 ----------------------------------------------------------------
 Molecular Point Group                 Cs    NOp =  2
 Largest Abelian Subgroup              Cs    NOp =  2
 Nuclear Repulsion Energy =   214.2141930490 hartrees
 There are       29 alpha and       29 beta electrons
 Applying Cartesian multipole field
    Component          Value
    ---------          -----
     (2,0,0)        1.00000E-11
     (0,2,0)        2.00000E-11
     (0,0,2)       -3.00000E-11
 Nucleus-field energy     =     0.0000000039 hartrees
 Requested basis set is 6-311++G(d,p)
 There are 43 shells and 107 basis functions
 A cutoff of  1.0D-14 yielded    869 shell pairs
 There are      5605 function pairs (      6164 Cartesian)
 Smallest overlap matrix eigenvalue = 1.53E-03
 Guess MOs from SCF MO coefficient file

 -----------------------------------------------------------------------
  General SCF calculation program by
  Eric Jon Sundstrom, Paul Horn, Yuezhi Mao, Dmitri Zuev, Alec White,
  David Stuck, Shaama M.S., Shane Yost, Joonho Lee, David Small,
  Daniel Levine, Susi Lehtola, Hugh Burton, Evgeny Epifanovsky
 -----------------------------------------------------------------------
 Hartree-Fock
 using 4 threads for integral computing
 -------------------------------------------------------
 OpenMP Integral computing Module                
 Release: version 2.0, May 2017, Q-Chem Inc. Pleasanton 
 -------------------------------------------------------
 A restricted SCF calculation will be
 performed using DIIS
 SCF converges when DIIS error is below 1.0e-08
 ---------------------------------------
  Cycle       Energy         DIIS error
 ---------------------------------------
    1   -2968.1507191508      1.46e-04  
    2   -2968.1507610236      4.11e-05  
    3   -2968.1507660905      2.26e-05  
    4   -2968.1507670342      7.40e-06  
    5   -2968.1507672457      1.65e-06  
    6   -2968.1507672617      8.01e-07  
    7   -2968.1507672653      3.65e-07  
    8   -2968.1507672661      1.44e-07  
    9   -2968.1507672663      3.51e-08  
   10   -2968.1507672663      1.12e-08  
   11   -2968.1507672663      3.39e-09  Convergence criterion met
 ---------------------------------------
 SCF time:   CPU 5.42s  wall 2.00s 
 SCF   energy in the final basis set =    -2968.1507672663
 Total energy in the final basis set =    -2968.1507672663


 ------------------------------------------------------------------------------

   CCMAN2: suite of methods based on coupled cluster
           and equation of motion theories.

   Components:
   * libvmm-1.3-trunk
     by Evgeny Epifanovsky, Ilya Kaliman.
   * libtensor-2.5-trunk
     by Evgeny Epifanovsky, Michael Wormit, Dmitry Zuev, Sam Manzer, 
        Ilya Kaliman.
   * libcc-2.5-trunk
     by Evgeny Epifanovsky, Arik Landau, Tomasz Kus, Kirill Khistyaev, 
        Dmitry Zuev, Prashant Manohar, Xintian Feng, Anna Krylov, 
        Matthew Goldey, Alec White, Thomas Jagau, Kaushik Nanda, 
        Anastasia Gunina, Alexander Kunitsa, Joonho Lee.

   CCMAN original authors:
   Anna I. Krylov, C. David Sherrill, Steven R. Gwaltney,
   Edward F. C. Byrd (2000)
   Sergey V. Levchenko, Lyudmila V. Slipchenko, Tao Wang,
   Ana-Maria C. Cristian (2003)
   Piotr A. Pieniazek, C. Melania Oana, Evgeny Epifanovsky (2007)
   Prashant Manohar (2009)

 ------------------------------------------------------------------------------


 Allocating and initializing 30808MB of RAM...
 Calculation will run on 4 cores.


 Alpha MOs, Restricted
 -- Occupied --                  
-490.03  -80.05  -65.16  -58.52  -58.52  -58.52  -15.60   -9.84
  1 A'    2 A'    3 A'    4 A'    1 A"    5 A'    6 A'    7 A'                 
 -7.587  -7.455  -7.448  -7.448  -5.479  -5.478  -5.478  -3.194
  8 A'    9 A'    2 A"   10 A'   11 A'    3 A"   12 A'   13 A'                 
 -3.191  -3.190  -3.183  -3.183  -1.192  -1.025  -0.772  -0.608
  4 A"   14 A'    5 A"   15 A'   16 A'   17 A'   18 A'   19 A'                 
 -0.541  -0.483  -0.430  -0.410  -0.399
 20 A'    6 A"   21 A'    7 A"   22 A'                                         
 -- Virtual --                   
  0.017   0.040   0.061   0.070   0.083   0.096   0.108   0.129
  8 A"   23 A'   24 A'   25 A'    9 A"   26 A'   27 A'   28 A'                 
  0.129   0.132   0.190   0.216   0.224   0.229   0.259   0.295
 10 A"   29 A'   30 A'   31 A'   32 A'   11 A"   33 A'   34 A'                 
  0.310   0.375   0.390   0.491   0.538   0.577   0.590   0.641
 35 A'   36 A'   12 A"   37 A'   38 A'   13 A"   39 A'   40 A'                 
  0.677   0.750   0.777   0.791   0.811   0.836   0.858   0.893
 14 A"   41 A'   15 A"   42 A'   43 A'   44 A'   45 A'   16 A"                 
  0.954   0.999   1.028   1.046   1.101   1.281   1.324   1.365
 46 A'   17 A"   47 A'   18 A"   48 A'   49 A'   50 A'   51 A'                 
  1.543   1.682   1.781   1.852   1.976   2.196   2.308   2.330
 19 A"   52 A'   20 A"   53 A'   54 A'   55 A'   21 A"   56 A'                 
  2.416   2.440   2.650   2.661   2.874   2.989   3.346   4.265
 57 A'   22 A"   23 A"   58 A'   59 A'   60 A'   61 A'   24 A"                 
  4.459   4.546   4.554   4.564   4.590   4.771   4.906   7.196
 62 A'   25 A"   63 A'   26 A"   64 A'   65 A'   66 A'   67 A'                 
  7.515   8.217   8.228   8.298  14.715  14.820  14.927  36.809
 68 A'   27 A"   69 A'   70 A'   28 A"   71 A'   72 A'   73 A'                 
 49.473 166.135 293.903 293.912 293.9951028.412
 74 A'   75 A'   29 A"   76 A'   77 A'   78 A'                                 

 Beta MOs, Restricted
 -- Occupied --                  
-490.03  -80.05  -65.16  -58.52  -58.52  -58.52  -15.60   -9.84
  1 A'    2 A'    3 A'    4 A'    1 A"    5 A'    6 A'    7 A'                 
 -7.587  -7.455  -7.448  -7.448  -5.479  -5.478  -5.478  -3.194
  8 A'    9 A'    2 A"   10 A'   11 A'    3 A"   12 A'   13 A'                 
 -3.191  -3.190  -3.183  -3.183  -1.192  -1.025  -0.772  -0.608
  4 A"   14 A'    5 A"   15 A'   16 A'   17 A'   18 A'   19 A'                 
 -0.541  -0.483  -0.430  -0.410  -0.399
 20 A'    6 A"   21 A'    7 A"   22 A'                                         
 -- Virtual --                   
  0.017   0.040   0.061   0.070   0.083   0.096   0.108   0.129
  8 A"   23 A'   24 A'   25 A'    9 A"   26 A'   27 A'   28 A'                 
  0.129   0.132   0.190   0.216   0.224   0.229   0.259   0.295
 10 A"   29 A'   30 A'   31 A'   32 A'   11 A"   33 A'   34 A'                 
  0.310   0.375   0.390   0.491   0.538   0.577   0.590   0.641
 35 A'   36 A'   12 A"   37 A'   38 A'   13 A"   39 A'   40 A'                 
  0.677   0.750   0.777   0.791   0.811   0.836   0.858   0.893
 14 A"   41 A'   15 A"   42 A'   43 A'   44 A'   45 A'   16 A"                 
  0.954   0.999   1.028   1.046   1.101   1.281   1.324   1.365
 46 A'   17 A"   47 A'   18 A"   48 A'   49 A'   50 A'   51 A'                 
  1.543   1.682   1.781   1.852   1.976   2.196   2.308   2.330
 19 A"   52 A'   20 A"   53 A'   54 A'   55 A'   21 A"   56 A'                 
  2.416   2.440   2.650   2.661   2.874   2.989   3.346   4.265
 57 A'   22 A"   23 A"   58 A'   59 A'   60 A'   61 A'   24 A"                 
  4.459   4.546   4.554   4.564   4.590   4.771   4.906   7.196
 62 A'   25 A"   63 A'   26 A"   64 A'   65 A'   66 A'   67 A'                 
  7.515   8.217   8.228   8.298  14.715  14.820  14.927  36.809
 68 A'   27 A"   69 A'   70 A'   28 A"   71 A'   72 A'   73 A'                 
 49.473 166.135 293.903 293.912 293.9951028.412
 74 A'   75 A'   29 A"   76 A'   77 A'   78 A'                                 

 Occupation and symmetry of molecular orbitals

 Point group: Cs (2 irreducible representations).

                           A'   A"    All 
 ------------------------------------------
 All molecular orbitals:
  - Alpha                  78   29    107 
  - Beta                   78   29    107 
 ------------------------------------------
 Alpha orbitals:
  - Frozen occupied        12   3     15  
  - Active occupied        10   4     14  
  - Active virtual         56   22    78  
  - Frozen virtual         0    0     0   
 ------------------------------------------
 Beta orbitals:
  - Frozen occupied        12   3     15  
  - Active occupied        10   4     14  
  - Active virtual         56   22    78  
  - Frozen virtual         0    0     0   
 ------------------------------------------

 Import integrals:   CPU 0.00 s  wall 0.00 s

 Import integrals:   CPU 16.30 s  wall 4.73 s

 MP2 amplitudes:   CPU 0.13 s  wall 0.12 s

Running a double precision version
           CCSD T amplitudes will be solved using DIIS.

           Start     Size      MaxIter   EConv     TConv     
           3         7         100       1.00e-07  1.00e-05  
 ------------------------------------------------------------------------------
           Energy (a.u.)   Ediff      Tdiff       Comment
 ------------------------------------------------------------------------------
         -2968.72389537                           
     1   -2968.71213298   1.18e-02   7.11e-01     
     2   -2968.72998676   1.79e-02   9.27e-02     
     3   -2968.72971767   2.69e-04   3.98e-02     
     4   -2968.73145407   1.74e-03   1.20e-02     Switched to DIIS steps.
     5   -2968.73210486   6.51e-04   1.05e-02     
     6   -2968.73212457   1.97e-05   2.02e-03     
     7   -2968.73213094   6.37e-06   9.92e-04     
     8   -2968.73213718   6.24e-06   3.61e-04     
     9   -2968.73213709   9.47e-08   1.62e-04     
    10   -2968.73213729   1.99e-07   5.07e-05     
    11   -2968.73213734   5.17e-08   2.26e-05     
    12   -2968.73213730   3.53e-08   7.47e-06     
 ------------------------------------------------------------------------------
         -2968.73213730                           CCSD T converged.

End of double precision
 SCF energy                 = -2968.15076727
 MP2 energy                 = -2968.72389537
 CCSD correlation energy     =    -0.58137004
 CCSD total energy           = -2968.73213730

 CCSD  T1^2 = 0.0106  T2^2 = 0.2160  Leading amplitudes:

 Amplitude    Orbitals with energies
 -0.0258       6 (A") A                  ->    8 (A") A                   
              -0.4830                          0.0171                     
 -0.0258       6 (A") B                  ->    8 (A") B                   
              -0.4830                          0.0171                     
 -0.0183       22 (A') A                 ->    24 (A') A                  
              -0.3988                          0.0614                     
 -0.0183       22 (A') B                 ->    24 (A') B                  
              -0.3988                          0.0614                     

 Amplitude    Orbitals with energies
 -0.0715       6 (A") A      6 (A") B    ->    8 (A") A      8 (A") B     
              -0.4830       -0.4830            0.0171        0.0171       
  0.0715       6 (A") A      6 (A") B    ->    8 (A") B      8 (A") A     
              -0.4830       -0.4830            0.0171        0.0171       
  0.0715       6 (A") B      6 (A") A    ->    8 (A") A      8 (A") B     
              -0.4830       -0.4830            0.0171        0.0171       
 -0.0715       6 (A") B      6 (A") A    ->    8 (A") B      8 (A") A     
              -0.4830       -0.4830            0.0171        0.0171       

 Computing CCSD intemediates for later calculations in double precision
 Finished.

Running a double precision version
           CCSD Lambda amplitudes will be solved using DIIS.
           Start     Size      MaxIter   EConv     LConv     
           3         7         100       1.00e-07  1.00e-05  
 ------------------------------------------------------------------------------
            Enorm      Ldiff       Comment
 ------------------------------------------------------------------------------
     1     4.75e-02   3.46e-02     
     2     1.33e-02   5.65e-03     
     3     5.36e-03   1.49e-03     
     4     3.25e-03   1.17e-03     Switched to DIIS steps.
     5     1.00e-03   5.96e-04     
     6     4.63e-04   1.47e-04     
     7     1.73e-04   4.13e-05     
     8     7.29e-05   1.62e-06     
     9     2.48e-05   2.67e-06     
    10     1.06e-05   6.16e-07     
    11     3.67e-06   2.20e-07     
    12     1.60e-06   5.79e-08     
    13     6.03e-07   1.24e-07     
    14     2.40e-07   2.30e-08     
    15     1.30e-07   2.50e-08     
    16     5.66e-08   1.03e-08     
 ------------------------------------------------------------------------------
                                   CCSD Lambda converged.

 Computing density matrices in double precision...
           Orbital response amplitudes will be solved using DIIS.
           Start     Size      MaxIter   EConv     LConv     
           3         7         100       1.00e-06  1.00e-06  
 ------------------------------------------------------------------------------
            Enorm      Ldiff       Comment
 ------------------------------------------------------------------------------
     1     1.05e-01   3.57e-03     
     2     1.06e-01   4.56e-03     
     3     1.24e-01   2.00e-02     
     4     8.80e-03   5.22e-02     Switched to DIIS steps.
     5     1.85e-03   8.49e-04     
     6     7.47e-04   1.48e-04     
     7     8.03e-04   2.73e-05     
     8     9.70e-05   1.69e-04     
     9     2.81e-05   5.62e-06     
    10     6.25e-06   2.95e-06     
    11     1.86e-06   4.91e-07     
    12     3.33e-07   2.28e-07     
 ------------------------------------------------------------------------------
                                   Orbital response converged.

 Computing density matrices... Done.
 CCSD calculation:   CPU 165.10 s  wall 44.39 s

 Transferring MO TPDM to AO TPDM
 Transferring g2_o1o1o1o1
 Transferring g2_o1o1o1v1
 Transferring g2_o1o1v1v1
 Transferring g2_o1v1o1v1
 Transferring g2_o1v1v1v1
 Transferring g2_v1v1v1v1
 Adding separable TPDM
 Computing TPDM gradient
 --------------------------------------------------------
 2e gradient
  Atom          X               Y               Z
 --------------------------------------------------------
    1        -36.448396        6.292817       -0.000000  
    2         21.184078      -21.996008       -0.000000  
    3          9.915642       15.488625        0.000000  
    4          5.348675        0.214567       -0.000000  
 --------------------------------------------------------
 --------------------------------------------------------
 Final gradient
  Atom          X               Y               Z
 --------------------------------------------------------
    1        -36.448396        6.292817       -0.000000  
    2         21.184078      -21.996008       -0.000000  
    3          9.915642       15.488625        0.000000  
    4          5.348675        0.214567       -0.000000  
 --------------------------------------------------------
 Analytic gradient from two-electron contribution:   CPU 107.92 s  wall 39.15 s

 Total ccman2 time:   CPU 292.30 s  wall 89.49 s


 --------------------------------------------------------------
             Orbital Energies (a.u.) and Symmetries
 --------------------------------------------------------------

 Alpha MOs, Restricted
 -- Occupied --                  
-490.03  -80.05  -65.16  -58.52  -58.52  -15.60   -9.84   -7.59
  1 A'    2 A'    3 A'    4 A'    5 A'    6 A'    7 A'    8 A'                 
 -7.455  -7.448  -5.479  -5.478 -58.521  -7.448  -5.478  -3.194
  9 A'   10 A'   11 A'   12 A'    1 A"    2 A"    3 A"   13 A'                 
 -3.190  -3.183  -1.192  -1.025  -0.772  -0.608  -0.541  -0.430
 14 A'   15 A'   16 A'   17 A'   18 A'   19 A'   20 A'   21 A'                 
 -0.399  -3.191  -3.183  -0.483  -0.410
 22 A'    4 A"    5 A"    6 A"    7 A"                                         
 -- Virtual --                   
  0.040   0.061   0.070   0.096   0.108   0.129   0.132   0.190
 23 A'   24 A'   25 A'   26 A'   27 A'   28 A'   29 A'   30 A'                 
  0.216   0.224   0.259   0.295   0.310   0.375   0.491   0.538
 31 A'   32 A'   33 A'   34 A'   35 A'   36 A'   37 A'   38 A'                 
  0.590   0.641   0.750   0.791   0.811   0.836   0.858   0.954
 39 A'   40 A'   41 A'   42 A'   43 A'   44 A'   45 A'   46 A'                 
  1.028   1.101   1.281   1.324   1.365   1.682   1.852   1.976
 47 A'   48 A'   49 A'   50 A'   51 A'   52 A'   53 A'   54 A'                 
  2.196   2.330   2.416   2.661   2.874   2.989   3.346   4.459
 55 A'   56 A'   57 A'   58 A'   59 A'   60 A'   61 A'   62 A'                 
  4.554   4.590   4.771   4.906   7.196   7.515   8.228   8.298
 63 A'   64 A'   65 A'   66 A'   67 A'   68 A'   69 A'   70 A'                 
 14.820  14.927  36.809  49.473 166.135 293.912 293.9951028.412
 71 A'   72 A'   73 A'   74 A'   75 A'   76 A'   77 A'   78 A'                 
  0.017   0.083   0.129   0.229   0.390   0.577   0.677   0.777
  8 A"    9 A"   10 A"   11 A"   12 A"   13 A"   14 A"   15 A"                 
  0.893   0.999   1.046   1.543   1.781   2.308   2.440   2.650
 16 A"   17 A"   18 A"   19 A"   20 A"   21 A"   22 A"   23 A"                 
  4.265   4.546   4.564   8.217  14.715 293.903
 24 A"   25 A"   26 A"   27 A"   28 A"   29 A"                                 

 Beta MOs, Restricted
 -- Occupied --                  
-490.03  -80.05  -65.16  -58.52  -58.52  -15.60   -9.84   -7.59
  1 A'    2 A'    3 A'    4 A'    5 A'    6 A'    7 A'    8 A'                 
 -7.455  -7.448  -5.479  -5.478 -58.521  -7.448  -5.478  -3.194
  9 A'   10 A'   11 A'   12 A'    1 A"    2 A"    3 A"   13 A'                 
 -3.190  -3.183  -1.192  -1.025  -0.772  -0.608  -0.541  -0.430
 14 A'   15 A'   16 A'   17 A'   18 A'   19 A'   20 A'   21 A'                 
 -0.399  -3.191  -3.183  -0.483  -0.410
 22 A'    4 A"    5 A"    6 A"    7 A"                                         
 -- Virtual --                   
  0.040   0.061   0.070   0.096   0.108   0.129   0.132   0.190
 23 A'   24 A'   25 A'   26 A'   27 A'   28 A'   29 A'   30 A'                 
  0.216   0.224   0.259   0.295   0.310   0.375   0.491   0.538
 31 A'   32 A'   33 A'   34 A'   35 A'   36 A'   37 A'   38 A'                 
  0.590   0.641   0.750   0.791   0.811   0.836   0.858   0.954
 39 A'   40 A'   41 A'   42 A'   43 A'   44 A'   45 A'   46 A'                 
  1.028   1.101   1.281   1.324   1.365   1.682   1.852   1.976
 47 A'   48 A'   49 A'   50 A'   51 A'   52 A'   53 A'   54 A'                 
  2.196   2.330   2.416   2.661   2.874   2.989   3.346   4.459
 55 A'   56 A'   57 A'   58 A'   59 A'   60 A'   61 A'   62 A'                 
  4.554   4.590   4.771   4.906   7.196   7.515   8.228   8.298
 63 A'   64 A'   65 A'   66 A'   67 A'   68 A'   69 A'   70 A'                 
 14.820  14.927  36.809  49.473 166.135 293.912 293.9951028.412
 71 A'   72 A'   73 A'   74 A'   75 A'   76 A'   77 A'   78 A'                 
  0.017   0.083   0.129   0.229   0.390   0.577   0.677   0.777
  8 A"    9 A"   10 A"   11 A"   12 A"   13 A"   14 A"   15 A"                 
  0.893   0.999   1.046   1.543   1.781   2.308   2.440   2.650
 16 A"   17 A"   18 A"   19 A"   20 A"   21 A"   22 A"   23 A"                 
  4.265   4.546   4.564   8.217  14.715 293.903
 24 A"   25 A"   26 A"   27 A"   28 A"   29 A"                                 
 --------------------------------------------------------------

          Ground-State Mulliken Net Atomic Charges

     Atom                 Charge (a.u.)
  ----------------------------------------
      1 Br                   -0.211892
      2 P                     0.344763
      3 N                    -0.378396
      4 H                     0.245525
  ----------------------------------------
  Sum of atomic charges =    -0.000000

 -----------------------------------------------------------------
                    Cartesian Multipole Moments
 -----------------------------------------------------------------
    Charge (ESU x 10^10)
                -0.0000
    Dipole Moment (Debye)
         X      -2.2616      Y       1.7998      Z      -0.0000
       Tot       2.8904
    Quadrupole Moments (Debye-Ang)
        XX     -31.0053     XY      -2.5089     YY     -40.7614
        XZ       0.0000     YZ       0.0000     ZZ     -37.3548
    Octopole Moments (Debye-Ang^2)
       XXX       7.6988    XXY      -0.7817    XYY      14.4972
       YYY       1.0170    XXZ      -0.0000    XYZ      -0.0000
       YYZ      -0.0000    XZZ       9.2871    YZZ       0.2013
       ZZZ      -0.0000
    Hexadecapole Moments (Debye-Ang^3)
      XXXX    -323.2056   XXXY       1.7930   XXYY     -93.8334
      XYYY      -7.5640   YYYY    -109.3654   XXXZ       0.0000
      XXYZ       0.0000   XYYZ       0.0000   YYYZ       0.0000
      XXZZ     -79.2906   XYZZ      -2.1404   YYZZ     -25.1539
      XZZZ       0.0000   YZZZ       0.0000   ZZZZ     -47.7228
 -----------------------------------------------------------------
 DrvMan completing analytic gradient of the correlated energy
 Correlated dipole moment
            1
    1  -0.8897877
    2   0.7081071
    3  -0.0000000
 Energy read as -2968.732137303
 Full Analytical Gradient: (in a.u., or Hartree/Bohr)
             1             2             3             4
    1   -0.00071317    0.00054618   -0.00015252    0.00031950
    2    0.00017265   -0.00062897    0.00070466   -0.00024834
    3   -0.00000000   -0.00000000    0.00000000    0.00000000
 Gradient time:  CPU 0.79 s  wall 0.84 s
 Geometry Optimization Parameters
   NAtoms,    NIC,     NZ,  NCons,   NDum,   NFix, NCnnct, MaxDiis
        4      14       4       0       0       0       0       0

 Cartesian Hessian Update
 Hessian Updated using BFGS Update


** GEOMETRY OPTIMIZATION IN DELOCALIZED INTERNAL COORDINATES **
   Searching for a Minimum

   Optimization Cycle:   4

                       Coordinates (Angstroms)
     ATOM                X               Y               Z
      1  Br        0.9581438926   -0.0677174273    0.0000000000
      2  P        -1.1971792224    0.5615456459    0.0000000000
      3  N        -1.9730625103   -0.7932072558    0.0000000000
      4  H        -2.9836454213   -0.6478226164    0.0000000000
   Point Group: cs    Number of degrees of freedom:     5


   Energy is  -2968.732137303

 Hessian Updated using BFGS Update

  5 Hessian modes will be used to form the next step
  Hessian Eigenvalues:
     0.065322    0.151186    0.288131    0.439595    0.582959

 Minimum Search - Taking Simple RFO Step
 Searching for Lamda that Minimizes Along All modes
 Value Taken    Lamda =  -0.00000657
 Step Taken.  Stepsize is  0.007502

                             Maximum     Tolerance    Cnvgd?
         Gradient           0.000889      0.000300      NO
         Displacement       0.006252      0.001200      NO
         Energy change     -0.000026      0.000001      NO


 New Cartesian Coordinates Obtained by Inverse Iteration

 Displacement from previous Coordinates is:  0.008477
 ----------------------------------------------------------------
             Standard Nuclear Orientation (Angstroms)
    I     Atom           X                Y                Z
 ----------------------------------------------------------------
    1      Br      0.9599141737    -0.0666574645     0.0000000000
    2      P      -1.1983706205     0.5604326580     0.0000000000
    3      N      -1.9734124779    -0.7957333357     0.0000000000
    4      H      -2.9838743367    -0.6452435114     0.0000000000
 ----------------------------------------------------------------
 Molecular Point Group                 Cs    NOp =  2
 Largest Abelian Subgroup              Cs    NOp =  2
 Nuclear Repulsion Energy =   214.0318235291 hartrees
 There are       29 alpha and       29 beta electrons
 Applying Cartesian multipole field
    Component          Value
    ---------          -----
     (2,0,0)        1.00000E-11
     (0,2,0)        2.00000E-11
     (0,0,2)       -3.00000E-11
 Nucleus-field energy     =     0.0000000039 hartrees
 Requested basis set is 6-311++G(d,p)
 There are 43 shells and 107 basis functions
 A cutoff of  1.0D-14 yielded    869 shell pairs
 There are      5605 function pairs (      6164 Cartesian)
 Smallest overlap matrix eigenvalue = 1.53E-03
 Guess MOs from SCF MO coefficient file

 -----------------------------------------------------------------------
  General SCF calculation program by
  Eric Jon Sundstrom, Paul Horn, Yuezhi Mao, Dmitri Zuev, Alec White,
  David Stuck, Shaama M.S., Shane Yost, Joonho Lee, David Small,
  Daniel Levine, Susi Lehtola, Hugh Burton, Evgeny Epifanovsky
 -----------------------------------------------------------------------
 Hartree-Fock
 using 4 threads for integral computing
 -------------------------------------------------------
 OpenMP Integral computing Module                
 Release: version 2.0, May 2017, Q-Chem Inc. Pleasanton 
 -------------------------------------------------------
 A restricted SCF calculation will be
 performed using DIIS
 SCF converges when DIIS error is below 1.0e-08
 ---------------------------------------
  Cycle       Energy         DIIS error
 ---------------------------------------
    1   -2968.1506731566      4.71e-05  
    2   -2968.1506776264      1.29e-05  
    3   -2968.1506781478      5.66e-06  
    4   -2968.1506782174      2.43e-06  
    5   -2968.1506782346      7.51e-07  
    6   -2968.1506782370      3.41e-07  
    7   -2968.1506782376      1.51e-07  
    8   -2968.1506782378      5.78e-08  
    9   -2968.1506782378      1.73e-08  
   10   -2968.1506782378      5.53e-09  Convergence criterion met
 ---------------------------------------
 SCF time:   CPU 4.98s  wall 2.00s 
 SCF   energy in the final basis set =    -2968.1506782378
 Total energy in the final basis set =    -2968.1506782378


 ------------------------------------------------------------------------------

   CCMAN2: suite of methods based on coupled cluster
           and equation of motion theories.

   Components:
   * libvmm-1.3-trunk
     by Evgeny Epifanovsky, Ilya Kaliman.
   * libtensor-2.5-trunk
     by Evgeny Epifanovsky, Michael Wormit, Dmitry Zuev, Sam Manzer, 
        Ilya Kaliman.
   * libcc-2.5-trunk
     by Evgeny Epifanovsky, Arik Landau, Tomasz Kus, Kirill Khistyaev, 
        Dmitry Zuev, Prashant Manohar, Xintian Feng, Anna Krylov, 
        Matthew Goldey, Alec White, Thomas Jagau, Kaushik Nanda, 
        Anastasia Gunina, Alexander Kunitsa, Joonho Lee.

   CCMAN original authors:
   Anna I. Krylov, C. David Sherrill, Steven R. Gwaltney,
   Edward F. C. Byrd (2000)
   Sergey V. Levchenko, Lyudmila V. Slipchenko, Tao Wang,
   Ana-Maria C. Cristian (2003)
   Piotr A. Pieniazek, C. Melania Oana, Evgeny Epifanovsky (2007)
   Prashant Manohar (2009)

 ------------------------------------------------------------------------------


 Allocating and initializing 30808MB of RAM...
 Calculation will run on 4 cores.


 Alpha MOs, Restricted
 -- Occupied --                  
-490.03  -80.05  -65.16  -58.52  -58.52  -58.52  -15.60   -9.84
  1 A'    2 A'    3 A'    4 A'    1 A"    5 A'    6 A'    7 A'                 
 -7.587  -7.455  -7.448  -7.448  -5.480  -5.479  -5.478  -3.194
  8 A'    9 A'    2 A"   10 A'   11 A'    3 A"   12 A'   13 A'                 
 -3.191  -3.190  -3.183  -3.183  -1.192  -1.024  -0.772  -0.608
  4 A"   14 A'    5 A"   15 A'   16 A'   17 A'   18 A'   19 A'                 
 -0.541  -0.483  -0.430  -0.410  -0.399
 20 A'    6 A"   21 A'    7 A"   22 A'                                         
 -- Virtual --                   
  0.017   0.040   0.061   0.070   0.083   0.095   0.108   0.129
  8 A"   23 A'   24 A'   25 A'    9 A"   26 A'   27 A'   28 A'                 
  0.129   0.132   0.190   0.216   0.224   0.229   0.259   0.295
 10 A"   29 A'   30 A'   31 A'   32 A'   11 A"   33 A'   34 A'                 
  0.310   0.375   0.390   0.491   0.538   0.577   0.590   0.641
 35 A'   36 A'   12 A"   37 A'   38 A'   13 A"   39 A'   40 A'                 
  0.677   0.750   0.777   0.791   0.811   0.836   0.858   0.892
 14 A"   41 A'   15 A"   42 A'   43 A'   44 A'   45 A'   16 A"                 
  0.954   0.998   1.027   1.046   1.100   1.279   1.324   1.364
 46 A'   17 A"   47 A'   18 A"   48 A'   49 A'   50 A'   51 A'                 
  1.542   1.680   1.780   1.851   1.976   2.195   2.308   2.330
 19 A"   52 A'   20 A"   53 A'   54 A'   55 A'   21 A"   56 A'                 
  2.416   2.440   2.649   2.664   2.871   2.987   3.345   4.264
 57 A'   22 A"   23 A"   58 A'   59 A'   60 A'   61 A'   24 A"                 
  4.459   4.546   4.554   4.564   4.589   4.771   4.903   7.196
 62 A'   25 A"   63 A'   26 A"   64 A'   65 A'   66 A'   67 A'                 
  7.515   8.217   8.228   8.298  14.715  14.820  14.926  36.807
 68 A'   27 A"   69 A'   70 A'   28 A"   71 A'   72 A'   73 A'                 
 49.473 166.135 293.903 293.912 293.9951028.412
 74 A'   75 A'   29 A"   76 A'   77 A'   78 A'                                 

 Beta MOs, Restricted
 -- Occupied --                  
-490.03  -80.05  -65.16  -58.52  -58.52  -58.52  -15.60   -9.84
  1 A'    2 A'    3 A'    4 A'    1 A"    5 A'    6 A'    7 A'                 
 -7.587  -7.455  -7.448  -7.448  -5.480  -5.479  -5.478  -3.194
  8 A'    9 A'    2 A"   10 A'   11 A'    3 A"   12 A'   13 A'                 
 -3.191  -3.190  -3.183  -3.183  -1.192  -1.024  -0.772  -0.608
  4 A"   14 A'    5 A"   15 A'   16 A'   17 A'   18 A'   19 A'                 
 -0.541  -0.483  -0.430  -0.410  -0.399
 20 A'    6 A"   21 A'    7 A"   22 A'                                         
 -- Virtual --                   
  0.017   0.040   0.061   0.070   0.083   0.095   0.108   0.129
  8 A"   23 A'   24 A'   25 A'    9 A"   26 A'   27 A'   28 A'                 
  0.129   0.132   0.190   0.216   0.224   0.229   0.259   0.295
 10 A"   29 A'   30 A'   31 A'   32 A'   11 A"   33 A'   34 A'                 
  0.310   0.375   0.390   0.491   0.538   0.577   0.590   0.641
 35 A'   36 A'   12 A"   37 A'   38 A'   13 A"   39 A'   40 A'                 
  0.677   0.750   0.777   0.791   0.811   0.836   0.858   0.892
 14 A"   41 A'   15 A"   42 A'   43 A'   44 A'   45 A'   16 A"                 
  0.954   0.998   1.027   1.046   1.100   1.279   1.324   1.364
 46 A'   17 A"   47 A'   18 A"   48 A'   49 A'   50 A'   51 A'                 
  1.542   1.680   1.780   1.851   1.976   2.195   2.308   2.330
 19 A"   52 A'   20 A"   53 A'   54 A'   55 A'   21 A"   56 A'                 
  2.416   2.440   2.649   2.664   2.871   2.987   3.345   4.264
 57 A'   22 A"   23 A"   58 A'   59 A'   60 A'   61 A'   24 A"                 
  4.459   4.546   4.554   4.564   4.589   4.771   4.903   7.196
 62 A'   25 A"   63 A'   26 A"   64 A'   65 A'   66 A'   67 A'                 
  7.515   8.217   8.228   8.298  14.715  14.820  14.926  36.807
 68 A'   27 A"   69 A'   70 A'   28 A"   71 A'   72 A'   73 A'                 
 49.473 166.135 293.903 293.912 293.9951028.412
 74 A'   75 A'   29 A"   76 A'   77 A'   78 A'                                 

 Occupation and symmetry of molecular orbitals

 Point group: Cs (2 irreducible representations).

                           A'   A"    All 
 ------------------------------------------
 All molecular orbitals:
  - Alpha                  78   29    107 
  - Beta                   78   29    107 
 ------------------------------------------
 Alpha orbitals:
  - Frozen occupied        12   3     15  
  - Active occupied        10   4     14  
  - Active virtual         56   22    78  
  - Frozen virtual         0    0     0   
 ------------------------------------------
 Beta orbitals:
  - Frozen occupied        12   3     15  
  - Active occupied        10   4     14  
  - Active virtual         56   22    78  
  - Frozen virtual         0    0     0   
 ------------------------------------------

 Import integrals:   CPU 0.00 s  wall 0.00 s

 Import integrals:   CPU 17.82 s  wall 5.39 s

 MP2 amplitudes:   CPU 0.10 s  wall 0.09 s

Running a double precision version
           CCSD T amplitudes will be solved using DIIS.

           Start     Size      MaxIter   EConv     TConv     
           3         7         100       1.00e-07  1.00e-05  
 ------------------------------------------------------------------------------
           Energy (a.u.)   Ediff      Tdiff       Comment
 ------------------------------------------------------------------------------
         -2968.72390558                           
     1   -2968.71211208   1.18e-02   7.11e-01     
     2   -2968.72999084   1.79e-02   9.28e-02     
     3   -2968.72971662   2.74e-04   3.99e-02     
     4   -2968.73145635   1.74e-03   1.20e-02     Switched to DIIS steps.
     5   -2968.73210838   6.52e-04   1.05e-02     
     6   -2968.73212814   1.98e-05   2.03e-03     
     7   -2968.73213445   6.31e-06   9.93e-04     
     8   -2968.73214070   6.25e-06   3.61e-04     
     9   -2968.73214060   9.78e-08   1.62e-04     
    10   -2968.73214080   1.99e-07   5.08e-05     
    11   -2968.73214085   5.07e-08   2.26e-05     
    12   -2968.73214082   3.49e-08   7.47e-06     
 ------------------------------------------------------------------------------
         -2968.73214082                           CCSD T converged.

End of double precision
 SCF energy                 = -2968.15067824
 MP2 energy                 = -2968.72390558
 CCSD correlation energy     =    -0.58146258
 CCSD total energy           = -2968.73214082

 CCSD  T1^2 = 0.0106  T2^2 = 0.2162  Leading amplitudes:

 Amplitude    Orbitals with energies
 -0.0258       6 (A") A                  ->    8 (A") A                   
              -0.4828                          0.0168                     
 -0.0258       6 (A") B                  ->    8 (A") B                   
              -0.4828                          0.0168                     
 -0.0182       22 (A') A                 ->    24 (A') A                  
              -0.3991                          0.0612                     
 -0.0182       22 (A') B                 ->    24 (A') B                  
              -0.3991                          0.0612                     

 Amplitude    Orbitals with energies
 -0.0718       6 (A") A      6 (A") B    ->    8 (A") A      8 (A") B     
              -0.4828       -0.4828            0.0168        0.0168       
  0.0718       6 (A") A      6 (A") B    ->    8 (A") B      8 (A") A     
              -0.4828       -0.4828            0.0168        0.0168       
  0.0718       6 (A") B      6 (A") A    ->    8 (A") A      8 (A") B     
              -0.4828       -0.4828            0.0168        0.0168       
 -0.0718       6 (A") B      6 (A") A    ->    8 (A") B      8 (A") A     
              -0.4828       -0.4828            0.0168        0.0168       

 Computing CCSD intemediates for later calculations in double precision
 Finished.

Running a double precision version
           CCSD Lambda amplitudes will be solved using DIIS.
           Start     Size      MaxIter   EConv     LConv     
           3         7         100       1.00e-07  1.00e-05  
 ------------------------------------------------------------------------------
            Enorm      Ldiff       Comment
 ------------------------------------------------------------------------------
     1     4.75e-02   3.47e-02     
     2     1.33e-02   5.65e-03     
     3     5.36e-03   1.50e-03     
     4     3.26e-03   1.18e-03     Switched to DIIS steps.
     5     1.00e-03   5.96e-04     
     6     4.64e-04   1.47e-04     
     7     1.74e-04   4.14e-05     
     8     7.29e-05   1.68e-06     
     9     2.48e-05   2.70e-06     
    10     1.06e-05   6.29e-07     
    11     3.67e-06   2.24e-07     
    12     1.61e-06   5.97e-08     
    13     6.05e-07   1.25e-07     
    14     2.40e-07   2.31e-08     
    15     1.30e-07   2.50e-08     
    16     5.67e-08   1.03e-08     
 ------------------------------------------------------------------------------
                                   CCSD Lambda converged.

 Computing density matrices in double precision...
           Orbital response amplitudes will be solved using DIIS.
           Start     Size      MaxIter   EConv     LConv     
           3         7         100       1.00e-06  1.00e-06  
 ------------------------------------------------------------------------------
            Enorm      Ldiff       Comment
 ------------------------------------------------------------------------------
     1     1.05e-01   3.61e-03     
     2     1.06e-01   4.52e-03     
     3     1.25e-01   2.01e-02     
     4     8.81e-03   5.24e-02     Switched to DIIS steps.
     5     1.84e-03   8.43e-04     
     6     7.40e-04   1.41e-04     
     7     7.88e-04   3.59e-05     
     8     9.92e-05   1.65e-04     
     9     2.84e-05   6.53e-06     
    10     6.27e-06   3.00e-06     
    11     1.87e-06   4.91e-07     
    12     3.35e-07   2.30e-07     
 ------------------------------------------------------------------------------
                                   Orbital response converged.

 Computing density matrices... Done.
 CCSD calculation:   CPU 164.64 s  wall 44.37 s

 Transferring MO TPDM to AO TPDM
 Transferring g2_o1o1o1o1
 Transferring g2_o1o1o1v1
 Transferring g2_o1o1v1v1
 Transferring g2_o1v1o1v1
 Transferring g2_o1v1v1v1
 Transferring g2_v1v1v1v1
 Adding separable TPDM
 Computing TPDM gradient
 --------------------------------------------------------
 2e gradient
  Atom          X               Y               Z
 --------------------------------------------------------
    1        -36.400270        6.235317       -0.000000  
    2         21.167007      -21.931620       -0.000000  
    3          9.894639       15.501184        0.000000  
    4          5.338624        0.195119        0.000000  
 --------------------------------------------------------
 --------------------------------------------------------
 Final gradient
  Atom          X               Y               Z
 --------------------------------------------------------
    1        -36.400270        6.235317       -0.000000  
    2         21.167007      -21.931620       -0.000000  
    3          9.894639       15.501184        0.000000  
    4          5.338624        0.195119        0.000000  
 --------------------------------------------------------
 Analytic gradient from two-electron contribution:   CPU 111.63 s  wall 41.50 s

 Total ccman2 time:   CPU 296.76 s  wall 92.36 s


 --------------------------------------------------------------
             Orbital Energies (a.u.) and Symmetries
 --------------------------------------------------------------

 Alpha MOs, Restricted
 -- Occupied --                  
-490.03  -80.05  -65.16  -58.52  -58.52  -15.60   -9.84   -7.59
  1 A'    2 A'    3 A'    4 A'    5 A'    6 A'    7 A'    8 A'                 
 -7.455  -7.448  -5.480  -5.478 -58.521  -7.448  -5.479  -3.194
  9 A'   10 A'   11 A'   12 A'    1 A"    2 A"    3 A"   13 A'                 
 -3.190  -3.183  -1.192  -1.024  -0.772  -0.608  -0.541  -0.430
 14 A'   15 A'   16 A'   17 A'   18 A'   19 A'   20 A'   21 A'                 
 -0.399  -3.191  -3.183  -0.483  -0.410
 22 A'    4 A"    5 A"    6 A"    7 A"                                         
 -- Virtual --                   
  0.040   0.061   0.070   0.095   0.108   0.129   0.132   0.190
 23 A'   24 A'   25 A'   26 A'   27 A'   28 A'   29 A'   30 A'                 
  0.216   0.224   0.259   0.295   0.310   0.375   0.491   0.538
 31 A'   32 A'   33 A'   34 A'   35 A'   36 A'   37 A'   38 A'                 
  0.590   0.641   0.750   0.791   0.811   0.836   0.858   0.954
 39 A'   40 A'   41 A'   42 A'   43 A'   44 A'   45 A'   46 A'                 
  1.027   1.100   1.279   1.324   1.364   1.680   1.851   1.976
 47 A'   48 A'   49 A'   50 A'   51 A'   52 A'   53 A'   54 A'                 
  2.195   2.330   2.416   2.664   2.871   2.987   3.345   4.459
 55 A'   56 A'   57 A'   58 A'   59 A'   60 A'   61 A'   62 A'                 
  4.554   4.589   4.771   4.903   7.196   7.515   8.228   8.298
 63 A'   64 A'   65 A'   66 A'   67 A'   68 A'   69 A'   70 A'                 
 14.820  14.926  36.807  49.473 166.135 293.912 293.9951028.412
 71 A'   72 A'   73 A'   74 A'   75 A'   76 A'   77 A'   78 A'                 
  0.017   0.083   0.129   0.229   0.390   0.577   0.677   0.777
  8 A"    9 A"   10 A"   11 A"   12 A"   13 A"   14 A"   15 A"                 
  0.892   0.998   1.046   1.542   1.780   2.308   2.440   2.649
 16 A"   17 A"   18 A"   19 A"   20 A"   21 A"   22 A"   23 A"                 
  4.264   4.546   4.564   8.217  14.715 293.903
 24 A"   25 A"   26 A"   27 A"   28 A"   29 A"                                 

 Beta MOs, Restricted
 -- Occupied --                  
-490.03  -80.05  -65.16  -58.52  -58.52  -15.60   -9.84   -7.59
  1 A'    2 A'    3 A'    4 A'    5 A'    6 A'    7 A'    8 A'                 
 -7.455  -7.448  -5.480  -5.478 -58.521  -7.448  -5.479  -3.194
  9 A'   10 A'   11 A'   12 A'    1 A"    2 A"    3 A"   13 A'                 
 -3.190  -3.183  -1.192  -1.024  -0.772  -0.608  -0.541  -0.430
 14 A'   15 A'   16 A'   17 A'   18 A'   19 A'   20 A'   21 A'                 
 -0.399  -3.191  -3.183  -0.483  -0.410
 22 A'    4 A"    5 A"    6 A"    7 A"                                         
 -- Virtual --                   
  0.040   0.061   0.070   0.095   0.108   0.129   0.132   0.190
 23 A'   24 A'   25 A'   26 A'   27 A'   28 A'   29 A'   30 A'                 
  0.216   0.224   0.259   0.295   0.310   0.375   0.491   0.538
 31 A'   32 A'   33 A'   34 A'   35 A'   36 A'   37 A'   38 A'                 
  0.590   0.641   0.750   0.791   0.811   0.836   0.858   0.954
 39 A'   40 A'   41 A'   42 A'   43 A'   44 A'   45 A'   46 A'                 
  1.027   1.100   1.279   1.324   1.364   1.680   1.851   1.976
 47 A'   48 A'   49 A'   50 A'   51 A'   52 A'   53 A'   54 A'                 
  2.195   2.330   2.416   2.664   2.871   2.987   3.345   4.459
 55 A'   56 A'   57 A'   58 A'   59 A'   60 A'   61 A'   62 A'                 
  4.554   4.589   4.771   4.903   7.196   7.515   8.228   8.298
 63 A'   64 A'   65 A'   66 A'   67 A'   68 A'   69 A'   70 A'                 
 14.820  14.926  36.807  49.473 166.135 293.912 293.9951028.412
 71 A'   72 A'   73 A'   74 A'   75 A'   76 A'   77 A'   78 A'                 
  0.017   0.083   0.129   0.229   0.390   0.577   0.677   0.777
  8 A"    9 A"   10 A"   11 A"   12 A"   13 A"   14 A"   15 A"                 
  0.892   0.998   1.046   1.542   1.780   2.308   2.440   2.649
 16 A"   17 A"   18 A"   19 A"   20 A"   21 A"   22 A"   23 A"                 
  4.264   4.546   4.564   8.217  14.715 293.903
 24 A"   25 A"   26 A"   27 A"   28 A"   29 A"                                 
 --------------------------------------------------------------

          Ground-State Mulliken Net Atomic Charges

     Atom                 Charge (a.u.)
  ----------------------------------------
      1 Br                   -0.212753
      2 P                     0.345057
      3 N                    -0.376729
      4 H                     0.244426
  ----------------------------------------
  Sum of atomic charges =    -0.000000

 -----------------------------------------------------------------
                    Cartesian Multipole Moments
 -----------------------------------------------------------------
    Charge (ESU x 10^10)
                 0.0000
    Dipole Moment (Debye)
         X      -2.2673      Y       1.8074      Z      -0.0000
       Tot       2.8995
    Quadrupole Moments (Debye-Ang)
        XX     -31.0147     XY      -2.5330     YY     -40.7759
        XZ      -0.0000     YZ      -0.0000     ZZ     -37.3612
    Octopole Moments (Debye-Ang^2)
       XXX       7.6910    XXY      -0.6983    XYY      14.5121
       YYY       1.0733    XXZ      -0.0000    XYZ      -0.0000
       YYZ      -0.0000    XZZ       9.2682    YZZ       0.2096
       ZZZ      -0.0000
    Hexadecapole Moments (Debye-Ang^3)
      XXXX    -323.9891   XXXY       1.4244   XXYY     -94.0710
      XYYY      -7.7916   YYYY    -109.3979   XXXZ      -0.0000
      XXYZ      -0.0000   XYYZ       0.0000   YYYZ       0.0000
      XXZZ     -79.4116   XYZZ      -2.1965   YYZZ     -25.1614
      XZZZ       0.0000   YZZZ       0.0000   ZZZZ     -47.7376
 -----------------------------------------------------------------
 DrvMan completing analytic gradient of the correlated energy
 Correlated dipole moment
            1
    1  -0.8920295
    2   0.7110822
    3  -0.0000000
 Energy read as -2968.732140817
 Full Analytical Gradient: (in a.u., or Hartree/Bohr)
             1             2             3             4
    1   -0.00009839    0.00012883   -0.00005729    0.00002685
    2    0.00003676   -0.00001218   -0.00001601   -0.00000857
    3    0.00000000   -0.00000000    0.00000000   -0.00000000
 Gradient time:  CPU 0.78 s  wall 0.82 s
 Geometry Optimization Parameters
   NAtoms,    NIC,     NZ,  NCons,   NDum,   NFix, NCnnct, MaxDiis
        4      14       4       0       0       0       0       0

 Cartesian Hessian Update
 Hessian Updated using BFGS Update


** GEOMETRY OPTIMIZATION IN DELOCALIZED INTERNAL COORDINATES **
   Searching for a Minimum

   Optimization Cycle:   5

                       Coordinates (Angstroms)
     ATOM                X               Y               Z
      1  Br        0.9599141737   -0.0666574645    0.0000000000
      2  P        -1.1983706205    0.5604326580    0.0000000000
      3  N        -1.9734124779   -0.7957333357    0.0000000000
      4  H        -2.9838743367   -0.6452435114    0.0000000000
   Point Group: cs    Number of degrees of freedom:     5


   Energy is  -2968.732140817

 Hessian Updated using BFGS Update

  5 Hessian modes will be used to form the next step
  Hessian Eigenvalues:
     0.068186    0.132789    0.289212    0.438463    0.590845

 Minimum Search - Taking Simple RFO Step
 Searching for Lamda that Minimizes Along All modes
 Value Taken    Lamda =   0.00000000
 Step Taken.  Stepsize is  0.000829

                             Maximum     Tolerance    Cnvgd?
         Gradient           0.000086      0.000300     YES
         Displacement       0.000543      0.001200     YES
         Energy change     -0.000004      0.000001      NO


                       Distance Matrix (Angstroms)
             Br(  1)   P (  2)   N (  3)
   P (  2)  2.247540
   N (  3)  3.022575  1.562010
   H (  4)  3.986004  2.154456  1.021607

 Final energy is   -2968.7321408169637     


 ******************************
 **  OPTIMIZATION CONVERGED  **
 ******************************

                       Coordinates (Angstroms)
     ATOM                X               Y               Z
      1  Br        0.9599141737   -0.0666574645    0.0000000000
      2  P        -1.1983706205    0.5604326580    0.0000000000
      3  N        -1.9734124779   -0.7957333357    0.0000000000
      4  H        -2.9838743367   -0.6452435114    0.0000000000

Z-matrix Print:
$molecule
0 1
Br
P  1 2.247540
N  2 1.562010 1 103.546509
H  3 1.021607 2 111.276848 1 -180.000000 0
$end


 --------------------------------------------------------------
             Orbital Energies (a.u.) and Symmetries
 --------------------------------------------------------------

 Alpha MOs, Restricted
 -- Occupied --                  
-490.03  -80.05  -65.16  -58.52  -58.52  -15.60   -9.84   -7.59
  1 A'    2 A'    3 A'    4 A'    5 A'    6 A'    7 A'    8 A'                 
 -7.455  -7.448  -5.480  -5.478 -58.521  -7.448  -5.479  -3.194
  9 A'   10 A'   11 A'   12 A'    1 A"    2 A"    3 A"   13 A'                 
 -3.190  -3.183  -1.192  -1.024  -0.772  -0.608  -0.541  -0.430
 14 A'   15 A'   16 A'   17 A'   18 A'   19 A'   20 A'   21 A'                 
 -0.399  -3.191  -3.183  -0.483  -0.410
 22 A'    4 A"    5 A"    6 A"    7 A"                                         
 -- Virtual --                   
  0.040   0.061   0.070   0.095   0.108   0.129   0.132   0.190
 23 A'   24 A'   25 A'   26 A'   27 A'   28 A'   29 A'   30 A'                 
  0.216   0.224   0.259   0.295   0.310   0.375   0.491   0.538
 31 A'   32 A'   33 A'   34 A'   35 A'   36 A'   37 A'   38 A'                 
  0.590   0.641   0.750   0.791   0.811   0.836   0.858   0.954
 39 A'   40 A'   41 A'   42 A'   43 A'   44 A'   45 A'   46 A'                 
  1.027   1.100   1.279   1.324   1.364   1.680   1.851   1.976
 47 A'   48 A'   49 A'   50 A'   51 A'   52 A'   53 A'   54 A'                 
  2.195   2.330   2.416   2.664   2.871   2.987   3.345   4.459
 55 A'   56 A'   57 A'   58 A'   59 A'   60 A'   61 A'   62 A'                 
  4.554   4.589   4.771   4.903   7.196   7.515   8.228   8.298
 63 A'   64 A'   65 A'   66 A'   67 A'   68 A'   69 A'   70 A'                 
 14.820  14.926  36.807  49.473 166.135 293.912 293.9951028.412
 71 A'   72 A'   73 A'   74 A'   75 A'   76 A'   77 A'   78 A'                 
  0.017   0.083   0.129   0.229   0.390   0.577   0.677   0.777
  8 A"    9 A"   10 A"   11 A"   12 A"   13 A"   14 A"   15 A"                 
  0.892   0.998   1.046   1.542   1.780   2.308   2.440   2.649
 16 A"   17 A"   18 A"   19 A"   20 A"   21 A"   22 A"   23 A"                 
  4.264   4.546   4.564   8.217  14.715 293.903
 24 A"   25 A"   26 A"   27 A"   28 A"   29 A"                                 

 Beta MOs, Restricted
 -- Occupied --                  
-490.03  -80.05  -65.16  -58.52  -58.52  -15.60   -9.84   -7.59
  1 A'    2 A'    3 A'    4 A'    5 A'    6 A'    7 A'    8 A'                 
 -7.455  -7.448  -5.480  -5.478 -58.521  -7.448  -5.479  -3.194
  9 A'   10 A'   11 A'   12 A'    1 A"    2 A"    3 A"   13 A'                 
 -3.190  -3.183  -1.192  -1.024  -0.772  -0.608  -0.541  -0.430
 14 A'   15 A'   16 A'   17 A'   18 A'   19 A'   20 A'   21 A'                 
 -0.399  -3.191  -3.183  -0.483  -0.410
 22 A'    4 A"    5 A"    6 A"    7 A"                                         
 -- Virtual --                   
  0.040   0.061   0.070   0.095   0.108   0.129   0.132   0.190
 23 A'   24 A'   25 A'   26 A'   27 A'   28 A'   29 A'   30 A'                 
  0.216   0.224   0.259   0.295   0.310   0.375   0.491   0.538
 31 A'   32 A'   33 A'   34 A'   35 A'   36 A'   37 A'   38 A'                 
  0.590   0.641   0.750   0.791   0.811   0.836   0.858   0.954
 39 A'   40 A'   41 A'   42 A'   43 A'   44 A'   45 A'   46 A'                 
  1.027   1.100   1.279   1.324   1.364   1.680   1.851   1.976
 47 A'   48 A'   49 A'   50 A'   51 A'   52 A'   53 A'   54 A'                 
  2.195   2.330   2.416   2.664   2.871   2.987   3.345   4.459
 55 A'   56 A'   57 A'   58 A'   59 A'   60 A'   61 A'   62 A'                 
  4.554   4.589   4.771   4.903   7.196   7.515   8.228   8.298
 63 A'   64 A'   65 A'   66 A'   67 A'   68 A'   69 A'   70 A'                 
 14.820  14.926  36.807  49.473 166.135 293.912 293.9951028.412
 71 A'   72 A'   73 A'   74 A'   75 A'   76 A'   77 A'   78 A'                 
  0.017   0.083   0.129   0.229   0.390   0.577   0.677   0.777
  8 A"    9 A"   10 A"   11 A"   12 A"   13 A"   14 A"   15 A"                 
  0.892   0.998   1.046   1.542   1.780   2.308   2.440   2.649
 16 A"   17 A"   18 A"   19 A"   20 A"   21 A"   22 A"   23 A"                 
  4.264   4.546   4.564   8.217  14.715 293.903
 24 A"   25 A"   26 A"   27 A"   28 A"   29 A"                                 
 --------------------------------------------------------------

          Ground-State Mulliken Net Atomic Charges

     Atom                 Charge (a.u.)
  ----------------------------------------
      1 Br                   -0.212753
      2 P                     0.345057
      3 N                    -0.376729
      4 H                     0.244426
  ----------------------------------------
  Sum of atomic charges =    -0.000000

 -----------------------------------------------------------------
                    Cartesian Multipole Moments
 -----------------------------------------------------------------
    Charge (ESU x 10^10)
                 0.0000
    Dipole Moment (Debye)
         X      -2.2673      Y       1.8074      Z      -0.0000
       Tot       2.8995
    Quadrupole Moments (Debye-Ang)
        XX     -31.0147     XY      -2.5330     YY     -40.7759
        XZ      -0.0000     YZ      -0.0000     ZZ     -37.3612
    Octopole Moments (Debye-Ang^2)
       XXX       7.6910    XXY      -0.6983    XYY      14.5121
       YYY       1.0733    XXZ      -0.0000    XYZ      -0.0000
       YYZ      -0.0000    XZZ       9.2682    YZZ       0.2096
       ZZZ      -0.0000
    Hexadecapole Moments (Debye-Ang^3)
      XXXX    -323.9891   XXXY       1.4244   XXYY     -94.0710
      XYYY      -7.7916   YYYY    -109.3979   XXXZ      -0.0000
      XXYZ      -0.0000   XYYZ       0.0000   YYYZ       0.0000
      XXZZ     -79.4116   XYZZ      -2.1965   YYZZ     -25.1614
      XZZZ       0.0000   YZZZ       0.0000   ZZZZ     -47.7376
 -----------------------------------------------------------------
Archival summary:
1\1\garfield\OPT\ProcedureUnspecified\BasisUnspecified\r1111\taweetha\ThuNov2903:56:122018ThuNov2903:56:122018\0\\#,OPT,ProcedureUnspecified,BasisUnspecified,\\0,1\Br\P,1,2.24754\N,2,1.56201,1,103.547\H,3,1.02161,2,111.277,1,-180,0\\HF=-2968.15068\\@

 Total job time:  501.02s(wall), 1530.43s(cpu) 
 Thu Nov 29 03:56:12 2018

        *************************************************************
        *                                                           *
        *  Thank you very much for using Q-Chem.  Have a nice day.  *
        *                                                           *
        *************************************************************
