# Supplementary material for: Geometric and energetic data from ab initio calculations of haloethene, haloimine, halomethylenephosphine, haloiminophosphine, halodiazene, halodiphosphene and halocyclopropane
Source: Data Brief. 2019 Nov 2;27:104738. doi: 10.1016/j.dib.2019.104738 (PMC6861602; doi:10.1016/j.dib.2019.104738)
Supplement: Multimedia component 7 [file mmc7.zip › NP/CCSD/HENPECl.out]

Q-Chem Developer Version!
                  Welcome to Q-Chem
     A Quantum Leap Into The Future Of Chemistry


 Q-Chem 5.1, Q-Chem, Inc., Pleasanton, CA (2018)

 Yihan Shao,  Zhengting Gan,  E. Epifanovsky,  A. T. B. Gilbert,  M. Wormit,  
 J. Kussmann,  A. W. Lange,  A. Behn,  Jia Deng,  Xintian Feng,  D. Ghosh,  
 M. Goldey,  P. R. Horn,  L. D. Jacobson,  I. Kaliman,  T. Kus,  A. Landau,  
 Jie Liu,  E. I. Proynov,  R. M. Richard,  R. P. Steele,  E. J. Sundstrom,  
 H. L. Woodcock III,  P. M. Zimmerman,  D. Zuev,  B. Albrecht,  E. Alguire,  
 S. A. Baeppler,  D. Barton,  Z. Benda,  Y. A. Bernard,  E. J. Berquist,  
 K. B. Bravaya,  H. Burton,  D. Casanova,  Chun-Min Chang,  Yunqing Chen,  
 A. Chien,  K. D. Closser,  M. P. Coons,  S. Coriani,  S. Dasgupta,  
 A. L. Dempwolff,  M. Diedenhofen,  Hainam Do,  R. G. Edgar,  Po-Tung Fang,  
 S. Faraji,  S. Fatehi,  Qingguo Feng,  K. D. Fenk,  J. Fosso-Tande,  
 Qinghui Ge,  A. Ghysels,  G. Gidofalvi,  J. Gomes,  J. Gonthier,  A. Gunina,  
 D. Hait,  M. W. D. Hanson-Heine,  P. H. P. Harbach,  A. W. Hauser,  
 J. E. Herr,  E. G. Hohenstein,  Z. C. Holden,  Kerwin Hui,  B. C. Huynh,  
 T.-C. Jagau,  Hyunjun Ji,  B. Kaduk,  K. Khistyaev,  Jaehoon Kim,  
 P. Klunzinger,  K. Koh,  D. Kosenkov,  L. Koulias,  T. Kowalczyk,  
 C. M. Krauter,  A. Kunitsa,  Ka Un Lao,  A. Laurent,  K. V. Lawler,  
 Joonho Lee,  D. Lefrancois,  S. Lehtola,  D. S. Levine,  Yi-Pei Li,  
 You-Sheng Lin,  Fenglai Liu,  E. Livshits,  A. Luenser,  P. Manohar,  
 E. Mansoor,  S. F. Manzer,  Shan-Ping Mao,  Yuezhi Mao,  N. Mardirossian,  
 A. V. Marenich,  T. Markovich,  L. A. Martinez-Martinez,  S. A. Maurer,  
 N. J. Mayhall,  S. C. McKenzie,  J.-M. Mewes,  A. F. Morrison,  
 J. W. Mullinax,  K. Nanda,  T. S. Nguyen-Beck,  R. Olivares-Amaya,  
 J. A. Parkhill,  T. M. Perrine,  F. Plasser,  P. Pokhilko,  S. Prager,  
 A. Prociuk,  E. Ramos,  D. R. Rehn,  F. Rob,  M. Schneider,  N. Sergueev,  
 S. M. Sharada,  S. Sharma,  D. W. Small,  T. Stauch,  T. Stein,  
 Yu-Chuan Su,  A. J. W. Thom,  A. Tkatchenko,  T. Tsuchimochi,  N. M. Tubman,  
 L. Vogt,  M. L. Vidal,  O. Vydrov,  M. A. Watson,  J. Wenzel,  
 M. de Wergifosse,  T. A. Wesolowski,  A. White,  J. Witte,  A. Yamada,  
 Jun Yang,  K. Yao,  S. Yeganeh,  S. R. Yost,  Zhi-Qiang You,  A. Zech,  
 Igor Ying Zhang,  Xing Zhang,  Yan Zhao,  Ying Zhu,  B. R. Brooks,  
 G. K. L. Chan,  C. J. Cramer,  M. S. Gordon,  W. J. Hehre,  A. Klamt,  
 M. W. Schmidt,  C. D. Sherrill,  D. G. Truhlar,  A. Aspuru-Guzik,  R. Baer,  
 A. T. Bell,  N. A. Besley,  Jeng-Da Chai,  A. E. DePrince, III,  
 R. A. DiStasio Jr.,  A. Dreuw,  B. D. Dunietz,  T. R. Furlani,  
 Chao-Ping Hsu,  Yousung Jung,  Jing Kong,  D. S. Lambrecht,  WanZhen Liang,  
 C. Ochsenfeld,  V. A. Rassolov,  L. V. Slipchenko,  J. E. Subotnik,  
 T. Van Voorhis,  J. M. Herbert,  A. I. Krylov,  P. M. W. Gill,  M. Head-Gordon

 Contributors to earlier versions of Q-Chem not listed above: 
 R. D. Adamson,  B. Austin,  J. Baker,  G. J. O. Beran,  K. Brandhorst,  
 S. T. Brown,  E. F. C. Byrd,  A. K. Chakraborty,  C.-L. Cheng,  
 Siu Hung Chien,  D. M. Chipman,  D. L. Crittenden,  H. Dachsel,  
 R. J. Doerksen,  A. D. Dutoi,  L. Fusti-Molnar,  W. A. Goddard III,  
 A. Golubeva-Zadorozhnaya,  S. R. Gwaltney,  G. Hawkins,  A. Heyden,  
 S. Hirata,  G. Kedziora,  F. J. Keil,  C. Kelley,  Jihan Kim,  R. A. King,  
 R. Z. Khaliullin,  P. P. Korambath,  W. Kurlancheek,  A. M. Lee,  M. S. Lee,  
 S. V. Levchenko,  Ching Yeh Lin,  D. Liotard,  R. C. Lochan,  I. Lotan,  
 P. E. Maslen,  N. Nair,  D. P. O'Neill,  D. Neuhauser,  E. Neuscamman,  
 C. M. Oana,  R. Olson,  B. Peters,  R. Peverati,  P. A. Pieniazek,  
 Y. M. Rhee,  J. Ritchie,  M. A. Rohrdanz,  E. Rosta,  N. J. Russ,  
 H. F. Schaefer III,  N. E. Schultz,  N. Shenvi,  A. C. Simmonett,  A. Sodt,  
 D. Stuck,  K. S. Thanthiriwatte,  V. Vanovschi,  Tao Wang,  A. Warshel,  
 C. F. Williams,  Q. Wu,  X. Xu,  W. Zhang

 Please cite Q-Chem as follows:
 Y. Shao et al., Mol. Phys. 113, 184-215 (2015)
 DOI: 10.1080/00268976.2014.952696

 Q-Chem 5.1.2 for Intel X86 EM64T Linux

 Parts of Q-Chem use Armadillo 8.300.2 (Tropical Shenanigans).
 http://arma.sourceforge.net/

 Q-Chem begins on Thu Nov 29 04:04:33 2018  

Host: 
0

     Scratch files written to /scratch/taweetham/qchem8572//
Input Ideriv = 1
Curr. Ideriv = -1
Max.  Ideriv = 1

Checking the input file for inconsistencies... 	...done.

--------------------------------------------------------------
User input:
--------------------------------------------------------------
H=Cl_E.out
$molecule
0 1
P 
N  1 1.555884
H  2 1.020423 1 114.600180
Cl 1 2.100990 2 104.105398 3 -180.000000 0
$end

$rem
   JOB_TYPE	OPTIMIZATION
   BASIS	6-311++G**
   METHOD	ccsd
   MEM_TOTAL	31000
   N_FROZEN_CORE      FC
$end


--------------------------------------------------------------
 ----------------------------------------------------------------
             Standard Nuclear Orientation (Angstroms)
    I     Atom           X                Y                Z
 ----------------------------------------------------------------
    1      P       0.6377677959    -0.5607354661     0.0000000000
    2      N       1.5139966724     0.7249542233    -0.0000000000
    3      H       2.5199054754     0.5534590951    -0.0000000000
    4      Cl     -1.3343764188     0.1636996079     0.0000000000
 ----------------------------------------------------------------
 Molecular Point Group                 Cs    NOp =  2
 Largest Abelian Subgroup              Cs    NOp =  2
 Nuclear Repulsion Energy =   131.2113058611 hartrees
 There are       20 alpha and       20 beta electrons
 Requested basis set is 6-311++G(d,p)
 There are 37 shells and 89 basis functions
 Total memory of 31000MB is distributed as follows: 
   QALLOC including MEM_STATIC uses 192MB
   MEM_STATIC is set to 192MB
   CCMAN JOB total memory use is  30808MB
 Warning: actual memory use might exceed 31000MB

 Total QAlloc Memory Limit    192 MB
 Mega-Array Size       188 MB
 MEM_STATIC part       192 MB
 A cutoff of  1.0D-14 yielded    661 shell pairs
 There are      3982 function pairs (      4270 Cartesian)

 -------------------------------------------------------
 OpenMP Integral Computing Module                       
 Release: version 1.0, May 2013, Q-Chem Inc. Pittsburgh 
 -------------------------------------------------------
 Integral Job Info:
 Integral job number is                      11
 Integral operator is                         1
 short-range coefficients                     0
 long-range coefficients              100000000
 Omega coefficients                           0
 if combine SR and LR in K                    0
 Integral screening is                        0
 Integral computing path is                   2
 max size of driver memory is            800000
 size of driver memory is                593474
 size of scratch memory is              8114252
 max col of scratch BK array               1296
 max len of scratch array in speh3          155
 max len of scratch index in speh4           18
 max int batch size is                      520
 min int batch size is                       52
 fixed nKL is                                52
 max L of basis functions is                  2
 order of int derivative is                   0
 number of shells is                         37
 number of basis is                          92
 number of cartesian basis is                92
 number of contracted shell pairs           661
 number of primitive shell pairs           1855
 maxK2 (contraction) of shell pair           36
 max number of K2 of shell pair               1
 max number of CS2 of shell pair             80
 max number of PS2 of shell pair            174
 mem total for path MDJ                  510786
 -------------------------------------------------------
 Smallest overlap matrix eigenvalue = 2.27E-03

 Scale SEOQF with 1.000000e-01/1.000000e-01/1.000000e-01

 Standard Electronic Orientation quadrupole field applied
 Nucleus-field energy     =     0.0000000028 hartrees
 Guess from superposition of atomic densities
 Warning:  Energy on first SCF cycle will be non-variational
 SAD guess density has 40.000000 electrons

 -----------------------------------------------------------------------
  General SCF calculation program by
  Eric Jon Sundstrom, Paul Horn, Yuezhi Mao, Dmitri Zuev, Alec White,
  David Stuck, Shaama M.S., Shane Yost, Joonho Lee, David Small,
  Daniel Levine, Susi Lehtola, Hugh Burton, Evgeny Epifanovsky
 -----------------------------------------------------------------------
 Hartree-Fock
 using 4 threads for integral computing
 -------------------------------------------------------
 OpenMP Integral computing Module                
 Release: version 2.0, May 2017, Q-Chem Inc. Pleasanton 
 -------------------------------------------------------
 A restricted SCF calculation will be
 performed using DIIS
 SCF converges when DIIS error is below 1.0e-08
 ---------------------------------------
  Cycle       Energy         DIIS error
 ---------------------------------------
    1    -855.5661257056      5.50e-02  
    2    -855.2235442447      7.30e-03  
    3    -855.2604448378      5.29e-03  
    4    -855.2854188995      8.80e-04  
    5    -855.2868181430      4.00e-04  
    6    -855.2872096847      1.47e-04  
    7    -855.2873172272      7.17e-05  
    8    -855.2873433628      2.10e-05  
    9    -855.2873455548      6.02e-06  
   10    -855.2873456987      2.01e-06  
   11    -855.2873457157      4.32e-07  
   12    -855.2873457164      8.12e-08  
   13    -855.2873457164      1.89e-08  
   14    -855.2873457164      5.60e-09  Convergence criterion met
 ---------------------------------------
 SCF time:   CPU 3.68s  wall 1.00s 
 SCF   energy in the final basis set =     -855.2873457164
 Total energy in the final basis set =     -855.2873457164


 ------------------------------------------------------------------------------

   CCMAN2: suite of methods based on coupled cluster
           and equation of motion theories.

   Components:
   * libvmm-1.3-trunk
     by Evgeny Epifanovsky, Ilya Kaliman.
   * libtensor-2.5-trunk
     by Evgeny Epifanovsky, Michael Wormit, Dmitry Zuev, Sam Manzer, 
        Ilya Kaliman.
   * libcc-2.5-trunk
     by Evgeny Epifanovsky, Arik Landau, Tomasz Kus, Kirill Khistyaev, 
        Dmitry Zuev, Prashant Manohar, Xintian Feng, Anna Krylov, 
        Matthew Goldey, Alec White, Thomas Jagau, Kaushik Nanda, 
        Anastasia Gunina, Alexander Kunitsa, Joonho Lee.

   CCMAN original authors:
   Anna I. Krylov, C. David Sherrill, Steven R. Gwaltney,
   Edward F. C. Byrd (2000)
   Sergey V. Levchenko, Lyudmila V. Slipchenko, Tao Wang,
   Ana-Maria C. Cristian (2003)
   Piotr A. Pieniazek, C. Melania Oana, Evgeny Epifanovsky (2007)
   Prashant Manohar (2009)

 ------------------------------------------------------------------------------


 Allocating and initializing 30808MB of RAM...
 Calculation will run on 4 cores.


 Alpha MOs, Restricted
 -- Occupied --                  
-104.84  -80.05  -15.60  -10.57   -8.03   -8.03   -8.03   -7.59
  1 A'    2 A'    3 A'    4 A'    5 A'    1 A"    6 A'    7 A'                 
 -5.483  -5.482  -5.482  -1.197  -1.100  -0.783  -0.618  -0.557
  8 A'    2 A"    9 A'   10 A'   11 A'   12 A'   13 A'   14 A'                 
 -0.507  -0.469  -0.431  -0.411
  3 A"   15 A'    4 A"   16 A'                                                 
 -- Virtual --                   
  0.019   0.041   0.067   0.068   0.082   0.097   0.124   0.141
  5 A"   17 A'   18 A'   19 A'    6 A"   20 A'   21 A'   22 A'                 
  0.152   0.159   0.216   0.222   0.229   0.239   0.258   0.305
  7 A"   23 A'   24 A'   25 A'    8 A"   26 A'   27 A'   28 A'                 
  0.315   0.386   0.388   0.490   0.566   0.610   0.614   0.692
 29 A'    9 A"   30 A'   31 A'   32 A'   10 A"   33 A'   34 A'                 
  0.783   0.825   0.886   0.902   0.907   0.954   1.040   1.095
 35 A'   11 A"   12 A"   36 A'   37 A'   38 A'   13 A"   39 A'                 
  1.146   1.155   1.158   1.196   1.205   1.318   1.349   1.486
 14 A"   40 A'   41 A'   15 A"   42 A'   43 A'   44 A'   45 A'                 
  1.548   1.705   1.784   1.858   2.013   2.205   2.434   2.608
 16 A"   46 A'   17 A"   47 A'   48 A'   49 A'   18 A"   19 A"                 
  2.622   2.641   2.660   2.736   2.891   3.001   3.340   4.264
 50 A'   51 A'   20 A"   52 A'   53 A'   54 A'   55 A'   21 A"                 
  4.454   4.910   7.516  10.366  14.709  14.811  14.927  26.683
 56 A'   57 A'   58 A'   59 A'   22 A"   60 A'   61 A'   23 A"                 
 26.729  27.002  36.811 166.131 219.220
 62 A'   63 A'   64 A'   65 A'   66 A'                                         

 Beta MOs, Restricted
 -- Occupied --                  
-104.84  -80.05  -15.60  -10.57   -8.03   -8.03   -8.03   -7.59
  1 A'    2 A'    3 A'    4 A'    5 A'    1 A"    6 A'    7 A'                 
 -5.483  -5.482  -5.482  -1.197  -1.100  -0.783  -0.618  -0.557
  8 A'    2 A"    9 A'   10 A'   11 A'   12 A'   13 A'   14 A'                 
 -0.507  -0.469  -0.431  -0.411
  3 A"   15 A'    4 A"   16 A'                                                 
 -- Virtual --                   
  0.019   0.041   0.067   0.068   0.082   0.097   0.124   0.141
  5 A"   17 A'   18 A'   19 A'    6 A"   20 A'   21 A'   22 A'                 
  0.152   0.159   0.216   0.222   0.229   0.239   0.258   0.305
  7 A"   23 A'   24 A'   25 A'    8 A"   26 A'   27 A'   28 A'                 
  0.315   0.386   0.388   0.490   0.566   0.610   0.614   0.692
 29 A'    9 A"   30 A'   31 A'   32 A'   10 A"   33 A'   34 A'                 
  0.783   0.825   0.886   0.902   0.907   0.954   1.040   1.095
 35 A'   11 A"   12 A"   36 A'   37 A'   38 A'   13 A"   39 A'                 
  1.146   1.155   1.158   1.196   1.205   1.318   1.349   1.486
 14 A"   40 A'   41 A'   15 A"   42 A'   43 A'   44 A'   45 A'                 
  1.548   1.705   1.784   1.858   2.013   2.205   2.434   2.608
 16 A"   46 A'   17 A"   47 A'   48 A'   49 A'   18 A"   19 A"                 
  2.622   2.641   2.660   2.736   2.891   3.001   3.340   4.264
 50 A'   51 A'   20 A"   52 A'   53 A'   54 A'   55 A'   21 A"                 
  4.454   4.910   7.516  10.366  14.709  14.811  14.927  26.683
 56 A'   57 A'   58 A'   59 A'   22 A"   60 A'   61 A'   23 A"                 
 26.729  27.002  36.811 166.131 219.220
 62 A'   63 A'   64 A'   65 A'   66 A'                                         

 Occupation and symmetry of molecular orbitals

 Point group: Cs (2 irreducible representations).

                           A'   A"    All 
 ------------------------------------------
 All molecular orbitals:
  - Alpha                  66   23    89  
  - Beta                   66   23    89  
 ------------------------------------------
 Alpha orbitals:
  - Frozen occupied        9    2     11  
  - Active occupied        7    2     9   
  - Active virtual         50   19    69  
  - Frozen virtual         0    0     0   
 ------------------------------------------
 Beta orbitals:
  - Frozen occupied        9    2     11  
  - Active occupied        7    2     9   
  - Active virtual         50   19    69  
  - Frozen virtual         0    0     0   
 ------------------------------------------

 Import integrals:   CPU 0.00 s  wall 0.00 s

 Import integrals:   CPU 6.51 s  wall 1.82 s

 MP2 amplitudes:   CPU 0.08 s  wall 0.08 s

Running a double precision version
           CCSD T amplitudes will be solved using DIIS.

           Start     Size      MaxIter   EConv     TConv     
           3         7         100       1.00e-07  1.00e-05  
 ------------------------------------------------------------------------------
           Energy (a.u.)   Ediff      Tdiff       Comment
 ------------------------------------------------------------------------------
          -855.71831554                           
     1    -855.72455689   6.24e-03   6.69e-01     
     2    -855.73937483   1.48e-02   8.92e-02     
     3    -855.73977493   4.00e-04   3.89e-02     
     4    -855.74142501   1.65e-03   1.17e-02     Switched to DIIS steps.
     5    -855.74207320   6.48e-04   1.03e-02     
     6    -855.74210421   3.10e-05   1.94e-03     
     7    -855.74210598   1.77e-06   9.03e-04     
     8    -855.74210970   3.72e-06   3.42e-04     
     9    -855.74211027   5.66e-07   1.28e-04     
    10    -855.74211048   2.13e-07   4.50e-05     
    11    -855.74211049   8.57e-09   2.14e-05     
    12    -855.74211052   2.33e-08   5.94e-06     
 ------------------------------------------------------------------------------
          -855.74211052                           CCSD T converged.

End of double precision
 SCF energy                 = -855.28734572
 MP2 energy                 = -855.71831554
 CCSD correlation energy     =   -0.45476480
 CCSD total energy           = -855.74211052

 CCSD  T1^2 = 0.0102  T2^2 = 0.2001  Leading amplitudes:

 Amplitude    Orbitals with energies
 -0.0273       3 (A") A                  ->    5 (A") A                   
              -0.5072                          0.0188                     
 -0.0273       3 (A") B                  ->    5 (A") B                   
              -0.5072                          0.0188                     
  0.0179       16 (A') A                 ->    18 (A') A                  
              -0.4110                          0.0671                     
  0.0179       16 (A') B                 ->    18 (A') B                  
              -0.4110                          0.0671                     

 Amplitude    Orbitals with energies
 -0.0812       4 (A") A      4 (A") B    ->    5 (A") A      5 (A") B     
              -0.4314       -0.4314            0.0188        0.0188       
  0.0812       4 (A") A      4 (A") B    ->    5 (A") B      5 (A") A     
              -0.4314       -0.4314            0.0188        0.0188       
  0.0812       4 (A") B      4 (A") A    ->    5 (A") A      5 (A") B     
              -0.4314       -0.4314            0.0188        0.0188       
 -0.0812       4 (A") B      4 (A") A    ->    5 (A") B      5 (A") A     
              -0.4314       -0.4314            0.0188        0.0188       

 Computing CCSD intemediates for later calculations in double precision
 Finished.

Running a double precision version
           CCSD Lambda amplitudes will be solved using DIIS.
           Start     Size      MaxIter   EConv     LConv     
           3         7         100       1.00e-07  1.00e-05  
 ------------------------------------------------------------------------------
            Enorm      Ldiff       Comment
 ------------------------------------------------------------------------------
     1     4.56e-02   3.38e-02     
     2     1.31e-02   5.88e-03     
     3     5.32e-03   1.58e-03     
     4     3.22e-03   1.20e-03     Switched to DIIS steps.
     5     9.61e-04   6.07e-04     
     6     4.07e-04   1.40e-04     
     7     1.59e-04   3.42e-05     
     8     6.46e-05   1.84e-06     
     9     2.34e-05   2.66e-06     
    10     9.73e-06   5.47e-07     
    11     3.17e-06   2.20e-07     
    12     1.39e-06   6.58e-08     
    13     5.16e-07   1.18e-07     
    14     1.97e-07   2.10e-08     
    15     1.04e-07   2.07e-08     
    16     4.36e-08   8.16e-09     
 ------------------------------------------------------------------------------
                                   CCSD Lambda converged.

 Computing density matrices in double precision...
           Orbital response amplitudes will be solved using DIIS.
           Start     Size      MaxIter   EConv     LConv     
           3         7         100       1.00e-06  1.00e-06  
 ------------------------------------------------------------------------------
            Enorm      Ldiff       Comment
 ------------------------------------------------------------------------------
     1     6.75e-02   2.54e-03     
     2     3.92e-02   1.67e-02     
     3     3.22e-02   1.25e-02     
     4     1.13e-02   1.03e-02     Switched to DIIS steps.
     5     1.77e-03   8.34e-05     
     6     1.04e-03   3.67e-04     
     7     3.04e-04   1.22e-04     
     8     5.07e-05   7.73e-05     
     9     1.53e-05   1.58e-07     
    10     3.52e-06   1.55e-06     
    11     5.19e-07   7.91e-08     
 ------------------------------------------------------------------------------
                                   Orbital response converged.

 Computing density matrices... Done.
 CCSD calculation:   CPU 61.29 s  wall 17.89 s

 Transferring MO TPDM to AO TPDM
 Transferring g2_o1o1o1o1
 Transferring g2_o1o1o1v1
 Transferring g2_o1o1v1v1
 Transferring g2_o1v1o1v1
 Transferring g2_o1v1v1v1
 Transferring g2_v1v1v1v1
 Adding separable TPDM
 Computing TPDM gradient
 --------------------------------------------------------
 2e gradient
  Atom          X               Y               Z
 --------------------------------------------------------
    1         -7.158952       18.272144       -0.000000  
    2         -8.086529      -13.377463        0.000000  
    3         -4.648145       -0.053047        0.000000  
    4         19.893625       -4.841634       -0.000000  
 --------------------------------------------------------
 --------------------------------------------------------
 Final gradient
  Atom          X               Y               Z
 --------------------------------------------------------
    1         -7.158952       18.272144       -0.000000  
    2         -8.086529      -13.377463        0.000000  
    3         -4.648145       -0.053047        0.000000  
    4         19.893625       -4.841634       -0.000000  
 --------------------------------------------------------
 Analytic gradient from two-electron contribution:   CPU 51.09 s  wall 15.85 s

 Total ccman2 time:   CPU 122.91 s  wall 36.85 s


 --------------------------------------------------------------
             Orbital Energies (a.u.) and Symmetries
 --------------------------------------------------------------

 Alpha MOs, Restricted
 -- Occupied --                  
-104.84  -80.05  -15.60  -10.57   -8.03   -8.03   -7.59   -5.48
  1 A'    2 A'    3 A'    4 A'    5 A'    6 A'    7 A'    8 A'                 
 -5.482  -8.032  -5.482  -1.197  -1.100  -0.783  -0.618  -0.557
  9 A'    1 A"    2 A"   10 A'   11 A'   12 A'   13 A'   14 A'                 
 -0.469  -0.411  -0.507  -0.431
 15 A'   16 A'    3 A"    4 A"                                                 
 -- Virtual --                   
  0.041   0.067   0.068   0.097   0.124   0.141   0.159   0.216
 17 A'   18 A'   19 A'   20 A'   21 A'   22 A'   23 A'   24 A'                 
  0.222   0.239   0.258   0.305   0.315   0.388   0.490   0.566
 25 A'   26 A'   27 A'   28 A'   29 A'   30 A'   31 A'   32 A'                 
  0.614   0.692   0.783   0.902   0.907   0.954   1.095   1.155
 33 A'   34 A'   35 A'   36 A'   37 A'   38 A'   39 A'   40 A'                 
  1.158   1.205   1.318   1.349   1.486   1.705   1.858   2.013
 41 A'   42 A'   43 A'   44 A'   45 A'   46 A'   47 A'   48 A'                 
  2.205   2.622   2.641   2.736   2.891   3.001   3.340   4.454
 49 A'   50 A'   51 A'   52 A'   53 A'   54 A'   55 A'   56 A'                 
  4.910   7.516  10.366  14.811  14.927  26.729  27.002  36.811
 57 A'   58 A'   59 A'   60 A'   61 A'   62 A'   63 A'   64 A'                 
166.131 219.220   0.019   0.082   0.152   0.229   0.386   0.610
 65 A'   66 A'    5 A"    6 A"    7 A"    8 A"    9 A"   10 A"                 
  0.825   0.886   1.040   1.146   1.196   1.548   1.784   2.434
 11 A"   12 A"   13 A"   14 A"   15 A"   16 A"   17 A"   18 A"                 
  2.608   2.660   4.264  14.709  26.683
 19 A"   20 A"   21 A"   22 A"   23 A"                                         

 Beta MOs, Restricted
 -- Occupied --                  
-104.84  -80.05  -15.60  -10.57   -8.03   -8.03   -7.59   -5.48
  1 A'    2 A'    3 A'    4 A'    5 A'    6 A'    7 A'    8 A'                 
 -5.482  -8.032  -5.482  -1.197  -1.100  -0.783  -0.618  -0.557
  9 A'    1 A"    2 A"   10 A'   11 A'   12 A'   13 A'   14 A'                 
 -0.469  -0.411  -0.507  -0.431
 15 A'   16 A'    3 A"    4 A"                                                 
 -- Virtual --                   
  0.041   0.067   0.068   0.097   0.124   0.141   0.159   0.216
 17 A'   18 A'   19 A'   20 A'   21 A'   22 A'   23 A'   24 A'                 
  0.222   0.239   0.258   0.305   0.315   0.388   0.490   0.566
 25 A'   26 A'   27 A'   28 A'   29 A'   30 A'   31 A'   32 A'                 
  0.614   0.692   0.783   0.902   0.907   0.954   1.095   1.155
 33 A'   34 A'   35 A'   36 A'   37 A'   38 A'   39 A'   40 A'                 
  1.158   1.205   1.318   1.349   1.486   1.705   1.858   2.013
 41 A'   42 A'   43 A'   44 A'   45 A'   46 A'   47 A'   48 A'                 
  2.205   2.622   2.641   2.736   2.891   3.001   3.340   4.454
 49 A'   50 A'   51 A'   52 A'   53 A'   54 A'   55 A'   56 A'                 
  4.910   7.516  10.366  14.811  14.927  26.729  27.002  36.811
 57 A'   58 A'   59 A'   60 A'   61 A'   62 A'   63 A'   64 A'                 
166.131 219.220   0.019   0.082   0.152   0.229   0.386   0.610
 65 A'   66 A'    5 A"    6 A"    7 A"    8 A"    9 A"   10 A"                 
  0.825   0.886   1.040   1.146   1.196   1.548   1.784   2.434
 11 A"   12 A"   13 A"   14 A"   15 A"   16 A"   17 A"   18 A"                 
  2.608   2.660   4.264  14.709  26.683
 19 A"   20 A"   21 A"   22 A"   23 A"                                         
 --------------------------------------------------------------

          Ground-State Mulliken Net Atomic Charges

     Atom                 Charge (a.u.)
  ----------------------------------------
      1 P                     0.291578
      2 N                    -0.412903
      3 H                     0.255188
      4 Cl                   -0.133862
  ----------------------------------------
  Sum of atomic charges =    -0.000000

 -----------------------------------------------------------------
                    Cartesian Multipole Moments
 -----------------------------------------------------------------
    Charge (ESU x 10^10)
                -0.0000
    Dipole Moment (Debye)
         X       2.3244      Y      -1.9738      Z       0.0000
       Tot       3.0494
    Quadrupole Moments (Debye-Ang)
        XX     -28.1490     XY      -1.5048     YY     -34.7847
        XZ       0.0000     YZ      -0.0000     ZZ     -31.4175
    Octopole Moments (Debye-Ang^2)
       XXX      15.0644    XXY       0.7994    XYY      -3.8886
       YYY      -1.9318    XXZ       0.0000    XYZ       0.0000
       YYZ       0.0000    XZZ      -0.4530    YZZ      -0.6574
       ZZZ       0.0000
    Hexadecapole Moments (Debye-Ang^3)
      XXXX    -252.5295   XXXY       1.8835   XXYY     -69.4408
      XYYY      -3.7621   YYYY     -98.2577   XXXZ       0.0000
      XXYZ      -0.0000   XYYZ       0.0000   YYYZ      -0.0000
      XXZZ     -59.7447   XYZZ      -0.7769   YYZZ     -22.0316
      XZZZ       0.0000   YZZZ      -0.0000   ZZZZ     -39.5714
 -----------------------------------------------------------------
 DrvMan completing analytic gradient of the correlated energy
 Correlated dipole moment
            1
    1   0.9144913
    2  -0.7765416
    3   0.0000000
 Energy read as -855.742110516
 Full Analytical Gradient: (in a.u., or Hartree/Bohr)
             1             2             3             4
    1    0.00555693    0.00118266    0.00167100   -0.00841060
    2   -0.00067028   -0.00275426    0.00167515    0.00174938
    3   -0.00000000    0.00000000   -0.00000000    0.00000000
 Gradient time:  CPU 0.74 s  wall 0.76 s
 Geometry Optimization Parameters
   NAtoms,    NIC,     NZ,  NCons,   NDum,   NFix, NCnnct, MaxDiis
        4      14       4       0       0       0       0       0


** GEOMETRY OPTIMIZATION IN DELOCALIZED INTERNAL COORDINATES **
   Searching for a Minimum

   Optimization Cycle:   1

                       Coordinates (Angstroms)
     ATOM                X               Y               Z
      1  P         0.6377677959   -0.5607354661    0.0000000000
      2  N         1.5139966724    0.7249542233    0.0000000000
      3  H         2.5199054754    0.5534590951    0.0000000000
      4  Cl       -1.3343764188    0.1636996079    0.0000000000
   Point Group: cs    Number of degrees of freedom:     5


   Energy is   -855.742110516


 Attempting to Generate Delocalized Internal Coordinates

  5 Hessian modes will be used to form the next step
  Hessian Eigenvalues:
     0.160000    0.250000    0.251892    0.442707    0.607913

 Minimum Search - Taking Simple RFO Step
 Searching for Lamda that Minimizes Along All modes
 Value Taken    Lamda =  -0.00047828
 Step Taken.  Stepsize is  0.045621

                             Maximum     Tolerance    Cnvgd?
         Gradient           0.006128      0.000300      NO
         Displacement       0.030032      0.001200      NO
         Energy change     *********      0.000001      NO


 New Cartesian Coordinates Obtained by Inverse Iteration

 Displacement from previous Coordinates is:  0.065388
 ----------------------------------------------------------------
             Standard Nuclear Orientation (Angstroms)
    I     Atom           X                Y                Z
 ----------------------------------------------------------------
    1      P       0.6409290666    -0.5652737992     0.0000000000
    2      N       1.5013748178     0.7302848689     0.0000000000
    3      H       2.5036850815     0.5477693778     0.0000000000
    4      Cl     -1.3086954411     0.1685970127     0.0000000000
 ----------------------------------------------------------------
 Molecular Point Group                 Cs    NOp =  2
 Largest Abelian Subgroup              Cs    NOp =  2
 Nuclear Repulsion Energy =   132.1192788876 hartrees
 There are       20 alpha and       20 beta electrons
 Applying Cartesian multipole field
    Component          Value
    ---------          -----
     (2,0,0)        1.00000E-11
     (0,2,0)        2.00000E-11
     (0,0,2)       -3.00000E-11
 Nucleus-field energy     =     0.0000000027 hartrees
 Requested basis set is 6-311++G(d,p)
 There are 37 shells and 89 basis functions
 A cutoff of  1.0D-14 yielded    661 shell pairs
 There are      3982 function pairs (      4270 Cartesian)
 Smallest overlap matrix eigenvalue = 2.24E-03
 Guess MOs from SCF MO coefficient file

 -----------------------------------------------------------------------
  General SCF calculation program by
  Eric Jon Sundstrom, Paul Horn, Yuezhi Mao, Dmitri Zuev, Alec White,
  David Stuck, Shaama M.S., Shane Yost, Joonho Lee, David Small,
  Daniel Levine, Susi Lehtola, Hugh Burton, Evgeny Epifanovsky
 -----------------------------------------------------------------------
 Hartree-Fock
 using 4 threads for integral computing
 -------------------------------------------------------
 OpenMP Integral computing Module                
 Release: version 2.0, May 2017, Q-Chem Inc. Pleasanton 
 -------------------------------------------------------
 A restricted SCF calculation will be
 performed using DIIS
 SCF converges when DIIS error is below 1.0e-08
 ---------------------------------------
  Cycle       Energy         DIIS error
 ---------------------------------------
    1    -855.2875861771      3.29e-04  
    2    -855.2877440933      8.57e-05  
    3    -855.2877633532      3.96e-05  
    4    -855.2877664576      1.77e-05  
    5    -855.2877672494      6.85e-06  
    6    -855.2877673786      1.84e-06  
    7    -855.2877673904      6.06e-07  
    8    -855.2877673919      2.55e-07  
    9    -855.2877673922      1.13e-07  
   10    -855.2877673922      3.83e-08  
   11    -855.2877673923      9.92e-09  Convergence criterion met
 ---------------------------------------
 SCF time:   CPU 2.79s  wall 1.00s 
 SCF   energy in the final basis set =     -855.2877673923
 Total energy in the final basis set =     -855.2877673923


 ------------------------------------------------------------------------------

   CCMAN2: suite of methods based on coupled cluster
           and equation of motion theories.

   Components:
   * libvmm-1.3-trunk
     by Evgeny Epifanovsky, Ilya Kaliman.
   * libtensor-2.5-trunk
     by Evgeny Epifanovsky, Michael Wormit, Dmitry Zuev, Sam Manzer, 
        Ilya Kaliman.
   * libcc-2.5-trunk
     by Evgeny Epifanovsky, Arik Landau, Tomasz Kus, Kirill Khistyaev, 
        Dmitry Zuev, Prashant Manohar, Xintian Feng, Anna Krylov, 
        Matthew Goldey, Alec White, Thomas Jagau, Kaushik Nanda, 
        Anastasia Gunina, Alexander Kunitsa, Joonho Lee.

   CCMAN original authors:
   Anna I. Krylov, C. David Sherrill, Steven R. Gwaltney,
   Edward F. C. Byrd (2000)
   Sergey V. Levchenko, Lyudmila V. Slipchenko, Tao Wang,
   Ana-Maria C. Cristian (2003)
   Piotr A. Pieniazek, C. Melania Oana, Evgeny Epifanovsky (2007)
   Prashant Manohar (2009)

 ------------------------------------------------------------------------------


 Allocating and initializing 30808MB of RAM...
 Calculation will run on 4 cores.


 Alpha MOs, Restricted
 -- Occupied --                  
-104.84  -80.05  -15.59  -10.57   -8.04   -8.03   -8.03   -7.59
  1 A'    2 A'    3 A'    4 A'    5 A'    1 A"    6 A'    7 A'                 
 -5.482  -5.481  -5.480  -1.199  -1.102  -0.781  -0.619  -0.559
  8 A'    2 A"    9 A'   10 A'   11 A'   12 A'   13 A'   14 A'                 
 -0.510  -0.469  -0.430  -0.412
  3 A"   15 A'    4 A"   16 A'                                                 
 -- Virtual --                   
  0.020   0.041   0.068   0.068   0.082   0.098   0.126   0.142
  5 A"   17 A'   18 A'   19 A'    6 A"   20 A'   21 A'   22 A'                 
  0.152   0.159   0.216   0.223   0.229   0.240   0.259   0.305
  7 A"   23 A'   24 A'   25 A'    8 A"   26 A'   27 A'   28 A'                 
  0.317   0.386   0.389   0.492   0.566   0.609   0.614   0.689
 29 A'    9 A"   30 A'   31 A'   32 A'   10 A"   33 A'   34 A'                 
  0.781   0.821   0.888   0.901   0.912   0.956   1.042   1.092
 35 A'   11 A"   12 A"   36 A'   37 A'   38 A'   13 A"   39 A'                 
  1.145   1.156   1.157   1.200   1.210   1.321   1.351   1.494
 14 A"   40 A'   41 A'   15 A"   42 A'   43 A'   44 A'   45 A'                 
  1.547   1.702   1.785   1.859   2.016   2.208   2.439   2.607
 16 A"   46 A'   17 A"   47 A'   48 A'   49 A'   18 A"   19 A"                 
  2.627   2.648   2.663   2.743   2.887   2.999   3.349   4.266
 50 A'   51 A'   20 A"   52 A'   53 A'   54 A'   55 A'   21 A"                 
  4.461   4.911   7.520  10.365  14.711  14.814  14.929  26.683
 56 A'   57 A'   58 A'   59 A'   22 A"   60 A'   61 A'   23 A"                 
 26.731  27.015  36.814 166.136 219.220
 62 A'   63 A'   64 A'   65 A'   66 A'                                         

 Beta MOs, Restricted
 -- Occupied --                  
-104.84  -80.05  -15.59  -10.57   -8.04   -8.03   -8.03   -7.59
  1 A'    2 A'    3 A'    4 A'    5 A'    1 A"    6 A'    7 A'                 
 -5.482  -5.481  -5.480  -1.199  -1.102  -0.781  -0.619  -0.559
  8 A'    2 A"    9 A'   10 A'   11 A'   12 A'   13 A'   14 A'                 
 -0.510  -0.469  -0.430  -0.412
  3 A"   15 A'    4 A"   16 A'                                                 
 -- Virtual --                   
  0.020   0.041   0.068   0.068   0.082   0.098   0.126   0.142
  5 A"   17 A'   18 A'   19 A'    6 A"   20 A'   21 A'   22 A'                 
  0.152   0.159   0.216   0.223   0.229   0.240   0.259   0.305
  7 A"   23 A'   24 A'   25 A'    8 A"   26 A'   27 A'   28 A'                 
  0.317   0.386   0.389   0.492   0.566   0.609   0.614   0.689
 29 A'    9 A"   30 A'   31 A'   32 A'   10 A"   33 A'   34 A'                 
  0.781   0.821   0.888   0.901   0.912   0.956   1.042   1.092
 35 A'   11 A"   12 A"   36 A'   37 A'   38 A'   13 A"   39 A'                 
  1.145   1.156   1.157   1.200   1.210   1.321   1.351   1.494
 14 A"   40 A'   41 A'   15 A"   42 A'   43 A'   44 A'   45 A'                 
  1.547   1.702   1.785   1.859   2.016   2.208   2.439   2.607
 16 A"   46 A'   17 A"   47 A'   48 A'   49 A'   18 A"   19 A"                 
  2.627   2.648   2.663   2.743   2.887   2.999   3.349   4.266
 50 A'   51 A'   20 A"   52 A'   53 A'   54 A'   55 A'   21 A"                 
  4.461   4.911   7.520  10.365  14.711  14.814  14.929  26.683
 56 A'   57 A'   58 A'   59 A'   22 A"   60 A'   61 A'   23 A"                 
 26.731  27.015  36.814 166.136 219.220
 62 A'   63 A'   64 A'   65 A'   66 A'                                         

 Occupation and symmetry of molecular orbitals

 Point group: Cs (2 irreducible representations).

                           A'   A"    All 
 ------------------------------------------
 All molecular orbitals:
  - Alpha                  66   23    89  
  - Beta                   66   23    89  
 ------------------------------------------
 Alpha orbitals:
  - Frozen occupied        9    2     11  
  - Active occupied        7    2     9   
  - Active virtual         50   19    69  
  - Frozen virtual         0    0     0   
 ------------------------------------------
 Beta orbitals:
  - Frozen occupied        9    2     11  
  - Active occupied        7    2     9   
  - Active virtual         50   19    69  
  - Frozen virtual         0    0     0   
 ------------------------------------------

 Import integrals:   CPU 0.00 s  wall 0.00 s

 Import integrals:   CPU 6.06 s  wall 1.59 s

 MP2 amplitudes:   CPU 0.08 s  wall 0.07 s

Running a double precision version
           CCSD T amplitudes will be solved using DIIS.

           Start     Size      MaxIter   EConv     TConv     
           3         7         100       1.00e-07  1.00e-05  
 ------------------------------------------------------------------------------
           Energy (a.u.)   Ediff      Tdiff       Comment
 ------------------------------------------------------------------------------
          -855.71866279                           
     1    -855.72498923   6.33e-03   6.69e-01     
     2    -855.73969799   1.47e-02   8.90e-02     
     3    -855.74011515   4.17e-04   3.86e-02     
     4    -855.74174680   1.63e-03   1.16e-02     Switched to DIIS steps.
     5    -855.74238144   6.35e-04   1.02e-02     
     6    -855.74241073   2.93e-05   1.92e-03     
     7    -855.74241209   1.36e-06   8.74e-04     
     8    -855.74241544   3.35e-06   3.19e-04     
     9    -855.74241596   5.26e-07   1.21e-04     
    10    -855.74241615   1.91e-07   4.33e-05     
    11    -855.74241617   1.29e-08   2.07e-05     
    12    -855.74241619   2.04e-08   5.69e-06     
 ------------------------------------------------------------------------------
          -855.74241619                           CCSD T converged.

End of double precision
 SCF energy                 = -855.28776739
 MP2 energy                 = -855.71866279
 CCSD correlation energy     =   -0.45464879
 CCSD total energy           = -855.74241619

 CCSD  T1^2 = 0.0100  T2^2 = 0.1994  Leading amplitudes:

 Amplitude    Orbitals with energies
  0.0271       3 (A") A                  ->    5 (A") A                   
              -0.5095                          0.0196                     
  0.0271       3 (A") B                  ->    5 (A") B                   
              -0.5095                          0.0196                     
 -0.0169       14 (A') A                 ->    22 (A') A                  
              -0.5586                          0.1418                     
 -0.0169       14 (A') B                 ->    22 (A') B                  
              -0.5586                          0.1418                     

 Amplitude    Orbitals with energies
 -0.0822       4 (A") A      4 (A") B    ->    5 (A") A      5 (A") B     
              -0.4303       -0.4303            0.0196        0.0196       
  0.0822       4 (A") A      4 (A") B    ->    5 (A") B      5 (A") A     
              -0.4303       -0.4303            0.0196        0.0196       
  0.0822       4 (A") B      4 (A") A    ->    5 (A") A      5 (A") B     
              -0.4303       -0.4303            0.0196        0.0196       
 -0.0822       4 (A") B      4 (A") A    ->    5 (A") B      5 (A") A     
              -0.4303       -0.4303            0.0196        0.0196       

 Computing CCSD intemediates for later calculations in double precision
 Finished.

Running a double precision version
           CCSD Lambda amplitudes will be solved using DIIS.
           Start     Size      MaxIter   EConv     LConv     
           3         7         100       1.00e-07  1.00e-05  
 ------------------------------------------------------------------------------
            Enorm      Ldiff       Comment
 ------------------------------------------------------------------------------
     1     4.52e-02   3.35e-02     
     2     1.29e-02   5.78e-03     
     3     5.24e-03   1.57e-03     
     4     3.15e-03   1.18e-03     Switched to DIIS steps.
     5     9.28e-04   5.92e-04     
     6     3.87e-04   1.36e-04     
     7     1.50e-04   3.22e-05     
     8     6.13e-05   1.78e-06     
     9     2.25e-05   2.58e-06     
    10     9.33e-06   5.42e-07     
    11     3.02e-06   2.26e-07     
    12     1.33e-06   6.81e-08     
    13     4.95e-07   1.13e-07     
    14     1.88e-07   1.95e-08     
    15     9.91e-08   1.93e-08     
 ------------------------------------------------------------------------------
                                   CCSD Lambda converged.

 Computing density matrices in double precision...
           Orbital response amplitudes will be solved using DIIS.
           Start     Size      MaxIter   EConv     LConv     
           3         7         100       1.00e-06  1.00e-06  
 ------------------------------------------------------------------------------
            Enorm      Ldiff       Comment
 ------------------------------------------------------------------------------
     1     6.69e-02   2.79e-03     
     2     3.86e-02   1.66e-02     
     3     3.15e-02   1.22e-02     
     4     1.11e-02   1.01e-02     Switched to DIIS steps.
     5     1.73e-03   1.08e-04     
     6     1.03e-03   3.45e-04     
     7     2.92e-04   1.20e-04     
     8     4.95e-05   7.41e-05     
     9     1.48e-05   1.40e-07     
    10     3.30e-06   1.55e-06     
    11     5.01e-07   9.13e-08     
 ------------------------------------------------------------------------------
                                   Orbital response converged.

 Computing density matrices... Done.
 CCSD calculation:   CPU 58.67 s  wall 17.17 s

 Transferring MO TPDM to AO TPDM
 Transferring g2_o1o1o1o1
 Transferring g2_o1o1o1v1
 Transferring g2_o1o1v1v1
 Transferring g2_o1v1o1v1
 Transferring g2_o1v1v1v1
 Transferring g2_v1v1v1v1
 Adding separable TPDM
 Computing TPDM gradient
 --------------------------------------------------------
 2e gradient
  Atom          X               Y               Z
 --------------------------------------------------------
    1         -7.541628       18.646432        0.000000  
    2         -7.997070      -13.514224        0.000000  
    3         -4.624409       -0.042767       -0.000000  
    4         20.163107       -5.089441       -0.000000  
 --------------------------------------------------------
 --------------------------------------------------------
 Final gradient
  Atom          X               Y               Z
 --------------------------------------------------------
    1         -7.541628       18.646432        0.000000  
    2         -7.997070      -13.514224        0.000000  
    3         -4.624409       -0.042767       -0.000000  
    4         20.163107       -5.089441       -0.000000  
 --------------------------------------------------------
 Analytic gradient from two-electron contribution:   CPU 51.26 s  wall 16.28 s

 Total ccman2 time:   CPU 119.08 s  wall 36.01 s


 --------------------------------------------------------------
             Orbital Energies (a.u.) and Symmetries
 --------------------------------------------------------------

 Alpha MOs, Restricted
 -- Occupied --                  
-104.84  -80.05  -15.59  -10.57   -8.04   -8.03   -7.59   -5.48
  1 A'    2 A'    3 A'    4 A'    5 A'    6 A'    7 A'    8 A'                 
 -5.480  -8.033  -5.481  -1.199  -1.102  -0.781  -0.619  -0.559
  9 A'    1 A"    2 A"   10 A'   11 A'   12 A'   13 A'   14 A'                 
 -0.469  -0.412  -0.510  -0.430
 15 A'   16 A'    3 A"    4 A"                                                 
 -- Virtual --                   
  0.041   0.068   0.068   0.098   0.126   0.142   0.159   0.216
 17 A'   18 A'   19 A'   20 A'   21 A'   22 A'   23 A'   24 A'                 
  0.223   0.240   0.259   0.305   0.317   0.389   0.492   0.566
 25 A'   26 A'   27 A'   28 A'   29 A'   30 A'   31 A'   32 A'                 
  0.614   0.689   0.781   0.901   0.912   0.956   1.092   1.156
 33 A'   34 A'   35 A'   36 A'   37 A'   38 A'   39 A'   40 A'                 
  1.157   1.210   1.321   1.351   1.494   1.702   1.859   2.016
 41 A'   42 A'   43 A'   44 A'   45 A'   46 A'   47 A'   48 A'                 
  2.208   2.627   2.648   2.743   2.887   2.999   3.349   4.461
 49 A'   50 A'   51 A'   52 A'   53 A'   54 A'   55 A'   56 A'                 
  4.911   7.520  10.365  14.814  14.929  26.731  27.015  36.814
 57 A'   58 A'   59 A'   60 A'   61 A'   62 A'   63 A'   64 A'                 
166.136 219.220   0.020   0.082   0.152   0.229   0.386   0.609
 65 A'   66 A'    5 A"    6 A"    7 A"    8 A"    9 A"   10 A"                 
  0.821   0.888   1.042   1.145   1.200   1.547   1.785   2.439
 11 A"   12 A"   13 A"   14 A"   15 A"   16 A"   17 A"   18 A"                 
  2.607   2.663   4.266  14.711  26.683
 19 A"   20 A"   21 A"   22 A"   23 A"                                         

 Beta MOs, Restricted
 -- Occupied --                  
-104.84  -80.05  -15.59  -10.57   -8.04   -8.03   -7.59   -5.48
  1 A'    2 A'    3 A'    4 A'    5 A'    6 A'    7 A'    8 A'                 
 -5.480  -8.033  -5.481  -1.199  -1.102  -0.781  -0.619  -0.559
  9 A'    1 A"    2 A"   10 A'   11 A'   12 A'   13 A'   14 A'                 
 -0.469  -0.412  -0.510  -0.430
 15 A'   16 A'    3 A"    4 A"                                                 
 -- Virtual --                   
  0.041   0.068   0.068   0.098   0.126   0.142   0.159   0.216
 17 A'   18 A'   19 A'   20 A'   21 A'   22 A'   23 A'   24 A'                 
  0.223   0.240   0.259   0.305   0.317   0.389   0.492   0.566
 25 A'   26 A'   27 A'   28 A'   29 A'   30 A'   31 A'   32 A'                 
  0.614   0.689   0.781   0.901   0.912   0.956   1.092   1.156
 33 A'   34 A'   35 A'   36 A'   37 A'   38 A'   39 A'   40 A'                 
  1.157   1.210   1.321   1.351   1.494   1.702   1.859   2.016
 41 A'   42 A'   43 A'   44 A'   45 A'   46 A'   47 A'   48 A'                 
  2.208   2.627   2.648   2.743   2.887   2.999   3.349   4.461
 49 A'   50 A'   51 A'   52 A'   53 A'   54 A'   55 A'   56 A'                 
  4.911   7.520  10.365  14.814  14.929  26.731  27.015  36.814
 57 A'   58 A'   59 A'   60 A'   61 A'   62 A'   63 A'   64 A'                 
166.136 219.220   0.020   0.082   0.152   0.229   0.386   0.609
 65 A'   66 A'    5 A"    6 A"    7 A"    8 A"    9 A"   10 A"                 
  0.821   0.888   1.042   1.145   1.200   1.547   1.785   2.439
 11 A"   12 A"   13 A"   14 A"   15 A"   16 A"   17 A"   18 A"                 
  2.607   2.663   4.266  14.711  26.683
 19 A"   20 A"   21 A"   22 A"   23 A"                                         
 --------------------------------------------------------------

          Ground-State Mulliken Net Atomic Charges

     Atom                 Charge (a.u.)
  ----------------------------------------
      1 P                     0.287381
      2 N                    -0.411863
      3 H                     0.250889
      4 Cl                   -0.126407
  ----------------------------------------
  Sum of atomic charges =     0.000000

 -----------------------------------------------------------------
                    Cartesian Multipole Moments
 -----------------------------------------------------------------
    Charge (ESU x 10^10)
                -0.0000
    Dipole Moment (Debye)
         X       2.2189      Y      -1.9990      Z      -0.0000
       Tot       2.9866
    Quadrupole Moments (Debye-Ang)
        XX     -28.1711     XY      -1.5702     YY     -34.7855
        XZ      -0.0000     YZ      -0.0000     ZZ     -31.3802
    Octopole Moments (Debye-Ang^2)
       XXX      13.4275    XXY       0.6744    XYY      -4.3501
       YYY      -2.0140    XXZ      -0.0000    XYZ      -0.0000
       YYZ      -0.0000    XZZ      -0.8095    YZZ      -0.6935
       ZZZ      -0.0000
    Hexadecapole Moments (Debye-Ang^3)
      XXXX    -247.8316   XXXY       1.6065   XXYY     -68.5039
      XYYY      -3.4513   YYYY     -99.0768   XXXZ      -0.0000
      XXYZ      -0.0000   XYYZ      -0.0000   YYYZ       0.0000
      XXZZ     -58.5641   XYZZ      -0.6796   YYZZ     -22.1351
      XZZZ      -0.0000   YZZZ       0.0000   ZZZZ     -39.4627
 -----------------------------------------------------------------
 DrvMan completing analytic gradient of the correlated energy
 Correlated dipole moment
            1
    1   0.8729861
    2  -0.7864670
    3  -0.0000000
 Energy read as -855.742416187
 Full Analytical Gradient: (in a.u., or Hartree/Bohr)
             1             2             3             4
    1    0.00500527   -0.00098287   -0.00067387   -0.00334853
    2    0.00069103   -0.00368402    0.00118674    0.00180624
    3   -0.00000000    0.00000000   -0.00000000    0.00000000
 Gradient time:  CPU 0.80 s  wall 0.81 s
 Geometry Optimization Parameters
   NAtoms,    NIC,     NZ,  NCons,   NDum,   NFix, NCnnct, MaxDiis
        4      14       4       0       0       0       0       0

 Cartesian Hessian Update
 Hessian Updated using BFGS Update


** GEOMETRY OPTIMIZATION IN DELOCALIZED INTERNAL COORDINATES **
   Searching for a Minimum

   Optimization Cycle:   2

                       Coordinates (Angstroms)
     ATOM                X               Y               Z
      1  P         0.6409290666   -0.5652737992    0.0000000000
      2  N         1.5013748178    0.7302848689    0.0000000000
      3  H         2.5036850815    0.5477693778    0.0000000000
      4  Cl       -1.3086954411    0.1685970127    0.0000000000
   Point Group: cs    Number of degrees of freedom:     5


   Energy is   -855.742416187

 Hessian Updated using BFGS Update

  5 Hessian modes will be used to form the next step
  Hessian Eigenvalues:
     0.105122    0.195674    0.319525    0.454510    0.666774

 Minimum Search - Taking Simple RFO Step
 Searching for Lamda that Minimizes Along All modes
 Value Taken    Lamda =  -0.00019602
 Step Taken.  Stepsize is  0.040186

                             Maximum     Tolerance    Cnvgd?
         Gradient           0.004002      0.000300      NO
         Displacement       0.025876      0.001200      NO
         Energy change     -0.000306      0.000001      NO


 New Cartesian Coordinates Obtained by Inverse Iteration

 Displacement from previous Coordinates is:  0.043537
 ----------------------------------------------------------------
             Standard Nuclear Orientation (Angstroms)
    I     Atom           X                Y                Z
 ----------------------------------------------------------------
    1      P       0.6381838502    -0.5568467964     0.0000000000
    2      N       1.5001708077     0.7417230161     0.0000000000
    3      H       2.4986817103     0.5348831257     0.0000000000
    4      Cl     -1.2997428434     0.1616181147     0.0000000000
 ----------------------------------------------------------------
 Molecular Point Group                 Cs    NOp =  2
 Largest Abelian Subgroup              Cs    NOp =  2
 Nuclear Repulsion Energy =   132.6302500054 hartrees
 There are       20 alpha and       20 beta electrons
 Applying Cartesian multipole field
    Component          Value
    ---------          -----
     (2,0,0)        1.00000E-11
     (0,2,0)        2.00000E-11
     (0,0,2)       -3.00000E-11
 Nucleus-field energy     =     0.0000000027 hartrees
 Requested basis set is 6-311++G(d,p)
 There are 37 shells and 89 basis functions
 A cutoff of  1.0D-14 yielded    661 shell pairs
 There are      3982 function pairs (      4270 Cartesian)
 Smallest overlap matrix eigenvalue = 2.24E-03
 Guess MOs from SCF MO coefficient file

 -----------------------------------------------------------------------
  General SCF calculation program by
  Eric Jon Sundstrom, Paul Horn, Yuezhi Mao, Dmitri Zuev, Alec White,
  David Stuck, Shaama M.S., Shane Yost, Joonho Lee, David Small,
  Daniel Levine, Susi Lehtola, Hugh Burton, Evgeny Epifanovsky
 -----------------------------------------------------------------------
 Hartree-Fock
 using 4 threads for integral computing
 -------------------------------------------------------
 OpenMP Integral computing Module                
 Release: version 2.0, May 2017, Q-Chem Inc. Pleasanton 
 -------------------------------------------------------
 A restricted SCF calculation will be
 performed using DIIS
 SCF converges when DIIS error is below 1.0e-08
 ---------------------------------------
  Cycle       Energy         DIIS error
 ---------------------------------------
    1    -855.2875879117      3.16e-04  
    2    -855.2877233056      8.49e-05  
    3    -855.2877370054      4.81e-05  
    4    -855.2877397948      1.50e-05  
    5    -855.2877402861      4.11e-06  
    6    -855.2877403478      1.22e-06  
    7    -855.2877403536      4.73e-07  
    8    -855.2877403547      2.20e-07  
    9    -855.2877403549      6.95e-08  
   10    -855.2877403549      2.11e-08  
   11    -855.2877403550      6.37e-09  Convergence criterion met
 ---------------------------------------
 SCF time:   CPU 2.75s  wall 1.00s 
 SCF   energy in the final basis set =     -855.2877403550
 Total energy in the final basis set =     -855.2877403550


 ------------------------------------------------------------------------------

   CCMAN2: suite of methods based on coupled cluster
           and equation of motion theories.

   Components:
   * libvmm-1.3-trunk
     by Evgeny Epifanovsky, Ilya Kaliman.
   * libtensor-2.5-trunk
     by Evgeny Epifanovsky, Michael Wormit, Dmitry Zuev, Sam Manzer, 
        Ilya Kaliman.
   * libcc-2.5-trunk
     by Evgeny Epifanovsky, Arik Landau, Tomasz Kus, Kirill Khistyaev, 
        Dmitry Zuev, Prashant Manohar, Xintian Feng, Anna Krylov, 
        Matthew Goldey, Alec White, Thomas Jagau, Kaushik Nanda, 
        Anastasia Gunina, Alexander Kunitsa, Joonho Lee.

   CCMAN original authors:
   Anna I. Krylov, C. David Sherrill, Steven R. Gwaltney,
   Edward F. C. Byrd (2000)
   Sergey V. Levchenko, Lyudmila V. Slipchenko, Tao Wang,
   Ana-Maria C. Cristian (2003)
   Piotr A. Pieniazek, C. Melania Oana, Evgeny Epifanovsky (2007)
   Prashant Manohar (2009)

 ------------------------------------------------------------------------------


 Allocating and initializing 30808MB of RAM...
 Calculation will run on 4 cores.


 Alpha MOs, Restricted
 -- Occupied --                  
-104.84  -80.05  -15.59  -10.57   -8.04   -8.04   -8.04   -7.59
  1 A'    2 A'    3 A'    4 A'    5 A'    1 A"    6 A'    7 A'                 
 -5.481  -5.480  -5.479  -1.198  -1.106  -0.779  -0.619  -0.559
  8 A'    2 A"    9 A'   10 A'   11 A'   12 A'   13 A'   14 A'                 
 -0.512  -0.472  -0.430  -0.412
  3 A"   15 A'    4 A"   16 A'                                                 
 -- Virtual --                   
  0.020   0.042   0.067   0.069   0.082   0.098   0.127   0.143
  5 A"   17 A'   18 A'   19 A'    6 A"   20 A'   21 A'   22 A'                 
  0.151   0.158   0.216   0.222   0.230   0.240   0.260   0.305
  7 A"   23 A'   24 A'   25 A'    8 A"   26 A'   27 A'   28 A'                 
  0.316   0.386   0.389   0.492   0.563   0.608   0.613   0.687
 29 A'    9 A"   30 A'   31 A'   32 A'   10 A"   33 A'   34 A'                 
  0.782   0.817   0.888   0.898   0.916   0.959   1.043   1.088
 35 A'   11 A"   12 A"   36 A'   37 A'   38 A'   13 A"   39 A'                 
  1.142   1.154   1.155   1.203   1.212   1.324   1.348   1.500
 14 A"   40 A'   41 A'   15 A"   42 A'   43 A'   44 A'   45 A'                 
  1.545   1.698   1.786   1.861   2.019   2.208   2.442   2.605
 16 A"   46 A'   17 A"   47 A'   48 A'   49 A'   18 A"   19 A"                 
  2.627   2.656   2.662   2.746   2.881   2.993   3.352   4.267
 50 A'   51 A'   20 A"   52 A'   53 A'   54 A'   55 A'   21 A"                 
  4.464   4.905   7.521  10.364  14.712  14.815  14.927  26.682
 56 A'   57 A'   58 A'   59 A'   22 A"   60 A'   61 A'   23 A"                 
 26.731  27.025  36.813 166.137 219.219
 62 A'   63 A'   64 A'   65 A'   66 A'                                         

 Beta MOs, Restricted
 -- Occupied --                  
-104.84  -80.05  -15.59  -10.57   -8.04   -8.04   -8.04   -7.59
  1 A'    2 A'    3 A'    4 A'    5 A'    1 A"    6 A'    7 A'                 
 -5.481  -5.480  -5.479  -1.198  -1.106  -0.779  -0.619  -0.559
  8 A'    2 A"    9 A'   10 A'   11 A'   12 A'   13 A'   14 A'                 
 -0.512  -0.472  -0.430  -0.412
  3 A"   15 A'    4 A"   16 A'                                                 
 -- Virtual --                   
  0.020   0.042   0.067   0.069   0.082   0.098   0.127   0.143
  5 A"   17 A'   18 A'   19 A'    6 A"   20 A'   21 A'   22 A'                 
  0.151   0.158   0.216   0.222   0.230   0.240   0.260   0.305
  7 A"   23 A'   24 A'   25 A'    8 A"   26 A'   27 A'   28 A'                 
  0.316   0.386   0.389   0.492   0.563   0.608   0.613   0.687
 29 A'    9 A"   30 A'   31 A'   32 A'   10 A"   33 A'   34 A'                 
  0.782   0.817   0.888   0.898   0.916   0.959   1.043   1.088
 35 A'   11 A"   12 A"   36 A'   37 A'   38 A'   13 A"   39 A'                 
  1.142   1.154   1.155   1.203   1.212   1.324   1.348   1.500
 14 A"   40 A'   41 A'   15 A"   42 A'   43 A'   44 A'   45 A'                 
  1.545   1.698   1.786   1.861   2.019   2.208   2.442   2.605
 16 A"   46 A'   17 A"   47 A'   48 A'   49 A'   18 A"   19 A"                 
  2.627   2.656   2.662   2.746   2.881   2.993   3.352   4.267
 50 A'   51 A'   20 A"   52 A'   53 A'   54 A'   55 A'   21 A"                 
  4.464   4.905   7.521  10.364  14.712  14.815  14.927  26.682
 56 A'   57 A'   58 A'   59 A'   22 A"   60 A'   61 A'   23 A"                 
 26.731  27.025  36.813 166.137 219.219
 62 A'   63 A'   64 A'   65 A'   66 A'                                         

 Occupation and symmetry of molecular orbitals

 Point group: Cs (2 irreducible representations).

                           A'   A"    All 
 ------------------------------------------
 All molecular orbitals:
  - Alpha                  66   23    89  
  - Beta                   66   23    89  
 ------------------------------------------
 Alpha orbitals:
  - Frozen occupied        9    2     11  
  - Active occupied        7    2     9   
  - Active virtual         50   19    69  
  - Frozen virtual         0    0     0   
 ------------------------------------------
 Beta orbitals:
  - Frozen occupied        9    2     11  
  - Active occupied        7    2     9   
  - Active virtual         50   19    69  
  - Frozen virtual         0    0     0   
 ------------------------------------------

 Import integrals:   CPU 0.00 s  wall 0.00 s

 Import integrals:   CPU 6.07 s  wall 1.59 s

 MP2 amplitudes:   CPU 0.08 s  wall 0.07 s

Running a double precision version
           CCSD T amplitudes will be solved using DIIS.

           Start     Size      MaxIter   EConv     TConv     
           3         7         100       1.00e-07  1.00e-05  
 ------------------------------------------------------------------------------
           Energy (a.u.)   Ediff      Tdiff       Comment
 ------------------------------------------------------------------------------
          -855.71890412                           
     1    -855.72512934   6.23e-03   6.69e-01     
     2    -855.73983337   1.47e-02   8.91e-02     
     3    -855.74024028   4.07e-04   3.86e-02     
     4    -855.74186717   1.63e-03   1.15e-02     Switched to DIIS steps.
     5    -855.74249441   6.27e-04   1.02e-02     
     6    -855.74252245   2.80e-05   1.91e-03     
     7    -855.74252346   1.01e-06   8.56e-04     
     8    -855.74252649   3.03e-06   3.00e-04     
     9    -855.74252698   4.95e-07   1.16e-04     
    10    -855.74252715   1.69e-07   4.18e-05     
    11    -855.74252717   1.65e-08   2.00e-05     
    12    -855.74252719   1.85e-08   5.45e-06     
 ------------------------------------------------------------------------------
          -855.74252719                           CCSD T converged.

End of double precision
 SCF energy                 = -855.28774035
 MP2 energy                 = -855.71890412
 CCSD correlation energy     =   -0.45478683
 CCSD total energy           = -855.74252719

 CCSD  T1^2 = 0.0098  T2^2 = 0.1993  Leading amplitudes:

 Amplitude    Orbitals with energies
  0.0270       3 (A") A                  ->    5 (A") A                   
              -0.5119                          0.0201                     
  0.0270       3 (A") B                  ->    5 (A") B                   
              -0.5119                          0.0201                     
 -0.0174       14 (A') A                 ->    22 (A') A                  
              -0.5595                          0.1431                     
 -0.0174       14 (A') B                 ->    22 (A') B                  
              -0.5595                          0.1431                     

 Amplitude    Orbitals with energies
 -0.0849       4 (A") A      4 (A") B    ->    5 (A") A      5 (A") B     
              -0.4295       -0.4295            0.0201        0.0201       
  0.0849       4 (A") A      4 (A") B    ->    5 (A") B      5 (A") A     
              -0.4295       -0.4295            0.0201        0.0201       
  0.0849       4 (A") B      4 (A") A    ->    5 (A") A      5 (A") B     
              -0.4295       -0.4295            0.0201        0.0201       
 -0.0849       4 (A") B      4 (A") A    ->    5 (A") B      5 (A") A     
              -0.4295       -0.4295            0.0201        0.0201       

 Computing CCSD intemediates for later calculations in double precision
 Finished.

Running a double precision version
           CCSD Lambda amplitudes will be solved using DIIS.
           Start     Size      MaxIter   EConv     LConv     
           3         7         100       1.00e-07  1.00e-05  
 ------------------------------------------------------------------------------
            Enorm      Ldiff       Comment
 ------------------------------------------------------------------------------
     1     4.50e-02   3.34e-02     
     2     1.28e-02   5.70e-03     
     3     5.17e-03   1.56e-03     
     4     3.09e-03   1.16e-03     Switched to DIIS steps.
     5     9.01e-04   5.78e-04     
     6     3.70e-04   1.32e-04     
     7     1.42e-04   3.10e-05     
     8     5.83e-05   1.57e-06     
     9     2.16e-05   2.43e-06     
    10     8.95e-06   5.38e-07     
    11     2.89e-06   2.28e-07     
    12     1.28e-06   7.27e-08     
    13     4.77e-07   1.10e-07     
    14     1.81e-07   1.89e-08     
    15     9.42e-08   1.83e-08     
 ------------------------------------------------------------------------------
                                   CCSD Lambda converged.

 Computing density matrices in double precision...
           Orbital response amplitudes will be solved using DIIS.
           Start     Size      MaxIter   EConv     LConv     
           3         7         100       1.00e-06  1.00e-06  
 ------------------------------------------------------------------------------
            Enorm      Ldiff       Comment
 ------------------------------------------------------------------------------
     1     6.67e-02   2.91e-03     
     2     3.84e-02   1.66e-02     
     3     3.10e-02   1.19e-02     
     4     1.10e-02   9.93e-03     Switched to DIIS steps.
     5     1.70e-03   9.50e-05     
     6     1.02e-03   3.25e-04     
     7     2.89e-04   1.17e-04     
     8     4.93e-05   7.21e-05     
     9     1.46e-05   3.33e-07     
    10     3.19e-06   1.49e-06     
    11     4.94e-07   9.61e-08     
 ------------------------------------------------------------------------------
                                   Orbital response converged.

 Computing density matrices... Done.
 CCSD calculation:   CPU 60.71 s  wall 17.73 s

 Transferring MO TPDM to AO TPDM
 Transferring g2_o1o1o1o1
 Transferring g2_o1o1o1v1
 Transferring g2_o1o1v1v1
 Transferring g2_o1v1o1v1
 Transferring g2_o1v1v1v1
 Transferring g2_v1v1v1v1
 Adding separable TPDM
 Computing TPDM gradient
 --------------------------------------------------------
 2e gradient
  Atom          X               Y               Z
 --------------------------------------------------------
    1         -7.799222       18.576578       -0.000000  
    2         -8.036638      -13.550566        0.000000  
    3         -4.598274        0.032272       -0.000000  
    4         20.434134       -5.058284       -0.000000  
 --------------------------------------------------------
 --------------------------------------------------------
 Final gradient
  Atom          X               Y               Z
 --------------------------------------------------------
    1         -7.799222       18.576578       -0.000000  
    2         -8.036638      -13.550566        0.000000  
    3         -4.598274        0.032272       -0.000000  
    4         20.434134       -5.058284       -0.000000  
 --------------------------------------------------------
 Analytic gradient from two-electron contribution:   CPU 51.19 s  wall 16.00 s

 Total ccman2 time:   CPU 121.22 s  wall 36.34 s


 --------------------------------------------------------------
             Orbital Energies (a.u.) and Symmetries
 --------------------------------------------------------------

 Alpha MOs, Restricted
 -- Occupied --                  
-104.84  -80.05  -15.59  -10.57   -8.04   -8.04   -7.59   -5.48
  1 A'    2 A'    3 A'    4 A'    5 A'    6 A'    7 A'    8 A'                 
 -5.479  -8.035  -5.480  -1.198  -1.106  -0.779  -0.619  -0.559
  9 A'    1 A"    2 A"   10 A'   11 A'   12 A'   13 A'   14 A'                 
 -0.472  -0.412  -0.512  -0.430
 15 A'   16 A'    3 A"    4 A"                                                 
 -- Virtual --                   
  0.042   0.067   0.069   0.098   0.127   0.143   0.158   0.216
 17 A'   18 A'   19 A'   20 A'   21 A'   22 A'   23 A'   24 A'                 
  0.222   0.240   0.260   0.305   0.316   0.389   0.492   0.563
 25 A'   26 A'   27 A'   28 A'   29 A'   30 A'   31 A'   32 A'                 
  0.613   0.687   0.782   0.898   0.916   0.959   1.088   1.154
 33 A'   34 A'   35 A'   36 A'   37 A'   38 A'   39 A'   40 A'                 
  1.155   1.212   1.324   1.348   1.500   1.698   1.861   2.019
 41 A'   42 A'   43 A'   44 A'   45 A'   46 A'   47 A'   48 A'                 
  2.208   2.627   2.656   2.746   2.881   2.993   3.352   4.464
 49 A'   50 A'   51 A'   52 A'   53 A'   54 A'   55 A'   56 A'                 
  4.905   7.521  10.364  14.815  14.927  26.731  27.025  36.813
 57 A'   58 A'   59 A'   60 A'   61 A'   62 A'   63 A'   64 A'                 
166.137 219.219   0.020   0.082   0.151   0.230   0.386   0.608
 65 A'   66 A'    5 A"    6 A"    7 A"    8 A"    9 A"   10 A"                 
  0.817   0.888   1.043   1.142   1.203   1.545   1.786   2.442
 11 A"   12 A"   13 A"   14 A"   15 A"   16 A"   17 A"   18 A"                 
  2.605   2.662   4.267  14.712  26.682
 19 A"   20 A"   21 A"   22 A"   23 A"                                         

 Beta MOs, Restricted
 -- Occupied --                  
-104.84  -80.05  -15.59  -10.57   -8.04   -8.04   -7.59   -5.48
  1 A'    2 A'    3 A'    4 A'    5 A'    6 A'    7 A'    8 A'                 
 -5.479  -8.035  -5.480  -1.198  -1.106  -0.779  -0.619  -0.559
  9 A'    1 A"    2 A"   10 A'   11 A'   12 A'   13 A'   14 A'                 
 -0.472  -0.412  -0.512  -0.430
 15 A'   16 A'    3 A"    4 A"                                                 
 -- Virtual --                   
  0.042   0.067   0.069   0.098   0.127   0.143   0.158   0.216
 17 A'   18 A'   19 A'   20 A'   21 A'   22 A'   23 A'   24 A'                 
  0.222   0.240   0.260   0.305   0.316   0.389   0.492   0.563
 25 A'   26 A'   27 A'   28 A'   29 A'   30 A'   31 A'   32 A'                 
  0.613   0.687   0.782   0.898   0.916   0.959   1.088   1.154
 33 A'   34 A'   35 A'   36 A'   37 A'   38 A'   39 A'   40 A'                 
  1.155   1.212   1.324   1.348   1.500   1.698   1.861   2.019
 41 A'   42 A'   43 A'   44 A'   45 A'   46 A'   47 A'   48 A'                 
  2.208   2.627   2.656   2.746   2.881   2.993   3.352   4.464
 49 A'   50 A'   51 A'   52 A'   53 A'   54 A'   55 A'   56 A'                 
  4.905   7.521  10.364  14.815  14.927  26.731  27.025  36.813
 57 A'   58 A'   59 A'   60 A'   61 A'   62 A'   63 A'   64 A'                 
166.137 219.219   0.020   0.082   0.151   0.230   0.386   0.608
 65 A'   66 A'    5 A"    6 A"    7 A"    8 A"    9 A"   10 A"                 
  0.817   0.888   1.043   1.142   1.203   1.545   1.786   2.442
 11 A"   12 A"   13 A"   14 A"   15 A"   16 A"   17 A"   18 A"                 
  2.605   2.662   4.267  14.712  26.682
 19 A"   20 A"   21 A"   22 A"   23 A"                                         
 --------------------------------------------------------------

          Ground-State Mulliken Net Atomic Charges

     Atom                 Charge (a.u.)
  ----------------------------------------
      1 P                     0.282545
      2 N                    -0.412318
      3 H                     0.246272
      4 Cl                   -0.116498
  ----------------------------------------
  Sum of atomic charges =     0.000000

 -----------------------------------------------------------------
                    Cartesian Multipole Moments
 -----------------------------------------------------------------
    Charge (ESU x 10^10)
                 0.0000
    Dipole Moment (Debye)
         X       2.0749      Y      -1.9992      Z       0.0000
       Tot       2.8814
    Quadrupole Moments (Debye-Ang)
        XX     -28.2212     XY      -1.6655     YY     -34.8963
        XZ       0.0000     YZ      -0.0000     ZZ     -31.3680
    Octopole Moments (Debye-Ang^2)
       XXX      12.4335    XXY       0.3431    XYY      -4.7306
       YYY      -2.2838    XXZ       0.0000    XYZ      -0.0000
       YYZ      -0.0000    XZZ      -1.0091    YZZ      -0.7470
       ZZZ       0.0000
    Hexadecapole Moments (Debye-Ang^3)
      XXXX    -246.3522   XXXY       0.0645   XXYY     -68.5242
      XYYY      -4.5459   YYYY     -99.0754   XXXZ       0.0000
      XXYZ      -0.0000   XYYZ      -0.0000   YYYZ      -0.0000
      XXZZ     -58.1742   XYZZ      -0.9929   YYZZ     -22.1237
      XZZZ       0.0000   YZZZ      -0.0000   ZZZZ     -39.4361
 -----------------------------------------------------------------
 DrvMan completing analytic gradient of the correlated energy
 Correlated dipole moment
            1
    1   0.8163456
    2  -0.7865597
    3   0.0000000
 Energy read as -855.742527187
 Full Analytical Gradient: (in a.u., or Hartree/Bohr)
             1             2             3             4
    1    0.00045449   -0.00028954   -0.00067934    0.00051439
    2    0.00126124   -0.00194457    0.00059299    0.00009035
    3   -0.00000000    0.00000000   -0.00000000   -0.00000000
 Gradient time:  CPU 0.86 s  wall 0.81 s
 Geometry Optimization Parameters
   NAtoms,    NIC,     NZ,  NCons,   NDum,   NFix, NCnnct, MaxDiis
        4      14       4       0       0       0       0       0

 Cartesian Hessian Update
 Hessian Updated using BFGS Update


** GEOMETRY OPTIMIZATION IN DELOCALIZED INTERNAL COORDINATES **
   Searching for a Minimum

   Optimization Cycle:   3

                       Coordinates (Angstroms)
     ATOM                X               Y               Z
      1  P         0.6381838502   -0.5568467964    0.0000000000
      2  N         1.5001708077    0.7417230161    0.0000000000
      3  H         2.4986817103    0.5348831257    0.0000000000
      4  Cl       -1.2997428434    0.1616181147    0.0000000000
   Point Group: cs    Number of degrees of freedom:     5


   Energy is   -855.742527187

 Hessian Updated using BFGS Update

  5 Hessian modes will be used to form the next step
  Hessian Eigenvalues:
     0.089124    0.219927    0.313938    0.452602    0.629709

 Minimum Search - Taking Simple RFO Step
 Searching for Lamda that Minimizes Along All modes
 Value Taken    Lamda =  -0.00001629
 Step Taken.  Stepsize is  0.009885

                             Maximum     Tolerance    Cnvgd?
         Gradient           0.001557      0.000300      NO
         Displacement       0.005724      0.001200      NO
         Energy change     -0.000111      0.000001      NO


 New Cartesian Coordinates Obtained by Inverse Iteration

 Displacement from previous Coordinates is:  0.014559
 ----------------------------------------------------------------
             Standard Nuclear Orientation (Angstroms)
    I     Atom           X                Y                Z
 ----------------------------------------------------------------
    1      P       0.6382045049    -0.5538036342     0.0000000000
    2      N       1.5012582286     0.7460398501     0.0000000000
    3      H       2.4988509875     0.5303273248     0.0000000000
    4      Cl     -1.3010201962     0.1588139194     0.0000000000
 ----------------------------------------------------------------
 Molecular Point Group                 Cs    NOp =  2
 Largest Abelian Subgroup              Cs    NOp =  2
 Nuclear Repulsion Energy =   132.5912573425 hartrees
 There are       20 alpha and       20 beta electrons
 Applying Cartesian multipole field
    Component          Value
    ---------          -----
     (2,0,0)        1.00000E-11
     (0,2,0)        2.00000E-11
     (0,0,2)       -3.00000E-11
 Nucleus-field energy     =     0.0000000027 hartrees
 Requested basis set is 6-311++G(d,p)
 There are 37 shells and 89 basis functions
 A cutoff of  1.0D-14 yielded    661 shell pairs
 There are      3982 function pairs (      4270 Cartesian)
 Smallest overlap matrix eigenvalue = 2.25E-03
 Guess MOs from SCF MO coefficient file

 -----------------------------------------------------------------------
  General SCF calculation program by
  Eric Jon Sundstrom, Paul Horn, Yuezhi Mao, Dmitri Zuev, Alec White,
  David Stuck, Shaama M.S., Shane Yost, Joonho Lee, David Small,
  Daniel Levine, Susi Lehtola, Hugh Burton, Evgeny Epifanovsky
 -----------------------------------------------------------------------
 Hartree-Fock
 using 4 threads for integral computing
 -------------------------------------------------------
 OpenMP Integral computing Module                
 Release: version 2.0, May 2017, Q-Chem Inc. Pleasanton 
 -------------------------------------------------------
 A restricted SCF calculation will be
 performed using DIIS
 SCF converges when DIIS error is below 1.0e-08
 ---------------------------------------
  Cycle       Energy         DIIS error
 ---------------------------------------
    1    -855.2876119597      9.44e-05  
    2    -855.2876240295      2.70e-05  
    3    -855.2876253992      1.58e-05  
    4    -855.2876256930      4.35e-06  
    5    -855.2876257433      9.98e-07  
    6    -855.2876257470      4.54e-07  
    7    -855.2876257478      2.01e-07  
    8    -855.2876257479      8.02e-08  
    9    -855.2876257480      1.98e-08  
   10    -855.2876257480      4.48e-09  Convergence criterion met
 ---------------------------------------
 SCF time:   CPU 2.50s  wall 1.00s 
 SCF   energy in the final basis set =     -855.2876257480
 Total energy in the final basis set =     -855.2876257480


 ------------------------------------------------------------------------------

   CCMAN2: suite of methods based on coupled cluster
           and equation of motion theories.

   Components:
   * libvmm-1.3-trunk
     by Evgeny Epifanovsky, Ilya Kaliman.
   * libtensor-2.5-trunk
     by Evgeny Epifanovsky, Michael Wormit, Dmitry Zuev, Sam Manzer, 
        Ilya Kaliman.
   * libcc-2.5-trunk
     by Evgeny Epifanovsky, Arik Landau, Tomasz Kus, Kirill Khistyaev, 
        Dmitry Zuev, Prashant Manohar, Xintian Feng, Anna Krylov, 
        Matthew Goldey, Alec White, Thomas Jagau, Kaushik Nanda, 
        Anastasia Gunina, Alexander Kunitsa, Joonho Lee.

   CCMAN original authors:
   Anna I. Krylov, C. David Sherrill, Steven R. Gwaltney,
   Edward F. C. Byrd (2000)
   Sergey V. Levchenko, Lyudmila V. Slipchenko, Tao Wang,
   Ana-Maria C. Cristian (2003)
   Piotr A. Pieniazek, C. Melania Oana, Evgeny Epifanovsky (2007)
   Prashant Manohar (2009)

 ------------------------------------------------------------------------------


 Allocating and initializing 30808MB of RAM...
 Calculation will run on 4 cores.


 Alpha MOs, Restricted
 -- Occupied --                  
-104.84  -80.05  -15.59  -10.57   -8.04   -8.04   -8.04   -7.59
  1 A'    2 A'    3 A'    4 A'    5 A'    1 A"    6 A'    7 A'                 
 -5.481  -5.480  -5.479  -1.198  -1.107  -0.778  -0.619  -0.560
  8 A'    2 A"    9 A'   10 A'   11 A'   12 A'   13 A'   14 A'                 
 -0.512  -0.473  -0.429  -0.413
  3 A"   15 A'    4 A"   16 A'                                                 
 -- Virtual --                   
  0.020   0.042   0.067   0.069   0.082   0.098   0.127   0.143
  5 A"   17 A'   18 A'   19 A'    6 A"   20 A'   21 A'   22 A'                 
  0.151   0.158   0.216   0.222   0.230   0.240   0.260   0.304
  7 A"   23 A'   24 A'   25 A'    8 A"   26 A'   27 A'   28 A'                 
  0.316   0.386   0.389   0.492   0.562   0.608   0.612   0.686
 29 A'    9 A"   30 A'   31 A'   32 A'   10 A"   33 A'   34 A'                 
  0.782   0.817   0.887   0.896   0.917   0.959   1.043   1.087
 35 A'   11 A"   12 A"   36 A'   37 A'   38 A'   13 A"   39 A'                 
  1.142   1.153   1.155   1.202   1.211   1.325   1.347   1.500
 14 A"   40 A'   41 A'   15 A"   42 A'   43 A'   44 A'   45 A'                 
  1.544   1.696   1.786   1.861   2.020   2.206   2.442   2.605
 16 A"   46 A'   17 A"   47 A'   48 A'   49 A'   18 A"   19 A"                 
  2.627   2.658   2.661   2.747   2.878   2.991   3.352   4.266
 50 A'   51 A'   20 A"   52 A'   53 A'   54 A'   55 A'   21 A"                 
  4.464   4.901   7.521  10.364  14.712  14.815  14.926  26.682
 56 A'   57 A'   58 A'   59 A'   22 A"   60 A'   61 A'   23 A"                 
 26.730  27.025  36.812 166.136 219.219
 62 A'   63 A'   64 A'   65 A'   66 A'                                         

 Beta MOs, Restricted
 -- Occupied --                  
-104.84  -80.05  -15.59  -10.57   -8.04   -8.04   -8.04   -7.59
  1 A'    2 A'    3 A'    4 A'    5 A'    1 A"    6 A'    7 A'                 
 -5.481  -5.480  -5.479  -1.198  -1.107  -0.778  -0.619  -0.560
  8 A'    2 A"    9 A'   10 A'   11 A'   12 A'   13 A'   14 A'                 
 -0.512  -0.473  -0.429  -0.413
  3 A"   15 A'    4 A"   16 A'                                                 
 -- Virtual --                   
  0.020   0.042   0.067   0.069   0.082   0.098   0.127   0.143
  5 A"   17 A'   18 A'   19 A'    6 A"   20 A'   21 A'   22 A'                 
  0.151   0.158   0.216   0.222   0.230   0.240   0.260   0.304
  7 A"   23 A'   24 A'   25 A'    8 A"   26 A'   27 A'   28 A'                 
  0.316   0.386   0.389   0.492   0.562   0.608   0.612   0.686
 29 A'    9 A"   30 A'   31 A'   32 A'   10 A"   33 A'   34 A'                 
  0.782   0.817   0.887   0.896   0.917   0.959   1.043   1.087
 35 A'   11 A"   12 A"   36 A'   37 A'   38 A'   13 A"   39 A'                 
  1.142   1.153   1.155   1.202   1.211   1.325   1.347   1.500
 14 A"   40 A'   41 A'   15 A"   42 A'   43 A'   44 A'   45 A'                 
  1.544   1.696   1.786   1.861   2.020   2.206   2.442   2.605
 16 A"   46 A'   17 A"   47 A'   48 A'   49 A'   18 A"   19 A"                 
  2.627   2.658   2.661   2.747   2.878   2.991   3.352   4.266
 50 A'   51 A'   20 A"   52 A'   53 A'   54 A'   55 A'   21 A"                 
  4.464   4.901   7.521  10.364  14.712  14.815  14.926  26.682
 56 A'   57 A'   58 A'   59 A'   22 A"   60 A'   61 A'   23 A"                 
 26.730  27.025  36.812 166.136 219.219
 62 A'   63 A'   64 A'   65 A'   66 A'                                         

 Occupation and symmetry of molecular orbitals

 Point group: Cs (2 irreducible representations).

                           A'   A"    All 
 ------------------------------------------
 All molecular orbitals:
  - Alpha                  66   23    89  
  - Beta                   66   23    89  
 ------------------------------------------
 Alpha orbitals:
  - Frozen occupied        9    2     11  
  - Active occupied        7    2     9   
  - Active virtual         50   19    69  
  - Frozen virtual         0    0     0   
 ------------------------------------------
 Beta orbitals:
  - Frozen occupied        9    2     11  
  - Active occupied        7    2     9   
  - Active virtual         50   19    69  
  - Frozen virtual         0    0     0   
 ------------------------------------------

 Import integrals:   CPU 0.00 s  wall 0.00 s

 Import integrals:   CPU 6.06 s  wall 1.59 s

 MP2 amplitudes:   CPU 0.08 s  wall 0.07 s

Running a double precision version
           CCSD T amplitudes will be solved using DIIS.

           Start     Size      MaxIter   EConv     TConv     
           3         7         100       1.00e-07  1.00e-05  
 ------------------------------------------------------------------------------
           Energy (a.u.)   Ediff      Tdiff       Comment
 ------------------------------------------------------------------------------
          -855.71895221                           
     1    -855.72511263   6.16e-03   6.70e-01     
     2    -855.73984892   1.47e-02   8.92e-02     
     3    -855.74024706   3.98e-04   3.87e-02     
     4    -855.74187750   1.63e-03   1.15e-02     Switched to DIIS steps.
     5    -855.74250537   6.28e-04   1.02e-02     
     6    -855.74253330   2.79e-05   1.91e-03     
     7    -855.74253424   9.36e-07   8.56e-04     
     8    -855.74253723   2.99e-06   2.97e-04     
     9    -855.74253771   4.85e-07   1.15e-04     
    10    -855.74253788   1.66e-07   4.16e-05     
    11    -855.74253790   1.65e-08   1.99e-05     
    12    -855.74253791   1.84e-08   5.40e-06     
 ------------------------------------------------------------------------------
          -855.74253791                           CCSD T converged.

End of double precision
 SCF energy                 = -855.28762575
 MP2 energy                 = -855.71895221
 CCSD correlation energy     =   -0.45491217
 CCSD total energy           = -855.74253791

 CCSD  T1^2 = 0.0098  T2^2 = 0.1994  Leading amplitudes:

 Amplitude    Orbitals with energies
  0.0270       3 (A") A                  ->    5 (A") A                   
              -0.5121                          0.0200                     
  0.0270       3 (A") B                  ->    5 (A") B                   
              -0.5121                          0.0200                     
 -0.0174       14 (A') A                 ->    22 (A') A                  
              -0.5595                          0.1431                     
 -0.0174       14 (A') B                 ->    22 (A') B                  
              -0.5595                          0.1431                     

 Amplitude    Orbitals with energies
 -0.0856       4 (A") A      4 (A") B    ->    5 (A") A      5 (A") B     
              -0.4294       -0.4294            0.0200        0.0200       
  0.0856       4 (A") A      4 (A") B    ->    5 (A") B      5 (A") A     
              -0.4294       -0.4294            0.0200        0.0200       
  0.0856       4 (A") B      4 (A") A    ->    5 (A") A      5 (A") B     
              -0.4294       -0.4294            0.0200        0.0200       
 -0.0856       4 (A") B      4 (A") A    ->    5 (A") B      5 (A") A     
              -0.4294       -0.4294            0.0200        0.0200       

 Computing CCSD intemediates for later calculations in double precision
 Finished.

Running a double precision version
           CCSD Lambda amplitudes will be solved using DIIS.
           Start     Size      MaxIter   EConv     LConv     
           3         7         100       1.00e-07  1.00e-05  
 ------------------------------------------------------------------------------
            Enorm      Ldiff       Comment
 ------------------------------------------------------------------------------
     1     4.50e-02   3.35e-02     
     2     1.28e-02   5.69e-03     
     3     5.16e-03   1.56e-03     
     4     3.09e-03   1.16e-03     Switched to DIIS steps.
     5     8.98e-04   5.76e-04     
     6     3.69e-04   1.32e-04     
     7     1.41e-04   3.10e-05     
     8     5.80e-05   1.56e-06     
     9     2.15e-05   2.42e-06     
    10     8.92e-06   5.48e-07     
    11     2.88e-06   2.32e-07     
    12     1.28e-06   7.47e-08     
    13     4.76e-07   1.11e-07     
    14     1.80e-07   1.90e-08     
    15     9.38e-08   1.83e-08     
 ------------------------------------------------------------------------------
                                   CCSD Lambda converged.

 Computing density matrices in double precision...
           Orbital response amplitudes will be solved using DIIS.
           Start     Size      MaxIter   EConv     LConv     
           3         7         100       1.00e-06  1.00e-06  
 ------------------------------------------------------------------------------
            Enorm      Ldiff       Comment
 ------------------------------------------------------------------------------
     1     6.67e-02   2.93e-03     
     2     3.84e-02   1.66e-02     
     3     3.09e-02   1.18e-02     
     4     1.10e-02   9.83e-03     Switched to DIIS steps.
     5     1.70e-03   8.82e-05     
     6     1.03e-03   3.23e-04     
     7     2.91e-04   1.16e-04     
     8     4.95e-05   7.23e-05     
     9     1.46e-05   3.08e-07     
    10     3.20e-06   1.49e-06     
    11     4.95e-07   1.00e-07     
 ------------------------------------------------------------------------------
                                   Orbital response converged.

 Computing density matrices... Done.
 CCSD calculation:   CPU 59.20 s  wall 17.24 s

 Transferring MO TPDM to AO TPDM
 Transferring g2_o1o1o1o1
 Transferring g2_o1o1o1v1
 Transferring g2_o1o1v1v1
 Transferring g2_o1v1o1v1
 Transferring g2_o1v1v1v1
 Transferring g2_v1v1v1v1
 Adding separable TPDM
 Computing TPDM gradient
 --------------------------------------------------------
 2e gradient
  Atom          X               Y               Z
 --------------------------------------------------------
    1         -7.831409       18.495856        0.000000  
    2         -8.038903      -13.555581        0.000000  
    3         -4.587075        0.061842       -0.000000  
    4         20.457387       -5.002117       -0.000000  
 --------------------------------------------------------
 --------------------------------------------------------
 Final gradient
  Atom          X               Y               Z
 --------------------------------------------------------
    1         -7.831409       18.495856        0.000000  
    2         -8.038903      -13.555581        0.000000  
    3         -4.587075        0.061842       -0.000000  
    4         20.457387       -5.002117       -0.000000  
 --------------------------------------------------------
 Analytic gradient from two-electron contribution:   CPU 50.58 s  wall 15.86 s

 Total ccman2 time:   CPU 118.82 s  wall 35.63 s


 --------------------------------------------------------------
             Orbital Energies (a.u.) and Symmetries
 --------------------------------------------------------------

 Alpha MOs, Restricted
 -- Occupied --                  
-104.84  -80.05  -15.59  -10.57   -8.04   -8.04   -7.59   -5.48
  1 A'    2 A'    3 A'    4 A'    5 A'    6 A'    7 A'    8 A'                 
 -5.479  -8.036  -5.480  -1.198  -1.107  -0.778  -0.619  -0.560
  9 A'    1 A"    2 A"   10 A'   11 A'   12 A'   13 A'   14 A'                 
 -0.473  -0.413  -0.512  -0.429
 15 A'   16 A'    3 A"    4 A"                                                 
 -- Virtual --                   
  0.042   0.067   0.069   0.098   0.127   0.143   0.158   0.216
 17 A'   18 A'   19 A'   20 A'   21 A'   22 A'   23 A'   24 A'                 
  0.222   0.240   0.260   0.304   0.316   0.389   0.492   0.562
 25 A'   26 A'   27 A'   28 A'   29 A'   30 A'   31 A'   32 A'                 
  0.612   0.686   0.782   0.896   0.917   0.959   1.087   1.153
 33 A'   34 A'   35 A'   36 A'   37 A'   38 A'   39 A'   40 A'                 
  1.155   1.211   1.325   1.347   1.500   1.696   1.861   2.020
 41 A'   42 A'   43 A'   44 A'   45 A'   46 A'   47 A'   48 A'                 
  2.206   2.627   2.658   2.747   2.878   2.991   3.352   4.464
 49 A'   50 A'   51 A'   52 A'   53 A'   54 A'   55 A'   56 A'                 
  4.901   7.521  10.364  14.815  14.926  26.730  27.025  36.812
 57 A'   58 A'   59 A'   60 A'   61 A'   62 A'   63 A'   64 A'                 
166.136 219.219   0.020   0.082   0.151   0.230   0.386   0.608
 65 A'   66 A'    5 A"    6 A"    7 A"    8 A"    9 A"   10 A"                 
  0.817   0.887   1.043   1.142   1.202   1.544   1.786   2.442
 11 A"   12 A"   13 A"   14 A"   15 A"   16 A"   17 A"   18 A"                 
  2.605   2.661   4.266  14.712  26.682
 19 A"   20 A"   21 A"   22 A"   23 A"                                         

 Beta MOs, Restricted
 -- Occupied --                  
-104.84  -80.05  -15.59  -10.57   -8.04   -8.04   -7.59   -5.48
  1 A'    2 A'    3 A'    4 A'    5 A'    6 A'    7 A'    8 A'                 
 -5.479  -8.036  -5.480  -1.198  -1.107  -0.778  -0.619  -0.560
  9 A'    1 A"    2 A"   10 A'   11 A'   12 A'   13 A'   14 A'                 
 -0.473  -0.413  -0.512  -0.429
 15 A'   16 A'    3 A"    4 A"                                                 
 -- Virtual --                   
  0.042   0.067   0.069   0.098   0.127   0.143   0.158   0.216
 17 A'   18 A'   19 A'   20 A'   21 A'   22 A'   23 A'   24 A'                 
  0.222   0.240   0.260   0.304   0.316   0.389   0.492   0.562
 25 A'   26 A'   27 A'   28 A'   29 A'   30 A'   31 A'   32 A'                 
  0.612   0.686   0.782   0.896   0.917   0.959   1.087   1.153
 33 A'   34 A'   35 A'   36 A'   37 A'   38 A'   39 A'   40 A'                 
  1.155   1.211   1.325   1.347   1.500   1.696   1.861   2.020
 41 A'   42 A'   43 A'   44 A'   45 A'   46 A'   47 A'   48 A'                 
  2.206   2.627   2.658   2.747   2.878   2.991   3.352   4.464
 49 A'   50 A'   51 A'   52 A'   53 A'   54 A'   55 A'   56 A'                 
  4.901   7.521  10.364  14.815  14.926  26.730  27.025  36.812
 57 A'   58 A'   59 A'   60 A'   61 A'   62 A'   63 A'   64 A'                 
166.136 219.219   0.020   0.082   0.151   0.230   0.386   0.608
 65 A'   66 A'    5 A"    6 A"    7 A"    8 A"    9 A"   10 A"                 
  0.817   0.887   1.043   1.142   1.202   1.544   1.786   2.442
 11 A"   12 A"   13 A"   14 A"   15 A"   16 A"   17 A"   18 A"                 
  2.605   2.661   4.266  14.712  26.682
 19 A"   20 A"   21 A"   22 A"   23 A"                                         
 --------------------------------------------------------------

          Ground-State Mulliken Net Atomic Charges

     Atom                 Charge (a.u.)
  ----------------------------------------
      1 P                     0.282147
      2 N                    -0.410997
      3 H                     0.244571
      4 Cl                   -0.115721
  ----------------------------------------
  Sum of atomic charges =    -0.000000

 -----------------------------------------------------------------
                    Cartesian Multipole Moments
 -----------------------------------------------------------------
    Charge (ESU x 10^10)
                 0.0000
    Dipole Moment (Debye)
         X       2.0535      Y      -2.0035      Z      -0.0000
       Tot       2.8690
    Quadrupole Moments (Debye-Ang)
        XX     -28.2467     XY      -1.6986     YY     -34.9312
        XZ      -0.0000     YZ       0.0000     ZZ     -31.3733
    Octopole Moments (Debye-Ang^2)
       XXX      12.3170    XXY       0.2240    XYY      -4.7985
       YYY      -2.3959    XXZ       0.0000    XYZ      -0.0000
       YYZ      -0.0000    XZZ      -1.0212    YZZ      -0.7677
       ZZZ      -0.0000
    Hexadecapole Moments (Debye-Ang^3)
      XXXX    -246.8832   XXXY      -0.4566   XXYY     -68.7424
      XYYY      -4.9406   YYYY     -99.0383   XXXZ      -0.0000
      XXYZ      -0.0000   XYYZ      -0.0000   YYYZ       0.0000
      XXZZ     -58.2547   XYZZ      -1.1032   YYZZ     -22.1192
      XZZZ      -0.0000   YZZZ       0.0000   ZZZZ     -39.4482
 -----------------------------------------------------------------
 DrvMan completing analytic gradient of the correlated energy
 Correlated dipole moment
            1
    1   0.8079203
    2  -0.7882544
    3  -0.0000000
 Energy read as -855.742537914
 Full Analytical Gradient: (in a.u., or Hartree/Bohr)
             1             2             3             4
    1   -0.00032552    0.00003488   -0.00018953    0.00048017
    2    0.00064169   -0.00075748    0.00027905   -0.00016326
    3   -0.00000000    0.00000000   -0.00000000    0.00000000
 Gradient time:  CPU 0.86 s  wall 0.81 s
 Geometry Optimization Parameters
   NAtoms,    NIC,     NZ,  NCons,   NDum,   NFix, NCnnct, MaxDiis
        4      14       4       0       0       0       0       0

 Cartesian Hessian Update
 Hessian Updated using BFGS Update


** GEOMETRY OPTIMIZATION IN DELOCALIZED INTERNAL COORDINATES **
   Searching for a Minimum

   Optimization Cycle:   4

                       Coordinates (Angstroms)
     ATOM                X               Y               Z
      1  P         0.6382045049   -0.5538036342    0.0000000000
      2  N         1.5012582286    0.7460398501    0.0000000000
      3  H         2.4988509875    0.5303273248    0.0000000000
      4  Cl       -1.3010201962    0.1588139194    0.0000000000
   Point Group: cs    Number of degrees of freedom:     5


   Energy is   -855.742537914

 Hessian Updated using BFGS Update

  5 Hessian modes will be used to form the next step
  Hessian Eigenvalues:
     0.072688    0.188737    0.333316    0.445753    0.587667

 Minimum Search - Taking Simple RFO Step
 Searching for Lamda that Minimizes Along All modes
 Value Taken    Lamda =  -0.00000463
 Step Taken.  Stepsize is  0.006474

                             Maximum     Tolerance    Cnvgd?
         Gradient           0.000795      0.000300      NO
         Displacement       0.004705      0.001200      NO
         Energy change     -0.000011      0.000001      NO


 New Cartesian Coordinates Obtained by Inverse Iteration

 Displacement from previous Coordinates is:  0.007860
 ----------------------------------------------------------------
             Standard Nuclear Orientation (Angstroms)
    I     Atom           X                Y                Z
 ----------------------------------------------------------------
    1      P       0.6391185249    -0.5527127673     0.0000000000
    2      N       1.5015411487     0.7485863891     0.0000000000
    3      H       2.4985576894     0.5277362666     0.0000000000
    4      Cl     -1.3019238382     0.1577675718     0.0000000000
 ----------------------------------------------------------------
 Molecular Point Group                 Cs    NOp =  2
 Largest Abelian Subgroup              Cs    NOp =  2
 Nuclear Repulsion Energy =   132.5290643170 hartrees
 There are       20 alpha and       20 beta electrons
 Applying Cartesian multipole field
    Component          Value
    ---------          -----
     (2,0,0)        1.00000E-11
     (0,2,0)        2.00000E-11
     (0,0,2)       -3.00000E-11
 Nucleus-field energy     =     0.0000000027 hartrees
 Requested basis set is 6-311++G(d,p)
 There are 37 shells and 89 basis functions
 A cutoff of  1.0D-14 yielded    661 shell pairs
 There are      3982 function pairs (      4270 Cartesian)
 Smallest overlap matrix eigenvalue = 2.25E-03
 Guess MOs from SCF MO coefficient file

 -----------------------------------------------------------------------
  General SCF calculation program by
  Eric Jon Sundstrom, Paul Horn, Yuezhi Mao, Dmitri Zuev, Alec White,
  David Stuck, Shaama M.S., Shane Yost, Joonho Lee, David Small,
  Daniel Levine, Susi Lehtola, Hugh Burton, Evgeny Epifanovsky
 -----------------------------------------------------------------------
 Hartree-Fock
 using 4 threads for integral computing
 -------------------------------------------------------
 OpenMP Integral computing Module                
 Release: version 2.0, May 2017, Q-Chem Inc. Pleasanton 
 -------------------------------------------------------
 A restricted SCF calculation will be
 performed using DIIS
 SCF converges when DIIS error is below 1.0e-08
 ---------------------------------------
  Cycle       Energy         DIIS error
 ---------------------------------------
    1    -855.2875391990      5.48e-05  
    2    -855.2875433549      1.55e-05  
    3    -855.2875438489      7.79e-06  
    4    -855.2875439294      2.83e-06  
    5    -855.2875439475      7.40e-07  
    6    -855.2875439493      3.28e-07  
    7    -855.2875439498      1.31e-07  
    8    -855.2875439499      4.80e-08  
    9    -855.2875439499      1.27e-08  
   10    -855.2875439499      2.94e-09  Convergence criterion met
 ---------------------------------------
 SCF time:   CPU 2.49s  wall 0.00s 
 SCF   energy in the final basis set =     -855.2875439499
 Total energy in the final basis set =     -855.2875439499


 ------------------------------------------------------------------------------

   CCMAN2: suite of methods based on coupled cluster
           and equation of motion theories.

   Components:
   * libvmm-1.3-trunk
     by Evgeny Epifanovsky, Ilya Kaliman.
   * libtensor-2.5-trunk
     by Evgeny Epifanovsky, Michael Wormit, Dmitry Zuev, Sam Manzer, 
        Ilya Kaliman.
   * libcc-2.5-trunk
     by Evgeny Epifanovsky, Arik Landau, Tomasz Kus, Kirill Khistyaev, 
        Dmitry Zuev, Prashant Manohar, Xintian Feng, Anna Krylov, 
        Matthew Goldey, Alec White, Thomas Jagau, Kaushik Nanda, 
        Anastasia Gunina, Alexander Kunitsa, Joonho Lee.

   CCMAN original authors:
   Anna I. Krylov, C. David Sherrill, Steven R. Gwaltney,
   Edward F. C. Byrd (2000)
   Sergey V. Levchenko, Lyudmila V. Slipchenko, Tao Wang,
   Ana-Maria C. Cristian (2003)
   Piotr A. Pieniazek, C. Melania Oana, Evgeny Epifanovsky (2007)
   Prashant Manohar (2009)

 ------------------------------------------------------------------------------


 Allocating and initializing 30808MB of RAM...
 Calculation will run on 4 cores.


 Alpha MOs, Restricted
 -- Occupied --                  
-104.84  -80.05  -15.60  -10.57   -8.04   -8.04   -8.04   -7.59
  1 A'    2 A'    3 A'    4 A'    5 A'    1 A"    6 A'    7 A'                 
 -5.481  -5.480  -5.479  -1.198  -1.106  -0.778  -0.619  -0.559
  8 A'    2 A"    9 A'   10 A'   11 A'   12 A'   13 A'   14 A'                 
 -0.512  -0.473  -0.429  -0.413
  3 A"   15 A'    4 A"   16 A'                                                 
 -- Virtual --                   
  0.020   0.042   0.067   0.069   0.082   0.098   0.127   0.143
  5 A"   17 A'   18 A'   19 A'    6 A"   20 A'   21 A'   22 A'                 
  0.151   0.158   0.216   0.222   0.230   0.240   0.260   0.304
  7 A"   23 A'   24 A'   25 A'    8 A"   26 A'   27 A'   28 A'                 
  0.315   0.386   0.389   0.492   0.562   0.608   0.612   0.686
 29 A'    9 A"   30 A'   31 A'   32 A'   10 A"   33 A'   34 A'                 
  0.782   0.817   0.887   0.895   0.917   0.959   1.043   1.086
 35 A'   11 A"   12 A"   36 A'   37 A'   38 A'   13 A"   39 A'                 
  1.142   1.153   1.155   1.202   1.210   1.326   1.346   1.499
 14 A"   40 A'   41 A'   15 A"   42 A'   43 A'   44 A'   45 A'                 
  1.543   1.694   1.785   1.861   2.020   2.205   2.442   2.605
 16 A"   46 A'   17 A"   47 A'   48 A'   49 A'   18 A"   19 A"                 
  2.627   2.660   2.660   2.747   2.876   2.989   3.351   4.266
 50 A'   51 A'   20 A"   52 A'   53 A'   54 A'   55 A'   21 A"                 
  4.464   4.898   7.520  10.364  14.712  14.814  14.925  26.682
 56 A'   57 A'   58 A'   59 A'   22 A"   60 A'   61 A'   23 A"                 
 26.730  27.024  36.811 166.136 219.219
 62 A'   63 A'   64 A'   65 A'   66 A'                                         

 Beta MOs, Restricted
 -- Occupied --                  
-104.84  -80.05  -15.60  -10.57   -8.04   -8.04   -8.04   -7.59
  1 A'    2 A'    3 A'    4 A'    5 A'    1 A"    6 A'    7 A'                 
 -5.481  -5.480  -5.479  -1.198  -1.106  -0.778  -0.619  -0.559
  8 A'    2 A"    9 A'   10 A'   11 A'   12 A'   13 A'   14 A'                 
 -0.512  -0.473  -0.429  -0.413
  3 A"   15 A'    4 A"   16 A'                                                 
 -- Virtual --                   
  0.020   0.042   0.067   0.069   0.082   0.098   0.127   0.143
  5 A"   17 A'   18 A'   19 A'    6 A"   20 A'   21 A'   22 A'                 
  0.151   0.158   0.216   0.222   0.230   0.240   0.260   0.304
  7 A"   23 A'   24 A'   25 A'    8 A"   26 A'   27 A'   28 A'                 
  0.315   0.386   0.389   0.492   0.562   0.608   0.612   0.686
 29 A'    9 A"   30 A'   31 A'   32 A'   10 A"   33 A'   34 A'                 
  0.782   0.817   0.887   0.895   0.917   0.959   1.043   1.086
 35 A'   11 A"   12 A"   36 A'   37 A'   38 A'   13 A"   39 A'                 
  1.142   1.153   1.155   1.202   1.210   1.326   1.346   1.499
 14 A"   40 A'   41 A'   15 A"   42 A'   43 A'   44 A'   45 A'                 
  1.543   1.694   1.785   1.861   2.020   2.205   2.442   2.605
 16 A"   46 A'   17 A"   47 A'   48 A'   49 A'   18 A"   19 A"                 
  2.627   2.660   2.660   2.747   2.876   2.989   3.351   4.266
 50 A'   51 A'   20 A"   52 A'   53 A'   54 A'   55 A'   21 A"                 
  4.464   4.898   7.520  10.364  14.712  14.814  14.925  26.682
 56 A'   57 A'   58 A'   59 A'   22 A"   60 A'   61 A'   23 A"                 
 26.730  27.024  36.811 166.136 219.219
 62 A'   63 A'   64 A'   65 A'   66 A'                                         

 Occupation and symmetry of molecular orbitals

 Point group: Cs (2 irreducible representations).

                           A'   A"    All 
 ------------------------------------------
 All molecular orbitals:
  - Alpha                  66   23    89  
  - Beta                   66   23    89  
 ------------------------------------------
 Alpha orbitals:
  - Frozen occupied        9    2     11  
  - Active occupied        7    2     9   
  - Active virtual         50   19    69  
  - Frozen virtual         0    0     0   
 ------------------------------------------
 Beta orbitals:
  - Frozen occupied        9    2     11  
  - Active occupied        7    2     9   
  - Active virtual         50   19    69  
  - Frozen virtual         0    0     0   
 ------------------------------------------

 Import integrals:   CPU 0.00 s  wall 0.00 s

 Import integrals:   CPU 6.24 s  wall 1.72 s

 MP2 amplitudes:   CPU 0.13 s  wall 0.12 s

Running a double precision version
           CCSD T amplitudes will be solved using DIIS.

           Start     Size      MaxIter   EConv     TConv     
           3         7         100       1.00e-07  1.00e-05  
 ------------------------------------------------------------------------------
           Energy (a.u.)   Ediff      Tdiff       Comment
 ------------------------------------------------------------------------------
          -855.71896955                           
     1    -855.72509419   6.12e-03   6.70e-01     
     2    -855.73985310   1.48e-02   8.92e-02     
     3    -855.74024614   3.93e-04   3.87e-02     
     4    -855.74187931   1.63e-03   1.15e-02     Switched to DIIS steps.
     5    -855.74250805   6.29e-04   1.02e-02     
     6    -855.74253597   2.79e-05   1.91e-03     
     7    -855.74253687   9.02e-07   8.57e-04     
     8    -855.74253985   2.98e-06   2.97e-04     
     9    -855.74254033   4.79e-07   1.15e-04     
    10    -855.74254050   1.66e-07   4.15e-05     
    11    -855.74254051   1.60e-08   1.99e-05     
    12    -855.74254053   1.86e-08   5.39e-06     
 ------------------------------------------------------------------------------
          -855.74254053                           CCSD T converged.

End of double precision
 SCF energy                 = -855.28754395
 MP2 energy                 = -855.71896955
 CCSD correlation energy     =   -0.45499658
 CCSD total energy           = -855.74254053

 CCSD  T1^2 = 0.0098  T2^2 = 0.1996  Leading amplitudes:

 Amplitude    Orbitals with energies
 -0.0270       3 (A") A                  ->    5 (A") A                   
              -0.5120                          0.0198                     
 -0.0270       3 (A") B                  ->    5 (A") B                   
              -0.5120                          0.0198                     
 -0.0174       14 (A') A                 ->    22 (A') A                  
              -0.5595                          0.1430                     
 -0.0174       14 (A') B                 ->    22 (A') B                  
              -0.5595                          0.1430                     

 Amplitude    Orbitals with energies
 -0.0858       4 (A") A      4 (A") B    ->    5 (A") A      5 (A") B     
              -0.4294       -0.4294            0.0198        0.0198       
  0.0858       4 (A") A      4 (A") B    ->    5 (A") B      5 (A") A     
              -0.4294       -0.4294            0.0198        0.0198       
  0.0858       4 (A") B      4 (A") A    ->    5 (A") A      5 (A") B     
              -0.4294       -0.4294            0.0198        0.0198       
 -0.0858       4 (A") B      4 (A") A    ->    5 (A") B      5 (A") A     
              -0.4294       -0.4294            0.0198        0.0198       

 Computing CCSD intemediates for later calculations in double precision
 Finished.

Running a double precision version
           CCSD Lambda amplitudes will be solved using DIIS.
           Start     Size      MaxIter   EConv     LConv     
           3         7         100       1.00e-07  1.00e-05  
 ------------------------------------------------------------------------------
            Enorm      Ldiff       Comment
 ------------------------------------------------------------------------------
     1     4.51e-02   3.35e-02     
     2     1.28e-02   5.69e-03     
     3     5.16e-03   1.57e-03     
     4     3.09e-03   1.16e-03     Switched to DIIS steps.
     5     8.98e-04   5.76e-04     
     6     3.69e-04   1.32e-04     
     7     1.41e-04   3.10e-05     
     8     5.80e-05   1.59e-06     
     9     2.15e-05   2.43e-06     
    10     8.92e-06   5.58e-07     
    11     2.88e-06   2.35e-07     
    12     1.28e-06   7.60e-08     
    13     4.76e-07   1.11e-07     
    14     1.81e-07   1.91e-08     
    15     9.39e-08   1.84e-08     
 ------------------------------------------------------------------------------
                                   CCSD Lambda converged.

 Computing density matrices in double precision...
           Orbital response amplitudes will be solved using DIIS.
           Start     Size      MaxIter   EConv     LConv     
           3         7         100       1.00e-06  1.00e-06  
 ------------------------------------------------------------------------------
            Enorm      Ldiff       Comment
 ------------------------------------------------------------------------------
     1     6.68e-02   2.95e-03     
     2     3.84e-02   1.66e-02     
     3     3.08e-02   1.18e-02     
     4     1.10e-02   9.76e-03     Switched to DIIS steps.
     5     1.70e-03   8.54e-05     
     6     1.03e-03   3.22e-04     
     7     2.92e-04   1.16e-04     
     8     4.97e-05   7.25e-05     
     9     1.47e-05   2.93e-07     
    10     3.21e-06   1.49e-06     
    11     4.96e-07   1.04e-07     
 ------------------------------------------------------------------------------
                                   Orbital response converged.

 Computing density matrices... Done.
 CCSD calculation:   CPU 59.88 s  wall 17.51 s

 Transferring MO TPDM to AO TPDM
 Transferring g2_o1o1o1o1
 Transferring g2_o1o1o1v1
 Transferring g2_o1o1v1v1
 Transferring g2_o1v1o1v1
 Transferring g2_o1v1v1v1
 Transferring g2_v1v1v1v1
 Adding separable TPDM
 Computing TPDM gradient
 --------------------------------------------------------
 2e gradient
  Atom          X               Y               Z
 --------------------------------------------------------
    1         -7.844078       18.460572        0.000000  
    2         -8.026104      -13.566554       -0.000000  
    3         -4.579063        0.078175        0.000000  
    4         20.449245       -4.972193       -0.000000  
 --------------------------------------------------------
 --------------------------------------------------------
 Final gradient
  Atom          X               Y               Z
 --------------------------------------------------------
    1         -7.844078       18.460572        0.000000  
    2         -8.026104      -13.566554       -0.000000  
    3         -4.579063        0.078175        0.000000  
    4         20.449245       -4.972193       -0.000000  
 --------------------------------------------------------
 Analytic gradient from two-electron contribution:   CPU 50.66 s  wall 15.71 s

 Total ccman2 time:   CPU 122.21 s  wall 36.74 s


 --------------------------------------------------------------
             Orbital Energies (a.u.) and Symmetries
 --------------------------------------------------------------

 Alpha MOs, Restricted
 -- Occupied --                  
-104.84  -80.05  -15.60  -10.57   -8.04   -8.04   -7.59   -5.48
  1 A'    2 A'    3 A'    4 A'    5 A'    6 A'    7 A'    8 A'                 
 -5.479  -8.036  -5.480  -1.198  -1.106  -0.778  -0.619  -0.559
  9 A'    1 A"    2 A"   10 A'   11 A'   12 A'   13 A'   14 A'                 
 -0.473  -0.413  -0.512  -0.429
 15 A'   16 A'    3 A"    4 A"                                                 
 -- Virtual --                   
  0.042   0.067   0.069   0.098   0.127   0.143   0.158   0.216
 17 A'   18 A'   19 A'   20 A'   21 A'   22 A'   23 A'   24 A'                 
  0.222   0.240   0.260   0.304   0.315   0.389   0.492   0.562
 25 A'   26 A'   27 A'   28 A'   29 A'   30 A'   31 A'   32 A'                 
  0.612   0.686   0.782   0.895   0.917   0.959   1.086   1.153
 33 A'   34 A'   35 A'   36 A'   37 A'   38 A'   39 A'   40 A'                 
  1.155   1.210   1.326   1.346   1.499   1.694   1.861   2.020
 41 A'   42 A'   43 A'   44 A'   45 A'   46 A'   47 A'   48 A'                 
  2.205   2.627   2.660   2.747   2.876   2.989   3.351   4.464
 49 A'   50 A'   51 A'   52 A'   53 A'   54 A'   55 A'   56 A'                 
  4.898   7.520  10.364  14.814  14.925  26.730  27.024  36.811
 57 A'   58 A'   59 A'   60 A'   61 A'   62 A'   63 A'   64 A'                 
166.136 219.219   0.020   0.082   0.151   0.230   0.386   0.608
 65 A'   66 A'    5 A"    6 A"    7 A"    8 A"    9 A"   10 A"                 
  0.817   0.887   1.043   1.142   1.202   1.543   1.785   2.442
 11 A"   12 A"   13 A"   14 A"   15 A"   16 A"   17 A"   18 A"                 
  2.605   2.660   4.266  14.712  26.682
 19 A"   20 A"   21 A"   22 A"   23 A"                                         

 Beta MOs, Restricted
 -- Occupied --                  
-104.84  -80.05  -15.60  -10.57   -8.04   -8.04   -7.59   -5.48
  1 A'    2 A'    3 A'    4 A'    5 A'    6 A'    7 A'    8 A'                 
 -5.479  -8.036  -5.480  -1.198  -1.106  -0.778  -0.619  -0.559
  9 A'    1 A"    2 A"   10 A'   11 A'   12 A'   13 A'   14 A'                 
 -0.473  -0.413  -0.512  -0.429
 15 A'   16 A'    3 A"    4 A"                                                 
 -- Virtual --                   
  0.042   0.067   0.069   0.098   0.127   0.143   0.158   0.216
 17 A'   18 A'   19 A'   20 A'   21 A'   22 A'   23 A'   24 A'                 
  0.222   0.240   0.260   0.304   0.315   0.389   0.492   0.562
 25 A'   26 A'   27 A'   28 A'   29 A'   30 A'   31 A'   32 A'                 
  0.612   0.686   0.782   0.895   0.917   0.959   1.086   1.153
 33 A'   34 A'   35 A'   36 A'   37 A'   38 A'   39 A'   40 A'                 
  1.155   1.210   1.326   1.346   1.499   1.694   1.861   2.020
 41 A'   42 A'   43 A'   44 A'   45 A'   46 A'   47 A'   48 A'                 
  2.205   2.627   2.660   2.747   2.876   2.989   3.351   4.464
 49 A'   50 A'   51 A'   52 A'   53 A'   54 A'   55 A'   56 A'                 
  4.898   7.520  10.364  14.814  14.925  26.730  27.024  36.811
 57 A'   58 A'   59 A'   60 A'   61 A'   62 A'   63 A'   64 A'                 
166.136 219.219   0.020   0.082   0.151   0.230   0.386   0.608
 65 A'   66 A'    5 A"    6 A"    7 A"    8 A"    9 A"   10 A"                 
  0.817   0.887   1.043   1.142   1.202   1.543   1.785   2.442
 11 A"   12 A"   13 A"   14 A"   15 A"   16 A"   17 A"   18 A"                 
  2.605   2.660   4.266  14.712  26.682
 19 A"   20 A"   21 A"   22 A"   23 A"                                         
 --------------------------------------------------------------

          Ground-State Mulliken Net Atomic Charges

     Atom                 Charge (a.u.)
  ----------------------------------------
      1 P                     0.282410
      2 N                    -0.409435
      3 H                     0.243390
      4 Cl                   -0.116364
  ----------------------------------------
  Sum of atomic charges =     0.000000

 -----------------------------------------------------------------
                    Cartesian Multipole Moments
 -----------------------------------------------------------------
    Charge (ESU x 10^10)
                -0.0000
    Dipole Moment (Debye)
         X       2.0522      Y      -2.0099      Z      -0.0000
       Tot       2.8725
    Quadrupole Moments (Debye-Ang)
        XX     -28.2654     XY      -1.7189     YY     -34.9443
        XZ      -0.0000     YZ      -0.0000     ZZ     -31.3775
    Octopole Moments (Debye-Ang^2)
       XXX      12.2578    XXY       0.1576    XYY      -4.8308
       YYY      -2.4641    XXZ      -0.0000    XYZ      -0.0000
       YYZ      -0.0000    XZZ      -1.0238    YZZ      -0.7817
       ZZZ      -0.0000
    Hexadecapole Moments (Debye-Ang^3)
      XXXX    -247.3352   XXXY      -0.7026   XXYY     -68.8819
      XYYY      -5.0961   YYYY     -99.0588   XXXZ      -0.0000
      XXYZ      -0.0000   XYYZ      -0.0000   YYYZ       0.0000
      XXZZ     -58.3156   XYZZ      -1.1445   YYZZ     -22.1237
      XZZZ      -0.0000   YZZZ       0.0000   ZZZZ     -39.4553
 -----------------------------------------------------------------
 DrvMan completing analytic gradient of the correlated energy
 Correlated dipole moment
            1
    1   0.8073955
    2  -0.7907597
    3  -0.0000000
 Energy read as -855.742540533
 Full Analytical Gradient: (in a.u., or Hartree/Bohr)
             1             2             3             4
    1   -0.00020394    0.00006507    0.00002003    0.00011883
    2    0.00007183   -0.00003595    0.00004003   -0.00007591
    3    0.00000000   -0.00000000    0.00000000    0.00000000
 Gradient time:  CPU 0.70 s  wall 0.73 s
 Geometry Optimization Parameters
   NAtoms,    NIC,     NZ,  NCons,   NDum,   NFix, NCnnct, MaxDiis
        4      14       4       0       0       0       0       0

 Cartesian Hessian Update
 Hessian Updated using BFGS Update


** GEOMETRY OPTIMIZATION IN DELOCALIZED INTERNAL COORDINATES **
   Searching for a Minimum

   Optimization Cycle:   5

                       Coordinates (Angstroms)
     ATOM                X               Y               Z
      1  P         0.6391185249   -0.5527127673    0.0000000000
      2  N         1.5015411487    0.7485863891    0.0000000000
      3  H         2.4985576894    0.5277362666    0.0000000000
      4  Cl       -1.3019238382    0.1577675718    0.0000000000
   Point Group: cs    Number of degrees of freedom:     5


   Energy is   -855.742540533

 Hessian Updated using BFGS Update

  5 Hessian modes will be used to form the next step
  Hessian Eigenvalues:
     0.070191    0.163187    0.329567    0.450742    0.612438

 Minimum Search - Taking Simple RFO Step
 Searching for Lamda that Minimizes Along All modes
 Value Taken    Lamda =   0.00000000
 Step Taken.  Stepsize is  0.001215

                             Maximum     Tolerance    Cnvgd?
         Gradient           0.000136      0.000300     YES
         Displacement       0.001032      0.001200     YES
         Energy change     -0.000003      0.000001      NO


                       Distance Matrix (Angstroms)
             P (  1)   N (  2)   H (  3)
   N (  2)  1.561138
   H (  3)  2.150554  1.021184
   Cl(  4)  2.066985  2.865045  3.818447

 Final energy is   -855.74254053251013     


 ******************************
 **  OPTIMIZATION CONVERGED  **
 ******************************

                       Coordinates (Angstroms)
     ATOM                X               Y               Z
      1  P         0.6391185249   -0.5527127673    0.0000000000
      2  N         1.5015411487    0.7485863891    0.0000000000
      3  H         2.4985576894    0.5277362666    0.0000000000
      4  Cl       -1.3019238382    0.1577675718    0.0000000000

Z-matrix Print:
$molecule
0 1
P 
N  1 1.561138
H  2 1.021184 1 111.044048
Cl 1 2.066985 2 103.429860 3 -180.000000 0
$end


 --------------------------------------------------------------
             Orbital Energies (a.u.) and Symmetries
 --------------------------------------------------------------

 Alpha MOs, Restricted
 -- Occupied --                  
-104.84  -80.05  -15.60  -10.57   -8.04   -8.04   -7.59   -5.48
  1 A'    2 A'    3 A'    4 A'    5 A'    6 A'    7 A'    8 A'                 
 -5.479  -8.036  -5.480  -1.198  -1.106  -0.778  -0.619  -0.559
  9 A'    1 A"    2 A"   10 A'   11 A'   12 A'   13 A'   14 A'                 
 -0.473  -0.413  -0.512  -0.429
 15 A'   16 A'    3 A"    4 A"                                                 
 -- Virtual --                   
  0.042   0.067   0.069   0.098   0.127   0.143   0.158   0.216
 17 A'   18 A'   19 A'   20 A'   21 A'   22 A'   23 A'   24 A'                 
  0.222   0.240   0.260   0.304   0.315   0.389   0.492   0.562
 25 A'   26 A'   27 A'   28 A'   29 A'   30 A'   31 A'   32 A'                 
  0.612   0.686   0.782   0.895   0.917   0.959   1.086   1.153
 33 A'   34 A'   35 A'   36 A'   37 A'   38 A'   39 A'   40 A'                 
  1.155   1.210   1.326   1.346   1.499   1.694   1.861   2.020
 41 A'   42 A'   43 A'   44 A'   45 A'   46 A'   47 A'   48 A'                 
  2.205   2.627   2.660   2.747   2.876   2.989   3.351   4.464
 49 A'   50 A'   51 A'   52 A'   53 A'   54 A'   55 A'   56 A'                 
  4.898   7.520  10.364  14.814  14.925  26.730  27.024  36.811
 57 A'   58 A'   59 A'   60 A'   61 A'   62 A'   63 A'   64 A'                 
166.136 219.219   0.020   0.082   0.151   0.230   0.386   0.608
 65 A'   66 A'    5 A"    6 A"    7 A"    8 A"    9 A"   10 A"                 
  0.817   0.887   1.043   1.142   1.202   1.543   1.785   2.442
 11 A"   12 A"   13 A"   14 A"   15 A"   16 A"   17 A"   18 A"                 
  2.605   2.660   4.266  14.712  26.682
 19 A"   20 A"   21 A"   22 A"   23 A"                                         

 Beta MOs, Restricted
 -- Occupied --                  
-104.84  -80.05  -15.60  -10.57   -8.04   -8.04   -7.59   -5.48
  1 A'    2 A'    3 A'    4 A'    5 A'    6 A'    7 A'    8 A'                 
 -5.479  -8.036  -5.480  -1.198  -1.106  -0.778  -0.619  -0.559
  9 A'    1 A"    2 A"   10 A'   11 A'   12 A'   13 A'   14 A'                 
 -0.473  -0.413  -0.512  -0.429
 15 A'   16 A'    3 A"    4 A"                                                 
 -- Virtual --                   
  0.042   0.067   0.069   0.098   0.127   0.143   0.158   0.216
 17 A'   18 A'   19 A'   20 A'   21 A'   22 A'   23 A'   24 A'                 
  0.222   0.240   0.260   0.304   0.315   0.389   0.492   0.562
 25 A'   26 A'   27 A'   28 A'   29 A'   30 A'   31 A'   32 A'                 
  0.612   0.686   0.782   0.895   0.917   0.959   1.086   1.153
 33 A'   34 A'   35 A'   36 A'   37 A'   38 A'   39 A'   40 A'                 
  1.155   1.210   1.326   1.346   1.499   1.694   1.861   2.020
 41 A'   42 A'   43 A'   44 A'   45 A'   46 A'   47 A'   48 A'                 
  2.205   2.627   2.660   2.747   2.876   2.989   3.351   4.464
 49 A'   50 A'   51 A'   52 A'   53 A'   54 A'   55 A'   56 A'                 
  4.898   7.520  10.364  14.814  14.925  26.730  27.024  36.811
 57 A'   58 A'   59 A'   60 A'   61 A'   62 A'   63 A'   64 A'                 
166.136 219.219   0.020   0.082   0.151   0.230   0.386   0.608
 65 A'   66 A'    5 A"    6 A"    7 A"    8 A"    9 A"   10 A"                 
  0.817   0.887   1.043   1.142   1.202   1.543   1.785   2.442
 11 A"   12 A"   13 A"   14 A"   15 A"   16 A"   17 A"   18 A"                 
  2.605   2.660   4.266  14.712  26.682
 19 A"   20 A"   21 A"   22 A"   23 A"                                         
 --------------------------------------------------------------

          Ground-State Mulliken Net Atomic Charges

     Atom                 Charge (a.u.)
  ----------------------------------------
      1 P                     0.282410
      2 N                    -0.409435
      3 H                     0.243390
      4 Cl                   -0.116364
  ----------------------------------------
  Sum of atomic charges =     0.000000

 -----------------------------------------------------------------
                    Cartesian Multipole Moments
 -----------------------------------------------------------------
    Charge (ESU x 10^10)
                -0.0000
    Dipole Moment (Debye)
         X       2.0522      Y      -2.0099      Z      -0.0000
       Tot       2.8725
    Quadrupole Moments (Debye-Ang)
        XX     -28.2654     XY      -1.7189     YY     -34.9443
        XZ      -0.0000     YZ      -0.0000     ZZ     -31.3775
    Octopole Moments (Debye-Ang^2)
       XXX      12.2578    XXY       0.1576    XYY      -4.8308
       YYY      -2.4641    XXZ      -0.0000    XYZ      -0.0000
       YYZ      -0.0000    XZZ      -1.0238    YZZ      -0.7817
       ZZZ      -0.0000
    Hexadecapole Moments (Debye-Ang^3)
      XXXX    -247.3352   XXXY      -0.7026   XXYY     -68.8819
      XYYY      -5.0961   YYYY     -99.0588   XXXZ      -0.0000
      XXYZ      -0.0000   XYYZ      -0.0000   YYYZ       0.0000
      XXZZ     -58.3156   XYZZ      -1.1445   YYZZ     -22.1237
      XZZZ      -0.0000   YZZZ       0.0000   ZZZZ     -39.4553
 -----------------------------------------------------------------
Archival summary:
1\1\garfield\OPT\ProcedureUnspecified\BasisUnspecified\l1111\taweetha\ThuNov2904:08:202018ThuNov2904:08:202018\0\\#,OPT,ProcedureUnspecified,BasisUnspecified,\\0,1\P\N,1,1.56114\H,2,1.02118,1,111.044\Cl,1,2.06699,2,103.43,3,-180,0\\HF=-855.287544\\@

 Total job time:  227.71s(wall), 660.16s(cpu) 
 Thu Nov 29 04:08:20 2018

        *************************************************************
        *                                                           *
        *  Thank you very much for using Q-Chem.  Have a nice day.  *
        *                                                           *
        *************************************************************
