# Supplementary material for: Geometric and energetic data from ab initio calculations of haloethene, haloimine, halomethylenephosphine, haloiminophosphine, halodiazene, halodiphosphene and halocyclopropane
Source: Data Brief. 2019 Nov 2;27:104738. doi: 10.1016/j.dib.2019.104738 (PMC6861602; doi:10.1016/j.dib.2019.104738)
Supplement: Multimedia component 7 [file mmc7.zip › NP/CCSD/HENPEF.out]

Q-Chem Developer Version!
                  Welcome to Q-Chem
     A Quantum Leap Into The Future Of Chemistry


 Q-Chem 5.1, Q-Chem, Inc., Pleasanton, CA (2018)

 Yihan Shao,  Zhengting Gan,  E. Epifanovsky,  A. T. B. Gilbert,  M. Wormit,  
 J. Kussmann,  A. W. Lange,  A. Behn,  Jia Deng,  Xintian Feng,  D. Ghosh,  
 M. Goldey,  P. R. Horn,  L. D. Jacobson,  I. Kaliman,  T. Kus,  A. Landau,  
 Jie Liu,  E. I. Proynov,  R. M. Richard,  R. P. Steele,  E. J. Sundstrom,  
 H. L. Woodcock III,  P. M. Zimmerman,  D. Zuev,  B. Albrecht,  E. Alguire,  
 S. A. Baeppler,  D. Barton,  Z. Benda,  Y. A. Bernard,  E. J. Berquist,  
 K. B. Bravaya,  H. Burton,  D. Casanova,  Chun-Min Chang,  Yunqing Chen,  
 A. Chien,  K. D. Closser,  M. P. Coons,  S. Coriani,  S. Dasgupta,  
 A. L. Dempwolff,  M. Diedenhofen,  Hainam Do,  R. G. Edgar,  Po-Tung Fang,  
 S. Faraji,  S. Fatehi,  Qingguo Feng,  K. D. Fenk,  J. Fosso-Tande,  
 Qinghui Ge,  A. Ghysels,  G. Gidofalvi,  J. Gomes,  J. Gonthier,  A. Gunina,  
 D. Hait,  M. W. D. Hanson-Heine,  P. H. P. Harbach,  A. W. Hauser,  
 J. E. Herr,  E. G. Hohenstein,  Z. C. Holden,  Kerwin Hui,  B. C. Huynh,  
 T.-C. Jagau,  Hyunjun Ji,  B. Kaduk,  K. Khistyaev,  Jaehoon Kim,  
 P. Klunzinger,  K. Koh,  D. Kosenkov,  L. Koulias,  T. Kowalczyk,  
 C. M. Krauter,  A. Kunitsa,  Ka Un Lao,  A. Laurent,  K. V. Lawler,  
 Joonho Lee,  D. Lefrancois,  S. Lehtola,  D. S. Levine,  Yi-Pei Li,  
 You-Sheng Lin,  Fenglai Liu,  E. Livshits,  A. Luenser,  P. Manohar,  
 E. Mansoor,  S. F. Manzer,  Shan-Ping Mao,  Yuezhi Mao,  N. Mardirossian,  
 A. V. Marenich,  T. Markovich,  L. A. Martinez-Martinez,  S. A. Maurer,  
 N. J. Mayhall,  S. C. McKenzie,  J.-M. Mewes,  A. F. Morrison,  
 J. W. Mullinax,  K. Nanda,  T. S. Nguyen-Beck,  R. Olivares-Amaya,  
 J. A. Parkhill,  T. M. Perrine,  F. Plasser,  P. Pokhilko,  S. Prager,  
 A. Prociuk,  E. Ramos,  D. R. Rehn,  F. Rob,  M. Schneider,  N. Sergueev,  
 S. M. Sharada,  S. Sharma,  D. W. Small,  T. Stauch,  T. Stein,  
 Yu-Chuan Su,  A. J. W. Thom,  A. Tkatchenko,  T. Tsuchimochi,  N. M. Tubman,  
 L. Vogt,  M. L. Vidal,  O. Vydrov,  M. A. Watson,  J. Wenzel,  
 M. de Wergifosse,  T. A. Wesolowski,  A. White,  J. Witte,  A. Yamada,  
 Jun Yang,  K. Yao,  S. Yeganeh,  S. R. Yost,  Zhi-Qiang You,  A. Zech,  
 Igor Ying Zhang,  Xing Zhang,  Yan Zhao,  Ying Zhu,  B. R. Brooks,  
 G. K. L. Chan,  C. J. Cramer,  M. S. Gordon,  W. J. Hehre,  A. Klamt,  
 M. W. Schmidt,  C. D. Sherrill,  D. G. Truhlar,  A. Aspuru-Guzik,  R. Baer,  
 A. T. Bell,  N. A. Besley,  Jeng-Da Chai,  A. E. DePrince, III,  
 R. A. DiStasio Jr.,  A. Dreuw,  B. D. Dunietz,  T. R. Furlani,  
 Chao-Ping Hsu,  Yousung Jung,  Jing Kong,  D. S. Lambrecht,  WanZhen Liang,  
 C. Ochsenfeld,  V. A. Rassolov,  L. V. Slipchenko,  J. E. Subotnik,  
 T. Van Voorhis,  J. M. Herbert,  A. I. Krylov,  P. M. W. Gill,  M. Head-Gordon

 Contributors to earlier versions of Q-Chem not listed above: 
 R. D. Adamson,  B. Austin,  J. Baker,  G. J. O. Beran,  K. Brandhorst,  
 S. T. Brown,  E. F. C. Byrd,  A. K. Chakraborty,  C.-L. Cheng,  
 Siu Hung Chien,  D. M. Chipman,  D. L. Crittenden,  H. Dachsel,  
 R. J. Doerksen,  A. D. Dutoi,  L. Fusti-Molnar,  W. A. Goddard III,  
 A. Golubeva-Zadorozhnaya,  S. R. Gwaltney,  G. Hawkins,  A. Heyden,  
 S. Hirata,  G. Kedziora,  F. J. Keil,  C. Kelley,  Jihan Kim,  R. A. King,  
 R. Z. Khaliullin,  P. P. Korambath,  W. Kurlancheek,  A. M. Lee,  M. S. Lee,  
 S. V. Levchenko,  Ching Yeh Lin,  D. Liotard,  R. C. Lochan,  I. Lotan,  
 P. E. Maslen,  N. Nair,  D. P. O'Neill,  D. Neuhauser,  E. Neuscamman,  
 C. M. Oana,  R. Olson,  B. Peters,  R. Peverati,  P. A. Pieniazek,  
 Y. M. Rhee,  J. Ritchie,  M. A. Rohrdanz,  E. Rosta,  N. J. Russ,  
 H. F. Schaefer III,  N. E. Schultz,  N. Shenvi,  A. C. Simmonett,  A. Sodt,  
 D. Stuck,  K. S. Thanthiriwatte,  V. Vanovschi,  Tao Wang,  A. Warshel,  
 C. F. Williams,  Q. Wu,  X. Xu,  W. Zhang

 Please cite Q-Chem as follows:
 Y. Shao et al., Mol. Phys. 113, 184-215 (2015)
 DOI: 10.1080/00268976.2014.952696

 Q-Chem 5.1.2 for Intel X86 EM64T Linux

 Parts of Q-Chem use Armadillo 8.300.2 (Tropical Shenanigans).
 http://arma.sourceforge.net/

 Q-Chem begins on Thu Nov 29 04:12:51 2018  

Host: 
0

     Scratch files written to /scratch/taweetham/qchem8717//
Input Ideriv = 1
Curr. Ideriv = -1
Max.  Ideriv = 1

Checking the input file for inconsistencies... 	...done.

--------------------------------------------------------------
User input:
--------------------------------------------------------------
H=F_E.out
$molecule
0 1
P 
N  1 1.545975
H  2 1.017643 1 116.879395
F  1 1.627517 2 103.713840 3 -180.000000 0
$end

$rem
   JOB_TYPE	OPTIMIZATION
   BASIS	6-311++G**
   METHOD	ccsd
   MEM_TOTAL	31000
   N_FROZEN_CORE      FC
$end


--------------------------------------------------------------
 ----------------------------------------------------------------
             Standard Nuclear Orientation (Angstroms)
    I     Atom           X                Y                Z
 ----------------------------------------------------------------
    1      P      -0.0699484890    -0.5038889447    -0.0000000000
    2      N      -1.2009582650     0.5500823961    -0.0000000000
    3      H      -2.1563771045     0.1996938738    -0.0000000000
    4      F       1.2902569216     0.3897848360     0.0000000000
 ----------------------------------------------------------------
 Molecular Point Group                 Cs    NOp =  2
 Largest Abelian Subgroup              Cs    NOp =  2
 Nuclear Repulsion Energy =   101.8146187756 hartrees
 There are       16 alpha and       16 beta electrons
 Requested basis set is 6-311++G(d,p)
 There are 30 shells and 81 basis functions
 Total memory of 31000MB is distributed as follows: 
   QALLOC including MEM_STATIC uses 192MB
   MEM_STATIC is set to 192MB
   CCMAN JOB total memory use is  30808MB
 Warning: actual memory use might exceed 31000MB

 Total QAlloc Memory Limit    192 MB
 Mega-Array Size       188 MB
 MEM_STATIC part       192 MB
 A cutoff of  1.0D-14 yielded    459 shell pairs
 There are      3411 function pairs (      3675 Cartesian)

 -------------------------------------------------------
 OpenMP Integral Computing Module                       
 Release: version 1.0, May 2013, Q-Chem Inc. Pittsburgh 
 -------------------------------------------------------
 Integral Job Info:
 Integral job number is                      11
 Integral operator is                         1
 short-range coefficients                     0
 long-range coefficients              100000000
 Omega coefficients                           0
 if combine SR and LR in K                    0
 Integral screening is                        0
 Integral computing path is                   2
 max size of driver memory is            800000
 size of driver memory is                593474
 size of scratch memory is              4204008
 max col of scratch BK array               1296
 max len of scratch array in speh3          155
 max len of scratch index in speh4           18
 max int batch size is                      520
 min int batch size is                       52
 fixed nKL is                                52
 max L of basis functions is                  2
 order of int derivative is                   0
 number of shells is                         30
 number of basis is                          84
 number of cartesian basis is                84
 number of contracted shell pairs           459
 number of primitive shell pairs           1351
 maxK2 (contraction) of shell pair           36
 max number of K2 of shell pair               1
 max number of CS2 of shell pair             51
 max number of PS2 of shell pair            132
 mem total for path MDJ                  510786
 -------------------------------------------------------
 Smallest overlap matrix eigenvalue = 2.74E-03

 Scale SEOQF with 1.000000e-01/1.000000e-01/1.000000e-01

 Standard Electronic Orientation quadrupole field applied
 Nucleus-field energy     =     0.0000000016 hartrees
 Guess from superposition of atomic densities
 Warning:  Energy on first SCF cycle will be non-variational
 SAD guess density has 32.000000 electrons

 -----------------------------------------------------------------------
  General SCF calculation program by
  Eric Jon Sundstrom, Paul Horn, Yuezhi Mao, Dmitri Zuev, Alec White,
  David Stuck, Shaama M.S., Shane Yost, Joonho Lee, David Small,
  Daniel Levine, Susi Lehtola, Hugh Burton, Evgeny Epifanovsky
 -----------------------------------------------------------------------
 Hartree-Fock
 using 4 threads for integral computing
 -------------------------------------------------------
 OpenMP Integral computing Module                
 Release: version 2.0, May 2017, Q-Chem Inc. Pleasanton 
 -------------------------------------------------------
 A restricted SCF calculation will be
 performed using DIIS
 SCF converges when DIIS error is below 1.0e-08
 ---------------------------------------
  Cycle       Energy         DIIS error
 ---------------------------------------
    1    -495.4650064337      6.32e-02  
    2    -495.1867786169      9.34e-03  
    3    -495.2270788048      6.50e-03  
    4    -495.2529764271      8.47e-04  
    5    -495.2539940235      4.27e-04  
    6    -495.2542317848      1.67e-04  
    7    -495.2543158103      8.63e-05  
    8    -495.2543441930      2.83e-05  
    9    -495.2543473844      8.34e-06  
   10    -495.2543476220      2.17e-06  
   11    -495.2543476348      3.93e-07  
   12    -495.2543476352      8.32e-08  
   13    -495.2543476352      1.76e-08  
   14    -495.2543476352      4.74e-09  Convergence criterion met
 ---------------------------------------
 SCF time:   CPU 2.70s  wall 1.00s 
 SCF   energy in the final basis set =     -495.2543476352
 Total energy in the final basis set =     -495.2543476352


 ------------------------------------------------------------------------------

   CCMAN2: suite of methods based on coupled cluster
           and equation of motion theories.

   Components:
   * libvmm-1.3-trunk
     by Evgeny Epifanovsky, Ilya Kaliman.
   * libtensor-2.5-trunk
     by Evgeny Epifanovsky, Michael Wormit, Dmitry Zuev, Sam Manzer, 
        Ilya Kaliman.
   * libcc-2.5-trunk
     by Evgeny Epifanovsky, Arik Landau, Tomasz Kus, Kirill Khistyaev, 
        Dmitry Zuev, Prashant Manohar, Xintian Feng, Anna Krylov, 
        Matthew Goldey, Alec White, Thomas Jagau, Kaushik Nanda, 
        Anastasia Gunina, Alexander Kunitsa, Joonho Lee.

   CCMAN original authors:
   Anna I. Krylov, C. David Sherrill, Steven R. Gwaltney,
   Edward F. C. Byrd (2000)
   Sergey V. Levchenko, Lyudmila V. Slipchenko, Tao Wang,
   Ana-Maria C. Cristian (2003)
   Piotr A. Pieniazek, C. Melania Oana, Evgeny Epifanovsky (2007)
   Prashant Manohar (2009)

 ------------------------------------------------------------------------------


 Allocating and initializing 30808MB of RAM...
 Calculation will run on 4 cores.


 Alpha MOs, Restricted
 -- Occupied --                  
-80.060 -26.311 -15.586  -7.596  -5.489  -5.488  -5.487  -1.612
  1 A'    2 A'    3 A'    4 A'    5 A'    1 A"    6 A'    7 A'                 
 -1.183  -0.828  -0.706  -0.681  -0.662  -0.557  -0.448  -0.431
  8 A'    9 A'   10 A'    2 A"   11 A'   12 A'    3 A"   13 A'                 
 -- Virtual --                   
  0.030   0.043   0.069   0.076   0.086   0.100   0.152   0.204
  4 A"   14 A'   15 A'   16 A'    5 A"   17 A'   18 A'   19 A'                 
  0.230   0.235   0.255   0.269   0.305   0.335   0.367   0.388
  6 A"   20 A'   21 A'   22 A'   23 A'    7 A"   24 A'    8 A"                 
  0.417   0.430   0.494   0.556   0.673   0.784   0.888   0.891
 25 A'   26 A'   27 A'   28 A'   29 A'   30 A'    9 A"   10 A"                 
  0.931   0.951   1.043   1.098   1.134   1.310   1.365   1.537
 31 A'   32 A'   11 A"   33 A'   34 A'   35 A'   36 A'   12 A"                 
  1.601   1.628   1.636   1.719   1.780   1.863   1.936   2.172
 13 A"   37 A'   38 A'   39 A'   14 A"   40 A'   41 A'   42 A'                 
  2.286   2.438   2.620   2.662   2.882   3.018   3.341   4.201
 43 A'   15 A"   44 A'   16 A"   45 A'   46 A'   47 A'   17 A"                 
  4.206   4.235   4.260   4.273   4.417   4.585   4.948   6.905
 48 A'   18 A"   49 A'   19 A"   50 A'   51 A'   52 A'   20 A"                 
  6.941   6.968   7.588  14.705  14.808  14.929  36.824  68.746
 53 A'   54 A'   55 A'   21 A"   56 A'   57 A'   58 A'   59 A'                 
166.182
 60 A'                                                                         

 Beta MOs, Restricted
 -- Occupied --                  
-80.060 -26.311 -15.586  -7.596  -5.489  -5.488  -5.487  -1.612
  1 A'    2 A'    3 A'    4 A'    5 A'    1 A"    6 A'    7 A'                 
 -1.183  -0.828  -0.706  -0.681  -0.662  -0.557  -0.448  -0.431
  8 A'    9 A'   10 A'    2 A"   11 A'   12 A'    3 A"   13 A'                 
 -- Virtual --                   
  0.030   0.043   0.069   0.076   0.086   0.100   0.152   0.204
  4 A"   14 A'   15 A'   16 A'    5 A"   17 A'   18 A'   19 A'                 
  0.230   0.235   0.255   0.269   0.305   0.335   0.367   0.388
  6 A"   20 A'   21 A'   22 A'   23 A'    7 A"   24 A'    8 A"                 
  0.417   0.430   0.494   0.556   0.673   0.784   0.888   0.891
 25 A'   26 A'   27 A'   28 A'   29 A'   30 A'    9 A"   10 A"                 
  0.931   0.951   1.043   1.098   1.134   1.310   1.365   1.537
 31 A'   32 A'   11 A"   33 A'   34 A'   35 A'   36 A'   12 A"                 
  1.601   1.628   1.636   1.719   1.780   1.863   1.936   2.172
 13 A"   37 A'   38 A'   39 A'   14 A"   40 A'   41 A'   42 A'                 
  2.286   2.438   2.620   2.662   2.882   3.018   3.341   4.201
 43 A'   15 A"   44 A'   16 A"   45 A'   46 A'   47 A'   17 A"                 
  4.206   4.235   4.260   4.273   4.417   4.585   4.948   6.905
 48 A'   18 A"   49 A'   19 A"   50 A'   51 A'   52 A'   20 A"                 
  6.941   6.968   7.588  14.705  14.808  14.929  36.824  68.746
 53 A'   54 A'   55 A'   21 A"   56 A'   57 A'   58 A'   59 A'                 
166.182
 60 A'                                                                         

 Occupation and symmetry of molecular orbitals

 Point group: Cs (2 irreducible representations).

                           A'   A"    All 
 ------------------------------------------
 All molecular orbitals:
  - Alpha                  60   21    81  
  - Beta                   60   21    81  
 ------------------------------------------
 Alpha orbitals:
  - Frozen occupied        6    1     7   
  - Active occupied        7    2     9   
  - Active virtual         47   18    65  
  - Frozen virtual         0    0     0   
 ------------------------------------------
 Beta orbitals:
  - Frozen occupied        6    1     7   
  - Active occupied        7    2     9   
  - Active virtual         47   18    65  
  - Frozen virtual         0    0     0   
 ------------------------------------------

 Import integrals:   CPU 0.00 s  wall 0.00 s

 Import integrals:   CPU 4.01 s  wall 1.06 s

 MP2 amplitudes:   CPU 0.06 s  wall 0.05 s

Running a double precision version
           CCSD T amplitudes will be solved using DIIS.

           Start     Size      MaxIter   EConv     TConv     
           3         7         100       1.00e-07  1.00e-05  
 ------------------------------------------------------------------------------
           Energy (a.u.)   Ediff      Tdiff       Comment
 ------------------------------------------------------------------------------
          -495.75911760                           
     1    -495.74943097   9.69e-03   6.33e-01     
     2    -495.76782360   1.84e-02   9.15e-02     
     3    -495.76683886   9.85e-04   4.13e-02     
     4    -495.76885803   2.02e-03   1.48e-02     Switched to DIIS steps.
     5    -495.76958223   7.24e-04   1.04e-02     
     6    -495.76964206   5.98e-05   2.19e-03     
     7    -495.76964177   2.83e-07   1.11e-03     
     8    -495.76964431   2.54e-06   2.85e-04     
     9    -495.76964587   1.56e-06   1.69e-04     
    10    -495.76964610   2.24e-07   4.50e-05     
    11    -495.76964623   1.35e-07   1.77e-05     
    12    -495.76964630   7.26e-08   9.91e-06     
 ------------------------------------------------------------------------------
          -495.76964630                           CCSD T converged.

End of double precision
 SCF energy                 = -495.25434764
 MP2 energy                 = -495.75911760
 CCSD correlation energy     =   -0.51529867
 CCSD total energy           = -495.76964630

 CCSD  T1^2 = 0.0118  T2^2 = 0.1779  Leading amplitudes:

 Amplitude    Orbitals with energies
 -0.0281       2 (A") A                  ->    4 (A") A                   
              -0.6811                          0.0295                     
 -0.0281       2 (A") B                  ->    4 (A") B                   
              -0.6811                          0.0295                     
 -0.0211       13 (A') A                 ->    18 (A') A                  
              -0.4309                          0.1525                     
 -0.0211       13 (A') B                 ->    18 (A') B                  
              -0.4309                          0.1525                     

 Amplitude    Orbitals with energies
 -0.0955       3 (A") A      3 (A") B    ->    4 (A") A      4 (A") B     
              -0.4480       -0.4480            0.0295        0.0295       
  0.0955       3 (A") A      3 (A") B    ->    4 (A") B      4 (A") A     
              -0.4480       -0.4480            0.0295        0.0295       
  0.0955       3 (A") B      3 (A") A    ->    4 (A") A      4 (A") B     
              -0.4480       -0.4480            0.0295        0.0295       
 -0.0955       3 (A") B      3 (A") A    ->    4 (A") B      4 (A") A     
              -0.4480       -0.4480            0.0295        0.0295       

 Computing CCSD intemediates for later calculations in double precision
 Finished.

Running a double precision version
           CCSD Lambda amplitudes will be solved using DIIS.
           Start     Size      MaxIter   EConv     LConv     
           3         7         100       1.00e-07  1.00e-05  
 ------------------------------------------------------------------------------
            Enorm      Ldiff       Comment
 ------------------------------------------------------------------------------
     1     4.61e-02   2.83e-02     
     2     1.59e-02   7.95e-03     
     3     6.15e-03   1.02e-03     
     4     3.51e-03   1.37e-03     Switched to DIIS steps.
     5     9.34e-04   6.98e-04     
     6     4.52e-04   1.26e-04     
     7     1.44e-04   4.31e-05     
     8     6.72e-05   5.04e-06     
     9     2.46e-05   1.08e-06     
    10     9.67e-06   3.79e-07     
    11     3.86e-06   1.51e-08     
    12     1.32e-06   3.90e-08     
    13     5.78e-07   3.29e-08     
    14     2.20e-07   5.03e-08     
    15     9.96e-08   2.48e-08     
 ------------------------------------------------------------------------------
                                   CCSD Lambda converged.

 Computing density matrices in double precision...
           Orbital response amplitudes will be solved using DIIS.
           Start     Size      MaxIter   EConv     LConv     
           3         7         100       1.00e-06  1.00e-06  
 ------------------------------------------------------------------------------
            Enorm      Ldiff       Comment
 ------------------------------------------------------------------------------
     1     7.42e-02   8.74e-04     
     2     4.20e-02   2.21e-02     
     3     3.43e-02   1.68e-02     
     4     5.45e-03   1.28e-02     Switched to DIIS steps.
     5     1.01e-03   1.01e-03     
     6     5.32e-04   1.08e-04     
     7     4.16e-04   1.57e-04     
     8     5.62e-05   3.86e-05     
     9     9.15e-06   2.71e-06     
    10     1.70e-06   1.25e-06     
    11     5.49e-07   7.22e-08     
 ------------------------------------------------------------------------------
                                   Orbital response converged.

 Computing density matrices... Done.
 CCSD calculation:   CPU 41.17 s  wall 12.04 s

 Transferring MO TPDM to AO TPDM
 Transferring g2_o1o1o1o1
 Transferring g2_o1o1o1v1
 Transferring g2_o1o1v1v1
 Transferring g2_o1v1o1v1
 Transferring g2_o1v1v1v1
 Transferring g2_v1v1v1v1
 Adding separable TPDM
 Computing TPDM gradient
 --------------------------------------------------------
 2e gradient
  Atom          X               Y               Z
 --------------------------------------------------------
    1         -0.680360       17.843927        0.000000  
    2         11.177257      -11.276341       -0.000000  
    3          4.147567        0.627953       -0.000000  
    4        -14.644465       -7.195539       -0.000000  
 --------------------------------------------------------
 --------------------------------------------------------
 Final gradient
  Atom          X               Y               Z
 --------------------------------------------------------
    1         -0.680360       17.843927        0.000000  
    2         11.177257      -11.276341       -0.000000  
    3          4.147567        0.627953       -0.000000  
    4        -14.644465       -7.195539       -0.000000  
 --------------------------------------------------------
 Analytic gradient from two-electron contribution:   CPU 37.07 s  wall 10.99 s

 Total ccman2 time:   CPU 85.49 s  wall 25.09 s


 --------------------------------------------------------------
             Orbital Energies (a.u.) and Symmetries
 --------------------------------------------------------------

 Alpha MOs, Restricted
 -- Occupied --                  
-80.060 -26.311 -15.586  -7.596  -5.489  -5.487  -5.488  -1.612
  1 A'    2 A'    3 A'    4 A'    5 A'    6 A'    1 A"    7 A'                 
 -1.183  -0.828  -0.706  -0.662  -0.557  -0.431  -0.681  -0.448
  8 A'    9 A'   10 A'   11 A'   12 A'   13 A'    2 A"    3 A"                 
 -- Virtual --                   
  0.043   0.069   0.076   0.100   0.152   0.204   0.235   0.255
 14 A'   15 A'   16 A'   17 A'   18 A'   19 A'   20 A'   21 A'                 
  0.269   0.305   0.367   0.417   0.430   0.494   0.556   0.673
 22 A'   23 A'   24 A'   25 A'   26 A'   27 A'   28 A'   29 A'                 
  0.784   0.931   0.951   1.098   1.134   1.310   1.365   1.628
 30 A'   31 A'   32 A'   33 A'   34 A'   35 A'   36 A'   37 A'                 
  1.636   1.719   1.863   1.936   2.172   2.286   2.620   2.882
 38 A'   39 A'   40 A'   41 A'   42 A'   43 A'   44 A'   45 A'                 
  3.018   3.341   4.206   4.260   4.417   4.585   4.948   6.941
 46 A'   47 A'   48 A'   49 A'   50 A'   51 A'   52 A'   53 A'                 
  6.968   7.588  14.808  14.929  36.824  68.746 166.182   0.030
 54 A'   55 A'   56 A'   57 A'   58 A'   59 A'   60 A'    4 A"                 
  0.086   0.230   0.335   0.388   0.888   0.891   1.043   1.537
  5 A"    6 A"    7 A"    8 A"    9 A"   10 A"   11 A"   12 A"                 
  1.601   1.780   2.438   2.662   4.201   4.235   4.273   6.905
 13 A"   14 A"   15 A"   16 A"   17 A"   18 A"   19 A"   20 A"                 
 14.705
 21 A"                                                                         

 Beta MOs, Restricted
 -- Occupied --                  
-80.060 -26.311 -15.586  -7.596  -5.489  -5.487  -5.488  -1.612
  1 A'    2 A'    3 A'    4 A'    5 A'    6 A'    1 A"    7 A'                 
 -1.183  -0.828  -0.706  -0.662  -0.557  -0.431  -0.681  -0.448
  8 A'    9 A'   10 A'   11 A'   12 A'   13 A'    2 A"    3 A"                 
 -- Virtual --                   
  0.043   0.069   0.076   0.100   0.152   0.204   0.235   0.255
 14 A'   15 A'   16 A'   17 A'   18 A'   19 A'   20 A'   21 A'                 
  0.269   0.305   0.367   0.417   0.430   0.494   0.556   0.673
 22 A'   23 A'   24 A'   25 A'   26 A'   27 A'   28 A'   29 A'                 
  0.784   0.931   0.951   1.098   1.134   1.310   1.365   1.628
 30 A'   31 A'   32 A'   33 A'   34 A'   35 A'   36 A'   37 A'                 
  1.636   1.719   1.863   1.936   2.172   2.286   2.620   2.882
 38 A'   39 A'   40 A'   41 A'   42 A'   43 A'   44 A'   45 A'                 
  3.018   3.341   4.206   4.260   4.417   4.585   4.948   6.941
 46 A'   47 A'   48 A'   49 A'   50 A'   51 A'   52 A'   53 A'                 
  6.968   7.588  14.808  14.929  36.824  68.746 166.182   0.030
 54 A'   55 A'   56 A'   57 A'   58 A'   59 A'   60 A'    4 A"                 
  0.086   0.230   0.335   0.388   0.888   0.891   1.043   1.537
  5 A"    6 A"    7 A"    8 A"    9 A"   10 A"   11 A"   12 A"                 
  1.601   1.780   2.438   2.662   4.201   4.235   4.273   6.905
 13 A"   14 A"   15 A"   16 A"   17 A"   18 A"   19 A"   20 A"                 
 14.705
 21 A"                                                                         
 --------------------------------------------------------------

          Ground-State Mulliken Net Atomic Charges

     Atom                 Charge (a.u.)
  ----------------------------------------
      1 P                     0.431261
      2 N                    -0.498244
      3 H                     0.262306
      4 F                    -0.195323
  ----------------------------------------
  Sum of atomic charges =     0.000000

 -----------------------------------------------------------------
                    Cartesian Multipole Moments
 -----------------------------------------------------------------
    Charge (ESU x 10^10)
                -0.0000
    Dipole Moment (Debye)
         X      -1.7836      Y      -2.4882      Z      -0.0000
       Tot       3.0615
    Quadrupole Moments (Debye-Ang)
        XX     -22.4456     XY       1.0439     YY     -26.4543
        XZ      -0.0000     YZ      -0.0000     ZZ     -23.0901
    Octopole Moments (Debye-Ang^2)
       XXX      -6.4613    XXY      -2.5389    XYY       4.3788
       YYY       0.9385    XXZ       0.0000    XYZ      -0.0000
       YYZ       0.0000    XZZ       3.3946    YZZ       0.2387
       ZZZ       0.0000
    Hexadecapole Moments (Debye-Ang^3)
      XXXX    -119.5977   XXXY       3.8658   XXYY     -37.4318
      XYYY       7.8533   YYYY     -71.6525   XXXZ      -0.0000
      XXYZ      -0.0000   XYYZ      -0.0000   YYYZ      -0.0000
      XXZZ     -29.0991   XYZZ       1.8060   YYZZ     -15.8680
      XZZZ      -0.0000   YZZZ      -0.0000   ZZZZ     -26.6432
 -----------------------------------------------------------------
 DrvMan completing analytic gradient of the correlated energy
 Correlated dipole moment
            1
    1  -0.7017289
    2  -0.9789451
    3  -0.0000000
 Energy read as -495.769646302
 Full Analytical Gradient: (in a.u., or Hartree/Bohr)
             1             2             3             4
    1   -0.00567849   -0.00108406   -0.00185010    0.00861266
    2   -0.00379977   -0.00162403    0.00114943    0.00427436
    3   -0.00000000    0.00000000    0.00000000   -0.00000000
 Gradient time:  CPU 0.70 s  wall 0.67 s
 Geometry Optimization Parameters
   NAtoms,    NIC,     NZ,  NCons,   NDum,   NFix, NCnnct, MaxDiis
        4      14       4       0       0       0       0       0


** GEOMETRY OPTIMIZATION IN DELOCALIZED INTERNAL COORDINATES **
   Searching for a Minimum

   Optimization Cycle:   1

                       Coordinates (Angstroms)
     ATOM                X               Y               Z
      1  P        -0.0699484890   -0.5038889447    0.0000000000
      2  N        -1.2009582650    0.5500823961    0.0000000000
      3  H        -2.1563771045    0.1996938738    0.0000000000
      4  F         1.2902569216    0.3897848360    0.0000000000
   Point Group: cs    Number of degrees of freedom:     5


   Energy is   -495.769646302


 Attempting to Generate Delocalized Internal Coordinates

  5 Hessian modes will be used to form the next step
  Hessian Eigenvalues:
     0.160000    0.250000    0.447162    0.462449    0.632643

 Minimum Search - Taking Simple RFO Step
 Searching for Lamda that Minimizes Along All modes
 Value Taken    Lamda =  -0.00032501
 Step Taken.  Stepsize is  0.032688

                             Maximum     Tolerance    Cnvgd?
         Gradient           0.006082      0.000300      NO
         Displacement       0.023929      0.001200      NO
         Energy change     *********      0.000001      NO


 New Cartesian Coordinates Obtained by Inverse Iteration

 Displacement from previous Coordinates is:  0.045838
 ----------------------------------------------------------------
             Standard Nuclear Orientation (Angstroms)
    I     Atom           X                Y                Z
 ----------------------------------------------------------------
    1      P      -0.0728994807    -0.5058453090     0.0000000000
    2      N      -1.1937946037     0.5566624455     0.0000000000
    3      H      -2.1434300410     0.1953256994     0.0000000000
    4      F       1.2730971885     0.3895293252     0.0000000000
 ----------------------------------------------------------------
 Molecular Point Group                 Cs    NOp =  2
 Largest Abelian Subgroup              Cs    NOp =  2
 Nuclear Repulsion Energy =   102.3189228595 hartrees
 There are       16 alpha and       16 beta electrons
 Applying Cartesian multipole field
    Component          Value
    ---------          -----
     (2,0,0)        1.00000E-11
     (0,2,0)        2.00000E-11
     (0,0,2)       -3.00000E-11
 Nucleus-field energy     =     0.0000000016 hartrees
 Requested basis set is 6-311++G(d,p)
 There are 30 shells and 81 basis functions
 A cutoff of  1.0D-14 yielded    459 shell pairs
 There are      3411 function pairs (      3675 Cartesian)
 Smallest overlap matrix eigenvalue = 2.73E-03
 Guess MOs from SCF MO coefficient file

 -----------------------------------------------------------------------
  General SCF calculation program by
  Eric Jon Sundstrom, Paul Horn, Yuezhi Mao, Dmitri Zuev, Alec White,
  David Stuck, Shaama M.S., Shane Yost, Joonho Lee, David Small,
  Daniel Levine, Susi Lehtola, Hugh Burton, Evgeny Epifanovsky
 -----------------------------------------------------------------------
 Hartree-Fock
 using 4 threads for integral computing
 -------------------------------------------------------
 OpenMP Integral computing Module                
 Release: version 2.0, May 2017, Q-Chem Inc. Pleasanton 
 -------------------------------------------------------
 A restricted SCF calculation will be
 performed using DIIS
 SCF converges when DIIS error is below 1.0e-08
 ---------------------------------------
  Cycle       Energy         DIIS error
 ---------------------------------------
    1    -495.2549201973      3.35e-04  
    2    -495.2550179711      8.41e-05  
    3    -495.2550272428      4.31e-05  
    4    -495.2550288774      1.37e-05  
    5    -495.2550292209      4.30e-06  
    6    -495.2550292622      1.70e-06  
    7    -495.2550292664      6.67e-07  
    8    -495.2550292674      2.42e-07  
    9    -495.2550292675      9.79e-08  
   10    -495.2550292676      3.11e-08  
   11    -495.2550292676      7.27e-09  Convergence criterion met
 ---------------------------------------
 SCF time:   CPU 2.02s  wall 0.00s 
 SCF   energy in the final basis set =     -495.2550292676
 Total energy in the final basis set =     -495.2550292676


 ------------------------------------------------------------------------------

   CCMAN2: suite of methods based on coupled cluster
           and equation of motion theories.

   Components:
   * libvmm-1.3-trunk
     by Evgeny Epifanovsky, Ilya Kaliman.
   * libtensor-2.5-trunk
     by Evgeny Epifanovsky, Michael Wormit, Dmitry Zuev, Sam Manzer, 
        Ilya Kaliman.
   * libcc-2.5-trunk
     by Evgeny Epifanovsky, Arik Landau, Tomasz Kus, Kirill Khistyaev, 
        Dmitry Zuev, Prashant Manohar, Xintian Feng, Anna Krylov, 
        Matthew Goldey, Alec White, Thomas Jagau, Kaushik Nanda, 
        Anastasia Gunina, Alexander Kunitsa, Joonho Lee.

   CCMAN original authors:
   Anna I. Krylov, C. David Sherrill, Steven R. Gwaltney,
   Edward F. C. Byrd (2000)
   Sergey V. Levchenko, Lyudmila V. Slipchenko, Tao Wang,
   Ana-Maria C. Cristian (2003)
   Piotr A. Pieniazek, C. Melania Oana, Evgeny Epifanovsky (2007)
   Prashant Manohar (2009)

 ------------------------------------------------------------------------------


 Allocating and initializing 30808MB of RAM...
 Calculation will run on 4 cores.


 Alpha MOs, Restricted
 -- Occupied --                  
-80.058 -26.312 -15.585  -7.594  -5.488  -5.486  -5.486  -1.617
  1 A'    2 A'    3 A'    4 A'    5 A'    1 A"    6 A'    7 A'                 
 -1.183  -0.830  -0.709  -0.684  -0.662  -0.557  -0.447  -0.431
  8 A'    9 A'   10 A'    2 A"   11 A'   12 A'    3 A"   13 A'                 
 -- Virtual --                   
  0.030   0.043   0.069   0.077   0.086   0.100   0.153   0.203
  4 A"   14 A'   15 A'   16 A'    5 A"   17 A'   18 A'   19 A'                 
  0.230   0.236   0.255   0.271   0.305   0.335   0.367   0.388
  6 A"   20 A'   21 A'   22 A'   23 A'    7 A"   24 A'    8 A"                 
  0.417   0.431   0.496   0.558   0.673   0.786   0.889   0.892
 25 A'   26 A'   27 A'   28 A'   29 A'   30 A'    9 A"   10 A"                 
  0.931   0.956   1.044   1.100   1.135   1.312   1.368   1.535
 31 A'   32 A'   11 A"   33 A'   34 A'   35 A'   36 A'   12 A"                 
  1.601   1.628   1.632   1.717   1.781   1.861   1.937   2.175
 13 A"   37 A'   38 A'   39 A'   14 A"   40 A'   41 A'   42 A'                 
  2.285   2.443   2.633   2.663   2.880   3.016   3.347   4.198
 43 A'   15 A"   44 A'   16 A"   45 A'   46 A'   47 A'   17 A"                 
  4.203   4.235   4.260   4.274   4.423   4.596   4.951   6.903
 48 A'   18 A"   49 A'   19 A"   50 A'   51 A'   52 A'   20 A"                 
  6.939   6.965   7.597  14.707  14.813  14.931  36.827  68.746
 53 A'   54 A'   55 A'   21 A"   56 A'   57 A'   58 A'   59 A'                 
166.191
 60 A'                                                                         

 Beta MOs, Restricted
 -- Occupied --                  
-80.058 -26.312 -15.585  -7.594  -5.488  -5.486  -5.486  -1.617
  1 A'    2 A'    3 A'    4 A'    5 A'    1 A"    6 A'    7 A'                 
 -1.183  -0.830  -0.709  -0.684  -0.662  -0.557  -0.447  -0.431
  8 A'    9 A'   10 A'    2 A"   11 A'   12 A'    3 A"   13 A'                 
 -- Virtual --                   
  0.030   0.043   0.069   0.077   0.086   0.100   0.153   0.203
  4 A"   14 A'   15 A'   16 A'    5 A"   17 A'   18 A'   19 A'                 
  0.230   0.236   0.255   0.271   0.305   0.335   0.367   0.388
  6 A"   20 A'   21 A'   22 A'   23 A'    7 A"   24 A'    8 A"                 
  0.417   0.431   0.496   0.558   0.673   0.786   0.889   0.892
 25 A'   26 A'   27 A'   28 A'   29 A'   30 A'    9 A"   10 A"                 
  0.931   0.956   1.044   1.100   1.135   1.312   1.368   1.535
 31 A'   32 A'   11 A"   33 A'   34 A'   35 A'   36 A'   12 A"                 
  1.601   1.628   1.632   1.717   1.781   1.861   1.937   2.175
 13 A"   37 A'   38 A'   39 A'   14 A"   40 A'   41 A'   42 A'                 
  2.285   2.443   2.633   2.663   2.880   3.016   3.347   4.198
 43 A'   15 A"   44 A'   16 A"   45 A'   46 A'   47 A'   17 A"                 
  4.203   4.235   4.260   4.274   4.423   4.596   4.951   6.903
 48 A'   18 A"   49 A'   19 A"   50 A'   51 A'   52 A'   20 A"                 
  6.939   6.965   7.597  14.707  14.813  14.931  36.827  68.746
 53 A'   54 A'   55 A'   21 A"   56 A'   57 A'   58 A'   59 A'                 
166.191
 60 A'                                                                         

 Occupation and symmetry of molecular orbitals

 Point group: Cs (2 irreducible representations).

                           A'   A"    All 
 ------------------------------------------
 All molecular orbitals:
  - Alpha                  60   21    81  
  - Beta                   60   21    81  
 ------------------------------------------
 Alpha orbitals:
  - Frozen occupied        6    1     7   
  - Active occupied        7    2     9   
  - Active virtual         47   18    65  
  - Frozen virtual         0    0     0   
 ------------------------------------------
 Beta orbitals:
  - Frozen occupied        6    1     7   
  - Active occupied        7    2     9   
  - Active virtual         47   18    65  
  - Frozen virtual         0    0     0   
 ------------------------------------------

 Import integrals:   CPU 0.00 s  wall 0.00 s

 Import integrals:   CPU 4.01 s  wall 1.06 s

 MP2 amplitudes:   CPU 0.06 s  wall 0.05 s

Running a double precision version
           CCSD T amplitudes will be solved using DIIS.

           Start     Size      MaxIter   EConv     TConv     
           3         7         100       1.00e-07  1.00e-05  
 ------------------------------------------------------------------------------
           Energy (a.u.)   Ediff      Tdiff       Comment
 ------------------------------------------------------------------------------
          -495.75919373                           
     1    -495.74981027   9.38e-03   6.32e-01     
     2    -495.76800914   1.82e-02   9.12e-02     
     3    -495.76708502   9.24e-04   4.10e-02     
     4    -495.76907276   1.99e-03   1.45e-02     Switched to DIIS steps.
     5    -495.76978456   7.12e-04   1.03e-02     
     6    -495.76984117   5.66e-05   2.13e-03     
     7    -495.76984042   7.53e-07   1.08e-03     
     8    -495.76984282   2.40e-06   2.73e-04     
     9    -495.76984421   1.39e-06   1.60e-04     
    10    -495.76984442   2.08e-07   4.30e-05     
    11    -495.76984454   1.25e-07   1.70e-05     
    12    -495.76984461   6.70e-08   9.45e-06     
 ------------------------------------------------------------------------------
          -495.76984461                           CCSD T converged.

End of double precision
 SCF energy                 = -495.25502927
 MP2 energy                 = -495.75919373
 CCSD correlation energy     =   -0.51481534
 CCSD total energy           = -495.76984461

 CCSD  T1^2 = 0.0116  T2^2 = 0.1772  Leading amplitudes:

 Amplitude    Orbitals with energies
 -0.0277       2 (A") A                  ->    4 (A") A                   
              -0.6844                          0.0301                     
 -0.0277       2 (A") B                  ->    4 (A") B                   
              -0.6844                          0.0301                     
 -0.0209       13 (A') A                 ->    18 (A') A                  
              -0.4313                          0.1533                     
 -0.0209       13 (A') B                 ->    18 (A') B                  
              -0.4313                          0.1533                     

 Amplitude    Orbitals with energies
 -0.0946       3 (A") A      3 (A") B    ->    4 (A") A      4 (A") B     
              -0.4473       -0.4473            0.0301        0.0301       
  0.0946       3 (A") A      3 (A") B    ->    4 (A") B      4 (A") A     
              -0.4473       -0.4473            0.0301        0.0301       
  0.0946       3 (A") B      3 (A") A    ->    4 (A") A      4 (A") B     
              -0.4473       -0.4473            0.0301        0.0301       
 -0.0946       3 (A") B      3 (A") A    ->    4 (A") B      4 (A") A     
              -0.4473       -0.4473            0.0301        0.0301       

 Computing CCSD intemediates for later calculations in double precision
 Finished.

Running a double precision version
           CCSD Lambda amplitudes will be solved using DIIS.
           Start     Size      MaxIter   EConv     LConv     
           3         7         100       1.00e-07  1.00e-05  
 ------------------------------------------------------------------------------
            Enorm      Ldiff       Comment
 ------------------------------------------------------------------------------
     1     4.57e-02   2.81e-02     
     2     1.56e-02   7.84e-03     
     3     6.03e-03   1.02e-03     
     4     3.45e-03   1.34e-03     Switched to DIIS steps.
     5     9.07e-04   6.84e-04     
     6     4.37e-04   1.22e-04     
     7     1.38e-04   4.10e-05     
     8     6.41e-05   4.53e-06     
     9     2.37e-05   1.15e-06     
    10     9.33e-06   3.93e-07     
    11     3.69e-06   3.15e-08     
    12     1.27e-06   4.33e-08     
    13     5.54e-07   3.39e-08     
    14     2.11e-07   4.92e-08     
    15     9.58e-08   2.41e-08     
 ------------------------------------------------------------------------------
                                   CCSD Lambda converged.

 Computing density matrices in double precision...
           Orbital response amplitudes will be solved using DIIS.
           Start     Size      MaxIter   EConv     LConv     
           3         7         100       1.00e-06  1.00e-06  
 ------------------------------------------------------------------------------
            Enorm      Ldiff       Comment
 ------------------------------------------------------------------------------
     1     7.36e-02   5.93e-04     
     2     4.13e-02   2.19e-02     
     3     3.34e-02   1.64e-02     
     4     5.29e-03   1.24e-02     Switched to DIIS steps.
     5     9.97e-04   9.84e-04     
     6     4.95e-04   1.01e-04     
     7     3.75e-04   1.49e-04     
     8     5.82e-05   3.80e-05     
     9     8.76e-06   3.33e-06     
    10     1.64e-06   1.20e-06     
    11     5.29e-07   7.01e-08     
 ------------------------------------------------------------------------------
                                   Orbital response converged.

 Computing density matrices... Done.
 CCSD calculation:   CPU 40.93 s  wall 11.98 s

 Transferring MO TPDM to AO TPDM
 Transferring g2_o1o1o1o1
 Transferring g2_o1o1o1v1
 Transferring g2_o1o1v1v1
 Transferring g2_o1v1o1v1
 Transferring g2_o1v1v1v1
 Transferring g2_v1v1v1v1
 Adding separable TPDM
 Computing TPDM gradient
 --------------------------------------------------------
 2e gradient
  Atom          X               Y               Z
 --------------------------------------------------------
    1         -0.507177       18.149568        0.000000  
    2         11.127716      -11.425287        0.000000  
    3          4.131043        0.646993        0.000000  
    4        -14.751582       -7.371274       -0.000000  
 --------------------------------------------------------
 --------------------------------------------------------
 Final gradient
  Atom          X               Y               Z
 --------------------------------------------------------
    1         -0.507177       18.149568        0.000000  
    2         11.127716      -11.425287        0.000000  
    3          4.131043        0.646993        0.000000  
    4        -14.751582       -7.371274       -0.000000  
 --------------------------------------------------------
 Analytic gradient from two-electron contribution:   CPU 36.91 s  wall 10.79 s

 Total ccman2 time:   CPU 85.11 s  wall 24.82 s


 --------------------------------------------------------------
             Orbital Energies (a.u.) and Symmetries
 --------------------------------------------------------------

 Alpha MOs, Restricted
 -- Occupied --                  
-80.058 -26.312 -15.585  -7.594  -5.488  -5.486  -5.486  -1.617
  1 A'    2 A'    3 A'    4 A'    5 A'    6 A'    1 A"    7 A'                 
 -1.183  -0.830  -0.709  -0.662  -0.557  -0.431  -0.684  -0.447
  8 A'    9 A'   10 A'   11 A'   12 A'   13 A'    2 A"    3 A"                 
 -- Virtual --                   
  0.043   0.069   0.077   0.100   0.153   0.203   0.236   0.255
 14 A'   15 A'   16 A'   17 A'   18 A'   19 A'   20 A'   21 A'                 
  0.271   0.305   0.367   0.417   0.431   0.496   0.558   0.673
 22 A'   23 A'   24 A'   25 A'   26 A'   27 A'   28 A'   29 A'                 
  0.786   0.931   0.956   1.100   1.135   1.312   1.368   1.628
 30 A'   31 A'   32 A'   33 A'   34 A'   35 A'   36 A'   37 A'                 
  1.632   1.717   1.861   1.937   2.175   2.285   2.633   2.880
 38 A'   39 A'   40 A'   41 A'   42 A'   43 A'   44 A'   45 A'                 
  3.016   3.347   4.203   4.260   4.423   4.596   4.951   6.939
 46 A'   47 A'   48 A'   49 A'   50 A'   51 A'   52 A'   53 A'                 
  6.965   7.597  14.813  14.931  36.827  68.746 166.191   0.030
 54 A'   55 A'   56 A'   57 A'   58 A'   59 A'   60 A'    4 A"                 
  0.086   0.230   0.335   0.388   0.889   0.892   1.044   1.535
  5 A"    6 A"    7 A"    8 A"    9 A"   10 A"   11 A"   12 A"                 
  1.601   1.781   2.443   2.663   4.198   4.235   4.274   6.903
 13 A"   14 A"   15 A"   16 A"   17 A"   18 A"   19 A"   20 A"                 
 14.707
 21 A"                                                                         

 Beta MOs, Restricted
 -- Occupied --                  
-80.058 -26.312 -15.585  -7.594  -5.488  -5.486  -5.486  -1.617
  1 A'    2 A'    3 A'    4 A'    5 A'    6 A'    1 A"    7 A'                 
 -1.183  -0.830  -0.709  -0.662  -0.557  -0.431  -0.684  -0.447
  8 A'    9 A'   10 A'   11 A'   12 A'   13 A'    2 A"    3 A"                 
 -- Virtual --                   
  0.043   0.069   0.077   0.100   0.153   0.203   0.236   0.255
 14 A'   15 A'   16 A'   17 A'   18 A'   19 A'   20 A'   21 A'                 
  0.271   0.305   0.367   0.417   0.431   0.496   0.558   0.673
 22 A'   23 A'   24 A'   25 A'   26 A'   27 A'   28 A'   29 A'                 
  0.786   0.931   0.956   1.100   1.135   1.312   1.368   1.628
 30 A'   31 A'   32 A'   33 A'   34 A'   35 A'   36 A'   37 A'                 
  1.632   1.717   1.861   1.937   2.175   2.285   2.633   2.880
 38 A'   39 A'   40 A'   41 A'   42 A'   43 A'   44 A'   45 A'                 
  3.016   3.347   4.203   4.260   4.423   4.596   4.951   6.939
 46 A'   47 A'   48 A'   49 A'   50 A'   51 A'   52 A'   53 A'                 
  6.965   7.597  14.813  14.931  36.827  68.746 166.191   0.030
 54 A'   55 A'   56 A'   57 A'   58 A'   59 A'   60 A'    4 A"                 
  0.086   0.230   0.335   0.388   0.889   0.892   1.044   1.535
  5 A"    6 A"    7 A"    8 A"    9 A"   10 A"   11 A"   12 A"                 
  1.601   1.781   2.443   2.663   4.198   4.235   4.274   6.903
 13 A"   14 A"   15 A"   16 A"   17 A"   18 A"   19 A"   20 A"                 
 14.707
 21 A"                                                                         
 --------------------------------------------------------------

          Ground-State Mulliken Net Atomic Charges

     Atom                 Charge (a.u.)
  ----------------------------------------
      1 P                     0.425876
      2 N                    -0.495793
      3 H                     0.258413
      4 F                    -0.188497
  ----------------------------------------
  Sum of atomic charges =     0.000000

 -----------------------------------------------------------------
                    Cartesian Multipole Moments
 -----------------------------------------------------------------
    Charge (ESU x 10^10)
                 0.0000
    Dipole Moment (Debye)
         X      -1.7014      Y      -2.5074      Z       0.0000
       Tot       3.0302
    Quadrupole Moments (Debye-Ang)
        XX     -22.4352     XY       1.0971     YY     -26.4689
        XZ       0.0000     YZ      -0.0000     ZZ     -23.0742
    Octopole Moments (Debye-Ang^2)
       XXX      -5.6409    XXY      -2.5884    XYY       4.5220
       YYY       0.9407    XXZ      -0.0000    XYZ       0.0000
       YYZ       0.0000    XZZ       3.5006    YZZ       0.2303
       ZZZ       0.0000
    Hexadecapole Moments (Debye-Ang^3)
      XXXX    -118.2230   XXXY       4.2232   XXYY     -37.1225
      XYYY       7.9879   YYYY     -72.1440   XXXZ       0.0000
      XXYZ      -0.0000   XYYZ      -0.0000   YYYZ      -0.0000
      XXZZ     -28.7146   XYZZ       1.8501   YYZZ     -15.9379
      XZZZ      -0.0000   YZZZ      -0.0000   ZZZZ     -26.6201
 -----------------------------------------------------------------
 DrvMan completing analytic gradient of the correlated energy
 Correlated dipole moment
            1
    1  -0.6694008
    2  -0.9864786
    3   0.0000000
 Energy read as -495.769844611
 Full Analytical Gradient: (in a.u., or Hartree/Bohr)
             1             2             3             4
    1   -0.00434394    0.00135795    0.00038407    0.00260191
    2   -0.00139700   -0.00247052    0.00115119    0.00271633
    3    0.00000000   -0.00000000   -0.00000000    0.00000000
 Gradient time:  CPU 0.70 s  wall 0.67 s
 Geometry Optimization Parameters
   NAtoms,    NIC,     NZ,  NCons,   NDum,   NFix, NCnnct, MaxDiis
        4      14       4       0       0       0       0       0

 Cartesian Hessian Update
 Hessian Updated using BFGS Update


** GEOMETRY OPTIMIZATION IN DELOCALIZED INTERNAL COORDINATES **
   Searching for a Minimum

   Optimization Cycle:   2

                       Coordinates (Angstroms)
     ATOM                X               Y               Z
      1  P        -0.0728994807   -0.5058453090    0.0000000000
      2  N        -1.1937946037    0.5566624455    0.0000000000
      3  H        -2.1434300410    0.1953256994    0.0000000000
      4  F         1.2730971885    0.3895293252    0.0000000000
   Point Group: cs    Number of degrees of freedom:     5


   Energy is   -495.769844611

 Hessian Updated using BFGS Update

  5 Hessian modes will be used to form the next step
  Hessian Eigenvalues:
     0.115122    0.308359    0.354372    0.462200    0.710446

 Minimum Search - Taking Simple RFO Step
 Searching for Lamda that Minimizes Along All modes
 Value Taken    Lamda =  -0.00012913
 Step Taken.  Stepsize is  0.028623

                             Maximum     Tolerance    Cnvgd?
         Gradient           0.003476      0.000300      NO
         Displacement       0.020740      0.001200      NO
         Energy change     -0.000198      0.000001      NO


 New Cartesian Coordinates Obtained by Inverse Iteration

 Displacement from previous Coordinates is:  0.036007
 ----------------------------------------------------------------
             Standard Nuclear Orientation (Angstroms)
    I     Atom           X                Y                Z
 ----------------------------------------------------------------
    1      P      -0.0741529467    -0.4976240934     0.0000000000
    2      N      -1.1960065110     0.5664653116     0.0000000000
    3      H      -2.1384272291     0.1850732771     0.0000000000
    4      F       1.2715597499     0.3817576657     0.0000000000
 ----------------------------------------------------------------
 Molecular Point Group                 Cs    NOp =  2
 Largest Abelian Subgroup              Cs    NOp =  2
 Nuclear Repulsion Energy =   102.5355647135 hartrees
 There are       16 alpha and       16 beta electrons
 Applying Cartesian multipole field
    Component          Value
    ---------          -----
     (2,0,0)        1.00000E-11
     (0,2,0)        2.00000E-11
     (0,0,2)       -3.00000E-11
 Nucleus-field energy     =     0.0000000016 hartrees
 Requested basis set is 6-311++G(d,p)
 There are 30 shells and 81 basis functions
 A cutoff of  1.0D-14 yielded    459 shell pairs
 There are      3411 function pairs (      3675 Cartesian)
 Smallest overlap matrix eigenvalue = 2.73E-03
 Guess MOs from SCF MO coefficient file

 -----------------------------------------------------------------------
  General SCF calculation program by
  Eric Jon Sundstrom, Paul Horn, Yuezhi Mao, Dmitri Zuev, Alec White,
  David Stuck, Shaama M.S., Shane Yost, Joonho Lee, David Small,
  Daniel Levine, Susi Lehtola, Hugh Burton, Evgeny Epifanovsky
 -----------------------------------------------------------------------
 Hartree-Fock
 using 4 threads for integral computing
 -------------------------------------------------------
 OpenMP Integral computing Module                
 Release: version 2.0, May 2017, Q-Chem Inc. Pleasanton 
 -------------------------------------------------------
 A restricted SCF calculation will be
 performed using DIIS
 SCF converges when DIIS error is below 1.0e-08
 ---------------------------------------
  Cycle       Energy         DIIS error
 ---------------------------------------
    1    -495.2551896296      3.41e-04  
    2    -495.2552988904      9.30e-05  
    3    -495.2553095797      5.02e-05  
    4    -495.2553114941      1.25e-05  
    5    -495.2553118036      3.60e-06  
    6    -495.2553118335      2.15e-06  
    7    -495.2553118398      6.29e-07  
    8    -495.2553118418      2.67e-07  
    9    -495.2553118420      6.89e-08  
   10    -495.2553118421      1.85e-08  
   11    -495.2553118421      4.72e-09  Convergence criterion met
 ---------------------------------------
 SCF time:   CPU 2.02s  wall 1.00s 
 SCF   energy in the final basis set =     -495.2553118421
 Total energy in the final basis set =     -495.2553118421


 ------------------------------------------------------------------------------

   CCMAN2: suite of methods based on coupled cluster
           and equation of motion theories.

   Components:
   * libvmm-1.3-trunk
     by Evgeny Epifanovsky, Ilya Kaliman.
   * libtensor-2.5-trunk
     by Evgeny Epifanovsky, Michael Wormit, Dmitry Zuev, Sam Manzer, 
        Ilya Kaliman.
   * libcc-2.5-trunk
     by Evgeny Epifanovsky, Arik Landau, Tomasz Kus, Kirill Khistyaev, 
        Dmitry Zuev, Prashant Manohar, Xintian Feng, Anna Krylov, 
        Matthew Goldey, Alec White, Thomas Jagau, Kaushik Nanda, 
        Anastasia Gunina, Alexander Kunitsa, Joonho Lee.

   CCMAN original authors:
   Anna I. Krylov, C. David Sherrill, Steven R. Gwaltney,
   Edward F. C. Byrd (2000)
   Sergey V. Levchenko, Lyudmila V. Slipchenko, Tao Wang,
   Ana-Maria C. Cristian (2003)
   Piotr A. Pieniazek, C. Melania Oana, Evgeny Epifanovsky (2007)
   Prashant Manohar (2009)

 ------------------------------------------------------------------------------


 Allocating and initializing 30808MB of RAM...
 Calculation will run on 4 cores.


 Alpha MOs, Restricted
 -- Occupied --                  
-80.058 -26.316 -15.584  -7.594  -5.487  -5.486  -5.486  -1.622
  1 A'    2 A'    3 A'    4 A'    5 A'    1 A"    6 A'    7 A'                 
 -1.183  -0.831  -0.711  -0.688  -0.663  -0.558  -0.447  -0.431
  8 A'    9 A'   10 A'    2 A"   11 A'   12 A'    3 A"   13 A'                 
 -- Virtual --                   
  0.031   0.044   0.069   0.077   0.086   0.100   0.155   0.203
  4 A"   14 A'   15 A'   16 A'    5 A"   17 A'   18 A'   19 A'                 
  0.231   0.235   0.255   0.271   0.305   0.334   0.367   0.388
  6 A"   20 A'   21 A'   22 A'   23 A'    7 A"   24 A'    8 A"                 
  0.416   0.431   0.496   0.558   0.673   0.787   0.890   0.892
 25 A'   26 A'   27 A'   28 A'   29 A'   30 A'    9 A"   10 A"                 
  0.931   0.957   1.044   1.098   1.138   1.314   1.368   1.533
 31 A'   32 A'   11 A"   33 A'   34 A'   35 A'   36 A'   12 A"                 
  1.599   1.625   1.627   1.713   1.780   1.861   1.938   2.174
 13 A"   37 A'   38 A'   39 A'   14 A"   40 A'   41 A'   42 A'                 
  2.283   2.446   2.643   2.662   2.876   3.011   3.348   4.194
 43 A'   15 A"   44 A'   16 A"   45 A'   46 A'   47 A'   17 A"                 
  4.199   4.234   4.259   4.275   4.427   4.602   4.946   6.899
 48 A'   18 A"   49 A'   19 A"   50 A'   51 A'   52 A'   20 A"                 
  6.935   6.960   7.603  14.707  14.816  14.930  36.826  68.743
 53 A'   54 A'   55 A'   21 A"   56 A'   57 A'   58 A'   59 A'                 
166.194
 60 A'                                                                         

 Beta MOs, Restricted
 -- Occupied --                  
-80.058 -26.316 -15.584  -7.594  -5.487  -5.486  -5.486  -1.622
  1 A'    2 A'    3 A'    4 A'    5 A'    1 A"    6 A'    7 A'                 
 -1.183  -0.831  -0.711  -0.688  -0.663  -0.558  -0.447  -0.431
  8 A'    9 A'   10 A'    2 A"   11 A'   12 A'    3 A"   13 A'                 
 -- Virtual --                   
  0.031   0.044   0.069   0.077   0.086   0.100   0.155   0.203
  4 A"   14 A'   15 A'   16 A'    5 A"   17 A'   18 A'   19 A'                 
  0.231   0.235   0.255   0.271   0.305   0.334   0.367   0.388
  6 A"   20 A'   21 A'   22 A'   23 A'    7 A"   24 A'    8 A"                 
  0.416   0.431   0.496   0.558   0.673   0.787   0.890   0.892
 25 A'   26 A'   27 A'   28 A'   29 A'   30 A'    9 A"   10 A"                 
  0.931   0.957   1.044   1.098   1.138   1.314   1.368   1.533
 31 A'   32 A'   11 A"   33 A'   34 A'   35 A'   36 A'   12 A"                 
  1.599   1.625   1.627   1.713   1.780   1.861   1.938   2.174
 13 A"   37 A'   38 A'   39 A'   14 A"   40 A'   41 A'   42 A'                 
  2.283   2.446   2.643   2.662   2.876   3.011   3.348   4.194
 43 A'   15 A"   44 A'   16 A"   45 A'   46 A'   47 A'   17 A"                 
  4.199   4.234   4.259   4.275   4.427   4.602   4.946   6.899
 48 A'   18 A"   49 A'   19 A"   50 A'   51 A'   52 A'   20 A"                 
  6.935   6.960   7.603  14.707  14.816  14.930  36.826  68.743
 53 A'   54 A'   55 A'   21 A"   56 A'   57 A'   58 A'   59 A'                 
166.194
 60 A'                                                                         

 Occupation and symmetry of molecular orbitals

 Point group: Cs (2 irreducible representations).

                           A'   A"    All 
 ------------------------------------------
 All molecular orbitals:
  - Alpha                  60   21    81  
  - Beta                   60   21    81  
 ------------------------------------------
 Alpha orbitals:
  - Frozen occupied        6    1     7   
  - Active occupied        7    2     9   
  - Active virtual         47   18    65  
  - Frozen virtual         0    0     0   
 ------------------------------------------
 Beta orbitals:
  - Frozen occupied        6    1     7   
  - Active occupied        7    2     9   
  - Active virtual         47   18    65  
  - Frozen virtual         0    0     0   
 ------------------------------------------

 Import integrals:   CPU 0.00 s  wall 0.00 s

 Import integrals:   CPU 4.02 s  wall 1.07 s

 MP2 amplitudes:   CPU 0.06 s  wall 0.05 s

Running a double precision version
           CCSD T amplitudes will be solved using DIIS.

           Start     Size      MaxIter   EConv     TConv     
           3         7         100       1.00e-07  1.00e-05  
 ------------------------------------------------------------------------------
           Energy (a.u.)   Ediff      Tdiff       Comment
 ------------------------------------------------------------------------------
          -495.75924553                           
     1    -495.74997069   9.27e-03   6.32e-01     
     2    -495.76807732   1.81e-02   9.11e-02     
     3    -495.76718394   8.93e-04   4.09e-02     
     4    -495.76915552   1.97e-03   1.42e-02     Switched to DIIS steps.
     5    -495.76985880   7.03e-04   1.03e-02     
     6    -495.76991344   5.46e-05   2.09e-03     
     7    -495.76991233   1.11e-06   1.06e-03     
     8    -495.76991465   2.32e-06   2.65e-04     
     9    -495.76991594   1.29e-06   1.54e-04     
    10    -495.76991613   1.94e-07   4.14e-05     
    11    -495.76991625   1.15e-07   1.63e-05     
    12    -495.76991631   6.30e-08   8.92e-06     
 ------------------------------------------------------------------------------
          -495.76991631                           CCSD T converged.

End of double precision
 SCF energy                 = -495.25531184
 MP2 energy                 = -495.75924553
 CCSD correlation energy     =   -0.51460447
 CCSD total energy           = -495.76991631

 CCSD  T1^2 = 0.0115  T2^2 = 0.1770  Leading amplitudes:

 Amplitude    Orbitals with energies
  0.0274       2 (A") A                  ->    4 (A") A                   
              -0.6884                          0.0306                     
  0.0274       2 (A") B                  ->    4 (A") B                   
              -0.6884                          0.0306                     
 -0.0207       13 (A') A                 ->    18 (A') A                  
              -0.4310                          0.1545                     
 -0.0207       13 (A') B                 ->    18 (A') B                  
              -0.4310                          0.1545                     

 Amplitude    Orbitals with energies
 -0.0944       3 (A") A      3 (A") B    ->    4 (A") A      4 (A") B     
              -0.4466       -0.4466            0.0306        0.0306       
  0.0944       3 (A") A      3 (A") B    ->    4 (A") B      4 (A") A     
              -0.4466       -0.4466            0.0306        0.0306       
  0.0944       3 (A") B      3 (A") A    ->    4 (A") A      4 (A") B     
              -0.4466       -0.4466            0.0306        0.0306       
 -0.0944       3 (A") B      3 (A") A    ->    4 (A") B      4 (A") A     
              -0.4466       -0.4466            0.0306        0.0306       

 Computing CCSD intemediates for later calculations in double precision
 Finished.

Running a double precision version
           CCSD Lambda amplitudes will be solved using DIIS.
           Start     Size      MaxIter   EConv     LConv     
           3         7         100       1.00e-07  1.00e-05  
 ------------------------------------------------------------------------------
            Enorm      Ldiff       Comment
 ------------------------------------------------------------------------------
     1     4.54e-02   2.81e-02     
     2     1.54e-02   7.74e-03     
     3     5.92e-03   1.04e-03     
     4     3.39e-03   1.33e-03     Switched to DIIS steps.
     5     8.85e-04   6.71e-04     
     6     4.24e-04   1.19e-04     
     7     1.32e-04   3.96e-05     
     8     6.13e-05   4.28e-06     
     9     2.28e-05   1.07e-06     
    10     8.98e-06   3.52e-07     
    11     3.52e-06   2.88e-08     
    12     1.22e-06   4.07e-08     
    13     5.34e-07   3.51e-08     
    14     2.04e-07   4.80e-08     
    15     9.28e-08   2.35e-08     
 ------------------------------------------------------------------------------
                                   CCSD Lambda converged.

 Computing density matrices in double precision...
           Orbital response amplitudes will be solved using DIIS.
           Start     Size      MaxIter   EConv     LConv     
           3         7         100       1.00e-06  1.00e-06  
 ------------------------------------------------------------------------------
            Enorm      Ldiff       Comment
 ------------------------------------------------------------------------------
     1     7.31e-02   2.82e-04     
     2     4.08e-02   2.16e-02     
     3     3.28e-02   1.58e-02     
     4     5.19e-03   1.19e-02     Switched to DIIS steps.
     5     1.06e-03   8.91e-04     
     6     3.43e-04   1.56e-04     
     7     3.42e-04   2.16e-05     
     8     4.23e-05   4.65e-05     
     9     9.91e-06   5.06e-06     
    10     1.61e-06   1.38e-06     
    11     5.15e-07   6.50e-08     
 ------------------------------------------------------------------------------
                                   Orbital response converged.

 Computing density matrices... Done.
 CCSD calculation:   CPU 42.00 s  wall 12.26 s

 Transferring MO TPDM to AO TPDM
 Transferring g2_o1o1o1o1
 Transferring g2_o1o1o1v1
 Transferring g2_o1o1v1v1
 Transferring g2_o1v1o1v1
 Transferring g2_o1v1v1v1
 Transferring g2_v1v1v1v1
 Adding separable TPDM
 Computing TPDM gradient
 --------------------------------------------------------
 2e gradient
  Atom          X               Y               Z
 --------------------------------------------------------
    1         -0.317019       18.060337        0.000000  
    2         11.136544      -11.455767       -0.000000  
    3          4.108618        0.712349        0.000000  
    4        -14.928144       -7.316919       -0.000000  
 --------------------------------------------------------
 --------------------------------------------------------
 Final gradient
  Atom          X               Y               Z
 --------------------------------------------------------
    1         -0.317019       18.060337        0.000000  
    2         11.136544      -11.455767       -0.000000  
    3          4.108618        0.712349        0.000000  
    4        -14.928144       -7.316919       -0.000000  
 --------------------------------------------------------
 Analytic gradient from two-electron contribution:   CPU 37.25 s  wall 11.00 s

 Total ccman2 time:   CPU 86.90 s  wall 25.43 s


 --------------------------------------------------------------
             Orbital Energies (a.u.) and Symmetries
 --------------------------------------------------------------

 Alpha MOs, Restricted
 -- Occupied --                  
-80.058 -26.316 -15.584  -7.594  -5.487  -5.486  -5.486  -1.622
  1 A'    2 A'    3 A'    4 A'    5 A'    6 A'    1 A"    7 A'                 
 -1.183  -0.831  -0.711  -0.663  -0.558  -0.431  -0.688  -0.447
  8 A'    9 A'   10 A'   11 A'   12 A'   13 A'    2 A"    3 A"                 
 -- Virtual --                   
  0.044   0.069   0.077   0.100   0.155   0.203   0.235   0.255
 14 A'   15 A'   16 A'   17 A'   18 A'   19 A'   20 A'   21 A'                 
  0.271   0.305   0.367   0.416   0.431   0.496   0.558   0.673
 22 A'   23 A'   24 A'   25 A'   26 A'   27 A'   28 A'   29 A'                 
  0.787   0.931   0.957   1.098   1.138   1.314   1.368   1.625
 30 A'   31 A'   32 A'   33 A'   34 A'   35 A'   36 A'   37 A'                 
  1.627   1.713   1.861   1.938   2.174   2.283   2.643   2.876
 38 A'   39 A'   40 A'   41 A'   42 A'   43 A'   44 A'   45 A'                 
  3.011   3.348   4.199   4.259   4.427   4.602   4.946   6.935
 46 A'   47 A'   48 A'   49 A'   50 A'   51 A'   52 A'   53 A'                 
  6.960   7.603  14.816  14.930  36.826  68.743 166.194   0.031
 54 A'   55 A'   56 A'   57 A'   58 A'   59 A'   60 A'    4 A"                 
  0.086   0.231   0.334   0.388   0.890   0.892   1.044   1.533
  5 A"    6 A"    7 A"    8 A"    9 A"   10 A"   11 A"   12 A"                 
  1.599   1.780   2.446   2.662   4.194   4.234   4.275   6.899
 13 A"   14 A"   15 A"   16 A"   17 A"   18 A"   19 A"   20 A"                 
 14.707
 21 A"                                                                         

 Beta MOs, Restricted
 -- Occupied --                  
-80.058 -26.316 -15.584  -7.594  -5.487  -5.486  -5.486  -1.622
  1 A'    2 A'    3 A'    4 A'    5 A'    6 A'    1 A"    7 A'                 
 -1.183  -0.831  -0.711  -0.663  -0.558  -0.431  -0.688  -0.447
  8 A'    9 A'   10 A'   11 A'   12 A'   13 A'    2 A"    3 A"                 
 -- Virtual --                   
  0.044   0.069   0.077   0.100   0.155   0.203   0.235   0.255
 14 A'   15 A'   16 A'   17 A'   18 A'   19 A'   20 A'   21 A'                 
  0.271   0.305   0.367   0.416   0.431   0.496   0.558   0.673
 22 A'   23 A'   24 A'   25 A'   26 A'   27 A'   28 A'   29 A'                 
  0.787   0.931   0.957   1.098   1.138   1.314   1.368   1.625
 30 A'   31 A'   32 A'   33 A'   34 A'   35 A'   36 A'   37 A'                 
  1.627   1.713   1.861   1.938   2.174   2.283   2.643   2.876
 38 A'   39 A'   40 A'   41 A'   42 A'   43 A'   44 A'   45 A'                 
  3.011   3.348   4.199   4.259   4.427   4.602   4.946   6.935
 46 A'   47 A'   48 A'   49 A'   50 A'   51 A'   52 A'   53 A'                 
  6.960   7.603  14.816  14.930  36.826  68.743 166.194   0.031
 54 A'   55 A'   56 A'   57 A'   58 A'   59 A'   60 A'    4 A"                 
  0.086   0.231   0.334   0.388   0.890   0.892   1.044   1.533
  5 A"    6 A"    7 A"    8 A"    9 A"   10 A"   11 A"   12 A"                 
  1.599   1.780   2.446   2.662   4.194   4.234   4.275   6.899
 13 A"   14 A"   15 A"   16 A"   17 A"   18 A"   19 A"   20 A"                 
 14.707
 21 A"                                                                         
 --------------------------------------------------------------

          Ground-State Mulliken Net Atomic Charges

     Atom                 Charge (a.u.)
  ----------------------------------------
      1 P                     0.419350
      2 N                    -0.494365
      3 H                     0.255277
      4 F                    -0.180262
  ----------------------------------------
  Sum of atomic charges =     0.000000

 -----------------------------------------------------------------
                    Cartesian Multipole Moments
 -----------------------------------------------------------------
    Charge (ESU x 10^10)
                 0.0000
    Dipole Moment (Debye)
         X      -1.6162      Y      -2.4871      Z      -0.0000
       Tot       2.9661
    Quadrupole Moments (Debye-Ang)
        XX     -22.4831     XY       1.2070     YY     -26.5348
        XZ      -0.0000     YZ      -0.0000     ZZ     -23.0844
    Octopole Moments (Debye-Ang^2)
       XXX      -5.1201    XXY      -2.8359    XYY       4.7158
       YYY       0.6326    XXZ       0.0000    XYZ      -0.0000
       YYZ       0.0000    XZZ       3.5892    YZZ       0.1406
       ZZZ       0.0000
    Hexadecapole Moments (Debye-Ang^3)
      XXXX    -118.7178   XXXY       5.0205   XXYY     -37.2048
      XYYY       8.4487   YYYY     -71.9509   XXXZ      -0.0000
      XXYZ      -0.0000   XYYZ      -0.0000   YYYZ      -0.0000
      XXZZ     -28.7247   XYZZ       1.9958   YYZZ     -15.9153
      XZZZ      -0.0000   YZZZ      -0.0000   ZZZZ     -26.6747
 -----------------------------------------------------------------
 DrvMan completing analytic gradient of the correlated energy
 Correlated dipole moment
            1
    1  -0.6358506
    2  -0.9785117
    3  -0.0000000
 Energy read as -495.769916310
 Full Analytical Gradient: (in a.u., or Hartree/Bohr)
             1             2             3             4
    1   -0.00019011    0.00033358    0.00057048   -0.00071394
    2    0.00150082   -0.00187652    0.00073144   -0.00035573
    3   -0.00000000    0.00000000   -0.00000000   -0.00000000
 Gradient time:  CPU 0.69 s  wall 0.66 s
 Geometry Optimization Parameters
   NAtoms,    NIC,     NZ,  NCons,   NDum,   NFix, NCnnct, MaxDiis
        4      14       4       0       0       0       0       0

 Cartesian Hessian Update
 Hessian Updated using BFGS Update


** GEOMETRY OPTIMIZATION IN DELOCALIZED INTERNAL COORDINATES **
   Searching for a Minimum

   Optimization Cycle:   3

                       Coordinates (Angstroms)
     ATOM                X               Y               Z
      1  P        -0.0741529467   -0.4976240934    0.0000000000
      2  N        -1.1960065110    0.5664653116    0.0000000000
      3  H        -2.1384272291    0.1850732771    0.0000000000
      4  F         1.2715597499    0.3817576657    0.0000000000
   Point Group: cs    Number of degrees of freedom:     5


   Energy is   -495.769916310

 Hessian Updated using BFGS Update

  5 Hessian modes will be used to form the next step
  Hessian Eigenvalues:
     0.089970    0.339713    0.383617    0.463888    0.680873

 Minimum Search - Taking Simple RFO Step
 Searching for Lamda that Minimizes Along All modes
 Value Taken    Lamda =  -0.00001294
 Step Taken.  Stepsize is  0.009386

                             Maximum     Tolerance    Cnvgd?
         Gradient           0.001621      0.000300      NO
         Displacement       0.006028      0.001200      NO
         Energy change     -0.000072      0.000001      NO


 New Cartesian Coordinates Obtained by Inverse Iteration

 Displacement from previous Coordinates is:  0.011264
 ----------------------------------------------------------------
             Standard Nuclear Orientation (Angstroms)
    I     Atom           X                Y                Z
 ----------------------------------------------------------------
    1      P      -0.0753123351    -0.4962602826     0.0000000000
    2      N      -1.1966806615     0.5703076839     0.0000000000
    3      H      -2.1371700178     0.1815646832     0.0000000000
    4      F       1.2721360776     0.3800600767     0.0000000000
 ----------------------------------------------------------------
 Molecular Point Group                 Cs    NOp =  2
 Largest Abelian Subgroup              Cs    NOp =  2
 Nuclear Repulsion Energy =   102.5041531302 hartrees
 There are       16 alpha and       16 beta electrons
 Applying Cartesian multipole field
    Component          Value
    ---------          -----
     (2,0,0)        1.00000E-11
     (0,2,0)        2.00000E-11
     (0,0,2)       -3.00000E-11
 Nucleus-field energy     =     0.0000000016 hartrees
 Requested basis set is 6-311++G(d,p)
 There are 30 shells and 81 basis functions
 A cutoff of  1.0D-14 yielded    459 shell pairs
 There are      3411 function pairs (      3675 Cartesian)
 Smallest overlap matrix eigenvalue = 2.73E-03
 Guess MOs from SCF MO coefficient file

 -----------------------------------------------------------------------
  General SCF calculation program by
  Eric Jon Sundstrom, Paul Horn, Yuezhi Mao, Dmitri Zuev, Alec White,
  David Stuck, Shaama M.S., Shane Yost, Joonho Lee, David Small,
  Daniel Levine, Susi Lehtola, Hugh Burton, Evgeny Epifanovsky
 -----------------------------------------------------------------------
 Hartree-Fock
 using 4 threads for integral computing
 -------------------------------------------------------
 OpenMP Integral computing Module                
 Release: version 2.0, May 2017, Q-Chem Inc. Pleasanton 
 -------------------------------------------------------
 A restricted SCF calculation will be
 performed using DIIS
 SCF converges when DIIS error is below 1.0e-08
 ---------------------------------------
  Cycle       Energy         DIIS error
 ---------------------------------------
    1    -495.2552028039      9.48e-05  
    2    -495.2552127539      2.72e-05  
    3    -495.2552139669      1.55e-05  
    4    -495.2552142097      4.58e-06  
    5    -495.2552142598      1.12e-06  
    6    -495.2552142642      5.26e-07  
    7    -495.2552142652      2.10e-07  
    8    -495.2552142654      6.04e-08  
    9    -495.2552142654      2.22e-08  
   10    -495.2552142654      6.15e-09  Convergence criterion met
 ---------------------------------------
 SCF time:   CPU 1.84s  wall 0.00s 
 SCF   energy in the final basis set =     -495.2552142654
 Total energy in the final basis set =     -495.2552142654


 ------------------------------------------------------------------------------

   CCMAN2: suite of methods based on coupled cluster
           and equation of motion theories.

   Components:
   * libvmm-1.3-trunk
     by Evgeny Epifanovsky, Ilya Kaliman.
   * libtensor-2.5-trunk
     by Evgeny Epifanovsky, Michael Wormit, Dmitry Zuev, Sam Manzer, 
        Ilya Kaliman.
   * libcc-2.5-trunk
     by Evgeny Epifanovsky, Arik Landau, Tomasz Kus, Kirill Khistyaev, 
        Dmitry Zuev, Prashant Manohar, Xintian Feng, Anna Krylov, 
        Matthew Goldey, Alec White, Thomas Jagau, Kaushik Nanda, 
        Anastasia Gunina, Alexander Kunitsa, Joonho Lee.

   CCMAN original authors:
   Anna I. Krylov, C. David Sherrill, Steven R. Gwaltney,
   Edward F. C. Byrd (2000)
   Sergey V. Levchenko, Lyudmila V. Slipchenko, Tao Wang,
   Ana-Maria C. Cristian (2003)
   Piotr A. Pieniazek, C. Melania Oana, Evgeny Epifanovsky (2007)
   Prashant Manohar (2009)

 ------------------------------------------------------------------------------


 Allocating and initializing 30808MB of RAM...
 Calculation will run on 4 cores.


 Alpha MOs, Restricted
 -- Occupied --                  
-80.058 -26.316 -15.585  -7.594  -5.488  -5.486  -5.486  -1.622
  1 A'    2 A'    3 A'    4 A'    5 A'    1 A"    6 A'    7 A'                 
 -1.183  -0.831  -0.711  -0.689  -0.663  -0.559  -0.446  -0.431
  8 A'    9 A'   10 A'    2 A"   11 A'   12 A'    3 A"   13 A'                 
 -- Virtual --                   
  0.030   0.044   0.069   0.077   0.086   0.100   0.154   0.203
  4 A"   14 A'   15 A'   16 A'    5 A"   17 A'   18 A'   19 A'                 
  0.231   0.235   0.255   0.270   0.305   0.334   0.366   0.387
  6 A"   20 A'   21 A'   22 A'   23 A'    7 A"   24 A'    8 A"                 
  0.416   0.431   0.496   0.558   0.672   0.787   0.890   0.892
 25 A'   26 A'   27 A'   28 A'   29 A'   30 A'    9 A"   10 A"                 
  0.931   0.958   1.045   1.097   1.137   1.315   1.366   1.532
 31 A'   32 A'   11 A"   33 A'   34 A'   35 A'   36 A'   12 A"                 
  1.599   1.624   1.626   1.711   1.780   1.861   1.939   2.173
 13 A"   37 A'   38 A'   39 A'   14 A"   40 A'   41 A'   42 A'                 
  2.282   2.447   2.647   2.661   2.874   3.008   3.348   4.194
 43 A'   15 A"   44 A'   16 A"   45 A'   46 A'   47 A'   17 A"                 
  4.199   4.233   4.258   4.274   4.427   4.603   4.942   6.899
 48 A'   18 A"   49 A'   19 A"   50 A'   51 A'   52 A'   20 A"                 
  6.934   6.960   7.602  14.707  14.816  14.928  36.824  68.743
 53 A'   54 A'   55 A'   21 A"   56 A'   57 A'   58 A'   59 A'                 
166.194
 60 A'                                                                         

 Beta MOs, Restricted
 -- Occupied --                  
-80.058 -26.316 -15.585  -7.594  -5.488  -5.486  -5.486  -1.622
  1 A'    2 A'    3 A'    4 A'    5 A'    1 A"    6 A'    7 A'                 
 -1.183  -0.831  -0.711  -0.689  -0.663  -0.559  -0.446  -0.431
  8 A'    9 A'   10 A'    2 A"   11 A'   12 A'    3 A"   13 A'                 
 -- Virtual --                   
  0.030   0.044   0.069   0.077   0.086   0.100   0.154   0.203
  4 A"   14 A'   15 A'   16 A'    5 A"   17 A'   18 A'   19 A'                 
  0.231   0.235   0.255   0.270   0.305   0.334   0.366   0.387
  6 A"   20 A'   21 A'   22 A'   23 A'    7 A"   24 A'    8 A"                 
  0.416   0.431   0.496   0.558   0.672   0.787   0.890   0.892
 25 A'   26 A'   27 A'   28 A'   29 A'   30 A'    9 A"   10 A"                 
  0.931   0.958   1.045   1.097   1.137   1.315   1.366   1.532
 31 A'   32 A'   11 A"   33 A'   34 A'   35 A'   36 A'   12 A"                 
  1.599   1.624   1.626   1.711   1.780   1.861   1.939   2.173
 13 A"   37 A'   38 A'   39 A'   14 A"   40 A'   41 A'   42 A'                 
  2.282   2.447   2.647   2.661   2.874   3.008   3.348   4.194
 43 A'   15 A"   44 A'   16 A"   45 A'   46 A'   47 A'   17 A"                 
  4.199   4.233   4.258   4.274   4.427   4.603   4.942   6.899
 48 A'   18 A"   49 A'   19 A"   50 A'   51 A'   52 A'   20 A"                 
  6.934   6.960   7.602  14.707  14.816  14.928  36.824  68.743
 53 A'   54 A'   55 A'   21 A"   56 A'   57 A'   58 A'   59 A'                 
166.194
 60 A'                                                                         

 Occupation and symmetry of molecular orbitals

 Point group: Cs (2 irreducible representations).

                           A'   A"    All 
 ------------------------------------------
 All molecular orbitals:
  - Alpha                  60   21    81  
  - Beta                   60   21    81  
 ------------------------------------------
 Alpha orbitals:
  - Frozen occupied        6    1     7   
  - Active occupied        7    2     9   
  - Active virtual         47   18    65  
  - Frozen virtual         0    0     0   
 ------------------------------------------
 Beta orbitals:
  - Frozen occupied        6    1     7   
  - Active occupied        7    2     9   
  - Active virtual         47   18    65  
  - Frozen virtual         0    0     0   
 ------------------------------------------

 Import integrals:   CPU 0.00 s  wall 0.00 s

 Import integrals:   CPU 4.02 s  wall 1.07 s

 MP2 amplitudes:   CPU 0.06 s  wall 0.05 s

Running a double precision version
           CCSD T amplitudes will be solved using DIIS.

           Start     Size      MaxIter   EConv     TConv     
           3         7         100       1.00e-07  1.00e-05  
 ------------------------------------------------------------------------------
           Energy (a.u.)   Ediff      Tdiff       Comment
 ------------------------------------------------------------------------------
          -495.75927717                           
     1    -495.74995887   9.32e-03   6.33e-01     
     2    -495.76808977   1.81e-02   9.12e-02     
     3    -495.76719047   8.99e-04   4.09e-02     
     4    -495.76916494   1.97e-03   1.43e-02     Switched to DIIS steps.
     5    -495.76986853   7.04e-04   1.03e-02     
     6    -495.76992318   5.46e-05   2.10e-03     
     7    -495.76992197   1.21e-06   1.06e-03     
     8    -495.76992427   2.30e-06   2.64e-04     
     9    -495.76992554   1.27e-06   1.54e-04     
    10    -495.76992573   1.91e-07   4.13e-05     
    11    -495.76992585   1.14e-07   1.62e-05     
    12    -495.76992591   6.30e-08   8.86e-06     
 ------------------------------------------------------------------------------
          -495.76992591                           CCSD T converged.

End of double precision
 SCF energy                 = -495.25521427
 MP2 energy                 = -495.75927717
 CCSD correlation energy     =   -0.51471165
 CCSD total energy           = -495.76992591

 CCSD  T1^2 = 0.0114  T2^2 = 0.1771  Leading amplitudes:

 Amplitude    Orbitals with energies
  0.0274       2 (A") A                  ->    4 (A") A                   
              -0.6887                          0.0304                     
  0.0274       2 (A") B                  ->    4 (A") B                   
              -0.6887                          0.0304                     
 -0.0207       13 (A') A                 ->    18 (A') A                  
              -0.4313                          0.1545                     
 -0.0207       13 (A') B                 ->    18 (A') B                  
              -0.4313                          0.1545                     

 Amplitude    Orbitals with energies
 -0.0948       3 (A") A      3 (A") B    ->    4 (A") A      4 (A") B     
              -0.4463       -0.4463            0.0304        0.0304       
  0.0948       3 (A") A      3 (A") B    ->    4 (A") B      4 (A") A     
              -0.4463       -0.4463            0.0304        0.0304       
  0.0948       3 (A") B      3 (A") A    ->    4 (A") A      4 (A") B     
              -0.4463       -0.4463            0.0304        0.0304       
 -0.0948       3 (A") B      3 (A") A    ->    4 (A") B      4 (A") A     
              -0.4463       -0.4463            0.0304        0.0304       

 Computing CCSD intemediates for later calculations in double precision
 Finished.

Running a double precision version
           CCSD Lambda amplitudes will be solved using DIIS.
           Start     Size      MaxIter   EConv     LConv     
           3         7         100       1.00e-07  1.00e-05  
 ------------------------------------------------------------------------------
            Enorm      Ldiff       Comment
 ------------------------------------------------------------------------------
     1     4.55e-02   2.81e-02     
     2     1.54e-02   7.73e-03     
     3     5.92e-03   1.04e-03     
     4     3.39e-03   1.33e-03     Switched to DIIS steps.
     5     8.85e-04   6.71e-04     
     6     4.24e-04   1.19e-04     
     7     1.32e-04   3.96e-05     
     8     6.12e-05   4.24e-06     
     9     2.28e-05   1.08e-06     
    10     8.97e-06   3.62e-07     
    11     3.51e-06   3.36e-08     
    12     1.22e-06   4.20e-08     
    13     5.34e-07   3.57e-08     
    14     2.04e-07   4.81e-08     
    15     9.29e-08   2.35e-08     
 ------------------------------------------------------------------------------
                                   CCSD Lambda converged.

 Computing density matrices in double precision...
           Orbital response amplitudes will be solved using DIIS.
           Start     Size      MaxIter   EConv     LConv     
           3         7         100       1.00e-06  1.00e-06  
 ------------------------------------------------------------------------------
            Enorm      Ldiff       Comment
 ------------------------------------------------------------------------------
     1     7.32e-02   2.65e-04     
     2     4.08e-02   2.15e-02     
     3     3.28e-02   1.58e-02     
     4     5.20e-03   1.19e-02     Switched to DIIS steps.
     5     1.10e-03   8.70e-04     
     6     3.90e-04   1.74e-04     
     7     4.50e-04   8.57e-06     
     8     3.69e-05   6.22e-05     
     9     9.72e-06   3.51e-06     
    10     1.62e-06   1.33e-06     
    11     5.16e-07   6.75e-08     
 ------------------------------------------------------------------------------
                                   Orbital response converged.

 Computing density matrices... Done.
 CCSD calculation:   CPU 42.06 s  wall 12.28 s

 Transferring MO TPDM to AO TPDM
 Transferring g2_o1o1o1o1
 Transferring g2_o1o1o1v1
 Transferring g2_o1o1v1v1
 Transferring g2_o1v1o1v1
 Transferring g2_o1v1v1v1
 Transferring g2_v1v1v1v1
 Adding separable TPDM
 Computing TPDM gradient
 --------------------------------------------------------
 2e gradient
  Atom          X               Y               Z
 --------------------------------------------------------
    1         -0.266059       18.026448       -0.000000  
    2         11.115716      -11.473232        0.000000  
    3          4.096523        0.732842       -0.000000  
    4        -14.946180       -7.286058        0.000000  
 --------------------------------------------------------
 --------------------------------------------------------
 Final gradient
  Atom          X               Y               Z
 --------------------------------------------------------
    1         -0.266059       18.026448       -0.000000  
    2         11.115716      -11.473232        0.000000  
    3          4.096523        0.732842       -0.000000  
    4        -14.946180       -7.286058        0.000000  
 --------------------------------------------------------
 Analytic gradient from two-electron contribution:   CPU 37.43 s  wall 11.11 s

 Total ccman2 time:   CPU 86.92 s  wall 25.49 s


 --------------------------------------------------------------
             Orbital Energies (a.u.) and Symmetries
 --------------------------------------------------------------

 Alpha MOs, Restricted
 -- Occupied --                  
-80.058 -26.316 -15.585  -7.594  -5.488  -5.486  -5.486  -1.622
  1 A'    2 A'    3 A'    4 A'    5 A'    6 A'    1 A"    7 A'                 
 -1.183  -0.831  -0.711  -0.663  -0.559  -0.431  -0.689  -0.446
  8 A'    9 A'   10 A'   11 A'   12 A'   13 A'    2 A"    3 A"                 
 -- Virtual --                   
  0.044   0.069   0.077   0.100   0.154   0.203   0.235   0.255
 14 A'   15 A'   16 A'   17 A'   18 A'   19 A'   20 A'   21 A'                 
  0.270   0.305   0.366   0.416   0.431   0.496   0.558   0.672
 22 A'   23 A'   24 A'   25 A'   26 A'   27 A'   28 A'   29 A'                 
  0.787   0.931   0.958   1.097   1.137   1.315   1.366   1.624
 30 A'   31 A'   32 A'   33 A'   34 A'   35 A'   36 A'   37 A'                 
  1.626   1.711   1.861   1.939   2.173   2.282   2.647   2.874
 38 A'   39 A'   40 A'   41 A'   42 A'   43 A'   44 A'   45 A'                 
  3.008   3.348   4.199   4.258   4.427   4.603   4.942   6.934
 46 A'   47 A'   48 A'   49 A'   50 A'   51 A'   52 A'   53 A'                 
  6.960   7.602  14.816  14.928  36.824  68.743 166.194   0.030
 54 A'   55 A'   56 A'   57 A'   58 A'   59 A'   60 A'    4 A"                 
  0.086   0.231   0.334   0.387   0.890   0.892   1.045   1.532
  5 A"    6 A"    7 A"    8 A"    9 A"   10 A"   11 A"   12 A"                 
  1.599   1.780   2.447   2.661   4.194   4.233   4.274   6.899
 13 A"   14 A"   15 A"   16 A"   17 A"   18 A"   19 A"   20 A"                 
 14.707
 21 A"                                                                         

 Beta MOs, Restricted
 -- Occupied --                  
-80.058 -26.316 -15.585  -7.594  -5.488  -5.486  -5.486  -1.622
  1 A'    2 A'    3 A'    4 A'    5 A'    6 A'    1 A"    7 A'                 
 -1.183  -0.831  -0.711  -0.663  -0.559  -0.431  -0.689  -0.446
  8 A'    9 A'   10 A'   11 A'   12 A'   13 A'    2 A"    3 A"                 
 -- Virtual --                   
  0.044   0.069   0.077   0.100   0.154   0.203   0.235   0.255
 14 A'   15 A'   16 A'   17 A'   18 A'   19 A'   20 A'   21 A'                 
  0.270   0.305   0.366   0.416   0.431   0.496   0.558   0.672
 22 A'   23 A'   24 A'   25 A'   26 A'   27 A'   28 A'   29 A'                 
  0.787   0.931   0.958   1.097   1.137   1.315   1.366   1.624
 30 A'   31 A'   32 A'   33 A'   34 A'   35 A'   36 A'   37 A'                 
  1.626   1.711   1.861   1.939   2.173   2.282   2.647   2.874
 38 A'   39 A'   40 A'   41 A'   42 A'   43 A'   44 A'   45 A'                 
  3.008   3.348   4.199   4.258   4.427   4.603   4.942   6.934
 46 A'   47 A'   48 A'   49 A'   50 A'   51 A'   52 A'   53 A'                 
  6.960   7.602  14.816  14.928  36.824  68.743 166.194   0.030
 54 A'   55 A'   56 A'   57 A'   58 A'   59 A'   60 A'    4 A"                 
  0.086   0.231   0.334   0.387   0.890   0.892   1.045   1.532
  5 A"    6 A"    7 A"    8 A"    9 A"   10 A"   11 A"   12 A"                 
  1.599   1.780   2.447   2.661   4.194   4.233   4.274   6.899
 13 A"   14 A"   15 A"   16 A"   17 A"   18 A"   19 A"   20 A"                 
 14.707
 21 A"                                                                         
 --------------------------------------------------------------

          Ground-State Mulliken Net Atomic Charges

     Atom                 Charge (a.u.)
  ----------------------------------------
      1 P                     0.419191
      2 N                    -0.492518
      3 H                     0.253678
      4 F                    -0.180352
  ----------------------------------------
  Sum of atomic charges =    -0.000000

 -----------------------------------------------------------------
                    Cartesian Multipole Moments
 -----------------------------------------------------------------
    Charge (ESU x 10^10)
                -0.0000
    Dipole Moment (Debye)
         X      -1.6045      Y      -2.4928      Z      -0.0000
       Tot       2.9646
    Quadrupole Moments (Debye-Ang)
        XX     -22.5139     XY       1.2355     YY     -26.5489
        XZ      -0.0000     YZ      -0.0000     ZZ     -23.0899
    Octopole Moments (Debye-Ang^2)
       XXX      -4.9807    XXY      -2.9184    XYY       4.7736
       YYY       0.5324    XXZ      -0.0000    XYZ      -0.0000
       YYZ       0.0000    XZZ       3.6134    YZZ       0.1127
       ZZZ       0.0000
    Hexadecapole Moments (Debye-Ang^3)
      XXXX    -119.0608   XXXY       5.2376   XXYY     -37.2720
      XYYY       8.5587   YYYY     -71.9939   XXXZ      -0.0000
      XXYZ      -0.0000   XYYZ      -0.0000   YYYZ      -0.0000
      XXZZ     -28.7528   XYZZ       2.0293   YYZZ     -15.9244
      XZZZ      -0.0000   YZZZ      -0.0000   ZZZZ     -26.6886
 -----------------------------------------------------------------
 DrvMan completing analytic gradient of the correlated energy
 Correlated dipole moment
            1
    1  -0.6312581
    2  -0.9807556
    3  -0.0000000
 Energy read as -495.769925911
 Full Analytical Gradient: (in a.u., or Hartree/Bohr)
             1             2             3             4
    1    0.00040832    0.00015170    0.00010813   -0.00066816
    2    0.00097005   -0.00087139    0.00035041   -0.00044907
    3    0.00000000    0.00000000   -0.00000000   -0.00000000
 Gradient time:  CPU 0.69 s  wall 0.66 s
 Geometry Optimization Parameters
   NAtoms,    NIC,     NZ,  NCons,   NDum,   NFix, NCnnct, MaxDiis
        4      14       4       0       0       0       0       0

 Cartesian Hessian Update
 Hessian Updated using BFGS Update


** GEOMETRY OPTIMIZATION IN DELOCALIZED INTERNAL COORDINATES **
   Searching for a Minimum

   Optimization Cycle:   4

                       Coordinates (Angstroms)
     ATOM                X               Y               Z
      1  P        -0.0753123351   -0.4962602826    0.0000000000
      2  N        -1.1966806615    0.5703076839    0.0000000000
      3  H        -2.1371700178    0.1815646832    0.0000000000
      4  F         1.2721360776    0.3800600767    0.0000000000
   Point Group: cs    Number of degrees of freedom:     5


   Energy is   -495.769925911

 Hessian Updated using BFGS Update

  5 Hessian modes will be used to form the next step
  Hessian Eigenvalues:
     0.057125    0.325449    0.346593    0.464671    0.639245

 Minimum Search - Taking Simple RFO Step
 Searching for Lamda that Minimizes Along All modes
 Value Taken    Lamda =  -0.00000850
 Step Taken.  Stepsize is  0.010453

                             Maximum     Tolerance    Cnvgd?
         Gradient           0.001085      0.000300      NO
         Displacement       0.007073      0.001200      NO
         Energy change     -0.000010      0.000001      NO


 New Cartesian Coordinates Obtained by Inverse Iteration

 Displacement from previous Coordinates is:  0.011904
 ----------------------------------------------------------------
             Standard Nuclear Orientation (Angstroms)
    I     Atom           X                Y                Z
 ----------------------------------------------------------------
    1      P      -0.0772333785    -0.4953811834     0.0000000000
    2      N      -1.1972701356     0.5743423401     0.0000000000
    3      H      -2.1353480014     0.1779408096     0.0000000000
    4      F       1.2728245785     0.3787701948     0.0000000000
 ----------------------------------------------------------------
 Molecular Point Group                 Cs    NOp =  2
 Largest Abelian Subgroup              Cs    NOp =  2
 Nuclear Repulsion Energy =   102.4451681905 hartrees
 There are       16 alpha and       16 beta electrons
 Applying Cartesian multipole field
    Component          Value
    ---------          -----
     (2,0,0)        1.00000E-11
     (0,2,0)        2.00000E-11
     (0,0,2)       -3.00000E-11
 Nucleus-field energy     =     0.0000000016 hartrees
 Requested basis set is 6-311++G(d,p)
 There are 30 shells and 81 basis functions
 A cutoff of  1.0D-14 yielded    459 shell pairs
 There are      3411 function pairs (      3675 Cartesian)
 Smallest overlap matrix eigenvalue = 2.73E-03
 Guess MOs from SCF MO coefficient file

 -----------------------------------------------------------------------
  General SCF calculation program by
  Eric Jon Sundstrom, Paul Horn, Yuezhi Mao, Dmitri Zuev, Alec White,
  David Stuck, Shaama M.S., Shane Yost, Joonho Lee, David Small,
  Daniel Levine, Susi Lehtola, Hugh Burton, Evgeny Epifanovsky
 -----------------------------------------------------------------------
 Hartree-Fock
 using 4 threads for integral computing
 -------------------------------------------------------
 OpenMP Integral computing Module                
 Release: version 2.0, May 2017, Q-Chem Inc. Pleasanton 
 -------------------------------------------------------
 A restricted SCF calculation will be
 performed using DIIS
 SCF converges when DIIS error is below 1.0e-08
 ---------------------------------------
  Cycle       Energy         DIIS error
 ---------------------------------------
    1    -495.2550645650      1.01e-04  
    2    -495.2550760535      2.83e-05  
    3    -495.2550774814      1.34e-05  
    4    -495.2550776901      5.17e-06  
    5    -495.2550777456      1.47e-06  
    6    -495.2550777516      8.16e-07  
    7    -495.2550777533      3.35e-07  
    8    -495.2550777537      1.37e-07  
    9    -495.2550777538      3.36e-08  
   10    -495.2550777538      7.38e-09  Convergence criterion met
 ---------------------------------------
 SCF time:   CPU 1.83s  wall 0.00s 
 SCF   energy in the final basis set =     -495.2550777538
 Total energy in the final basis set =     -495.2550777538


 ------------------------------------------------------------------------------

   CCMAN2: suite of methods based on coupled cluster
           and equation of motion theories.

   Components:
   * libvmm-1.3-trunk
     by Evgeny Epifanovsky, Ilya Kaliman.
   * libtensor-2.5-trunk
     by Evgeny Epifanovsky, Michael Wormit, Dmitry Zuev, Sam Manzer, 
        Ilya Kaliman.
   * libcc-2.5-trunk
     by Evgeny Epifanovsky, Arik Landau, Tomasz Kus, Kirill Khistyaev, 
        Dmitry Zuev, Prashant Manohar, Xintian Feng, Anna Krylov, 
        Matthew Goldey, Alec White, Thomas Jagau, Kaushik Nanda, 
        Anastasia Gunina, Alexander Kunitsa, Joonho Lee.

   CCMAN original authors:
   Anna I. Krylov, C. David Sherrill, Steven R. Gwaltney,
   Edward F. C. Byrd (2000)
   Sergey V. Levchenko, Lyudmila V. Slipchenko, Tao Wang,
   Ana-Maria C. Cristian (2003)
   Piotr A. Pieniazek, C. Melania Oana, Evgeny Epifanovsky (2007)
   Prashant Manohar (2009)

 ------------------------------------------------------------------------------


 Allocating and initializing 30808MB of RAM...
 Calculation will run on 4 cores.


 Alpha MOs, Restricted
 -- Occupied --                  
-80.058 -26.316 -15.585  -7.595  -5.488  -5.486  -5.486  -1.622
  1 A'    2 A'    3 A'    4 A'    5 A'    1 A"    6 A'    7 A'                 
 -1.183  -0.831  -0.711  -0.689  -0.662  -0.559  -0.446  -0.432
  8 A'    9 A'   10 A'    2 A"   11 A'   12 A'    3 A"   13 A'                 
 -- Virtual --                   
  0.030   0.044   0.069   0.077   0.086   0.100   0.154   0.203
  4 A"   14 A'   15 A'   16 A'    5 A"   17 A'   18 A'   19 A'                 
  0.231   0.235   0.255   0.270   0.304   0.334   0.367   0.387
  6 A"   20 A'   21 A'   22 A'   23 A'    7 A"   24 A'    8 A"                 
  0.415   0.430   0.496   0.557   0.671   0.787   0.890   0.892
 25 A'   26 A'   27 A'   28 A'   29 A'   30 A'    9 A"   10 A"                 
  0.931   0.958   1.045   1.096   1.135   1.316   1.365   1.531
 31 A'   32 A'   11 A"   33 A'   34 A'   35 A'   36 A'   12 A"                 
  1.599   1.623   1.625   1.709   1.779   1.860   1.940   2.172
 13 A"   37 A'   38 A'   39 A'   14 A"   40 A'   41 A'   42 A'                 
  2.281   2.448   2.651   2.660   2.872   3.004   3.348   4.194
 43 A'   15 A"   44 A'   16 A"   45 A'   46 A'   47 A'   17 A"                 
  4.199   4.233   4.258   4.274   4.428   4.602   4.938   6.899
 48 A'   18 A"   49 A'   19 A"   50 A'   51 A'   52 A'   20 A"                 
  6.934   6.960   7.602  14.706  14.815  14.927  36.823  68.743
 53 A'   54 A'   55 A'   21 A"   56 A'   57 A'   58 A'   59 A'                 
166.193
 60 A'                                                                         

 Beta MOs, Restricted
 -- Occupied --                  
-80.058 -26.316 -15.585  -7.595  -5.488  -5.486  -5.486  -1.622
  1 A'    2 A'    3 A'    4 A'    5 A'    1 A"    6 A'    7 A'                 
 -1.183  -0.831  -0.711  -0.689  -0.662  -0.559  -0.446  -0.432
  8 A'    9 A'   10 A'    2 A"   11 A'   12 A'    3 A"   13 A'                 
 -- Virtual --                   
  0.030   0.044   0.069   0.077   0.086   0.100   0.154   0.203
  4 A"   14 A'   15 A'   16 A'    5 A"   17 A'   18 A'   19 A'                 
  0.231   0.235   0.255   0.270   0.304   0.334   0.367   0.387
  6 A"   20 A'   21 A'   22 A'   23 A'    7 A"   24 A'    8 A"                 
  0.415   0.430   0.496   0.557   0.671   0.787   0.890   0.892
 25 A'   26 A'   27 A'   28 A'   29 A'   30 A'    9 A"   10 A"                 
  0.931   0.958   1.045   1.096   1.135   1.316   1.365   1.531
 31 A'   32 A'   11 A"   33 A'   34 A'   35 A'   36 A'   12 A"                 
  1.599   1.623   1.625   1.709   1.779   1.860   1.940   2.172
 13 A"   37 A'   38 A'   39 A'   14 A"   40 A'   41 A'   42 A'                 
  2.281   2.448   2.651   2.660   2.872   3.004   3.348   4.194
 43 A'   15 A"   44 A'   16 A"   45 A'   46 A'   47 A'   17 A"                 
  4.199   4.233   4.258   4.274   4.428   4.602   4.938   6.899
 48 A'   18 A"   49 A'   19 A"   50 A'   51 A'   52 A'   20 A"                 
  6.934   6.960   7.602  14.706  14.815  14.927  36.823  68.743
 53 A'   54 A'   55 A'   21 A"   56 A'   57 A'   58 A'   59 A'                 
166.193
 60 A'                                                                         

 Occupation and symmetry of molecular orbitals

 Point group: Cs (2 irreducible representations).

                           A'   A"    All 
 ------------------------------------------
 All molecular orbitals:
  - Alpha                  60   21    81  
  - Beta                   60   21    81  
 ------------------------------------------
 Alpha orbitals:
  - Frozen occupied        6    1     7   
  - Active occupied        7    2     9   
  - Active virtual         47   18    65  
  - Frozen virtual         0    0     0   
 ------------------------------------------
 Beta orbitals:
  - Frozen occupied        6    1     7   
  - Active occupied        7    2     9   
  - Active virtual         47   18    65  
  - Frozen virtual         0    0     0   
 ------------------------------------------

 Import integrals:   CPU 0.00 s  wall 0.00 s

 Import integrals:   CPU 4.04 s  wall 1.12 s

 MP2 amplitudes:   CPU 0.11 s  wall 0.10 s

Running a double precision version
           CCSD T amplitudes will be solved using DIIS.

           Start     Size      MaxIter   EConv     TConv     
           3         7         100       1.00e-07  1.00e-05  
 ------------------------------------------------------------------------------
           Energy (a.u.)   Ediff      Tdiff       Comment
 ------------------------------------------------------------------------------
          -495.75930796                           
     1    -495.74993295   9.38e-03   6.33e-01     
     2    -495.76809871   1.82e-02   9.13e-02     
     3    -495.76718944   9.09e-04   4.10e-02     
     4    -495.76916840   1.98e-03   1.43e-02     Switched to DIIS steps.
     5    -495.76987294   7.05e-04   1.03e-02     
     6    -495.76992778   5.48e-05   2.10e-03     
     7    -495.76992650   1.28e-06   1.06e-03     
     8    -495.76992878   2.28e-06   2.64e-04     
     9    -495.76993005   1.27e-06   1.54e-04     
    10    -495.76993024   1.88e-07   4.13e-05     
    11    -495.76993035   1.14e-07   1.62e-05     
    12    -495.76993041   6.33e-08   8.84e-06     
 ------------------------------------------------------------------------------
          -495.76993041                           CCSD T converged.

End of double precision
 SCF energy                 = -495.25507775
 MP2 energy                 = -495.75930796
 CCSD correlation energy     =   -0.51485266
 CCSD total energy           = -495.76993041

 CCSD  T1^2 = 0.0114  T2^2 = 0.1773  Leading amplitudes:

 Amplitude    Orbitals with energies
 -0.0274       2 (A") A                  ->    4 (A") A                   
              -0.6885                          0.0302                     
 -0.0274       2 (A") B                  ->    4 (A") B                   
              -0.6885                          0.0302                     
 -0.0206       13 (A') A                 ->    18 (A') A                  
              -0.4317                          0.1543                     
 -0.0206       13 (A') B                 ->    18 (A') B                  
              -0.4317                          0.1543                     

 Amplitude    Orbitals with energies
 -0.0953       3 (A") A      3 (A") B    ->    4 (A") A      4 (A") B     
              -0.4462       -0.4462            0.0302        0.0302       
  0.0953       3 (A") A      3 (A") B    ->    4 (A") B      4 (A") A     
              -0.4462       -0.4462            0.0302        0.0302       
  0.0953       3 (A") B      3 (A") A    ->    4 (A") A      4 (A") B     
              -0.4462       -0.4462            0.0302        0.0302       
 -0.0953       3 (A") B      3 (A") A    ->    4 (A") B      4 (A") A     
              -0.4462       -0.4462            0.0302        0.0302       

 Computing CCSD intemediates for later calculations in double precision
 Finished.

Running a double precision version
           CCSD Lambda amplitudes will be solved using DIIS.
           Start     Size      MaxIter   EConv     LConv     
           3         7         100       1.00e-07  1.00e-05  
 ------------------------------------------------------------------------------
            Enorm      Ldiff       Comment
 ------------------------------------------------------------------------------
     1     4.55e-02   2.82e-02     
     2     1.54e-02   7.74e-03     
     3     5.94e-03   1.04e-03     
     4     3.40e-03   1.33e-03     Switched to DIIS steps.
     5     8.87e-04   6.72e-04     
     6     4.25e-04   1.19e-04     
     7     1.32e-04   3.97e-05     
     8     6.13e-05   4.20e-06     
     9     2.28e-05   1.12e-06     
    10     8.99e-06   3.81e-07     
    11     3.52e-06   3.97e-08     
    12     1.22e-06   4.39e-08     
    13     5.36e-07   3.61e-08     
    14     2.05e-07   4.82e-08     
    15     9.31e-08   2.36e-08     
 ------------------------------------------------------------------------------
                                   CCSD Lambda converged.

 Computing density matrices in double precision...
           Orbital response amplitudes will be solved using DIIS.
           Start     Size      MaxIter   EConv     LConv     
           3         7         100       1.00e-06  1.00e-06  
 ------------------------------------------------------------------------------
            Enorm      Ldiff       Comment
 ------------------------------------------------------------------------------
     1     7.33e-02   2.77e-04     
     2     4.09e-02   2.15e-02     
     3     3.29e-02   1.58e-02     
     4     5.23e-03   1.19e-02     Switched to DIIS steps.
     5     1.12e-03   8.58e-04     
     6     4.34e-04   1.87e-04     
     7     4.99e-04   2.58e-05     
     8     3.59e-05   7.02e-05     
     9     9.69e-06   2.90e-06     
    10     1.63e-06   1.32e-06     
    11     5.20e-07   6.92e-08     
 ------------------------------------------------------------------------------
                                   Orbital response converged.

 Computing density matrices... Done.
 CCSD calculation:   CPU 41.24 s  wall 12.07 s

 Transferring MO TPDM to AO TPDM
 Transferring g2_o1o1o1o1
 Transferring g2_o1o1o1v1
 Transferring g2_o1o1v1v1
 Transferring g2_o1v1o1v1
 Transferring g2_o1v1v1v1
 Transferring g2_v1v1v1v1
 Adding separable TPDM
 Computing TPDM gradient
 --------------------------------------------------------
 2e gradient
  Atom          X               Y               Z
 --------------------------------------------------------
    1         -0.223857       17.997002       -0.000000  
    2         11.087254      -11.501401        0.000000  
    3          4.083826        0.754060        0.000000  
    4        -14.947224       -7.249661        0.000000  
 --------------------------------------------------------
 --------------------------------------------------------
 Final gradient
  Atom          X               Y               Z
 --------------------------------------------------------
    1         -0.223857       17.997002       -0.000000  
    2         11.087254      -11.501401        0.000000  
    3          4.083826        0.754060        0.000000  
    4        -14.947224       -7.249661        0.000000  
 --------------------------------------------------------
 Analytic gradient from two-electron contribution:   CPU 37.30 s  wall 10.99 s

 Total ccman2 time:   CPU 87.50 s  wall 25.81 s


 --------------------------------------------------------------
             Orbital Energies (a.u.) and Symmetries
 --------------------------------------------------------------

 Alpha MOs, Restricted
 -- Occupied --                  
-80.058 -26.316 -15.585  -7.595  -5.488  -5.486  -5.486  -1.622
  1 A'    2 A'    3 A'    4 A'    5 A'    6 A'    1 A"    7 A'                 
 -1.183  -0.831  -0.711  -0.662  -0.559  -0.432  -0.689  -0.446
  8 A'    9 A'   10 A'   11 A'   12 A'   13 A'    2 A"    3 A"                 
 -- Virtual --                   
  0.044   0.069   0.077   0.100   0.154   0.203   0.235   0.255
 14 A'   15 A'   16 A'   17 A'   18 A'   19 A'   20 A'   21 A'                 
  0.270   0.304   0.367   0.415   0.430   0.496   0.557   0.671
 22 A'   23 A'   24 A'   25 A'   26 A'   27 A'   28 A'   29 A'                 
  0.787   0.931   0.958   1.096   1.135   1.316   1.365   1.623
 30 A'   31 A'   32 A'   33 A'   34 A'   35 A'   36 A'   37 A'                 
  1.625   1.709   1.860   1.940   2.172   2.281   2.651   2.872
 38 A'   39 A'   40 A'   41 A'   42 A'   43 A'   44 A'   45 A'                 
  3.004   3.348   4.199   4.258   4.428   4.602   4.938   6.934
 46 A'   47 A'   48 A'   49 A'   50 A'   51 A'   52 A'   53 A'                 
  6.960   7.602  14.815  14.927  36.823  68.743 166.193   0.030
 54 A'   55 A'   56 A'   57 A'   58 A'   59 A'   60 A'    4 A"                 
  0.086   0.231   0.334   0.387   0.890   0.892   1.045   1.531
  5 A"    6 A"    7 A"    8 A"    9 A"   10 A"   11 A"   12 A"                 
  1.599   1.779   2.448   2.660   4.194   4.233   4.274   6.899
 13 A"   14 A"   15 A"   16 A"   17 A"   18 A"   19 A"   20 A"                 
 14.706
 21 A"                                                                         

 Beta MOs, Restricted
 -- Occupied --                  
-80.058 -26.316 -15.585  -7.595  -5.488  -5.486  -5.486  -1.622
  1 A'    2 A'    3 A'    4 A'    5 A'    6 A'    1 A"    7 A'                 
 -1.183  -0.831  -0.711  -0.662  -0.559  -0.432  -0.689  -0.446
  8 A'    9 A'   10 A'   11 A'   12 A'   13 A'    2 A"    3 A"                 
 -- Virtual --                   
  0.044   0.069   0.077   0.100   0.154   0.203   0.235   0.255
 14 A'   15 A'   16 A'   17 A'   18 A'   19 A'   20 A'   21 A'                 
  0.270   0.304   0.367   0.415   0.430   0.496   0.557   0.671
 22 A'   23 A'   24 A'   25 A'   26 A'   27 A'   28 A'   29 A'                 
  0.787   0.931   0.958   1.096   1.135   1.316   1.365   1.623
 30 A'   31 A'   32 A'   33 A'   34 A'   35 A'   36 A'   37 A'                 
  1.625   1.709   1.860   1.940   2.172   2.281   2.651   2.872
 38 A'   39 A'   40 A'   41 A'   42 A'   43 A'   44 A'   45 A'                 
  3.004   3.348   4.199   4.258   4.428   4.602   4.938   6.934
 46 A'   47 A'   48 A'   49 A'   50 A'   51 A'   52 A'   53 A'                 
  6.960   7.602  14.815  14.927  36.823  68.743 166.193   0.030
 54 A'   55 A'   56 A'   57 A'   58 A'   59 A'   60 A'    4 A"                 
  0.086   0.231   0.334   0.387   0.890   0.892   1.045   1.531
  5 A"    6 A"    7 A"    8 A"    9 A"   10 A"   11 A"   12 A"                 
  1.599   1.779   2.448   2.660   4.194   4.233   4.274   6.899
 13 A"   14 A"   15 A"   16 A"   17 A"   18 A"   19 A"   20 A"                 
 14.706
 21 A"                                                                         
 --------------------------------------------------------------

          Ground-State Mulliken Net Atomic Charges

     Atom                 Charge (a.u.)
  ----------------------------------------
      1 P                     0.419896
      2 N                    -0.490017
      3 H                     0.251886
      4 F                    -0.181764
  ----------------------------------------
  Sum of atomic charges =     0.000000

 -----------------------------------------------------------------
                    Cartesian Multipole Moments
 -----------------------------------------------------------------
    Charge (ESU x 10^10)
                 0.0000
    Dipole Moment (Debye)
         X      -1.6006      Y      -2.5038      Z      -0.0000
       Tot       2.9717
    Quadrupole Moments (Debye-Ang)
        XX     -22.5530     XY       1.2610     YY     -26.5580
        XZ      -0.0000     YZ      -0.0000     ZZ     -23.0938
    Octopole Moments (Debye-Ang^2)
       XXX      -4.8288    XXY      -3.0035    XYY       4.8328
       YYY       0.4332    XXZ      -0.0000    XYZ      -0.0000
       YYZ       0.0000    XZZ       3.6386    YZZ       0.0847
       ZZZ       0.0000
    Hexadecapole Moments (Debye-Ang^3)
      XXXX    -119.4652   XXXY       5.4318   XXYY     -37.3443
      XYYY       8.6375   YYYY     -72.0681   XXXZ      -0.0000
      XXYZ       0.0000   XYYZ      -0.0000   YYYZ      -0.0000
      XXZZ     -28.7808   XYZZ       2.0532   YYZZ     -15.9369
      XZZZ      -0.0000   YZZZ      -0.0000   ZZZZ     -26.6937
 -----------------------------------------------------------------
 DrvMan completing analytic gradient of the correlated energy
 Correlated dipole moment
            1
    1  -0.6297130
    2  -0.9850865
    3  -0.0000000
 Energy read as -495.769930413
 Full Analytical Gradient: (in a.u., or Hartree/Bohr)
             1             2             3             4
    1    0.00025808   -0.00007252   -0.00005581   -0.00012975
    2    0.00004540    0.00005811    0.00000697   -0.00011048
    3    0.00000000    0.00000000   -0.00000000   -0.00000000
 Gradient time:  CPU 0.69 s  wall 0.66 s
 Geometry Optimization Parameters
   NAtoms,    NIC,     NZ,  NCons,   NDum,   NFix, NCnnct, MaxDiis
        4      14       4       0       0       0       0       0

 Cartesian Hessian Update
 Hessian Updated using BFGS Update


** GEOMETRY OPTIMIZATION IN DELOCALIZED INTERNAL COORDINATES **
   Searching for a Minimum

   Optimization Cycle:   5

                       Coordinates (Angstroms)
     ATOM                X               Y               Z
      1  P        -0.0772333785   -0.4953811834    0.0000000000
      2  N        -1.1972701356    0.5743423401    0.0000000000
      3  H        -2.1353480014    0.1779408096    0.0000000000
      4  F         1.2728245785    0.3787701948    0.0000000000
   Point Group: cs    Number of degrees of freedom:     5


   Energy is   -495.769930413

 Hessian Updated using BFGS Update

  5 Hessian modes will be used to form the next step
  Hessian Eigenvalues:
     0.056487    0.302172    0.343842    0.465410    0.661237

 Minimum Search - Taking Simple RFO Step
 Searching for Lamda that Minimizes Along All modes
 Value Taken    Lamda =   0.00000000
 Step Taken.  Stepsize is  0.000759

                             Maximum     Tolerance    Cnvgd?
         Gradient           0.000158      0.000300     YES
         Displacement       0.000569      0.001200     YES
         Energy change     -0.000005      0.000001      NO


                       Distance Matrix (Angstroms)
             P (  1)   N (  2)   H (  3)
   N (  2)  1.548803
   H (  3)  2.165456  1.018393
   F (  4)  1.608352  2.477825  3.414084

 Final energy is   -495.76993041306247     


 ******************************
 **  OPTIMIZATION CONVERGED  **
 ******************************

                       Coordinates (Angstroms)
     ATOM                X               Y               Z
      1  P        -0.0772333785   -0.4953811834    0.0000000000
      2  N        -1.1972701356    0.5743423401    0.0000000000
      3  H        -2.1353480014    0.1779408096    0.0000000000
      4  F         1.2728245785    0.3787701948    0.0000000000

Z-matrix Print:
$molecule
0 1
P 
N  1 1.548803
H  2 1.018393 1 113.408875
F  1 1.608352 2 103.393507 3 -180.000000 0
$end


 --------------------------------------------------------------
             Orbital Energies (a.u.) and Symmetries
 --------------------------------------------------------------

 Alpha MOs, Restricted
 -- Occupied --                  
-80.058 -26.316 -15.585  -7.595  -5.488  -5.486  -5.486  -1.622
  1 A'    2 A'    3 A'    4 A'    5 A'    6 A'    1 A"    7 A'                 
 -1.183  -0.831  -0.711  -0.662  -0.559  -0.432  -0.689  -0.446
  8 A'    9 A'   10 A'   11 A'   12 A'   13 A'    2 A"    3 A"                 
 -- Virtual --                   
  0.044   0.069   0.077   0.100   0.154   0.203   0.235   0.255
 14 A'   15 A'   16 A'   17 A'   18 A'   19 A'   20 A'   21 A'                 
  0.270   0.304   0.367   0.415   0.430   0.496   0.557   0.671
 22 A'   23 A'   24 A'   25 A'   26 A'   27 A'   28 A'   29 A'                 
  0.787   0.931   0.958   1.096   1.135   1.316   1.365   1.623
 30 A'   31 A'   32 A'   33 A'   34 A'   35 A'   36 A'   37 A'                 
  1.625   1.709   1.860   1.940   2.172   2.281   2.651   2.872
 38 A'   39 A'   40 A'   41 A'   42 A'   43 A'   44 A'   45 A'                 
  3.004   3.348   4.199   4.258   4.428   4.602   4.938   6.934
 46 A'   47 A'   48 A'   49 A'   50 A'   51 A'   52 A'   53 A'                 
  6.960   7.602  14.815  14.927  36.823  68.743 166.193   0.030
 54 A'   55 A'   56 A'   57 A'   58 A'   59 A'   60 A'    4 A"                 
  0.086   0.231   0.334   0.387   0.890   0.892   1.045   1.531
  5 A"    6 A"    7 A"    8 A"    9 A"   10 A"   11 A"   12 A"                 
  1.599   1.779   2.448   2.660   4.194   4.233   4.274   6.899
 13 A"   14 A"   15 A"   16 A"   17 A"   18 A"   19 A"   20 A"                 
 14.706
 21 A"                                                                         

 Beta MOs, Restricted
 -- Occupied --                  
-80.058 -26.316 -15.585  -7.595  -5.488  -5.486  -5.486  -1.622
  1 A'    2 A'    3 A'    4 A'    5 A'    6 A'    1 A"    7 A'                 
 -1.183  -0.831  -0.711  -0.662  -0.559  -0.432  -0.689  -0.446
  8 A'    9 A'   10 A'   11 A'   12 A'   13 A'    2 A"    3 A"                 
 -- Virtual --                   
  0.044   0.069   0.077   0.100   0.154   0.203   0.235   0.255
 14 A'   15 A'   16 A'   17 A'   18 A'   19 A'   20 A'   21 A'                 
  0.270   0.304   0.367   0.415   0.430   0.496   0.557   0.671
 22 A'   23 A'   24 A'   25 A'   26 A'   27 A'   28 A'   29 A'                 
  0.787   0.931   0.958   1.096   1.135   1.316   1.365   1.623
 30 A'   31 A'   32 A'   33 A'   34 A'   35 A'   36 A'   37 A'                 
  1.625   1.709   1.860   1.940   2.172   2.281   2.651   2.872
 38 A'   39 A'   40 A'   41 A'   42 A'   43 A'   44 A'   45 A'                 
  3.004   3.348   4.199   4.258   4.428   4.602   4.938   6.934
 46 A'   47 A'   48 A'   49 A'   50 A'   51 A'   52 A'   53 A'                 
  6.960   7.602  14.815  14.927  36.823  68.743 166.193   0.030
 54 A'   55 A'   56 A'   57 A'   58 A'   59 A'   60 A'    4 A"                 
  0.086   0.231   0.334   0.387   0.890   0.892   1.045   1.531
  5 A"    6 A"    7 A"    8 A"    9 A"   10 A"   11 A"   12 A"                 
  1.599   1.779   2.448   2.660   4.194   4.233   4.274   6.899
 13 A"   14 A"   15 A"   16 A"   17 A"   18 A"   19 A"   20 A"                 
 14.706
 21 A"                                                                         
 --------------------------------------------------------------

          Ground-State Mulliken Net Atomic Charges

     Atom                 Charge (a.u.)
  ----------------------------------------
      1 P                     0.419896
      2 N                    -0.490017
      3 H                     0.251886
      4 F                    -0.181764
  ----------------------------------------
  Sum of atomic charges =     0.000000

 -----------------------------------------------------------------
                    Cartesian Multipole Moments
 -----------------------------------------------------------------
    Charge (ESU x 10^10)
                 0.0000
    Dipole Moment (Debye)
         X      -1.6006      Y      -2.5038      Z      -0.0000
       Tot       2.9717
    Quadrupole Moments (Debye-Ang)
        XX     -22.5530     XY       1.2610     YY     -26.5580
        XZ      -0.0000     YZ      -0.0000     ZZ     -23.0938
    Octopole Moments (Debye-Ang^2)
       XXX      -4.8288    XXY      -3.0035    XYY       4.8328
       YYY       0.4332    XXZ      -0.0000    XYZ      -0.0000
       YYZ       0.0000    XZZ       3.6386    YZZ       0.0847
       ZZZ       0.0000
    Hexadecapole Moments (Debye-Ang^3)
      XXXX    -119.4652   XXXY       5.4318   XXYY     -37.3443
      XYYY       8.6375   YYYY     -72.0681   XXXZ      -0.0000
      XXYZ       0.0000   XYYZ      -0.0000   YYYZ      -0.0000
      XXZZ     -28.7808   XYZZ       2.0532   YYZZ     -15.9369
      XZZZ      -0.0000   YZZZ      -0.0000   ZZZZ     -26.6937
 -----------------------------------------------------------------
Archival summary:
1\1\garfield\OPT\ProcedureUnspecified\BasisUnspecified\1111\taweetha\ThuNov2904:15:422018ThuNov2904:15:422018\0\\#,OPT,ProcedureUnspecified,BasisUnspecified,\\0,1\P\N,1,1.5488\H,2,1.01839,1,113.409\F,1,1.60835,2,103.394,3,-180,0\\HF=-495.255078\\@

 Total job time:  170.99s(wall), 483.47s(cpu) 
 Thu Nov 29 04:15:42 2018

        *************************************************************
        *                                                           *
        *  Thank you very much for using Q-Chem.  Have a nice day.  *
        *                                                           *
        *************************************************************
