# Supplementary material for: Geometric and energetic data from ab initio calculations of haloethene, haloimine, halomethylenephosphine, haloiminophosphine, halodiazene, halodiphosphene and halocyclopropane
Source: Data Brief. 2019 Nov 2;27:104738. doi: 10.1016/j.dib.2019.104738 (PMC6861602; doi:10.1016/j.dib.2019.104738)
Supplement: Multimedia component 8 [file mmc8.zip]

Archive with 315 entries (305 files):
- PP/
- PP/B3LYP/
- PP/B3LYP/0_CONV.txt
- PP/B3LYP/0_file_list.txt
- PP/B3LYP/0_IMAG.txt
- PP/B3LYP/1_final_energy.csv
- PP/B3LYP/3_zero_point.csv
- PP/B3LYP/4_enthalpy.csv
- PP/B3LYP/5_entropy.csv
- PP/B3LYP/BrEPPBrE.out
- PP/B3LYP/BrEPPEBr.out
- PP/B3LYP/BrEPPEI.out
- PP/B3LYP/BrEPPIE.out
- PP/B3LYP/ClEPPBrE.out
- PP/B3LYP/ClEPPClE.out
- PP/B3LYP/ClEPPEBr.out
- PP/B3LYP/ClEPPECl.out
- PP/B3LYP/ClEPPEI.out
- PP/B3LYP/ClEPPIE.out
- PP/B3LYP/FEPPBrE.out
- PP/B3LYP/FEPPClE.out
- PP/B3LYP/FEPPEBr.out
- PP/B3LYP/FEPPECl.out
- PP/B3LYP/FEPPEF.out
- PP/B3LYP/FEPPEI.out
- PP/B3LYP/FEPPFE.out
- PP/B3LYP/FEPPIE.out
- PP/B3LYP/HEPPBrE.out
- PP/B3LYP/HEPPClE.out
- PP/B3LYP/HEPPEBr.out
- PP/B3LYP/HEPPECl.out
- PP/B3LYP/HEPPEF.out
- PP/B3LYP/HEPPEH.out
- PP/B3LYP/HEPPEI.out
- PP/B3LYP/HEPPFE.out
- PP/B3LYP/HEPPHE.out
- PP/B3LYP/HEPPIE.out
- PP/B3LYP/IEPPEI.out
- PP/B3LYP/IEPPIE.out
- PP/B3LYP/XYZ/
- PP/B3LYP/XYZ/0_file_list.txt
- PP/B3LYP/XYZ/BrEPPBrE.xyz
- PP/B3LYP/XYZ/BrEPPEBr.xyz
- PP/B3LYP/XYZ/BrEPPEI.xyz
- PP/B3LYP/XYZ/BrEPPIE.xyz
- PP/B3LYP/XYZ/ClEPPBrE.xyz
- PP/B3LYP/XYZ/ClEPPClE.xyz
- PP/B3LYP/XYZ/ClEPPEBr.xyz
- PP/B3LYP/XYZ/ClEPPECl.xyz
- PP/B3LYP/XYZ/ClEPPEI.xyz
- PP/B3LYP/XYZ/ClEPPIE.xyz
- PP/B3LYP/XYZ/FEPPBrE.xyz
- PP/B3LYP/XYZ/FEPPClE.xyz
- PP/B3LYP/XYZ/FEPPEBr.xyz
- PP/B3LYP/XYZ/FEPPECl.xyz
- PP/B3LYP/XYZ/FEPPEF.xyz
- PP/B3LYP/XYZ/FEPPEI.xyz
- PP/B3LYP/XYZ/FEPPFE.xyz
- PP/B3LYP/XYZ/FEPPIE.xyz
- PP/B3LYP/XYZ/HEPPBrE.xyz
- PP/B3LYP/XYZ/HEPPClE.xyz
- PP/B3LYP/XYZ/HEPPEBr.xyz
- PP/B3LYP/XYZ/HEPPECl.xyz
- PP/B3LYP/XYZ/HEPPEF.xyz
- PP/B3LYP/XYZ/HEPPEH.xyz
- PP/B3LYP/XYZ/HEPPEI.xyz
- PP/B3LYP/XYZ/HEPPFE.xyz
- PP/B3LYP/XYZ/HEPPHE.xyz
- PP/B3LYP/XYZ/HEPPIE.xyz
- PP/B3LYP/XYZ/IEPPEI.xyz
- PP/B3LYP/XYZ/IEPPIE.xyz
- PP/CCSD/
- PP/CCSD/0_CONV.txt
- PP/CCSD/0_file_list.txt
- PP/CCSD/1_final_energy.csv
- PP/CCSD/3_zero_point.csv
- PP/CCSD/4_enthalpy.csv
- PP/CCSD/5_entropy.csv
- PP/CCSD/BrEPPBrE.out
- PP/CCSD/BrEPPEBr.out
- PP/CCSD/BrEPPEI.out
- PP/CCSD/BrEPPIE.out
- PP/CCSD/ClEPPBrE.out
- PP/CCSD/ClEPPClE.out
- PP/CCSD/ClEPPEBr.out
- PP/CCSD/ClEPPECl.out
- PP/CCSD/ClEPPEI.out
- PP/CCSD/ClEPPIE.out
- PP/CCSD/FEPPBrE.out
- PP/CCSD/FEPPClE.out
- PP/CCSD/FEPPEBr.out
- PP/CCSD/FEPPECl.out
- PP/CCSD/FEPPEF.out
- PP/CCSD/FEPPEI.out
- PP/CCSD/FEPPFE.out
- PP/CCSD/FEPPIE.out
- PP/CCSD/freq/
- PP/CCSD/freq/0_file_list.txt
- PP/CCSD/freq/0_IMAG.txt
- PP/CCSD/freq/BrEPPBrE.out
- PP/CCSD/freq/BrEPPEBr.out
- PP/CCSD/freq/BrEPPEI.out
- PP/CCSD/freq/BrEPPIE.out
- PP/CCSD/freq/ClEPPBrE.out
- PP/CCSD/freq/ClEPPClE.out
- PP/CCSD/freq/ClEPPEBr.out
- PP/CCSD/freq/ClEPPECl.out
- PP/CCSD/freq/ClEPPEI.out
- PP/CCSD/freq/ClEPPIE.out
- PP/CCSD/freq/FEPPBrE.out
- PP/CCSD/freq/FEPPClE.out
- PP/CCSD/freq/FEPPEBr.out
- PP/CCSD/freq/FEPPECl.out
- PP/CCSD/freq/FEPPEF.out
- PP/CCSD/freq/FEPPEI.out
- PP/CCSD/freq/FEPPFE.out
- PP/CCSD/freq/FEPPIE.out
- PP/CCSD/freq/HEPPBrE.out
- PP/CCSD/freq/HEPPClE.out
- PP/CCSD/freq/HEPPEBr.out
- PP/CCSD/freq/HEPPECl.out
- PP/CCSD/freq/HEPPEF.out
- PP/CCSD/freq/HEPPEH.out
- PP/CCSD/freq/HEPPEI.out
- PP/CCSD/freq/HEPPFE.out
- PP/CCSD/freq/HEPPHE.out
- PP/CCSD/freq/HEPPIE.out
- PP/CCSD/freq/IEPPEI.out
- PP/CCSD/freq/IEPPIE.out
- PP/CCSD/HEPPBrE.out
- PP/CCSD/HEPPClE.out
- PP/CCSD/HEPPEBr.out
- PP/CCSD/HEPPECl.out
- PP/CCSD/HEPPEF.out
- PP/CCSD/HEPPEH.out
- PP/CCSD/HEPPEI.out
- PP/CCSD/HEPPFE.out
- PP/CCSD/HEPPHE.out
- PP/CCSD/HEPPIE.out
- PP/CCSD/IEPPEI.out
- PP/CCSD/IEPPIE.out
- PP/CCSD/XYZ/
- PP/CCSD/XYZ/0_file_list.txt
- PP/CCSD/XYZ/BrEPPBrE.xyz
- PP/CCSD/XYZ/BrEPPEBr.xyz
- PP/CCSD/XYZ/BrEPPEI.xyz
- PP/CCSD/XYZ/BrEPPIE.xyz
- PP/CCSD/XYZ/ClEPPBrE.xyz
- PP/CCSD/XYZ/ClEPPClE.xyz
- PP/CCSD/XYZ/ClEPPEBr.xyz
- PP/CCSD/XYZ/ClEPPECl.xyz
- PP/CCSD/XYZ/ClEPPEI.xyz
- PP/CCSD/XYZ/ClEPPIE.xyz
- PP/CCSD/XYZ/FEPPBrE.xyz
- PP/CCSD/XYZ/FEPPClE.xyz
- PP/CCSD/XYZ/FEPPEBr.xyz
- PP/CCSD/XYZ/FEPPECl.xyz
- PP/CCSD/XYZ/FEPPEF.xyz
- PP/CCSD/XYZ/FEPPEI.xyz
- PP/CCSD/XYZ/FEPPFE.xyz
- PP/CCSD/XYZ/FEPPIE.xyz
- PP/CCSD/XYZ/HEPPBrE.xyz
- PP/CCSD/XYZ/HEPPClE.xyz
- PP/CCSD/XYZ/HEPPEBr.xyz
- PP/CCSD/XYZ/HEPPECl.xyz
- PP/CCSD/XYZ/HEPPEF.xyz
- PP/CCSD/XYZ/HEPPEH.xyz
- PP/CCSD/XYZ/HEPPEI.xyz
- PP/CCSD/XYZ/HEPPFE.xyz
- PP/CCSD/XYZ/HEPPHE.xyz
- PP/CCSD/XYZ/HEPPIE.xyz
- PP/CCSD/XYZ/IEPPEI.xyz
- PP/CCSD/XYZ/IEPPIE.xyz
- PP/HF/
- PP/HF/0_CONV.txt
- PP/HF/0_file_list.txt
- PP/HF/0_IMAG.txt
- PP/HF/1_final_energy.csv
- PP/HF/3_zero_point.csv
- PP/HF/4_enthalpy.csv
- PP/HF/5_entropy.csv
- PP/HF/BrEPPBrE.out
- PP/HF/BrEPPEBr.out
- PP/HF/BrEPPEI.out
- PP/HF/BrEPPIE.out
- PP/HF/ClEPPBrE.out
- PP/HF/ClEPPClE.out
- PP/HF/ClEPPEBr.out
- PP/HF/ClEPPECl.out
- PP/HF/ClEPPEI.out
- PP/HF/ClEPPIE.out
- PP/HF/FEPPBrE.out
- PP/HF/FEPPClE.out
- PP/HF/FEPPEBr.out
- PP/HF/FEPPECl.out
- PP/HF/FEPPEF.out
- PP/HF/FEPPEI.out
- PP/HF/FEPPFE.out
- PP/HF/FEPPIE.out
- PP/HF/HEPPBrE.out
- PP/HF/HEPPClE.out
- PP/HF/HEPPEBr.out
- PP/HF/HEPPECl.out
- PP/HF/HEPPEF.out
- PP/HF/HEPPEH.out
- PP/HF/HEPPEI.out
- PP/HF/HEPPFE.out
- PP/HF/HEPPHE.out
- PP/HF/HEPPIE.out
- PP/HF/IEPPEI.out
- PP/HF/IEPPIE.out
- PP/HF/XYZ/
- PP/HF/XYZ/0_file_list.txt
- PP/HF/XYZ/BrEPPBrE.xyz
- PP/HF/XYZ/BrEPPEBr.xyz
- PP/HF/XYZ/BrEPPEI.xyz
- PP/HF/XYZ/BrEPPIE.xyz
- PP/HF/XYZ/ClEPPBrE.xyz
- PP/HF/XYZ/ClEPPClE.xyz
- PP/HF/XYZ/ClEPPEBr.xyz
- PP/HF/XYZ/ClEPPECl.xyz
- PP/HF/XYZ/ClEPPEI.xyz
- PP/HF/XYZ/ClEPPIE.xyz
- PP/HF/XYZ/FEPPBrE.xyz
- PP/HF/XYZ/FEPPClE.xyz
- PP/HF/XYZ/FEPPEBr.xyz
- PP/HF/XYZ/FEPPECl.xyz
- PP/HF/XYZ/FEPPEF.xyz
- PP/HF/XYZ/FEPPEI.xyz
- PP/HF/XYZ/FEPPFE.xyz
- PP/HF/XYZ/FEPPIE.xyz
- PP/HF/XYZ/HEPPBrE.xyz
- PP/HF/XYZ/HEPPClE.xyz
- PP/HF/XYZ/HEPPEBr.xyz
- PP/HF/XYZ/HEPPECl.xyz
- PP/HF/XYZ/HEPPEF.xyz
- PP/HF/XYZ/HEPPEH.xyz
- PP/HF/XYZ/HEPPEI.xyz
- PP/HF/XYZ/HEPPFE.xyz
- PP/HF/XYZ/HEPPHE.xyz
- PP/HF/XYZ/HEPPIE.xyz
- PP/HF/XYZ/IEPPEI.xyz
- PP/HF/XYZ/IEPPIE.xyz
- PP/MP2/
- PP/MP2/0_CONV.txt
- PP/MP2/0_file_list.txt
- PP/MP2/0_IMAG.txt
- PP/MP2/1_final_energy.csv
- PP/MP2/3_zero_point.csv
- PP/MP2/4_enthalpy.csv
- PP/MP2/5_entropy.csv
- PP/MP2/BrEPPBrE.out
- PP/MP2/BrEPPEBr.out
- PP/MP2/BrEPPEI.out
- PP/MP2/BrEPPIE.out
- PP/MP2/ClEPPBrE.out
- PP/MP2/ClEPPClE.out
- PP/MP2/ClEPPEBr.out
- PP/MP2/ClEPPECl.out
- PP/MP2/ClEPPEI.out
- PP/MP2/ClEPPIE.out
- PP/MP2/FEPPBrE.out
- PP/MP2/FEPPClE.out
- PP/MP2/FEPPEBr.out
- PP/MP2/FEPPECl.out
- PP/MP2/FEPPEF.out
- PP/MP2/FEPPEI.out
- PP/MP2/FEPPFE.out
- PP/MP2/FEPPIE.out
- PP/MP2/HEPPBrE.out
- PP/MP2/HEPPClE.out
- PP/MP2/HEPPEBr.out
- PP/MP2/HEPPECl.out
- PP/MP2/HEPPEF.out
- PP/MP2/HEPPEH.out
- PP/MP2/HEPPEI.out
- PP/MP2/HEPPFE.out
- PP/MP2/HEPPHE.out
- PP/MP2/HEPPIE.out
- PP/MP2/IEPPEI.out
- PP/MP2/IEPPIE.out
- PP/MP2/XYZ/
- PP/MP2/XYZ/0_file_list.txt
- PP/MP2/XYZ/BrEPPBrE.xyz
- PP/MP2/XYZ/BrEPPEBr.xyz
- PP/MP2/XYZ/BrEPPEI.xyz
- PP/MP2/XYZ/BrEPPIE.xyz
- PP/MP2/XYZ/ClEPPBrE.xyz
- PP/MP2/XYZ/ClEPPClE.xyz
- PP/MP2/XYZ/ClEPPEBr.xyz
- PP/MP2/XYZ/ClEPPECl.xyz
- PP/MP2/XYZ/ClEPPEI.xyz
- PP/MP2/XYZ/ClEPPIE.xyz
- PP/MP2/XYZ/FEPPBrE.xyz
- PP/MP2/XYZ/FEPPClE.xyz
- PP/MP2/XYZ/FEPPEBr.xyz
- PP/MP2/XYZ/FEPPECl.xyz
- PP/MP2/XYZ/FEPPEF.xyz
- PP/MP2/XYZ/FEPPEI.xyz
- PP/MP2/XYZ/FEPPFE.xyz
[truncated: 15 more entries]
