# Supplementary material for: Geometric and energetic data from ab initio calculations of haloethene, haloimine, halomethylenephosphine, haloiminophosphine, halodiazene, halodiphosphene and halocyclopropane
Source: Data Brief. 2019 Nov 2;27:104738. doi: 10.1016/j.dib.2019.104738 (PMC6861602; doi:10.1016/j.dib.2019.104738)
Supplement: Multimedia component 8 [file mmc8.zip › PP/B3LYP/0_CONV.txt]

BrEPPBrE.out: **  OPTIMIZATION CONVERGED  **
BrEPPEBr.out: **  OPTIMIZATION CONVERGED  **
BrEPPEI.out: **  OPTIMIZATION CONVERGED  **
BrEPPIE.out: **  OPTIMIZATION CONVERGED  **
ClEPPBrE.out: **  OPTIMIZATION CONVERGED  **
ClEPPClE.out: **  OPTIMIZATION CONVERGED  **
ClEPPEBr.out: **  OPTIMIZATION CONVERGED  **
ClEPPECl.out: **  OPTIMIZATION CONVERGED  **
ClEPPEI.out: **  OPTIMIZATION CONVERGED  **
ClEPPIE.out: **  OPTIMIZATION CONVERGED  **
FEPPBrE.out: **  OPTIMIZATION CONVERGED  **
FEPPClE.out: **  OPTIMIZATION CONVERGED  **
FEPPEBr.out: **  OPTIMIZATION CONVERGED  **
FEPPECl.out: **  OPTIMIZATION CONVERGED  **
FEPPEF.out: **  OPTIMIZATION CONVERGED  **
FEPPEI.out: **  OPTIMIZATION CONVERGED  **
FEPPFE.out: **  OPTIMIZATION CONVERGED  **
FEPPIE.out: **  OPTIMIZATION CONVERGED  **
HEPPBrE.out: **  OPTIMIZATION CONVERGED  **
HEPPClE.out: **  OPTIMIZATION CONVERGED  **
HEPPEBr.out: **  OPTIMIZATION CONVERGED  **
HEPPECl.out: **  OPTIMIZATION CONVERGED  **
HEPPEF.out: **  OPTIMIZATION CONVERGED  **
HEPPEH.out: **  OPTIMIZATION CONVERGED  **
HEPPEI.out: **  OPTIMIZATION CONVERGED  **
HEPPFE.out: **  OPTIMIZATION CONVERGED  **
HEPPHE.out: **  OPTIMIZATION CONVERGED  **
HEPPIE.out: **  OPTIMIZATION CONVERGED  **
IEPPEI.out: **  OPTIMIZATION CONVERGED  **
IEPPIE.out: **  OPTIMIZATION CONVERGED  **
