# Supplementary material for: Geometric and energetic data from ab initio calculations of haloethene, haloimine, halomethylenephosphine, haloiminophosphine, halodiazene, halodiphosphene and halocyclopropane
Source: Data Brief. 2019 Nov 2;27:104738. doi: 10.1016/j.dib.2019.104738 (PMC6861602; doi:10.1016/j.dib.2019.104738)
Supplement: Multimedia component 8 [file mmc8.zip › PP/B3LYP/0_file_list.txt]

BrEPPBrE.out
BrEPPEBr.out
BrEPPEI.out
BrEPPIE.out
ClEPPBrE.out
ClEPPClE.out
ClEPPEBr.out
ClEPPECl.out
ClEPPEI.out
ClEPPIE.out
FEPPBrE.out
FEPPClE.out
FEPPEBr.out
FEPPECl.out
FEPPEF.out
FEPPEI.out
FEPPFE.out
FEPPIE.out
HEPPBrE.out
HEPPClE.out
HEPPEBr.out
HEPPECl.out
HEPPEF.out
HEPPEH.out
HEPPEI.out
HEPPFE.out
HEPPHE.out
HEPPIE.out
IEPPEI.out
IEPPIE.out
