# Supplementary material for: Geometric and energetic data from ab initio calculations of haloethene, haloimine, halomethylenephosphine, haloiminophosphine, halodiazene, halodiphosphene and halocyclopropane
Source: Data Brief. 2019 Nov 2;27:104738. doi: 10.1016/j.dib.2019.104738 (PMC6861602; doi:10.1016/j.dib.2019.104738)
Supplement: Multimedia component 8 [file mmc8.zip › PP/B3LYP/0_IMAG.txt]

BrEPPBrE.out:   This Molecule has  0 Imaginary Frequencies
BrEPPEBr.out:   This Molecule has  0 Imaginary Frequencies
BrEPPEI.out:   This Molecule has  0 Imaginary Frequencies
BrEPPIE.out:   This Molecule has  0 Imaginary Frequencies
ClEPPBrE.out:   This Molecule has  0 Imaginary Frequencies
ClEPPClE.out:   This Molecule has  0 Imaginary Frequencies
ClEPPEBr.out:   This Molecule has  0 Imaginary Frequencies
ClEPPECl.out:   This Molecule has  0 Imaginary Frequencies
ClEPPEI.out:   This Molecule has  0 Imaginary Frequencies
ClEPPIE.out:   This Molecule has  0 Imaginary Frequencies
FEPPBrE.out:   This Molecule has  0 Imaginary Frequencies
FEPPClE.out:   This Molecule has  0 Imaginary Frequencies
FEPPEBr.out:   This Molecule has  0 Imaginary Frequencies
FEPPECl.out:   This Molecule has  0 Imaginary Frequencies
FEPPEF.out:   This Molecule has  0 Imaginary Frequencies
FEPPEI.out:   This Molecule has  0 Imaginary Frequencies
FEPPFE.out:   This Molecule has  0 Imaginary Frequencies
FEPPIE.out:   This Molecule has  0 Imaginary Frequencies
HEPPBrE.out:   This Molecule has  0 Imaginary Frequencies
HEPPClE.out:   This Molecule has  0 Imaginary Frequencies
HEPPEBr.out:   This Molecule has  0 Imaginary Frequencies
HEPPECl.out:   This Molecule has  0 Imaginary Frequencies
HEPPEF.out:   This Molecule has  0 Imaginary Frequencies
HEPPEH.out:   This Molecule has  0 Imaginary Frequencies
HEPPEI.out:   This Molecule has  0 Imaginary Frequencies
HEPPFE.out:   This Molecule has  0 Imaginary Frequencies
HEPPHE.out:   This Molecule has  0 Imaginary Frequencies
HEPPIE.out:   This Molecule has  0 Imaginary Frequencies
IEPPEI.out:   This Molecule has  0 Imaginary Frequencies
IEPPIE.out:   This Molecule has  0 Imaginary Frequencies
