# Supplementary material for: Geometric and energetic data from ab initio calculations of haloethene, haloimine, halomethylenephosphine, haloiminophosphine, halodiazene, halodiphosphene and halocyclopropane
Source: Data Brief. 2019 Nov 2;27:104738. doi: 10.1016/j.dib.2019.104738 (PMC6861602; doi:10.1016/j.dib.2019.104738)
Supplement: Multimedia component 8 [file mmc8.zip › PP/B3LYP/1_final_energy.csv]

BrEPPBrE.out	-5831.0722021091506
BrEPPEBr.out	-5831.0749491824135
BrEPPEI.out	-10176.452121427037
BrEPPIE.out	-10176.449462992628
ClEPPBrE.out	-3717.1487507588572
ClEPPClE.out	-1603.2246814787575
ClEPPEBr.out	-3717.1508033411233
ClEPPECl.out	-1603.2264726257067
ClEPPEI.out	-8062.5280497250606
ClEPPIE.out	-8062.5259444793492
FEPPBrE.out	-3356.7931301738381
FEPPClE.out	-1242.8686328575141
FEPPEBr.out	-3356.7953291587037
FEPPECl.out	-1242.8705532566089
FEPPEF.out	-882.51297117498223
FEPPEI.out	-7702.1731955314317
FEPPFE.out	-882.51091710535661
FEPPIE.out	-7702.1713877256543
HEPPBrE.out	-3257.5019842917882
HEPPClE.out	-1143.5788229239688
HEPPEBr.out	-3257.5057118147379
HEPPECl.out	-1143.5828058794091
HEPPEF.out	-783.23005923837059
HEPPEH.out	-683.93230804194991
HEPPEI.out	-7602.8813052844343
HEPPFE.out	-783.22616924281158
HEPPHE.out	-683.92654446260747
HEPPIE.out	-7602.8777058708611
IEPPEI.out	-14521.829073800314
IEPPIE.out	-14521.826167583815
