# Supplementary material for: Geometric and energetic data from ab initio calculations of haloethene, haloimine, halomethylenephosphine, haloiminophosphine, halodiazene, halodiphosphene and halocyclopropane
Source: Data Brief. 2019 Nov 2;27:104738. doi: 10.1016/j.dib.2019.104738 (PMC6861602; doi:10.1016/j.dib.2019.104738)
Supplement: Multimedia component 8 [file mmc8.zip › PP/B3LYP/3_zero_point.csv]

BrEPPBrE.out	2.435
BrEPPEBr.out	2.383
BrEPPEI.out	2.303
BrEPPIE.out	2.407
ClEPPBrE.out	2.742
ClEPPClE.out	2.967
ClEPPEBr.out	2.617
ClEPPECl.out	2.830
ClEPPEI.out	2.536
ClEPPIE.out	2.679
FEPPBrE.out	3.285
FEPPClE.out	3.522
FEPPEBr.out	3.218
FEPPECl.out	3.426
FEPPEF.out	3.924
FEPPEI.out	3.111
FEPPFE.out	4.056
FEPPIE.out	3.171
HEPPBrE.out	6.756
HEPPClE.out	6.916
HEPPEBr.out	6.625
HEPPECl.out	6.987
HEPPEF.out	7.417
HEPPEH.out	11.019
HEPPEI.out	6.650
HEPPFE.out	7.302
HEPPHE.out	10.750
HEPPIE.out	6.706
IEPPEI.out	2.236
IEPPIE.out	2.371
