# Supplementary material for: Geometric and energetic data from ab initio calculations of haloethene, haloimine, halomethylenephosphine, haloiminophosphine, halodiazene, halodiphosphene and halocyclopropane
Source: Data Brief. 2019 Nov 2;27:104738. doi: 10.1016/j.dib.2019.104738 (PMC6861602; doi:10.1016/j.dib.2019.104738)
Supplement: Multimedia component 8 [file mmc8.zip › PP/B3LYP/4_enthalpy.csv]

BrEPPBrE.out	6.619
BrEPPEBr.out	6.637
BrEPPEI.out	6.610
BrEPPIE.out	6.607
ClEPPBrE.out	6.760
ClEPPClE.out	6.867
ClEPPEBr.out	6.739
ClEPPECl.out	6.838
ClEPPEI.out	6.706
ClEPPIE.out	6.737
FEPPBrE.out	7.122
FEPPClE.out	7.247
FEPPEBr.out	7.114
FEPPECl.out	7.212
FEPPEF.out	7.547
FEPPEI.out	7.068
FEPPFE.out	7.610
FEPPIE.out	7.076
HEPPBrE.out	10.021
HEPPClE.out	10.099
HEPPEBr.out	9.918
HEPPECl.out	10.154
HEPPEF.out	10.436
HEPPEH.out	13.634
HEPPEI.out	9.961
HEPPFE.out	10.344
HEPPHE.out	13.391
HEPPIE.out	10.008
IEPPEI.out	6.590
IEPPIE.out	6.598
