# Supplementary material for: Geometric and energetic data from ab initio calculations of haloethene, haloimine, halomethylenephosphine, haloiminophosphine, halodiazene, halodiphosphene and halocyclopropane
Source: Data Brief. 2019 Nov 2;27:104738. doi: 10.1016/j.dib.2019.104738 (PMC6861602; doi:10.1016/j.dib.2019.104738)
Supplement: Multimedia component 8 [file mmc8.zip › PP/B3LYP/5_entropy.csv]

BrEPPBrE.out	82.473
BrEPPEBr.out	82.770
BrEPPEI.out	86.064
BrEPPIE.out	85.228
ClEPPBrE.out	80.503
ClEPPClE.out	76.252
ClEPPEBr.out	81.216
ClEPPECl.out	77.049
ClEPPEI.out	83.059
ClEPPIE.out	82.306
FEPPBrE.out	77.857
FEPPClE.out	75.083
FEPPEBr.out	78.259
FEPPECl.out	75.378
FEPPEF.out	71.424
FEPPEI.out	80.258
FEPPFE.out	70.993
FEPPIE.out	79.978
HEPPBrE.out	72.305
HEPPClE.out	69.560
HEPPEBr.out	72.512
HEPPECl.out	69.488
HEPPEF.out	66.658
HEPPEH.out	59.448
HEPPEI.out	74.235
HEPPFE.out	66.761
HEPPHE.out	59.577
HEPPIE.out	74.154
IEPPEI.out	86.538
IEPPIE.out	85.455
