# Supplementary material for: Geometric and energetic data from ab initio calculations of haloethene, haloimine, halomethylenephosphine, haloiminophosphine, halodiazene, halodiphosphene and halocyclopropane
Source: Data Brief. 2019 Nov 2;27:104738. doi: 10.1016/j.dib.2019.104738 (PMC6861602; doi:10.1016/j.dib.2019.104738)
Supplement: Multimedia component 8 [file mmc8.zip › PP/B3LYP/BrEPPBrE.out]

Q-Chem Developer Version!
                  Welcome to Q-Chem
     A Quantum Leap Into The Future Of Chemistry


 Q-Chem 5.1, Q-Chem, Inc., Pleasanton, CA (2018)

 Yihan Shao,  Zhengting Gan,  E. Epifanovsky,  A. T. B. Gilbert,  M. Wormit,  
 J. Kussmann,  A. W. Lange,  A. Behn,  Jia Deng,  Xintian Feng,  D. Ghosh,  
 M. Goldey,  P. R. Horn,  L. D. Jacobson,  I. Kaliman,  T. Kus,  A. Landau,  
 Jie Liu,  E. I. Proynov,  R. M. Richard,  R. P. Steele,  E. J. Sundstrom,  
 H. L. Woodcock III,  P. M. Zimmerman,  D. Zuev,  B. Albrecht,  E. Alguire,  
 S. A. Baeppler,  D. Barton,  Z. Benda,  Y. A. Bernard,  E. J. Berquist,  
 K. B. Bravaya,  H. Burton,  D. Casanova,  Chun-Min Chang,  Yunqing Chen,  
 A. Chien,  K. D. Closser,  M. P. Coons,  S. Coriani,  S. Dasgupta,  
 A. L. Dempwolff,  M. Diedenhofen,  Hainam Do,  R. G. Edgar,  Po-Tung Fang,  
 S. Faraji,  S. Fatehi,  Qingguo Feng,  K. D. Fenk,  J. Fosso-Tande,  
 Qinghui Ge,  A. Ghysels,  G. Gidofalvi,  J. Gomes,  J. Gonthier,  A. Gunina,  
 D. Hait,  M. W. D. Hanson-Heine,  P. H. P. Harbach,  A. W. Hauser,  
 J. E. Herr,  E. G. Hohenstein,  Z. C. Holden,  Kerwin Hui,  B. C. Huynh,  
 T.-C. Jagau,  Hyunjun Ji,  B. Kaduk,  K. Khistyaev,  Jaehoon Kim,  
 P. Klunzinger,  K. Koh,  D. Kosenkov,  L. Koulias,  T. Kowalczyk,  
 C. M. Krauter,  A. Kunitsa,  Ka Un Lao,  A. Laurent,  K. V. Lawler,  
 Joonho Lee,  D. Lefrancois,  S. Lehtola,  D. S. Levine,  Yi-Pei Li,  
 You-Sheng Lin,  Fenglai Liu,  E. Livshits,  A. Luenser,  P. Manohar,  
 E. Mansoor,  S. F. Manzer,  Shan-Ping Mao,  Yuezhi Mao,  N. Mardirossian,  
 A. V. Marenich,  T. Markovich,  L. A. Martinez-Martinez,  S. A. Maurer,  
 N. J. Mayhall,  S. C. McKenzie,  J.-M. Mewes,  A. F. Morrison,  
 J. W. Mullinax,  K. Nanda,  T. S. Nguyen-Beck,  R. Olivares-Amaya,  
 J. A. Parkhill,  T. M. Perrine,  F. Plasser,  P. Pokhilko,  S. Prager,  
 A. Prociuk,  E. Ramos,  D. R. Rehn,  F. Rob,  M. Schneider,  N. Sergueev,  
 S. M. Sharada,  S. Sharma,  D. W. Small,  T. Stauch,  T. Stein,  
 Yu-Chuan Su,  A. J. W. Thom,  A. Tkatchenko,  T. Tsuchimochi,  N. M. Tubman,  
 L. Vogt,  M. L. Vidal,  O. Vydrov,  M. A. Watson,  J. Wenzel,  
 M. de Wergifosse,  T. A. Wesolowski,  A. White,  J. Witte,  A. Yamada,  
 Jun Yang,  K. Yao,  S. Yeganeh,  S. R. Yost,  Zhi-Qiang You,  A. Zech,  
 Igor Ying Zhang,  Xing Zhang,  Yan Zhao,  Ying Zhu,  B. R. Brooks,  
 G. K. L. Chan,  C. J. Cramer,  M. S. Gordon,  W. J. Hehre,  A. Klamt,  
 M. W. Schmidt,  C. D. Sherrill,  D. G. Truhlar,  A. Aspuru-Guzik,  R. Baer,  
 A. T. Bell,  N. A. Besley,  Jeng-Da Chai,  A. E. DePrince, III,  
 R. A. DiStasio Jr.,  A. Dreuw,  B. D. Dunietz,  T. R. Furlani,  
 Chao-Ping Hsu,  Yousung Jung,  Jing Kong,  D. S. Lambrecht,  WanZhen Liang,  
 C. Ochsenfeld,  V. A. Rassolov,  L. V. Slipchenko,  J. E. Subotnik,  
 T. Van Voorhis,  J. M. Herbert,  A. I. Krylov,  P. M. W. Gill,  M. Head-Gordon

 Contributors to earlier versions of Q-Chem not listed above: 
 R. D. Adamson,  B. Austin,  J. Baker,  G. J. O. Beran,  K. Brandhorst,  
 S. T. Brown,  E. F. C. Byrd,  A. K. Chakraborty,  C.-L. Cheng,  
 Siu Hung Chien,  D. M. Chipman,  D. L. Crittenden,  H. Dachsel,  
 R. J. Doerksen,  A. D. Dutoi,  L. Fusti-Molnar,  W. A. Goddard III,  
 A. Golubeva-Zadorozhnaya,  S. R. Gwaltney,  G. Hawkins,  A. Heyden,  
 S. Hirata,  G. Kedziora,  F. J. Keil,  C. Kelley,  Jihan Kim,  R. A. King,  
 R. Z. Khaliullin,  P. P. Korambath,  W. Kurlancheek,  A. M. Lee,  M. S. Lee,  
 S. V. Levchenko,  Ching Yeh Lin,  D. Liotard,  R. C. Lochan,  I. Lotan,  
 P. E. Maslen,  N. Nair,  D. P. O'Neill,  D. Neuhauser,  E. Neuscamman,  
 C. M. Oana,  R. Olson,  B. Peters,  R. Peverati,  P. A. Pieniazek,  
 Y. M. Rhee,  J. Ritchie,  M. A. Rohrdanz,  E. Rosta,  N. J. Russ,  
 H. F. Schaefer III,  N. E. Schultz,  N. Shenvi,  A. C. Simmonett,  A. Sodt,  
 D. Stuck,  K. S. Thanthiriwatte,  V. Vanovschi,  Tao Wang,  A. Warshel,  
 C. F. Williams,  Q. Wu,  X. Xu,  W. Zhang

 Please cite Q-Chem as follows:
 Y. Shao et al., Mol. Phys. 113, 184-215 (2015)
 DOI: 10.1080/00268976.2014.952696

 Q-Chem 5.1.1 for Intel X86 EM64T Linux

 Parts of Q-Chem use Armadillo 8.300.2 (Tropical Shenanigans).
 http://arma.sourceforge.net/

 Q-Chem begins on Tue Oct 30 16:47:57 2018  

Host: 
0

     Scratch files written to /scratch/taweetham/qchem19028//
Input Ideriv = 2
Curr. Ideriv = -1
Max.  Ideriv = 2

Checking the input file for inconsistencies... 	...done.

--------------------------------------------------------------
User input:
--------------------------------------------------------------
$molecule
0 1
P 
P 1 PP 
Br 2 PBr 1 ANG 
Br 1 PBr 2 ANG  3 DHA

PP=1.99
PH=1.44
PF=1.54
PCl=2.03
PBr=2.5
PI=2.6
ANG=120.0
DHA=0.0
$end

$rem
   job_type	optimization
   basis	6-311++g**
   method	b3lyp
$end

--------------------------------------------------------------
 ----------------------------------------------------------------
             Standard Nuclear Orientation (Angstroms)
    I     Atom           X                Y                Z
 ----------------------------------------------------------------
    1      P       0.9950000000     0.0000000000     1.5155444566
    2      P      -0.9950000000     0.0000000000     1.5155444566
    3      Br     -2.2450000000     0.0000000000    -0.6495190528
    4      Br      2.2450000000    -0.0000000000    -0.6495190528
 ----------------------------------------------------------------
 Molecular Point Group                 C2v   NOp =  4
 Largest Abelian Subgroup              C2v   NOp =  4
 Nuclear Repulsion Energy =   569.0482005075 hartrees
 There are       50 alpha and       50 beta electrons
 Requested basis set is 6-311++G(d,p)
 There are 64 shells and 156 basis functions

 Total QAlloc Memory Limit   2000 MB
 Mega-Array Size       188 MB
 MEM_STATIC part       192 MB
 A cutoff of  1.0D-11 yielded   1555 shell pairs
 There are      9961 function pairs (     11019 Cartesian)
 Smallest overlap matrix eigenvalue = 4.67E-04

 Scale SEOQF with 1.000000e-01/1.000000e-01/1.000000e-01

 Standard Electronic Orientation quadrupole field applied
 Nucleus-field energy     =     0.0000000031 hartrees
 Guess from superposition of atomic densities
 Warning:  Energy on first SCF cycle will be non-variational
 SAD guess density has 100.000000 electrons

 -----------------------------------------------------------------------
  General SCF calculation program by
  Eric Jon Sundstrom, Paul Horn, Yuezhi Mao, Dmitri Zuev, Alec White,
  David Stuck, Shaama M.S., Shane Yost, Joonho Lee, David Small,
  Daniel Levine, Susi Lehtola, Hugh Burton, Evgeny Epifanovsky
 -----------------------------------------------------------------------
 Exchange:     0.2000 Hartree-Fock + 0.0800 Slater + 0.7200 B88
 Correlation:  0.1900 VWN1RPA + 0.8100 LYP
 Using SG-1 standard quadrature grid
 A restricted SCF calculation will be
 performed using DIIS
 SCF converges when DIIS error is below 1.0e-08
 ---------------------------------------
  Cycle       Energy         DIIS error
 ---------------------------------------
    1   -5831.1066257924      3.19e-02  
    2   -5831.0213760556      3.06e-03  
    3   -5830.9274075134      5.08e-03  
    4   -5831.0423928532      1.77e-03  
    5   -5831.0490054757      1.66e-04  
    6   -5831.0490803628      3.57e-05  
    7   -5831.0490840870      4.68e-06  
    8   -5831.0490841838      1.44e-06  
    9   -5831.0490841945      3.28e-07  
   10   -5831.0490841952      7.62e-08  
   11   -5831.0490841952      2.31e-08  
   12   -5831.0490841952      5.94e-09  Convergence criterion met
 ---------------------------------------
 SCF time:   CPU 14.04s  wall 14.00s 
 SCF   energy in the final basis set =    -5831.0490841952
 Total energy in the final basis set =    -5831.0490841952

 --------------------------------------------------------------
             Orbital Energies (a.u.) and Symmetries
 --------------------------------------------------------------

 Alpha MOs, Restricted
 -- Occupied --                  
-482.85 -482.85  -77.14  -77.14  -62.50  -62.50  -56.32  -56.32
  1 B1    1 A1    2 B1    2 A1    3 A1    3 B1    4 A1    4 B1                 
-56.318 -56.318 -56.318 -56.318  -8.709  -8.709  -6.633  -6.633
  1 B2    1 A2    5 B1    5 A1    6 B1    6 A1    7 A1    7 B1                 
 -6.540  -6.540  -6.527  -6.527  -6.527  -6.527  -4.796  -4.795
  8 A1    8 B1    2 B2    2 A2    9 B1    9 A1   10 A1   10 B1                 
 -4.792  -4.792  -4.790  -4.789  -2.650  -2.650  -2.647  -2.647
  3 B2    3 A2   11 A1   11 B1   12 B1   12 A1    4 A2    4 B2                 
 -2.647  -2.647  -2.637  -2.637  -2.637  -2.637  -0.791  -0.781
 13 B1   13 A1   14 B1   14 A1    5 B2    5 A2   15 A1   15 B1                 
 -0.718  -0.536  -0.413  -0.353  -0.347  -0.330  -0.318  -0.309
 16 A1   16 B1   17 A1   18 A1    6 B2   17 B1    6 A2   18 B1                 
 -0.295  -0.291
 19 A1    7 B2                                                                 
 -- Virtual --                   
 -0.171  -0.143  -0.085  -0.004   0.008   0.025   0.035   0.041
 20 A1    7 A2   19 B1   21 A1   20 B1   22 A1    8 B2   21 B1                 
  0.052   0.056   0.059   0.065   0.068   0.077   0.086   0.096
 23 A1   24 A1   22 B1    8 A2    9 B2   25 A1   23 B1   24 B1                 
  0.097   0.111   0.137   0.160   0.198   0.262   0.268   0.281
  9 A2   26 A1   25 B1   26 B1   27 A1   28 A1   10 B2   27 B1                 
  0.300   0.305   0.368   0.397   0.398   0.404   0.436   0.436
 10 A2   28 B1   29 A1   29 B1   11 B2   30 A1   31 A1   11 A2                 
  0.469   0.481   0.488   0.521   0.530   0.536   0.538   0.557
 12 B2   30 B1   32 A1   13 B2   12 A2   33 A1   31 B1   34 A1                 
  0.560   0.560   0.567   0.588   0.624   0.626   0.638   0.657
 13 A2   14 B2   32 B1   33 B1   35 A1   34 B1   36 A1   15 B2                 
  0.665   0.687   0.712   0.819   0.828   0.922   0.993   1.150
 37 A1   35 B1   14 A2   36 B1   15 A2   38 A1   37 B1   38 B1                 
  1.480   1.528   1.536   1.595   1.631   1.664   1.967   1.981
 16 B2   39 A1   16 A2   39 B1   40 B1   40 A1   41 A1   17 B2                 
  1.999   2.025   2.038   2.075   3.984   3.988   3.988   3.990
 17 A2   42 A1   41 B1   42 B1   18 B2   19 B2   18 A2   43 A1                 
  3.992   3.995   4.000   4.008   4.109   4.139   6.521   6.569
 19 A2   43 B1   44 A1   44 B1   45 A1   45 B1   46 A1   47 A1                 
  6.591   6.854   7.527   7.537   7.552   7.564   7.584   7.592
 46 B1   47 B1   48 A1   20 B2   20 A2   49 A1   48 B1   49 B1                 
 13.749  13.774  13.785  13.791  13.865  13.900  47.839  47.881
 21 B2   21 A2   50 A1   50 B1   51 B1   51 A1   52 A1   52 B1                 
162.665 162.994 289.721 289.733 289.746 289.769 289.777 289.802
 53 A1   53 B1   54 A1   22 B2   22 A2   55 A1   54 B1   55 B1                 
*******1020.666
 56 A1   56 B1                                                                 

 Beta MOs, Restricted
 -- Occupied --                  
-482.85 -482.85  -77.14  -77.14  -62.50  -62.50  -56.32  -56.32
  1 B1    1 A1    2 B1    2 A1    3 A1    3 B1    4 A1    4 B1                 
-56.318 -56.318 -56.318 -56.318  -8.709  -8.709  -6.633  -6.633
  1 B2    1 A2    5 B1    5 A1    6 B1    6 A1    7 A1    7 B1                 
 -6.540  -6.540  -6.527  -6.527  -6.527  -6.527  -4.796  -4.795
  8 A1    8 B1    2 B2    2 A2    9 B1    9 A1   10 A1   10 B1                 
 -4.792  -4.792  -4.790  -4.789  -2.650  -2.650  -2.647  -2.647
  3 B2    3 A2   11 A1   11 B1   12 B1   12 A1    4 A2    4 B2                 
 -2.647  -2.647  -2.637  -2.637  -2.637  -2.637  -0.791  -0.781
 13 B1   13 A1   14 B1   14 A1    5 B2    5 A2   15 A1   15 B1                 
 -0.718  -0.536  -0.413  -0.353  -0.347  -0.330  -0.318  -0.309
 16 A1   16 B1   17 A1   18 A1    6 B2   17 B1    6 A2   18 B1                 
 -0.295  -0.291
 19 A1    7 B2                                                                 
 -- Virtual --                   
 -0.171  -0.143  -0.085  -0.004   0.008   0.025   0.035   0.041
 20 A1    7 A2   19 B1   21 A1   20 B1   22 A1    8 B2   21 B1                 
  0.052   0.056   0.059   0.065   0.068   0.077   0.086   0.096
 23 A1   24 A1   22 B1    8 A2    9 B2   25 A1   23 B1   24 B1                 
  0.097   0.111   0.137   0.160   0.198   0.262   0.268   0.281
  9 A2   26 A1   25 B1   26 B1   27 A1   28 A1   10 B2   27 B1                 
  0.300   0.305   0.368   0.397   0.398   0.404   0.436   0.436
 10 A2   28 B1   29 A1   29 B1   11 B2   30 A1   31 A1   11 A2                 
  0.469   0.481   0.488   0.521   0.530   0.536   0.538   0.557
 12 B2   30 B1   32 A1   13 B2   12 A2   33 A1   31 B1   34 A1                 
  0.560   0.560   0.567   0.588   0.624   0.626   0.638   0.657
 13 A2   14 B2   32 B1   33 B1   35 A1   34 B1   36 A1   15 B2                 
  0.665   0.687   0.712   0.819   0.828   0.922   0.993   1.150
 37 A1   35 B1   14 A2   36 B1   15 A2   38 A1   37 B1   38 B1                 
  1.480   1.528   1.536   1.595   1.631   1.664   1.967   1.981
 16 B2   39 A1   16 A2   39 B1   40 B1   40 A1   41 A1   17 B2                 
  1.999   2.025   2.038   2.075   3.984   3.988   3.988   3.990
 17 A2   42 A1   41 B1   42 B1   18 B2   19 B2   18 A2   43 A1                 
  3.992   3.995   4.000   4.008   4.109   4.139   6.521   6.569
 19 A2   43 B1   44 A1   44 B1   45 A1   45 B1   46 A1   47 A1                 
  6.591   6.854   7.527   7.537   7.552   7.564   7.584   7.592
 46 B1   47 B1   48 A1   20 B2   20 A2   49 A1   48 B1   49 B1                 
 13.749  13.774  13.785  13.791  13.865  13.900  47.839  47.881
 21 B2   21 A2   50 A1   50 B1   51 B1   51 A1   52 A1   52 B1                 
162.665 162.994 289.721 289.733 289.746 289.769 289.777 289.802
 53 A1   53 B1   54 A1   22 B2   22 A2   55 A1   54 B1   55 B1                 
*******1020.666
 56 A1   56 B1                                                                 
 --------------------------------------------------------------

          Ground-State Mulliken Net Atomic Charges

     Atom                 Charge (a.u.)
  ----------------------------------------
      1 P                     0.176426
      2 P                     0.176426
      3 Br                   -0.176426
      4 Br                   -0.176426
  ----------------------------------------
  Sum of atomic charges =     0.000000

 -----------------------------------------------------------------
                    Cartesian Multipole Moments
 -----------------------------------------------------------------
    Charge (ESU x 10^10)
                 0.0000
    Dipole Moment (Debye)
         X      -0.0000      Y       0.0000      Z       1.7356
       Tot       1.7356
    Quadrupole Moments (Debye-Ang)
        XX     -66.9643     XY      -0.0000     YY     -63.8148
        XZ       0.0000     YZ       0.0000     ZZ     -60.7266
    Octopole Moments (Debye-Ang^2)
       XXX      -0.0000    XXY      -0.0000    XYY      -0.0000
       YYY       0.0000    XXZ     -19.8947    XYZ       0.0000
       YYZ     -14.0925    XZZ      -0.0000    YZZ      -0.0000
       ZZZ     -48.3839
    Hexadecapole Moments (Debye-Ang^3)
      XXXX   -1388.3452   XXXY      -0.0000   XXYY    -247.4451
      XYYY      -0.0000   YYYY     -89.5434   XXXZ       0.0000
      XXYZ       0.0000   XYYZ       0.0000   YYYZ       0.0000
      XXZZ    -299.1023   XYZZ      -0.0000   YYZZ    -105.3619
      XZZZ       0.0000   YZZZ      -0.0000   ZZZZ    -530.4346
 -----------------------------------------------------------------
 Calculating analytic gradient of the SCF energy
 Gradient of SCF Energy
            1           2           3           4
    1  -0.0279179   0.0279179  -0.0201909   0.0201909
    2   0.0000000  -0.0000000   0.0000000  -0.0000000
    3   0.0281489   0.0281489  -0.0281489  -0.0281489
 Max gradient component =       2.815E-02
 RMS gradient           =       2.149E-02
 Gradient time:  CPU 6.11 s  wall 6.12 s
 Geometry Optimization Parameters
   NAtoms,    NIC,     NZ,  NCons,   NDum,   NFix, NCnnct, MaxDiis
        4      14       4       0       0       0       0       0


** GEOMETRY OPTIMIZATION IN DELOCALIZED INTERNAL COORDINATES **
   Searching for a Minimum

   Optimization Cycle:   1

                       Coordinates (Angstroms)
     ATOM                X               Y               Z
      1  P         0.9950000000    0.0000000000    1.5155444566
      2  P        -0.9950000000    0.0000000000    1.5155444566
      3  Br       -2.2450000000    0.0000000000   -0.6495190528
      4  Br        2.2450000000    0.0000000000   -0.6495190528
   Point Group: c2v   Number of degrees of freedom:     3


   Energy is  -5831.049084195


 Attempting to Generate Delocalized Internal Coordinates

  3 Hessian modes will be used to form the next step
  Hessian Eigenvalues:
     0.092515    0.250000    0.357619

 Minimum Search - Taking Simple RFO Step
 Searching for Lamda that Minimizes Along All modes
 Value Taken    Lamda =  -0.02269283
 Calculated Step too Large.  Step scaled by  0.694727
 Step Taken.  Stepsize is  0.300000

                             Maximum     Tolerance    Cnvgd?
         Gradient           0.041174      0.000300      NO
         Displacement       0.219606      0.001200      NO
         Energy change     *********      0.000001      NO


 New Cartesian Coordinates Obtained by Inverse Iteration

 Displacement from previous Coordinates is:  0.377924
 ----------------------------------------------------------------
             Standard Nuclear Orientation (Angstroms)
    I     Atom           X                Y                Z
 ----------------------------------------------------------------
    1      P       0.9987346894     0.0000000000     1.4915642431
    2      P      -0.9987346894     0.0000000000     1.4915642431
    3      Br     -2.1077641506     0.0000000000    -0.6255388394
    4      Br      2.1077641506     0.0000000000    -0.6255388394
 ----------------------------------------------------------------
 Molecular Point Group                 C2v   NOp =  4
 Largest Abelian Subgroup              C2v   NOp =  4
 Nuclear Repulsion Energy =   593.6693778311 hartrees
 There are       50 alpha and       50 beta electrons
 Applying Cartesian multipole field
    Component          Value
    ---------          -----
     (2,0,0)        1.00000E-11
     (0,2,0)        2.00000E-11
     (0,0,2)       -3.00000E-11
 Nucleus-field energy     =     0.0000000021 hartrees
 Requested basis set is 6-311++G(d,p)
 There are 64 shells and 156 basis functions
 A cutoff of  1.0D-11 yielded   1603 shell pairs
 There are     10313 function pairs (     11443 Cartesian)
 Smallest overlap matrix eigenvalue = 4.14E-04
 Guess MOs from SCF MO coefficient file

 -----------------------------------------------------------------------
  General SCF calculation program by
  Eric Jon Sundstrom, Paul Horn, Yuezhi Mao, Dmitri Zuev, Alec White,
  David Stuck, Shaama M.S., Shane Yost, Joonho Lee, David Small,
  Daniel Levine, Susi Lehtola, Hugh Burton, Evgeny Epifanovsky
 -----------------------------------------------------------------------
 Exchange:     0.2000 Hartree-Fock + 0.0800 Slater + 0.7200 B88
 Correlation:  0.1900 VWN1RPA + 0.8100 LYP
 Using SG-1 standard quadrature grid
 A restricted SCF calculation will be
 performed using DIIS
 SCF converges when DIIS error is below 1.0e-08
 ---------------------------------------
  Cycle       Energy         DIIS error
 ---------------------------------------
    1   -5831.0599873808      6.87e-04  
    2   -5831.0629138438      2.25e-04  
    3   -5831.0629958222      1.90e-04  
    4   -5831.0630968795      6.96e-05  
    5   -5831.0631117068      1.38e-05  
    6   -5831.0631124528      4.05e-06  
    7   -5831.0631125206      6.43e-07  
    8   -5831.0631125225      8.20e-08  
    9   -5831.0631125225      2.39e-08  
   10   -5831.0631125225      7.72e-09  Convergence criterion met
 ---------------------------------------
 SCF time:   CPU 19.76s  wall 20.00s 
 SCF   energy in the final basis set =    -5831.0631125225
 Total energy in the final basis set =    -5831.0631125225

 --------------------------------------------------------------
             Orbital Energies (a.u.) and Symmetries
 --------------------------------------------------------------

 Alpha MOs, Restricted
 -- Occupied --                  
-482.85 -482.85  -77.13  -77.13  -62.50  -62.50  -56.32  -56.32
  1 B1    1 A1    2 B1    2 A1    3 A1    3 B1    4 A1    4 B1                 
-56.320 -56.320 -56.320 -56.320  -8.711  -8.711  -6.625  -6.625
  1 B2    1 A2    5 B1    5 A1    6 B1    6 A1    7 A1    7 B1                 
 -6.542  -6.542  -6.531  -6.531  -6.529  -6.529  -4.788  -4.787
  8 A1    8 B1    2 B2    2 A2    9 B1    9 A1   10 A1   10 B1                 
 -4.784  -4.784  -4.782  -4.781  -2.653  -2.653  -2.650  -2.650
  3 B2    3 A2   11 A1   11 B1   12 B1   12 A1    4 A2    4 B2                 
 -2.649  -2.649  -2.640  -2.640  -2.640  -2.640  -0.803  -0.791
 13 B1   13 A1    5 B2    5 A2   14 B1   14 A1   15 A1   15 B1                 
 -0.708  -0.536  -0.421  -0.359  -0.351  -0.333  -0.324  -0.310
 16 A1   16 B1   17 A1   18 A1    6 B2   17 B1    6 A2   18 B1                 
 -0.291  -0.285
 19 A1    7 B2                                                                 
 -- Virtual --                   
 -0.149  -0.137  -0.066  -0.002   0.010   0.026   0.036   0.043
 20 A1    7 A2   19 B1   21 A1   20 B1   22 A1    8 B2   21 B1                 
  0.052   0.055   0.062   0.065   0.068   0.078   0.086   0.095
 23 A1   24 A1   22 B1    8 A2    9 B2   25 A1   23 B1   24 B1                 
  0.099   0.112   0.140   0.162   0.201   0.261   0.272   0.281
  9 A2   26 A1   25 B1   26 B1   27 A1   28 A1   10 B2   27 B1                 
  0.298   0.304   0.348   0.394   0.395   0.399   0.438   0.444
 28 B1   10 A2   29 A1   29 B1   11 B2   30 A1   11 A2   31 A1                 
  0.459   0.480   0.505   0.510   0.516   0.533   0.543   0.556
 12 B2   30 B1   32 A1   12 A2   13 B2   33 A1   31 B1   34 A1                 
  0.556   0.558   0.564   0.614   0.632   0.633   0.654   0.671
 13 A2   14 B2   32 B1   33 B1   35 A1   34 B1   36 A1   37 A1                 
  0.685   0.689   0.736   0.832   0.840   0.962   1.029   1.146
 15 B2   35 B1   14 A2   15 A2   36 B1   38 A1   37 B1   38 B1                 
  1.486   1.541   1.546   1.615   1.666   1.681   1.974   1.976
 16 B2   16 A2   39 A1   39 B1   40 B1   40 A1   41 A1   17 B2                 
  2.000   2.036   2.037   2.091   3.985   3.985   3.987   3.987
 17 A2   42 A1   41 B1   42 B1   18 B2   18 A2   43 A1   19 B2                 
  3.995   3.995   4.002   4.016   4.139   4.172   6.517   6.588
 43 B1   19 A2   44 A1   44 B1   45 A1   45 B1   46 A1   47 A1                 
  6.602   6.853   7.533   7.533   7.552   7.581   7.583   7.606
 46 B1   47 B1   20 B2   48 A1   20 A2   49 A1   48 B1   49 B1                 
 13.758  13.782  13.797  13.804  13.886  13.914  47.842  47.890
 21 B2   21 A2   50 A1   50 B1   51 B1   51 A1   52 A1   52 B1                 
162.681 162.995 289.724 289.729 289.748 289.780 289.783 289.818
 53 A1   53 B1   54 A1   22 B2   22 A2   54 B1   55 A1   55 B1                 
*******1020.678
 56 A1   56 B1                                                                 

 Beta MOs, Restricted
 -- Occupied --                  
-482.85 -482.85  -77.13  -77.13  -62.50  -62.50  -56.32  -56.32
  1 B1    1 A1    2 B1    2 A1    3 A1    3 B1    4 A1    4 B1                 
-56.320 -56.320 -56.320 -56.320  -8.711  -8.711  -6.625  -6.625
  1 B2    1 A2    5 B1    5 A1    6 B1    6 A1    7 A1    7 B1                 
 -6.542  -6.542  -6.531  -6.531  -6.529  -6.529  -4.788  -4.787
  8 A1    8 B1    2 B2    2 A2    9 B1    9 A1   10 A1   10 B1                 
 -4.784  -4.784  -4.782  -4.781  -2.653  -2.653  -2.650  -2.650
  3 B2    3 A2   11 A1   11 B1   12 B1   12 A1    4 A2    4 B2                 
 -2.649  -2.649  -2.640  -2.640  -2.640  -2.640  -0.803  -0.791
 13 B1   13 A1    5 B2    5 A2   14 B1   14 A1   15 A1   15 B1                 
 -0.708  -0.536  -0.421  -0.359  -0.351  -0.333  -0.324  -0.310
 16 A1   16 B1   17 A1   18 A1    6 B2   17 B1    6 A2   18 B1                 
 -0.291  -0.285
 19 A1    7 B2                                                                 
 -- Virtual --                   
 -0.149  -0.137  -0.066  -0.002   0.010   0.026   0.036   0.043
 20 A1    7 A2   19 B1   21 A1   20 B1   22 A1    8 B2   21 B1                 
  0.052   0.055   0.062   0.065   0.068   0.078   0.086   0.095
 23 A1   24 A1   22 B1    8 A2    9 B2   25 A1   23 B1   24 B1                 
  0.099   0.112   0.140   0.162   0.201   0.261   0.272   0.281
  9 A2   26 A1   25 B1   26 B1   27 A1   28 A1   10 B2   27 B1                 
  0.298   0.304   0.348   0.394   0.395   0.399   0.438   0.444
 28 B1   10 A2   29 A1   29 B1   11 B2   30 A1   11 A2   31 A1                 
  0.459   0.480   0.505   0.510   0.516   0.533   0.543   0.556
 12 B2   30 B1   32 A1   12 A2   13 B2   33 A1   31 B1   34 A1                 
  0.556   0.558   0.564   0.614   0.632   0.633   0.654   0.671
 13 A2   14 B2   32 B1   33 B1   35 A1   34 B1   36 A1   37 A1                 
  0.685   0.689   0.736   0.832   0.840   0.962   1.029   1.146
 15 B2   35 B1   14 A2   15 A2   36 B1   38 A1   37 B1   38 B1                 
  1.486   1.541   1.546   1.615   1.666   1.681   1.974   1.976
 16 B2   16 A2   39 A1   39 B1   40 B1   40 A1   41 A1   17 B2                 
  2.000   2.036   2.037   2.091   3.985   3.985   3.987   3.987
 17 A2   42 A1   41 B1   42 B1   18 B2   18 A2   43 A1   19 B2                 
  3.995   3.995   4.002   4.016   4.139   4.172   6.517   6.588
 43 B1   19 A2   44 A1   44 B1   45 A1   45 B1   46 A1   47 A1                 
  6.602   6.853   7.533   7.533   7.552   7.581   7.583   7.606
 46 B1   47 B1   20 B2   48 A1   20 A2   49 A1   48 B1   49 B1                 
 13.758  13.782  13.797  13.804  13.886  13.914  47.842  47.890
 21 B2   21 A2   50 A1   50 B1   51 B1   51 A1   52 A1   52 B1                 
162.681 162.995 289.724 289.729 289.748 289.780 289.783 289.818
 53 A1   53 B1   54 A1   22 B2   22 A2   54 B1   55 A1   55 B1                 
*******1020.678
 56 A1   56 B1                                                                 
 --------------------------------------------------------------

          Ground-State Mulliken Net Atomic Charges

     Atom                 Charge (a.u.)
  ----------------------------------------
      1 P                     0.164686
      2 P                     0.164686
      3 Br                   -0.164686
      4 Br                   -0.164686
  ----------------------------------------
  Sum of atomic charges =     0.000000

 -----------------------------------------------------------------
                    Cartesian Multipole Moments
 -----------------------------------------------------------------
    Charge (ESU x 10^10)
                 0.0000
    Dipole Moment (Debye)
         X       0.0000      Y       0.0000      Z       1.2226
       Tot       1.2226
    Quadrupole Moments (Debye-Ang)
        XX     -65.9317     XY       0.0000     YY     -63.5947
        XZ       0.0000     YZ      -0.0000     ZZ     -61.3233
    Octopole Moments (Debye-Ang^2)
       XXX       0.0000    XXY       0.0000    XYY       0.0000
       YYY       0.0000    XXZ     -20.6558    XYZ      -0.0000
       YYZ     -14.9072    XZZ       0.0000    YZZ      -0.0000
       ZZZ     -51.7333
    Hexadecapole Moments (Debye-Ang^3)
      XXXX   -1246.4284   XXXY       0.0000   XXYY    -223.3059
      XYYY       0.0000   YYYY     -88.9381   XXXZ       0.0000
      XXYZ      -0.0000   XYYZ       0.0000   YYYZ      -0.0000
      XXZZ    -277.8620   XYZZ       0.0000   YYZZ    -102.8818
      XZZZ       0.0000   YZZZ      -0.0000   ZZZZ    -516.3558
 -----------------------------------------------------------------
 Calculating analytic gradient of the SCF energy
 Gradient of SCF Energy
            1           2           3           4
    1  -0.0247139   0.0247139  -0.0144112   0.0144112
    2  -0.0000000   0.0000000  -0.0000000   0.0000000
    3   0.0204546   0.0204546  -0.0204546  -0.0204546
 Max gradient component =       2.471E-02
 RMS gradient           =       1.661E-02
 Gradient time:  CPU 6.35 s  wall 6.36 s
 Geometry Optimization Parameters
   NAtoms,    NIC,     NZ,  NCons,   NDum,   NFix, NCnnct, MaxDiis
        4      14       4       0       0       0       0       0

 Cartesian Hessian Update
 Hessian Updated using BFGS Update


** GEOMETRY OPTIMIZATION IN DELOCALIZED INTERNAL COORDINATES **
   Searching for a Minimum

   Optimization Cycle:   2

                       Coordinates (Angstroms)
     ATOM                X               Y               Z
      1  P         0.9987346894    0.0000000000    1.4915642431
      2  P        -0.9987346894    0.0000000000    1.4915642431
      3  Br       -2.1077641506    0.0000000000   -0.6255388394
      4  Br        2.1077641506    0.0000000000   -0.6255388394
   Point Group: c2v   Number of degrees of freedom:     3


   Energy is  -5831.063112523

 Hessian Updated using BFGS Update

  3 Hessian modes will be used to form the next step
  Hessian Eigenvalues:
     0.045055    0.235101    0.358604

 Minimum Search - Taking Simple RFO Step
 Searching for Lamda that Minimizes Along All modes
 Value Taken    Lamda =  -0.02344707
 Calculated Step too Large.  Step scaled by  0.519504
 Step Taken.  Stepsize is  0.300000

                             Maximum     Tolerance    Cnvgd?
         Gradient           0.033320      0.000300      NO
         Displacement       0.229617      0.001200      NO
         Energy change     -0.014028      0.000001      NO


 New Cartesian Coordinates Obtained by Inverse Iteration

 Displacement from previous Coordinates is:  0.453768
 ----------------------------------------------------------------
             Standard Nuclear Orientation (Angstroms)
    I     Atom           X                Y                Z
 ----------------------------------------------------------------
    1      P       1.0078028918     0.0000000000     1.4753009522
    2      P      -1.0078028918     0.0000000000     1.4753009522
    3      Br     -1.9397806482     0.0000000000    -0.6092755484
    4      Br      1.9397806482     0.0000000000    -0.6092755484
 ----------------------------------------------------------------
 Molecular Point Group                 C2v   NOp =  4
 Largest Abelian Subgroup              C2v   NOp =  4
 Nuclear Repulsion Energy =   623.4036332026 hartrees
 There are       50 alpha and       50 beta electrons
 Applying Cartesian multipole field
    Component          Value
    ---------          -----
     (2,0,0)        1.00000E-11
     (0,2,0)        2.00000E-11
     (0,0,2)       -3.00000E-11
 Nucleus-field energy     =     0.0000000007 hartrees
 Requested basis set is 6-311++G(d,p)
 There are 64 shells and 156 basis functions
 A cutoff of  1.0D-11 yielded   1616 shell pairs
 There are     10370 function pairs (     11508 Cartesian)
 Smallest overlap matrix eigenvalue = 3.56E-04
 Guess MOs from SCF MO coefficient file

 -----------------------------------------------------------------------
  General SCF calculation program by
  Eric Jon Sundstrom, Paul Horn, Yuezhi Mao, Dmitri Zuev, Alec White,
  David Stuck, Shaama M.S., Shane Yost, Joonho Lee, David Small,
  Daniel Levine, Susi Lehtola, Hugh Burton, Evgeny Epifanovsky
 -----------------------------------------------------------------------
 Exchange:     0.2000 Hartree-Fock + 0.0800 Slater + 0.7200 B88
 Correlation:  0.1900 VWN1RPA + 0.8100 LYP
 Using SG-1 standard quadrature grid
 A restricted SCF calculation will be
 performed using DIIS
 SCF converges when DIIS error is below 1.0e-08
 ---------------------------------------
  Cycle       Energy         DIIS error
 ---------------------------------------
    1   -5831.0664476295      8.63e-04  
    2   -5831.0710469839      2.75e-04  
    3   -5831.0711932600      2.09e-04  
    4   -5831.0713292740      6.70e-05  
    5   -5831.0713402866      1.65e-05  
    6   -5831.0713412469      5.08e-06  
    7   -5831.0713413473      7.31e-07  
    8   -5831.0713413498      8.11e-08  
    9   -5831.0713413498      2.41e-08  
   10   -5831.0713413498      5.44e-09  Convergence criterion met
 ---------------------------------------
 SCF time:   CPU 20.72s  wall 20.00s 
 SCF   energy in the final basis set =    -5831.0713413498
 Total energy in the final basis set =    -5831.0713413498

 --------------------------------------------------------------
             Orbital Energies (a.u.) and Symmetries
 --------------------------------------------------------------

 Alpha MOs, Restricted
 -- Occupied --                  
-482.85 -482.85  -77.12  -77.12  -62.51  -62.51  -56.33  -56.33
  1 B1    1 A1    2 B1    2 A1    3 B1    3 A1    4 B1    4 A1                 
-56.323 -56.323 -56.323 -56.323  -8.714  -8.714  -6.616  -6.616
  1 B2    1 A2    5 A1    5 B1    6 B1    6 A1    7 A1    7 B1                 
 -6.545  -6.545  -6.534  -6.534  -6.532  -6.532  -4.779  -4.778
  8 A1    8 B1    2 A2    2 B2    9 B1    9 A1   10 A1   10 B1                 
 -4.775  -4.775  -4.773  -4.772  -2.656  -2.656  -2.653  -2.653
  3 B2    3 A2   11 A1   11 B1   12 B1   12 A1    4 A2    4 B2                 
 -2.652  -2.652  -2.643  -2.643  -2.643  -2.643  -0.817  -0.802
 13 B1   13 A1    5 B2    5 A2   14 B1   14 A1   15 A1   15 B1                 
 -0.696  -0.537  -0.427  -0.368  -0.358  -0.335  -0.331  -0.311
 16 A1   16 B1   17 A1   18 A1    6 B2   17 B1    6 A2   18 B1                 
 -0.285  -0.277
 19 A1    7 B2                                                                 
 -- Virtual --                   
 -0.131  -0.125  -0.046  -0.001   0.012   0.028   0.036   0.043
  7 A2   20 A1   19 B1   21 A1   20 B1   22 A1    8 B2   21 B1                 
  0.049   0.054   0.064   0.065   0.068   0.080   0.084   0.096
 23 A1   24 A1    8 A2   22 B1    9 B2   25 A1   23 B1   24 B1                 
  0.100   0.113   0.141   0.163   0.207   0.259   0.275   0.275
  9 A2   26 A1   25 B1   26 B1   27 A1   28 A1   27 B1   10 B2                 
  0.294   0.307   0.329   0.391   0.393   0.394   0.443   0.446
 28 B1   10 A2   29 A1   11 B2   30 A1   29 B1   11 A2   12 B2                 
  0.451   0.462   0.488   0.512   0.515   0.539   0.543   0.552
 31 A1   30 B1   12 A2   13 B2   32 A1   33 A1   31 B1   13 A2                 
  0.558   0.563   0.581   0.627   0.631   0.656   0.670   0.686
 14 B2   34 A1   32 B1   33 B1   35 A1   34 B1   36 A1   37 A1                 
  0.696   0.717   0.765   0.833   0.867   1.003   1.066   1.135
 35 B1   15 B2   14 A2   15 A2   36 B1   38 A1   37 B1   38 B1                 
  1.492   1.548   1.561   1.640   1.694   1.702   1.972   2.000
 16 B2   16 A2   39 A1   39 B1   40 A1   40 B1   17 B2   17 A2                 
  2.002   2.017   2.056   2.107   3.980   3.982   3.984   3.992
 41 A1   41 B1   42 A1   42 B1   18 B2   18 A2   43 A1   19 B2                 
  3.997   4.000   4.005   4.031   4.170   4.204   6.503   6.615
 43 B1   19 A2   44 A1   44 B1   45 A1   45 B1   46 A1   47 A1                 
  6.621   6.846   7.530   7.552   7.556   7.566   7.605   7.623
 46 B1   47 B1   20 B2   20 A2   48 A1   48 B1   49 A1   49 B1                 
 13.767  13.792  13.811  13.816  13.905  13.926  47.836  47.905
 21 B2   21 A2   50 A1   50 B1   51 B1   51 A1   52 A1   52 B1                 
162.705 162.990 289.727 289.745 289.750 289.768 289.806 289.835
 53 A1   53 B1   22 B2   54 A1   22 A2   54 B1   55 A1   55 B1                 
*******1020.698
 56 A1   56 B1                                                                 

 Beta MOs, Restricted
 -- Occupied --                  
-482.85 -482.85  -77.12  -77.12  -62.51  -62.51  -56.33  -56.33
  1 B1    1 A1    2 B1    2 A1    3 B1    3 A1    4 B1    4 A1                 
-56.323 -56.323 -56.323 -56.323  -8.714  -8.714  -6.616  -6.616
  1 B2    1 A2    5 A1    5 B1    6 B1    6 A1    7 A1    7 B1                 
 -6.545  -6.545  -6.534  -6.534  -6.532  -6.532  -4.779  -4.778
  8 A1    8 B1    2 A2    2 B2    9 B1    9 A1   10 A1   10 B1                 
 -4.775  -4.775  -4.773  -4.772  -2.656  -2.656  -2.653  -2.653
  3 B2    3 A2   11 A1   11 B1   12 B1   12 A1    4 A2    4 B2                 
 -2.652  -2.652  -2.643  -2.643  -2.643  -2.643  -0.817  -0.802
 13 B1   13 A1    5 B2    5 A2   14 B1   14 A1   15 A1   15 B1                 
 -0.696  -0.537  -0.427  -0.368  -0.358  -0.335  -0.331  -0.311
 16 A1   16 B1   17 A1   18 A1    6 B2   17 B1    6 A2   18 B1                 
 -0.285  -0.277
 19 A1    7 B2                                                                 
 -- Virtual --                   
 -0.131  -0.125  -0.046  -0.001   0.012   0.028   0.036   0.043
  7 A2   20 A1   19 B1   21 A1   20 B1   22 A1    8 B2   21 B1                 
  0.049   0.054   0.064   0.065   0.068   0.080   0.084   0.096
 23 A1   24 A1    8 A2   22 B1    9 B2   25 A1   23 B1   24 B1                 
  0.100   0.113   0.141   0.163   0.207   0.259   0.275   0.275
  9 A2   26 A1   25 B1   26 B1   27 A1   28 A1   27 B1   10 B2                 
  0.294   0.307   0.329   0.391   0.393   0.394   0.443   0.446
 28 B1   10 A2   29 A1   11 B2   30 A1   29 B1   11 A2   12 B2                 
  0.451   0.462   0.488   0.512   0.515   0.539   0.543   0.552
 31 A1   30 B1   12 A2   13 B2   32 A1   33 A1   31 B1   13 A2                 
  0.558   0.563   0.581   0.627   0.631   0.656   0.670   0.686
 14 B2   34 A1   32 B1   33 B1   35 A1   34 B1   36 A1   37 A1                 
  0.696   0.717   0.765   0.833   0.867   1.003   1.066   1.135
 35 B1   15 B2   14 A2   15 A2   36 B1   38 A1   37 B1   38 B1                 
  1.492   1.548   1.561   1.640   1.694   1.702   1.972   2.000
 16 B2   16 A2   39 A1   39 B1   40 A1   40 B1   17 B2   17 A2                 
  2.002   2.017   2.056   2.107   3.980   3.982   3.984   3.992
 41 A1   41 B1   42 A1   42 B1   18 B2   18 A2   43 A1   19 B2                 
  3.997   4.000   4.005   4.031   4.170   4.204   6.503   6.615
 43 B1   19 A2   44 A1   44 B1   45 A1   45 B1   46 A1   47 A1                 
  6.621   6.846   7.530   7.552   7.556   7.566   7.605   7.623
 46 B1   47 B1   20 B2   20 A2   48 A1   48 B1   49 A1   49 B1                 
 13.767  13.792  13.811  13.816  13.905  13.926  47.836  47.905
 21 B2   21 A2   50 A1   50 B1   51 B1   51 A1   52 A1   52 B1                 
162.705 162.990 289.727 289.745 289.750 289.768 289.806 289.835
 53 A1   53 B1   22 B2   54 A1   22 A2   54 B1   55 A1   55 B1                 
*******1020.698
 56 A1   56 B1                                                                 
 --------------------------------------------------------------

          Ground-State Mulliken Net Atomic Charges

     Atom                 Charge (a.u.)
  ----------------------------------------
      1 P                     0.148989
      2 P                     0.148989
      3 Br                   -0.148989
      4 Br                   -0.148989
  ----------------------------------------
  Sum of atomic charges =     0.000000

 -----------------------------------------------------------------
                    Cartesian Multipole Moments
 -----------------------------------------------------------------
    Charge (ESU x 10^10)
                 0.0000
    Dipole Moment (Debye)
         X       0.0000      Y      -0.0000      Z       0.7027
       Tot       0.7027
    Quadrupole Moments (Debye-Ang)
        XX     -65.1403     XY      -0.0000     YY     -63.3822
        XZ       0.0000     YZ       0.0000     ZZ     -61.7827
    Octopole Moments (Debye-Ang^2)
       XXX       0.0000    XXY      -0.0000    XYY       0.0000
       YYY      -0.0000    XXZ     -21.1687    XYZ       0.0000
       YYZ     -15.7055    XZZ       0.0000    YZZ      -0.0000
       ZZZ     -54.5949
    Hexadecapole Moments (Debye-Ang^3)
      XXXX   -1091.5509   XXXY      -0.0000   XXYY    -196.7089
      XYYY      -0.0000   YYYY     -88.4496   XXXZ       0.0000
      XXYZ       0.0000   XYYZ       0.0000   YYYZ       0.0000
      XXZZ    -255.9684   XYZZ      -0.0000   YYZZ    -101.5428
      XZZZ       0.0000   YZZZ       0.0000   ZZZZ    -506.4122
 -----------------------------------------------------------------
 Calculating analytic gradient of the SCF energy
 Gradient of SCF Energy
            1           2           3           4
    1  -0.0136194   0.0136194  -0.0036282   0.0036282
    2   0.0000000  -0.0000000   0.0000000  -0.0000000
    3   0.0053987   0.0053987  -0.0053987  -0.0053987
 Max gradient component =       1.362E-02
 RMS gradient           =       6.544E-03
 Gradient time:  CPU 6.67 s  wall 6.67 s
 Geometry Optimization Parameters
   NAtoms,    NIC,     NZ,  NCons,   NDum,   NFix, NCnnct, MaxDiis
        4      14       4       0       0       0       0       0

 Cartesian Hessian Update
 Hessian Updated using BFGS Update


** GEOMETRY OPTIMIZATION IN DELOCALIZED INTERNAL COORDINATES **
   Searching for a Minimum

   Optimization Cycle:   3

                       Coordinates (Angstroms)
     ATOM                X               Y               Z
      1  P         1.0078028918    0.0000000000    1.4753009522
      2  P        -1.0078028918    0.0000000000    1.4753009522
      3  Br       -1.9397806482    0.0000000000   -0.6092755484
      4  Br        1.9397806482    0.0000000000   -0.6092755484
   Point Group: c2v   Number of degrees of freedom:     3


   Energy is  -5831.071341350

 Hessian Updated using BFGS Update

  3 Hessian modes will be used to form the next step
  Hessian Eigenvalues:
     0.093222    0.233520    0.358371

 Minimum Search - Taking Simple RFO Step
 Searching for Lamda that Minimizes Along All modes
 Value Taken    Lamda =  -0.00169022
 Step Taken.  Stepsize is  0.124509

                             Maximum     Tolerance    Cnvgd?
         Gradient           0.013921      0.000300      NO
         Displacement       0.109205      0.001200      NO
         Energy change     -0.008229      0.000001      NO


 New Cartesian Coordinates Obtained by Inverse Iteration

 Displacement from previous Coordinates is:  0.180659
 ----------------------------------------------------------------
             Standard Nuclear Orientation (Angstroms)
    I     Atom           X                Y                Z
 ----------------------------------------------------------------
    1      P       1.0187827967     0.0000000000     1.4695187035
    2      P      -1.0187827967     0.0000000000     1.4695187035
    3      Br     -1.8735817548     0.0000000000    -0.6034932997
    4      Br      1.8735817548     0.0000000000    -0.6034932997
 ----------------------------------------------------------------
 Molecular Point Group                 C2v   NOp =  4
 Largest Abelian Subgroup              C2v   NOp =  4
 Nuclear Repulsion Energy =   635.3658689105 hartrees
 There are       50 alpha and       50 beta electrons
 Applying Cartesian multipole field
    Component          Value
    ---------          -----
     (2,0,0)        1.00000E-11
     (0,2,0)        2.00000E-11
     (0,0,2)       -3.00000E-11
 Nucleus-field energy     =     0.0000000002 hartrees
 Requested basis set is 6-311++G(d,p)
 There are 64 shells and 156 basis functions
 A cutoff of  1.0D-11 yielded   1630 shell pairs
 There are     10472 function pairs (     11616 Cartesian)
 Smallest overlap matrix eigenvalue = 3.40E-04
 Guess MOs from SCF MO coefficient file

 -----------------------------------------------------------------------
  General SCF calculation program by
  Eric Jon Sundstrom, Paul Horn, Yuezhi Mao, Dmitri Zuev, Alec White,
  David Stuck, Shaama M.S., Shane Yost, Joonho Lee, David Small,
  Daniel Levine, Susi Lehtola, Hugh Burton, Evgeny Epifanovsky
 -----------------------------------------------------------------------
 Exchange:     0.2000 Hartree-Fock + 0.0800 Slater + 0.7200 B88
 Correlation:  0.1900 VWN1RPA + 0.8100 LYP
 Using SG-1 standard quadrature grid
 A restricted SCF calculation will be
 performed using DIIS
 SCF converges when DIIS error is below 1.0e-08
 ---------------------------------------
  Cycle       Energy         DIIS error
 ---------------------------------------
    1   -5831.0710111510      4.17e-04  
    2   -5831.0720401536      1.43e-04  
    3   -5831.0720625018      1.26e-04  
    4   -5831.0721118321      4.91e-05  
    5   -5831.0721191364      4.98e-06  
    6   -5831.0721192213      2.01e-06  
    7   -5831.0721192341      3.43e-07  
    8   -5831.0721192347      4.64e-08  
    9   -5831.0721192347      1.17e-08  
   10   -5831.0721192346      2.38e-09  Convergence criterion met
 ---------------------------------------
 SCF time:   CPU 21.21s  wall 21.00s 
 SCF   energy in the final basis set =    -5831.0721192346
 Total energy in the final basis set =    -5831.0721192346

 --------------------------------------------------------------
             Orbital Energies (a.u.) and Symmetries
 --------------------------------------------------------------

 Alpha MOs, Restricted
 -- Occupied --                  
-482.85 -482.85  -77.12  -77.12  -62.51  -62.51  -56.33  -56.33
  1 B1    1 A1    2 B1    2 A1    3 B1    3 A1    4 B1    4 A1                 
-56.324 -56.324 -56.324 -56.324  -8.716  -8.716  -6.613  -6.613
  1 B2    1 A2    5 A1    5 B1    6 B1    6 A1    7 A1    7 B1                 
 -6.546  -6.546  -6.535  -6.535  -6.534  -6.534  -4.776  -4.775
  8 A1    8 B1    2 A2    2 B2    9 B1    9 A1   10 A1   10 B1                 
 -4.772  -4.772  -4.770  -4.769  -2.657  -2.657  -2.654  -2.654
  3 B2    3 A2   11 A1   11 B1   12 B1   12 A1    4 A2    4 B2                 
 -2.653  -2.653  -2.645  -2.645  -2.645  -2.645  -0.824  -0.807
 13 B1   13 A1    5 B2    5 A2   14 B1   14 A1   15 A1   15 B1                 
 -0.689  -0.538  -0.429  -0.373  -0.361  -0.336  -0.333  -0.310
 16 A1   16 B1   17 A1   18 A1    6 B2   17 B1    6 A2   18 B1                 
 -0.282  -0.272
 19 A1    7 B2                                                                 
 -- Virtual --                   
 -0.130  -0.115  -0.039  -0.000   0.011   0.029   0.036   0.042
  7 A2   20 A1   19 B1   21 A1   20 B1   22 A1    8 B2   21 B1                 
  0.048   0.053   0.064   0.067   0.068   0.081   0.084   0.096
 23 A1   24 A1    8 A2   22 B1    9 B2   25 A1   23 B1   24 B1                 
  0.101   0.114   0.142   0.164   0.211   0.259   0.273   0.278
  9 A2   26 A1   25 B1   26 B1   27 A1   28 A1   27 B1   10 B2                 
  0.292   0.307   0.325   0.390   0.391   0.394   0.442   0.445
 28 B1   10 A2   29 A1   11 B2   30 A1   29 B1   12 B2   11 A2                 
  0.452   0.454   0.478   0.511   0.514   0.539   0.545   0.551
 31 A1   30 B1   12 A2   13 B2   32 A1   31 B1   33 A1   13 A2                 
  0.558   0.572   0.592   0.627   0.629   0.662   0.673   0.695
 14 B2   34 A1   32 B1   35 A1   33 B1   34 B1   36 A1   37 A1                 
  0.705   0.732   0.776   0.828   0.876   1.021   1.078   1.122
 35 B1   15 B2   14 A2   15 A2   36 B1   38 A1   37 B1   38 B1                 
  1.494   1.551   1.566   1.652   1.696   1.716   1.971   1.999
 16 B2   16 A2   39 A1   39 B1   40 A1   40 B1   17 B2   17 A2                 
  2.007   2.015   2.068   2.113   3.978   3.981   3.982   3.994
 41 B1   41 A1   42 A1   42 B1   18 B2   18 A2   43 A1   19 B2                 
  3.999   4.002   4.006   4.040   4.183   4.215   6.495   6.630
 43 B1   19 A2   44 A1   44 B1   45 A1   45 B1   46 A1   46 B1                 
  6.630   6.836   7.529   7.551   7.558   7.566   7.615   7.629
 47 A1   47 B1   20 B2   20 A2   48 B1   48 A1   49 A1   49 B1                 
 13.769  13.796  13.817  13.817  13.911  13.934  47.832  47.913
 21 B2   21 A2   50 A1   50 B1   51 B1   51 A1   52 A1   52 B1                 
162.719 162.980 289.727 289.750 289.757 289.760 289.818 289.843
 53 A1   53 B1   22 B2   22 A2   54 A1   54 B1   55 A1   55 B1                 
*******1020.708
 56 A1   56 B1                                                                 

 Beta MOs, Restricted
 -- Occupied --                  
-482.85 -482.85  -77.12  -77.12  -62.51  -62.51  -56.33  -56.33
  1 B1    1 A1    2 B1    2 A1    3 B1    3 A1    4 B1    4 A1                 
-56.324 -56.324 -56.324 -56.324  -8.716  -8.716  -6.613  -6.613
  1 B2    1 A2    5 A1    5 B1    6 B1    6 A1    7 A1    7 B1                 
 -6.546  -6.546  -6.535  -6.535  -6.534  -6.534  -4.776  -4.775
  8 A1    8 B1    2 A2    2 B2    9 B1    9 A1   10 A1   10 B1                 
 -4.772  -4.772  -4.770  -4.769  -2.657  -2.657  -2.654  -2.654
  3 B2    3 A2   11 A1   11 B1   12 B1   12 A1    4 A2    4 B2                 
 -2.653  -2.653  -2.645  -2.645  -2.645  -2.645  -0.824  -0.807
 13 B1   13 A1    5 B2    5 A2   14 B1   14 A1   15 A1   15 B1                 
 -0.689  -0.538  -0.429  -0.373  -0.361  -0.336  -0.333  -0.310
 16 A1   16 B1   17 A1   18 A1    6 B2   17 B1    6 A2   18 B1                 
 -0.282  -0.272
 19 A1    7 B2                                                                 
 -- Virtual --                   
 -0.130  -0.115  -0.039  -0.000   0.011   0.029   0.036   0.042
  7 A2   20 A1   19 B1   21 A1   20 B1   22 A1    8 B2   21 B1                 
  0.048   0.053   0.064   0.067   0.068   0.081   0.084   0.096
 23 A1   24 A1    8 A2   22 B1    9 B2   25 A1   23 B1   24 B1                 
  0.101   0.114   0.142   0.164   0.211   0.259   0.273   0.278
  9 A2   26 A1   25 B1   26 B1   27 A1   28 A1   27 B1   10 B2                 
  0.292   0.307   0.325   0.390   0.391   0.394   0.442   0.445
 28 B1   10 A2   29 A1   11 B2   30 A1   29 B1   12 B2   11 A2                 
  0.452   0.454   0.478   0.511   0.514   0.539   0.545   0.551
 31 A1   30 B1   12 A2   13 B2   32 A1   31 B1   33 A1   13 A2                 
  0.558   0.572   0.592   0.627   0.629   0.662   0.673   0.695
 14 B2   34 A1   32 B1   35 A1   33 B1   34 B1   36 A1   37 A1                 
  0.705   0.732   0.776   0.828   0.876   1.021   1.078   1.122
 35 B1   15 B2   14 A2   15 A2   36 B1   38 A1   37 B1   38 B1                 
  1.494   1.551   1.566   1.652   1.696   1.716   1.971   1.999
 16 B2   16 A2   39 A1   39 B1   40 A1   40 B1   17 B2   17 A2                 
  2.007   2.015   2.068   2.113   3.978   3.981   3.982   3.994
 41 B1   41 A1   42 A1   42 B1   18 B2   18 A2   43 A1   19 B2                 
  3.999   4.002   4.006   4.040   4.183   4.215   6.495   6.630
 43 B1   19 A2   44 A1   44 B1   45 A1   45 B1   46 A1   46 B1                 
  6.630   6.836   7.529   7.551   7.558   7.566   7.615   7.629
 47 A1   47 B1   20 B2   20 A2   48 B1   48 A1   49 A1   49 B1                 
 13.769  13.796  13.817  13.817  13.911  13.934  47.832  47.913
 21 B2   21 A2   50 A1   50 B1   51 B1   51 A1   52 A1   52 B1                 
162.719 162.980 289.727 289.750 289.757 289.760 289.818 289.843
 53 A1   53 B1   22 B2   22 A2   54 A1   54 B1   55 A1   55 B1                 
*******1020.708
 56 A1   56 B1                                                                 
 --------------------------------------------------------------

          Ground-State Mulliken Net Atomic Charges

     Atom                 Charge (a.u.)
  ----------------------------------------
      1 P                     0.140957
      2 P                     0.140957
      3 Br                   -0.140957
      4 Br                   -0.140957
  ----------------------------------------
  Sum of atomic charges =     0.000000

 -----------------------------------------------------------------
                    Cartesian Multipole Moments
 -----------------------------------------------------------------
    Charge (ESU x 10^10)
                 0.0000
    Dipole Moment (Debye)
         X       0.0000      Y      -0.0000      Z       0.4955
       Tot       0.4955
    Quadrupole Moments (Debye-Ang)
        XX     -64.9229     XY      -0.0000     YY     -63.3421
        XZ       0.0000     YZ      -0.0000     ZZ     -61.9284
    Octopole Moments (Debye-Ang^2)
       XXX       0.0000    XXY      -0.0000    XYY       0.0000
       YYY      -0.0000    XXZ     -21.3734    XYZ       0.0000
       YYZ     -16.1026    XZZ       0.0000    YZZ      -0.0000
       ZZZ     -55.5684
    Hexadecapole Moments (Debye-Ang^3)
      XXXX   -1037.2166   XXXY      -0.0000   XXYY    -187.3706
      XYYY      -0.0000   YYYY     -88.4620   XXXZ       0.0000
      XXYZ       0.0000   XYYZ       0.0000   YYYZ       0.0000
      XXZZ    -248.6945   XYZZ      -0.0000   YYZZ    -101.2592
      XZZZ       0.0000   YZZZ      -0.0000   ZZZZ    -502.4501
 -----------------------------------------------------------------
 Calculating analytic gradient of the SCF energy
 Gradient of SCF Energy
            1           2           3           4
    1  -0.0037730   0.0037730   0.0007701  -0.0007701
    2   0.0000000  -0.0000000   0.0000000  -0.0000000
    3  -0.0018947  -0.0018947   0.0018947   0.0018947
 Max gradient component =       3.773E-03
 RMS gradient           =       1.915E-03
 Gradient time:  CPU 6.81 s  wall 6.81 s
 Geometry Optimization Parameters
   NAtoms,    NIC,     NZ,  NCons,   NDum,   NFix, NCnnct, MaxDiis
        4      14       4       0       0       0       0       0

 Cartesian Hessian Update
 Hessian Updated using BFGS Update


** GEOMETRY OPTIMIZATION IN DELOCALIZED INTERNAL COORDINATES **
   Searching for a Minimum

   Optimization Cycle:   4

                       Coordinates (Angstroms)
     ATOM                X               Y               Z
      1  P         1.0187827967    0.0000000000    1.4695187035
      2  P        -1.0187827967    0.0000000000    1.4695187035
      3  Br       -1.8735817548    0.0000000000   -0.6034932997
      4  Br        1.8735817548    0.0000000000   -0.6034932997
   Point Group: c2v   Number of degrees of freedom:     3


   Energy is  -5831.072119235

 Hessian Updated using BFGS Update

  3 Hessian modes will be used to form the next step
  Hessian Eigenvalues:
     0.114425    0.222608    0.334382

 Minimum Search - Taking Simple RFO Step
 Searching for Lamda that Minimizes Along All modes
 Value Taken    Lamda =  -0.00010350
 Step Taken.  Stepsize is  0.020754

                             Maximum     Tolerance    Cnvgd?
         Gradient           0.005188      0.000300      NO
         Displacement       0.020475      0.001200      NO
         Energy change     -0.000778      0.000001      NO


 New Cartesian Coordinates Obtained by Inverse Iteration

 Displacement from previous Coordinates is:  0.017846
 ----------------------------------------------------------------
             Standard Nuclear Orientation (Angstroms)
    I     Atom           X                Y                Z
 ----------------------------------------------------------------
    1      P       1.0219629062     0.0000000000     1.4728711824
    2      P      -1.0219629062     0.0000000000     1.4728711824
    3      Br     -1.8770456234     0.0000000000    -0.6068457786
    4      Br      1.8770456234     0.0000000000    -0.6068457786
 ----------------------------------------------------------------
 Molecular Point Group                 C2v   NOp =  4
 Largest Abelian Subgroup              C2v   NOp =  4
 Nuclear Repulsion Energy =   633.7623801073 hartrees
 There are       50 alpha and       50 beta electrons
 Applying Cartesian multipole field
    Component          Value
    ---------          -----
     (2,0,0)        1.00000E-11
     (0,2,0)        2.00000E-11
     (0,0,2)       -3.00000E-11
 Nucleus-field energy     =     0.0000000002 hartrees
 Requested basis set is 6-311++G(d,p)
 There are 64 shells and 156 basis functions
 A cutoff of  1.0D-11 yielded   1630 shell pairs
 There are     10472 function pairs (     11616 Cartesian)
 Smallest overlap matrix eigenvalue = 3.47E-04
 Guess MOs from SCF MO coefficient file

 -----------------------------------------------------------------------
  General SCF calculation program by
  Eric Jon Sundstrom, Paul Horn, Yuezhi Mao, Dmitri Zuev, Alec White,
  David Stuck, Shaama M.S., Shane Yost, Joonho Lee, David Small,
  Daniel Levine, Susi Lehtola, Hugh Burton, Evgeny Epifanovsky
 -----------------------------------------------------------------------
 Exchange:     0.2000 Hartree-Fock + 0.0800 Slater + 0.7200 B88
 Correlation:  0.1900 VWN1RPA + 0.8100 LYP
 Using SG-1 standard quadrature grid
 A restricted SCF calculation will be
 performed using DIIS
 SCF converges when DIIS error is below 1.0e-08
 ---------------------------------------
  Cycle       Energy         DIIS error
 ---------------------------------------
    1   -5831.0721714426      5.93e-05  
    2   -5831.0721864761      2.53e-05  
    3   -5831.0721863130      2.63e-05  
    4   -5831.0721890448      6.87e-06  
    5   -5831.0721891763      1.03e-06  
    6   -5831.0721891777      1.79e-07  
    7   -5831.0721891779      4.72e-08  
    8   -5831.0721891779      1.17e-08  
    9   -5831.0721891778      5.57e-09  Convergence criterion met
 ---------------------------------------
 SCF time:   CPU 19.04s  wall 19.00s 
 SCF   energy in the final basis set =    -5831.0721891778
 Total energy in the final basis set =    -5831.0721891778

 --------------------------------------------------------------
             Orbital Energies (a.u.) and Symmetries
 --------------------------------------------------------------

 Alpha MOs, Restricted
 -- Occupied --                  
-482.85 -482.85  -77.12  -77.12  -62.51  -62.51  -56.33  -56.33
  1 B1    1 A1    2 B1    2 A1    3 B1    3 A1    4 B1    4 A1                 
-56.324 -56.324 -56.323 -56.323  -8.715  -8.715  -6.614  -6.613
  1 B2    1 A2    5 A1    5 B1    6 B1    6 A1    7 A1    7 B1                 
 -6.546  -6.546  -6.535  -6.535  -6.534  -6.534  -4.776  -4.776
  8 A1    8 B1    2 A2    2 B2    9 B1    9 A1   10 A1   10 B1                 
 -4.773  -4.773  -4.771  -4.770  -2.657  -2.657  -2.654  -2.654
  3 B2    3 A2   11 A1   11 B1   12 B1   12 A1    4 A2    4 B2                 
 -2.653  -2.653  -2.644  -2.644  -2.644  -2.644  -0.823  -0.806
 13 B1   13 A1    5 B2    5 A2   14 B1   14 A1   15 A1   15 B1                 
 -0.689  -0.538  -0.428  -0.372  -0.360  -0.336  -0.333  -0.310
 16 A1   16 B1   17 A1   18 A1    6 B2   17 B1    6 A2   18 B1                 
 -0.283  -0.272
 19 A1    7 B2                                                                 
 -- Virtual --                   
 -0.131  -0.116  -0.040  -0.000   0.010   0.029   0.036   0.041
  7 A2   20 A1   19 B1   21 A1   20 B1   22 A1    8 B2   21 B1                 
  0.048   0.053   0.064   0.067   0.068   0.081   0.084   0.096
 23 A1   24 A1    8 A2   22 B1    9 B2   25 A1   23 B1   24 B1                 
  0.101   0.113   0.141   0.164   0.211   0.259   0.273   0.278
  9 A2   26 A1   25 B1   26 B1   27 A1   28 A1   27 B1   10 B2                 
  0.292   0.307   0.326   0.391   0.391   0.393   0.443   0.445
 28 B1   10 A2   29 A1   11 B2   30 A1   29 B1   12 B2   11 A2                 
  0.453   0.454   0.479   0.512   0.515   0.538   0.545   0.551
 31 A1   30 B1   12 A2   13 B2   32 A1   31 B1   33 A1   13 A2                 
  0.558   0.572   0.591   0.627   0.628   0.661   0.671   0.694
 14 B2   34 A1   32 B1   35 A1   33 B1   34 B1   36 A1   37 A1                 
  0.702   0.731   0.774   0.825   0.873   1.019   1.075   1.117
 35 B1   15 B2   14 A2   15 A2   36 B1   38 A1   37 B1   38 B1                 
  1.493   1.551   1.565   1.652   1.694   1.714   1.971   1.999
 16 B2   16 A2   39 A1   39 B1   40 A1   40 B1   17 B2   17 A2                 
  2.007   2.015   2.066   2.113   3.978   3.982   3.982   3.994
 41 B1   41 A1   42 A1   42 B1   18 B2   18 A2   43 A1   19 B2                 
  3.999   4.002   4.006   4.039   4.181   4.213   6.496   6.629
 43 B1   19 A2   44 A1   44 B1   45 A1   45 B1   46 A1   47 A1                 
  6.629   6.832   7.529   7.551   7.558   7.566   7.614   7.628
 46 B1   47 B1   20 B2   20 A2   48 B1   48 A1   49 A1   49 B1                 
 13.768  13.795  13.814  13.816  13.910  13.934  47.832  47.912
 21 B2   21 A2   50 B1   50 A1   51 B1   51 A1   52 A1   52 B1                 
162.718 162.975 289.727 289.750 289.757 289.761 289.816 289.842
 53 A1   53 B1   22 B2   22 A2   54 A1   54 B1   55 A1   55 B1                 
*******1020.707
 56 A1   56 B1                                                                 

 Beta MOs, Restricted
 -- Occupied --                  
-482.85 -482.85  -77.12  -77.12  -62.51  -62.51  -56.33  -56.33
  1 B1    1 A1    2 B1    2 A1    3 B1    3 A1    4 B1    4 A1                 
-56.324 -56.324 -56.323 -56.323  -8.715  -8.715  -6.614  -6.613
  1 B2    1 A2    5 A1    5 B1    6 B1    6 A1    7 A1    7 B1                 
 -6.546  -6.546  -6.535  -6.535  -6.534  -6.534  -4.776  -4.776
  8 A1    8 B1    2 A2    2 B2    9 B1    9 A1   10 A1   10 B1                 
 -4.773  -4.773  -4.771  -4.770  -2.657  -2.657  -2.654  -2.654
  3 B2    3 A2   11 A1   11 B1   12 B1   12 A1    4 A2    4 B2                 
 -2.653  -2.653  -2.644  -2.644  -2.644  -2.644  -0.823  -0.806
 13 B1   13 A1    5 B2    5 A2   14 B1   14 A1   15 A1   15 B1                 
 -0.689  -0.538  -0.428  -0.372  -0.360  -0.336  -0.333  -0.310
 16 A1   16 B1   17 A1   18 A1    6 B2   17 B1    6 A2   18 B1                 
 -0.283  -0.272
 19 A1    7 B2                                                                 
 -- Virtual --                   
 -0.131  -0.116  -0.040  -0.000   0.010   0.029   0.036   0.041
  7 A2   20 A1   19 B1   21 A1   20 B1   22 A1    8 B2   21 B1                 
  0.048   0.053   0.064   0.067   0.068   0.081   0.084   0.096
 23 A1   24 A1    8 A2   22 B1    9 B2   25 A1   23 B1   24 B1                 
  0.101   0.113   0.141   0.164   0.211   0.259   0.273   0.278
  9 A2   26 A1   25 B1   26 B1   27 A1   28 A1   27 B1   10 B2                 
  0.292   0.307   0.326   0.391   0.391   0.393   0.443   0.445
 28 B1   10 A2   29 A1   11 B2   30 A1   29 B1   12 B2   11 A2                 
  0.453   0.454   0.479   0.512   0.515   0.538   0.545   0.551
 31 A1   30 B1   12 A2   13 B2   32 A1   31 B1   33 A1   13 A2                 
  0.558   0.572   0.591   0.627   0.628   0.661   0.671   0.694
 14 B2   34 A1   32 B1   35 A1   33 B1   34 B1   36 A1   37 A1                 
  0.702   0.731   0.774   0.825   0.873   1.019   1.075   1.117
 35 B1   15 B2   14 A2   15 A2   36 B1   38 A1   37 B1   38 B1                 
  1.493   1.551   1.565   1.652   1.694   1.714   1.971   1.999
 16 B2   16 A2   39 A1   39 B1   40 A1   40 B1   17 B2   17 A2                 
  2.007   2.015   2.066   2.113   3.978   3.982   3.982   3.994
 41 B1   41 A1   42 A1   42 B1   18 B2   18 A2   43 A1   19 B2                 
  3.999   4.002   4.006   4.039   4.181   4.213   6.496   6.629
 43 B1   19 A2   44 A1   44 B1   45 A1   45 B1   46 A1   47 A1                 
  6.629   6.832   7.529   7.551   7.558   7.566   7.614   7.628
 46 B1   47 B1   20 B2   20 A2   48 B1   48 A1   49 A1   49 B1                 
 13.768  13.795  13.814  13.816  13.910  13.934  47.832  47.912
 21 B2   21 A2   50 B1   50 A1   51 B1   51 A1   52 A1   52 B1                 
162.718 162.975 289.727 289.750 289.757 289.761 289.816 289.842
 53 A1   53 B1   22 B2   22 A2   54 A1   54 B1   55 A1   55 B1                 
*******1020.707
 56 A1   56 B1                                                                 
 --------------------------------------------------------------

          Ground-State Mulliken Net Atomic Charges

     Atom                 Charge (a.u.)
  ----------------------------------------
      1 P                     0.142309
      2 P                     0.142310
      3 Br                   -0.142309
      4 Br                   -0.142310
  ----------------------------------------
  Sum of atomic charges =     0.000000

 -----------------------------------------------------------------
                    Cartesian Multipole Moments
 -----------------------------------------------------------------
    Charge (ESU x 10^10)
                 0.0000
    Dipole Moment (Debye)
         X      -0.0000      Y      -0.0000      Z       0.5381
       Tot       0.5381
    Quadrupole Moments (Debye-Ang)
        XX     -64.9791     XY      -0.0000     YY     -63.3841
        XZ      -0.0000     YZ      -0.0000     ZZ     -61.8523
    Octopole Moments (Debye-Ang^2)
       XXX      -0.0000    XXY      -0.0000    XYY      -0.0000
       YYY      -0.0000    XXZ     -21.2750    XYZ       0.0000
       YYZ     -16.0661    XZZ      -0.0000    YZZ      -0.0000
       ZZZ     -55.2653
    Hexadecapole Moments (Debye-Ang^3)
      XXXX   -1041.8025   XXXY      -0.0000   XXYY    -188.1475
      XYYY      -0.0000   YYYY     -88.6111   XXXZ      -0.0000
      XXYZ      -0.0000   XYYZ      -0.0000   YYYZ      -0.0000
      XXZZ    -249.6145   XYZZ       0.0000   YYZZ    -101.6935
      XZZZ      -0.0000   YZZZ      -0.0000   ZZZZ    -504.2664
 -----------------------------------------------------------------
 Calculating analytic gradient of the SCF energy
 Gradient of SCF Energy
            1           2           3           4
    1  -0.0017705   0.0017705   0.0001497  -0.0001498
    2  -0.0000000   0.0000000  -0.0000000   0.0000000
    3  -0.0005320  -0.0005319   0.0005319   0.0005320
 Max gradient component =       1.771E-03
 RMS gradient           =       7.877E-04
 Gradient time:  CPU 6.77 s  wall 6.78 s
 Geometry Optimization Parameters
   NAtoms,    NIC,     NZ,  NCons,   NDum,   NFix, NCnnct, MaxDiis
        4      14       4       0       0       0       0       0

 Cartesian Hessian Update
 Hessian Updated using BFGS Update


** GEOMETRY OPTIMIZATION IN DELOCALIZED INTERNAL COORDINATES **
   Searching for a Minimum

   Optimization Cycle:   5

                       Coordinates (Angstroms)
     ATOM                X               Y               Z
      1  P         1.0219629062    0.0000000000    1.4728711824
      2  P        -1.0219629062    0.0000000000    1.4728711824
      3  Br       -1.8770456234    0.0000000000   -0.6068457786
      4  Br        1.8770456234    0.0000000000   -0.6068457786
   Point Group: c2v   Number of degrees of freedom:     3


   Energy is  -5831.072189178

 Hessian Updated using BFGS Update

  3 Hessian modes will be used to form the next step
  Hessian Eigenvalues:
     0.118239    0.168195    0.276385

 Minimum Search - Taking Simple RFO Step
 Searching for Lamda that Minimizes Along All modes
 Value Taken    Lamda =  -0.00002484
 Step Taken.  Stepsize is  0.012051

                             Maximum     Tolerance    Cnvgd?
         Gradient           0.001926      0.000300      NO
         Displacement       0.011431      0.001200      NO
         Energy change     -0.000070      0.000001      NO


 New Cartesian Coordinates Obtained by Inverse Iteration

 Displacement from previous Coordinates is:  0.012548
 ----------------------------------------------------------------
             Standard Nuclear Orientation (Angstroms)
    I     Atom           X                Y                Z
 ----------------------------------------------------------------
    1      P       1.0245553426     0.0000000000     1.4750644955
    2      P      -1.0245553426     0.0000000000     1.4750644955
    3      Br     -1.8746574806     0.0000000000    -0.6090390917
    4      Br      1.8746574806     0.0000000000    -0.6090390917
 ----------------------------------------------------------------
 Molecular Point Group                 C2v   NOp =  4
 Largest Abelian Subgroup              C2v   NOp =  4
 Nuclear Repulsion Energy =   633.4776827197 hartrees
 There are       50 alpha and       50 beta electrons
 Applying Cartesian multipole field
    Component          Value
    ---------          -----
     (2,0,0)        1.00000E-11
     (0,2,0)        2.00000E-11
     (0,0,2)       -3.00000E-11
 Nucleus-field energy     =     0.0000000001 hartrees
 Requested basis set is 6-311++G(d,p)
 There are 64 shells and 156 basis functions
 A cutoff of  1.0D-11 yielded   1628 shell pairs
 There are     10466 function pairs (     11610 Cartesian)
 Smallest overlap matrix eigenvalue = 3.51E-04
 Guess MOs from SCF MO coefficient file

 -----------------------------------------------------------------------
  General SCF calculation program by
  Eric Jon Sundstrom, Paul Horn, Yuezhi Mao, Dmitri Zuev, Alec White,
  David Stuck, Shaama M.S., Shane Yost, Joonho Lee, David Small,
  Daniel Levine, Susi Lehtola, Hugh Burton, Evgeny Epifanovsky
 -----------------------------------------------------------------------
 Exchange:     0.2000 Hartree-Fock + 0.0800 Slater + 0.7200 B88
 Correlation:  0.1900 VWN1RPA + 0.8100 LYP
 Using SG-1 standard quadrature grid
 A restricted SCF calculation will be
 performed using DIIS
 SCF converges when DIIS error is below 1.0e-08
 ---------------------------------------
  Cycle       Energy         DIIS error
 ---------------------------------------
    1   -5831.0721913743      4.16e-05  
    2   -5831.0722005493      1.90e-05  
    3   -5831.0722004005      2.04e-05  
    4   -5831.0722020448      4.90e-06  
    5   -5831.0722021078      8.00e-07  
    6   -5831.0722021090      1.60e-07  
    7   -5831.0722021091      4.88e-08  
    8   -5831.0722021092      4.73e-08  
    9   -5831.0722021092      9.42e-09  Convergence criterion met
 ---------------------------------------
 SCF time:   CPU 19.01s  wall 19.00s 
 SCF   energy in the final basis set =    -5831.0722021092
 Total energy in the final basis set =    -5831.0722021092

 --------------------------------------------------------------
             Orbital Energies (a.u.) and Symmetries
 --------------------------------------------------------------

 Alpha MOs, Restricted
 -- Occupied --                  
-482.85 -482.85  -77.12  -77.12  -62.51  -62.51  -56.33  -56.33
  1 B1    1 A1    2 B1    2 A1    3 B1    3 A1    4 B1    4 A1                 
-56.324 -56.324 -56.323 -56.323  -8.715  -8.715  -6.614  -6.614
  1 B2    1 A2    5 A1    5 B1    6 B1    6 A1    7 A1    7 B1                 
 -6.546  -6.546  -6.535  -6.535  -6.533  -6.533  -4.777  -4.776
  8 A1    8 B1    2 A2    2 B2    9 B1    9 A1   10 A1   10 B1                 
 -4.773  -4.773  -4.771  -4.770  -2.657  -2.657  -2.654  -2.654
  3 B2    3 A2   11 A1   11 B1   12 B1   12 A1    4 A2    4 B2                 
 -2.653  -2.653  -2.644  -2.644  -2.644  -2.644  -0.822  -0.806
 13 B1   13 A1    5 B2    5 A2   14 B1   14 A1   15 A1   15 B1                 
 -0.688  -0.538  -0.427  -0.372  -0.360  -0.337  -0.333  -0.310
 16 A1   16 B1   17 A1   18 A1    6 B2   17 B1    6 A2   18 B1                 
 -0.283  -0.272
 19 A1    7 B2                                                                 
 -- Virtual --                   
 -0.131  -0.116  -0.041  -0.000   0.009   0.029   0.036   0.040
  7 A2   20 A1   19 B1   21 A1   20 B1   22 A1    8 B2   21 B1                 
  0.048   0.053   0.064   0.066   0.068   0.081   0.084   0.096
 23 A1   24 A1    8 A2   22 B1    9 B2   25 A1   23 B1   24 B1                 
  0.101   0.113   0.141   0.163   0.211   0.259   0.272   0.278
  9 A2   26 A1   25 B1   26 B1   27 A1   28 A1   27 B1   10 B2                 
  0.292   0.307   0.327   0.391   0.391   0.393   0.444   0.445
 28 B1   10 A2   29 A1   30 A1   11 B2   29 B1   12 B2   11 A2                 
  0.454   0.454   0.480   0.513   0.515   0.538   0.545   0.551
 31 A1   30 B1   12 A2   13 B2   32 A1   31 B1   33 A1   13 A2                 
  0.558   0.572   0.591   0.627   0.628   0.661   0.670   0.693
 14 B2   34 A1   32 B1   35 A1   33 B1   34 B1   36 A1   37 A1                 
  0.701   0.730   0.773   0.823   0.872   1.018   1.074   1.113
 35 B1   15 B2   14 A2   15 A2   36 B1   38 A1   37 B1   38 B1                 
  1.493   1.551   1.565   1.653   1.692   1.713   1.971   1.999
 16 B2   16 A2   39 A1   39 B1   40 A1   40 B1   17 B2   17 A2                 
  2.007   2.016   2.066   2.113   3.979   3.982   3.983   3.994
 41 B1   41 A1   42 A1   42 B1   18 B2   18 A2   43 A1   19 B2                 
  3.999   4.002   4.006   4.039   4.180   4.212   6.496   6.628
 43 B1   19 A2   44 A1   44 B1   45 A1   45 B1   46 A1   47 A1                 
  6.629   6.829   7.529   7.551   7.558   7.567   7.614   7.628
 46 B1   47 B1   20 B2   20 A2   48 B1   48 A1   49 A1   49 B1                 
 13.768  13.795  13.813  13.816  13.910  13.935  47.831  47.912
 21 B2   21 A2   50 B1   50 A1   51 B1   51 A1   52 A1   52 B1                 
162.718 162.972 289.727 289.750 289.757 289.760 289.816 289.842
 53 A1   53 B1   22 B2   22 A2   54 A1   54 B1   55 A1   55 B1                 
*******1020.707
 56 A1   56 B1                                                                 

 Beta MOs, Restricted
 -- Occupied --                  
-482.85 -482.85  -77.12  -77.12  -62.51  -62.51  -56.33  -56.33
  1 B1    1 A1    2 B1    2 A1    3 B1    3 A1    4 B1    4 A1                 
-56.324 -56.324 -56.323 -56.323  -8.715  -8.715  -6.614  -6.614
  1 B2    1 A2    5 A1    5 B1    6 B1    6 A1    7 A1    7 B1                 
 -6.546  -6.546  -6.535  -6.535  -6.533  -6.533  -4.777  -4.776
  8 A1    8 B1    2 A2    2 B2    9 B1    9 A1   10 A1   10 B1                 
 -4.773  -4.773  -4.771  -4.770  -2.657  -2.657  -2.654  -2.654
  3 B2    3 A2   11 A1   11 B1   12 B1   12 A1    4 A2    4 B2                 
 -2.653  -2.653  -2.644  -2.644  -2.644  -2.644  -0.822  -0.806
 13 B1   13 A1    5 B2    5 A2   14 B1   14 A1   15 A1   15 B1                 
 -0.688  -0.538  -0.427  -0.372  -0.360  -0.337  -0.333  -0.310
 16 A1   16 B1   17 A1   18 A1    6 B2   17 B1    6 A2   18 B1                 
 -0.283  -0.272
 19 A1    7 B2                                                                 
 -- Virtual --                   
 -0.131  -0.116  -0.041  -0.000   0.009   0.029   0.036   0.040
  7 A2   20 A1   19 B1   21 A1   20 B1   22 A1    8 B2   21 B1                 
  0.048   0.053   0.064   0.066   0.068   0.081   0.084   0.096
 23 A1   24 A1    8 A2   22 B1    9 B2   25 A1   23 B1   24 B1                 
  0.101   0.113   0.141   0.163   0.211   0.259   0.272   0.278
  9 A2   26 A1   25 B1   26 B1   27 A1   28 A1   27 B1   10 B2                 
  0.292   0.307   0.327   0.391   0.391   0.393   0.444   0.445
 28 B1   10 A2   29 A1   30 A1   11 B2   29 B1   12 B2   11 A2                 
  0.454   0.454   0.480   0.513   0.515   0.538   0.545   0.551
 31 A1   30 B1   12 A2   13 B2   32 A1   31 B1   33 A1   13 A2                 
  0.558   0.572   0.591   0.627   0.628   0.661   0.670   0.693
 14 B2   34 A1   32 B1   35 A1   33 B1   34 B1   36 A1   37 A1                 
  0.701   0.730   0.773   0.823   0.872   1.018   1.074   1.113
 35 B1   15 B2   14 A2   15 A2   36 B1   38 A1   37 B1   38 B1                 
  1.493   1.551   1.565   1.653   1.692   1.713   1.971   1.999
 16 B2   16 A2   39 A1   39 B1   40 A1   40 B1   17 B2   17 A2                 
  2.007   2.016   2.066   2.113   3.979   3.982   3.983   3.994
 41 B1   41 A1   42 A1   42 B1   18 B2   18 A2   43 A1   19 B2                 
  3.999   4.002   4.006   4.039   4.180   4.212   6.496   6.628
 43 B1   19 A2   44 A1   44 B1   45 A1   45 B1   46 A1   47 A1                 
  6.629   6.829   7.529   7.551   7.558   7.567   7.614   7.628
 46 B1   47 B1   20 B2   20 A2   48 B1   48 A1   49 A1   49 B1                 
 13.768  13.795  13.813  13.816  13.910  13.935  47.831  47.912
 21 B2   21 A2   50 B1   50 A1   51 B1   51 A1   52 A1   52 B1                 
162.718 162.972 289.727 289.750 289.757 289.760 289.816 289.842
 53 A1   53 B1   22 B2   22 A2   54 A1   54 B1   55 A1   55 B1                 
*******1020.707
 56 A1   56 B1                                                                 
 --------------------------------------------------------------

          Ground-State Mulliken Net Atomic Charges

     Atom                 Charge (a.u.)
  ----------------------------------------
      1 P                     0.142806
      2 P                     0.142806
      3 Br                   -0.142806
      4 Br                   -0.142806
  ----------------------------------------
  Sum of atomic charges =     0.000000

 -----------------------------------------------------------------
                    Cartesian Multipole Moments
 -----------------------------------------------------------------
    Charge (ESU x 10^10)
                 0.0000
    Dipole Moment (Debye)
         X       0.0000      Y      -0.0000      Z       0.5572
       Tot       0.5572
    Quadrupole Moments (Debye-Ang)
        XX     -65.0106     XY      -0.0000     YY     -63.4093
        XZ       0.0000     YZ       0.0000     ZZ     -61.8024
    Octopole Moments (Debye-Ang^2)
       XXX       0.0000    XXY      -0.0000    XYY       0.0000
       YYY      -0.0000    XXZ     -21.2060    XYZ       0.0000
       YYZ     -16.0570    XZZ       0.0000    YZZ      -0.0000
       ZZZ     -55.0940
    Hexadecapole Moments (Debye-Ang^3)
      XXXX   -1041.0908   XXXY      -0.0000   XXYY    -188.0132
      XYYY      -0.0000   YYYY     -88.7087   XXXZ       0.0000
      XXYZ       0.0000   XYYZ       0.0000   YYYZ       0.0000
      XXZZ    -249.7336   XYZZ      -0.0000   YYZZ    -101.9958
      XZZZ       0.0000   YZZZ       0.0000   ZZZZ    -505.3888
 -----------------------------------------------------------------
 Calculating analytic gradient of the SCF energy
 Gradient of SCF Energy
            1           2           3           4
    1  -0.0001091   0.0001091  -0.0000176   0.0000176
    2   0.0000000  -0.0000000   0.0000000  -0.0000000
    3   0.0000069   0.0000069  -0.0000069  -0.0000069
 Max gradient component =       1.091E-04
 RMS gradient           =       4.530E-05
 Gradient time:  CPU 6.76 s  wall 6.77 s
 Geometry Optimization Parameters
   NAtoms,    NIC,     NZ,  NCons,   NDum,   NFix, NCnnct, MaxDiis
        4      14       4       0       0       0       0       0

 Cartesian Hessian Update
 Hessian Updated using BFGS Update


** GEOMETRY OPTIMIZATION IN DELOCALIZED INTERNAL COORDINATES **
   Searching for a Minimum

   Optimization Cycle:   6

                       Coordinates (Angstroms)
     ATOM                X               Y               Z
      1  P         1.0245553426    0.0000000000    1.4750644955
      2  P        -1.0245553426    0.0000000000    1.4750644955
      3  Br       -1.8746574806    0.0000000000   -0.6090390917
      4  Br        1.8746574806    0.0000000000   -0.6090390917
   Point Group: c2v   Number of degrees of freedom:     3


   Energy is  -5831.072202109

 Hessian Updated using BFGS Update

  3 Hessian modes will be used to form the next step
  Hessian Eigenvalues:
     0.120149    0.156835    0.278636

 Minimum Search - Taking Simple RFO Step
 Searching for Lamda that Minimizes Along All modes
 Value Taken    Lamda =   0.00000000
 Step Taken.  Stepsize is  0.000820

                             Maximum     Tolerance    Cnvgd?
         Gradient           0.000084      0.000300     YES
         Displacement       0.000602      0.001200     YES
         Energy change     -0.000013      0.000001      NO


                       Distance Matrix (Angstroms)
             P (  1)   P (  2)   Br(  3)
   P (  2)  2.049111
   Br(  3)  3.570563  2.250813
   Br(  4)  2.250813  3.570563  3.749315

 Final energy is   -5831.0722021091506     


 ******************************
 **  OPTIMIZATION CONVERGED  **
 ******************************

                       Coordinates (Angstroms)
     ATOM                X               Y               Z
      1  P         1.0245553426    0.0000000000    1.4750644955
      2  P        -1.0245553426    0.0000000000    1.4750644955
      3  Br       -1.8746574806    0.0000000000   -0.6090390917
      4  Br        1.8746574806    0.0000000000   -0.6090390917

Z-matrix Print:
$molecule
0 1
Br
P  1 2.250813
P  2 2.049111 1 112.190460
Br 3 2.250813 2 112.190460 1 -0.000000 0
$end


 --------------------------------------------------------------
             Orbital Energies (a.u.) and Symmetries
 --------------------------------------------------------------

 Alpha MOs, Restricted
 -- Occupied --                  
-482.85 -482.85  -77.12  -77.12  -62.51  -62.51  -56.33  -56.33
  1 B1    1 A1    2 B1    2 A1    3 B1    3 A1    4 B1    4 A1                 
-56.324 -56.324 -56.323 -56.323  -8.715  -8.715  -6.614  -6.614
  1 B2    1 A2    5 A1    5 B1    6 B1    6 A1    7 A1    7 B1                 
 -6.546  -6.546  -6.535  -6.535  -6.533  -6.533  -4.777  -4.776
  8 A1    8 B1    2 A2    2 B2    9 B1    9 A1   10 A1   10 B1                 
 -4.773  -4.773  -4.771  -4.770  -2.657  -2.657  -2.654  -2.654
  3 B2    3 A2   11 A1   11 B1   12 B1   12 A1    4 A2    4 B2                 
 -2.653  -2.653  -2.644  -2.644  -2.644  -2.644  -0.822  -0.806
 13 B1   13 A1    5 B2    5 A2   14 B1   14 A1   15 A1   15 B1                 
 -0.688  -0.538  -0.427  -0.372  -0.360  -0.337  -0.333  -0.310
 16 A1   16 B1   17 A1   18 A1    6 B2   17 B1    6 A2   18 B1                 
 -0.283  -0.272
 19 A1    7 B2                                                                 
 -- Virtual --                   
 -0.131  -0.116  -0.041  -0.000   0.009   0.029   0.036   0.040
  7 A2   20 A1   19 B1   21 A1   20 B1   22 A1    8 B2   21 B1                 
  0.048   0.053   0.064   0.066   0.068   0.081   0.084   0.096
 23 A1   24 A1    8 A2   22 B1    9 B2   25 A1   23 B1   24 B1                 
  0.101   0.113   0.141   0.163   0.211   0.259   0.272   0.278
  9 A2   26 A1   25 B1   26 B1   27 A1   28 A1   27 B1   10 B2                 
  0.292   0.307   0.327   0.391   0.391   0.393   0.444   0.445
 28 B1   10 A2   29 A1   30 A1   11 B2   29 B1   12 B2   11 A2                 
  0.454   0.454   0.480   0.513   0.515   0.538   0.545   0.551
 31 A1   30 B1   12 A2   13 B2   32 A1   31 B1   33 A1   13 A2                 
  0.558   0.572   0.591   0.627   0.628   0.661   0.670   0.693
 14 B2   34 A1   32 B1   35 A1   33 B1   34 B1   36 A1   37 A1                 
  0.701   0.730   0.773   0.823   0.872   1.018   1.074   1.113
 35 B1   15 B2   14 A2   15 A2   36 B1   38 A1   37 B1   38 B1                 
  1.493   1.551   1.565   1.653   1.692   1.713   1.971   1.999
 16 B2   16 A2   39 A1   39 B1   40 A1   40 B1   17 B2   17 A2                 
  2.007   2.016   2.066   2.113   3.979   3.982   3.983   3.994
 41 B1   41 A1   42 A1   42 B1   18 B2   18 A2   43 A1   19 B2                 
  3.999   4.002   4.006   4.039   4.180   4.212   6.496   6.628
 43 B1   19 A2   44 A1   44 B1   45 A1   45 B1   46 A1   47 A1                 
  6.629   6.829   7.529   7.551   7.558   7.567   7.614   7.628
 46 B1   47 B1   20 B2   20 A2   48 B1   48 A1   49 A1   49 B1                 
 13.768  13.795  13.813  13.816  13.910  13.935  47.831  47.912
 21 B2   21 A2   50 B1   50 A1   51 B1   51 A1   52 A1   52 B1                 
162.718 162.972 289.727 289.750 289.757 289.760 289.816 289.842
 53 A1   53 B1   22 B2   22 A2   54 A1   54 B1   55 A1   55 B1                 
*******1020.707
 56 A1   56 B1                                                                 

 Beta MOs, Restricted
 -- Occupied --                  
-482.85 -482.85  -77.12  -77.12  -62.51  -62.51  -56.33  -56.33
  1 B1    1 A1    2 B1    2 A1    3 B1    3 A1    4 B1    4 A1                 
-56.324 -56.324 -56.323 -56.323  -8.715  -8.715  -6.614  -6.614
  1 B2    1 A2    5 A1    5 B1    6 B1    6 A1    7 A1    7 B1                 
 -6.546  -6.546  -6.535  -6.535  -6.533  -6.533  -4.777  -4.776
  8 A1    8 B1    2 A2    2 B2    9 B1    9 A1   10 A1   10 B1                 
 -4.773  -4.773  -4.771  -4.770  -2.657  -2.657  -2.654  -2.654
  3 B2    3 A2   11 A1   11 B1   12 B1   12 A1    4 A2    4 B2                 
 -2.653  -2.653  -2.644  -2.644  -2.644  -2.644  -0.822  -0.806
 13 B1   13 A1    5 B2    5 A2   14 B1   14 A1   15 A1   15 B1                 
 -0.688  -0.538  -0.427  -0.372  -0.360  -0.337  -0.333  -0.310
 16 A1   16 B1   17 A1   18 A1    6 B2   17 B1    6 A2   18 B1                 
 -0.283  -0.272
 19 A1    7 B2                                                                 
 -- Virtual --                   
 -0.131  -0.116  -0.041  -0.000   0.009   0.029   0.036   0.040
  7 A2   20 A1   19 B1   21 A1   20 B1   22 A1    8 B2   21 B1                 
  0.048   0.053   0.064   0.066   0.068   0.081   0.084   0.096
 23 A1   24 A1    8 A2   22 B1    9 B2   25 A1   23 B1   24 B1                 
  0.101   0.113   0.141   0.163   0.211   0.259   0.272   0.278
  9 A2   26 A1   25 B1   26 B1   27 A1   28 A1   27 B1   10 B2                 
  0.292   0.307   0.327   0.391   0.391   0.393   0.444   0.445
 28 B1   10 A2   29 A1   30 A1   11 B2   29 B1   12 B2   11 A2                 
  0.454   0.454   0.480   0.513   0.515   0.538   0.545   0.551
 31 A1   30 B1   12 A2   13 B2   32 A1   31 B1   33 A1   13 A2                 
  0.558   0.572   0.591   0.627   0.628   0.661   0.670   0.693
 14 B2   34 A1   32 B1   35 A1   33 B1   34 B1   36 A1   37 A1                 
  0.701   0.730   0.773   0.823   0.872   1.018   1.074   1.113
 35 B1   15 B2   14 A2   15 A2   36 B1   38 A1   37 B1   38 B1                 
  1.493   1.551   1.565   1.653   1.692   1.713   1.971   1.999
 16 B2   16 A2   39 A1   39 B1   40 A1   40 B1   17 B2   17 A2                 
  2.007   2.016   2.066   2.113   3.979   3.982   3.983   3.994
 41 B1   41 A1   42 A1   42 B1   18 B2   18 A2   43 A1   19 B2                 
  3.999   4.002   4.006   4.039   4.180   4.212   6.496   6.628
 43 B1   19 A2   44 A1   44 B1   45 A1   45 B1   46 A1   47 A1                 
  6.629   6.829   7.529   7.551   7.558   7.567   7.614   7.628
 46 B1   47 B1   20 B2   20 A2   48 B1   48 A1   49 A1   49 B1                 
 13.768  13.795  13.813  13.816  13.910  13.935  47.831  47.912
 21 B2   21 A2   50 B1   50 A1   51 B1   51 A1   52 A1   52 B1                 
162.718 162.972 289.727 289.750 289.757 289.760 289.816 289.842
 53 A1   53 B1   22 B2   22 A2   54 A1   54 B1   55 A1   55 B1                 
*******1020.707
 56 A1   56 B1                                                                 
 --------------------------------------------------------------

          Ground-State Mulliken Net Atomic Charges

     Atom                 Charge (a.u.)
  ----------------------------------------
      1 P                     0.142806
      2 P                     0.142806
      3 Br                   -0.142806
      4 Br                   -0.142806
  ----------------------------------------
  Sum of atomic charges =     0.000000

 -----------------------------------------------------------------
                    Cartesian Multipole Moments
 -----------------------------------------------------------------
    Charge (ESU x 10^10)
                 0.0000
    Dipole Moment (Debye)
         X       0.0000      Y      -0.0000      Z       0.5572
       Tot       0.5572
    Quadrupole Moments (Debye-Ang)
        XX     -65.0106     XY      -0.0000     YY     -63.4093
        XZ       0.0000     YZ       0.0000     ZZ     -61.8024
    Octopole Moments (Debye-Ang^2)
       XXX       0.0000    XXY      -0.0000    XYY       0.0000
       YYY      -0.0000    XXZ     -21.2060    XYZ       0.0000
       YYZ     -16.0570    XZZ       0.0000    YZZ      -0.0000
       ZZZ     -55.0940
    Hexadecapole Moments (Debye-Ang^3)
      XXXX   -1041.0908   XXXY      -0.0000   XXYY    -188.0132
      XYYY      -0.0000   YYYY     -88.7087   XXXZ       0.0000
      XXYZ       0.0000   XYYZ       0.0000   YYYZ       0.0000
      XXZZ    -249.7336   XYZZ      -0.0000   YYZZ    -101.9958
      XZZZ       0.0000   YZZZ       0.0000   ZZZZ    -505.3888
 -----------------------------------------------------------------
Archival summary:
1\1\TWL02\OPT\ProcedureUnspecified\BasisUnspecified\r22\taweetha\TueOct3016:50:312018TueOct3016:50:312018\0\\#,OPT,ProcedureUnspecified,BasisUnspecified,\\0,1\Br\P,1,2.25081\P,2,2.04911,1,112.19\Br,3,2.25081,2,112.19,1,-0,0\\\@

 Total job time:  154.16s(wall), 153.85s(cpu) 
 Tue Oct 30 16:50:31 2018

        *************************************************************
        *                                                           *
        *  Thank you very much for using Q-Chem.  Have a nice day.  *
        *                                                           *
        *************************************************************


 
User input: 2 of 2 
 
Q-Chem Developer Version!
                  Welcome to Q-Chem
     A Quantum Leap Into The Future Of Chemistry


 Q-Chem 5.1, Q-Chem, Inc., Pleasanton, CA (2018)

 Yihan Shao,  Zhengting Gan,  E. Epifanovsky,  A. T. B. Gilbert,  M. Wormit,  
 J. Kussmann,  A. W. Lange,  A. Behn,  Jia Deng,  Xintian Feng,  D. Ghosh,  
 M. Goldey,  P. R. Horn,  L. D. Jacobson,  I. Kaliman,  T. Kus,  A. Landau,  
 Jie Liu,  E. I. Proynov,  R. M. Richard,  R. P. Steele,  E. J. Sundstrom,  
 H. L. Woodcock III,  P. M. Zimmerman,  D. Zuev,  B. Albrecht,  E. Alguire,  
 S. A. Baeppler,  D. Barton,  Z. Benda,  Y. A. Bernard,  E. J. Berquist,  
 K. B. Bravaya,  H. Burton,  D. Casanova,  Chun-Min Chang,  Yunqing Chen,  
 A. Chien,  K. D. Closser,  M. P. Coons,  S. Coriani,  S. Dasgupta,  
 A. L. Dempwolff,  M. Diedenhofen,  Hainam Do,  R. G. Edgar,  Po-Tung Fang,  
 S. Faraji,  S. Fatehi,  Qingguo Feng,  K. D. Fenk,  J. Fosso-Tande,  
 Qinghui Ge,  A. Ghysels,  G. Gidofalvi,  J. Gomes,  J. Gonthier,  A. Gunina,  
 D. Hait,  M. W. D. Hanson-Heine,  P. H. P. Harbach,  A. W. Hauser,  
 J. E. Herr,  E. G. Hohenstein,  Z. C. Holden,  Kerwin Hui,  B. C. Huynh,  
 T.-C. Jagau,  Hyunjun Ji,  B. Kaduk,  K. Khistyaev,  Jaehoon Kim,  
 P. Klunzinger,  K. Koh,  D. Kosenkov,  L. Koulias,  T. Kowalczyk,  
 C. M. Krauter,  A. Kunitsa,  Ka Un Lao,  A. Laurent,  K. V. Lawler,  
 Joonho Lee,  D. Lefrancois,  S. Lehtola,  D. S. Levine,  Yi-Pei Li,  
 You-Sheng Lin,  Fenglai Liu,  E. Livshits,  A. Luenser,  P. Manohar,  
 E. Mansoor,  S. F. Manzer,  Shan-Ping Mao,  Yuezhi Mao,  N. Mardirossian,  
 A. V. Marenich,  T. Markovich,  L. A. Martinez-Martinez,  S. A. Maurer,  
 N. J. Mayhall,  S. C. McKenzie,  J.-M. Mewes,  A. F. Morrison,  
 J. W. Mullinax,  K. Nanda,  T. S. Nguyen-Beck,  R. Olivares-Amaya,  
 J. A. Parkhill,  T. M. Perrine,  F. Plasser,  P. Pokhilko,  S. Prager,  
 A. Prociuk,  E. Ramos,  D. R. Rehn,  F. Rob,  M. Schneider,  N. Sergueev,  
 S. M. Sharada,  S. Sharma,  D. W. Small,  T. Stauch,  T. Stein,  
 Yu-Chuan Su,  A. J. W. Thom,  A. Tkatchenko,  T. Tsuchimochi,  N. M. Tubman,  
 L. Vogt,  M. L. Vidal,  O. Vydrov,  M. A. Watson,  J. Wenzel,  
 M. de Wergifosse,  T. A. Wesolowski,  A. White,  J. Witte,  A. Yamada,  
 Jun Yang,  K. Yao,  S. Yeganeh,  S. R. Yost,  Zhi-Qiang You,  A. Zech,  
 Igor Ying Zhang,  Xing Zhang,  Yan Zhao,  Ying Zhu,  B. R. Brooks,  
 G. K. L. Chan,  C. J. Cramer,  M. S. Gordon,  W. J. Hehre,  A. Klamt,  
 M. W. Schmidt,  C. D. Sherrill,  D. G. Truhlar,  A. Aspuru-Guzik,  R. Baer,  
 A. T. Bell,  N. A. Besley,  Jeng-Da Chai,  A. E. DePrince, III,  
 R. A. DiStasio Jr.,  A. Dreuw,  B. D. Dunietz,  T. R. Furlani,  
 Chao-Ping Hsu,  Yousung Jung,  Jing Kong,  D. S. Lambrecht,  WanZhen Liang,  
 C. Ochsenfeld,  V. A. Rassolov,  L. V. Slipchenko,  J. E. Subotnik,  
 T. Van Voorhis,  J. M. Herbert,  A. I. Krylov,  P. M. W. Gill,  M. Head-Gordon

 Contributors to earlier versions of Q-Chem not listed above: 
 R. D. Adamson,  B. Austin,  J. Baker,  G. J. O. Beran,  K. Brandhorst,  
 S. T. Brown,  E. F. C. Byrd,  A. K. Chakraborty,  C.-L. Cheng,  
 Siu Hung Chien,  D. M. Chipman,  D. L. Crittenden,  H. Dachsel,  
 R. J. Doerksen,  A. D. Dutoi,  L. Fusti-Molnar,  W. A. Goddard III,  
 A. Golubeva-Zadorozhnaya,  S. R. Gwaltney,  G. Hawkins,  A. Heyden,  
 S. Hirata,  G. Kedziora,  F. J. Keil,  C. Kelley,  Jihan Kim,  R. A. King,  
 R. Z. Khaliullin,  P. P. Korambath,  W. Kurlancheek,  A. M. Lee,  M. S. Lee,  
 S. V. Levchenko,  Ching Yeh Lin,  D. Liotard,  R. C. Lochan,  I. Lotan,  
 P. E. Maslen,  N. Nair,  D. P. O'Neill,  D. Neuhauser,  E. Neuscamman,  
 C. M. Oana,  R. Olson,  B. Peters,  R. Peverati,  P. A. Pieniazek,  
 Y. M. Rhee,  J. Ritchie,  M. A. Rohrdanz,  E. Rosta,  N. J. Russ,  
 H. F. Schaefer III,  N. E. Schultz,  N. Shenvi,  A. C. Simmonett,  A. Sodt,  
 D. Stuck,  K. S. Thanthiriwatte,  V. Vanovschi,  Tao Wang,  A. Warshel,  
 C. F. Williams,  Q. Wu,  X. Xu,  W. Zhang

 Please cite Q-Chem as follows:
 Y. Shao et al., Mol. Phys. 113, 184-215 (2015)
 DOI: 10.1080/00268976.2014.952696

 Q-Chem 5.1.1 for Intel X86 EM64T Linux

 Parts of Q-Chem use Armadillo 8.300.2 (Tropical Shenanigans).
 http://arma.sourceforge.net/

 Q-Chem begins on Tue Oct 30 16:50:31 2018  

Host: 
0

     Scratch files written to /scratch/taweetham/qchem19028//
The previous job contains 0 fragments, simply inherited here
Input Ideriv = 2
Curr. Ideriv = -1
Max.  Ideriv = 2

Checking the input file for inconsistencies... 	...done.

--------------------------------------------------------------
User input:
--------------------------------------------------------------

$molecule
read
$end

$rem
   job_type 	frequency
   basis 	6-311++g**
   method	b3lyp	
$end


--------------------------------------------------------------
 ----------------------------------------------------------------
             Standard Nuclear Orientation (Angstroms)
    I     Atom           X                Y                Z
 ----------------------------------------------------------------
    1      P       1.0245553426    -0.0000000000     1.4588725111
    2      P      -1.0245553426    -0.0000000000     1.4588725111
    3      Br     -1.8746574806     0.0000000000    -0.6252310762
    4      Br      1.8746574806     0.0000000000    -0.6252310762
 ----------------------------------------------------------------
 Molecular Point Group                 C2v   NOp =  4
 Largest Abelian Subgroup              C2v   NOp =  4
 Nuclear Repulsion Energy =   633.4776827197 hartrees
 There are       50 alpha and       50 beta electrons
 Requested basis set is 6-311++G(d,p)
 There are 64 shells and 156 basis functions

 Total QAlloc Memory Limit   2000 MB
 Mega-Array Size       188 MB
 MEM_STATIC part       192 MB

                       Distance Matrix (Angstroms)
             P (  1)   P (  2)   Br(  3)
   P (  2)  2.049111
   Br(  3)  3.570563  2.250813
   Br(  4)  2.250813  3.570563  3.749315

 A cutoff of  1.0D-11 yielded   1628 shell pairs
 There are     10466 function pairs (     11610 Cartesian)
 Smallest overlap matrix eigenvalue = 3.51E-04
 Guess from superposition of atomic densities
 Warning:  Energy on first SCF cycle will be non-variational
 SAD guess density has 100.000000 electrons

 -----------------------------------------------------------------------
  General SCF calculation program by
  Eric Jon Sundstrom, Paul Horn, Yuezhi Mao, Dmitri Zuev, Alec White,
  David Stuck, Shaama M.S., Shane Yost, Joonho Lee, David Small,
  Daniel Levine, Susi Lehtola, Hugh Burton, Evgeny Epifanovsky
 -----------------------------------------------------------------------
 Exchange:     0.2000 Hartree-Fock + 0.0800 Slater + 0.7200 B88
 Correlation:  0.1900 VWN1RPA + 0.8100 LYP
 Using SG-1 standard quadrature grid
 A restricted SCF calculation will be
 performed using DIIS
 SCF converges when DIIS error is below 1.0e-08
 ---------------------------------------
  Cycle       Energy         DIIS error
 ---------------------------------------
    1   -5831.3344699882      3.73e-02  
    2   -5831.0601426498      2.74e-03  
    3   -5831.0499183945      2.59e-03  
    4   -5831.0674018899      1.21e-03  
    5   -5831.0721789072      1.06e-04  
    6   -5831.0721994835      3.13e-05  
    7   -5831.0722020627      3.48e-06  
    8   -5831.0722021034      1.14e-06  
    9   -5831.0722021090      1.69e-07  
   10   -5831.0722021090      4.24e-08  
   11   -5831.0722021092      4.39e-09  Convergence criterion met
 ---------------------------------------
 SCF time:   CPU 14.15s  wall 14.00s 
 SCF   energy in the final basis set =    -5831.0722021092
 Total energy in the final basis set =    -5831.0722021092

 --------------------------------------------------------------
             Orbital Energies (a.u.) and Symmetries
 --------------------------------------------------------------

 Alpha MOs, Restricted
 -- Occupied --                  
-482.85 -482.85  -77.12  -77.12  -62.51  -62.51  -56.33  -56.33
  1 B1    1 A1    2 B1    2 A1    3 B1    3 A1    4 B1    4 A1                 
-56.324 -56.324 -56.323 -56.323  -8.715  -8.715  -6.614  -6.614
  1 B2    1 A2    5 A1    5 B1    6 B1    6 A1    7 A1    7 B1                 
 -6.546  -6.546  -6.535  -6.535  -6.533  -6.533  -4.777  -4.776
  8 A1    8 B1    2 A2    2 B2    9 B1    9 A1   10 A1   10 B1                 
 -4.773  -4.773  -4.771  -4.770  -2.657  -2.657  -2.654  -2.654
  3 B2    3 A2   11 A1   11 B1   12 B1   12 A1    4 A2    4 B2                 
 -2.653  -2.653  -2.644  -2.644  -2.644  -2.644  -0.822  -0.806
 13 B1   13 A1    5 B2    5 A2   14 B1   14 A1   15 A1   15 B1                 
 -0.688  -0.538  -0.427  -0.372  -0.360  -0.337  -0.333  -0.310
 16 A1   16 B1   17 A1   18 A1    6 B2   17 B1    6 A2   18 B1                 
 -0.283  -0.272
 19 A1    7 B2                                                                 
 -- Virtual --                   
 -0.131  -0.116  -0.041  -0.000   0.009   0.029   0.036   0.040
  7 A2   20 A1   19 B1   21 A1   20 B1   22 A1    8 B2   21 B1                 
  0.048   0.053   0.064   0.066   0.068   0.081   0.084   0.096
 23 A1   24 A1    8 A2   22 B1    9 B2   25 A1   23 B1   24 B1                 
  0.101   0.113   0.141   0.163   0.211   0.259   0.272   0.278
  9 A2   26 A1   25 B1   26 B1   27 A1   28 A1   27 B1   10 B2                 
  0.292   0.307   0.327   0.391   0.391   0.393   0.444   0.445
 28 B1   10 A2   29 A1   30 A1   11 B2   29 B1   12 B2   11 A2                 
  0.454   0.454   0.480   0.513   0.515   0.538   0.545   0.551
 31 A1   30 B1   12 A2   13 B2   32 A1   31 B1   33 A1   13 A2                 
  0.558   0.572   0.591   0.627   0.628   0.661   0.670   0.693
 14 B2   34 A1   32 B1   35 A1   33 B1   34 B1   36 A1   37 A1                 
  0.701   0.730   0.773   0.823   0.872   1.018   1.074   1.113
 35 B1   15 B2   14 A2   15 A2   36 B1   38 A1   37 B1   38 B1                 
  1.493   1.551   1.565   1.653   1.692   1.713   1.971   1.999
 16 B2   16 A2   39 A1   39 B1   40 A1   40 B1   17 B2   17 A2                 
  2.007   2.016   2.066   2.113   3.979   3.982   3.983   3.994
 41 B1   41 A1   42 A1   42 B1   18 B2   18 A2   43 A1   19 B2                 
  3.999   4.002   4.006   4.039   4.180   4.212   6.496   6.628
 43 B1   19 A2   44 A1   44 B1   45 A1   45 B1   46 A1   47 A1                 
  6.629   6.829   7.529   7.551   7.558   7.567   7.614   7.628
 46 B1   47 B1   20 B2   20 A2   48 B1   48 A1   49 A1   49 B1                 
 13.768  13.795  13.813  13.816  13.910  13.935  47.831  47.912
 21 B2   21 A2   50 B1   50 A1   51 B1   51 A1   52 A1   52 B1                 
162.718 162.972 289.727 289.750 289.757 289.760 289.816 289.842
 53 A1   53 B1   22 B2   22 A2   54 A1   54 B1   55 A1   55 B1                 
*******1020.707
 56 A1   56 B1                                                                 

 Beta MOs, Restricted
 -- Occupied --                  
-482.85 -482.85  -77.12  -77.12  -62.51  -62.51  -56.33  -56.33
  1 B1    1 A1    2 B1    2 A1    3 B1    3 A1    4 B1    4 A1                 
-56.324 -56.324 -56.323 -56.323  -8.715  -8.715  -6.614  -6.614
  1 B2    1 A2    5 A1    5 B1    6 B1    6 A1    7 A1    7 B1                 
 -6.546  -6.546  -6.535  -6.535  -6.533  -6.533  -4.777  -4.776
  8 A1    8 B1    2 A2    2 B2    9 B1    9 A1   10 A1   10 B1                 
 -4.773  -4.773  -4.771  -4.770  -2.657  -2.657  -2.654  -2.654
  3 B2    3 A2   11 A1   11 B1   12 B1   12 A1    4 A2    4 B2                 
 -2.653  -2.653  -2.644  -2.644  -2.644  -2.644  -0.822  -0.806
 13 B1   13 A1    5 B2    5 A2   14 B1   14 A1   15 A1   15 B1                 
 -0.688  -0.538  -0.427  -0.372  -0.360  -0.337  -0.333  -0.310
 16 A1   16 B1   17 A1   18 A1    6 B2   17 B1    6 A2   18 B1                 
 -0.283  -0.272
 19 A1    7 B2                                                                 
 -- Virtual --                   
 -0.131  -0.116  -0.041  -0.000   0.009   0.029   0.036   0.040
  7 A2   20 A1   19 B1   21 A1   20 B1   22 A1    8 B2   21 B1                 
  0.048   0.053   0.064   0.066   0.068   0.081   0.084   0.096
 23 A1   24 A1    8 A2   22 B1    9 B2   25 A1   23 B1   24 B1                 
  0.101   0.113   0.141   0.163   0.211   0.259   0.272   0.278
  9 A2   26 A1   25 B1   26 B1   27 A1   28 A1   27 B1   10 B2                 
  0.292   0.307   0.327   0.391   0.391   0.393   0.444   0.445
 28 B1   10 A2   29 A1   30 A1   11 B2   29 B1   12 B2   11 A2                 
  0.454   0.454   0.480   0.513   0.515   0.538   0.545   0.551
 31 A1   30 B1   12 A2   13 B2   32 A1   31 B1   33 A1   13 A2                 
  0.558   0.572   0.591   0.627   0.628   0.661   0.670   0.693
 14 B2   34 A1   32 B1   35 A1   33 B1   34 B1   36 A1   37 A1                 
  0.701   0.730   0.773   0.823   0.872   1.018   1.074   1.113
 35 B1   15 B2   14 A2   15 A2   36 B1   38 A1   37 B1   38 B1                 
  1.493   1.551   1.565   1.653   1.692   1.713   1.971   1.999
 16 B2   16 A2   39 A1   39 B1   40 A1   40 B1   17 B2   17 A2                 
  2.007   2.016   2.066   2.113   3.979   3.982   3.983   3.994
 41 B1   41 A1   42 A1   42 B1   18 B2   18 A2   43 A1   19 B2                 
  3.999   4.002   4.006   4.039   4.180   4.212   6.496   6.628
 43 B1   19 A2   44 A1   44 B1   45 A1   45 B1   46 A1   47 A1                 
  6.629   6.829   7.529   7.551   7.558   7.567   7.614   7.628
 46 B1   47 B1   20 B2   20 A2   48 B1   48 A1   49 A1   49 B1                 
 13.768  13.795  13.813  13.816  13.910  13.935  47.831  47.912
 21 B2   21 A2   50 B1   50 A1   51 B1   51 A1   52 A1   52 B1                 
162.718 162.972 289.727 289.750 289.757 289.760 289.816 289.842
 53 A1   53 B1   22 B2   22 A2   54 A1   54 B1   55 A1   55 B1                 
*******1020.707
 56 A1   56 B1                                                                 
 --------------------------------------------------------------

          Ground-State Mulliken Net Atomic Charges

     Atom                 Charge (a.u.)
  ----------------------------------------
      1 P                     0.142806
      2 P                     0.142806
      3 Br                   -0.142806
      4 Br                   -0.142806
  ----------------------------------------
  Sum of atomic charges =     0.000000

 -----------------------------------------------------------------
                    Cartesian Multipole Moments
 -----------------------------------------------------------------
    Charge (ESU x 10^10)
                 0.0000
    Dipole Moment (Debye)
         X       0.0000      Y      -0.0000      Z       0.5572
       Tot       0.5572
    Quadrupole Moments (Debye-Ang)
        XX     -65.0106     XY      -0.0000     YY     -63.4093
        XZ      -0.0000     YZ       0.0000     ZZ     -61.8204
    Octopole Moments (Debye-Ang^2)
       XXX       0.0000    XXY      -0.0000    XYY       0.0000
       YYY      -0.0000    XXZ     -20.1533    XYZ      -0.0000
       YYZ     -15.0303    XZZ       0.0000    YZZ       0.0000
       ZZZ     -52.0914
    Hexadecapole Moments (Debye-Ang^3)
      XXXX   -1041.0908   XXXY      -0.0000   XXYY    -188.0132
      XYYY      -0.0000   YYYY     -88.7087   XXXZ      -0.0000
      XXYZ      -0.0000   XYYZ      -0.0000   YYYZ      -0.0000
      XXZZ    -249.0639   XYZZ      -0.0000   YYZZ    -101.4925
      XZZZ      -0.0000   YZZZ      -0.0000   ZZZZ    -501.9177
 -----------------------------------------------------------------
 Calculating MO derivatives via CPSCF
   1         3          12      0.156865    0.071830
   2         3          12      0.022016    0.008819
   3         3          12      0.003139    0.001439
   4         3          12      0.000655    0.000366
   5         8           7      0.000063    0.000028
   6        13           2      0.000005    0.000002
   7        15           0      0.000000    0.000000    Roots Converged
 Time for AOints: 6.1 s (CPU) 6.1 s (wall)
 ------------------------------------------------------------------------------
                     AOints        : Timing summary (seconds)
 ------------------------------------------------------------------------------
     job step          cpu (% of tot)      sys (% of tot)     wall (% of tot)
 ------------------------------------------------------------------------------
  cpscf_lag         0.4849E+02 (47.5)   0.5800E-04 (15.6)   0.4851E+02 (47.5)
  iterzp            0.4742E+02 (46.4)   0.3130E-03 (84.4)   0.4744E+02 (46.4)
  make_fx           0.0000E+00 ( 0.0)   0.0000E+00 ( 0.0)   0.0000E+00 ( 0.0)
  AOints            0.6104E+01 ( 6.0)   0.0000E+00 ( 0.0)   0.6106E+01 ( 6.0)
 ------------------------------------------------------------------------------
   Grand Totals     0.1021E+03          0.3710E-03          0.1022E+03
 ------------------------------------------------------------------------------
 Calculating analytic Hessian of the SCF energy
 Polarizability Matrix (a.u.)
            1           2           3
    1-127.7697263  -0.0000000   0.0000000
    2  -0.0000000 -53.4176490  -0.0000000
    3   0.0000000  -0.0000000 -95.0515316

 Direct stationary perturbation theory relativistic correction:

 rels  =      34.491807386086
 relv  =    -117.446065723413
 rel2e =      19.171451522410
 E_rel =     -63.782806814917

 Hessian of the SCF Energy
            1           2           3           4           5           6
    1   0.2012192   0.0000000  -0.0153244  -0.1730613  -0.0000000  -0.0092193
    2   0.0000000   0.0096368   0.0000000  -0.0000000  -0.0111409  -0.0000000
    3  -0.0153244   0.0000000   0.1215531   0.0092193  -0.0000000  -0.0228209
    4  -0.1730613  -0.0000000   0.0092193   0.2012192   0.0000000   0.0153244
    5  -0.0000000  -0.0111409  -0.0000000   0.0000000   0.0096368   0.0000000
    6  -0.0092193  -0.0000000  -0.0228209   0.0153244   0.0000000   0.1215531
    7  -0.0129138   0.0000000  -0.0147236  -0.0152441  -0.0000000  -0.0208287
    8   0.0000000   0.0062755   0.0000000  -0.0000000  -0.0047714  -0.0000000
    9  -0.0059526   0.0000000  -0.0063964  -0.0304963  -0.0000000  -0.0923357
   10  -0.0152441  -0.0000000   0.0208287  -0.0129138   0.0000000   0.0147236
   11  -0.0000000  -0.0047714  -0.0000000   0.0000000   0.0062755   0.0000000
   12   0.0304963  -0.0000000  -0.0923357   0.0059526   0.0000000  -0.0063964
            7           8           9          10          11          12
    1  -0.0129138   0.0000000  -0.0059526  -0.0152441  -0.0000000   0.0304963
    2   0.0000000   0.0062755   0.0000000  -0.0000000  -0.0047714  -0.0000000
    3  -0.0147236   0.0000000  -0.0063964   0.0208287  -0.0000000  -0.0923357
    4  -0.0152441  -0.0000000  -0.0304963  -0.0129138   0.0000000   0.0059526
    5  -0.0000000  -0.0047714  -0.0000000   0.0000000   0.0062755   0.0000000
    6  -0.0208287  -0.0000000  -0.0923357   0.0147236   0.0000000  -0.0063964
    7   0.0271243   0.0000000   0.0360006   0.0010336  -0.0000000  -0.0004483
    8   0.0000000   0.0019638   0.0000000  -0.0000000  -0.0034679  -0.0000000
    9   0.0360006   0.0000000   0.0929291   0.0004483  -0.0000000   0.0058031
   10   0.0010336  -0.0000000   0.0004483   0.0271243   0.0000000  -0.0360006
   11  -0.0000000  -0.0034679  -0.0000000   0.0000000   0.0019638   0.0000000
   12  -0.0004483  -0.0000000   0.0058031  -0.0360006   0.0000000   0.0929291
 Gradient time:  CPU 141.35 s  wall 141.43 s
 **********************************************************************
 **                                                                  **
 **                       VIBRATIONAL ANALYSIS                       **
 **                       --------------------                       **
 **                                                                  **
 **        VIBRATIONAL FREQUENCIES (CM**-1) AND NORMAL MODES         **
 **     FORCE CONSTANTS (mDYN/ANGSTROM) AND REDUCED MASSES (AMU)     **
 **                  INFRARED INTENSITIES (KM/MOL)                   **
 **                                                                  **
 **********************************************************************


 Mode:                 1                      2                      3
 Frequency:        65.16                 140.27                 206.31
 Force Cnst:      0.1892                 0.3835                 1.0060
 Red. Mass:      75.6401                33.0827                40.1181
 IR Active:          YES                    NO                     YES
 IR Intens:        0.104                  0.000                  8.159
 Raman Active:       YES                    YES                    YES
               X      Y      Z        X      Y      Z        X      Y      Z
 P          0.013 -0.000  0.184    0.000 -0.691  0.000    0.588 -0.000  0.241
 P         -0.013  0.000  0.184   -0.000  0.691 -0.000    0.588  0.000 -0.241
 Br         0.679 -0.000 -0.072   -0.000 -0.148  0.000   -0.231 -0.000 -0.205
 Br        -0.679  0.000 -0.072    0.000  0.148 -0.000   -0.231  0.000  0.205
 TransDip  -0.000  0.000  0.010   -0.000 -0.000  0.000    0.091 -0.000  0.000

 Mode:                 4                      5                      6
 Frequency:       344.61                 379.22                 567.75
 Force Cnst:      2.6612                 2.9017                 5.8978
 Red. Mass:      38.0345                34.2476                31.0546
 IR Active:          YES                    YES                    YES
 IR Intens:       35.285                 40.363                  4.220
 Raman Active:       YES                    YES                    YES
               X      Y      Z        X      Y      Z        X      Y      Z
 P          0.095  0.000  0.646    0.084 -0.000 -0.677    0.703  0.000 -0.073
 P         -0.095 -0.000  0.646    0.084  0.000  0.677   -0.703 -0.000 -0.073
 Br        -0.097  0.000 -0.254   -0.033 -0.000 -0.182    0.006  0.000  0.028
 Br         0.097 -0.000 -0.254   -0.033  0.000  0.182   -0.006 -0.000  0.028
 TransDip  -0.000  0.000  0.190    0.203 -0.000  0.000    0.000  0.000 -0.066

 STANDARD THERMODYNAMIC QUANTITIES AT   298.15 K  AND     1.00 ATM

   This Molecule has  0 Imaginary Frequencies
   Zero point vibrational energy:        2.435 kcal/mol

   Atom    1 Element P  Has Mass   30.97376
   Atom    2 Element P  Has Mass   30.97376
   Atom    3 Element Br Has Mass   78.91830
   Atom    4 Element Br Has Mass   78.91830
   Molecular Mass:   219.784120 amu
   Principal axes and moments of inertia in amu*Bohr^2:
                             1           2           3
    Eigenvalues --      690.03587  2213.05579  2903.09167
          X               1.00000    -0.00000    -0.00000
          Y               0.00000    -0.00000     1.00000
          Z               0.00000     1.00000     0.00000
   Rotational Symmetry Number is   2
   The Molecule is an Asymmetric Top
   Translational Enthalpy:        0.889 kcal/mol
   Rotational Enthalpy:           0.889 kcal/mol
   Vibrational Enthalpy:          4.249 kcal/mol
   gas constant (RT):             0.592 kcal/mol
   Translational Entropy:        42.065  cal/mol.K
   Rotational Entropy:           28.496  cal/mol.K
   Vibrational Entropy:          11.912  cal/mol.K

   Total Enthalpy:                6.619 kcal/mol
   Total Entropy:                82.473  cal/mol.K

 ======================================================================

 STANDARD THERMODYNAMIC QUANTITIES FOR ANHARMONIC VIBRATION -- TOSH

   Zero point vibrational energy: ************ kcal/mol

   Vibrational Enthalpy:   ************ kcal/mol
   Vibrational Entropy:             NaN  cal/mol.K

   Total Enthalpy:         ************ kcal/mol
   Total Entropy:                   NaN  cal/mol.K

 ======================================================================

 STANDARD THERMODYNAMIC QUANTITIES FOR ANHARMONIC VIBRATION -- VPT2

   Zero point vibrational energy: ************ kcal/mol

   Vibrational Enthalpy:   ************ kcal/mol
   Vibrational Entropy:             NaN  cal/mol.K

   Total Enthalpy:         ************ kcal/mol
   Total Entropy:                   NaN  cal/mol.K

 ======================================================================

Archival summary:
1\1\TWL02\FREQ\ProcedureUnspecified\BasisUnspecified\r22\taweetha\TueOct3016:53:072018TueOct3016:53:072018\0\\#,FREQ,ProcedureUnspecified,BasisUnspecified,\\0,1\Br\P,1,2.25081\P,2,2.04911,1,112.19\Br,3,2.25081,2,112.19,1,-0,0\\\@

 Total job time:  155.72s(wall), 155.61s(cpu) 
 Tue Oct 30 16:53:07 2018

        *************************************************************
        *                                                           *
        *  Thank you very much for using Q-Chem.  Have a nice day.  *
        *                                                           *
        *************************************************************
