# Supplementary material for: Geometric and energetic data from ab initio calculations of haloethene, haloimine, halomethylenephosphine, haloiminophosphine, halodiazene, halodiphosphene and halocyclopropane
Source: Data Brief. 2019 Nov 2;27:104738. doi: 10.1016/j.dib.2019.104738 (PMC6861602; doi:10.1016/j.dib.2019.104738)
Supplement: Multimedia component 8 [file mmc8.zip › PP/B3LYP/BrEPPEBr.out]

Q-Chem Developer Version!
                  Welcome to Q-Chem
     A Quantum Leap Into The Future Of Chemistry


 Q-Chem 5.1, Q-Chem, Inc., Pleasanton, CA (2018)

 Yihan Shao,  Zhengting Gan,  E. Epifanovsky,  A. T. B. Gilbert,  M. Wormit,  
 J. Kussmann,  A. W. Lange,  A. Behn,  Jia Deng,  Xintian Feng,  D. Ghosh,  
 M. Goldey,  P. R. Horn,  L. D. Jacobson,  I. Kaliman,  T. Kus,  A. Landau,  
 Jie Liu,  E. I. Proynov,  R. M. Richard,  R. P. Steele,  E. J. Sundstrom,  
 H. L. Woodcock III,  P. M. Zimmerman,  D. Zuev,  B. Albrecht,  E. Alguire,  
 S. A. Baeppler,  D. Barton,  Z. Benda,  Y. A. Bernard,  E. J. Berquist,  
 K. B. Bravaya,  H. Burton,  D. Casanova,  Chun-Min Chang,  Yunqing Chen,  
 A. Chien,  K. D. Closser,  M. P. Coons,  S. Coriani,  S. Dasgupta,  
 A. L. Dempwolff,  M. Diedenhofen,  Hainam Do,  R. G. Edgar,  Po-Tung Fang,  
 S. Faraji,  S. Fatehi,  Qingguo Feng,  K. D. Fenk,  J. Fosso-Tande,  
 Qinghui Ge,  A. Ghysels,  G. Gidofalvi,  J. Gomes,  J. Gonthier,  A. Gunina,  
 D. Hait,  M. W. D. Hanson-Heine,  P. H. P. Harbach,  A. W. Hauser,  
 J. E. Herr,  E. G. Hohenstein,  Z. C. Holden,  Kerwin Hui,  B. C. Huynh,  
 T.-C. Jagau,  Hyunjun Ji,  B. Kaduk,  K. Khistyaev,  Jaehoon Kim,  
 P. Klunzinger,  K. Koh,  D. Kosenkov,  L. Koulias,  T. Kowalczyk,  
 C. M. Krauter,  A. Kunitsa,  Ka Un Lao,  A. Laurent,  K. V. Lawler,  
 Joonho Lee,  D. Lefrancois,  S. Lehtola,  D. S. Levine,  Yi-Pei Li,  
 You-Sheng Lin,  Fenglai Liu,  E. Livshits,  A. Luenser,  P. Manohar,  
 E. Mansoor,  S. F. Manzer,  Shan-Ping Mao,  Yuezhi Mao,  N. Mardirossian,  
 A. V. Marenich,  T. Markovich,  L. A. Martinez-Martinez,  S. A. Maurer,  
 N. J. Mayhall,  S. C. McKenzie,  J.-M. Mewes,  A. F. Morrison,  
 J. W. Mullinax,  K. Nanda,  T. S. Nguyen-Beck,  R. Olivares-Amaya,  
 J. A. Parkhill,  T. M. Perrine,  F. Plasser,  P. Pokhilko,  S. Prager,  
 A. Prociuk,  E. Ramos,  D. R. Rehn,  F. Rob,  M. Schneider,  N. Sergueev,  
 S. M. Sharada,  S. Sharma,  D. W. Small,  T. Stauch,  T. Stein,  
 Yu-Chuan Su,  A. J. W. Thom,  A. Tkatchenko,  T. Tsuchimochi,  N. M. Tubman,  
 L. Vogt,  M. L. Vidal,  O. Vydrov,  M. A. Watson,  J. Wenzel,  
 M. de Wergifosse,  T. A. Wesolowski,  A. White,  J. Witte,  A. Yamada,  
 Jun Yang,  K. Yao,  S. Yeganeh,  S. R. Yost,  Zhi-Qiang You,  A. Zech,  
 Igor Ying Zhang,  Xing Zhang,  Yan Zhao,  Ying Zhu,  B. R. Brooks,  
 G. K. L. Chan,  C. J. Cramer,  M. S. Gordon,  W. J. Hehre,  A. Klamt,  
 M. W. Schmidt,  C. D. Sherrill,  D. G. Truhlar,  A. Aspuru-Guzik,  R. Baer,  
 A. T. Bell,  N. A. Besley,  Jeng-Da Chai,  A. E. DePrince, III,  
 R. A. DiStasio Jr.,  A. Dreuw,  B. D. Dunietz,  T. R. Furlani,  
 Chao-Ping Hsu,  Yousung Jung,  Jing Kong,  D. S. Lambrecht,  WanZhen Liang,  
 C. Ochsenfeld,  V. A. Rassolov,  L. V. Slipchenko,  J. E. Subotnik,  
 T. Van Voorhis,  J. M. Herbert,  A. I. Krylov,  P. M. W. Gill,  M. Head-Gordon

 Contributors to earlier versions of Q-Chem not listed above: 
 R. D. Adamson,  B. Austin,  J. Baker,  G. J. O. Beran,  K. Brandhorst,  
 S. T. Brown,  E. F. C. Byrd,  A. K. Chakraborty,  C.-L. Cheng,  
 Siu Hung Chien,  D. M. Chipman,  D. L. Crittenden,  H. Dachsel,  
 R. J. Doerksen,  A. D. Dutoi,  L. Fusti-Molnar,  W. A. Goddard III,  
 A. Golubeva-Zadorozhnaya,  S. R. Gwaltney,  G. Hawkins,  A. Heyden,  
 S. Hirata,  G. Kedziora,  F. J. Keil,  C. Kelley,  Jihan Kim,  R. A. King,  
 R. Z. Khaliullin,  P. P. Korambath,  W. Kurlancheek,  A. M. Lee,  M. S. Lee,  
 S. V. Levchenko,  Ching Yeh Lin,  D. Liotard,  R. C. Lochan,  I. Lotan,  
 P. E. Maslen,  N. Nair,  D. P. O'Neill,  D. Neuhauser,  E. Neuscamman,  
 C. M. Oana,  R. Olson,  B. Peters,  R. Peverati,  P. A. Pieniazek,  
 Y. M. Rhee,  J. Ritchie,  M. A. Rohrdanz,  E. Rosta,  N. J. Russ,  
 H. F. Schaefer III,  N. E. Schultz,  N. Shenvi,  A. C. Simmonett,  A. Sodt,  
 D. Stuck,  K. S. Thanthiriwatte,  V. Vanovschi,  Tao Wang,  A. Warshel,  
 C. F. Williams,  Q. Wu,  X. Xu,  W. Zhang

 Please cite Q-Chem as follows:
 Y. Shao et al., Mol. Phys. 113, 184-215 (2015)
 DOI: 10.1080/00268976.2014.952696

 Q-Chem 5.1.1 for Intel X86 EM64T Linux

 Parts of Q-Chem use Armadillo 8.300.2 (Tropical Shenanigans).
 http://arma.sourceforge.net/

 Q-Chem begins on Tue Oct 30 17:37:21 2018  

Host: 
0

     Scratch files written to /scratch/taweetham/qchem19806//
Input Ideriv = 2
Curr. Ideriv = -1
Max.  Ideriv = 2

Checking the input file for inconsistencies... 	...done.

--------------------------------------------------------------
User input:
--------------------------------------------------------------
$molecule
0 1
P 
P 1 PP 
Br 2 PBr 1 ANG 
Br 1 PBr 2 ANG  3 DHA

PP=1.99
PH=1.44
PF=1.54
PCl=2.03
PBr=2.5
PI=2.6
ANG=120.0
DHA=180.0
$end

$rem
   job_type	optimization
   basis	6-311++g**
   method	b3lyp
$end

--------------------------------------------------------------
 ----------------------------------------------------------------
             Standard Nuclear Orientation (Angstroms)
    I     Atom           X                Y                Z
 ----------------------------------------------------------------
    1      P       0.7310564498     0.6749677527    -0.0000000000
    2      P      -0.7310564498    -0.6749677527    -0.0000000000
    3      Br     -3.1181605842     0.0678201389     0.0000000000
    4      Br      3.1181605842    -0.0678201389    -0.0000000000
 ----------------------------------------------------------------
 Molecular Point Group                 C2h   NOp =  4
 Largest Abelian Subgroup              C2h   NOp =  4
 Nuclear Repulsion Energy =   528.5952252041 hartrees
 There are       50 alpha and       50 beta electrons
 Requested basis set is 6-311++G(d,p)
 There are 64 shells and 156 basis functions

 Total QAlloc Memory Limit   2000 MB
 Mega-Array Size       188 MB
 MEM_STATIC part       192 MB
 A cutoff of  1.0D-11 yielded   1495 shell pairs
 There are      9509 function pairs (     10492 Cartesian)
 Smallest overlap matrix eigenvalue = 5.02E-04

 Scale SEOQF with 1.000000e-01/1.000000e-01/1.000000e-01

 Standard Electronic Orientation quadrupole field applied
 Nucleus-field energy     =     0.0000000259 hartrees
 Guess from superposition of atomic densities
 Warning:  Energy on first SCF cycle will be non-variational
 SAD guess density has 100.000000 electrons

 -----------------------------------------------------------------------
  General SCF calculation program by
  Eric Jon Sundstrom, Paul Horn, Yuezhi Mao, Dmitri Zuev, Alec White,
  David Stuck, Shaama M.S., Shane Yost, Joonho Lee, David Small,
  Daniel Levine, Susi Lehtola, Hugh Burton, Evgeny Epifanovsky
 -----------------------------------------------------------------------
 Exchange:     0.2000 Hartree-Fock + 0.0800 Slater + 0.7200 B88
 Correlation:  0.1900 VWN1RPA + 0.8100 LYP
 Using SG-1 standard quadrature grid
 A restricted SCF calculation will be
 performed using DIIS
 SCF converges when DIIS error is below 1.0e-08
 ---------------------------------------
  Cycle       Energy         DIIS error
 ---------------------------------------
    1   -5831.1065641439      3.19e-02  
    2   -5831.0006487275      3.04e-03  
    3   -5830.9329823059      4.46e-03  
    4   -5831.0163993250      1.84e-03  
    5   -5831.0249813697      1.51e-04  
    6   -5831.0250265293      3.20e-05  
    7   -5831.0250291344      3.29e-06  
    8   -5831.0250291737      1.01e-06  
    9   -5831.0250291787      1.37e-07  
   10   -5831.0250291788      3.65e-08  
   11   -5831.0250291788      9.03e-09  Convergence criterion met
 ---------------------------------------
 SCF time:   CPU 12.69s  wall 13.00s 
 SCF   energy in the final basis set =    -5831.0250291788
 Total energy in the final basis set =    -5831.0250291788

 --------------------------------------------------------------
             Orbital Energies (a.u.) and Symmetries
 --------------------------------------------------------------

 Alpha MOs, Restricted
 -- Occupied --                  
-482.86 -482.86  -77.13  -77.13  -62.51  -62.51  -56.33  -56.33
  1 Bu    1 Ag    2 Bu    2 Ag    3 Ag    3 Bu    4 Bu    4 Ag                 
-56.325 -56.325 -56.325 -56.325  -8.716  -8.716  -6.628  -6.628
  1 Bg    1 Au    5 Ag    5 Bu    6 Bu    6 Ag    7 Ag    7 Bu                 
 -6.548  -6.548  -6.534  -6.534  -6.534  -6.534  -4.790  -4.790
  8 Ag    8 Bu    2 Bg    2 Au    9 Bu    9 Ag   10 Ag   10 Bu                 
 -4.787  -4.787  -4.785  -4.784  -2.658  -2.658  -2.655  -2.655
  3 Au    3 Bg   11 Ag   11 Bu   12 Ag   12 Bu    4 Bg    4 Au                 
 -2.654  -2.654  -2.644  -2.644  -2.644  -2.644  -0.796  -0.788
 13 Ag   13 Bu    5 Au    5 Bg   14 Bu   14 Ag   15 Ag   15 Bu                 
 -0.722  -0.534  -0.407  -0.377  -0.349  -0.327  -0.325  -0.317
 16 Ag   16 Bu   17 Ag   17 Bu    6 Au   18 Ag    6 Bg   18 Bu                 
 -0.294  -0.274
  7 Au   19 Ag                                                                 
 -- Virtual --                   
 -0.192  -0.141  -0.080  -0.003   0.002   0.025   0.032   0.043
 19 Bu    7 Bg   20 Ag   21 Ag   20 Bu   21 Bu    8 Au   22 Bu                 
  0.044   0.057   0.060   0.061   0.065   0.070   0.086   0.089
 22 Ag   23 Ag    8 Bg   24 Ag   23 Bu    9 Bg    9 Au   24 Bu                 
  0.094   0.109   0.116   0.171   0.211   0.260   0.269   0.279
 25 Ag   26 Ag   25 Bu   26 Bu   27 Ag   27 Bu   10 Au   28 Ag                 
  0.280   0.296   0.385   0.386   0.404   0.420   0.424   0.445
 28 Bu   10 Bg   29 Ag   29 Bu   11 Au   11 Bg   30 Bu   30 Ag                 
  0.461   0.473   0.488   0.507   0.530   0.535   0.545   0.552
 31 Bu   12 Au   31 Ag   12 Bg   32 Bu   13 Au   32 Ag   33 Ag                 
  0.553   0.555   0.563   0.567   0.618   0.624   0.642   0.661
 13 Bg   14 Au   34 Ag   33 Bu   35 Ag   34 Bu   35 Bu   14 Bg                 
  0.671   0.693   0.704   0.788   0.832   0.965   0.969   1.152
 36 Ag   36 Bu   15 Au   37 Ag   15 Bg   37 Bu   38 Ag   38 Bu                 
  1.484   1.526   1.537   1.581   1.630   1.684   1.981   1.985
 16 Au   39 Bu   16 Bg   39 Ag   40 Bu   40 Ag   17 Bg   17 Au                 
  1.989   1.990   2.040   2.049   3.977   3.980   3.982   3.983
 41 Ag   41 Bu   42 Ag   42 Bu   18 Au   18 Bg   19 Au   43 Ag                 
  3.985   3.987   3.995   4.003   4.115   4.116   6.516   6.580
 43 Bu   19 Bg   44 Ag   44 Bu   45 Bu   45 Ag   46 Ag   46 Bu                 
  6.590   6.855   7.536   7.538   7.543   7.543   7.565   7.576
 47 Ag   47 Bu   20 Bg   20 Au   48 Ag   48 Bu   49 Ag   49 Bu                 
 13.756  13.776  13.777  13.815  13.836  13.935  47.838  47.871
 21 Au   50 Bu   21 Bg   50 Ag   51 Bu   51 Ag   52 Ag   52 Bu                 
162.684 162.996 289.730 289.733 289.738 289.738 289.768 289.786
 53 Ag   53 Bu   22 Bg   22 Au   54 Bu   54 Ag   55 Ag   55 Bu                 
*******1020.654
 56 Ag   56 Bu                                                                 

 Beta MOs, Restricted
 -- Occupied --                  
-482.86 -482.86  -77.13  -77.13  -62.51  -62.51  -56.33  -56.33
  1 Bu    1 Ag    2 Bu    2 Ag    3 Ag    3 Bu    4 Bu    4 Ag                 
-56.325 -56.325 -56.325 -56.325  -8.716  -8.716  -6.628  -6.628
  1 Bg    1 Au    5 Ag    5 Bu    6 Bu    6 Ag    7 Ag    7 Bu                 
 -6.548  -6.548  -6.534  -6.534  -6.534  -6.534  -4.790  -4.790
  8 Ag    8 Bu    2 Bg    2 Au    9 Bu    9 Ag   10 Ag   10 Bu                 
 -4.787  -4.787  -4.785  -4.784  -2.658  -2.658  -2.655  -2.655
  3 Au    3 Bg   11 Ag   11 Bu   12 Ag   12 Bu    4 Bg    4 Au                 
 -2.654  -2.654  -2.644  -2.644  -2.644  -2.644  -0.796  -0.788
 13 Ag   13 Bu    5 Au    5 Bg   14 Bu   14 Ag   15 Ag   15 Bu                 
 -0.722  -0.534  -0.407  -0.377  -0.349  -0.327  -0.325  -0.317
 16 Ag   16 Bu   17 Ag   17 Bu    6 Au   18 Ag    6 Bg   18 Bu                 
 -0.294  -0.274
  7 Au   19 Ag                                                                 
 -- Virtual --                   
 -0.192  -0.141  -0.080  -0.003   0.002   0.025   0.032   0.043
 19 Bu    7 Bg   20 Ag   21 Ag   20 Bu   21 Bu    8 Au   22 Bu                 
  0.044   0.057   0.060   0.061   0.065   0.070   0.086   0.089
 22 Ag   23 Ag    8 Bg   24 Ag   23 Bu    9 Bg    9 Au   24 Bu                 
  0.094   0.109   0.116   0.171   0.211   0.260   0.269   0.279
 25 Ag   26 Ag   25 Bu   26 Bu   27 Ag   27 Bu   10 Au   28 Ag                 
  0.280   0.296   0.385   0.386   0.404   0.420   0.424   0.445
 28 Bu   10 Bg   29 Ag   29 Bu   11 Au   11 Bg   30 Bu   30 Ag                 
  0.461   0.473   0.488   0.507   0.530   0.535   0.545   0.552
 31 Bu   12 Au   31 Ag   12 Bg   32 Bu   13 Au   32 Ag   33 Ag                 
  0.553   0.555   0.563   0.567   0.618   0.624   0.642   0.661
 13 Bg   14 Au   34 Ag   33 Bu   35 Ag   34 Bu   35 Bu   14 Bg                 
  0.671   0.693   0.704   0.788   0.832   0.965   0.969   1.152
 36 Ag   36 Bu   15 Au   37 Ag   15 Bg   37 Bu   38 Ag   38 Bu                 
  1.484   1.526   1.537   1.581   1.630   1.684   1.981   1.985
 16 Au   39 Bu   16 Bg   39 Ag   40 Bu   40 Ag   17 Bg   17 Au                 
  1.989   1.990   2.040   2.049   3.977   3.980   3.982   3.983
 41 Ag   41 Bu   42 Ag   42 Bu   18 Au   18 Bg   19 Au   43 Ag                 
  3.985   3.987   3.995   4.003   4.115   4.116   6.516   6.580
 43 Bu   19 Bg   44 Ag   44 Bu   45 Bu   45 Ag   46 Ag   46 Bu                 
  6.590   6.855   7.536   7.538   7.543   7.543   7.565   7.576
 47 Ag   47 Bu   20 Bg   20 Au   48 Ag   48 Bu   49 Ag   49 Bu                 
 13.756  13.776  13.777  13.815  13.836  13.935  47.838  47.871
 21 Au   50 Bu   21 Bg   50 Ag   51 Bu   51 Ag   52 Ag   52 Bu                 
162.684 162.996 289.730 289.733 289.738 289.738 289.768 289.786
 53 Ag   53 Bu   22 Bg   22 Au   54 Bu   54 Ag   55 Ag   55 Bu                 
*******1020.654
 56 Ag   56 Bu                                                                 
 --------------------------------------------------------------

          Ground-State Mulliken Net Atomic Charges

     Atom                 Charge (a.u.)
  ----------------------------------------
      1 P                     0.139558
      2 P                     0.139558
      3 Br                   -0.139558
      4 Br                   -0.139558
  ----------------------------------------
  Sum of atomic charges =     0.000000

 -----------------------------------------------------------------
                    Cartesian Multipole Moments
 -----------------------------------------------------------------
    Charge (ESU x 10^10)
                 0.0000
    Dipole Moment (Debye)
         X      -0.0000      Y       0.0000      Z      -0.0000
       Tot       0.0000
    Quadrupole Moments (Debye-Ang)
        XX     -67.2096     XY      -0.2788     YY     -65.4494
        XZ       0.0000     YZ       0.0000     ZZ     -63.8689
    Octopole Moments (Debye-Ang^2)
       XXX      -0.0000    XXY       0.0000    XYY      -0.0000
       YYY       0.0000    XXZ       0.0000    XYZ      -0.0000
       YYZ      -0.0000    XZZ       0.0000    YZZ       0.0000
       ZZZ      -0.0000
    Hexadecapole Moments (Debye-Ang^3)
      XXXX   -2220.6102   XXXY     -24.8220   XXYY    -426.7676
      XYYY     -16.0716   YYYY    -170.3798   XXXZ       0.0000
      XXYZ      -0.0000   XYYZ       0.0000   YYYZ       0.0000
      XXZZ    -414.2665   XYZZ      -4.1704   YYZZ     -42.5636
      XZZZ       0.0000   YZZZ      -0.0000   ZZZZ     -90.0053
 -----------------------------------------------------------------
 Calculating analytic gradient of the SCF energy
 Gradient of SCF Energy
            1           2           3           4
    1  -0.0266856   0.0266856  -0.0334887   0.0334887
    2  -0.0481923   0.0481923  -0.0049182   0.0049182
    3  -0.0000000   0.0000000  -0.0000000  -0.0000000
 Max gradient component =       4.819E-02
 RMS gradient           =       2.640E-02
 Gradient time:  CPU 5.97 s  wall 5.97 s
 Geometry Optimization Parameters
   NAtoms,    NIC,     NZ,  NCons,   NDum,   NFix, NCnnct, MaxDiis
        4      14       4       0       0       0       0       0


** GEOMETRY OPTIMIZATION IN DELOCALIZED INTERNAL COORDINATES **
   Searching for a Minimum

   Optimization Cycle:   1

                       Coordinates (Angstroms)
     ATOM                X               Y               Z
      1  P         0.7310564498    0.6749677527    0.0000000000
      2  P        -0.7310564498   -0.6749677527    0.0000000000
      3  Br       -3.1181605842    0.0678201389    0.0000000000
      4  Br        3.1181605842   -0.0678201389    0.0000000000
   Point Group: c2h   Number of degrees of freedom:     3


   Energy is  -5831.025029179


 Attempting to Generate Delocalized Internal Coordinates

  3 Hessian modes will be used to form the next step
  Hessian Eigenvalues:
     0.092515    0.250000    0.357619

 Minimum Search - Taking Simple RFO Step
 Searching for Lamda that Minimizes Along All modes
 Value Taken    Lamda =  -0.04668176
 Calculated Step too Large.  Step scaled by  0.659145
 Step Taken.  Stepsize is  0.300000

                             Maximum     Tolerance    Cnvgd?
         Gradient           0.095657      0.000300      NO
         Displacement       0.253570      0.001200      NO
         Energy change     *********      0.000001      NO


 New Cartesian Coordinates Obtained by Inverse Iteration

 Displacement from previous Coordinates is:  0.549094
 ----------------------------------------------------------------
             Standard Nuclear Orientation (Angstroms)
    I     Atom           X                Y                Z
 ----------------------------------------------------------------
    1      P       0.6688214055     0.7508593734     0.0000000000
    2      P      -0.6688214055    -0.7508593734     0.0000000000
    3      Br     -2.9397589446     0.0952970088     0.0000000000
    4      Br      2.9397589446    -0.0952970088     0.0000000000
 ----------------------------------------------------------------
 Molecular Point Group                 C2h   NOp =  4
 Largest Abelian Subgroup              C2h   NOp =  4
 Nuclear Repulsion Energy =   550.1718141508 hartrees
 There are       50 alpha and       50 beta electrons
 Applying Cartesian multipole field
    Component          Value
    ---------          -----
     (2,0,0)        1.00000E-11
     (0,2,0)        2.00000E-11
     (0,0,2)       -3.00000E-11
 Nucleus-field energy     =     0.0000000233 hartrees
 Requested basis set is 6-311++G(d,p)
 There are 64 shells and 156 basis functions
 A cutoff of  1.0D-11 yielded   1523 shell pairs
 There are      9737 function pairs (     10756 Cartesian)
 Smallest overlap matrix eigenvalue = 4.73E-04
 Guess MOs from SCF MO coefficient file

 -----------------------------------------------------------------------
  General SCF calculation program by
  Eric Jon Sundstrom, Paul Horn, Yuezhi Mao, Dmitri Zuev, Alec White,
  David Stuck, Shaama M.S., Shane Yost, Joonho Lee, David Small,
  Daniel Levine, Susi Lehtola, Hugh Burton, Evgeny Epifanovsky
 -----------------------------------------------------------------------
 Exchange:     0.2000 Hartree-Fock + 0.0800 Slater + 0.7200 B88
 Correlation:  0.1900 VWN1RPA + 0.8100 LYP
 Using SG-1 standard quadrature grid
 A restricted SCF calculation will be
 performed using DIIS
 SCF converges when DIIS error is below 1.0e-08
 ---------------------------------------
  Cycle       Energy         DIIS error
 ---------------------------------------
    1   -5831.0469080113      8.57e-04  
    2   -5831.0525235339      1.45e-04  
    3   -5831.0526450677      1.17e-04  
    4   -5831.0526894811      4.51e-05  
    5   -5831.0526962600      2.93e-05  
    6   -5831.0526990845      5.31e-06  
    7   -5831.0526991489      2.41e-07  
    8   -5831.0526991493      9.39e-08  
    9   -5831.0526991494      2.15e-08  
   10   -5831.0526991494      3.74e-09  Convergence criterion met
 ---------------------------------------
 SCF time:   CPU 19.33s  wall 19.00s 
 SCF   energy in the final basis set =    -5831.0526991494
 Total energy in the final basis set =    -5831.0526991494

 --------------------------------------------------------------
             Orbital Energies (a.u.) and Symmetries
 --------------------------------------------------------------

 Alpha MOs, Restricted
 -- Occupied --                  
-482.86 -482.86  -77.13  -77.13  -62.51  -62.51  -56.33  -56.33
  1 Bu    1 Ag    2 Bu    2 Ag    3 Ag    3 Bu    4 Bu    4 Ag                 
-56.325 -56.325 -56.324 -56.324  -8.716  -8.716  -6.625  -6.625
  1 Bg    1 Au    5 Ag    5 Bu    6 Bu    6 Ag    7 Ag    7 Bu                 
 -6.547  -6.547  -6.534  -6.534  -6.534  -6.534  -4.787  -4.787
  8 Ag    8 Bu    2 Au    2 Bg    9 Ag    9 Bu   10 Ag   10 Bu                 
 -4.784  -4.784  -4.782  -4.781  -2.658  -2.658  -2.654  -2.654
  3 Au    3 Bg   11 Ag   11 Bu   12 Bu   12 Ag    4 Au    4 Bg                 
 -2.654  -2.654  -2.644  -2.644  -2.644  -2.644  -0.803  -0.793
 13 Ag   13 Bu    5 Bg    5 Au   14 Bu   14 Ag   15 Ag   15 Bu                 
 -0.711  -0.536  -0.405  -0.385  -0.352  -0.330  -0.328  -0.318
 16 Ag   16 Bu   17 Ag   17 Bu    6 Au   18 Ag    6 Bg   18 Bu                 
 -0.287  -0.280
  7 Au   19 Ag                                                                 
 -- Virtual --                   
 -0.162  -0.140  -0.071  -0.003   0.000   0.024   0.033   0.041
 19 Bu    7 Bg   20 Ag   20 Bu   21 Ag   21 Bu    8 Au   22 Bu                 
  0.045   0.055   0.061   0.062   0.067   0.069   0.088   0.092
 22 Ag   23 Ag    8 Bg   24 Ag    9 Bg   23 Bu    9 Au   24 Bu                 
  0.101   0.111   0.116   0.171   0.208   0.257   0.267   0.272
 25 Ag   25 Bu   26 Ag   26 Bu   27 Ag   27 Bu   28 Ag   10 Au                 
  0.284   0.298   0.376   0.384   0.413   0.414   0.414   0.448
 28 Bu   10 Bg   29 Bu   29 Ag   11 Bg   11 Au   30 Bu   30 Ag                 
  0.469   0.475   0.491   0.492   0.525   0.546   0.550   0.553
 12 Au   31 Bu   31 Ag   12 Bg   13 Au   32 Ag   33 Ag   13 Bg                 
  0.554   0.558   0.569   0.573   0.618   0.627   0.653   0.669
 14 Au   32 Bu   33 Bu   34 Ag   34 Bu   35 Ag   35 Bu   36 Ag                 
  0.685   0.688   0.724   0.822   0.827   0.973   1.006   1.131
 14 Bg   36 Bu   15 Au   37 Ag   15 Bg   38 Ag   37 Bu   38 Bu                 
  1.486   1.538   1.552   1.602   1.644   1.690   1.978   1.987
 16 Au   16 Bg   39 Bu   39 Ag   40 Bu   40 Ag   17 Bg   17 Au                 
  1.995   1.997   2.054   2.062   3.980   3.980   3.983   3.984
 41 Bu   41 Ag   42 Bu   42 Ag   18 Au   18 Bg   43 Ag   19 Au                 
  3.988   3.989   4.005   4.006   4.139   4.141   6.509   6.597
 43 Bu   19 Bg   44 Bu   44 Ag   45 Ag   45 Bu   46 Ag   46 Bu                 
  6.600   6.839   7.534   7.541   7.545   7.550   7.582   7.587
 47 Ag   47 Bu   20 Bg   20 Au   48 Bu   48 Ag   49 Ag   49 Bu                 
 13.759  13.779  13.787  13.834  13.835  13.946  47.835  47.886
 21 Au   21 Bg   50 Bu   51 Bu   50 Ag   51 Ag   52 Ag   52 Bu                 
162.694 162.981 289.730 289.736 289.740 289.745 289.785 289.798
 53 Ag   53 Bu   22 Bg   22 Au   54 Bu   54 Ag   55 Ag   55 Bu                 
*******1020.673
 56 Ag   56 Bu                                                                 

 Beta MOs, Restricted
 -- Occupied --                  
-482.86 -482.86  -77.13  -77.13  -62.51  -62.51  -56.33  -56.33
  1 Bu    1 Ag    2 Bu    2 Ag    3 Ag    3 Bu    4 Bu    4 Ag                 
-56.325 -56.325 -56.324 -56.324  -8.716  -8.716  -6.625  -6.625
  1 Bg    1 Au    5 Ag    5 Bu    6 Bu    6 Ag    7 Ag    7 Bu                 
 -6.547  -6.547  -6.534  -6.534  -6.534  -6.534  -4.787  -4.787
  8 Ag    8 Bu    2 Au    2 Bg    9 Ag    9 Bu   10 Ag   10 Bu                 
 -4.784  -4.784  -4.782  -4.781  -2.658  -2.658  -2.654  -2.654
  3 Au    3 Bg   11 Ag   11 Bu   12 Bu   12 Ag    4 Au    4 Bg                 
 -2.654  -2.654  -2.644  -2.644  -2.644  -2.644  -0.803  -0.793
 13 Ag   13 Bu    5 Bg    5 Au   14 Bu   14 Ag   15 Ag   15 Bu                 
 -0.711  -0.536  -0.405  -0.385  -0.352  -0.330  -0.328  -0.318
 16 Ag   16 Bu   17 Ag   17 Bu    6 Au   18 Ag    6 Bg   18 Bu                 
 -0.287  -0.280
  7 Au   19 Ag                                                                 
 -- Virtual --                   
 -0.162  -0.140  -0.071  -0.003   0.000   0.024   0.033   0.041
 19 Bu    7 Bg   20 Ag   20 Bu   21 Ag   21 Bu    8 Au   22 Bu                 
  0.045   0.055   0.061   0.062   0.067   0.069   0.088   0.092
 22 Ag   23 Ag    8 Bg   24 Ag    9 Bg   23 Bu    9 Au   24 Bu                 
  0.101   0.111   0.116   0.171   0.208   0.257   0.267   0.272
 25 Ag   25 Bu   26 Ag   26 Bu   27 Ag   27 Bu   28 Ag   10 Au                 
  0.284   0.298   0.376   0.384   0.413   0.414   0.414   0.448
 28 Bu   10 Bg   29 Bu   29 Ag   11 Bg   11 Au   30 Bu   30 Ag                 
  0.469   0.475   0.491   0.492   0.525   0.546   0.550   0.553
 12 Au   31 Bu   31 Ag   12 Bg   13 Au   32 Ag   33 Ag   13 Bg                 
  0.554   0.558   0.569   0.573   0.618   0.627   0.653   0.669
 14 Au   32 Bu   33 Bu   34 Ag   34 Bu   35 Ag   35 Bu   36 Ag                 
  0.685   0.688   0.724   0.822   0.827   0.973   1.006   1.131
 14 Bg   36 Bu   15 Au   37 Ag   15 Bg   38 Ag   37 Bu   38 Bu                 
  1.486   1.538   1.552   1.602   1.644   1.690   1.978   1.987
 16 Au   16 Bg   39 Bu   39 Ag   40 Bu   40 Ag   17 Bg   17 Au                 
  1.995   1.997   2.054   2.062   3.980   3.980   3.983   3.984
 41 Bu   41 Ag   42 Bu   42 Ag   18 Au   18 Bg   43 Ag   19 Au                 
  3.988   3.989   4.005   4.006   4.139   4.141   6.509   6.597
 43 Bu   19 Bg   44 Bu   44 Ag   45 Ag   45 Bu   46 Ag   46 Bu                 
  6.600   6.839   7.534   7.541   7.545   7.550   7.582   7.587
 47 Ag   47 Bu   20 Bg   20 Au   48 Bu   48 Ag   49 Ag   49 Bu                 
 13.759  13.779  13.787  13.834  13.835  13.946  47.835  47.886
 21 Au   21 Bg   50 Bu   51 Bu   50 Ag   51 Ag   52 Ag   52 Bu                 
162.694 162.981 289.730 289.736 289.740 289.745 289.785 289.798
 53 Ag   53 Bu   22 Bg   22 Au   54 Bu   54 Ag   55 Ag   55 Bu                 
*******1020.673
 56 Ag   56 Bu                                                                 
 --------------------------------------------------------------

          Ground-State Mulliken Net Atomic Charges

     Atom                 Charge (a.u.)
  ----------------------------------------
      1 P                     0.148923
      2 P                     0.148923
      3 Br                   -0.148923
      4 Br                   -0.148923
  ----------------------------------------
  Sum of atomic charges =     0.000000

 -----------------------------------------------------------------
                    Cartesian Multipole Moments
 -----------------------------------------------------------------
    Charge (ESU x 10^10)
                 0.0000
    Dipole Moment (Debye)
         X      -0.0000      Y      -0.0000      Z      -0.0000
       Tot       0.0000
    Quadrupole Moments (Debye-Ang)
        XX     -66.3854     XY      -0.3711     YY     -64.9549
        XZ      -0.0000     YZ       0.0000     ZZ     -63.7206
    Octopole Moments (Debye-Ang^2)
       XXX       0.0000    XXY      -0.0000    XYY      -0.0000
       YYY      -0.0000    XXZ      -0.0000    XYZ       0.0000
       YYZ      -0.0000    XZZ      -0.0000    YZZ      -0.0000
       ZZZ      -0.0000
    Hexadecapole Moments (Debye-Ang^3)
      XXXX   -1980.5602   XXXY     -28.6656   XXYY    -381.7363
      XYYY      -8.7602   YYYY    -187.6202   XXXZ      -0.0000
      XXYZ       0.0000   XYYZ      -0.0000   YYYZ       0.0000
      XXZZ    -369.4789   XYZZ      -1.8415   YYZZ     -45.2153
      XZZZ      -0.0000   YZZZ       0.0000   ZZZZ     -89.5527
 -----------------------------------------------------------------
 Calculating analytic gradient of the SCF energy
 Gradient of SCF Energy
            1           2           3           4
    1  -0.0199881   0.0199881  -0.0293049   0.0293049
    2  -0.0296119   0.0296119  -0.0006506   0.0006506
    3  -0.0000000  -0.0000000   0.0000000   0.0000000
 Max gradient component =       2.961E-02
 RMS gradient           =       1.887E-02
 Gradient time:  CPU 6.20 s  wall 6.20 s
 Geometry Optimization Parameters
   NAtoms,    NIC,     NZ,  NCons,   NDum,   NFix, NCnnct, MaxDiis
        4      14       4       0       0       0       0       0

 Cartesian Hessian Update
 Hessian Updated using BFGS Update


** GEOMETRY OPTIMIZATION IN DELOCALIZED INTERNAL COORDINATES **
   Searching for a Minimum

   Optimization Cycle:   2

                       Coordinates (Angstroms)
     ATOM                X               Y               Z
      1  P         0.6688214055    0.7508593734    0.0000000000
      2  P        -0.6688214055   -0.7508593734    0.0000000000
      3  Br       -2.9397589446    0.0952970088    0.0000000000
      4  Br        2.9397589446   -0.0952970088    0.0000000000
   Point Group: c2h   Number of degrees of freedom:     3


   Energy is  -5831.052699149

 Hessian Updated using BFGS Update

  3 Hessian modes will be used to form the next step
  Hessian Eigenvalues:
     0.054337    0.187661    0.357699

 Minimum Search - Taking Simple RFO Step
 Searching for Lamda that Minimizes Along All modes
 Value Taken    Lamda =  -0.04933166
 Calculated Step too Large.  Step scaled by  0.466507
 Step Taken.  Stepsize is  0.300000

                             Maximum     Tolerance    Cnvgd?
         Gradient           0.072402      0.000300      NO
         Displacement       0.246699      0.001200      NO
         Energy change     -0.027670      0.000001      NO


 New Cartesian Coordinates Obtained by Inverse Iteration

 Displacement from previous Coordinates is:  0.558218
 ----------------------------------------------------------------
             Standard Nuclear Orientation (Angstroms)
    I     Atom           X                Y                Z
 ----------------------------------------------------------------
    1      P       0.6057132812     0.8126763800     0.0000000000
    2      P      -0.6057132812    -0.8126763800     0.0000000000
    3      Br     -2.7520312331     0.1194588899     0.0000000000
    4      Br      2.7520312331    -0.1194588899     0.0000000000
 ----------------------------------------------------------------
 Molecular Point Group                 C2h   NOp =  4
 Largest Abelian Subgroup              C2h   NOp =  4
 Nuclear Repulsion Energy =   575.9130714841 hartrees
 There are       50 alpha and       50 beta electrons
 Applying Cartesian multipole field
    Component          Value
    ---------          -----
     (2,0,0)        1.00000E-11
     (0,2,0)        2.00000E-11
     (0,0,2)       -3.00000E-11
 Nucleus-field energy     =     0.0000000208 hartrees
 Requested basis set is 6-311++G(d,p)
 There are 64 shells and 156 basis functions
 A cutoff of  1.0D-11 yielded   1549 shell pairs
 There are      9903 function pairs (     10941 Cartesian)
 Smallest overlap matrix eigenvalue = 4.31E-04
 Guess MOs from SCF MO coefficient file

 -----------------------------------------------------------------------
  General SCF calculation program by
  Eric Jon Sundstrom, Paul Horn, Yuezhi Mao, Dmitri Zuev, Alec White,
  David Stuck, Shaama M.S., Shane Yost, Joonho Lee, David Small,
  Daniel Levine, Susi Lehtola, Hugh Burton, Evgeny Epifanovsky
 -----------------------------------------------------------------------
 Exchange:     0.2000 Hartree-Fock + 0.0800 Slater + 0.7200 B88
 Correlation:  0.1900 VWN1RPA + 0.8100 LYP
 Using SG-1 standard quadrature grid
 A restricted SCF calculation will be
 performed using DIIS
 SCF converges when DIIS error is below 1.0e-08
 ---------------------------------------
  Cycle       Energy         DIIS error
 ---------------------------------------
    1   -5831.0651380903      8.57e-04  
    2   -5831.0703152111      1.70e-04  
    3   -5831.0704044244      1.47e-04  
    4   -5831.0704768033      5.22e-05  
    5   -5831.0704874116      2.01e-05  
    6   -5831.0704884207      5.52e-06  
    7   -5831.0704884771      2.46e-07  
    8   -5831.0704884775      8.92e-08  
    9   -5831.0704884775      1.92e-08  
   10   -5831.0704884775      2.93e-09  Convergence criterion met
 ---------------------------------------
 SCF time:   CPU 19.96s  wall 20.00s 
 SCF   energy in the final basis set =    -5831.0704884775
 Total energy in the final basis set =    -5831.0704884775

 --------------------------------------------------------------
             Orbital Energies (a.u.) and Symmetries
 --------------------------------------------------------------

 Alpha MOs, Restricted
 -- Occupied --                  
-482.85 -482.85  -77.13  -77.13  -62.51  -62.51  -56.33  -56.33
  1 Ag    1 Bu    2 Bu    2 Ag    3 Bu    3 Ag    4 Bu    4 Ag                 
-56.323 -56.323 -56.323 -56.323  -8.714  -8.714  -6.621  -6.620
  1 Bg    1 Au    5 Ag    5 Bu    6 Bu    6 Ag    7 Ag    7 Bu                 
 -6.545  -6.545  -6.533  -6.533  -6.533  -6.533  -4.783  -4.783
  8 Ag    8 Bu    2 Au    2 Bg    9 Ag    9 Bu   10 Ag   10 Bu                 
 -4.780  -4.780  -4.778  -4.777  -2.656  -2.656  -2.653  -2.653
  3 Au    3 Bg   11 Ag   11 Bu   12 Bu   12 Ag    4 Au    4 Bg                 
 -2.653  -2.653  -2.643  -2.643  -2.643  -2.643  -0.813  -0.800
 13 Ag   13 Bu    5 Bg    5 Au   14 Bu   14 Ag   15 Ag   15 Bu                 
 -0.699  -0.537  -0.404  -0.394  -0.356  -0.333  -0.331  -0.317
 16 Ag   16 Bu   17 Ag   17 Bu    6 Au   18 Ag    6 Bg   18 Bu                 
 -0.284  -0.278
 19 Ag    7 Au                                                                 
 -- Virtual --                   
 -0.138  -0.128  -0.062  -0.008   0.002   0.024   0.033   0.041
  7 Bg   19 Bu   20 Ag   20 Bu   21 Ag   21 Bu    8 Au   22 Bu                 
  0.045   0.054   0.062   0.063   0.066   0.073   0.090   0.093
 22 Ag   23 Ag   24 Ag    8 Bg    9 Bg   23 Bu    9 Au   24 Bu                 
  0.109   0.110   0.125   0.165   0.213   0.260   0.260   0.275
 25 Ag   25 Bu   26 Ag   26 Bu   27 Ag   27 Bu   28 Ag   10 Au                 
  0.285   0.298   0.362   0.388   0.403   0.409   0.427   0.446
 28 Bu   10 Bg   29 Bu   29 Ag   11 Bg   30 Bu   11 Au   30 Ag                 
  0.462   0.477   0.478   0.493   0.513   0.544   0.548   0.553
 12 Au   12 Bg   31 Bu   31 Ag   13 Au   32 Ag   33 Ag   13 Bg                 
  0.555   0.560   0.581   0.587   0.635   0.638   0.674   0.681
 14 Au   32 Bu   34 Ag   33 Bu   35 Ag   34 Bu   35 Bu   36 Ag                 
  0.687   0.712   0.745   0.825   0.849   1.001   1.019   1.124
 36 Bu   14 Bg   15 Au   15 Bg   37 Ag   38 Ag   37 Bu   38 Bu                 
  1.489   1.542   1.586   1.622   1.651   1.698   1.976   1.990
 16 Au   16 Bg   39 Bu   39 Ag   40 Bu   40 Ag   17 Bg   17 Au                 
  2.004   2.007   2.068   2.081   3.981   3.981   3.985   3.991
 41 Bu   41 Ag   42 Bu   42 Ag   18 Au   18 Bg   43 Ag   19 Au                 
  3.992   3.992   4.006   4.021   4.163   4.170   6.507   6.610
 43 Bu   19 Bg   44 Bu   44 Ag   45 Ag   45 Bu   46 Ag   46 Bu                 
  6.617   6.827   7.533   7.545   7.549   7.559   7.602   7.606
 47 Ag   47 Bu   20 Bg   20 Au   48 Bu   48 Ag   49 Ag   49 Bu                 
 13.763  13.784  13.804  13.840  13.858  13.942  47.836  47.897
 21 Au   21 Bg   50 Bu   51 Bu   50 Ag   51 Ag   52 Ag   52 Bu                 
162.709 162.970 289.730 289.741 289.745 289.755 289.808 289.814
 53 Ag   53 Bu   22 Bg   22 Au   54 Bu   54 Ag   55 Ag   55 Bu                 
*******1020.688
 56 Ag   56 Bu                                                                 

 Beta MOs, Restricted
 -- Occupied --                  
-482.85 -482.85  -77.13  -77.13  -62.51  -62.51  -56.33  -56.33
  1 Ag    1 Bu    2 Bu    2 Ag    3 Bu    3 Ag    4 Bu    4 Ag                 
-56.323 -56.323 -56.323 -56.323  -8.714  -8.714  -6.621  -6.620
  1 Bg    1 Au    5 Ag    5 Bu    6 Bu    6 Ag    7 Ag    7 Bu                 
 -6.545  -6.545  -6.533  -6.533  -6.533  -6.533  -4.783  -4.783
  8 Ag    8 Bu    2 Au    2 Bg    9 Ag    9 Bu   10 Ag   10 Bu                 
 -4.780  -4.780  -4.778  -4.777  -2.656  -2.656  -2.653  -2.653
  3 Au    3 Bg   11 Ag   11 Bu   12 Bu   12 Ag    4 Au    4 Bg                 
 -2.653  -2.653  -2.643  -2.643  -2.643  -2.643  -0.813  -0.800
 13 Ag   13 Bu    5 Bg    5 Au   14 Bu   14 Ag   15 Ag   15 Bu                 
 -0.699  -0.537  -0.404  -0.394  -0.356  -0.333  -0.331  -0.317
 16 Ag   16 Bu   17 Ag   17 Bu    6 Au   18 Ag    6 Bg   18 Bu                 
 -0.284  -0.278
 19 Ag    7 Au                                                                 
 -- Virtual --                   
 -0.138  -0.128  -0.062  -0.008   0.002   0.024   0.033   0.041
  7 Bg   19 Bu   20 Ag   20 Bu   21 Ag   21 Bu    8 Au   22 Bu                 
  0.045   0.054   0.062   0.063   0.066   0.073   0.090   0.093
 22 Ag   23 Ag   24 Ag    8 Bg    9 Bg   23 Bu    9 Au   24 Bu                 
  0.109   0.110   0.125   0.165   0.213   0.260   0.260   0.275
 25 Ag   25 Bu   26 Ag   26 Bu   27 Ag   27 Bu   28 Ag   10 Au                 
  0.285   0.298   0.362   0.388   0.403   0.409   0.427   0.446
 28 Bu   10 Bg   29 Bu   29 Ag   11 Bg   30 Bu   11 Au   30 Ag                 
  0.462   0.477   0.478   0.493   0.513   0.544   0.548   0.553
 12 Au   12 Bg   31 Bu   31 Ag   13 Au   32 Ag   33 Ag   13 Bg                 
  0.555   0.560   0.581   0.587   0.635   0.638   0.674   0.681
 14 Au   32 Bu   34 Ag   33 Bu   35 Ag   34 Bu   35 Bu   36 Ag                 
  0.687   0.712   0.745   0.825   0.849   1.001   1.019   1.124
 36 Bu   14 Bg   15 Au   15 Bg   37 Ag   38 Ag   37 Bu   38 Bu                 
  1.489   1.542   1.586   1.622   1.651   1.698   1.976   1.990
 16 Au   16 Bg   39 Bu   39 Ag   40 Bu   40 Ag   17 Bg   17 Au                 
  2.004   2.007   2.068   2.081   3.981   3.981   3.985   3.991
 41 Bu   41 Ag   42 Bu   42 Ag   18 Au   18 Bg   43 Ag   19 Au                 
  3.992   3.992   4.006   4.021   4.163   4.170   6.507   6.610
 43 Bu   19 Bg   44 Bu   44 Ag   45 Ag   45 Bu   46 Ag   46 Bu                 
  6.617   6.827   7.533   7.545   7.549   7.559   7.602   7.606
 47 Ag   47 Bu   20 Bg   20 Au   48 Bu   48 Ag   49 Ag   49 Bu                 
 13.763  13.784  13.804  13.840  13.858  13.942  47.836  47.897
 21 Au   21 Bg   50 Bu   51 Bu   50 Ag   51 Ag   52 Ag   52 Bu                 
162.709 162.970 289.730 289.741 289.745 289.755 289.808 289.814
 53 Ag   53 Bu   22 Bg   22 Au   54 Bu   54 Ag   55 Ag   55 Bu                 
*******1020.688
 56 Ag   56 Bu                                                                 
 --------------------------------------------------------------

          Ground-State Mulliken Net Atomic Charges

     Atom                 Charge (a.u.)
  ----------------------------------------
      1 P                     0.160748
      2 P                     0.160748
      3 Br                   -0.160748
      4 Br                   -0.160748
  ----------------------------------------
  Sum of atomic charges =     0.000000

 -----------------------------------------------------------------
                    Cartesian Multipole Moments
 -----------------------------------------------------------------
    Charge (ESU x 10^10)
                 0.0000
    Dipole Moment (Debye)
         X      -0.0000      Y      -0.0000      Z       0.0000
       Tot       0.0000
    Quadrupole Moments (Debye-Ang)
        XX     -65.9101     XY      -0.3745     YY     -64.2739
        XZ       0.0000     YZ      -0.0000     ZZ     -63.5141
    Octopole Moments (Debye-Ang^2)
       XXX       0.0000    XXY      -0.0000    XYY      -0.0000
       YYY      -0.0000    XXZ       0.0000    XYZ       0.0000
       YYZ       0.0000    XZZ      -0.0000    YZZ      -0.0000
       ZZZ       0.0000
    Hexadecapole Moments (Debye-Ang^3)
      XXXX   -1752.0914   XXXY     -27.7965   XXYY    -337.2105
      XYYY      -1.9910   YYYY    -202.2992   XXXZ       0.0000
      XXYZ       0.0000   XYYZ      -0.0000   YYYZ      -0.0000
      XXZZ    -325.6750   XYZZ       0.2443   YYZZ     -47.4947
      XZZZ      -0.0000   YZZZ      -0.0000   ZZZZ     -88.9114
 -----------------------------------------------------------------
 Calculating analytic gradient of the SCF energy
 Gradient of SCF Energy
            1           2           3           4
    1  -0.0107777   0.0107777  -0.0156858   0.0156858
    2  -0.0139302   0.0139302   0.0008485  -0.0008485
    3   0.0000000   0.0000000  -0.0000000  -0.0000000
 Max gradient component =       1.569E-02
 RMS gradient           =       9.635E-03
 Gradient time:  CPU 6.48 s  wall 6.49 s
 Geometry Optimization Parameters
   NAtoms,    NIC,     NZ,  NCons,   NDum,   NFix, NCnnct, MaxDiis
        4      14       4       0       0       0       0       0

 Cartesian Hessian Update
 Hessian Updated using BFGS Update


** GEOMETRY OPTIMIZATION IN DELOCALIZED INTERNAL COORDINATES **
   Searching for a Minimum

   Optimization Cycle:   3

                       Coordinates (Angstroms)
     ATOM                X               Y               Z
      1  P         0.6057132812    0.8126763800    0.0000000000
      2  P        -0.6057132812   -0.8126763800    0.0000000000
      3  Br       -2.7520312331    0.1194588899    0.0000000000
      4  Br        2.7520312331   -0.1194588899    0.0000000000
   Point Group: c2h   Number of degrees of freedom:     3


   Energy is  -5831.070488478

 Hessian Updated using BFGS Update

  3 Hessian modes will be used to form the next step
  Hessian Eigenvalues:
     0.091153    0.200909    0.356459

 Minimum Search - Taking Simple RFO Step
 Searching for Lamda that Minimizes Along All modes
 Value Taken    Lamda =  -0.01127988
 Step Taken.  Stepsize is  0.292411

                             Maximum     Tolerance    Cnvgd?
         Gradient           0.035764      0.000300      NO
         Displacement       0.231394      0.001200      NO
         Energy change     -0.017789      0.000001      NO


 New Cartesian Coordinates Obtained by Inverse Iteration

 Displacement from previous Coordinates is:  0.542032
 ----------------------------------------------------------------
             Standard Nuclear Orientation (Angstroms)
    I     Atom           X                Y                Z
 ----------------------------------------------------------------
    1      P       0.5469587250     0.8643920669     0.0000000000
    2      P      -0.5469587250    -0.8643920669     0.0000000000
    3      Br     -2.5660716057     0.1401578686     0.0000000000
    4      Br      2.5660716057    -0.1401578686     0.0000000000
 ----------------------------------------------------------------
 Molecular Point Group                 C2h   NOp =  4
 Largest Abelian Subgroup              C2h   NOp =  4
 Nuclear Repulsion Energy =   604.5458163331 hartrees
 There are       50 alpha and       50 beta electrons
 Applying Cartesian multipole field
    Component          Value
    ---------          -----
     (2,0,0)        1.00000E-11
     (0,2,0)        2.00000E-11
     (0,0,2)       -3.00000E-11
 Nucleus-field energy     =     0.0000000185 hartrees
 Requested basis set is 6-311++G(d,p)
 There are 64 shells and 156 basis functions
 A cutoff of  1.0D-11 yielded   1575 shell pairs
 There are     10061 function pairs (     11109 Cartesian)
 Smallest overlap matrix eigenvalue = 4.19E-04
 Guess MOs from SCF MO coefficient file

 -----------------------------------------------------------------------
  General SCF calculation program by
  Eric Jon Sundstrom, Paul Horn, Yuezhi Mao, Dmitri Zuev, Alec White,
  David Stuck, Shaama M.S., Shane Yost, Joonho Lee, David Small,
  Daniel Levine, Susi Lehtola, Hugh Burton, Evgeny Epifanovsky
 -----------------------------------------------------------------------
 Exchange:     0.2000 Hartree-Fock + 0.0800 Slater + 0.7200 B88
 Correlation:  0.1900 VWN1RPA + 0.8100 LYP
 Using SG-1 standard quadrature grid
 A restricted SCF calculation will be
 performed using DIIS
 SCF converges when DIIS error is below 1.0e-08
 ---------------------------------------
  Cycle       Energy         DIIS error
 ---------------------------------------
    1   -5831.0688359011      8.91e-04  
    2   -5831.0740732092      1.95e-04  
    3   -5831.0741619098      1.55e-04  
    4   -5831.0742413934      5.07e-05  
    5   -5831.0742513028      1.64e-05  
    6   -5831.0742519479      5.65e-06  
    7   -5831.0742519818      2.97e-07  
    8   -5831.0742519821      9.59e-08  
    9   -5831.0742519822      2.07e-08  
   10   -5831.0742519821      3.50e-09  Convergence criterion met
 ---------------------------------------
 SCF time:   CPU 20.82s  wall 21.00s 
 SCF   energy in the final basis set =    -5831.0742519821
 Total energy in the final basis set =    -5831.0742519821

 --------------------------------------------------------------
             Orbital Energies (a.u.) and Symmetries
 --------------------------------------------------------------

 Alpha MOs, Restricted
 -- Occupied --                  
-482.85 -482.85  -77.12  -77.12  -62.50  -62.50  -56.32  -56.32
  1 Ag    1 Bu    2 Bu    2 Ag    3 Bu    3 Ag    4 Bu    4 Ag                 
-56.321 -56.321 -56.321 -56.321  -8.713  -8.713  -6.615  -6.615
  1 Au    1 Bg    5 Ag    5 Bu    6 Bu    6 Ag    7 Ag    7 Bu                 
 -6.543  -6.543  -6.532  -6.532  -6.531  -6.531  -4.778  -4.778
  8 Ag    8 Bu    2 Au    2 Bg    9 Bu    9 Ag   10 Ag   10 Bu                 
 -4.775  -4.775  -4.773  -4.772  -2.654  -2.654  -2.651  -2.651
  3 Au    3 Bg   11 Ag   11 Bu   12 Bu   12 Ag    4 Au    4 Bg                 
 -2.651  -2.651  -2.642  -2.642  -2.642  -2.642  -0.825  -0.808
 13 Ag   13 Bu    5 Bg   14 Bu    5 Au   14 Ag   15 Ag   15 Bu                 
 -0.686  -0.538  -0.404  -0.402  -0.362  -0.334  -0.333  -0.315
 16 Ag   16 Bu   17 Bu   17 Ag    6 Au    6 Bg   18 Ag   18 Bu                 
 -0.286  -0.266
 19 Ag    7 Au                                                                 
 -- Virtual --                   
 -0.137  -0.093  -0.054  -0.012   0.003   0.027   0.034   0.041
  7 Bg   19 Bu   20 Ag   20 Bu   21 Ag   21 Bu    8 Au   22 Bu                 
  0.044   0.053   0.061   0.064   0.067   0.078   0.093   0.093
 22 Ag   23 Ag   24 Ag    8 Bg    9 Bg   23 Bu    9 Au   24 Bu                 
  0.110   0.117   0.134   0.155   0.222   0.260   0.263   0.278
 25 Bu   25 Ag   26 Ag   26 Bu   27 Ag   28 Ag   27 Bu   10 Au                 
  0.288   0.296   0.343   0.393   0.397   0.408   0.438   0.441
 28 Bu   10 Bg   29 Bu   11 Bg   29 Ag   30 Bu   30 Ag   11 Au                 
  0.457   0.465   0.468   0.495   0.501   0.548   0.550   0.550
 12 Au   12 Bg   31 Bu   31 Ag   13 Au   32 Ag   32 Bu   33 Ag                 
  0.555   0.559   0.584   0.602   0.639   0.656   0.682   0.701
 13 Bg   14 Au   34 Ag   33 Bu   35 Ag   34 Bu   35 Bu   36 Ag                 
  0.737   0.741   0.766   0.823   0.864   1.013   1.049   1.123
 36 Bu   14 Bg   15 Au   15 Bg   37 Ag   37 Bu   38 Ag   38 Bu                 
  1.492   1.548   1.623   1.641   1.655   1.697   1.975   1.996
 16 Au   16 Bg   39 Bu   39 Ag   40 Bu   40 Ag   17 Bg   17 Au                 
  2.005   2.021   2.083   2.087   3.982   3.984   3.988   3.997
 41 Bu   41 Ag   42 Bu   42 Ag   18 Au   18 Bg   43 Ag   43 Bu                 
  3.999   4.001   4.006   4.036   4.187   4.199   6.517   6.617
 19 Bg   19 Au   44 Bu   44 Ag   45 Ag   45 Bu   46 Ag   46 Bu                 
  6.637   6.821   7.533   7.550   7.555   7.568   7.617   7.627
 47 Ag   47 Bu   20 Bg   20 Au   48 Bu   48 Ag   49 Ag   49 Bu                 
 13.768  13.791  13.811  13.855  13.880  13.927  47.846  47.904
 21 Au   21 Bg   50 Bu   51 Bu   50 Ag   51 Ag   52 Ag   52 Bu                 
162.729 162.966 289.732 289.748 289.753 289.767 289.830 289.834
 53 Ag   53 Bu   22 Bg   22 Au   54 Bu   54 Ag   55 Ag   55 Bu                 
*******1020.697
 56 Ag   56 Bu                                                                 

 Beta MOs, Restricted
 -- Occupied --                  
-482.85 -482.85  -77.12  -77.12  -62.50  -62.50  -56.32  -56.32
  1 Ag    1 Bu    2 Bu    2 Ag    3 Bu    3 Ag    4 Bu    4 Ag                 
-56.321 -56.321 -56.321 -56.321  -8.713  -8.713  -6.615  -6.615
  1 Au    1 Bg    5 Ag    5 Bu    6 Bu    6 Ag    7 Ag    7 Bu                 
 -6.543  -6.543  -6.532  -6.532  -6.531  -6.531  -4.778  -4.778
  8 Ag    8 Bu    2 Au    2 Bg    9 Bu    9 Ag   10 Ag   10 Bu                 
 -4.775  -4.775  -4.773  -4.772  -2.654  -2.654  -2.651  -2.651
  3 Au    3 Bg   11 Ag   11 Bu   12 Bu   12 Ag    4 Au    4 Bg                 
 -2.651  -2.651  -2.642  -2.642  -2.642  -2.642  -0.825  -0.808
 13 Ag   13 Bu    5 Bg   14 Bu    5 Au   14 Ag   15 Ag   15 Bu                 
 -0.686  -0.538  -0.404  -0.402  -0.362  -0.334  -0.333  -0.315
 16 Ag   16 Bu   17 Bu   17 Ag    6 Au    6 Bg   18 Ag   18 Bu                 
 -0.286  -0.266
 19 Ag    7 Au                                                                 
 -- Virtual --                   
 -0.137  -0.093  -0.054  -0.012   0.003   0.027   0.034   0.041
  7 Bg   19 Bu   20 Ag   20 Bu   21 Ag   21 Bu    8 Au   22 Bu                 
  0.044   0.053   0.061   0.064   0.067   0.078   0.093   0.093
 22 Ag   23 Ag   24 Ag    8 Bg    9 Bg   23 Bu    9 Au   24 Bu                 
  0.110   0.117   0.134   0.155   0.222   0.260   0.263   0.278
 25 Bu   25 Ag   26 Ag   26 Bu   27 Ag   28 Ag   27 Bu   10 Au                 
  0.288   0.296   0.343   0.393   0.397   0.408   0.438   0.441
 28 Bu   10 Bg   29 Bu   11 Bg   29 Ag   30 Bu   30 Ag   11 Au                 
  0.457   0.465   0.468   0.495   0.501   0.548   0.550   0.550
 12 Au   12 Bg   31 Bu   31 Ag   13 Au   32 Ag   32 Bu   33 Ag                 
  0.555   0.559   0.584   0.602   0.639   0.656   0.682   0.701
 13 Bg   14 Au   34 Ag   33 Bu   35 Ag   34 Bu   35 Bu   36 Ag                 
  0.737   0.741   0.766   0.823   0.864   1.013   1.049   1.123
 36 Bu   14 Bg   15 Au   15 Bg   37 Ag   37 Bu   38 Ag   38 Bu                 
  1.492   1.548   1.623   1.641   1.655   1.697   1.975   1.996
 16 Au   16 Bg   39 Bu   39 Ag   40 Bu   40 Ag   17 Bg   17 Au                 
  2.005   2.021   2.083   2.087   3.982   3.984   3.988   3.997
 41 Bu   41 Ag   42 Bu   42 Ag   18 Au   18 Bg   43 Ag   43 Bu                 
  3.999   4.001   4.006   4.036   4.187   4.199   6.517   6.617
 19 Bg   19 Au   44 Bu   44 Ag   45 Ag   45 Bu   46 Ag   46 Bu                 
  6.637   6.821   7.533   7.550   7.555   7.568   7.617   7.627
 47 Ag   47 Bu   20 Bg   20 Au   48 Bu   48 Ag   49 Ag   49 Bu                 
 13.768  13.791  13.811  13.855  13.880  13.927  47.846  47.904
 21 Au   21 Bg   50 Bu   51 Bu   50 Ag   51 Ag   52 Ag   52 Bu                 
162.729 162.966 289.732 289.748 289.753 289.767 289.830 289.834
 53 Ag   53 Bu   22 Bg   22 Au   54 Bu   54 Ag   55 Ag   55 Bu                 
*******1020.697
 56 Ag   56 Bu                                                                 
 --------------------------------------------------------------

          Ground-State Mulliken Net Atomic Charges

     Atom                 Charge (a.u.)
  ----------------------------------------
      1 P                     0.176709
      2 P                     0.176709
      3 Br                   -0.176709
      4 Br                   -0.176709
  ----------------------------------------
  Sum of atomic charges =    -0.000000

 -----------------------------------------------------------------
                    Cartesian Multipole Moments
 -----------------------------------------------------------------
    Charge (ESU x 10^10)
                -0.0000
    Dipole Moment (Debye)
         X      -0.0000      Y      -0.0000      Z       0.0000
       Tot       0.0000
    Quadrupole Moments (Debye-Ang)
        XX     -65.8545     XY      -0.2928     YY     -63.4360
        XZ       0.0000     YZ       0.0000     ZZ     -63.2673
    Octopole Moments (Debye-Ang^2)
       XXX       0.0000    XXY      -0.0000    XYY      -0.0000
       YYY      -0.0000    XXZ       0.0000    XYZ      -0.0000
       YYZ      -0.0000    XZZ      -0.0000    YZZ      -0.0000
       ZZZ       0.0000
    Hexadecapole Moments (Debye-Ang^3)
      XXXX   -1547.7445   XXXY     -23.7835   XXYY    -296.4440
      XYYY       3.5869   YYYY    -214.5103   XXXZ       0.0000
      XXYZ      -0.0000   XYYZ       0.0000   YYYZ       0.0000
      XXZZ    -285.6715   XYZZ       1.9325   YYZZ     -49.4380
      XZZZ       0.0000   YZZZ      -0.0000   ZZZZ     -88.1203
 -----------------------------------------------------------------
 Calculating analytic gradient of the SCF energy
 Gradient of SCF Energy
            1           2           3           4
    1   0.0010721  -0.0010721   0.0075840  -0.0075840
    2  -0.0000147   0.0000147  -0.0008414   0.0008414
    3   0.0000000  -0.0000000   0.0000000   0.0000000
 Max gradient component =       7.584E-03
 RMS gradient           =       3.146E-03
 Gradient time:  CPU 6.79 s  wall 6.79 s
 Geometry Optimization Parameters
   NAtoms,    NIC,     NZ,  NCons,   NDum,   NFix, NCnnct, MaxDiis
        4      14       4       0       0       0       0       0

 Cartesian Hessian Update
 Hessian Updated using BFGS Update


** GEOMETRY OPTIMIZATION IN DELOCALIZED INTERNAL COORDINATES **
   Searching for a Minimum

   Optimization Cycle:   4

                       Coordinates (Angstroms)
     ATOM                X               Y               Z
      1  P         0.5469587250    0.8643920669    0.0000000000
      2  P        -0.5469587250   -0.8643920669    0.0000000000
      3  Br       -2.5660716057    0.1401578686    0.0000000000
      4  Br        2.5660716057   -0.1401578686    0.0000000000
   Point Group: c2h   Number of degrees of freedom:     3


   Energy is  -5831.074251982

 Hessian Updated using BFGS Update

  3 Hessian modes will be used to form the next step
  Hessian Eigenvalues:
     0.115378    0.252530    0.356059

 Minimum Search - Taking Simple RFO Step
 Searching for Lamda that Minimizes Along All modes
 Value Taken    Lamda =  -0.00164541
 Step Taken.  Stepsize is  0.091755

                             Maximum     Tolerance    Cnvgd?
         Gradient           0.018731      0.000300      NO
         Displacement       0.076087      0.001200      NO
         Energy change     -0.003764      0.000001      NO


 New Cartesian Coordinates Obtained by Inverse Iteration

 Displacement from previous Coordinates is:  0.176839
 ----------------------------------------------------------------
             Standard Nuclear Orientation (Angstroms)
    I     Atom           X                Y                Z
 ----------------------------------------------------------------
    1      P       0.5681749725     0.8513659238     0.0000000000
    2      P      -0.5681749725    -0.8513659238     0.0000000000
    3      Br     -2.6270243308     0.1335625243     0.0000000000
    4      Br      2.6270243308    -0.1335625243     0.0000000000
 ----------------------------------------------------------------
 Molecular Point Group                 C2h   NOp =  4
 Largest Abelian Subgroup              C2h   NOp =  4
 Nuclear Repulsion Energy =   594.5049938722 hartrees
 There are       50 alpha and       50 beta electrons
 Applying Cartesian multipole field
    Component          Value
    ---------          -----
     (2,0,0)        1.00000E-11
     (0,2,0)        2.00000E-11
     (0,0,2)       -3.00000E-11
 Nucleus-field energy     =     0.0000000192 hartrees
 Requested basis set is 6-311++G(d,p)
 There are 64 shells and 156 basis functions
 A cutoff of  1.0D-11 yielded   1561 shell pairs
 There are      9959 function pairs (     11001 Cartesian)
 Smallest overlap matrix eigenvalue = 4.24E-04
 Guess MOs from SCF MO coefficient file

 -----------------------------------------------------------------------
  General SCF calculation program by
  Eric Jon Sundstrom, Paul Horn, Yuezhi Mao, Dmitri Zuev, Alec White,
  David Stuck, Shaama M.S., Shane Yost, Joonho Lee, David Small,
  Daniel Levine, Susi Lehtola, Hugh Burton, Evgeny Epifanovsky
 -----------------------------------------------------------------------
 Exchange:     0.2000 Hartree-Fock + 0.0800 Slater + 0.7200 B88
 Correlation:  0.1900 VWN1RPA + 0.8100 LYP
 Using SG-1 standard quadrature grid
 A restricted SCF calculation will be
 performed using DIIS
 SCF converges when DIIS error is below 1.0e-08
 ---------------------------------------
  Cycle       Energy         DIIS error
 ---------------------------------------
    1   -5831.0743561519      2.90e-04  
    2   -5831.0749038849      6.07e-05  
    3   -5831.0749140114      4.61e-05  
    4   -5831.0749212436      1.37e-05  
    5   -5831.0749219256      6.29e-06  
    6   -5831.0749220388      1.81e-06  
    7   -5831.0749220415      8.35e-08  
    8   -5831.0749220416      2.77e-08  
    9   -5831.0749220416      9.17e-09  Convergence criterion met
 ---------------------------------------
 SCF time:   CPU 18.50s  wall 19.00s 
 SCF   energy in the final basis set =    -5831.0749220416
 Total energy in the final basis set =    -5831.0749220416

 --------------------------------------------------------------
             Orbital Energies (a.u.) and Symmetries
 --------------------------------------------------------------
 Warning : Irrep of orbital(   3) could not be determined
 Warning : Irrep of orbital(   4) could not be determined

 Alpha MOs, Restricted
 -- Occupied --                  
-482.85 -482.85  -77.12  -77.12  -62.50  -62.50  -56.33  -56.33
  1 Ag    1 Bu    0 xxx   0 xxx   2 Bu    2 Ag    3 Bu    3 Ag                 
-56.322 -56.322 -56.322 -56.322  -8.713  -8.713  -6.617  -6.617
  1 Au    1 Bg    4 Ag    4 Bu    5 Bu    5 Ag    6 Ag    6 Bu                 
 -6.544  -6.544  -6.532  -6.532  -6.532  -6.532  -4.780  -4.780
  7 Ag    7 Bu    2 Au    2 Bg    8 Bu    8 Ag    9 Ag    9 Bu                 
 -4.777  -4.777  -4.775  -4.774  -2.655  -2.655  -2.652  -2.652
  3 Au    3 Bg   10 Ag   10 Bu   11 Bu   11 Ag    4 Au    4 Bg                 
 -2.651  -2.651  -2.642  -2.642  -2.642  -2.642  -0.821  -0.805
 12 Ag   12 Bu    5 Bg    5 Au   13 Bu   13 Ag   14 Ag   14 Bu                 
 -0.689  -0.538  -0.402  -0.400  -0.360  -0.334  -0.333  -0.316
 15 Ag   15 Bu   16 Ag   16 Bu    6 Au   17 Ag    6 Bg   17 Bu                 
 -0.286  -0.270
 18 Ag    7 Au                                                                 
 -- Virtual --                   
 -0.138  -0.103  -0.057  -0.012   0.003   0.025   0.034   0.041
  7 Bg   18 Bu   19 Ag   19 Bu   20 Ag   20 Bu    8 Au   21 Bu                 
  0.044   0.053   0.061   0.064   0.066   0.076   0.092   0.093
 21 Ag   22 Ag   23 Ag    8 Bg    9 Bg   22 Bu    9 Au   23 Bu                 
  0.110   0.115   0.131   0.159   0.219   0.259   0.262   0.278
 24 Bu   24 Ag   25 Ag   25 Bu   26 Ag   27 Ag   26 Bu   10 Au                 
  0.286   0.297   0.350   0.394   0.396   0.408   0.437   0.441
 27 Bu   10 Bg   28 Bu   28 Ag   11 Bg   29 Bu   11 Au   29 Ag                 
  0.459   0.469   0.473   0.495   0.505   0.548   0.548   0.552
 12 Au   12 Bg   30 Bu   30 Ag   13 Au   31 Ag   32 Ag   31 Bu                 
  0.554   0.557   0.583   0.597   0.638   0.652   0.682   0.692
 13 Bg   14 Au   33 Ag   32 Bu   34 Ag   33 Bu   34 Bu   35 Ag                 
  0.714   0.732   0.759   0.820   0.859   1.015   1.032   1.118
 35 Bu   14 Bg   15 Au   15 Bg   36 Ag   36 Bu   37 Ag   37 Bu                 
  1.491   1.546   1.611   1.635   1.655   1.699   1.976   1.994
 16 Au   16 Bg   38 Bu   38 Ag   39 Bu   39 Ag   17 Bg   17 Au                 
  2.006   2.016   2.078   2.086   3.981   3.983   3.987   3.995
 40 Bu   40 Ag   41 Bu   41 Ag   18 Au   18 Bg   42 Ag   42 Bu                 
  3.996   3.998   4.006   4.031   4.179   4.190   6.512   6.615
 19 Bg   19 Au   43 Bu   43 Ag   44 Ag   44 Bu   45 Ag   45 Bu                 
  6.631   6.818   7.533   7.548   7.553   7.565   7.613   7.620
 46 Ag   46 Bu   20 Bg   20 Au   47 Bu   47 Ag   48 Ag   48 Bu                 
 13.766  13.789  13.808  13.848  13.874  13.933  47.842  47.902
 21 Au   21 Bg   49 Bu   50 Bu   49 Ag   50 Ag   51 Ag   51 Bu                 
162.723 162.962 289.732 289.746 289.750 289.762 289.824 289.827
 52 Ag   52 Bu   22 Bg   22 Au   53 Bu   53 Ag   54 Ag   54 Bu                 
*******1020.694
 55 Ag   55 Bu                                                                 

 Beta MOs, Restricted
 -- Occupied --                  
-482.85 -482.85  -77.12  -77.12  -62.50  -62.50  -56.33  -56.33
  1 Ag    1 Bu    0 xxx   0 xxx   2 Bu    2 Ag    3 Bu    3 Ag                 
-56.322 -56.322 -56.322 -56.322  -8.713  -8.713  -6.617  -6.617
  1 Au    1 Bg    4 Ag    4 Bu    5 Bu    5 Ag    6 Ag    6 Bu                 
 -6.544  -6.544  -6.532  -6.532  -6.532  -6.532  -4.780  -4.780
  7 Ag    7 Bu    2 Au    2 Bg    8 Bu    8 Ag    9 Ag    9 Bu                 
 -4.777  -4.777  -4.775  -4.774  -2.655  -2.655  -2.652  -2.652
  3 Au    3 Bg   10 Ag   10 Bu   11 Bu   11 Ag    4 Au    4 Bg                 
 -2.651  -2.651  -2.642  -2.642  -2.642  -2.642  -0.821  -0.805
 12 Ag   12 Bu    5 Bg    5 Au   13 Bu   13 Ag   14 Ag   14 Bu                 
 -0.689  -0.538  -0.402  -0.400  -0.360  -0.334  -0.333  -0.316
 15 Ag   15 Bu   16 Ag   16 Bu    6 Au   17 Ag    6 Bg   17 Bu                 
 -0.286  -0.270
 18 Ag    7 Au                                                                 
 -- Virtual --                   
 -0.138  -0.103  -0.057  -0.012   0.003   0.025   0.034   0.041
  7 Bg   18 Bu   19 Ag   19 Bu   20 Ag   20 Bu    8 Au   21 Bu                 
  0.044   0.053   0.061   0.064   0.066   0.076   0.092   0.093
 21 Ag   22 Ag   23 Ag    8 Bg    9 Bg   22 Bu    9 Au   23 Bu                 
  0.110   0.115   0.131   0.159   0.219   0.259   0.262   0.278
 24 Bu   24 Ag   25 Ag   25 Bu   26 Ag   27 Ag   26 Bu   10 Au                 
  0.286   0.297   0.350   0.394   0.396   0.408   0.437   0.441
 27 Bu   10 Bg   28 Bu   28 Ag   11 Bg   29 Bu   11 Au   29 Ag                 
  0.459   0.469   0.473   0.495   0.505   0.548   0.548   0.552
 12 Au   12 Bg   30 Bu   30 Ag   13 Au   31 Ag   32 Ag   31 Bu                 
  0.554   0.557   0.583   0.597   0.638   0.652   0.682   0.692
 13 Bg   14 Au   33 Ag   32 Bu   34 Ag   33 Bu   34 Bu   35 Ag                 
  0.714   0.732   0.759   0.820   0.859   1.015   1.032   1.118
 35 Bu   14 Bg   15 Au   15 Bg   36 Ag   36 Bu   37 Ag   37 Bu                 
  1.491   1.546   1.611   1.635   1.655   1.699   1.976   1.994
 16 Au   16 Bg   38 Bu   38 Ag   39 Bu   39 Ag   17 Bg   17 Au                 
  2.006   2.016   2.078   2.086   3.981   3.983   3.987   3.995
 40 Bu   40 Ag   41 Bu   41 Ag   18 Au   18 Bg   42 Ag   42 Bu                 
  3.996   3.998   4.006   4.031   4.179   4.190   6.512   6.615
 19 Bg   19 Au   43 Bu   43 Ag   44 Ag   44 Bu   45 Ag   45 Bu                 
  6.631   6.818   7.533   7.548   7.553   7.565   7.613   7.620
 46 Ag   46 Bu   20 Bg   20 Au   47 Bu   47 Ag   48 Ag   48 Bu                 
 13.766  13.789  13.808  13.848  13.874  13.933  47.842  47.902
 21 Au   21 Bg   49 Bu   50 Bu   49 Ag   50 Ag   51 Ag   51 Bu                 
162.723 162.962 289.732 289.746 289.750 289.762 289.824 289.827
 52 Ag   52 Bu   22 Bg   22 Au   53 Bu   53 Ag   54 Ag   54 Bu                 
*******1020.694
 55 Ag   55 Bu                                                                 
 --------------------------------------------------------------

          Ground-State Mulliken Net Atomic Charges

     Atom                 Charge (a.u.)
  ----------------------------------------
      1 P                     0.171591
      2 P                     0.171589
      3 Br                   -0.171590
      4 Br                   -0.171590
  ----------------------------------------
  Sum of atomic charges =    -0.000000

 -----------------------------------------------------------------
                    Cartesian Multipole Moments
 -----------------------------------------------------------------
    Charge (ESU x 10^10)
                -0.0000
    Dipole Moment (Debye)
         X       0.0000      Y       0.0000      Z      -0.0000
       Tot       0.0000
    Quadrupole Moments (Debye-Ang)
        XX     -65.8411     XY      -0.3266     YY     -63.7076
        XZ      -0.0000     YZ      -0.0000     ZZ     -63.3764
    Octopole Moments (Debye-Ang^2)
       XXX      -0.0000    XXY       0.0000    XYY       0.0000
       YYY       0.0000    XXZ       0.0000    XYZ       0.0000
       YYZ       0.0000    XZZ       0.0000    YZZ       0.0000
       ZZZ       0.0000
    Hexadecapole Moments (Debye-Ang^3)
      XXXX   -1613.3706   XXXY     -25.8124   XXYY    -309.5436
      XYYY       1.5577   YYYY    -211.4951   XXXZ       0.0000
      XXYZ       0.0000   XYYZ      -0.0000   YYYZ      -0.0000
      XXZZ    -298.4704   XYZZ       1.3032   YYZZ     -48.9869
      XZZZ       0.0000   YZZZ      -0.0000   ZZZZ     -88.4919
 -----------------------------------------------------------------
 Calculating analytic gradient of the SCF energy
 Gradient of SCF Energy
            1           2           3           4
    1  -0.0015698   0.0015697  -0.0012979   0.0012979
    2  -0.0016625   0.0016625   0.0001457  -0.0001457
    3   0.0000000  -0.0000000  -0.0000000  -0.0000000
 Max gradient component =       1.662E-03
 RMS gradient           =       1.075E-03
 Gradient time:  CPU 6.67 s  wall 6.68 s
 Geometry Optimization Parameters
   NAtoms,    NIC,     NZ,  NCons,   NDum,   NFix, NCnnct, MaxDiis
        4      14       4       0       0       0       0       0

 Cartesian Hessian Update
 Hessian Updated using BFGS Update


** GEOMETRY OPTIMIZATION IN DELOCALIZED INTERNAL COORDINATES **
   Searching for a Minimum

   Optimization Cycle:   5

                       Coordinates (Angstroms)
     ATOM                X               Y               Z
      1  P         0.5681749725    0.8513659238    0.0000000000
      2  P        -0.5681749725   -0.8513659238    0.0000000000
      3  Br       -2.6270243308    0.1335625243    0.0000000000
      4  Br        2.6270243308   -0.1335625243    0.0000000000
   Point Group: c2h   Number of degrees of freedom:     3


   Energy is  -5831.074922042

 Hessian Updated using BFGS Update

  3 Hessian modes will be used to form the next step
  Hessian Eigenvalues:
     0.122116    0.285195    0.346537

 Minimum Search - Taking Simple RFO Step
 Searching for Lamda that Minimizes Along All modes
 Value Taken    Lamda =  -0.00004404
 Step Taken.  Stepsize is  0.014118

                             Maximum     Tolerance    Cnvgd?
         Gradient           0.002301      0.000300      NO
         Displacement       0.011207      0.001200      NO
         Energy change     -0.000670      0.000001      NO


 New Cartesian Coordinates Obtained by Inverse Iteration

 Displacement from previous Coordinates is:  0.021303
 ----------------------------------------------------------------
             Standard Nuclear Orientation (Angstroms)
    I     Atom           X                Y                Z
 ----------------------------------------------------------------
    1      P       0.5668893177     0.8538204047     0.0000000000
    2      P      -0.5668893177    -0.8538204047     0.0000000000
    3      Br     -2.6195718783     0.1341311395     0.0000000000
    4      Br      2.6195718783    -0.1341311395     0.0000000000
 ----------------------------------------------------------------
 Molecular Point Group                 C2h   NOp =  4
 Largest Abelian Subgroup              C2h   NOp =  4
 Nuclear Repulsion Energy =   595.6533794941 hartrees
 There are       50 alpha and       50 beta electrons
 Applying Cartesian multipole field
    Component          Value
    ---------          -----
     (2,0,0)        1.00000E-11
     (0,2,0)        2.00000E-11
     (0,0,2)       -3.00000E-11
 Nucleus-field energy     =     0.0000000191 hartrees
 Requested basis set is 6-311++G(d,p)
 There are 64 shells and 156 basis functions
 A cutoff of  1.0D-11 yielded   1561 shell pairs
 There are      9959 function pairs (     11001 Cartesian)
 Smallest overlap matrix eigenvalue = 4.25E-04
 Guess MOs from SCF MO coefficient file

 -----------------------------------------------------------------------
  General SCF calculation program by
  Eric Jon Sundstrom, Paul Horn, Yuezhi Mao, Dmitri Zuev, Alec White,
  David Stuck, Shaama M.S., Shane Yost, Joonho Lee, David Small,
  Daniel Levine, Susi Lehtola, Hugh Burton, Evgeny Epifanovsky
 -----------------------------------------------------------------------
 Exchange:     0.2000 Hartree-Fock + 0.0800 Slater + 0.7200 B88
 Correlation:  0.1900 VWN1RPA + 0.8100 LYP
 Using SG-1 standard quadrature grid
 A restricted SCF calculation will be
 performed using DIIS
 SCF converges when DIIS error is below 1.0e-08
 ---------------------------------------
  Cycle       Energy         DIIS error
 ---------------------------------------
    1   -5831.0749364304      4.23e-05  
    2   -5831.0749470844      9.94e-06  
    3   -5831.0749472673      9.11e-06  
    4   -5831.0749475220      3.34e-06  
    5   -5831.0749475468      4.57e-07  
    6   -5831.0749475475      2.53e-07  
    7   -5831.0749475477      7.43e-08  
    8   -5831.0749475477      3.66e-08  
    9   -5831.0749475477      4.35e-09  Convergence criterion met
 ---------------------------------------
 SCF time:   CPU 18.38s  wall 19.00s 
 SCF   energy in the final basis set =    -5831.0749475477
 Total energy in the final basis set =    -5831.0749475477

 --------------------------------------------------------------
             Orbital Energies (a.u.) and Symmetries
 --------------------------------------------------------------

 Alpha MOs, Restricted
 -- Occupied --                  
-482.85 -482.85  -77.12  -77.12  -62.50  -62.50  -56.32  -56.32
  1 Ag    1 Bu    2 Bu    2 Ag    3 Bu    3 Ag    4 Bu    4 Ag                 
-56.322 -56.322 -56.321 -56.321  -8.713  -8.713  -6.617  -6.617
  1 Au    1 Bg    5 Ag    5 Bu    6 Bu    6 Ag    7 Ag    7 Bu                 
 -6.544  -6.544  -6.532  -6.532  -6.532  -6.532  -4.779  -4.779
  8 Ag    8 Bu    2 Au    2 Bg    9 Bu    9 Ag   10 Ag   10 Bu                 
 -4.776  -4.776  -4.774  -4.774  -2.655  -2.655  -2.652  -2.652
  3 Au    3 Bg   11 Ag   11 Bu   12 Bu   12 Ag    4 Au    4 Bg                 
 -2.651  -2.651  -2.642  -2.642  -2.642  -2.642  -0.821  -0.805
 13 Ag   13 Bu    5 Bg    5 Au   14 Bu   14 Ag   15 Ag   15 Bu                 
 -0.688  -0.538  -0.402  -0.401  -0.360  -0.334  -0.333  -0.316
 16 Ag   16 Bu   17 Ag   17 Bu    6 Au   18 Ag    6 Bg   18 Bu                 
 -0.286  -0.269
 19 Ag    7 Au                                                                 
 -- Virtual --                   
 -0.138  -0.102  -0.057  -0.012   0.003   0.026   0.034   0.041
  7 Bg   19 Bu   20 Ag   20 Bu   21 Ag   21 Bu    8 Au   22 Bu                 
  0.044   0.053   0.061   0.064   0.066   0.076   0.092   0.093
 22 Ag   23 Ag   24 Ag    8 Bg    9 Bg   23 Bu    9 Au   24 Bu                 
  0.110   0.115   0.131   0.158   0.220   0.259   0.262   0.278
 25 Bu   25 Ag   26 Ag   26 Bu   27 Ag   28 Ag   27 Bu   10 Au                 
  0.286   0.297   0.349   0.394   0.396   0.408   0.437   0.441
 28 Bu   10 Bg   29 Bu   29 Ag   11 Bg   30 Bu   11 Au   30 Ag                 
  0.459   0.468   0.472   0.495   0.505   0.547   0.548   0.552
 12 Au   12 Bg   31 Bu   31 Ag   13 Au   32 Ag   33 Ag   32 Bu                 
  0.554   0.557   0.583   0.598   0.638   0.653   0.683   0.693
 13 Bg   14 Au   34 Ag   33 Bu   35 Ag   34 Bu   35 Bu   36 Ag                 
  0.716   0.734   0.760   0.820   0.859   1.015   1.035   1.117
 36 Bu   14 Bg   15 Au   15 Bg   37 Ag   37 Bu   38 Ag   38 Bu                 
  1.491   1.546   1.612   1.635   1.656   1.699   1.976   1.994
 16 Au   16 Bg   39 Bu   39 Ag   40 Bu   40 Ag   17 Bg   17 Au                 
  2.005   2.016   2.079   2.086   3.982   3.983   3.987   3.996
 41 Bu   41 Ag   42 Bu   42 Ag   18 Au   18 Bg   43 Ag   43 Bu                 
  3.997   3.998   4.006   4.031   4.180   4.191   6.512   6.615
 19 Bg   19 Au   44 Bu   44 Ag   45 Ag   45 Bu   46 Ag   46 Bu                 
  6.632   6.817   7.533   7.548   7.553   7.565   7.614   7.621
 47 Ag   47 Bu   20 Bg   20 Au   48 Bu   48 Ag   49 Ag   49 Bu                 
 13.766  13.789  13.808  13.849  13.875  13.933  47.843  47.902
 21 Au   21 Bg   50 Bu   51 Bu   50 Ag   51 Ag   52 Ag   52 Bu                 
162.724 162.960 289.732 289.746 289.751 289.763 289.825 289.828
 53 Ag   53 Bu   22 Bg   22 Au   54 Bu   54 Ag   55 Ag   55 Bu                 
*******1020.695
 56 Ag   56 Bu                                                                 

 Beta MOs, Restricted
 -- Occupied --                  
-482.85 -482.85  -77.12  -77.12  -62.50  -62.50  -56.32  -56.32
  1 Ag    1 Bu    2 Bu    2 Ag    3 Bu    3 Ag    4 Bu    4 Ag                 
-56.322 -56.322 -56.321 -56.321  -8.713  -8.713  -6.617  -6.617
  1 Au    1 Bg    5 Ag    5 Bu    6 Bu    6 Ag    7 Ag    7 Bu                 
 -6.544  -6.544  -6.532  -6.532  -6.532  -6.532  -4.779  -4.779
  8 Ag    8 Bu    2 Au    2 Bg    9 Bu    9 Ag   10 Ag   10 Bu                 
 -4.776  -4.776  -4.774  -4.774  -2.655  -2.655  -2.652  -2.652
  3 Au    3 Bg   11 Ag   11 Bu   12 Bu   12 Ag    4 Au    4 Bg                 
 -2.651  -2.651  -2.642  -2.642  -2.642  -2.642  -0.821  -0.805
 13 Ag   13 Bu    5 Bg    5 Au   14 Bu   14 Ag   15 Ag   15 Bu                 
 -0.688  -0.538  -0.402  -0.401  -0.360  -0.334  -0.333  -0.316
 16 Ag   16 Bu   17 Ag   17 Bu    6 Au   18 Ag    6 Bg   18 Bu                 
 -0.286  -0.269
 19 Ag    7 Au                                                                 
 -- Virtual --                   
 -0.138  -0.102  -0.057  -0.012   0.003   0.026   0.034   0.041
  7 Bg   19 Bu   20 Ag   20 Bu   21 Ag   21 Bu    8 Au   22 Bu                 
  0.044   0.053   0.061   0.064   0.066   0.076   0.092   0.093
 22 Ag   23 Ag   24 Ag    8 Bg    9 Bg   23 Bu    9 Au   24 Bu                 
  0.110   0.115   0.131   0.158   0.220   0.259   0.262   0.278
 25 Bu   25 Ag   26 Ag   26 Bu   27 Ag   28 Ag   27 Bu   10 Au                 
  0.286   0.297   0.349   0.394   0.396   0.408   0.437   0.441
 28 Bu   10 Bg   29 Bu   29 Ag   11 Bg   30 Bu   11 Au   30 Ag                 
  0.459   0.468   0.472   0.495   0.505   0.547   0.548   0.552
 12 Au   12 Bg   31 Bu   31 Ag   13 Au   32 Ag   33 Ag   32 Bu                 
  0.554   0.557   0.583   0.598   0.638   0.653   0.683   0.693
 13 Bg   14 Au   34 Ag   33 Bu   35 Ag   34 Bu   35 Bu   36 Ag                 
  0.716   0.734   0.760   0.820   0.859   1.015   1.035   1.117
 36 Bu   14 Bg   15 Au   15 Bg   37 Ag   37 Bu   38 Ag   38 Bu                 
  1.491   1.546   1.612   1.635   1.656   1.699   1.976   1.994
 16 Au   16 Bg   39 Bu   39 Ag   40 Bu   40 Ag   17 Bg   17 Au                 
  2.005   2.016   2.079   2.086   3.982   3.983   3.987   3.996
 41 Bu   41 Ag   42 Bu   42 Ag   18 Au   18 Bg   43 Ag   43 Bu                 
  3.997   3.998   4.006   4.031   4.180   4.191   6.512   6.615
 19 Bg   19 Au   44 Bu   44 Ag   45 Ag   45 Bu   46 Ag   46 Bu                 
  6.632   6.817   7.533   7.548   7.553   7.565   7.614   7.621
 47 Ag   47 Bu   20 Bg   20 Au   48 Bu   48 Ag   49 Ag   49 Bu                 
 13.766  13.789  13.808  13.849  13.875  13.933  47.843  47.902
 21 Au   21 Bg   50 Bu   51 Bu   50 Ag   51 Ag   52 Ag   52 Bu                 
162.724 162.960 289.732 289.746 289.751 289.763 289.825 289.828
 53 Ag   53 Bu   22 Bg   22 Au   54 Bu   54 Ag   55 Ag   55 Bu                 
*******1020.695
 56 Ag   56 Bu                                                                 
 --------------------------------------------------------------

          Ground-State Mulliken Net Atomic Charges

     Atom                 Charge (a.u.)
  ----------------------------------------
      1 P                     0.171977
      2 P                     0.171977
      3 Br                   -0.171977
      4 Br                   -0.171977
  ----------------------------------------
  Sum of atomic charges =    -0.000000

 -----------------------------------------------------------------
                    Cartesian Multipole Moments
 -----------------------------------------------------------------
    Charge (ESU x 10^10)
                -0.0000
    Dipole Moment (Debye)
         X      -0.0000      Y      -0.0000      Z      -0.0000
       Tot       0.0000
    Quadrupole Moments (Debye-Ang)
        XX     -65.8264     XY      -0.3242     YY     -63.6744
        XZ      -0.0000     YZ       0.0000     ZZ     -63.3701
    Octopole Moments (Debye-Ang^2)
       XXX       0.0000    XXY      -0.0000    XYY      -0.0000
       YYY      -0.0000    XXZ      -0.0000    XYZ      -0.0000
       YYZ      -0.0000    XZZ      -0.0000    YZZ      -0.0000
       ZZZ      -0.0000
    Hexadecapole Moments (Debye-Ang^3)
      XXXX   -1605.4018   XXXY     -25.7957   XXYY    -307.9608
      XYYY       1.6059   YYYY    -212.0934   XXXZ      -0.0000
      XXYZ       0.0000   XYYZ       0.0000   YYYZ       0.0000
      XXZZ    -296.8960   XYZZ       1.3121   YYZZ     -49.0891
      XZZZ      -0.0000   YZZZ       0.0000   ZZZZ     -88.4781
 -----------------------------------------------------------------
 Calculating analytic gradient of the SCF energy
 Gradient of SCF Energy
            1           2           3           4
    1  -0.0005723   0.0005723  -0.0001474   0.0001474
    2  -0.0005922   0.0005922  -0.0000056   0.0000056
    3  -0.0000000  -0.0000000   0.0000000   0.0000000
 Max gradient component =       5.922E-04
 RMS gradient           =       3.416E-04
 Gradient time:  CPU 6.66 s  wall 6.66 s
 Geometry Optimization Parameters
   NAtoms,    NIC,     NZ,  NCons,   NDum,   NFix, NCnnct, MaxDiis
        4      14       4       0       0       0       0       0

 Cartesian Hessian Update
 Hessian Updated using BFGS Update


** GEOMETRY OPTIMIZATION IN DELOCALIZED INTERNAL COORDINATES **
   Searching for a Minimum

   Optimization Cycle:   6

                       Coordinates (Angstroms)
     ATOM                X               Y               Z
      1  P         0.5668893177    0.8538204047    0.0000000000
      2  P        -0.5668893177   -0.8538204047    0.0000000000
      3  Br       -2.6195718783    0.1341311395    0.0000000000
      4  Br        2.6195718783   -0.1341311395    0.0000000000
   Point Group: c2h   Number of degrees of freedom:     3


   Energy is  -5831.074947548

 Hessian Updated using BFGS Update

  3 Hessian modes will be used to form the next step
  Hessian Eigenvalues:
     0.114333    0.257903    0.345490

 Minimum Search - Taking Simple RFO Step
 Searching for Lamda that Minimizes Along All modes
 Value Taken    Lamda =  -0.00000272
 Step Taken.  Stepsize is  0.003659

                             Maximum     Tolerance    Cnvgd?
         Gradient           0.000687      0.000300      NO
         Displacement       0.003588      0.001200      NO
         Energy change     -0.000026      0.000001      NO


 New Cartesian Coordinates Obtained by Inverse Iteration

 Displacement from previous Coordinates is:  0.002612
 ----------------------------------------------------------------
             Standard Nuclear Orientation (Angstroms)
    I     Atom           X                Y                Z
 ----------------------------------------------------------------
    1      P       0.5674551523     0.8543426804     0.0000000000
    2      P      -0.5674551523    -0.8543426804     0.0000000000
    3      Br     -2.6189787696     0.1340293659     0.0000000000
    4      Br      2.6189787696    -0.1340293659     0.0000000000
 ----------------------------------------------------------------
 Molecular Point Group                 C2h   NOp =  4
 Largest Abelian Subgroup              C2h   NOp =  4
 Nuclear Repulsion Energy =   595.7256909700 hartrees
 There are       50 alpha and       50 beta electrons
 Applying Cartesian multipole field
    Component          Value
    ---------          -----
     (2,0,0)        1.00000E-11
     (0,2,0)        2.00000E-11
     (0,0,2)       -3.00000E-11
 Nucleus-field energy     =     0.0000000191 hartrees
 Requested basis set is 6-311++G(d,p)
 There are 64 shells and 156 basis functions
 A cutoff of  1.0D-11 yielded   1561 shell pairs
 There are      9959 function pairs (     11001 Cartesian)
 Smallest overlap matrix eigenvalue = 4.26E-04
 Guess MOs from SCF MO coefficient file

 -----------------------------------------------------------------------
  General SCF calculation program by
  Eric Jon Sundstrom, Paul Horn, Yuezhi Mao, Dmitri Zuev, Alec White,
  David Stuck, Shaama M.S., Shane Yost, Joonho Lee, David Small,
  Daniel Levine, Susi Lehtola, Hugh Burton, Evgeny Epifanovsky
 -----------------------------------------------------------------------
 Exchange:     0.2000 Hartree-Fock + 0.0800 Slater + 0.7200 B88
 Correlation:  0.1900 VWN1RPA + 0.8100 LYP
 Using SG-1 standard quadrature grid
 A restricted SCF calculation will be
 performed using DIIS
 SCF converges when DIIS error is below 1.0e-08
 ---------------------------------------
  Cycle       Energy         DIIS error
 ---------------------------------------
    1   -5831.0749484779      1.13e-05  
    2   -5831.0749491008      4.51e-06  
    3   -5831.0749491110      4.49e-06  
    4   -5831.0749491799      9.94e-07  
    5   -5831.0749491824      8.41e-08  
    6   -5831.0749491824      2.61e-08  
    7   -5831.0749491824      2.57e-09  Convergence criterion met
 ---------------------------------------
 SCF time:   CPU 14.45s  wall 15.00s 
 SCF   energy in the final basis set =    -5831.0749491824
 Total energy in the final basis set =    -5831.0749491824

 --------------------------------------------------------------
             Orbital Energies (a.u.) and Symmetries
 --------------------------------------------------------------

 Alpha MOs, Restricted
 -- Occupied --                  
-482.85 -482.85  -77.12  -77.12  -62.50  -62.50  -56.32  -56.32
  1 Ag    1 Bu    2 Bu    2 Ag    3 Bu    3 Ag    4 Bu    4 Ag                 
-56.322 -56.322 -56.321 -56.321  -8.713  -8.713  -6.617  -6.617
  1 Au    1 Bg    5 Ag    5 Bu    6 Bu    6 Ag    7 Ag    7 Bu                 
 -6.544  -6.544  -6.532  -6.532  -6.532  -6.532  -4.779  -4.779
  8 Ag    8 Bu    2 Au    2 Bg    9 Bu    9 Ag   10 Ag   10 Bu                 
 -4.776  -4.776  -4.774  -4.774  -2.655  -2.655  -2.652  -2.652
  3 Au    3 Bg   11 Ag   11 Bu   12 Bu   12 Ag    4 Au    4 Bg                 
 -2.651  -2.651  -2.642  -2.642  -2.642  -2.642  -0.821  -0.805
 13 Ag   13 Bu    5 Bg    5 Au   14 Bu   14 Ag   15 Ag   15 Bu                 
 -0.688  -0.538  -0.402  -0.401  -0.360  -0.334  -0.333  -0.316
 16 Ag   16 Bu   17 Ag   17 Bu    6 Au   18 Ag    6 Bg   18 Bu                 
 -0.286  -0.269
 19 Ag    7 Au                                                                 
 -- Virtual --                   
 -0.138  -0.102  -0.056  -0.012   0.003   0.026   0.034   0.041
  7 Bg   19 Bu   20 Ag   20 Bu   21 Ag   21 Bu    8 Au   22 Bu                 
  0.044   0.053   0.061   0.064   0.066   0.076   0.092   0.093
 22 Ag   23 Ag   24 Ag    8 Bg    9 Bg   23 Bu    9 Au   24 Bu                 
  0.110   0.115   0.132   0.158   0.220   0.259   0.262   0.278
 25 Bu   25 Ag   26 Ag   26 Bu   27 Ag   28 Ag   27 Bu   10 Au                 
  0.286   0.297   0.349   0.394   0.396   0.408   0.437   0.440
 28 Bu   10 Bg   29 Bu   29 Ag   11 Bg   30 Bu   11 Au   30 Ag                 
  0.459   0.468   0.472   0.496   0.505   0.547   0.548   0.552
 12 Au   12 Bg   31 Bu   31 Ag   13 Au   32 Ag   33 Ag   32 Bu                 
  0.554   0.557   0.583   0.598   0.638   0.653   0.683   0.692
 13 Bg   14 Au   34 Ag   33 Bu   35 Ag   34 Bu   35 Bu   36 Ag                 
  0.717   0.734   0.760   0.819   0.859   1.015   1.035   1.116
 36 Bu   14 Bg   15 Au   15 Bg   37 Ag   37 Bu   38 Ag   38 Bu                 
  1.491   1.546   1.612   1.635   1.656   1.699   1.976   1.994
 16 Au   16 Bg   39 Bu   39 Ag   40 Bu   40 Ag   17 Bg   17 Au                 
  2.006   2.016   2.079   2.086   3.981   3.983   3.987   3.996
 41 Bu   41 Ag   42 Bu   42 Ag   18 Au   18 Bg   43 Ag   43 Bu                 
  3.997   3.998   4.006   4.031   4.181   4.192   6.512   6.615
 19 Bg   19 Au   44 Bu   44 Ag   45 Ag   45 Bu   46 Ag   46 Bu                 
  6.633   6.816   7.533   7.548   7.553   7.565   7.614   7.621
 47 Ag   47 Bu   20 Bg   20 Au   48 Bu   48 Ag   49 Ag   49 Bu                 
 13.766  13.789  13.808  13.848  13.876  13.933  47.843  47.902
 21 Au   21 Bg   50 Bu   51 Bu   50 Ag   51 Ag   52 Ag   52 Bu                 
162.724 162.960 289.732 289.746 289.751 289.763 289.825 289.828
 53 Ag   53 Bu   22 Bg   22 Au   54 Bu   54 Ag   55 Ag   55 Bu                 
*******1020.695
 56 Ag   56 Bu                                                                 

 Beta MOs, Restricted
 -- Occupied --                  
-482.85 -482.85  -77.12  -77.12  -62.50  -62.50  -56.32  -56.32
  1 Ag    1 Bu    2 Bu    2 Ag    3 Bu    3 Ag    4 Bu    4 Ag                 
-56.322 -56.322 -56.321 -56.321  -8.713  -8.713  -6.617  -6.617
  1 Au    1 Bg    5 Ag    5 Bu    6 Bu    6 Ag    7 Ag    7 Bu                 
 -6.544  -6.544  -6.532  -6.532  -6.532  -6.532  -4.779  -4.779
  8 Ag    8 Bu    2 Au    2 Bg    9 Bu    9 Ag   10 Ag   10 Bu                 
 -4.776  -4.776  -4.774  -4.774  -2.655  -2.655  -2.652  -2.652
  3 Au    3 Bg   11 Ag   11 Bu   12 Bu   12 Ag    4 Au    4 Bg                 
 -2.651  -2.651  -2.642  -2.642  -2.642  -2.642  -0.821  -0.805
 13 Ag   13 Bu    5 Bg    5 Au   14 Bu   14 Ag   15 Ag   15 Bu                 
 -0.688  -0.538  -0.402  -0.401  -0.360  -0.334  -0.333  -0.316
 16 Ag   16 Bu   17 Ag   17 Bu    6 Au   18 Ag    6 Bg   18 Bu                 
 -0.286  -0.269
 19 Ag    7 Au                                                                 
 -- Virtual --                   
 -0.138  -0.102  -0.056  -0.012   0.003   0.026   0.034   0.041
  7 Bg   19 Bu   20 Ag   20 Bu   21 Ag   21 Bu    8 Au   22 Bu                 
  0.044   0.053   0.061   0.064   0.066   0.076   0.092   0.093
 22 Ag   23 Ag   24 Ag    8 Bg    9 Bg   23 Bu    9 Au   24 Bu                 
  0.110   0.115   0.132   0.158   0.220   0.259   0.262   0.278
 25 Bu   25 Ag   26 Ag   26 Bu   27 Ag   28 Ag   27 Bu   10 Au                 
  0.286   0.297   0.349   0.394   0.396   0.408   0.437   0.440
 28 Bu   10 Bg   29 Bu   29 Ag   11 Bg   30 Bu   11 Au   30 Ag                 
  0.459   0.468   0.472   0.496   0.505   0.547   0.548   0.552
 12 Au   12 Bg   31 Bu   31 Ag   13 Au   32 Ag   33 Ag   32 Bu                 
  0.554   0.557   0.583   0.598   0.638   0.653   0.683   0.692
 13 Bg   14 Au   34 Ag   33 Bu   35 Ag   34 Bu   35 Bu   36 Ag                 
  0.717   0.734   0.760   0.819   0.859   1.015   1.035   1.116
 36 Bu   14 Bg   15 Au   15 Bg   37 Ag   37 Bu   38 Ag   38 Bu                 
  1.491   1.546   1.612   1.635   1.656   1.699   1.976   1.994
 16 Au   16 Bg   39 Bu   39 Ag   40 Bu   40 Ag   17 Bg   17 Au                 
  2.006   2.016   2.079   2.086   3.981   3.983   3.987   3.996
 41 Bu   41 Ag   42 Bu   42 Ag   18 Au   18 Bg   43 Ag   43 Bu                 
  3.997   3.998   4.006   4.031   4.181   4.192   6.512   6.615
 19 Bg   19 Au   44 Bu   44 Ag   45 Ag   45 Bu   46 Ag   46 Bu                 
  6.633   6.816   7.533   7.548   7.553   7.565   7.614   7.621
 47 Ag   47 Bu   20 Bg   20 Au   48 Bu   48 Ag   49 Ag   49 Bu                 
 13.766  13.789  13.808  13.848  13.876  13.933  47.843  47.902
 21 Au   21 Bg   50 Bu   51 Bu   50 Ag   51 Ag   52 Ag   52 Bu                 
162.724 162.960 289.732 289.746 289.751 289.763 289.825 289.828
 53 Ag   53 Bu   22 Bg   22 Au   54 Bu   54 Ag   55 Ag   55 Bu                 
*******1020.695
 56 Ag   56 Bu                                                                 
 --------------------------------------------------------------

          Ground-State Mulliken Net Atomic Charges

     Atom                 Charge (a.u.)
  ----------------------------------------
      1 P                     0.171855
      2 P                     0.171855
      3 Br                   -0.171855
      4 Br                   -0.171855
  ----------------------------------------
  Sum of atomic charges =    -0.000000

 -----------------------------------------------------------------
                    Cartesian Multipole Moments
 -----------------------------------------------------------------
    Charge (ESU x 10^10)
                -0.0000
    Dipole Moment (Debye)
         X       0.0000      Y       0.0000      Z       0.0000
       Tot       0.0000
    Quadrupole Moments (Debye-Ang)
        XX     -65.8162     XY      -0.3248     YY     -63.6723
        XZ       0.0000     YZ      -0.0000     ZZ     -63.3724
    Octopole Moments (Debye-Ang^2)
       XXX      -0.0000    XXY       0.0000    XYY       0.0000
       YYY       0.0000    XXZ       0.0000    XYZ      -0.0000
       YYZ       0.0000    XZZ       0.0000    YZZ       0.0000
       ZZZ       0.0000
    Hexadecapole Moments (Debye-Ang^3)
      XXXX   -1604.8252   XXXY     -25.9030   XXYY    -307.8521
      XYYY       1.5029   YYYY    -212.2302   XXXZ       0.0000
      XXYZ      -0.0000   XYYZ       0.0000   YYYZ      -0.0000
      XXZZ    -296.7740   XYZZ       1.2768   YYZZ     -49.1160
      XZZZ       0.0000   YZZZ      -0.0000   ZZZZ     -88.4903
 -----------------------------------------------------------------
 Calculating analytic gradient of the SCF energy
 Gradient of SCF Energy
            1           2           3           4
    1  -0.0001600   0.0001600   0.0000243  -0.0000243
    2  -0.0001430   0.0001430  -0.0000521   0.0000521
    3   0.0000000   0.0000000  -0.0000000  -0.0000000
 Max gradient component =       1.600E-04
 RMS gradient           =       9.068E-05
 Gradient time:  CPU 6.81 s  wall 6.84 s
 Geometry Optimization Parameters
   NAtoms,    NIC,     NZ,  NCons,   NDum,   NFix, NCnnct, MaxDiis
        4      14       4       0       0       0       0       0

 Cartesian Hessian Update
 Hessian Updated using BFGS Update


** GEOMETRY OPTIMIZATION IN DELOCALIZED INTERNAL COORDINATES **
   Searching for a Minimum

   Optimization Cycle:   7

                       Coordinates (Angstroms)
     ATOM                X               Y               Z
      1  P         0.5674551523    0.8543426804    0.0000000000
      2  P        -0.5674551523   -0.8543426804    0.0000000000
      3  Br       -2.6189787696    0.1340293659    0.0000000000
      4  Br        2.6189787696   -0.1340293659    0.0000000000
   Point Group: c2h   Number of degrees of freedom:     3


   Energy is  -5831.074949182

 Hessian Updated using BFGS Update

  3 Hessian modes will be used to form the next step
  Hessian Eigenvalues:
     0.112247    0.222506    0.325476

 Minimum Search - Taking Simple RFO Step
 Searching for Lamda that Minimizes Along All modes
 Value Taken    Lamda =   0.00000000
 Step Taken.  Stepsize is  0.001176

                             Maximum     Tolerance    Cnvgd?
         Gradient           0.000188      0.000300     YES
         Displacement       0.000920      0.001200     YES
         Energy change     -0.000002      0.000001      NO


                       Distance Matrix (Angstroms)
             P (  1)   P (  2)   Br(  3)
   P (  2)  2.051250
   Br(  3)  3.266835  2.277198
   Br(  4)  2.277198  3.266835  5.244812

 Final energy is   -5831.0749491824135     


 ******************************
 **  OPTIMIZATION CONVERGED  **
 ******************************

                       Coordinates (Angstroms)
     ATOM                X               Y               Z
      1  P         0.5674551523    0.8543426804    0.0000000000
      2  P        -0.5674551523   -0.8543426804    0.0000000000
      3  Br       -2.6189787696    0.1340293659    0.0000000000
      4  Br        2.6189787696   -0.1340293659    0.0000000000

Z-matrix Print:
$molecule
0 1
Br
P  1 2.277198
P  2 2.051250 1 97.868559
Br 3 2.277198 2 97.868559 1 -180.000000 0
$end


 --------------------------------------------------------------
             Orbital Energies (a.u.) and Symmetries
 --------------------------------------------------------------

 Alpha MOs, Restricted
 -- Occupied --                  
-482.85 -482.85  -77.12  -77.12  -62.50  -62.50  -56.32  -56.32
  1 Ag    1 Bu    2 Bu    2 Ag    3 Bu    3 Ag    4 Bu    4 Ag                 
-56.322 -56.322 -56.321 -56.321  -8.713  -8.713  -6.617  -6.617
  1 Au    1 Bg    5 Ag    5 Bu    6 Bu    6 Ag    7 Ag    7 Bu                 
 -6.544  -6.544  -6.532  -6.532  -6.532  -6.532  -4.779  -4.779
  8 Ag    8 Bu    2 Au    2 Bg    9 Bu    9 Ag   10 Ag   10 Bu                 
 -4.776  -4.776  -4.774  -4.774  -2.655  -2.655  -2.652  -2.652
  3 Au    3 Bg   11 Ag   11 Bu   12 Bu   12 Ag    4 Au    4 Bg                 
 -2.651  -2.651  -2.642  -2.642  -2.642  -2.642  -0.821  -0.805
 13 Ag   13 Bu    5 Bg    5 Au   14 Bu   14 Ag   15 Ag   15 Bu                 
 -0.688  -0.538  -0.402  -0.401  -0.360  -0.334  -0.333  -0.316
 16 Ag   16 Bu   17 Ag   17 Bu    6 Au   18 Ag    6 Bg   18 Bu                 
 -0.286  -0.269
 19 Ag    7 Au                                                                 
 -- Virtual --                   
 -0.138  -0.102  -0.056  -0.012   0.003   0.026   0.034   0.041
  7 Bg   19 Bu   20 Ag   20 Bu   21 Ag   21 Bu    8 Au   22 Bu                 
  0.044   0.053   0.061   0.064   0.066   0.076   0.092   0.093
 22 Ag   23 Ag   24 Ag    8 Bg    9 Bg   23 Bu    9 Au   24 Bu                 
  0.110   0.115   0.132   0.158   0.220   0.259   0.262   0.278
 25 Bu   25 Ag   26 Ag   26 Bu   27 Ag   28 Ag   27 Bu   10 Au                 
  0.286   0.297   0.349   0.394   0.396   0.408   0.437   0.440
 28 Bu   10 Bg   29 Bu   29 Ag   11 Bg   30 Bu   11 Au   30 Ag                 
  0.459   0.468   0.472   0.496   0.505   0.547   0.548   0.552
 12 Au   12 Bg   31 Bu   31 Ag   13 Au   32 Ag   33 Ag   32 Bu                 
  0.554   0.557   0.583   0.598   0.638   0.653   0.683   0.692
 13 Bg   14 Au   34 Ag   33 Bu   35 Ag   34 Bu   35 Bu   36 Ag                 
  0.717   0.734   0.760   0.819   0.859   1.015   1.035   1.116
 36 Bu   14 Bg   15 Au   15 Bg   37 Ag   37 Bu   38 Ag   38 Bu                 
  1.491   1.546   1.612   1.635   1.656   1.699   1.976   1.994
 16 Au   16 Bg   39 Bu   39 Ag   40 Bu   40 Ag   17 Bg   17 Au                 
  2.006   2.016   2.079   2.086   3.981   3.983   3.987   3.996
 41 Bu   41 Ag   42 Bu   42 Ag   18 Au   18 Bg   43 Ag   43 Bu                 
  3.997   3.998   4.006   4.031   4.181   4.192   6.512   6.615
 19 Bg   19 Au   44 Bu   44 Ag   45 Ag   45 Bu   46 Ag   46 Bu                 
  6.633   6.816   7.533   7.548   7.553   7.565   7.614   7.621
 47 Ag   47 Bu   20 Bg   20 Au   48 Bu   48 Ag   49 Ag   49 Bu                 
 13.766  13.789  13.808  13.848  13.876  13.933  47.843  47.902
 21 Au   21 Bg   50 Bu   51 Bu   50 Ag   51 Ag   52 Ag   52 Bu                 
162.724 162.960 289.732 289.746 289.751 289.763 289.825 289.828
 53 Ag   53 Bu   22 Bg   22 Au   54 Bu   54 Ag   55 Ag   55 Bu                 
*******1020.695
 56 Ag   56 Bu                                                                 

 Beta MOs, Restricted
 -- Occupied --                  
-482.85 -482.85  -77.12  -77.12  -62.50  -62.50  -56.32  -56.32
  1 Ag    1 Bu    2 Bu    2 Ag    3 Bu    3 Ag    4 Bu    4 Ag                 
-56.322 -56.322 -56.321 -56.321  -8.713  -8.713  -6.617  -6.617
  1 Au    1 Bg    5 Ag    5 Bu    6 Bu    6 Ag    7 Ag    7 Bu                 
 -6.544  -6.544  -6.532  -6.532  -6.532  -6.532  -4.779  -4.779
  8 Ag    8 Bu    2 Au    2 Bg    9 Bu    9 Ag   10 Ag   10 Bu                 
 -4.776  -4.776  -4.774  -4.774  -2.655  -2.655  -2.652  -2.652
  3 Au    3 Bg   11 Ag   11 Bu   12 Bu   12 Ag    4 Au    4 Bg                 
 -2.651  -2.651  -2.642  -2.642  -2.642  -2.642  -0.821  -0.805
 13 Ag   13 Bu    5 Bg    5 Au   14 Bu   14 Ag   15 Ag   15 Bu                 
 -0.688  -0.538  -0.402  -0.401  -0.360  -0.334  -0.333  -0.316
 16 Ag   16 Bu   17 Ag   17 Bu    6 Au   18 Ag    6 Bg   18 Bu                 
 -0.286  -0.269
 19 Ag    7 Au                                                                 
 -- Virtual --                   
 -0.138  -0.102  -0.056  -0.012   0.003   0.026   0.034   0.041
  7 Bg   19 Bu   20 Ag   20 Bu   21 Ag   21 Bu    8 Au   22 Bu                 
  0.044   0.053   0.061   0.064   0.066   0.076   0.092   0.093
 22 Ag   23 Ag   24 Ag    8 Bg    9 Bg   23 Bu    9 Au   24 Bu                 
  0.110   0.115   0.132   0.158   0.220   0.259   0.262   0.278
 25 Bu   25 Ag   26 Ag   26 Bu   27 Ag   28 Ag   27 Bu   10 Au                 
  0.286   0.297   0.349   0.394   0.396   0.408   0.437   0.440
 28 Bu   10 Bg   29 Bu   29 Ag   11 Bg   30 Bu   11 Au   30 Ag                 
  0.459   0.468   0.472   0.496   0.505   0.547   0.548   0.552
 12 Au   12 Bg   31 Bu   31 Ag   13 Au   32 Ag   33 Ag   32 Bu                 
  0.554   0.557   0.583   0.598   0.638   0.653   0.683   0.692
 13 Bg   14 Au   34 Ag   33 Bu   35 Ag   34 Bu   35 Bu   36 Ag                 
  0.717   0.734   0.760   0.819   0.859   1.015   1.035   1.116
 36 Bu   14 Bg   15 Au   15 Bg   37 Ag   37 Bu   38 Ag   38 Bu                 
  1.491   1.546   1.612   1.635   1.656   1.699   1.976   1.994
 16 Au   16 Bg   39 Bu   39 Ag   40 Bu   40 Ag   17 Bg   17 Au                 
  2.006   2.016   2.079   2.086   3.981   3.983   3.987   3.996
 41 Bu   41 Ag   42 Bu   42 Ag   18 Au   18 Bg   43 Ag   43 Bu                 
  3.997   3.998   4.006   4.031   4.181   4.192   6.512   6.615
 19 Bg   19 Au   44 Bu   44 Ag   45 Ag   45 Bu   46 Ag   46 Bu                 
  6.633   6.816   7.533   7.548   7.553   7.565   7.614   7.621
 47 Ag   47 Bu   20 Bg   20 Au   48 Bu   48 Ag   49 Ag   49 Bu                 
 13.766  13.789  13.808  13.848  13.876  13.933  47.843  47.902
 21 Au   21 Bg   50 Bu   51 Bu   50 Ag   51 Ag   52 Ag   52 Bu                 
162.724 162.960 289.732 289.746 289.751 289.763 289.825 289.828
 53 Ag   53 Bu   22 Bg   22 Au   54 Bu   54 Ag   55 Ag   55 Bu                 
*******1020.695
 56 Ag   56 Bu                                                                 
 --------------------------------------------------------------

          Ground-State Mulliken Net Atomic Charges

     Atom                 Charge (a.u.)
  ----------------------------------------
      1 P                     0.171855
      2 P                     0.171855
      3 Br                   -0.171855
      4 Br                   -0.171855
  ----------------------------------------
  Sum of atomic charges =    -0.000000

 -----------------------------------------------------------------
                    Cartesian Multipole Moments
 -----------------------------------------------------------------
    Charge (ESU x 10^10)
                -0.0000
    Dipole Moment (Debye)
         X       0.0000      Y       0.0000      Z       0.0000
       Tot       0.0000
    Quadrupole Moments (Debye-Ang)
        XX     -65.8162     XY      -0.3248     YY     -63.6723
        XZ       0.0000     YZ      -0.0000     ZZ     -63.3724
    Octopole Moments (Debye-Ang^2)
       XXX      -0.0000    XXY       0.0000    XYY       0.0000
       YYY       0.0000    XXZ       0.0000    XYZ      -0.0000
       YYZ       0.0000    XZZ       0.0000    YZZ       0.0000
       ZZZ       0.0000
    Hexadecapole Moments (Debye-Ang^3)
      XXXX   -1604.8252   XXXY     -25.9030   XXYY    -307.8521
      XYYY       1.5029   YYYY    -212.2302   XXXZ       0.0000
      XXYZ      -0.0000   XYYZ       0.0000   YYYZ      -0.0000
      XXZZ    -296.7740   XYZZ       1.2768   YYZZ     -49.1160
      XZZZ       0.0000   YZZZ      -0.0000   ZZZZ     -88.4903
 -----------------------------------------------------------------
Archival summary:
1\1\TWL02\OPT\ProcedureUnspecified\BasisUnspecified\r22\taweetha\TueOct3017:40:122018TueOct3017:40:122018\0\\#,OPT,ProcedureUnspecified,BasisUnspecified,\\0,1\Br\P,1,2.2772\P,2,2.05125,1,97.8686\Br,3,2.2772,2,97.8686,1,-180,0\\\@

 Total job time:  170.98s(wall), 170.40s(cpu) 
 Tue Oct 30 17:40:12 2018

        *************************************************************
        *                                                           *
        *  Thank you very much for using Q-Chem.  Have a nice day.  *
        *                                                           *
        *************************************************************


 
User input: 2 of 2 
 
Q-Chem Developer Version!
                  Welcome to Q-Chem
     A Quantum Leap Into The Future Of Chemistry


 Q-Chem 5.1, Q-Chem, Inc., Pleasanton, CA (2018)

 Yihan Shao,  Zhengting Gan,  E. Epifanovsky,  A. T. B. Gilbert,  M. Wormit,  
 J. Kussmann,  A. W. Lange,  A. Behn,  Jia Deng,  Xintian Feng,  D. Ghosh,  
 M. Goldey,  P. R. Horn,  L. D. Jacobson,  I. Kaliman,  T. Kus,  A. Landau,  
 Jie Liu,  E. I. Proynov,  R. M. Richard,  R. P. Steele,  E. J. Sundstrom,  
 H. L. Woodcock III,  P. M. Zimmerman,  D. Zuev,  B. Albrecht,  E. Alguire,  
 S. A. Baeppler,  D. Barton,  Z. Benda,  Y. A. Bernard,  E. J. Berquist,  
 K. B. Bravaya,  H. Burton,  D. Casanova,  Chun-Min Chang,  Yunqing Chen,  
 A. Chien,  K. D. Closser,  M. P. Coons,  S. Coriani,  S. Dasgupta,  
 A. L. Dempwolff,  M. Diedenhofen,  Hainam Do,  R. G. Edgar,  Po-Tung Fang,  
 S. Faraji,  S. Fatehi,  Qingguo Feng,  K. D. Fenk,  J. Fosso-Tande,  
 Qinghui Ge,  A. Ghysels,  G. Gidofalvi,  J. Gomes,  J. Gonthier,  A. Gunina,  
 D. Hait,  M. W. D. Hanson-Heine,  P. H. P. Harbach,  A. W. Hauser,  
 J. E. Herr,  E. G. Hohenstein,  Z. C. Holden,  Kerwin Hui,  B. C. Huynh,  
 T.-C. Jagau,  Hyunjun Ji,  B. Kaduk,  K. Khistyaev,  Jaehoon Kim,  
 P. Klunzinger,  K. Koh,  D. Kosenkov,  L. Koulias,  T. Kowalczyk,  
 C. M. Krauter,  A. Kunitsa,  Ka Un Lao,  A. Laurent,  K. V. Lawler,  
 Joonho Lee,  D. Lefrancois,  S. Lehtola,  D. S. Levine,  Yi-Pei Li,  
 You-Sheng Lin,  Fenglai Liu,  E. Livshits,  A. Luenser,  P. Manohar,  
 E. Mansoor,  S. F. Manzer,  Shan-Ping Mao,  Yuezhi Mao,  N. Mardirossian,  
 A. V. Marenich,  T. Markovich,  L. A. Martinez-Martinez,  S. A. Maurer,  
 N. J. Mayhall,  S. C. McKenzie,  J.-M. Mewes,  A. F. Morrison,  
 J. W. Mullinax,  K. Nanda,  T. S. Nguyen-Beck,  R. Olivares-Amaya,  
 J. A. Parkhill,  T. M. Perrine,  F. Plasser,  P. Pokhilko,  S. Prager,  
 A. Prociuk,  E. Ramos,  D. R. Rehn,  F. Rob,  M. Schneider,  N. Sergueev,  
 S. M. Sharada,  S. Sharma,  D. W. Small,  T. Stauch,  T. Stein,  
 Yu-Chuan Su,  A. J. W. Thom,  A. Tkatchenko,  T. Tsuchimochi,  N. M. Tubman,  
 L. Vogt,  M. L. Vidal,  O. Vydrov,  M. A. Watson,  J. Wenzel,  
 M. de Wergifosse,  T. A. Wesolowski,  A. White,  J. Witte,  A. Yamada,  
 Jun Yang,  K. Yao,  S. Yeganeh,  S. R. Yost,  Zhi-Qiang You,  A. Zech,  
 Igor Ying Zhang,  Xing Zhang,  Yan Zhao,  Ying Zhu,  B. R. Brooks,  
 G. K. L. Chan,  C. J. Cramer,  M. S. Gordon,  W. J. Hehre,  A. Klamt,  
 M. W. Schmidt,  C. D. Sherrill,  D. G. Truhlar,  A. Aspuru-Guzik,  R. Baer,  
 A. T. Bell,  N. A. Besley,  Jeng-Da Chai,  A. E. DePrince, III,  
 R. A. DiStasio Jr.,  A. Dreuw,  B. D. Dunietz,  T. R. Furlani,  
 Chao-Ping Hsu,  Yousung Jung,  Jing Kong,  D. S. Lambrecht,  WanZhen Liang,  
 C. Ochsenfeld,  V. A. Rassolov,  L. V. Slipchenko,  J. E. Subotnik,  
 T. Van Voorhis,  J. M. Herbert,  A. I. Krylov,  P. M. W. Gill,  M. Head-Gordon

 Contributors to earlier versions of Q-Chem not listed above: 
 R. D. Adamson,  B. Austin,  J. Baker,  G. J. O. Beran,  K. Brandhorst,  
 S. T. Brown,  E. F. C. Byrd,  A. K. Chakraborty,  C.-L. Cheng,  
 Siu Hung Chien,  D. M. Chipman,  D. L. Crittenden,  H. Dachsel,  
 R. J. Doerksen,  A. D. Dutoi,  L. Fusti-Molnar,  W. A. Goddard III,  
 A. Golubeva-Zadorozhnaya,  S. R. Gwaltney,  G. Hawkins,  A. Heyden,  
 S. Hirata,  G. Kedziora,  F. J. Keil,  C. Kelley,  Jihan Kim,  R. A. King,  
 R. Z. Khaliullin,  P. P. Korambath,  W. Kurlancheek,  A. M. Lee,  M. S. Lee,  
 S. V. Levchenko,  Ching Yeh Lin,  D. Liotard,  R. C. Lochan,  I. Lotan,  
 P. E. Maslen,  N. Nair,  D. P. O'Neill,  D. Neuhauser,  E. Neuscamman,  
 C. M. Oana,  R. Olson,  B. Peters,  R. Peverati,  P. A. Pieniazek,  
 Y. M. Rhee,  J. Ritchie,  M. A. Rohrdanz,  E. Rosta,  N. J. Russ,  
 H. F. Schaefer III,  N. E. Schultz,  N. Shenvi,  A. C. Simmonett,  A. Sodt,  
 D. Stuck,  K. S. Thanthiriwatte,  V. Vanovschi,  Tao Wang,  A. Warshel,  
 C. F. Williams,  Q. Wu,  X. Xu,  W. Zhang

 Please cite Q-Chem as follows:
 Y. Shao et al., Mol. Phys. 113, 184-215 (2015)
 DOI: 10.1080/00268976.2014.952696

 Q-Chem 5.1.1 for Intel X86 EM64T Linux

 Parts of Q-Chem use Armadillo 8.300.2 (Tropical Shenanigans).
 http://arma.sourceforge.net/

 Q-Chem begins on Tue Oct 30 17:40:12 2018  

Host: 
0

     Scratch files written to /scratch/taweetham/qchem19806//
The previous job contains 0 fragments, simply inherited here
Input Ideriv = 2
Curr. Ideriv = -1
Max.  Ideriv = 2

Checking the input file for inconsistencies... 	...done.

--------------------------------------------------------------
User input:
--------------------------------------------------------------

$molecule
read
$end

$rem
   job_type 	frequency
   basis 	6-311++g**
   method	b3lyp	
$end


--------------------------------------------------------------
 ----------------------------------------------------------------
             Standard Nuclear Orientation (Angstroms)
    I     Atom           X                Y                Z
 ----------------------------------------------------------------
    1      P       0.5489784732    -0.8663309999    -0.0000000000
    2      P      -0.5489784732     0.8663309999     0.0000000000
    3      Br     -2.6212529689    -0.0777594982     0.0000000000
    4      Br      2.6212529689     0.0777594982    -0.0000000000
 ----------------------------------------------------------------
 Molecular Point Group                 C2h   NOp =  4
 Largest Abelian Subgroup              C2h   NOp =  4
 Nuclear Repulsion Energy =   595.7256909700 hartrees
 There are       50 alpha and       50 beta electrons
 Requested basis set is 6-311++G(d,p)
 There are 64 shells and 156 basis functions

 Total QAlloc Memory Limit   2000 MB
 Mega-Array Size       188 MB
 MEM_STATIC part       192 MB

                       Distance Matrix (Angstroms)
             P (  1)   P (  2)   Br(  3)
   P (  2)  2.051250
   Br(  3)  3.266835  2.277198
   Br(  4)  2.277198  3.266835  5.244812

 A cutoff of  1.0D-11 yielded   1561 shell pairs
 There are      9959 function pairs (     11001 Cartesian)
 Smallest overlap matrix eigenvalue = 4.26E-04
 Guess from superposition of atomic densities
 Warning:  Energy on first SCF cycle will be non-variational
 SAD guess density has 100.000000 electrons

 -----------------------------------------------------------------------
  General SCF calculation program by
  Eric Jon Sundstrom, Paul Horn, Yuezhi Mao, Dmitri Zuev, Alec White,
  David Stuck, Shaama M.S., Shane Yost, Joonho Lee, David Small,
  Daniel Levine, Susi Lehtola, Hugh Burton, Evgeny Epifanovsky
 -----------------------------------------------------------------------
 Exchange:     0.2000 Hartree-Fock + 0.0800 Slater + 0.7200 B88
 Correlation:  0.1900 VWN1RPA + 0.8100 LYP
 Using SG-1 standard quadrature grid
 A restricted SCF calculation will be
 performed using DIIS
 SCF converges when DIIS error is below 1.0e-08
 ---------------------------------------
  Cycle       Energy         DIIS error
 ---------------------------------------
    1   -5831.3166767860      3.73e-02  
    2   -5831.0618687415      2.74e-03  
    3   -5831.0518947610      2.60e-03  
    4   -5831.0716749772      1.06e-03  
    5   -5831.0749167225      8.86e-05  
    6   -5831.0749275351      2.41e-05  
    7   -5831.0749288094      3.12e-06  
    8   -5831.0749288408      7.79e-07  
    9   -5831.0749288428      1.42e-07  
   10   -5831.0749288432      3.18e-08  
   11   -5831.0749288428      7.37e-09  Convergence criterion met
 ---------------------------------------
 SCF time:   CPU 13.92s  wall 14.00s 
 SCF   energy in the final basis set =    -5831.0749288428
 Total energy in the final basis set =    -5831.0749288428

 --------------------------------------------------------------
             Orbital Energies (a.u.) and Symmetries
 --------------------------------------------------------------

 Alpha MOs, Restricted
 -- Occupied --                  
-482.85 -482.85  -77.12  -77.12  -62.50  -62.50  -56.32  -56.32
  1 Ag    1 Bu    2 Bu    2 Ag    3 Bu    3 Ag    4 Bu    4 Ag                 
-56.322 -56.322 -56.321 -56.321  -8.713  -8.713  -6.617  -6.617
  1 Au    1 Bg    5 Ag    5 Bu    6 Bu    6 Ag    7 Ag    7 Bu                 
 -6.544  -6.544  -6.532  -6.532  -6.532  -6.532  -4.779  -4.779
  8 Ag    8 Bu    2 Au    2 Bg    9 Bu    9 Ag   10 Ag   10 Bu                 
 -4.776  -4.776  -4.774  -4.774  -2.655  -2.655  -2.651  -2.651
  3 Au    3 Bg   11 Ag   11 Bu   12 Bu   12 Ag    4 Au    4 Bg                 
 -2.651  -2.651  -2.642  -2.642  -2.642  -2.642  -0.821  -0.805
 13 Ag   13 Bu    5 Bg    5 Au   14 Bu   14 Ag   15 Ag   15 Bu                 
 -0.688  -0.538  -0.402  -0.401  -0.360  -0.334  -0.333  -0.316
 16 Ag   16 Bu   17 Ag   17 Bu    6 Au   18 Ag    6 Bg   18 Bu                 
 -0.286  -0.269
 19 Ag    7 Au                                                                 
 -- Virtual --                   
 -0.138  -0.102  -0.056  -0.012   0.003   0.026   0.034   0.041
  7 Bg   19 Bu   20 Ag   20 Bu   21 Ag   21 Bu    8 Au   22 Bu                 
  0.044   0.053   0.061   0.064   0.066   0.076   0.092   0.093
 22 Ag   23 Ag   24 Ag    8 Bg    9 Bg   23 Bu    9 Au   24 Bu                 
  0.110   0.115   0.132   0.158   0.220   0.259   0.262   0.278
 25 Bu   25 Ag   26 Ag   26 Bu   27 Ag   28 Ag   27 Bu   10 Au                 
  0.286   0.297   0.349   0.394   0.396   0.408   0.437   0.440
 28 Bu   10 Bg   29 Bu   29 Ag   11 Bg   30 Bu   11 Au   30 Ag                 
  0.459   0.468   0.472   0.496   0.505   0.547   0.548   0.552
 12 Au   12 Bg   31 Bu   31 Ag   13 Au   32 Ag   33 Ag   32 Bu                 
  0.554   0.557   0.583   0.598   0.638   0.653   0.683   0.692
 13 Bg   14 Au   34 Ag   33 Bu   35 Ag   34 Bu   35 Bu   36 Ag                 
  0.717   0.734   0.760   0.819   0.859   1.015   1.035   1.116
 36 Bu   14 Bg   15 Au   15 Bg   37 Ag   37 Bu   38 Ag   38 Bu                 
  1.491   1.546   1.612   1.635   1.656   1.699   1.975   1.994
 16 Au   16 Bg   39 Bu   39 Ag   40 Bu   40 Ag   17 Bg   17 Au                 
  2.006   2.016   2.079   2.086   3.981   3.983   3.987   3.996
 41 Bu   41 Ag   42 Bu   42 Ag   18 Au   18 Bg   43 Ag   43 Bu                 
  3.997   3.998   4.006   4.031   4.181   4.192   6.512   6.615
 19 Bg   19 Au   44 Bu   44 Ag   45 Ag   45 Bu   46 Ag   46 Bu                 
  6.633   6.816   7.533   7.548   7.553   7.566   7.614   7.621
 47 Ag   47 Bu   20 Bg   20 Au   48 Bu   48 Ag   49 Ag   49 Bu                 
 13.766  13.789  13.808  13.848  13.876  13.933  47.843  47.902
 21 Au   21 Bg   50 Bu   51 Bu   50 Ag   51 Ag   52 Ag   52 Bu                 
162.724 162.960 289.732 289.746 289.751 289.763 289.825 289.828
 53 Ag   53 Bu   22 Bg   22 Au   54 Bu   54 Ag   55 Ag   55 Bu                 
*******1020.695
 56 Ag   56 Bu                                                                 

 Beta MOs, Restricted
 -- Occupied --                  
-482.85 -482.85  -77.12  -77.12  -62.50  -62.50  -56.32  -56.32
  1 Ag    1 Bu    2 Bu    2 Ag    3 Bu    3 Ag    4 Bu    4 Ag                 
-56.322 -56.322 -56.321 -56.321  -8.713  -8.713  -6.617  -6.617
  1 Au    1 Bg    5 Ag    5 Bu    6 Bu    6 Ag    7 Ag    7 Bu                 
 -6.544  -6.544  -6.532  -6.532  -6.532  -6.532  -4.779  -4.779
  8 Ag    8 Bu    2 Au    2 Bg    9 Bu    9 Ag   10 Ag   10 Bu                 
 -4.776  -4.776  -4.774  -4.774  -2.655  -2.655  -2.651  -2.651
  3 Au    3 Bg   11 Ag   11 Bu   12 Bu   12 Ag    4 Au    4 Bg                 
 -2.651  -2.651  -2.642  -2.642  -2.642  -2.642  -0.821  -0.805
 13 Ag   13 Bu    5 Bg    5 Au   14 Bu   14 Ag   15 Ag   15 Bu                 
 -0.688  -0.538  -0.402  -0.401  -0.360  -0.334  -0.333  -0.316
 16 Ag   16 Bu   17 Ag   17 Bu    6 Au   18 Ag    6 Bg   18 Bu                 
 -0.286  -0.269
 19 Ag    7 Au                                                                 
 -- Virtual --                   
 -0.138  -0.102  -0.056  -0.012   0.003   0.026   0.034   0.041
  7 Bg   19 Bu   20 Ag   20 Bu   21 Ag   21 Bu    8 Au   22 Bu                 
  0.044   0.053   0.061   0.064   0.066   0.076   0.092   0.093
 22 Ag   23 Ag   24 Ag    8 Bg    9 Bg   23 Bu    9 Au   24 Bu                 
  0.110   0.115   0.132   0.158   0.220   0.259   0.262   0.278
 25 Bu   25 Ag   26 Ag   26 Bu   27 Ag   28 Ag   27 Bu   10 Au                 
  0.286   0.297   0.349   0.394   0.396   0.408   0.437   0.440
 28 Bu   10 Bg   29 Bu   29 Ag   11 Bg   30 Bu   11 Au   30 Ag                 
  0.459   0.468   0.472   0.496   0.505   0.547   0.548   0.552
 12 Au   12 Bg   31 Bu   31 Ag   13 Au   32 Ag   33 Ag   32 Bu                 
  0.554   0.557   0.583   0.598   0.638   0.653   0.683   0.692
 13 Bg   14 Au   34 Ag   33 Bu   35 Ag   34 Bu   35 Bu   36 Ag                 
  0.717   0.734   0.760   0.819   0.859   1.015   1.035   1.116
 36 Bu   14 Bg   15 Au   15 Bg   37 Ag   37 Bu   38 Ag   38 Bu                 
  1.491   1.546   1.612   1.635   1.656   1.699   1.975   1.994
 16 Au   16 Bg   39 Bu   39 Ag   40 Bu   40 Ag   17 Bg   17 Au                 
  2.006   2.016   2.079   2.086   3.981   3.983   3.987   3.996
 41 Bu   41 Ag   42 Bu   42 Ag   18 Au   18 Bg   43 Ag   43 Bu                 
  3.997   3.998   4.006   4.031   4.181   4.192   6.512   6.615
 19 Bg   19 Au   44 Bu   44 Ag   45 Ag   45 Bu   46 Ag   46 Bu                 
  6.633   6.816   7.533   7.548   7.553   7.566   7.614   7.621
 47 Ag   47 Bu   20 Bg   20 Au   48 Bu   48 Ag   49 Ag   49 Bu                 
 13.766  13.789  13.808  13.848  13.876  13.933  47.843  47.902
 21 Au   21 Bg   50 Bu   51 Bu   50 Ag   51 Ag   52 Ag   52 Bu                 
162.724 162.960 289.732 289.746 289.751 289.763 289.825 289.828
 53 Ag   53 Bu   22 Bg   22 Au   54 Bu   54 Ag   55 Ag   55 Bu                 
*******1020.695
 56 Ag   56 Bu                                                                 
 --------------------------------------------------------------

          Ground-State Mulliken Net Atomic Charges

     Atom                 Charge (a.u.)
  ----------------------------------------
      1 P                     0.171871
      2 P                     0.171871
      3 Br                   -0.171871
      4 Br                   -0.171871
  ----------------------------------------
  Sum of atomic charges =    -0.000000

 -----------------------------------------------------------------
                    Cartesian Multipole Moments
 -----------------------------------------------------------------
    Charge (ESU x 10^10)
                -0.0000
    Dipole Moment (Debye)
         X      -0.0000      Y      -0.0000      Z      -0.0000
       Tot       0.0000
    Quadrupole Moments (Debye-Ang)
        XX     -65.8017     XY       0.3712     YY     -63.6868
        XZ      -0.0000     YZ       0.0000     ZZ     -63.3724
    Octopole Moments (Debye-Ang^2)
       XXX       0.0000    XXY       0.0000    XYY       0.0000
       YYY      -0.0000    XXZ      -0.0000    XYZ       0.0000
       YYZ      -0.0000    XZZ       0.0000    YZZ       0.0000
       ZZZ      -0.0000
    Hexadecapole Moments (Debye-Ang^3)
      XXXX   -1601.9815   XXXY      40.4733   XXYY    -309.0123
      XYYY      13.8095   YYYY    -212.7567   XXXZ      -0.0000
      XXYZ       0.0000   XYYZ      -0.0000   YYYZ       0.0000
      XXZZ    -296.7156   XYZZ       4.0420   YYZZ     -49.1752
      XZZZ      -0.0000   YZZZ       0.0000   ZZZZ     -88.4909
 -----------------------------------------------------------------
 Calculating MO derivatives via CPSCF
   1         3          12      0.147920    0.053887
   2         3          12      0.021864    0.009220
   3         3          12      0.002792    0.001207
   4         3          12      0.000460    0.000261
   5        11           4      0.000036    0.000018
   6        13           2      0.000003    0.000002
   7        15           0      0.000000    0.000000    Roots Converged
 Time for AOints: 5.8 s (CPU) 5.9 s (wall)
 ------------------------------------------------------------------------------
                     AOints        : Timing summary (seconds)
 ------------------------------------------------------------------------------
     job step          cpu (% of tot)      sys (% of tot)     wall (% of tot)
 ------------------------------------------------------------------------------
  cpscf_lag         0.5095E+02 (50.6)   0.5700E-04 (15.7)   0.5099E+02 (50.6)
  iterzp            0.4381E+02 (43.5)   0.3060E-03 (84.1)   0.4384E+02 (43.5)
  make_fx           0.0000E+00 ( 0.0)   0.0000E+00 ( 0.0)   0.0000E+00 ( 0.0)
  AOints            0.5847E+01 ( 5.8)   0.0000E+00 ( 0.0)   0.5851E+01 ( 5.8)
 ------------------------------------------------------------------------------
   Grand Totals     0.1007E+03          0.3640E-03          0.1008E+03
 ------------------------------------------------------------------------------
 Calculating analytic Hessian of the SCF energy
 Polarizability Matrix (a.u.)
            1           2           3
    1-155.4823393   6.2255222  -0.0000000
    2   6.2255222 -76.6304690   0.0000000
    3  -0.0000000   0.0000000 -53.2587241

 Direct stationary perturbation theory relativistic correction:

 rels  =      34.491584049182
 relv  =    -117.282908295086
 rel2e =      19.008501053071
 E_rel =     -63.782823192833

 Hessian of the SCF Energy
            1           2           3           4           5           6
    1   0.1430501  -0.0372628   0.0000000  -0.0461722   0.0767287   0.0000000
    2  -0.0372628   0.1988300  -0.0000000   0.0767287  -0.1735459  -0.0000000
    3   0.0000000  -0.0000000   0.0017437  -0.0000000   0.0000000   0.0045088
    4  -0.0461722   0.0767287  -0.0000000   0.1430501  -0.0372628   0.0000000
    5   0.0767287  -0.1735459   0.0000000  -0.0372628   0.1988300   0.0000000
    6   0.0000000  -0.0000000   0.0045088   0.0000000   0.0000000   0.0017437
    7  -0.0140094  -0.0056932  -0.0000000  -0.0828685  -0.0337727  -0.0000000
    8   0.0015355   0.0089654  -0.0000000  -0.0410014  -0.0342495  -0.0000000
    9  -0.0000000   0.0000000  -0.0035457   0.0000000  -0.0000000  -0.0027068
   10  -0.0828685  -0.0337727  -0.0000000  -0.0140094  -0.0056932  -0.0000000
   11  -0.0410014  -0.0342495   0.0000000   0.0015355   0.0089654   0.0000000
   12  -0.0000000   0.0000000  -0.0027068   0.0000000  -0.0000000  -0.0035457
            7           8           9          10          11          12
    1  -0.0140094   0.0015355  -0.0000000  -0.0828685  -0.0410014  -0.0000000
    2  -0.0056932   0.0089654   0.0000000  -0.0337727  -0.0342495   0.0000000
    3  -0.0000000  -0.0000000  -0.0035457  -0.0000000   0.0000000  -0.0027068
    4  -0.0828685  -0.0410014   0.0000000  -0.0140094   0.0015355   0.0000000
    5  -0.0337727  -0.0342495  -0.0000000  -0.0056932   0.0089654  -0.0000000
    6  -0.0000000  -0.0000000  -0.0027068  -0.0000000   0.0000000  -0.0035457
    7   0.1017810   0.0364396   0.0000000  -0.0049031   0.0030263   0.0000000
    8   0.0364396   0.0253566   0.0000000   0.0030263  -0.0000725   0.0000000
    9   0.0000000   0.0000000   0.0027326   0.0000000  -0.0000000   0.0035199
   10  -0.0049031   0.0030263   0.0000000   0.1017810   0.0364396   0.0000000
   11   0.0030263  -0.0000725  -0.0000000   0.0364396   0.0253566  -0.0000000
   12   0.0000000   0.0000000   0.0035199   0.0000000  -0.0000000   0.0027326
 Gradient time:  CPU 140.62 s  wall 140.76 s
 **********************************************************************
 **                                                                  **
 **                       VIBRATIONAL ANALYSIS                       **
 **                       --------------------                       **
 **                                                                  **
 **        VIBRATIONAL FREQUENCIES (CM**-1) AND NORMAL MODES         **
 **     FORCE CONSTANTS (mDYN/ANGSTROM) AND REDUCED MASSES (AMU)     **
 **                  INFRARED INTENSITIES (KM/MOL)                   **
 **                                                                  **
 **********************************************************************


 Mode:                 1                      2                      3
 Frequency:        86.18                  96.25                 138.98
 Force Cnst:      0.1636                 0.2040                 0.7438
 Red. Mass:      37.3733                37.3733                65.3515
 IR Active:          YES                    YES                    NO 
 IR Intens:        0.545                  1.382                  0.000
 Raman Active:       NO                     NO                     YES
               X      Y      Z        X      Y      Z        X      Y      Z
 P         -0.000  0.000  0.658   -0.267  0.602 -0.000   -0.343 -0.155  0.000
 P         -0.000  0.000  0.658   -0.267  0.602 -0.000    0.343  0.155  0.000
 Br         0.000 -0.000 -0.258    0.105 -0.236  0.000    0.597 -0.039 -0.000
 Br         0.000 -0.000 -0.258    0.105 -0.236  0.000   -0.597  0.039 -0.000
 TransDip  -0.000  0.000  0.024   -0.010  0.036 -0.000   -0.000  0.000  0.000

 Mode:                 4                      5                      6
 Frequency:       368.59                 373.23                 603.87
 Force Cnst:      2.9916                 2.8736                 6.6584
 Red. Mass:      37.3733                35.0120                30.9907
 IR Active:          YES                    NO                     NO 
 IR Intens:      117.056                  0.000                  0.000
 Raman Active:       NO                     YES                    YES
               X      Y      Z        X      Y      Z        X      Y      Z
 P          0.602  0.267  0.000    0.613  0.287  0.000   -0.304  0.638 -0.000
 P          0.602  0.267  0.000   -0.613 -0.287  0.000    0.304 -0.638 -0.000
 Br        -0.236 -0.105 -0.000    0.174  0.108 -0.000   -0.003  0.013  0.000
 Br        -0.236 -0.105 -0.000   -0.174 -0.108 -0.000    0.003 -0.013  0.000
 TransDip   0.345  0.034  0.000    0.000  0.000  0.000   -0.000 -0.000 -0.000

 STANDARD THERMODYNAMIC QUANTITIES AT   298.15 K  AND     1.00 ATM

   This Molecule has  0 Imaginary Frequencies
   Zero point vibrational energy:        2.383 kcal/mol

   Atom    1 Element P  Has Mass   30.97376
   Atom    2 Element P  Has Mass   30.97376
   Atom    3 Element Br Has Mass   78.91830
   Atom    4 Element Br Has Mass   78.91830
   Molecular Mass:   219.784120 amu
   Principal axes and moments of inertia in amu*Bohr^2:
                             1           2           3
    Eigenvalues --      169.41434  3939.47953  4108.89387
          X               1.00000    -0.00257     0.00000
          Y               0.00257     1.00000     0.00000
          Z               0.00000    -0.00000     1.00000
   Rotational Symmetry Number is   2
   The Molecule is an Asymmetric Top
   Translational Enthalpy:        0.889 kcal/mol
   Rotational Enthalpy:           0.889 kcal/mol
   Vibrational Enthalpy:          4.267 kcal/mol
   gas constant (RT):             0.592 kcal/mol
   Translational Entropy:        42.065  cal/mol.K
   Rotational Entropy:           28.018  cal/mol.K
   Vibrational Entropy:          12.686  cal/mol.K

   Total Enthalpy:                6.637 kcal/mol
   Total Entropy:                82.770  cal/mol.K

 ======================================================================

 STANDARD THERMODYNAMIC QUANTITIES FOR ANHARMONIC VIBRATION -- TOSH

   Zero point vibrational energy: ************ kcal/mol

   Vibrational Enthalpy:   ************ kcal/mol
   Vibrational Entropy:             NaN  cal/mol.K

   Total Enthalpy:         ************ kcal/mol
   Total Entropy:                   NaN  cal/mol.K

 ======================================================================

 STANDARD THERMODYNAMIC QUANTITIES FOR ANHARMONIC VIBRATION -- VPT2

   Zero point vibrational energy: ************ kcal/mol

   Vibrational Enthalpy:   ************ kcal/mol
   Vibrational Entropy:             NaN  cal/mol.K

   Total Enthalpy:         ************ kcal/mol
   Total Entropy:                   NaN  cal/mol.K

 ======================================================================

Archival summary:
1\1\TWL02\FREQ\ProcedureUnspecified\BasisUnspecified\r22\taweetha\TueOct3017:42:472018TueOct3017:42:472018\0\\#,FREQ,ProcedureUnspecified,BasisUnspecified,\\0,1\Br\P,1,2.2772\P,2,2.05125,1,97.8686\Br,3,2.2772,2,97.8686,1,-180,0\\\@

 Total job time:  154.82s(wall), 154.65s(cpu) 
 Tue Oct 30 17:42:47 2018

        *************************************************************
        *                                                           *
        *  Thank you very much for using Q-Chem.  Have a nice day.  *
        *                                                           *
        *************************************************************
