# Supplementary material for: Geometric and energetic data from ab initio calculations of haloethene, haloimine, halomethylenephosphine, haloiminophosphine, halodiazene, halodiphosphene and halocyclopropane
Source: Data Brief. 2019 Nov 2;27:104738. doi: 10.1016/j.dib.2019.104738 (PMC6861602; doi:10.1016/j.dib.2019.104738)
Supplement: Multimedia component 8 [file mmc8.zip › PP/B3LYP/BrEPPEI.out]

Q-Chem Developer Version!
                  Welcome to Q-Chem
     A Quantum Leap Into The Future Of Chemistry


 Q-Chem 5.1, Q-Chem, Inc., Pleasanton, CA (2018)

 Yihan Shao,  Zhengting Gan,  E. Epifanovsky,  A. T. B. Gilbert,  M. Wormit,  
 J. Kussmann,  A. W. Lange,  A. Behn,  Jia Deng,  Xintian Feng,  D. Ghosh,  
 M. Goldey,  P. R. Horn,  L. D. Jacobson,  I. Kaliman,  T. Kus,  A. Landau,  
 Jie Liu,  E. I. Proynov,  R. M. Richard,  R. P. Steele,  E. J. Sundstrom,  
 H. L. Woodcock III,  P. M. Zimmerman,  D. Zuev,  B. Albrecht,  E. Alguire,  
 S. A. Baeppler,  D. Barton,  Z. Benda,  Y. A. Bernard,  E. J. Berquist,  
 K. B. Bravaya,  H. Burton,  D. Casanova,  Chun-Min Chang,  Yunqing Chen,  
 A. Chien,  K. D. Closser,  M. P. Coons,  S. Coriani,  S. Dasgupta,  
 A. L. Dempwolff,  M. Diedenhofen,  Hainam Do,  R. G. Edgar,  Po-Tung Fang,  
 S. Faraji,  S. Fatehi,  Qingguo Feng,  K. D. Fenk,  J. Fosso-Tande,  
 Qinghui Ge,  A. Ghysels,  G. Gidofalvi,  J. Gomes,  J. Gonthier,  A. Gunina,  
 D. Hait,  M. W. D. Hanson-Heine,  P. H. P. Harbach,  A. W. Hauser,  
 J. E. Herr,  E. G. Hohenstein,  Z. C. Holden,  Kerwin Hui,  B. C. Huynh,  
 T.-C. Jagau,  Hyunjun Ji,  B. Kaduk,  K. Khistyaev,  Jaehoon Kim,  
 P. Klunzinger,  K. Koh,  D. Kosenkov,  L. Koulias,  T. Kowalczyk,  
 C. M. Krauter,  A. Kunitsa,  Ka Un Lao,  A. Laurent,  K. V. Lawler,  
 Joonho Lee,  D. Lefrancois,  S. Lehtola,  D. S. Levine,  Yi-Pei Li,  
 You-Sheng Lin,  Fenglai Liu,  E. Livshits,  A. Luenser,  P. Manohar,  
 E. Mansoor,  S. F. Manzer,  Shan-Ping Mao,  Yuezhi Mao,  N. Mardirossian,  
 A. V. Marenich,  T. Markovich,  L. A. Martinez-Martinez,  S. A. Maurer,  
 N. J. Mayhall,  S. C. McKenzie,  J.-M. Mewes,  A. F. Morrison,  
 J. W. Mullinax,  K. Nanda,  T. S. Nguyen-Beck,  R. Olivares-Amaya,  
 J. A. Parkhill,  T. M. Perrine,  F. Plasser,  P. Pokhilko,  S. Prager,  
 A. Prociuk,  E. Ramos,  D. R. Rehn,  F. Rob,  M. Schneider,  N. Sergueev,  
 S. M. Sharada,  S. Sharma,  D. W. Small,  T. Stauch,  T. Stein,  
 Yu-Chuan Su,  A. J. W. Thom,  A. Tkatchenko,  T. Tsuchimochi,  N. M. Tubman,  
 L. Vogt,  M. L. Vidal,  O. Vydrov,  M. A. Watson,  J. Wenzel,  
 M. de Wergifosse,  T. A. Wesolowski,  A. White,  J. Witte,  A. Yamada,  
 Jun Yang,  K. Yao,  S. Yeganeh,  S. R. Yost,  Zhi-Qiang You,  A. Zech,  
 Igor Ying Zhang,  Xing Zhang,  Yan Zhao,  Ying Zhu,  B. R. Brooks,  
 G. K. L. Chan,  C. J. Cramer,  M. S. Gordon,  W. J. Hehre,  A. Klamt,  
 M. W. Schmidt,  C. D. Sherrill,  D. G. Truhlar,  A. Aspuru-Guzik,  R. Baer,  
 A. T. Bell,  N. A. Besley,  Jeng-Da Chai,  A. E. DePrince, III,  
 R. A. DiStasio Jr.,  A. Dreuw,  B. D. Dunietz,  T. R. Furlani,  
 Chao-Ping Hsu,  Yousung Jung,  Jing Kong,  D. S. Lambrecht,  WanZhen Liang,  
 C. Ochsenfeld,  V. A. Rassolov,  L. V. Slipchenko,  J. E. Subotnik,  
 T. Van Voorhis,  J. M. Herbert,  A. I. Krylov,  P. M. W. Gill,  M. Head-Gordon

 Contributors to earlier versions of Q-Chem not listed above: 
 R. D. Adamson,  B. Austin,  J. Baker,  G. J. O. Beran,  K. Brandhorst,  
 S. T. Brown,  E. F. C. Byrd,  A. K. Chakraborty,  C.-L. Cheng,  
 Siu Hung Chien,  D. M. Chipman,  D. L. Crittenden,  H. Dachsel,  
 R. J. Doerksen,  A. D. Dutoi,  L. Fusti-Molnar,  W. A. Goddard III,  
 A. Golubeva-Zadorozhnaya,  S. R. Gwaltney,  G. Hawkins,  A. Heyden,  
 S. Hirata,  G. Kedziora,  F. J. Keil,  C. Kelley,  Jihan Kim,  R. A. King,  
 R. Z. Khaliullin,  P. P. Korambath,  W. Kurlancheek,  A. M. Lee,  M. S. Lee,  
 S. V. Levchenko,  Ching Yeh Lin,  D. Liotard,  R. C. Lochan,  I. Lotan,  
 P. E. Maslen,  N. Nair,  D. P. O'Neill,  D. Neuhauser,  E. Neuscamman,  
 C. M. Oana,  R. Olson,  B. Peters,  R. Peverati,  P. A. Pieniazek,  
 Y. M. Rhee,  J. Ritchie,  M. A. Rohrdanz,  E. Rosta,  N. J. Russ,  
 H. F. Schaefer III,  N. E. Schultz,  N. Shenvi,  A. C. Simmonett,  A. Sodt,  
 D. Stuck,  K. S. Thanthiriwatte,  V. Vanovschi,  Tao Wang,  A. Warshel,  
 C. F. Williams,  Q. Wu,  X. Xu,  W. Zhang

 Please cite Q-Chem as follows:
 Y. Shao et al., Mol. Phys. 113, 184-215 (2015)
 DOI: 10.1080/00268976.2014.952696

 Q-Chem 5.1.1 for Intel X86 EM64T Linux

 Parts of Q-Chem use Armadillo 8.300.2 (Tropical Shenanigans).
 http://arma.sourceforge.net/

 Q-Chem begins on Tue Oct 30 17:42:47 2018  

Host: 
0

     Scratch files written to /scratch/taweetham/qchem19852//
Input Ideriv = 2
Curr. Ideriv = -1
Max.  Ideriv = 2

Checking the input file for inconsistencies... 	...done.

--------------------------------------------------------------
User input:
--------------------------------------------------------------
$molecule
0 1
P 
P 1 PP 
Br 2 PBr 1 ANG 
I 1 PI 2 ANG  3 DHA

PP=1.99
PH=1.44
PF=1.54
PCl=2.03
PBr=2.5
PI=2.6
ANG=120.0
DHA=180.0
$end

$rem
   job_type	optimization
   basis	6-311++g**
   method	b3lyp
$end

--------------------------------------------------------------
 ----------------------------------------------------------------
             Standard Nuclear Orientation (Angstroms)
    I     Atom           X                Y                Z
 ----------------------------------------------------------------
    1      P       0.2061882681    -0.7005523023    -0.0000000000
    2      P      -1.2436516294     0.6625560102     0.0000000000
    3      Br     -3.6373782318    -0.0586048269    -0.0000000000
    4      I       2.6956639346     0.0494549684     0.0000000000
 ----------------------------------------------------------------
 Molecular Point Group                 Cs    NOp =  2
 Largest Abelian Subgroup              Cs    NOp =  2
 Nuclear Repulsion Energy =   664.5602470609 hartrees
 There are       59 alpha and       59 beta electrons
 Requested basis set is 6-311++G(d,p)
 There are 69 shells and 170 basis functions

 Total QAlloc Memory Limit   2000 MB
 Mega-Array Size       188 MB
 MEM_STATIC part       192 MB
 A cutoff of  1.0D-11 yielded   1663 shell pairs
 There are     10679 function pairs (     11943 Cartesian)
 Smallest overlap matrix eigenvalue = 6.84E-04

 Scale SEOQF with 1.000000e-01/1.000000e-01/1.000000e-01

 Standard Electronic Orientation quadrupole field applied
 Nucleus-field energy     =     0.0000000322 hartrees
 Guess from superposition of atomic densities
 Warning:  Energy on first SCF cycle will be non-variational
 SAD guess density has 118.000000 electrons

 -----------------------------------------------------------------------
  General SCF calculation program by
  Eric Jon Sundstrom, Paul Horn, Yuezhi Mao, Dmitri Zuev, Alec White,
  David Stuck, Shaama M.S., Shane Yost, Joonho Lee, David Small,
  Daniel Levine, Susi Lehtola, Hugh Burton, Evgeny Epifanovsky
 -----------------------------------------------------------------------
 Exchange:     0.2000 Hartree-Fock + 0.0800 Slater + 0.7200 B88
 Correlation:  0.1900 VWN1RPA + 0.8100 LYP
 Using SG-1 standard quadrature grid
 A restricted SCF calculation will be
 performed using DIIS
 SCF converges when DIIS error is below 1.0e-08
 ---------------------------------------
  Cycle       Energy         DIIS error
 ---------------------------------------
    1  -10176.5179338834      3.20e-02  
    2  -10176.3928786316      2.31e-03  
    3  -10176.3402391027      3.55e-03  
    4  -10176.4058397681      1.40e-03  
    5  -10176.4115626240      1.26e-04  
    6  -10176.4115921651      3.17e-05  
    7  -10176.4115943732      2.72e-05  
    8  -10176.4115982417      4.81e-06  
    9  -10176.4115983964      3.50e-06  
   10  -10176.4115984543      6.37e-07  
   11  -10176.4115984599      3.52e-07  
   12  -10176.4115984609      5.68e-08  
   13  -10176.4115984609      1.55e-08  
   14  -10176.4115984609      4.88e-09  Convergence criterion met
 ---------------------------------------
 SCF time:   CPU 27.53s  wall 28.00s 
 SCF   energy in the final basis set =   -10176.4115984609
 Total energy in the final basis set =   -10176.4115984609

 --------------------------------------------------------------
             Orbital Energies (a.u.) and Symmetries
 --------------------------------------------------------------

 Alpha MOs, Restricted
 -- Occupied --                  
******* -482.85 -176.33 -165.74 -165.73 -165.73  -77.13  -77.12
  1 A'    2 A'    3 A'    4 A'    1 A"    5 A'    6 A'    7 A'                 
-62.498 -56.319 -56.315 -56.315 -35.829 -31.322 -31.316 -31.316
  8 A'    9 A'    2 A"   10 A'   11 A'   12 A'    3 A"   13 A'                 
-22.973 -22.971 -22.971 -22.967 -22.967  -8.706  -6.622  -6.614
 14 A'    4 A"   15 A'    5 A"   16 A'   17 A'   18 A'   19 A'                 
 -6.537  -6.524  -6.524  -6.378  -4.790  -4.784  -4.781  -4.778
 20 A'    6 A"   21 A'   22 A'   23 A'   24 A'    7 A"   25 A'                 
 -4.776  -4.775  -4.775  -4.774  -4.771  -2.648  -2.644  -2.644
 26 A'    8 A"   27 A'    9 A"   28 A'   29 A'   10 A"   30 A'                 
 -2.634  -2.634  -2.056  -2.051  -2.051  -2.038  -2.038  -0.784
 11 A"   31 A'   32 A'   12 A"   33 A'   13 A"   34 A'   35 A'                 
 -0.731  -0.666  -0.523  -0.397  -0.368  -0.341  -0.316  -0.313
 36 A'   37 A'   38 A'   39 A'   40 A'   14 A"   41 A'   15 A"                 
 -0.303  -0.282  -0.264
 42 A'   16 A"   43 A'                                                         
 -- Virtual --                   
 -0.180  -0.136  -0.076   0.001   0.007   0.030   0.035   0.046
 44 A'   17 A"   45 A'   46 A'   47 A'   48 A'   18 A"   49 A'                 
  0.052   0.060   0.068   0.068   0.076   0.090   0.109   0.112
 50 A'   51 A'   19 A"   52 A'   20 A"   53 A'   54 A'   55 A'                 
  0.164   0.174   0.202   0.252   0.259   0.268   0.278   0.289
 56 A'   57 A'   21 A"   58 A'   59 A'   22 A"   60 A'   61 A'                 
  0.291   0.370   0.374   0.379   0.388   0.397   0.403   0.424
 23 A"   24 A"   62 A'   25 A"   63 A'   64 A'   65 A'   26 A"                 
  0.444   0.455   0.485   0.486   0.520   0.532   0.557   0.562
 66 A'   67 A'   68 A'   27 A"   69 A'   28 A"   70 A'   29 A"                 
  0.568   0.611   0.633   0.647   0.662   0.675   0.703   0.770
 71 A'   72 A'   73 A'   30 A"   74 A'   75 A'   31 A"   76 A'                 
  0.839   0.881   0.967   1.157   1.271   1.299   1.329   1.487
 32 A"   77 A'   78 A'   79 A'   33 A"   80 A'   81 A'   34 A"                 
  1.535   1.541   1.591   1.638   1.709   1.991   1.998   2.052
 82 A'   35 A"   83 A'   84 A'   85 A'   36 A"   86 A'   87 A'                 
  3.935   3.941   3.943   3.963   3.988   3.994   3.994   4.008
 37 A"   88 A'   38 A"   89 A'   39 A"   40 A"   90 A'   91 A'                 
  4.064   4.125   4.252   5.960   5.981   5.991   6.536   6.598
 92 A'   93 A'   94 A'   41 A"   95 A'   96 A'   97 A'   98 A'                 
  6.859   7.546   7.553   7.579  13.762  13.784  13.784  13.824
 99 A'   42 A"  100 A'  101 A'   43 A"   44 A"  102 A'  103 A'                 
 13.840  13.935  27.715  28.305  28.322  28.333  28.509  28.512
104 A'  105 A'  106 A'   45 A"  107 A'  108 A'   46 A"  109 A'                 
 28.513  28.521  28.579  47.853 127.852 127.865 127.878 151.531
 47 A"  110 A'  111 A'  112 A'   48 A"  113 A'  114 A'  115 A'                 
162.693 162.999 289.742 289.748 289.7861020.6301901.689
116 A'  117 A'   49 A"  118 A'  119 A'  120 A'  121 A'                         

 Beta MOs, Restricted
 -- Occupied --                  
******* -482.85 -176.33 -165.74 -165.73 -165.73  -77.13  -77.12
  1 A'    2 A'    3 A'    4 A'    1 A"    5 A'    6 A'    7 A'                 
-62.498 -56.319 -56.315 -56.315 -35.829 -31.322 -31.316 -31.316
  8 A'    9 A'    2 A"   10 A'   11 A'   12 A'    3 A"   13 A'                 
-22.973 -22.971 -22.971 -22.967 -22.967  -8.706  -6.622  -6.614
 14 A'    4 A"   15 A'    5 A"   16 A'   17 A'   18 A'   19 A'                 
 -6.537  -6.524  -6.524  -6.378  -4.790  -4.784  -4.781  -4.778
 20 A'    6 A"   21 A'   22 A'   23 A'   24 A'    7 A"   25 A'                 
 -4.776  -4.775  -4.775  -4.774  -4.771  -2.648  -2.644  -2.644
 26 A'    8 A"   27 A'    9 A"   28 A'   29 A'   10 A"   30 A'                 
 -2.634  -2.634  -2.056  -2.051  -2.051  -2.038  -2.038  -0.784
 11 A"   31 A'   32 A'   12 A"   33 A'   13 A"   34 A'   35 A'                 
 -0.731  -0.666  -0.523  -0.397  -0.368  -0.341  -0.316  -0.313
 36 A'   37 A'   38 A'   39 A'   40 A'   14 A"   41 A'   15 A"                 
 -0.303  -0.282  -0.264
 42 A'   16 A"   43 A'                                                         
 -- Virtual --                   
 -0.180  -0.136  -0.076   0.001   0.007   0.030   0.035   0.046
 44 A'   17 A"   45 A'   46 A'   47 A'   48 A'   18 A"   49 A'                 
  0.052   0.060   0.068   0.068   0.076   0.090   0.109   0.112
 50 A'   51 A'   19 A"   52 A'   20 A"   53 A'   54 A'   55 A'                 
  0.164   0.174   0.202   0.252   0.259   0.268   0.278   0.289
 56 A'   57 A'   21 A"   58 A'   59 A'   22 A"   60 A'   61 A'                 
  0.291   0.370   0.374   0.379   0.388   0.397   0.403   0.424
 23 A"   24 A"   62 A'   25 A"   63 A'   64 A'   65 A'   26 A"                 
  0.444   0.455   0.485   0.486   0.520   0.532   0.557   0.562
 66 A'   67 A'   68 A'   27 A"   69 A'   28 A"   70 A'   29 A"                 
  0.568   0.611   0.633   0.647   0.662   0.675   0.703   0.770
 71 A'   72 A'   73 A'   30 A"   74 A'   75 A'   31 A"   76 A'                 
  0.839   0.881   0.967   1.157   1.271   1.299   1.329   1.487
 32 A"   77 A'   78 A'   79 A'   33 A"   80 A'   81 A'   34 A"                 
  1.535   1.541   1.591   1.638   1.709   1.991   1.998   2.052
 82 A'   35 A"   83 A'   84 A'   85 A'   36 A"   86 A'   87 A'                 
  3.935   3.941   3.943   3.963   3.988   3.994   3.994   4.008
 37 A"   88 A'   38 A"   89 A'   39 A"   40 A"   90 A'   91 A'                 
  4.064   4.125   4.252   5.960   5.981   5.991   6.536   6.598
 92 A'   93 A'   94 A'   41 A"   95 A'   96 A'   97 A'   98 A'                 
  6.859   7.546   7.553   7.579  13.762  13.784  13.784  13.824
 99 A'   42 A"  100 A'  101 A'   43 A"   44 A"  102 A'  103 A'                 
 13.840  13.935  27.715  28.305  28.322  28.333  28.509  28.512
104 A'  105 A'  106 A'   45 A"  107 A'  108 A'   46 A"  109 A'                 
 28.513  28.521  28.579  47.853 127.852 127.865 127.878 151.531
 47 A"  110 A'  111 A'  112 A'   48 A"  113 A'  114 A'  115 A'                 
162.693 162.999 289.742 289.748 289.7861020.6301901.689
116 A'  117 A'   49 A"  118 A'  119 A'  120 A'  121 A'                         
 --------------------------------------------------------------

          Ground-State Mulliken Net Atomic Charges

     Atom                 Charge (a.u.)
  ----------------------------------------
      1 P                     0.073029
      2 P                     0.148778
      3 Br                   -0.170050
      4 I                    -0.051757
  ----------------------------------------
  Sum of atomic charges =     0.000000

 -----------------------------------------------------------------
                    Cartesian Multipole Moments
 -----------------------------------------------------------------
    Charge (ESU x 10^10)
                 0.0000
    Dipole Moment (Debye)
         X       1.6143      Y       0.2189      Z      -0.0000
       Tot       1.6291
    Quadrupole Moments (Debye-Ang)
        XX     -75.0376     XY       0.3575     YY     -76.0819
        XZ      -0.0000     YZ      -0.0000     ZZ     -74.0985
    Octopole Moments (Debye-Ang^2)
       XXX      44.3329    XXY       1.0313    XYY       5.7796
       YYY       1.3845    XXZ       0.0000    XYZ      -0.0000
       YYZ      -0.0000    XZZ       5.0270    YZZ       0.2165
       ZZZ      -0.0000
    Hexadecapole Moments (Debye-Ang^3)
      XXXX   -2799.3008   XXXY      26.9494   XXYY    -533.7986
      XYYY      15.3274   YYYY    -192.0804   XXXZ      -0.0000
      XXYZ       0.0000   XYYZ      -0.0000   YYYZ      -0.0000
      XXZZ    -520.1065   XYZZ       4.0636   YYZZ     -49.1085
      XZZZ      -0.0000   YZZZ       0.0000   ZZZZ    -108.3437
 -----------------------------------------------------------------
 Calculating analytic gradient of the SCF energy
 Gradient of SCF Energy
            1           2           3           4
    1  -0.0125911   0.0244428  -0.0316264   0.0197747
    2   0.0494299  -0.0470624   0.0055472  -0.0079146
    3  -0.0000000   0.0000000  -0.0000000   0.0000000
 Max gradient component =       4.943E-02
 RMS gradient           =       2.398E-02
 Gradient time:  CPU 6.61 s  wall 6.67 s
 Geometry Optimization Parameters
   NAtoms,    NIC,     NZ,  NCons,   NDum,   NFix, NCnnct, MaxDiis
        4      14       4       0       0       0       0       0


** GEOMETRY OPTIMIZATION IN DELOCALIZED INTERNAL COORDINATES **
   Searching for a Minimum

   Optimization Cycle:   1

                       Coordinates (Angstroms)
     ATOM                X               Y               Z
      1  P         0.2061882681   -0.7005523023    0.0000000000
      2  P        -1.2436516294    0.6625560102    0.0000000000
      3  Br       -3.6373782318   -0.0586048269    0.0000000000
      4  I         2.6956639346    0.0494549684    0.0000000000
   Point Group: cs    Number of degrees of freedom:     5


   Energy is -10176.411598461


 Attempting to Generate Delocalized Internal Coordinates

  5 Hessian modes will be used to form the next step
  Hessian Eigenvalues:
     0.075278    0.092515    0.250000    0.250000    0.357619

 Minimum Search - Taking Simple RFO Step
 Searching for Lamda that Minimizes Along All modes
 Value Taken    Lamda =  -0.04027604
 Calculated Step too Large.  Step scaled by  0.716375
 Step Taken.  Stepsize is  0.300000

                             Maximum     Tolerance    Cnvgd?
         Gradient           0.089327      0.000300      NO
         Displacement       0.259831      0.001200      NO
         Energy change     *********      0.000001      NO


 New Cartesian Coordinates Obtained by Inverse Iteration

 Displacement from previous Coordinates is:  0.566038
 ----------------------------------------------------------------
             Standard Nuclear Orientation (Angstroms)
    I     Atom           X                Y                Z
 ----------------------------------------------------------------
    1      P       0.1288321219    -0.7820179769     0.0000000000
    2      P      -1.1813019445     0.7451910125     0.0000000000
    3      Br     -3.4504903721    -0.0901178011     0.0000000000
    4      I       2.5237825362     0.0797986149     0.0000000000
 ----------------------------------------------------------------
 Molecular Point Group                 Cs    NOp =  2
 Largest Abelian Subgroup              Cs    NOp =  2
 Nuclear Repulsion Energy =   691.5563001133 hartrees
 There are       59 alpha and       59 beta electrons
 Applying Cartesian multipole field
    Component          Value
    ---------          -----
     (2,0,0)        1.00000E-11
     (0,2,0)        2.00000E-11
     (0,0,2)       -3.00000E-11
 Nucleus-field energy     =     0.0000000290 hartrees
 Requested basis set is 6-311++G(d,p)
 There are 69 shells and 170 basis functions
 A cutoff of  1.0D-11 yielded   1706 shell pairs
 There are     11056 function pairs (     12389 Cartesian)
 Smallest overlap matrix eigenvalue = 7.76E-04
 Guess MOs from SCF MO coefficient file

 -----------------------------------------------------------------------
  General SCF calculation program by
  Eric Jon Sundstrom, Paul Horn, Yuezhi Mao, Dmitri Zuev, Alec White,
  David Stuck, Shaama M.S., Shane Yost, Joonho Lee, David Small,
  Daniel Levine, Susi Lehtola, Hugh Burton, Evgeny Epifanovsky
 -----------------------------------------------------------------------
 Exchange:     0.2000 Hartree-Fock + 0.0800 Slater + 0.7200 B88
 Correlation:  0.1900 VWN1RPA + 0.8100 LYP
 Using SG-1 standard quadrature grid
 A restricted SCF calculation will be
 performed using DIIS
 SCF converges when DIIS error is below 1.0e-08
 ---------------------------------------
  Cycle       Energy         DIIS error
 ---------------------------------------
    1  -10176.4302587559      8.45e-04  
    2  -10176.4364991865      1.60e-04  
    3  -10176.4364988002      2.10e-04  
    4  -10176.4366968946      7.03e-05  
    5  -10176.4367172629      2.78e-05  
    6  -10176.4367195638      1.87e-05  
    7  -10176.4367212811      3.03e-06  
    8  -10176.4367213051      2.14e-07  
    9  -10176.4367213055      7.95e-08  
   10  -10176.4367213055      7.58e-08  
   11  -10176.4367213055      1.19e-08  
   12  -10176.4367213055      3.52e-09  Convergence criterion met
 ---------------------------------------
 SCF time:   CPU 24.45s  wall 25.00s 
 SCF   energy in the final basis set =   -10176.4367213055
 Total energy in the final basis set =   -10176.4367213055

 --------------------------------------------------------------
             Orbital Energies (a.u.) and Symmetries
 --------------------------------------------------------------

 Alpha MOs, Restricted
 -- Occupied --                  
******* -482.85 -176.33 -165.73 -165.73 -165.73  -77.13  -77.12
  1 A'    2 A'    3 A'    4 A'    1 A"    5 A'    6 A'    7 A'                 
-62.500 -56.321 -56.317 -56.317 -35.825 -31.318 -31.312 -31.312
  8 A'    9 A'    2 A"   10 A'   11 A'   12 A'    3 A"   13 A'                 
-22.968 -22.967 -22.967 -22.963 -22.963  -8.708  -6.620  -6.613
 14 A'    4 A"   15 A'    5 A"   16 A'   17 A'   18 A'   19 A'                 
 -6.539  -6.527  -6.526  -6.374  -4.786  -4.782  -4.779  -4.777
 20 A'    6 A"   21 A'   22 A'   23 A'   24 A'    7 A"   25 A'                 
 -4.775  -4.773  -4.772  -4.771  -4.770  -2.650  -2.646  -2.646
 26 A'    8 A"    9 A"   27 A'   28 A'   29 A'   10 A"   30 A'                 
 -2.636  -2.636  -2.052  -2.047  -2.047  -2.035  -2.035  -0.793
 11 A"   31 A'   32 A'   12 A"   33 A'   13 A"   34 A'   35 A'                 
 -0.729  -0.661  -0.524  -0.395  -0.376  -0.344  -0.319  -0.315
 36 A'   37 A'   38 A'   39 A'   40 A'   14 A"   41 A'   15 A"                 
 -0.303  -0.275  -0.271
 42 A'   16 A"   43 A'                                                         
 -- Virtual --                   
 -0.150  -0.136  -0.070  -0.002   0.006   0.029   0.035   0.044
 44 A'   17 A"   45 A'   46 A'   47 A'   48 A'   18 A"   49 A'                 
  0.052   0.062   0.066   0.067   0.074   0.096   0.105   0.111
 50 A'   51 A'   19 A"   52 A'   20 A"   53 A'   54 A'   55 A'                 
  0.157   0.181   0.204   0.255   0.263   0.265   0.271   0.289
 56 A'   57 A'   21 A"   58 A'   59 A'   60 A'   22 A"   61 A'                 
  0.295   0.366   0.373   0.381   0.390   0.394   0.403   0.419
 23 A"   24 A"   62 A'   25 A"   63 A'   64 A'   65 A'   26 A"                 
  0.452   0.478   0.480   0.494   0.518   0.519   0.560   0.566
 66 A'   67 A'   27 A"   68 A'   69 A'   28 A"   29 A"   70 A'                 
  0.576   0.611   0.627   0.660   0.663   0.671   0.720   0.804
 71 A'   72 A'   73 A'   74 A'   30 A"   75 A'   31 A"   76 A'                 
  0.832   0.894   0.991   1.135   1.275   1.310   1.344   1.487
 32 A"   77 A'   78 A'   79 A'   33 A"   80 A'   81 A'   34 A"                 
  1.542   1.558   1.611   1.649   1.707   1.988   2.003   2.064
 35 A"   82 A'   83 A'   84 A'   85 A'   36 A"   86 A'   87 A'                 
  3.939   3.946   3.949   3.971   3.987   3.994   3.995   4.013
 37 A"   88 A'   38 A"   89 A'   39 A"   40 A"   90 A'   91 A'                 
  4.083   4.147   4.268   5.964   5.990   6.001   6.535   6.607
 92 A'   93 A'   94 A'   41 A"   95 A'   96 A'   97 A'   98 A'                 
  6.844   7.544   7.555   7.591  13.763  13.786  13.795  13.836
 99 A'   42 A"  100 A'  101 A'   43 A"   44 A"  102 A'  103 A'                 
 13.844  13.941  27.729  28.310  28.330  28.340  28.514  28.517
104 A'  105 A'  106 A'   45 A"  107 A'  108 A'   46 A"  109 A'                 
 28.518  28.528  28.592  47.854 127.856 127.873 127.885 151.544
 47 A"  110 A'  111 A'  112 A'   48 A"  113 A'  114 A'  115 A'                 
162.702 162.984 289.740 289.750 289.7981020.6321901.703
116 A'  117 A'   49 A"  118 A'  119 A'  120 A'  121 A'                         

 Beta MOs, Restricted
 -- Occupied --                  
******* -482.85 -176.33 -165.73 -165.73 -165.73  -77.13  -77.12
  1 A'    2 A'    3 A'    4 A'    1 A"    5 A'    6 A'    7 A'                 
-62.500 -56.321 -56.317 -56.317 -35.825 -31.318 -31.312 -31.312
  8 A'    9 A'    2 A"   10 A'   11 A'   12 A'    3 A"   13 A'                 
-22.968 -22.967 -22.967 -22.963 -22.963  -8.708  -6.620  -6.613
 14 A'    4 A"   15 A'    5 A"   16 A'   17 A'   18 A'   19 A'                 
 -6.539  -6.527  -6.526  -6.374  -4.786  -4.782  -4.779  -4.777
 20 A'    6 A"   21 A'   22 A'   23 A'   24 A'    7 A"   25 A'                 
 -4.775  -4.773  -4.772  -4.771  -4.770  -2.650  -2.646  -2.646
 26 A'    8 A"    9 A"   27 A'   28 A'   29 A'   10 A"   30 A'                 
 -2.636  -2.636  -2.052  -2.047  -2.047  -2.035  -2.035  -0.793
 11 A"   31 A'   32 A'   12 A"   33 A'   13 A"   34 A'   35 A'                 
 -0.729  -0.661  -0.524  -0.395  -0.376  -0.344  -0.319  -0.315
 36 A'   37 A'   38 A'   39 A'   40 A'   14 A"   41 A'   15 A"                 
 -0.303  -0.275  -0.271
 42 A'   16 A"   43 A'                                                         
 -- Virtual --                   
 -0.150  -0.136  -0.070  -0.002   0.006   0.029   0.035   0.044
 44 A'   17 A"   45 A'   46 A'   47 A'   48 A'   18 A"   49 A'                 
  0.052   0.062   0.066   0.067   0.074   0.096   0.105   0.111
 50 A'   51 A'   19 A"   52 A'   20 A"   53 A'   54 A'   55 A'                 
  0.157   0.181   0.204   0.255   0.263   0.265   0.271   0.289
 56 A'   57 A'   21 A"   58 A'   59 A'   60 A'   22 A"   61 A'                 
  0.295   0.366   0.373   0.381   0.390   0.394   0.403   0.419
 23 A"   24 A"   62 A'   25 A"   63 A'   64 A'   65 A'   26 A"                 
  0.452   0.478   0.480   0.494   0.518   0.519   0.560   0.566
 66 A'   67 A'   27 A"   68 A'   69 A'   28 A"   29 A"   70 A'                 
  0.576   0.611   0.627   0.660   0.663   0.671   0.720   0.804
 71 A'   72 A'   73 A'   74 A'   30 A"   75 A'   31 A"   76 A'                 
  0.832   0.894   0.991   1.135   1.275   1.310   1.344   1.487
 32 A"   77 A'   78 A'   79 A'   33 A"   80 A'   81 A'   34 A"                 
  1.542   1.558   1.611   1.649   1.707   1.988   2.003   2.064
 35 A"   82 A'   83 A'   84 A'   85 A'   36 A"   86 A'   87 A'                 
  3.939   3.946   3.949   3.971   3.987   3.994   3.995   4.013
 37 A"   88 A'   38 A"   89 A'   39 A"   40 A"   90 A'   91 A'                 
  4.083   4.147   4.268   5.964   5.990   6.001   6.535   6.607
 92 A'   93 A'   94 A'   41 A"   95 A'   96 A'   97 A'   98 A'                 
  6.844   7.544   7.555   7.591  13.763  13.786  13.795  13.836
 99 A'   42 A"  100 A'  101 A'   43 A"   44 A"  102 A'  103 A'                 
 13.844  13.941  27.729  28.310  28.330  28.340  28.514  28.517
104 A'  105 A'  106 A'   45 A"  107 A'  108 A'   46 A"  109 A'                 
 28.518  28.528  28.592  47.854 127.856 127.873 127.885 151.544
 47 A"  110 A'  111 A'  112 A'   48 A"  113 A'  114 A'  115 A'                 
162.702 162.984 289.740 289.750 289.7981020.6321901.703
116 A'  117 A'   49 A"  118 A'  119 A'  120 A'  121 A'                         
 --------------------------------------------------------------

          Ground-State Mulliken Net Atomic Charges

     Atom                 Charge (a.u.)
  ----------------------------------------
      1 P                     0.080986
      2 P                     0.171802
      3 Br                   -0.180391
      4 I                    -0.072396
  ----------------------------------------
  Sum of atomic charges =     0.000000

 -----------------------------------------------------------------
                    Cartesian Multipole Moments
 -----------------------------------------------------------------
    Charge (ESU x 10^10)
                 0.0000
    Dipole Moment (Debye)
         X       1.1921      Y       0.1874      Z       0.0000
       Tot       1.2068
    Quadrupole Moments (Debye-Ang)
        XX     -74.5927     XY       0.5703     YY     -75.4895
        XZ       0.0000     YZ      -0.0000     ZZ     -73.9639
    Octopole Moments (Debye-Ang^2)
       XXX      39.9069    XXY       0.8754    XYY       6.9617
       YYY       0.1442    XXZ      -0.0000    XYZ      -0.0000
       YYZ       0.0000    XZZ       6.1829    YZZ      -0.1055
       ZZZ       0.0000
    Hexadecapole Moments (Debye-Ang^3)
      XXXX   -2502.9036   XXXY      30.3532   XXYY    -478.2220
      XYYY       4.2814   YYYY    -210.7597   XXXZ       0.0000
      XXYZ       0.0000   XYYZ       0.0000   YYYZ       0.0000
      XXZZ    -465.2718   XYZZ       0.5150   YYZZ     -52.0057
      XZZZ       0.0000   YZZZ       0.0000   ZZZZ    -107.9223
 -----------------------------------------------------------------
 Calculating analytic gradient of the SCF energy
 Gradient of SCF Energy
            1           2           3           4
    1  -0.0051176   0.0187838  -0.0272844   0.0136181
    2   0.0311715  -0.0266551   0.0004466  -0.0049629
    3   0.0000000  -0.0000000   0.0000000   0.0000000
 Max gradient component =       3.117E-02
 RMS gradient           =       1.585E-02
 Gradient time:  CPU 6.87 s  wall 6.88 s
 Geometry Optimization Parameters
   NAtoms,    NIC,     NZ,  NCons,   NDum,   NFix, NCnnct, MaxDiis
        4      14       4       0       0       0       0       0

 Cartesian Hessian Update
 Hessian Updated using BFGS Update


** GEOMETRY OPTIMIZATION IN DELOCALIZED INTERNAL COORDINATES **
   Searching for a Minimum

   Optimization Cycle:   2

                       Coordinates (Angstroms)
     ATOM                X               Y               Z
      1  P         0.1288321219   -0.7820179769    0.0000000000
      2  P        -1.1813019445    0.7451910125    0.0000000000
      3  Br       -3.4504903721   -0.0901178011    0.0000000000
      4  I         2.5237825362    0.0797986149    0.0000000000
   Point Group: cs    Number of degrees of freedom:     5


   Energy is -10176.436721306

 Hessian Updated using BFGS Update

  5 Hessian modes will be used to form the next step
  Hessian Eigenvalues:
     0.062981    0.078687    0.176172    0.250370    0.355737

 Minimum Search - Taking Simple RFO Step
 Searching for Lamda that Minimizes Along All modes
 Value Taken    Lamda =  -0.03624401
 Calculated Step too Large.  Step scaled by  0.547802
 Step Taken.  Stepsize is  0.300000

                             Maximum     Tolerance    Cnvgd?
         Gradient           0.062048      0.000300      NO
         Displacement       0.249154      0.001200      NO
         Energy change     -0.025123      0.000001      NO


 New Cartesian Coordinates Obtained by Inverse Iteration

 Displacement from previous Coordinates is:  0.574590
 ----------------------------------------------------------------
             Standard Nuclear Orientation (Angstroms)
    I     Atom           X                Y                Z
 ----------------------------------------------------------------
    1      P       0.0426665669    -0.8591760828     0.0000000000
    2      P      -1.1216672848     0.8048150269     0.0000000000
    3      Br     -3.2503337283    -0.1096440646     0.0000000000
    4      I       2.3501567876     0.1168589698     0.0000000000
 ----------------------------------------------------------------
 Molecular Point Group                 Cs    NOp =  2
 Largest Abelian Subgroup              Cs    NOp =  2
 Nuclear Repulsion Energy =   722.7133056295 hartrees
 There are       59 alpha and       59 beta electrons
 Applying Cartesian multipole field
    Component          Value
    ---------          -----
     (2,0,0)        1.00000E-11
     (0,2,0)        2.00000E-11
     (0,0,2)       -3.00000E-11
 Nucleus-field energy     =     0.0000000259 hartrees
 Requested basis set is 6-311++G(d,p)
 There are 69 shells and 170 basis functions
 A cutoff of  1.0D-11 yielded   1738 shell pairs
 There are     11250 function pairs (     12599 Cartesian)
 Smallest overlap matrix eigenvalue = 8.01E-04
 Guess MOs from SCF MO coefficient file

 -----------------------------------------------------------------------
  General SCF calculation program by
  Eric Jon Sundstrom, Paul Horn, Yuezhi Mao, Dmitri Zuev, Alec White,
  David Stuck, Shaama M.S., Shane Yost, Joonho Lee, David Small,
  Daniel Levine, Susi Lehtola, Hugh Burton, Evgeny Epifanovsky
 -----------------------------------------------------------------------
 Exchange:     0.2000 Hartree-Fock + 0.0800 Slater + 0.7200 B88
 Correlation:  0.1900 VWN1RPA + 0.8100 LYP
 Using SG-1 standard quadrature grid
 A restricted SCF calculation will be
 performed using DIIS
 SCF converges when DIIS error is below 1.0e-08
 ---------------------------------------
  Cycle       Energy         DIIS error
 ---------------------------------------
    1  -10176.4444781325      8.44e-04  
    2  -10176.4503633555      1.88e-04  
    3  -10176.4502948019      2.46e-04  
    4  -10176.4505399810      9.66e-05  
    5  -10176.4505834699      3.12e-05  
    6  -10176.4505878043      1.48e-05  
    7  -10176.4505887655      3.14e-06  
    8  -10176.4505887809      2.45e-07  
    9  -10176.4505887810      1.83e-07  
   10  -10176.4505887811      5.95e-08  
   11  -10176.4505887812      6.93e-09  Convergence criterion met
 ---------------------------------------
 SCF time:   CPU 23.14s  wall 23.00s 
 SCF   energy in the final basis set =   -10176.4505887812
 Total energy in the final basis set =   -10176.4505887812

 --------------------------------------------------------------
             Orbital Energies (a.u.) and Symmetries
 --------------------------------------------------------------

 Alpha MOs, Restricted
 -- Occupied --                  
******* -482.85 -176.32 -165.73 -165.72 -165.72  -77.12  -77.12
  1 A'    2 A'    3 A'    4 A'    1 A"    5 A'    6 A'    7 A'                 
-62.502 -56.322 -56.319 -56.319 -35.819 -31.312 -31.307 -31.306
  8 A'    9 A'    2 A"   10 A'   11 A'   12 A'    3 A"   13 A'                 
-22.962 -22.961 -22.961 -22.957 -22.957  -8.710  -6.617  -6.611
 14 A'    4 A"   15 A'   16 A'    5 A"   17 A'   18 A'   19 A'                 
 -6.541  -6.529  -6.529  -6.368  -4.780  -4.779  -4.776  -4.774
 20 A'    6 A"   21 A'   22 A'   23 A'   24 A'    7 A"   25 A'                 
 -4.773  -4.770  -4.768  -4.766  -4.766  -2.652  -2.648  -2.648
 26 A'    8 A"   27 A'    9 A"   28 A'   29 A'   10 A"   30 A'                 
 -2.639  -2.639  -2.046  -2.041  -2.041  -2.030  -2.030  -0.806
 11 A"   31 A'   32 A'   12 A"   33 A'   13 A"   34 A'   35 A'                 
 -0.728  -0.652  -0.526  -0.395  -0.384  -0.350  -0.321  -0.315
 36 A'   37 A'   38 A'   39 A'   40 A'   14 A"   41 A'   15 A"                 
 -0.301  -0.276  -0.267
 42 A'   43 A'   16 A"                                                         
 -- Virtual --                   
 -0.137  -0.118  -0.066  -0.009   0.007   0.028   0.035   0.043
 17 A"   44 A'   45 A'   46 A'   47 A'   48 A'   18 A"   49 A'                 
  0.050   0.062   0.065   0.066   0.074   0.098   0.108   0.112
 50 A'   51 A'   19 A"   52 A'   20 A"   53 A'   54 A'   55 A'                 
  0.157   0.196   0.206   0.250   0.262   0.275   0.276   0.289
 56 A'   57 A'   21 A"   58 A'   59 A'   22 A"   60 A'   61 A'                 
  0.297   0.361   0.365   0.381   0.386   0.401   0.409   0.419
 23 A"   24 A"   62 A'   63 A'   25 A"   64 A'   65 A'   26 A"                 
  0.457   0.470   0.480   0.505   0.507   0.519   0.558   0.563
 66 A'   27 A"   67 A'   68 A'   28 A"   69 A'   29 A"   70 A'                 
  0.582   0.618   0.650   0.659   0.677   0.681   0.742   0.828
 71 A'   72 A'   73 A'   74 A'   30 A"   75 A'   31 A"   32 A"                 
  0.839   0.892   1.016   1.123   1.281   1.322   1.355   1.488
 76 A'   77 A'   78 A'   79 A'   33 A"   80 A'   81 A'   34 A"                 
  1.545   1.589   1.631   1.651   1.697   1.986   2.010   2.077
 35 A"   82 A'   83 A'   84 A'   85 A'   36 A"   86 A'   87 A'                 
  3.944   3.953   3.956   3.978   3.986   3.994   3.997   4.021
 37 A"   88 A'   38 A"   89 A'   39 A"   90 A'   40 A"   91 A'                 
  4.100   4.175   4.285   5.970   6.001   6.008   6.539   6.622
 92 A'   93 A'   94 A'   41 A"   95 A'   96 A'   97 A'   98 A'                 
  6.832   7.542   7.558   7.609  13.765  13.789  13.807  13.841
 99 A'   42 A"  100 A'  101 A'   43 A"   44 A"  102 A'  103 A'                 
 13.866  13.931  27.745  28.316  28.341  28.347  28.520  28.524
104 A'  105 A'  106 A'   45 A"  107 A'  108 A'   46 A"  109 A'                 
 28.524  28.536  28.604  47.860 127.863 127.883 127.892 151.559
 47 A"  110 A'  111 A'  112 A'   48 A"  113 A'  114 A'  115 A'                 
162.714 162.972 289.740 289.755 289.8171020.6421901.718
116 A'  117 A'   49 A"  118 A'  119 A'  120 A'  121 A'                         

 Beta MOs, Restricted
 -- Occupied --                  
******* -482.85 -176.32 -165.73 -165.72 -165.72  -77.12  -77.12
  1 A'    2 A'    3 A'    4 A'    1 A"    5 A'    6 A'    7 A'                 
-62.502 -56.322 -56.319 -56.319 -35.819 -31.312 -31.307 -31.306
  8 A'    9 A'    2 A"   10 A'   11 A'   12 A'    3 A"   13 A'                 
-22.962 -22.961 -22.961 -22.957 -22.957  -8.710  -6.617  -6.611
 14 A'    4 A"   15 A'   16 A'    5 A"   17 A'   18 A'   19 A'                 
 -6.541  -6.529  -6.529  -6.368  -4.780  -4.779  -4.776  -4.774
 20 A'    6 A"   21 A'   22 A'   23 A'   24 A'    7 A"   25 A'                 
 -4.773  -4.770  -4.768  -4.766  -4.766  -2.652  -2.648  -2.648
 26 A'    8 A"   27 A'    9 A"   28 A'   29 A'   10 A"   30 A'                 
 -2.639  -2.639  -2.046  -2.041  -2.041  -2.030  -2.030  -0.806
 11 A"   31 A'   32 A'   12 A"   33 A'   13 A"   34 A'   35 A'                 
 -0.728  -0.652  -0.526  -0.395  -0.384  -0.350  -0.321  -0.315
 36 A'   37 A'   38 A'   39 A'   40 A'   14 A"   41 A'   15 A"                 
 -0.301  -0.276  -0.267
 42 A'   43 A'   16 A"                                                         
 -- Virtual --                   
 -0.137  -0.118  -0.066  -0.009   0.007   0.028   0.035   0.043
 17 A"   44 A'   45 A'   46 A'   47 A'   48 A'   18 A"   49 A'                 
  0.050   0.062   0.065   0.066   0.074   0.098   0.108   0.112
 50 A'   51 A'   19 A"   52 A'   20 A"   53 A'   54 A'   55 A'                 
  0.157   0.196   0.206   0.250   0.262   0.275   0.276   0.289
 56 A'   57 A'   21 A"   58 A'   59 A'   22 A"   60 A'   61 A'                 
  0.297   0.361   0.365   0.381   0.386   0.401   0.409   0.419
 23 A"   24 A"   62 A'   63 A'   25 A"   64 A'   65 A'   26 A"                 
  0.457   0.470   0.480   0.505   0.507   0.519   0.558   0.563
 66 A'   27 A"   67 A'   68 A'   28 A"   69 A'   29 A"   70 A'                 
  0.582   0.618   0.650   0.659   0.677   0.681   0.742   0.828
 71 A'   72 A'   73 A'   74 A'   30 A"   75 A'   31 A"   32 A"                 
  0.839   0.892   1.016   1.123   1.281   1.322   1.355   1.488
 76 A'   77 A'   78 A'   79 A'   33 A"   80 A'   81 A'   34 A"                 
  1.545   1.589   1.631   1.651   1.697   1.986   2.010   2.077
 35 A"   82 A'   83 A'   84 A'   85 A'   36 A"   86 A'   87 A'                 
  3.944   3.953   3.956   3.978   3.986   3.994   3.997   4.021
 37 A"   88 A'   38 A"   89 A'   39 A"   90 A'   40 A"   91 A'                 
  4.100   4.175   4.285   5.970   6.001   6.008   6.539   6.622
 92 A'   93 A'   94 A'   41 A"   95 A'   96 A'   97 A'   98 A'                 
  6.832   7.542   7.558   7.609  13.765  13.789  13.807  13.841
 99 A'   42 A"  100 A'  101 A'   43 A"   44 A"  102 A'  103 A'                 
 13.866  13.931  27.745  28.316  28.341  28.347  28.520  28.524
104 A'  105 A'  106 A'   45 A"  107 A'  108 A'   46 A"  109 A'                 
 28.524  28.536  28.604  47.860 127.863 127.883 127.892 151.559
 47 A"  110 A'  111 A'  112 A'   48 A"  113 A'  114 A'  115 A'                 
162.714 162.972 289.740 289.755 289.8171020.6421901.718
116 A'  117 A'   49 A"  118 A'  119 A'  120 A'  121 A'                         
 --------------------------------------------------------------

          Ground-State Mulliken Net Atomic Charges

     Atom                 Charge (a.u.)
  ----------------------------------------
      1 P                     0.097687
      2 P                     0.190145
      3 Br                   -0.187953
      4 I                    -0.099879
  ----------------------------------------
  Sum of atomic charges =     0.000000

 -----------------------------------------------------------------
                    Cartesian Multipole Moments
 -----------------------------------------------------------------
    Charge (ESU x 10^10)
                 0.0000
    Dipole Moment (Debye)
         X       0.6686      Y       0.1355      Z      -0.0000
       Tot       0.6822
    Quadrupole Moments (Debye-Ang)
        XX     -74.5613     XY       0.6835     YY     -74.6423
        XZ      -0.0000     YZ      -0.0000     ZZ     -73.7965
    Octopole Moments (Debye-Ang^2)
       XXX      36.6166    XXY       0.8629    XYY       7.8324
       YYY      -1.5718    XXZ      -0.0000    XYZ      -0.0000
       YYZ       0.0000    XZZ       6.9979    YZZ      -0.5772
       ZZZ      -0.0000
    Hexadecapole Moments (Debye-Ang^3)
      XXXX   -2226.0759   XXXY      27.1662   XXYY    -423.8643
      XYYY      -6.6596   YYYY    -227.1254   XXXZ       0.0000
      XXYZ      -0.0000   XYYZ      -0.0000   YYYZ      -0.0000
      XXZZ    -412.3427   XYZZ      -2.9591   YYZZ     -54.6101
      XZZZ      -0.0000   YZZZ      -0.0000   ZZZZ    -107.3869
 -----------------------------------------------------------------
 Calculating analytic gradient of the SCF energy
 Gradient of SCF Energy
            1           2           3           4
    1  -0.0012347   0.0068671  -0.0093806   0.0037482
    2   0.0130774  -0.0105919  -0.0002173  -0.0022681
    3   0.0000000  -0.0000000   0.0000000  -0.0000000
 Max gradient component =       1.308E-02
 RMS gradient           =       6.049E-03
 Gradient time:  CPU 7.13 s  wall 7.13 s
 Geometry Optimization Parameters
   NAtoms,    NIC,     NZ,  NCons,   NDum,   NFix, NCnnct, MaxDiis
        4      14       4       0       0       0       0       0

 Cartesian Hessian Update
 Hessian Updated using BFGS Update


** GEOMETRY OPTIMIZATION IN DELOCALIZED INTERNAL COORDINATES **
   Searching for a Minimum

   Optimization Cycle:   3

                       Coordinates (Angstroms)
     ATOM                X               Y               Z
      1  P         0.0426665669   -0.8591760828    0.0000000000
      2  P        -1.1216672848    0.8048150269    0.0000000000
      3  Br       -3.2503337283   -0.1096440646    0.0000000000
      4  I         2.3501567876    0.1168589698    0.0000000000
   Point Group: cs    Number of degrees of freedom:     5


   Energy is -10176.450588781

 Hessian Updated using BFGS Update

  5 Hessian modes will be used to form the next step
  Hessian Eigenvalues:
     0.077877    0.097044    0.195546    0.251034    0.354497

 Minimum Search - Taking Simple RFO Step
 Searching for Lamda that Minimizes Along All modes
 Value Taken    Lamda =  -0.00379036
 Step Taken.  Stepsize is  0.157639

                             Maximum     Tolerance    Cnvgd?
         Gradient           0.021009      0.000300      NO
         Displacement       0.126177      0.001200      NO
         Energy change     -0.013867      0.000001      NO


 New Cartesian Coordinates Obtained by Inverse Iteration

 Displacement from previous Coordinates is:  0.309219
 ----------------------------------------------------------------
             Standard Nuclear Orientation (Angstroms)
    I     Atom           X                Y                Z
 ----------------------------------------------------------------
    1      P      -0.0063487039    -0.9078246631     0.0000000000
    2      P      -1.0866326435     0.8302990371     0.0000000000
    3      Br     -3.1452250655    -0.1140117309     0.0000000000
    4      I       2.2590287543     0.1443912063     0.0000000000
 ----------------------------------------------------------------
 Molecular Point Group                 Cs    NOp =  2
 Largest Abelian Subgroup              Cs    NOp =  2
 Nuclear Repulsion Energy =   739.6917253406 hartrees
 There are       59 alpha and       59 beta electrons
 Applying Cartesian multipole field
    Component          Value
    ---------          -----
     (2,0,0)        1.00000E-11
     (0,2,0)        2.00000E-11
     (0,0,2)       -3.00000E-11
 Nucleus-field energy     =     0.0000000244 hartrees
 Requested basis set is 6-311++G(d,p)
 There are 69 shells and 170 basis functions
 A cutoff of  1.0D-11 yielded   1755 shell pairs
 There are     11353 function pairs (     12710 Cartesian)
 Smallest overlap matrix eigenvalue = 8.04E-04
 Guess MOs from SCF MO coefficient file

 -----------------------------------------------------------------------
  General SCF calculation program by
  Eric Jon Sundstrom, Paul Horn, Yuezhi Mao, Dmitri Zuev, Alec White,
  David Stuck, Shaama M.S., Shane Yost, Joonho Lee, David Small,
  Daniel Levine, Susi Lehtola, Hugh Burton, Evgeny Epifanovsky
 -----------------------------------------------------------------------
 Exchange:     0.2000 Hartree-Fock + 0.0800 Slater + 0.7200 B88
 Correlation:  0.1900 VWN1RPA + 0.8100 LYP
 Using SG-1 standard quadrature grid
 A restricted SCF calculation will be
 performed using DIIS
 SCF converges when DIIS error is below 1.0e-08
 ---------------------------------------
  Cycle       Energy         DIIS error
 ---------------------------------------
    1  -10176.4499689341      4.81e-04  
    2  -10176.4518873910      9.77e-05  
    3  -10176.4518752722      1.21e-04  
    4  -10176.4519229916      6.64e-05  
    5  -10176.4519456546      1.05e-05  
    6  -10176.4519460358      6.82e-06  
    7  -10176.4519462391      1.50e-06  
    8  -10176.4519462422      1.90e-07  
    9  -10176.4519462423      1.08e-07  
   10  -10176.4519462424      3.63e-08  
   11  -10176.4519462424      3.02e-09  Convergence criterion met
 ---------------------------------------
 SCF time:   CPU 23.59s  wall 24.00s 
 SCF   energy in the final basis set =   -10176.4519462424
 Total energy in the final basis set =   -10176.4519462424

 --------------------------------------------------------------
             Orbital Energies (a.u.) and Symmetries
 --------------------------------------------------------------

 Alpha MOs, Restricted
 -- Occupied --                  
******* -482.85 -176.32 -165.72 -165.72 -165.72  -77.12  -77.12
  1 A'    2 A'    3 A'    4 A'    1 A"    5 A'    6 A'    7 A'                 
-62.503 -56.323 -56.320 -56.319 -35.815 -31.308 -31.302 -31.302
  8 A'    9 A'    2 A"   10 A'   11 A'   12 A'    3 A"   13 A'                 
-22.958 -22.957 -22.957 -22.953 -22.953  -8.711  -6.616  -6.610
 14 A'    4 A"   15 A'   16 A'    5 A"   17 A'   18 A'   19 A'                 
 -6.541  -6.530  -6.530  -6.364  -4.778  -4.776  -4.776  -4.773
 20 A'    6 A"   21 A'   22 A'   23 A'   24 A'    7 A"   25 A'                 
 -4.772  -4.770  -4.767  -4.762  -4.762  -2.653  -2.649  -2.649
 26 A'    8 A"   27 A'    9 A"   28 A'   29 A'   10 A"   30 A'                 
 -2.640  -2.640  -2.041  -2.037  -2.037  -2.026  -2.026  -0.815
 11 A"   31 A'   32 A'   12 A"   33 A'   13 A"   34 A'   35 A'                 
 -0.726  -0.646  -0.527  -0.397  -0.385  -0.354  -0.321  -0.314
 36 A'   37 A'   38 A'   39 A'   40 A'   14 A"   41 A'   15 A"                 
 -0.300  -0.278  -0.262
 42 A'   43 A'   16 A"                                                         
 -- Virtual --                   
 -0.138  -0.102  -0.064  -0.013   0.006   0.027   0.035   0.042
 17 A"   44 A'   45 A'   46 A'   47 A'   48 A'   18 A"   49 A'                 
  0.048   0.062   0.064   0.066   0.074   0.098   0.110   0.112
 50 A'   51 A'   19 A"   52 A'   20 A"   53 A'   54 A'   55 A'                 
  0.161   0.205   0.209   0.245   0.265   0.276   0.282   0.289
 56 A'   57 A'   21 A"   58 A'   59 A'   22 A"   60 A'   61 A'                 
  0.297   0.353   0.359   0.377   0.389   0.408   0.411   0.421
 23 A"   62 A'   24 A"   63 A'   25 A"   64 A'   65 A'   26 A"                 
  0.455   0.464   0.478   0.498   0.501   0.527   0.557   0.557
 66 A'   27 A"   67 A'   68 A'   28 A"   69 A'   70 A'   29 A"                 
  0.587   0.620   0.655   0.674   0.683   0.694   0.754   0.823
 71 A'   72 A'   73 A'   74 A'   30 A"   75 A'   31 A"   32 A"                 
  0.849   0.887   1.026   1.117   1.285   1.328   1.356   1.488
 76 A'   77 A'   78 A'   79 A'   33 A"   80 A'   81 A'   34 A"                 
  1.546   1.607   1.640   1.650   1.682   1.985   2.011   2.081
 35 A"   82 A'   83 A'   84 A'   85 A'   36 A"   86 A'   87 A'                 
  3.949   3.957   3.960   3.981   3.985   3.994   4.000   4.026
 37 A"   88 A'   38 A"   89 A'   39 A"   90 A'   40 A"   91 A'                 
  4.105   4.189   4.293   5.975   6.007   6.012   6.545   6.630
 92 A'   93 A'   94 A'   41 A"   95 A'   96 A'   97 A'   98 A'                 
  6.824   7.541   7.560   7.617  13.765  13.790  13.807  13.848
 99 A'   42 A"  100 A'  101 A'   43 A"   44 A"  102 A'  103 A'                 
 13.876  13.919  27.753  28.321  28.347  28.351  28.524  28.528
104 A'  105 A'  106 A'   45 A"  107 A'  108 A'   46 A"  109 A'                 
 28.528  28.541  28.609  47.865 127.868 127.889 127.897 151.566
 47 A"  110 A'  111 A'  112 A'   48 A"  113 A'  114 A'  115 A'                 
162.723 162.964 289.740 289.758 289.8271020.6481901.726
116 A'  117 A'   49 A"  118 A'  119 A'  120 A'  121 A'                         

 Beta MOs, Restricted
 -- Occupied --                  
******* -482.85 -176.32 -165.72 -165.72 -165.72  -77.12  -77.12
  1 A'    2 A'    3 A'    4 A'    1 A"    5 A'    6 A'    7 A'                 
-62.503 -56.323 -56.320 -56.319 -35.815 -31.308 -31.302 -31.302
  8 A'    9 A'    2 A"   10 A'   11 A'   12 A'    3 A"   13 A'                 
-22.958 -22.957 -22.957 -22.953 -22.953  -8.711  -6.616  -6.610
 14 A'    4 A"   15 A'   16 A'    5 A"   17 A'   18 A'   19 A'                 
 -6.541  -6.530  -6.530  -6.364  -4.778  -4.776  -4.776  -4.773
 20 A'    6 A"   21 A'   22 A'   23 A'   24 A'    7 A"   25 A'                 
 -4.772  -4.770  -4.767  -4.762  -4.762  -2.653  -2.649  -2.649
 26 A'    8 A"   27 A'    9 A"   28 A'   29 A'   10 A"   30 A'                 
 -2.640  -2.640  -2.041  -2.037  -2.037  -2.026  -2.026  -0.815
 11 A"   31 A'   32 A'   12 A"   33 A'   13 A"   34 A'   35 A'                 
 -0.726  -0.646  -0.527  -0.397  -0.385  -0.354  -0.321  -0.314
 36 A'   37 A'   38 A'   39 A'   40 A'   14 A"   41 A'   15 A"                 
 -0.300  -0.278  -0.262
 42 A'   43 A'   16 A"                                                         
 -- Virtual --                   
 -0.138  -0.102  -0.064  -0.013   0.006   0.027   0.035   0.042
 17 A"   44 A'   45 A'   46 A'   47 A'   48 A'   18 A"   49 A'                 
  0.048   0.062   0.064   0.066   0.074   0.098   0.110   0.112
 50 A'   51 A'   19 A"   52 A'   20 A"   53 A'   54 A'   55 A'                 
  0.161   0.205   0.209   0.245   0.265   0.276   0.282   0.289
 56 A'   57 A'   21 A"   58 A'   59 A'   22 A"   60 A'   61 A'                 
  0.297   0.353   0.359   0.377   0.389   0.408   0.411   0.421
 23 A"   62 A'   24 A"   63 A'   25 A"   64 A'   65 A'   26 A"                 
  0.455   0.464   0.478   0.498   0.501   0.527   0.557   0.557
 66 A'   27 A"   67 A'   68 A'   28 A"   69 A'   70 A'   29 A"                 
  0.587   0.620   0.655   0.674   0.683   0.694   0.754   0.823
 71 A'   72 A'   73 A'   74 A'   30 A"   75 A'   31 A"   32 A"                 
  0.849   0.887   1.026   1.117   1.285   1.328   1.356   1.488
 76 A'   77 A'   78 A'   79 A'   33 A"   80 A'   81 A'   34 A"                 
  1.546   1.607   1.640   1.650   1.682   1.985   2.011   2.081
 35 A"   82 A'   83 A'   84 A'   85 A'   36 A"   86 A'   87 A'                 
  3.949   3.957   3.960   3.981   3.985   3.994   4.000   4.026
 37 A"   88 A'   38 A"   89 A'   39 A"   90 A'   40 A"   91 A'                 
  4.105   4.189   4.293   5.975   6.007   6.012   6.545   6.630
 92 A'   93 A'   94 A'   41 A"   95 A'   96 A'   97 A'   98 A'                 
  6.824   7.541   7.560   7.617  13.765  13.790  13.807  13.848
 99 A'   42 A"  100 A'  101 A'   43 A"   44 A"  102 A'  103 A'                 
 13.876  13.919  27.753  28.321  28.347  28.351  28.524  28.528
104 A'  105 A'  106 A'   45 A"  107 A'  108 A'   46 A"  109 A'                 
 28.528  28.541  28.609  47.865 127.868 127.889 127.897 151.566
 47 A"  110 A'  111 A'  112 A'   48 A"  113 A'  114 A'  115 A'                 
162.723 162.964 289.740 289.758 289.8271020.6481901.726
116 A'  117 A'   49 A"  118 A'  119 A'  120 A'  121 A'                         
 --------------------------------------------------------------

          Ground-State Mulliken Net Atomic Charges

     Atom                 Charge (a.u.)
  ----------------------------------------
      1 P                     0.112998
      2 P                     0.202021
      3 Br                   -0.193812
      4 I                    -0.121207
  ----------------------------------------
  Sum of atomic charges =    -0.000000

 -----------------------------------------------------------------
                    Cartesian Multipole Moments
 -----------------------------------------------------------------
    Charge (ESU x 10^10)
                -0.0000
    Dipole Moment (Debye)
         X       0.3431      Y       0.0952      Z       0.0000
       Tot       0.3561
    Quadrupole Moments (Debye-Ang)
        XX     -74.9076     XY       0.6939     YY     -74.0214
        XZ       0.0000     YZ      -0.0000     ZZ     -73.7333
    Octopole Moments (Debye-Ang^2)
       XXX      35.4296    XXY       0.8062    XYY       8.2221
       YYY      -2.9332    XXZ       0.0000    XYZ      -0.0000
       YYZ       0.0000    XZZ       7.3043    YZZ      -0.9694
       ZZZ       0.0000
    Hexadecapole Moments (Debye-Ang^3)
      XXXX   -2094.1158   XXXY      22.6019   XXYY    -396.9814
      XYYY     -13.2049   YYYY    -236.1447   XXXZ       0.0000
      XXYZ      -0.0000   XYYZ       0.0000   YYYZ      -0.0000
      XXZZ    -386.3208   XYZZ      -5.0660   YYZZ     -56.1365
      XZZZ       0.0000   YZZZ      -0.0000   ZZZZ    -107.1802
 -----------------------------------------------------------------
 Calculating analytic gradient of the SCF energy
 Gradient of SCF Energy
            1           2           3           4
    1  -0.0019074  -0.0016854   0.0048595  -0.0012666
    2  -0.0003410  -0.0008317   0.0007948   0.0003779
    3   0.0000000  -0.0000000   0.0000000   0.0000000
 Max gradient component =       4.859E-03
 RMS gradient           =       1.665E-03
 Gradient time:  CPU 7.33 s  wall 7.33 s
 Geometry Optimization Parameters
   NAtoms,    NIC,     NZ,  NCons,   NDum,   NFix, NCnnct, MaxDiis
        4      14       4       0       0       0       0       0

 Cartesian Hessian Update
 Hessian Updated using BFGS Update


** GEOMETRY OPTIMIZATION IN DELOCALIZED INTERNAL COORDINATES **
   Searching for a Minimum

   Optimization Cycle:   4

                       Coordinates (Angstroms)
     ATOM                X               Y               Z
      1  P        -0.0063487039   -0.9078246631    0.0000000000
      2  P        -1.0866326435    0.8302990371    0.0000000000
      3  Br       -3.1452250655   -0.1140117309    0.0000000000
      4  I         2.2590287543    0.1443912063    0.0000000000
   Point Group: cs    Number of degrees of freedom:     5


   Energy is -10176.451946242

 Hessian Updated using BFGS Update

  5 Hessian modes will be used to form the next step
  Hessian Eigenvalues:
     0.078057    0.111385    0.228374    0.257179    0.352775

 Minimum Search - Taking Simple RFO Step
 Searching for Lamda that Minimizes Along All modes
 Value Taken    Lamda =  -0.00037059
 Step Taken.  Stepsize is  0.045043

                             Maximum     Tolerance    Cnvgd?
         Gradient           0.008341      0.000300      NO
         Displacement       0.033940      0.001200      NO
         Energy change     -0.001357      0.000001      NO


 New Cartesian Coordinates Obtained by Inverse Iteration

 Displacement from previous Coordinates is:  0.081207
 ----------------------------------------------------------------
             Standard Nuclear Orientation (Angstroms)
    I     Atom           X                Y                Z
 ----------------------------------------------------------------
    1      P       0.0088816676    -0.9013781276     0.0000000000
    2      P      -1.0928168214     0.8244840329     0.0000000000
    3      Br     -3.1765431269    -0.1108612057     0.0000000000
    4      I       2.2813006222     0.1406091497     0.0000000000
 ----------------------------------------------------------------
 Molecular Point Group                 Cs    NOp =  2
 Largest Abelian Subgroup              Cs    NOp =  2
 Nuclear Repulsion Energy =   734.5805067989 hartrees
 There are       59 alpha and       59 beta electrons
 Applying Cartesian multipole field
    Component          Value
    ---------          -----
     (2,0,0)        1.00000E-11
     (0,2,0)        2.00000E-11
     (0,0,2)       -3.00000E-11
 Nucleus-field energy     =     0.0000000248 hartrees
 Requested basis set is 6-311++G(d,p)
 There are 69 shells and 170 basis functions
 A cutoff of  1.0D-11 yielded   1749 shell pairs
 There are     11317 function pairs (     12671 Cartesian)
 Smallest overlap matrix eigenvalue = 8.16E-04
 Guess MOs from SCF MO coefficient file

 -----------------------------------------------------------------------
  General SCF calculation program by
  Eric Jon Sundstrom, Paul Horn, Yuezhi Mao, Dmitri Zuev, Alec White,
  David Stuck, Shaama M.S., Shane Yost, Joonho Lee, David Small,
  Daniel Levine, Susi Lehtola, Hugh Burton, Evgeny Epifanovsky
 -----------------------------------------------------------------------
 Exchange:     0.2000 Hartree-Fock + 0.0800 Slater + 0.7200 B88
 Correlation:  0.1900 VWN1RPA + 0.8100 LYP
 Using SG-1 standard quadrature grid
 A restricted SCF calculation will be
 performed using DIIS
 SCF converges when DIIS error is below 1.0e-08
 ---------------------------------------
  Cycle       Energy         DIIS error
 ---------------------------------------
    1  -10176.4519817555      1.32e-04  
    2  -10176.4521102596      3.70e-05  
    3  -10176.4521020698      5.53e-05  
    4  -10176.4521152241      2.01e-05  
    5  -10176.4521173126      3.58e-06  
    6  -10176.4521173626      2.01e-06  
    7  -10176.4521173816      5.05e-07  
    8  -10176.4521173819      3.57e-08  
    9  -10176.4521173818      8.07e-09  Convergence criterion met
 ---------------------------------------
 SCF time:   CPU 19.21s  wall 20.00s 
 SCF   energy in the final basis set =   -10176.4521173818
 Total energy in the final basis set =   -10176.4521173818

 --------------------------------------------------------------
             Orbital Energies (a.u.) and Symmetries
 --------------------------------------------------------------

 Alpha MOs, Restricted
 -- Occupied --                  
******* -482.85 -176.32 -165.72 -165.72 -165.72  -77.12  -77.12
  1 A'    2 A'    3 A'    4 A'    1 A"    5 A'    6 A'    7 A'                 
-62.502 -56.322 -56.319 -56.319 -35.816 -31.309 -31.304 -31.304
  8 A'    9 A'    2 A"   10 A'   11 A'   12 A'    3 A"   13 A'                 
-22.959 -22.958 -22.958 -22.955 -22.955  -8.710  -6.617  -6.611
 14 A'    4 A"   15 A'   16 A'    5 A"   17 A'   18 A'   19 A'                 
 -6.541  -6.530  -6.529  -6.365  -4.779  -4.777  -4.776  -4.774
 20 A'    6 A"   21 A'   22 A'   23 A'   24 A'    7 A"   25 A'                 
 -4.773  -4.770  -4.768  -4.764  -4.763  -2.652  -2.649  -2.648
 26 A'    8 A"   27 A'    9 A"   28 A'   29 A'   10 A"   30 A'                 
 -2.640  -2.640  -2.043  -2.038  -2.038  -2.027  -2.027  -0.811
 11 A"   31 A'   32 A'   12 A"   33 A'   13 A"   34 A'   35 A'                 
 -0.726  -0.647  -0.527  -0.396  -0.384  -0.352  -0.321  -0.314
 36 A'   37 A'   38 A'   39 A'   40 A'   14 A"   41 A'   15 A"                 
 -0.300  -0.278  -0.263
 42 A'   43 A'   16 A"                                                         
 -- Virtual --                   
 -0.138  -0.106  -0.066  -0.013   0.007   0.027   0.035   0.042
 17 A"   44 A'   45 A'   46 A'   47 A'   48 A'   18 A"   49 A'                 
  0.048   0.062   0.064   0.066   0.074   0.098   0.109   0.112
 50 A'   51 A'   19 A"   52 A'   20 A"   53 A'   54 A'   55 A'                 
  0.159   0.202   0.208   0.246   0.264   0.276   0.280   0.289
 56 A'   57 A'   21 A"   58 A'   59 A'   22 A"   60 A'   61 A'                 
  0.297   0.357   0.359   0.378   0.388   0.406   0.410   0.420
 23 A"   62 A'   24 A"   63 A'   25 A"   64 A'   65 A'   26 A"                 
  0.457   0.467   0.479   0.499   0.503   0.526   0.558   0.559
 66 A'   27 A"   67 A'   68 A'   28 A"   69 A'   29 A"   70 A'                 
  0.585   0.619   0.655   0.667   0.681   0.688   0.750   0.822
 71 A'   72 A'   73 A'   74 A'   30 A"   75 A'   31 A"   32 A"                 
  0.846   0.887   1.022   1.114   1.283   1.327   1.356   1.488
 76 A'   77 A'   78 A'   79 A'   33 A"   80 A'   81 A'   34 A"                 
  1.546   1.602   1.637   1.651   1.684   1.985   2.011   2.079
 35 A"   82 A'   83 A'   84 A'   85 A'   36 A"   86 A'   87 A'                 
  3.947   3.956   3.959   3.980   3.985   3.994   3.999   4.024
 37 A"   88 A'   38 A"   89 A'   39 A"   90 A'   40 A"   91 A'                 
  4.103   4.184   4.291   5.973   6.005   6.011   6.543   6.628
 92 A'   93 A'   94 A'   41 A"   95 A'   96 A'   97 A'   98 A'                 
  6.823   7.542   7.560   7.615  13.764  13.790  13.806  13.845
 99 A'   42 A"  100 A'  101 A'   43 A"   44 A"  102 A'  103 A'                 
 13.874  13.922  27.751  28.320  28.346  28.350  28.523  28.526
104 A'  105 A'  106 A'   45 A"  107 A'  108 A'   46 A"  109 A'                 
 28.527  28.539  28.608  47.864 127.866 127.887 127.895 151.564
 47 A"  110 A'  111 A'  112 A'   48 A"  113 A'  114 A'  115 A'                 
162.721 162.962 289.740 289.757 289.8241020.6461901.723
116 A'  117 A'   49 A"  118 A'  119 A'  120 A'  121 A'                         

 Beta MOs, Restricted
 -- Occupied --                  
******* -482.85 -176.32 -165.72 -165.72 -165.72  -77.12  -77.12
  1 A'    2 A'    3 A'    4 A'    1 A"    5 A'    6 A'    7 A'                 
-62.502 -56.322 -56.319 -56.319 -35.816 -31.309 -31.304 -31.304
  8 A'    9 A'    2 A"   10 A'   11 A'   12 A'    3 A"   13 A'                 
-22.959 -22.958 -22.958 -22.955 -22.955  -8.710  -6.617  -6.611
 14 A'    4 A"   15 A'   16 A'    5 A"   17 A'   18 A'   19 A'                 
 -6.541  -6.530  -6.529  -6.365  -4.779  -4.777  -4.776  -4.774
 20 A'    6 A"   21 A'   22 A'   23 A'   24 A'    7 A"   25 A'                 
 -4.773  -4.770  -4.768  -4.764  -4.763  -2.652  -2.649  -2.648
 26 A'    8 A"   27 A'    9 A"   28 A'   29 A'   10 A"   30 A'                 
 -2.640  -2.640  -2.043  -2.038  -2.038  -2.027  -2.027  -0.811
 11 A"   31 A'   32 A'   12 A"   33 A'   13 A"   34 A'   35 A'                 
 -0.726  -0.647  -0.527  -0.396  -0.384  -0.352  -0.321  -0.314
 36 A'   37 A'   38 A'   39 A'   40 A'   14 A"   41 A'   15 A"                 
 -0.300  -0.278  -0.263
 42 A'   43 A'   16 A"                                                         
 -- Virtual --                   
 -0.138  -0.106  -0.066  -0.013   0.007   0.027   0.035   0.042
 17 A"   44 A'   45 A'   46 A'   47 A'   48 A'   18 A"   49 A'                 
  0.048   0.062   0.064   0.066   0.074   0.098   0.109   0.112
 50 A'   51 A'   19 A"   52 A'   20 A"   53 A'   54 A'   55 A'                 
  0.159   0.202   0.208   0.246   0.264   0.276   0.280   0.289
 56 A'   57 A'   21 A"   58 A'   59 A'   22 A"   60 A'   61 A'                 
  0.297   0.357   0.359   0.378   0.388   0.406   0.410   0.420
 23 A"   62 A'   24 A"   63 A'   25 A"   64 A'   65 A'   26 A"                 
  0.457   0.467   0.479   0.499   0.503   0.526   0.558   0.559
 66 A'   27 A"   67 A'   68 A'   28 A"   69 A'   29 A"   70 A'                 
  0.585   0.619   0.655   0.667   0.681   0.688   0.750   0.822
 71 A'   72 A'   73 A'   74 A'   30 A"   75 A'   31 A"   32 A"                 
  0.846   0.887   1.022   1.114   1.283   1.327   1.356   1.488
 76 A'   77 A'   78 A'   79 A'   33 A"   80 A'   81 A'   34 A"                 
  1.546   1.602   1.637   1.651   1.684   1.985   2.011   2.079
 35 A"   82 A'   83 A'   84 A'   85 A'   36 A"   86 A'   87 A'                 
  3.947   3.956   3.959   3.980   3.985   3.994   3.999   4.024
 37 A"   88 A'   38 A"   89 A'   39 A"   90 A'   40 A"   91 A'                 
  4.103   4.184   4.291   5.973   6.005   6.011   6.543   6.628
 92 A'   93 A'   94 A'   41 A"   95 A'   96 A'   97 A'   98 A'                 
  6.823   7.542   7.560   7.615  13.764  13.790  13.806  13.845
 99 A'   42 A"  100 A'  101 A'   43 A"   44 A"  102 A'  103 A'                 
 13.874  13.922  27.751  28.320  28.346  28.350  28.523  28.526
104 A'  105 A'  106 A'   45 A"  107 A'  108 A'   46 A"  109 A'                 
 28.527  28.539  28.608  47.864 127.866 127.887 127.895 151.564
 47 A"  110 A'  111 A'  112 A'   48 A"  113 A'  114 A'  115 A'                 
162.721 162.962 289.740 289.757 289.8241020.6461901.723
116 A'  117 A'   49 A"  118 A'  119 A'  120 A'  121 A'                         
 --------------------------------------------------------------

          Ground-State Mulliken Net Atomic Charges

     Atom                 Charge (a.u.)
  ----------------------------------------
      1 P                     0.109681
      2 P                     0.200786
      3 Br                   -0.195122
      4 I                    -0.115345
  ----------------------------------------
  Sum of atomic charges =    -0.000000

 -----------------------------------------------------------------
                    Cartesian Multipole Moments
 -----------------------------------------------------------------
    Charge (ESU x 10^10)
                -0.0000
    Dipole Moment (Debye)
         X       0.4632      Y       0.1026      Z       0.0000
       Tot       0.4744
    Quadrupole Moments (Debye-Ang)
        XX     -74.9360     XY       0.6977     YY     -74.1506
        XZ       0.0000     YZ      -0.0000     ZZ     -73.7746
    Octopole Moments (Debye-Ang^2)
       XXX      36.2542    XXY       0.8156    XYY       8.2274
       YYY      -2.7714    XXZ       0.0000    XYZ      -0.0000
       YYZ       0.0000    XZZ       7.3319    YZZ      -0.9364
       ZZZ       0.0000
    Hexadecapole Moments (Debye-Ang^3)
      XXXX   -2131.0363   XXXY      23.8655   XXYY    -404.2213
      XYYY     -11.8203   YYYY    -234.6792   XXXZ      -0.0000
      XXYZ      -0.0000   XYYZ      -0.0000   YYYZ       0.0000
      XXZZ    -393.3511   XYZZ      -4.6141   YYZZ     -55.9089
      XZZZ      -0.0000   YZZZ       0.0000   ZZZZ    -107.3191
 -----------------------------------------------------------------
 Calculating analytic gradient of the SCF energy
 Gradient of SCF Energy
            1           2           3           4
    1  -0.0006685   0.0007722  -0.0003375   0.0002338
    2   0.0009487  -0.0008240  -0.0000845  -0.0000403
    3  -0.0000000  -0.0000000  -0.0000000   0.0000000
 Max gradient component =       9.487E-04
 RMS gradient           =       4.830E-04
 Gradient time:  CPU 7.28 s  wall 7.28 s
 Geometry Optimization Parameters
   NAtoms,    NIC,     NZ,  NCons,   NDum,   NFix, NCnnct, MaxDiis
        4      14       4       0       0       0       0       0

 Cartesian Hessian Update
 Hessian Updated using BFGS Update


** GEOMETRY OPTIMIZATION IN DELOCALIZED INTERNAL COORDINATES **
   Searching for a Minimum

   Optimization Cycle:   5

                       Coordinates (Angstroms)
     ATOM                X               Y               Z
      1  P         0.0088816676   -0.9013781276    0.0000000000
      2  P        -1.0928168214    0.8244840329    0.0000000000
      3  Br       -3.1765431269   -0.1108612057    0.0000000000
      4  I         2.2813006222    0.1406091497    0.0000000000
   Point Group: cs    Number of degrees of freedom:     5


   Energy is -10176.452117382

 Hessian Updated using BFGS Update

  5 Hessian modes will be used to form the next step
  Hessian Eigenvalues:
     0.077855    0.114816    0.243722    0.259637    0.338270

 Minimum Search - Taking Simple RFO Step
 Searching for Lamda that Minimizes Along All modes
 Value Taken    Lamda =  -0.00000530
 Step Taken.  Stepsize is  0.004690

                             Maximum     Tolerance    Cnvgd?
         Gradient           0.000967      0.000300      NO
         Displacement       0.004180      0.001200      NO
         Energy change     -0.000171      0.000001      NO


 New Cartesian Coordinates Obtained by Inverse Iteration

 Displacement from previous Coordinates is:  0.006178
 ----------------------------------------------------------------
             Standard Nuclear Orientation (Angstroms)
    I     Atom           X                Y                Z
 ----------------------------------------------------------------
    1      P       0.0093204069    -0.9032142961     0.0000000000
    2      P      -1.0925425417     0.8244775185     0.0000000000
    3      Br     -3.1753041586    -0.1099861936     0.0000000000
    4      I       2.2793486348     0.1415768206     0.0000000000
 ----------------------------------------------------------------
 Molecular Point Group                 Cs    NOp =  2
 Largest Abelian Subgroup              Cs    NOp =  2
 Nuclear Repulsion Energy =   734.8600987128 hartrees
 There are       59 alpha and       59 beta electrons
 Applying Cartesian multipole field
    Component          Value
    ---------          -----
     (2,0,0)        1.00000E-11
     (0,2,0)        2.00000E-11
     (0,0,2)       -3.00000E-11
 Nucleus-field energy     =     0.0000000248 hartrees
 Requested basis set is 6-311++G(d,p)
 There are 69 shells and 170 basis functions
 A cutoff of  1.0D-11 yielded   1749 shell pairs
 There are     11317 function pairs (     12671 Cartesian)
 Smallest overlap matrix eigenvalue = 8.19E-04
 Guess MOs from SCF MO coefficient file

 -----------------------------------------------------------------------
  General SCF calculation program by
  Eric Jon Sundstrom, Paul Horn, Yuezhi Mao, Dmitri Zuev, Alec White,
  David Stuck, Shaama M.S., Shane Yost, Joonho Lee, David Small,
  Daniel Levine, Susi Lehtola, Hugh Burton, Evgeny Epifanovsky
 -----------------------------------------------------------------------
 Exchange:     0.2000 Hartree-Fock + 0.0800 Slater + 0.7200 B88
 Correlation:  0.1900 VWN1RPA + 0.8100 LYP
 Using SG-1 standard quadrature grid
 A restricted SCF calculation will be
 performed using DIIS
 SCF converges when DIIS error is below 1.0e-08
 ---------------------------------------
  Cycle       Energy         DIIS error
 ---------------------------------------
    1  -10176.4521194283      1.36e-05  
    2  -10176.4521207425      4.28e-06  
    3  -10176.4521206741      5.78e-06  
    4  -10176.4521208220      1.96e-06  
    5  -10176.4521208382      8.15e-07  
    6  -10176.4521208412      1.37e-07  
    7  -10176.4521208414      2.25e-08  
    8  -10176.4521208414      6.01e-09  Convergence criterion met
 ---------------------------------------
 SCF time:   CPU 17.09s  wall 17.00s 
 SCF   energy in the final basis set =   -10176.4521208414
 Total energy in the final basis set =   -10176.4521208414

 --------------------------------------------------------------
             Orbital Energies (a.u.) and Symmetries
 --------------------------------------------------------------

 Alpha MOs, Restricted
 -- Occupied --                  
******* -482.85 -176.32 -165.72 -165.72 -165.72  -77.12  -77.12
  1 A'    2 A'    3 A'    4 A'    1 A"    5 A'    6 A'    7 A'                 
-62.502 -56.322 -56.319 -56.319 -35.816 -31.309 -31.304 -31.304
  8 A'    9 A'    2 A"   10 A'   11 A'   12 A'    3 A"   13 A'                 
-22.959 -22.958 -22.958 -22.955 -22.955  -8.710  -6.617  -6.611
 14 A'    4 A"   15 A'   16 A'    5 A"   17 A'   18 A'   19 A'                 
 -6.541  -6.530  -6.529  -6.365  -4.779  -4.777  -4.776  -4.774
 20 A'    6 A"   21 A'   22 A'   23 A'   24 A'    7 A"   25 A'                 
 -4.773  -4.770  -4.768  -4.764  -4.763  -2.652  -2.649  -2.648
 26 A'    8 A"   27 A'    9 A"   28 A'   29 A'   10 A"   30 A'                 
 -2.640  -2.640  -2.043  -2.038  -2.038  -2.027  -2.027  -0.811
 11 A"   31 A'   32 A'   12 A"   33 A'   13 A"   34 A'   35 A'                 
 -0.726  -0.647  -0.527  -0.396  -0.384  -0.352  -0.321  -0.314
 36 A'   37 A'   38 A'   39 A'   40 A'   14 A"   41 A'   15 A"                 
 -0.300  -0.278  -0.263
 42 A'   43 A'   16 A"                                                         
 -- Virtual --                   
 -0.138  -0.106  -0.065  -0.013   0.007   0.027   0.035   0.042
 17 A"   44 A'   45 A'   46 A'   47 A'   48 A'   18 A"   49 A'                 
  0.048   0.062   0.064   0.066   0.074   0.098   0.109   0.112
 50 A'   51 A'   19 A"   52 A'   20 A"   53 A'   54 A'   55 A'                 
  0.160   0.203   0.208   0.246   0.264   0.276   0.281   0.289
 56 A'   57 A'   21 A"   58 A'   59 A'   22 A"   60 A'   61 A'                 
  0.297   0.357   0.359   0.378   0.388   0.406   0.410   0.420
 23 A"   62 A'   24 A"   63 A'   25 A"   64 A'   65 A'   26 A"                 
  0.457   0.467   0.479   0.499   0.503   0.526   0.558   0.559
 66 A'   27 A"   67 A'   68 A'   28 A"   69 A'   29 A"   70 A'                 
  0.585   0.619   0.655   0.668   0.681   0.688   0.750   0.822
 71 A'   72 A'   73 A'   74 A'   30 A"   75 A'   31 A"   32 A"                 
  0.846   0.887   1.022   1.113   1.283   1.327   1.356   1.488
 76 A'   77 A'   78 A'   79 A'   33 A"   80 A'   81 A'   34 A"                 
  1.546   1.602   1.637   1.651   1.684   1.985   2.011   2.079
 35 A"   82 A'   83 A'   84 A'   85 A'   36 A"   86 A'   87 A'                 
  3.947   3.956   3.959   3.980   3.985   3.994   3.999   4.025
 37 A"   88 A'   38 A"   89 A'   39 A"   90 A'   40 A"   91 A'                 
  4.104   4.184   4.291   5.973   6.006   6.011   6.543   6.628
 92 A'   93 A'   94 A'   41 A"   95 A'   96 A'   97 A'   98 A'                 
  6.822   7.542   7.560   7.615  13.764  13.790  13.805  13.845
 99 A'   42 A"  100 A'  101 A'   43 A"   44 A"  102 A'  103 A'                 
 13.875  13.922  27.751  28.320  28.346  28.350  28.523  28.526
104 A'  105 A'  106 A'   45 A"  107 A'  108 A'   46 A"  109 A'                 
 28.527  28.539  28.608  47.864 127.866 127.887 127.895 151.564
 47 A"  110 A'  111 A'  112 A'   48 A"  113 A'  114 A'  115 A'                 
162.721 162.961 289.740 289.757 289.8241020.6461901.723
116 A'  117 A'   49 A"  118 A'  119 A'  120 A'  121 A'                         

 Beta MOs, Restricted
 -- Occupied --                  
******* -482.85 -176.32 -165.72 -165.72 -165.72  -77.12  -77.12
  1 A'    2 A'    3 A'    4 A'    1 A"    5 A'    6 A'    7 A'                 
-62.502 -56.322 -56.319 -56.319 -35.816 -31.309 -31.304 -31.304
  8 A'    9 A'    2 A"   10 A'   11 A'   12 A'    3 A"   13 A'                 
-22.959 -22.958 -22.958 -22.955 -22.955  -8.710  -6.617  -6.611
 14 A'    4 A"   15 A'   16 A'    5 A"   17 A'   18 A'   19 A'                 
 -6.541  -6.530  -6.529  -6.365  -4.779  -4.777  -4.776  -4.774
 20 A'    6 A"   21 A'   22 A'   23 A'   24 A'    7 A"   25 A'                 
 -4.773  -4.770  -4.768  -4.764  -4.763  -2.652  -2.649  -2.648
 26 A'    8 A"   27 A'    9 A"   28 A'   29 A'   10 A"   30 A'                 
 -2.640  -2.640  -2.043  -2.038  -2.038  -2.027  -2.027  -0.811
 11 A"   31 A'   32 A'   12 A"   33 A'   13 A"   34 A'   35 A'                 
 -0.726  -0.647  -0.527  -0.396  -0.384  -0.352  -0.321  -0.314
 36 A'   37 A'   38 A'   39 A'   40 A'   14 A"   41 A'   15 A"                 
 -0.300  -0.278  -0.263
 42 A'   43 A'   16 A"                                                         
 -- Virtual --                   
 -0.138  -0.106  -0.065  -0.013   0.007   0.027   0.035   0.042
 17 A"   44 A'   45 A'   46 A'   47 A'   48 A'   18 A"   49 A'                 
  0.048   0.062   0.064   0.066   0.074   0.098   0.109   0.112
 50 A'   51 A'   19 A"   52 A'   20 A"   53 A'   54 A'   55 A'                 
  0.160   0.203   0.208   0.246   0.264   0.276   0.281   0.289
 56 A'   57 A'   21 A"   58 A'   59 A'   22 A"   60 A'   61 A'                 
  0.297   0.357   0.359   0.378   0.388   0.406   0.410   0.420
 23 A"   62 A'   24 A"   63 A'   25 A"   64 A'   65 A'   26 A"                 
  0.457   0.467   0.479   0.499   0.503   0.526   0.558   0.559
 66 A'   27 A"   67 A'   68 A'   28 A"   69 A'   29 A"   70 A'                 
  0.585   0.619   0.655   0.668   0.681   0.688   0.750   0.822
 71 A'   72 A'   73 A'   74 A'   30 A"   75 A'   31 A"   32 A"                 
  0.846   0.887   1.022   1.113   1.283   1.327   1.356   1.488
 76 A'   77 A'   78 A'   79 A'   33 A"   80 A'   81 A'   34 A"                 
  1.546   1.602   1.637   1.651   1.684   1.985   2.011   2.079
 35 A"   82 A'   83 A'   84 A'   85 A'   36 A"   86 A'   87 A'                 
  3.947   3.956   3.959   3.980   3.985   3.994   3.999   4.025
 37 A"   88 A'   38 A"   89 A'   39 A"   90 A'   40 A"   91 A'                 
  4.104   4.184   4.291   5.973   6.006   6.011   6.543   6.628
 92 A'   93 A'   94 A'   41 A"   95 A'   96 A'   97 A'   98 A'                 
  6.822   7.542   7.560   7.615  13.764  13.790  13.805  13.845
 99 A'   42 A"  100 A'  101 A'   43 A"   44 A"  102 A'  103 A'                 
 13.875  13.922  27.751  28.320  28.346  28.350  28.523  28.526
104 A'  105 A'  106 A'   45 A"  107 A'  108 A'   46 A"  109 A'                 
 28.527  28.539  28.608  47.864 127.866 127.887 127.895 151.564
 47 A"  110 A'  111 A'  112 A'   48 A"  113 A'  114 A'  115 A'                 
162.721 162.961 289.740 289.757 289.8241020.6461901.723
116 A'  117 A'   49 A"  118 A'  119 A'  120 A'  121 A'                         
 --------------------------------------------------------------

          Ground-State Mulliken Net Atomic Charges

     Atom                 Charge (a.u.)
  ----------------------------------------
      1 P                     0.109653
      2 P                     0.200844
      3 Br                   -0.195118
      4 I                    -0.115379
  ----------------------------------------
  Sum of atomic charges =    -0.000000

 -----------------------------------------------------------------
                    Cartesian Multipole Moments
 -----------------------------------------------------------------
    Charge (ESU x 10^10)
                -0.0000
    Dipole Moment (Debye)
         X       0.4601      Y       0.1008      Z      -0.0000
       Tot       0.4710
    Quadrupole Moments (Debye-Ang)
        XX     -74.9330     XY       0.7004     YY     -74.1413
        XZ       0.0000     YZ       0.0000     ZZ     -73.7760
    Octopole Moments (Debye-Ang^2)
       XXX      36.2550    XXY       0.8090    XYY       8.2570
       YYY      -2.8328    XXZ      -0.0000    XYZ       0.0000
       YYZ      -0.0000    XZZ       7.3519    YZZ      -0.9564
       ZZZ       0.0000
    Hexadecapole Moments (Debye-Ang^3)
      XXXX   -2128.8567   XXXY      23.8977   XXYY    -403.7931
      XYYY     -11.8133   YYYY    -234.9362   XXXZ       0.0000
      XXYZ      -0.0000   XYYZ      -0.0000   YYYZ       0.0000
      XXZZ    -392.9149   XYZZ      -4.6109   YYZZ     -55.9558
      XZZZ      -0.0000   YZZZ       0.0000   ZZZZ    -107.3267
 -----------------------------------------------------------------
 Calculating analytic gradient of the SCF energy
 Gradient of SCF Energy
            1           2           3           4
    1  -0.0002672   0.0003301  -0.0000685   0.0000057
    2   0.0003648  -0.0002950  -0.0000189  -0.0000509
    3  -0.0000000   0.0000000  -0.0000000   0.0000000
 Max gradient component =       3.648E-04
 RMS gradient           =       1.844E-04
 Gradient time:  CPU 7.25 s  wall 7.25 s
 Geometry Optimization Parameters
   NAtoms,    NIC,     NZ,  NCons,   NDum,   NFix, NCnnct, MaxDiis
        4      14       4       0       0       0       0       0

 Cartesian Hessian Update
 Hessian Updated using BFGS Update


** GEOMETRY OPTIMIZATION IN DELOCALIZED INTERNAL COORDINATES **
   Searching for a Minimum

   Optimization Cycle:   6

                       Coordinates (Angstroms)
     ATOM                X               Y               Z
      1  P         0.0093204069   -0.9032142961    0.0000000000
      2  P        -1.0925425417    0.8244775185    0.0000000000
      3  Br       -3.1753041586   -0.1099861936    0.0000000000
      4  I         2.2793486348    0.1415768206    0.0000000000
   Point Group: cs    Number of degrees of freedom:     5


   Energy is -10176.452120841

 Hessian Updated using BFGS Update

  5 Hessian modes will be used to form the next step
  Hessian Eigenvalues:
     0.079352    0.106895    0.198893    0.269135    0.292770

 Minimum Search - Taking Simple RFO Step
 Searching for Lamda that Minimizes Along All modes
 Value Taken    Lamda =  -0.00000113
 Step Taken.  Stepsize is  0.002564

                             Maximum     Tolerance    Cnvgd?
         Gradient           0.000349      0.000300      NO
         Displacement       0.002096      0.001200      NO
         Energy change     -0.000003      0.000001      NO


 New Cartesian Coordinates Obtained by Inverse Iteration

 Displacement from previous Coordinates is:  0.003109
 ----------------------------------------------------------------
             Standard Nuclear Orientation (Angstroms)
    I     Atom           X                Y                Z
 ----------------------------------------------------------------
    1      P       0.0099723944    -0.9042313318     0.0000000000
    2      P      -1.0929144876     0.8241364443     0.0000000000
    3      Br     -3.1754900312    -0.1091892228     0.0000000000
    4      I       2.2792544659     0.1421379596     0.0000000000
 ----------------------------------------------------------------
 Molecular Point Group                 Cs    NOp =  2
 Largest Abelian Subgroup              Cs    NOp =  2
 Nuclear Repulsion Energy =   734.8251476896 hartrees
 There are       59 alpha and       59 beta electrons
 Applying Cartesian multipole field
    Component          Value
    ---------          -----
     (2,0,0)        1.00000E-11
     (0,2,0)        2.00000E-11
     (0,0,2)       -3.00000E-11
 Nucleus-field energy     =     0.0000000248 hartrees
 Requested basis set is 6-311++G(d,p)
 There are 69 shells and 170 basis functions
 A cutoff of  1.0D-11 yielded   1749 shell pairs
 There are     11317 function pairs (     12671 Cartesian)
 Smallest overlap matrix eigenvalue = 8.20E-04
 Guess MOs from SCF MO coefficient file

 -----------------------------------------------------------------------
  General SCF calculation program by
  Eric Jon Sundstrom, Paul Horn, Yuezhi Mao, Dmitri Zuev, Alec White,
  David Stuck, Shaama M.S., Shane Yost, Joonho Lee, David Small,
  Daniel Levine, Susi Lehtola, Hugh Burton, Evgeny Epifanovsky
 -----------------------------------------------------------------------
 Exchange:     0.2000 Hartree-Fock + 0.0800 Slater + 0.7200 B88
 Correlation:  0.1900 VWN1RPA + 0.8100 LYP
 Using SG-1 standard quadrature grid
 A restricted SCF calculation will be
 performed using DIIS
 SCF converges when DIIS error is below 1.0e-08
 ---------------------------------------
  Cycle       Energy         DIIS error
 ---------------------------------------
    1  -10176.4521209257      8.14e-06  
    2  -10176.4521213763      3.16e-06  
    3  -10176.4521213608      3.70e-06  
    4  -10176.4521214219      1.04e-06  
    5  -10176.4521214256      5.42e-07  
    6  -10176.4521214270      8.61e-08  
    7  -10176.4521214271      1.64e-08  
    8  -10176.4521214270      3.93e-09  Convergence criterion met
 ---------------------------------------
 SCF time:   CPU 17.08s  wall 17.00s 
 SCF   energy in the final basis set =   -10176.4521214270
 Total energy in the final basis set =   -10176.4521214270

 --------------------------------------------------------------
             Orbital Energies (a.u.) and Symmetries
 --------------------------------------------------------------

 Alpha MOs, Restricted
 -- Occupied --                  
******* -482.85 -176.32 -165.72 -165.72 -165.72  -77.12  -77.12
  1 A'    2 A'    3 A'    4 A'    1 A"    5 A'    6 A'    7 A'                 
-62.502 -56.322 -56.319 -56.319 -35.816 -31.309 -31.304 -31.304
  8 A'    9 A'    2 A"   10 A'   11 A'   12 A'    3 A"   13 A'                 
-22.959 -22.958 -22.958 -22.955 -22.955  -8.711  -6.617  -6.611
 14 A'    4 A"   15 A'   16 A'    5 A"   17 A'   18 A'   19 A'                 
 -6.541  -6.530  -6.529  -6.365  -4.779  -4.777  -4.776  -4.774
 20 A'    6 A"   21 A'   22 A'   23 A'   24 A'    7 A"   25 A'                 
 -4.773  -4.770  -4.768  -4.764  -4.763  -2.652  -2.649  -2.648
 26 A'    8 A"   27 A'    9 A"   28 A'   29 A'   10 A"   30 A'                 
 -2.640  -2.640  -2.043  -2.038  -2.038  -2.027  -2.027  -0.811
 11 A"   31 A'   32 A'   12 A"   33 A'   13 A"   34 A'   35 A'                 
 -0.726  -0.647  -0.527  -0.396  -0.384  -0.352  -0.321  -0.314
 36 A'   37 A'   38 A'   39 A'   40 A'   14 A"   41 A'   15 A"                 
 -0.300  -0.278  -0.263
 42 A'   43 A'   16 A"                                                         
 -- Virtual --                   
 -0.138  -0.106  -0.065  -0.013   0.007   0.027   0.035   0.042
 17 A"   44 A'   45 A'   46 A'   47 A'   48 A'   18 A"   49 A'                 
  0.048   0.062   0.064   0.066   0.074   0.098   0.109   0.112
 50 A'   51 A'   19 A"   52 A'   20 A"   53 A'   54 A'   55 A'                 
  0.160   0.203   0.208   0.246   0.264   0.276   0.281   0.289
 56 A'   57 A'   21 A"   58 A'   59 A'   22 A"   60 A'   61 A'                 
  0.297   0.357   0.359   0.378   0.389   0.406   0.410   0.420
 23 A"   62 A'   24 A"   63 A'   25 A"   64 A'   65 A'   26 A"                 
  0.457   0.467   0.479   0.499   0.503   0.527   0.558   0.559
 66 A'   27 A"   67 A'   68 A'   28 A"   69 A'   29 A"   70 A'                 
  0.585   0.619   0.655   0.667   0.681   0.688   0.750   0.821
 71 A'   72 A'   73 A'   74 A'   30 A"   75 A'   31 A"   32 A"                 
  0.845   0.887   1.022   1.113   1.283   1.327   1.356   1.488
 76 A'   77 A'   78 A'   79 A'   33 A"   80 A'   81 A'   34 A"                 
  1.546   1.602   1.637   1.651   1.684   1.985   2.011   2.080
 35 A"   82 A'   83 A'   84 A'   85 A'   36 A"   86 A'   87 A'                 
  3.947   3.956   3.959   3.980   3.985   3.994   3.999   4.025
 37 A"   88 A'   38 A"   89 A'   39 A"   90 A'   40 A"   91 A'                 
  4.104   4.184   4.291   5.973   6.006   6.011   6.543   6.628
 92 A'   93 A'   94 A'   41 A"   95 A'   96 A'   97 A'   98 A'                 
  6.822   7.542   7.560   7.615  13.764  13.790  13.805  13.845
 99 A'   42 A"  100 A'  101 A'   43 A"   44 A"  102 A'  103 A'                 
 13.875  13.922  27.751  28.320  28.346  28.350  28.523  28.526
104 A'  105 A'  106 A'   45 A"  107 A'  108 A'   46 A"  109 A'                 
 28.527  28.539  28.608  47.864 127.866 127.888 127.895 151.564
 47 A"  110 A'  111 A'  112 A'   48 A"  113 A'  114 A'  115 A'                 
162.722 162.961 289.740 289.757 289.8241020.6461901.723
116 A'  117 A'   49 A"  118 A'  119 A'  120 A'  121 A'                         

 Beta MOs, Restricted
 -- Occupied --                  
******* -482.85 -176.32 -165.72 -165.72 -165.72  -77.12  -77.12
  1 A'    2 A'    3 A'    4 A'    1 A"    5 A'    6 A'    7 A'                 
-62.502 -56.322 -56.319 -56.319 -35.816 -31.309 -31.304 -31.304
  8 A'    9 A'    2 A"   10 A'   11 A'   12 A'    3 A"   13 A'                 
-22.959 -22.958 -22.958 -22.955 -22.955  -8.711  -6.617  -6.611
 14 A'    4 A"   15 A'   16 A'    5 A"   17 A'   18 A'   19 A'                 
 -6.541  -6.530  -6.529  -6.365  -4.779  -4.777  -4.776  -4.774
 20 A'    6 A"   21 A'   22 A'   23 A'   24 A'    7 A"   25 A'                 
 -4.773  -4.770  -4.768  -4.764  -4.763  -2.652  -2.649  -2.648
 26 A'    8 A"   27 A'    9 A"   28 A'   29 A'   10 A"   30 A'                 
 -2.640  -2.640  -2.043  -2.038  -2.038  -2.027  -2.027  -0.811
 11 A"   31 A'   32 A'   12 A"   33 A'   13 A"   34 A'   35 A'                 
 -0.726  -0.647  -0.527  -0.396  -0.384  -0.352  -0.321  -0.314
 36 A'   37 A'   38 A'   39 A'   40 A'   14 A"   41 A'   15 A"                 
 -0.300  -0.278  -0.263
 42 A'   43 A'   16 A"                                                         
 -- Virtual --                   
 -0.138  -0.106  -0.065  -0.013   0.007   0.027   0.035   0.042
 17 A"   44 A'   45 A'   46 A'   47 A'   48 A'   18 A"   49 A'                 
  0.048   0.062   0.064   0.066   0.074   0.098   0.109   0.112
 50 A'   51 A'   19 A"   52 A'   20 A"   53 A'   54 A'   55 A'                 
  0.160   0.203   0.208   0.246   0.264   0.276   0.281   0.289
 56 A'   57 A'   21 A"   58 A'   59 A'   22 A"   60 A'   61 A'                 
  0.297   0.357   0.359   0.378   0.389   0.406   0.410   0.420
 23 A"   62 A'   24 A"   63 A'   25 A"   64 A'   65 A'   26 A"                 
  0.457   0.467   0.479   0.499   0.503   0.527   0.558   0.559
 66 A'   27 A"   67 A'   68 A'   28 A"   69 A'   29 A"   70 A'                 
  0.585   0.619   0.655   0.667   0.681   0.688   0.750   0.821
 71 A'   72 A'   73 A'   74 A'   30 A"   75 A'   31 A"   32 A"                 
  0.845   0.887   1.022   1.113   1.283   1.327   1.356   1.488
 76 A'   77 A'   78 A'   79 A'   33 A"   80 A'   81 A'   34 A"                 
  1.546   1.602   1.637   1.651   1.684   1.985   2.011   2.080
 35 A"   82 A'   83 A'   84 A'   85 A'   36 A"   86 A'   87 A'                 
  3.947   3.956   3.959   3.980   3.985   3.994   3.999   4.025
 37 A"   88 A'   38 A"   89 A'   39 A"   90 A'   40 A"   91 A'                 
  4.104   4.184   4.291   5.973   6.006   6.011   6.543   6.628
 92 A'   93 A'   94 A'   41 A"   95 A'   96 A'   97 A'   98 A'                 
  6.822   7.542   7.560   7.615  13.764  13.790  13.805  13.845
 99 A'   42 A"  100 A'  101 A'   43 A"   44 A"  102 A'  103 A'                 
 13.875  13.922  27.751  28.320  28.346  28.350  28.523  28.526
104 A'  105 A'  106 A'   45 A"  107 A'  108 A'   46 A"  109 A'                 
 28.527  28.539  28.608  47.864 127.866 127.888 127.895 151.564
 47 A"  110 A'  111 A'  112 A'   48 A"  113 A'  114 A'  115 A'                 
162.722 162.961 289.740 289.757 289.8241020.6461901.723
116 A'  117 A'   49 A"  118 A'  119 A'  120 A'  121 A'                         
 --------------------------------------------------------------

          Ground-State Mulliken Net Atomic Charges

     Atom                 Charge (a.u.)
  ----------------------------------------
      1 P                     0.109523
      2 P                     0.200729
      3 Br                   -0.194923
      4 I                    -0.115330
  ----------------------------------------
  Sum of atomic charges =    -0.000000

 -----------------------------------------------------------------
                    Cartesian Multipole Moments
 -----------------------------------------------------------------
    Charge (ESU x 10^10)
                -0.0000
    Dipole Moment (Debye)
         X       0.4567      Y       0.0994      Z       0.0000
       Tot       0.4674
    Quadrupole Moments (Debye-Ang)
        XX     -74.9243     XY       0.7030     YY     -74.1410
        XZ       0.0000     YZ       0.0000     ZZ     -73.7788
    Octopole Moments (Debye-Ang^2)
       XXX      36.2087    XXY       0.8051    XYY       8.2633
       YYY      -2.8732    XXZ      -0.0000    XYZ      -0.0000
       YYZ       0.0000    XZZ       7.3500    YZZ      -0.9694
       ZZZ       0.0000
    Hexadecapole Moments (Debye-Ang^3)
      XXXX   -2128.8766   XXXY      23.9650   XXYY    -403.8141
      XYYY     -11.7544   YYYY    -235.0490   XXXZ      -0.0000
      XXYZ       0.0000   XYYZ       0.0000   YYYZ       0.0000
      XXZZ    -392.9190   XYZZ      -4.5919   YYZZ     -55.9783
      XZZZ      -0.0000   YZZZ       0.0000   ZZZZ    -107.3389
 -----------------------------------------------------------------
 Calculating analytic gradient of the SCF energy
 Gradient of SCF Energy
            1           2           3           4
    1  -0.0000641   0.0000211   0.0000202   0.0000227
    2  -0.0000137  -0.0000031   0.0000410  -0.0000242
    3  -0.0000000  -0.0000000   0.0000000  -0.0000000
 Max gradient component =       6.409E-05
 RMS gradient           =       2.573E-05
 Gradient time:  CPU 7.26 s  wall 7.27 s
 Geometry Optimization Parameters
   NAtoms,    NIC,     NZ,  NCons,   NDum,   NFix, NCnnct, MaxDiis
        4      14       4       0       0       0       0       0

 Cartesian Hessian Update
 Hessian Updated using BFGS Update


** GEOMETRY OPTIMIZATION IN DELOCALIZED INTERNAL COORDINATES **
   Searching for a Minimum

   Optimization Cycle:   7

                       Coordinates (Angstroms)
     ATOM                X               Y               Z
      1  P         0.0099723944   -0.9042313318    0.0000000000
      2  P        -1.0929144876    0.8241364443    0.0000000000
      3  Br       -3.1754900312   -0.1091892228    0.0000000000
      4  I         2.2792544659    0.1421379596    0.0000000000
   Point Group: cs    Number of degrees of freedom:     5


   Energy is -10176.452121427

 Hessian Updated using BFGS Update

  5 Hessian modes will be used to form the next step
  Hessian Eigenvalues:
     0.079198    0.108300    0.196501    0.266232    0.285619

 Minimum Search - Taking Simple RFO Step
 Searching for Lamda that Minimizes Along All modes
 Value Taken    Lamda =   0.00000000
 Step Taken.  Stepsize is  0.000507

                             Maximum     Tolerance    Cnvgd?
         Gradient           0.000052      0.000300     YES
         Displacement       0.000373      0.001200     YES
         Energy change     -0.000001      0.000001     YES


                       Distance Matrix (Angstroms)
             P (  1)   P (  2)   Br(  3)
   P (  2)  2.050272
   Br(  3)  3.283179  2.282152
   I (  4)  2.498906  3.440443  5.460531

 Final energy is   -10176.452121427037     


 ******************************
 **  OPTIMIZATION CONVERGED  **
 ******************************

                       Coordinates (Angstroms)
     ATOM                X               Y               Z
      1  P         0.0099723944   -0.9042313318    0.0000000000
      2  P        -1.0929144876    0.8241364443    0.0000000000
      3  Br       -3.1754900312   -0.1091892228    0.0000000000
      4  I         2.2792544659    0.1421379596    0.0000000000

Z-matrix Print:
$molecule
0 1
I 
P  1 2.498906
P  2 2.050272 1 97.787814
Br 3 2.282152 2 98.402328 1 -180.000000 0
$end


 --------------------------------------------------------------
             Orbital Energies (a.u.) and Symmetries
 --------------------------------------------------------------

 Alpha MOs, Restricted
 -- Occupied --                  
******* -482.85 -176.32 -165.72 -165.72 -165.72  -77.12  -77.12
  1 A'    2 A'    3 A'    4 A'    1 A"    5 A'    6 A'    7 A'                 
-62.502 -56.322 -56.319 -56.319 -35.816 -31.309 -31.304 -31.304
  8 A'    9 A'    2 A"   10 A'   11 A'   12 A'    3 A"   13 A'                 
-22.959 -22.958 -22.958 -22.955 -22.955  -8.711  -6.617  -6.611
 14 A'    4 A"   15 A'   16 A'    5 A"   17 A'   18 A'   19 A'                 
 -6.541  -6.530  -6.529  -6.365  -4.779  -4.777  -4.776  -4.774
 20 A'    6 A"   21 A'   22 A'   23 A'   24 A'    7 A"   25 A'                 
 -4.773  -4.770  -4.768  -4.764  -4.763  -2.652  -2.649  -2.648
 26 A'    8 A"   27 A'    9 A"   28 A'   29 A'   10 A"   30 A'                 
 -2.640  -2.640  -2.043  -2.038  -2.038  -2.027  -2.027  -0.811
 11 A"   31 A'   32 A'   12 A"   33 A'   13 A"   34 A'   35 A'                 
 -0.726  -0.647  -0.527  -0.396  -0.384  -0.352  -0.321  -0.314
 36 A'   37 A'   38 A'   39 A'   40 A'   14 A"   41 A'   15 A"                 
 -0.300  -0.278  -0.263
 42 A'   43 A'   16 A"                                                         
 -- Virtual --                   
 -0.138  -0.106  -0.065  -0.013   0.007   0.027   0.035   0.042
 17 A"   44 A'   45 A'   46 A'   47 A'   48 A'   18 A"   49 A'                 
  0.048   0.062   0.064   0.066   0.074   0.098   0.109   0.112
 50 A'   51 A'   19 A"   52 A'   20 A"   53 A'   54 A'   55 A'                 
  0.160   0.203   0.208   0.246   0.264   0.276   0.281   0.289
 56 A'   57 A'   21 A"   58 A'   59 A'   22 A"   60 A'   61 A'                 
  0.297   0.357   0.359   0.378   0.389   0.406   0.410   0.420
 23 A"   62 A'   24 A"   63 A'   25 A"   64 A'   65 A'   26 A"                 
  0.457   0.467   0.479   0.499   0.503   0.527   0.558   0.559
 66 A'   27 A"   67 A'   68 A'   28 A"   69 A'   29 A"   70 A'                 
  0.585   0.619   0.655   0.667   0.681   0.688   0.750   0.821
 71 A'   72 A'   73 A'   74 A'   30 A"   75 A'   31 A"   32 A"                 
  0.845   0.887   1.022   1.113   1.283   1.327   1.356   1.488
 76 A'   77 A'   78 A'   79 A'   33 A"   80 A'   81 A'   34 A"                 
  1.546   1.602   1.637   1.651   1.684   1.985   2.011   2.080
 35 A"   82 A'   83 A'   84 A'   85 A'   36 A"   86 A'   87 A'                 
  3.947   3.956   3.959   3.980   3.985   3.994   3.999   4.025
 37 A"   88 A'   38 A"   89 A'   39 A"   90 A'   40 A"   91 A'                 
  4.104   4.184   4.291   5.973   6.006   6.011   6.543   6.628
 92 A'   93 A'   94 A'   41 A"   95 A'   96 A'   97 A'   98 A'                 
  6.822   7.542   7.560   7.615  13.764  13.790  13.805  13.845
 99 A'   42 A"  100 A'  101 A'   43 A"   44 A"  102 A'  103 A'                 
 13.875  13.922  27.751  28.320  28.346  28.350  28.523  28.526
104 A'  105 A'  106 A'   45 A"  107 A'  108 A'   46 A"  109 A'                 
 28.527  28.539  28.608  47.864 127.866 127.888 127.895 151.564
 47 A"  110 A'  111 A'  112 A'   48 A"  113 A'  114 A'  115 A'                 
162.722 162.961 289.740 289.757 289.8241020.6461901.723
116 A'  117 A'   49 A"  118 A'  119 A'  120 A'  121 A'                         

 Beta MOs, Restricted
 -- Occupied --                  
******* -482.85 -176.32 -165.72 -165.72 -165.72  -77.12  -77.12
  1 A'    2 A'    3 A'    4 A'    1 A"    5 A'    6 A'    7 A'                 
-62.502 -56.322 -56.319 -56.319 -35.816 -31.309 -31.304 -31.304
  8 A'    9 A'    2 A"   10 A'   11 A'   12 A'    3 A"   13 A'                 
-22.959 -22.958 -22.958 -22.955 -22.955  -8.711  -6.617  -6.611
 14 A'    4 A"   15 A'   16 A'    5 A"   17 A'   18 A'   19 A'                 
 -6.541  -6.530  -6.529  -6.365  -4.779  -4.777  -4.776  -4.774
 20 A'    6 A"   21 A'   22 A'   23 A'   24 A'    7 A"   25 A'                 
 -4.773  -4.770  -4.768  -4.764  -4.763  -2.652  -2.649  -2.648
 26 A'    8 A"   27 A'    9 A"   28 A'   29 A'   10 A"   30 A'                 
 -2.640  -2.640  -2.043  -2.038  -2.038  -2.027  -2.027  -0.811
 11 A"   31 A'   32 A'   12 A"   33 A'   13 A"   34 A'   35 A'                 
 -0.726  -0.647  -0.527  -0.396  -0.384  -0.352  -0.321  -0.314
 36 A'   37 A'   38 A'   39 A'   40 A'   14 A"   41 A'   15 A"                 
 -0.300  -0.278  -0.263
 42 A'   43 A'   16 A"                                                         
 -- Virtual --                   
 -0.138  -0.106  -0.065  -0.013   0.007   0.027   0.035   0.042
 17 A"   44 A'   45 A'   46 A'   47 A'   48 A'   18 A"   49 A'                 
  0.048   0.062   0.064   0.066   0.074   0.098   0.109   0.112
 50 A'   51 A'   19 A"   52 A'   20 A"   53 A'   54 A'   55 A'                 
  0.160   0.203   0.208   0.246   0.264   0.276   0.281   0.289
 56 A'   57 A'   21 A"   58 A'   59 A'   22 A"   60 A'   61 A'                 
  0.297   0.357   0.359   0.378   0.389   0.406   0.410   0.420
 23 A"   62 A'   24 A"   63 A'   25 A"   64 A'   65 A'   26 A"                 
  0.457   0.467   0.479   0.499   0.503   0.527   0.558   0.559
 66 A'   27 A"   67 A'   68 A'   28 A"   69 A'   29 A"   70 A'                 
  0.585   0.619   0.655   0.667   0.681   0.688   0.750   0.821
 71 A'   72 A'   73 A'   74 A'   30 A"   75 A'   31 A"   32 A"                 
  0.845   0.887   1.022   1.113   1.283   1.327   1.356   1.488
 76 A'   77 A'   78 A'   79 A'   33 A"   80 A'   81 A'   34 A"                 
  1.546   1.602   1.637   1.651   1.684   1.985   2.011   2.080
 35 A"   82 A'   83 A'   84 A'   85 A'   36 A"   86 A'   87 A'                 
  3.947   3.956   3.959   3.980   3.985   3.994   3.999   4.025
 37 A"   88 A'   38 A"   89 A'   39 A"   90 A'   40 A"   91 A'                 
  4.104   4.184   4.291   5.973   6.006   6.011   6.543   6.628
 92 A'   93 A'   94 A'   41 A"   95 A'   96 A'   97 A'   98 A'                 
  6.822   7.542   7.560   7.615  13.764  13.790  13.805  13.845
 99 A'   42 A"  100 A'  101 A'   43 A"   44 A"  102 A'  103 A'                 
 13.875  13.922  27.751  28.320  28.346  28.350  28.523  28.526
104 A'  105 A'  106 A'   45 A"  107 A'  108 A'   46 A"  109 A'                 
 28.527  28.539  28.608  47.864 127.866 127.888 127.895 151.564
 47 A"  110 A'  111 A'  112 A'   48 A"  113 A'  114 A'  115 A'                 
162.722 162.961 289.740 289.757 289.8241020.6461901.723
116 A'  117 A'   49 A"  118 A'  119 A'  120 A'  121 A'                         
 --------------------------------------------------------------

          Ground-State Mulliken Net Atomic Charges

     Atom                 Charge (a.u.)
  ----------------------------------------
      1 P                     0.109523
      2 P                     0.200729
      3 Br                   -0.194923
      4 I                    -0.115330
  ----------------------------------------
  Sum of atomic charges =    -0.000000

 -----------------------------------------------------------------
                    Cartesian Multipole Moments
 -----------------------------------------------------------------
    Charge (ESU x 10^10)
                -0.0000
    Dipole Moment (Debye)
         X       0.4567      Y       0.0994      Z       0.0000
       Tot       0.4674
    Quadrupole Moments (Debye-Ang)
        XX     -74.9243     XY       0.7030     YY     -74.1410
        XZ       0.0000     YZ       0.0000     ZZ     -73.7788
    Octopole Moments (Debye-Ang^2)
       XXX      36.2087    XXY       0.8051    XYY       8.2633
       YYY      -2.8732    XXZ      -0.0000    XYZ      -0.0000
       YYZ       0.0000    XZZ       7.3500    YZZ      -0.9694
       ZZZ       0.0000
    Hexadecapole Moments (Debye-Ang^3)
      XXXX   -2128.8766   XXXY      23.9650   XXYY    -403.8141
      XYYY     -11.7544   YYYY    -235.0490   XXXZ      -0.0000
      XXYZ       0.0000   XYYZ       0.0000   YYYZ       0.0000
      XXZZ    -392.9190   XYZZ      -4.5919   YYZZ     -55.9783
      XZZZ      -0.0000   YZZZ       0.0000   ZZZZ    -107.3389
 -----------------------------------------------------------------
Archival summary:
1\1\TWL02\OPT\ProcedureUnspecified\BasisUnspecified\1r12\taweetha\TueOct3017:46:102018TueOct3017:46:102018\0\\#,OPT,ProcedureUnspecified,BasisUnspecified,\\0,1\I\P,1,2.49891\P,2,2.05027,1,97.7878\Br,3,2.28215,2,98.4023,1,-180,0\\\@

 Total job time:  202.97s(wall), 202.54s(cpu) 
 Tue Oct 30 17:46:10 2018

        *************************************************************
        *                                                           *
        *  Thank you very much for using Q-Chem.  Have a nice day.  *
        *                                                           *
        *************************************************************


 
User input: 2 of 2 
 
Q-Chem Developer Version!
                  Welcome to Q-Chem
     A Quantum Leap Into The Future Of Chemistry


 Q-Chem 5.1, Q-Chem, Inc., Pleasanton, CA (2018)

 Yihan Shao,  Zhengting Gan,  E. Epifanovsky,  A. T. B. Gilbert,  M. Wormit,  
 J. Kussmann,  A. W. Lange,  A. Behn,  Jia Deng,  Xintian Feng,  D. Ghosh,  
 M. Goldey,  P. R. Horn,  L. D. Jacobson,  I. Kaliman,  T. Kus,  A. Landau,  
 Jie Liu,  E. I. Proynov,  R. M. Richard,  R. P. Steele,  E. J. Sundstrom,  
 H. L. Woodcock III,  P. M. Zimmerman,  D. Zuev,  B. Albrecht,  E. Alguire,  
 S. A. Baeppler,  D. Barton,  Z. Benda,  Y. A. Bernard,  E. J. Berquist,  
 K. B. Bravaya,  H. Burton,  D. Casanova,  Chun-Min Chang,  Yunqing Chen,  
 A. Chien,  K. D. Closser,  M. P. Coons,  S. Coriani,  S. Dasgupta,  
 A. L. Dempwolff,  M. Diedenhofen,  Hainam Do,  R. G. Edgar,  Po-Tung Fang,  
 S. Faraji,  S. Fatehi,  Qingguo Feng,  K. D. Fenk,  J. Fosso-Tande,  
 Qinghui Ge,  A. Ghysels,  G. Gidofalvi,  J. Gomes,  J. Gonthier,  A. Gunina,  
 D. Hait,  M. W. D. Hanson-Heine,  P. H. P. Harbach,  A. W. Hauser,  
 J. E. Herr,  E. G. Hohenstein,  Z. C. Holden,  Kerwin Hui,  B. C. Huynh,  
 T.-C. Jagau,  Hyunjun Ji,  B. Kaduk,  K. Khistyaev,  Jaehoon Kim,  
 P. Klunzinger,  K. Koh,  D. Kosenkov,  L. Koulias,  T. Kowalczyk,  
 C. M. Krauter,  A. Kunitsa,  Ka Un Lao,  A. Laurent,  K. V. Lawler,  
 Joonho Lee,  D. Lefrancois,  S. Lehtola,  D. S. Levine,  Yi-Pei Li,  
 You-Sheng Lin,  Fenglai Liu,  E. Livshits,  A. Luenser,  P. Manohar,  
 E. Mansoor,  S. F. Manzer,  Shan-Ping Mao,  Yuezhi Mao,  N. Mardirossian,  
 A. V. Marenich,  T. Markovich,  L. A. Martinez-Martinez,  S. A. Maurer,  
 N. J. Mayhall,  S. C. McKenzie,  J.-M. Mewes,  A. F. Morrison,  
 J. W. Mullinax,  K. Nanda,  T. S. Nguyen-Beck,  R. Olivares-Amaya,  
 J. A. Parkhill,  T. M. Perrine,  F. Plasser,  P. Pokhilko,  S. Prager,  
 A. Prociuk,  E. Ramos,  D. R. Rehn,  F. Rob,  M. Schneider,  N. Sergueev,  
 S. M. Sharada,  S. Sharma,  D. W. Small,  T. Stauch,  T. Stein,  
 Yu-Chuan Su,  A. J. W. Thom,  A. Tkatchenko,  T. Tsuchimochi,  N. M. Tubman,  
 L. Vogt,  M. L. Vidal,  O. Vydrov,  M. A. Watson,  J. Wenzel,  
 M. de Wergifosse,  T. A. Wesolowski,  A. White,  J. Witte,  A. Yamada,  
 Jun Yang,  K. Yao,  S. Yeganeh,  S. R. Yost,  Zhi-Qiang You,  A. Zech,  
 Igor Ying Zhang,  Xing Zhang,  Yan Zhao,  Ying Zhu,  B. R. Brooks,  
 G. K. L. Chan,  C. J. Cramer,  M. S. Gordon,  W. J. Hehre,  A. Klamt,  
 M. W. Schmidt,  C. D. Sherrill,  D. G. Truhlar,  A. Aspuru-Guzik,  R. Baer,  
 A. T. Bell,  N. A. Besley,  Jeng-Da Chai,  A. E. DePrince, III,  
 R. A. DiStasio Jr.,  A. Dreuw,  B. D. Dunietz,  T. R. Furlani,  
 Chao-Ping Hsu,  Yousung Jung,  Jing Kong,  D. S. Lambrecht,  WanZhen Liang,  
 C. Ochsenfeld,  V. A. Rassolov,  L. V. Slipchenko,  J. E. Subotnik,  
 T. Van Voorhis,  J. M. Herbert,  A. I. Krylov,  P. M. W. Gill,  M. Head-Gordon

 Contributors to earlier versions of Q-Chem not listed above: 
 R. D. Adamson,  B. Austin,  J. Baker,  G. J. O. Beran,  K. Brandhorst,  
 S. T. Brown,  E. F. C. Byrd,  A. K. Chakraborty,  C.-L. Cheng,  
 Siu Hung Chien,  D. M. Chipman,  D. L. Crittenden,  H. Dachsel,  
 R. J. Doerksen,  A. D. Dutoi,  L. Fusti-Molnar,  W. A. Goddard III,  
 A. Golubeva-Zadorozhnaya,  S. R. Gwaltney,  G. Hawkins,  A. Heyden,  
 S. Hirata,  G. Kedziora,  F. J. Keil,  C. Kelley,  Jihan Kim,  R. A. King,  
 R. Z. Khaliullin,  P. P. Korambath,  W. Kurlancheek,  A. M. Lee,  M. S. Lee,  
 S. V. Levchenko,  Ching Yeh Lin,  D. Liotard,  R. C. Lochan,  I. Lotan,  
 P. E. Maslen,  N. Nair,  D. P. O'Neill,  D. Neuhauser,  E. Neuscamman,  
 C. M. Oana,  R. Olson,  B. Peters,  R. Peverati,  P. A. Pieniazek,  
 Y. M. Rhee,  J. Ritchie,  M. A. Rohrdanz,  E. Rosta,  N. J. Russ,  
 H. F. Schaefer III,  N. E. Schultz,  N. Shenvi,  A. C. Simmonett,  A. Sodt,  
 D. Stuck,  K. S. Thanthiriwatte,  V. Vanovschi,  Tao Wang,  A. Warshel,  
 C. F. Williams,  Q. Wu,  X. Xu,  W. Zhang

 Please cite Q-Chem as follows:
 Y. Shao et al., Mol. Phys. 113, 184-215 (2015)
 DOI: 10.1080/00268976.2014.952696

 Q-Chem 5.1.1 for Intel X86 EM64T Linux

 Parts of Q-Chem use Armadillo 8.300.2 (Tropical Shenanigans).
 http://arma.sourceforge.net/

 Q-Chem begins on Tue Oct 30 17:46:10 2018  

Host: 
0

     Scratch files written to /scratch/taweetham/qchem19852//
The previous job contains 0 fragments, simply inherited here
Input Ideriv = 2
Curr. Ideriv = -1
Max.  Ideriv = 2

Checking the input file for inconsistencies... 	...done.

--------------------------------------------------------------
User input:
--------------------------------------------------------------

$molecule
read
$end

$rem
   job_type 	frequency
   basis 	6-311++g**
   method	b3lyp	
$end


--------------------------------------------------------------
 ----------------------------------------------------------------
             Standard Nuclear Orientation (Angstroms)
    I     Atom           X                Y                Z
 ----------------------------------------------------------------
    1      P       0.0422734232    -0.9268762601     0.0000000000
    2      P      -1.0163916532     0.8289263768     0.0000000000
    3      Br     -3.1219844378    -0.0512421987     0.0000000000
    4      I       2.3373816750     0.0615608529    -0.0000000000
 ----------------------------------------------------------------
 Molecular Point Group                 Cs    NOp =  2
 Largest Abelian Subgroup              Cs    NOp =  2
 Nuclear Repulsion Energy =   734.8251476896 hartrees
 There are       59 alpha and       59 beta electrons
 Requested basis set is 6-311++G(d,p)
 There are 69 shells and 170 basis functions

 Total QAlloc Memory Limit   2000 MB
 Mega-Array Size       188 MB
 MEM_STATIC part       192 MB

                       Distance Matrix (Angstroms)
             P (  1)   P (  2)   Br(  3)
   P (  2)  2.050272
   Br(  3)  3.283179  2.282152
   I (  4)  2.498906  3.440443  5.460531

 A cutoff of  1.0D-11 yielded   1749 shell pairs
 There are     11317 function pairs (     12671 Cartesian)
 Smallest overlap matrix eigenvalue = 8.20E-04
 Guess from superposition of atomic densities
 Warning:  Energy on first SCF cycle will be non-variational
 SAD guess density has 118.000000 electrons

 -----------------------------------------------------------------------
  General SCF calculation program by
  Eric Jon Sundstrom, Paul Horn, Yuezhi Mao, Dmitri Zuev, Alec White,
  David Stuck, Shaama M.S., Shane Yost, Joonho Lee, David Small,
  Daniel Levine, Susi Lehtola, Hugh Burton, Evgeny Epifanovsky
 -----------------------------------------------------------------------
 Exchange:     0.2000 Hartree-Fock + 0.0800 Slater + 0.7200 B88
 Correlation:  0.1900 VWN1RPA + 0.8100 LYP
 Using SG-1 standard quadrature grid
 A restricted SCF calculation will be
 performed using DIIS
 SCF converges when DIIS error is below 1.0e-08
 ---------------------------------------
  Cycle       Energy         DIIS error
 ---------------------------------------
    1  -10176.6644588953      3.57e-02  
    2  -10176.4411104965      2.09e-03  
    3  -10176.4303474767      2.18e-03  
    4  -10176.4492991560      8.97e-04  
    5  -10176.4520558792      1.16e-04  
    6  -10176.4520012186      1.43e-04  
    7  -10176.4521089670      1.38e-05  
    8  -10176.4521096249      4.59e-06  
    9  -10176.4521096866      1.68e-06  
   10  -10176.4521096942      2.83e-07  
   11  -10176.4521096945      9.94e-08  
   12  -10176.4521096946      1.24e-08  
   13  -10176.4521096946      3.01e-09  Convergence criterion met
 ---------------------------------------
 SCF time:   CPU 27.68s  wall 28.00s 
 SCF   energy in the final basis set =   -10176.4521096946
 Total energy in the final basis set =   -10176.4521096946

 --------------------------------------------------------------
             Orbital Energies (a.u.) and Symmetries
 --------------------------------------------------------------

 Alpha MOs, Restricted
 -- Occupied --                  
******* -482.85 -176.32 -165.72 -165.72 -165.72  -77.12  -77.12
  1 A'    2 A'    3 A'    4 A'    1 A"    5 A'    6 A'    7 A'                 
-62.502 -56.322 -56.319 -56.319 -35.816 -31.309 -31.304 -31.304
  8 A'    9 A'    2 A"   10 A'   11 A'   12 A'    3 A"   13 A'                 
-22.959 -22.958 -22.958 -22.955 -22.955  -8.711  -6.617  -6.611
 14 A'    4 A"   15 A'   16 A'    5 A"   17 A'   18 A'   19 A'                 
 -6.541  -6.530  -6.529  -6.365  -4.779  -4.777  -4.776  -4.774
 20 A'    6 A"   21 A'   22 A'   23 A'   24 A'    7 A"   25 A'                 
 -4.773  -4.770  -4.768  -4.764  -4.763  -2.652  -2.649  -2.648
 26 A'    8 A"   27 A'    9 A"   28 A'   29 A'   10 A"   30 A'                 
 -2.640  -2.640  -2.043  -2.038  -2.038  -2.027  -2.027  -0.811
 11 A"   31 A'   32 A'   12 A"   33 A'   13 A"   34 A'   35 A'                 
 -0.726  -0.647  -0.527  -0.396  -0.384  -0.352  -0.321  -0.314
 36 A'   37 A'   38 A'   39 A'   40 A'   14 A"   41 A'   15 A"                 
 -0.300  -0.278  -0.263
 42 A'   43 A'   16 A"                                                         
 -- Virtual --                   
 -0.138  -0.106  -0.065  -0.013   0.007   0.027   0.035   0.042
 17 A"   44 A'   45 A'   46 A'   47 A'   48 A'   18 A"   49 A'                 
  0.048   0.062   0.064   0.066   0.074   0.098   0.109   0.112
 50 A'   51 A'   19 A"   52 A'   20 A"   53 A'   54 A'   55 A'                 
  0.160   0.203   0.208   0.246   0.264   0.276   0.280   0.289
 56 A'   57 A'   21 A"   58 A'   59 A'   22 A"   60 A'   61 A'                 
  0.297   0.357   0.359   0.378   0.388   0.406   0.410   0.420
 23 A"   62 A'   24 A"   63 A'   25 A"   64 A'   65 A'   26 A"                 
  0.457   0.467   0.479   0.499   0.503   0.527   0.558   0.559
 66 A'   27 A"   67 A'   68 A'   28 A"   69 A'   29 A"   70 A'                 
  0.585   0.619   0.655   0.667   0.681   0.688   0.750   0.821
 71 A'   72 A'   73 A'   74 A'   30 A"   75 A'   31 A"   32 A"                 
  0.845   0.887   1.022   1.113   1.284   1.327   1.356   1.488
 76 A'   77 A'   78 A'   79 A'   33 A"   80 A'   81 A'   34 A"                 
  1.546   1.602   1.637   1.651   1.684   1.985   2.011   2.079
 35 A"   82 A'   83 A'   84 A'   85 A'   36 A"   86 A'   87 A'                 
  3.947   3.956   3.959   3.980   3.985   3.994   3.999   4.024
 37 A"   88 A'   38 A"   89 A'   39 A"   90 A'   40 A"   91 A'                 
  4.104   4.184   4.291   5.974   6.006   6.011   6.543   6.628
 92 A'   93 A'   94 A'   41 A"   95 A'   96 A'   97 A'   98 A'                 
  6.822   7.542   7.560   7.615  13.764  13.790  13.805  13.845
 99 A'   42 A"  100 A'  101 A'   43 A"   44 A"  102 A'  103 A'                 
 13.875  13.922  27.751  28.320  28.346  28.350  28.523  28.526
104 A'  105 A'  106 A'   45 A"  107 A'  108 A'   46 A"  109 A'                 
 28.527  28.540  28.608  47.864 127.866 127.888 127.895 151.564
 47 A"  110 A'  111 A'  112 A'   48 A"  113 A'  114 A'  115 A'                 
162.722 162.961 289.740 289.757 289.8241020.6471901.723
116 A'  117 A'   49 A"  118 A'  119 A'  120 A'  121 A'                         

 Beta MOs, Restricted
 -- Occupied --                  
******* -482.85 -176.32 -165.72 -165.72 -165.72  -77.12  -77.12
  1 A'    2 A'    3 A'    4 A'    1 A"    5 A'    6 A'    7 A'                 
-62.502 -56.322 -56.319 -56.319 -35.816 -31.309 -31.304 -31.304
  8 A'    9 A'    2 A"   10 A'   11 A'   12 A'    3 A"   13 A'                 
-22.959 -22.958 -22.958 -22.955 -22.955  -8.711  -6.617  -6.611
 14 A'    4 A"   15 A'   16 A'    5 A"   17 A'   18 A'   19 A'                 
 -6.541  -6.530  -6.529  -6.365  -4.779  -4.777  -4.776  -4.774
 20 A'    6 A"   21 A'   22 A'   23 A'   24 A'    7 A"   25 A'                 
 -4.773  -4.770  -4.768  -4.764  -4.763  -2.652  -2.649  -2.648
 26 A'    8 A"   27 A'    9 A"   28 A'   29 A'   10 A"   30 A'                 
 -2.640  -2.640  -2.043  -2.038  -2.038  -2.027  -2.027  -0.811
 11 A"   31 A'   32 A'   12 A"   33 A'   13 A"   34 A'   35 A'                 
 -0.726  -0.647  -0.527  -0.396  -0.384  -0.352  -0.321  -0.314
 36 A'   37 A'   38 A'   39 A'   40 A'   14 A"   41 A'   15 A"                 
 -0.300  -0.278  -0.263
 42 A'   43 A'   16 A"                                                         
 -- Virtual --                   
 -0.138  -0.106  -0.065  -0.013   0.007   0.027   0.035   0.042
 17 A"   44 A'   45 A'   46 A'   47 A'   48 A'   18 A"   49 A'                 
  0.048   0.062   0.064   0.066   0.074   0.098   0.109   0.112
 50 A'   51 A'   19 A"   52 A'   20 A"   53 A'   54 A'   55 A'                 
  0.160   0.203   0.208   0.246   0.264   0.276   0.280   0.289
 56 A'   57 A'   21 A"   58 A'   59 A'   22 A"   60 A'   61 A'                 
  0.297   0.357   0.359   0.378   0.388   0.406   0.410   0.420
 23 A"   62 A'   24 A"   63 A'   25 A"   64 A'   65 A'   26 A"                 
  0.457   0.467   0.479   0.499   0.503   0.527   0.558   0.559
 66 A'   27 A"   67 A'   68 A'   28 A"   69 A'   29 A"   70 A'                 
  0.585   0.619   0.655   0.667   0.681   0.688   0.750   0.821
 71 A'   72 A'   73 A'   74 A'   30 A"   75 A'   31 A"   32 A"                 
  0.845   0.887   1.022   1.113   1.284   1.327   1.356   1.488
 76 A'   77 A'   78 A'   79 A'   33 A"   80 A'   81 A'   34 A"                 
  1.546   1.602   1.637   1.651   1.684   1.985   2.011   2.079
 35 A"   82 A'   83 A'   84 A'   85 A'   36 A"   86 A'   87 A'                 
  3.947   3.956   3.959   3.980   3.985   3.994   3.999   4.024
 37 A"   88 A'   38 A"   89 A'   39 A"   90 A'   40 A"   91 A'                 
  4.104   4.184   4.291   5.974   6.006   6.011   6.543   6.628
 92 A'   93 A'   94 A'   41 A"   95 A'   96 A'   97 A'   98 A'                 
  6.822   7.542   7.560   7.615  13.764  13.790  13.805  13.845
 99 A'   42 A"  100 A'  101 A'   43 A"   44 A"  102 A'  103 A'                 
 13.875  13.922  27.751  28.320  28.346  28.350  28.523  28.526
104 A'  105 A'  106 A'   45 A"  107 A'  108 A'   46 A"  109 A'                 
 28.527  28.540  28.608  47.864 127.866 127.888 127.895 151.564
 47 A"  110 A'  111 A'  112 A'   48 A"  113 A'  114 A'  115 A'                 
162.722 162.961 289.740 289.757 289.8241020.6471901.723
116 A'  117 A'   49 A"  118 A'  119 A'  120 A'  121 A'                         
 --------------------------------------------------------------

          Ground-State Mulliken Net Atomic Charges

     Atom                 Charge (a.u.)
  ----------------------------------------
      1 P                     0.109506
      2 P                     0.200747
      3 Br                   -0.194929
      4 I                    -0.115323
  ----------------------------------------
  Sum of atomic charges =    -0.000000

 -----------------------------------------------------------------
                    Cartesian Multipole Moments
 -----------------------------------------------------------------
    Charge (ESU x 10^10)
                -0.0000
    Dipole Moment (Debye)
         X       0.4590      Y       0.0882      Z       0.0000
       Tot       0.4674
    Quadrupole Moments (Debye-Ang)
        XX     -74.8380     XY       0.7184     YY     -74.1807
        XZ       0.0000     YZ      -0.0000     ZZ     -73.7788
    Octopole Moments (Debye-Ang^2)
       XXX      23.8386    XXY       2.0828    XYY       4.0223
       YYY       1.5508    XXZ      -0.0000    XYZ      -0.0000
       YYZ       0.0000    XZZ       3.2462    YZZ       0.5180
       ZZZ       0.0000
    Hexadecapole Moments (Debye-Ang^3)
      XXXX   -2118.6360   XXXY      46.6773   XXYY    -404.9663
      XYYY      12.6406   YYYY    -235.0274   XXXZ      -0.0000
      XXYZ      -0.0000   XYYZ       0.0000   YYYZ      -0.0000
      XXZZ    -392.3528   XYZZ       3.8274   YYZZ     -55.9480
      XZZZ       0.0000   YZZZ      -0.0000   ZZZZ    -107.3397
 -----------------------------------------------------------------
 Calculating MO derivatives via CPSCF
   1         3          12      0.143071    0.052722
   2         3          12      0.020230    0.009005
   3         3          12      0.002986    0.001257
   4         3          12      0.000412    0.000176
   5        10           5      0.000039    0.000018
   6        13           2      0.000003    0.000002
   7        15           0      0.000000    0.000000    Roots Converged
 Time for AOints: 7.5 s (CPU) 7.5 s (wall)
 ------------------------------------------------------------------------------
                     AOints        : Timing summary (seconds)
 ------------------------------------------------------------------------------
     job step          cpu (% of tot)      sys (% of tot)     wall (% of tot)
 ------------------------------------------------------------------------------
  cpscf_lag         0.5239E+02 (47.2)   0.6100E-04 (16.3)   0.5243E+02 (47.2)
  iterzp            0.5090E+02 (45.9)   0.3130E-03 (83.7)   0.5094E+02 (45.9)
  make_fx           0.0000E+00 ( 0.0)   0.0000E+00 ( 0.0)   0.0000E+00 ( 0.0)
  AOints            0.7527E+01 ( 6.8)   0.0000E+00 ( 0.0)   0.7531E+01 ( 6.8)
 ------------------------------------------------------------------------------
   Grand Totals     0.1110E+03          0.3740E-03          0.1110E+03
 ------------------------------------------------------------------------------
 Calculating analytic Hessian of the SCF energy
 Polarizability Matrix (a.u.)
            1           2           3
    1-185.2139471   5.0292625   0.0000000
    2   5.0292625 -83.5660942  -0.0000000
    3   0.0000000  -0.0000000 -59.8737019

 Direct stationary perturbation theory relativistic correction:

 rels  =     114.649861550492
 relv  =    -381.992479373674
 rel2e =      51.942937709058
 E_rel =    -215.399680114125

 Hessian of the SCF Energy
            1           2           3           4           5           6
    1   0.1444683  -0.0308416  -0.0000000  -0.0432082   0.0732376   0.0000000
    2  -0.0308416   0.1995477   0.0000000   0.0738141  -0.1740842  -0.0000000
    3  -0.0000000   0.0000000   0.0019109   0.0000000   0.0000000   0.0040865
    4  -0.0432082   0.0738141   0.0000000   0.1351147  -0.0371496  -0.0000000
    5   0.0732376  -0.1740842   0.0000000  -0.0371496   0.1968483  -0.0000000
    6   0.0000000  -0.0000000   0.0040865  -0.0000000  -0.0000000   0.0015012
    7  -0.0151793  -0.0031453   0.0000000  -0.0795732  -0.0324612  -0.0000000
    8   0.0024567   0.0087980  -0.0000000  -0.0377611  -0.0304695   0.0000000
    9  -0.0000000   0.0000000  -0.0030752   0.0000000  -0.0000000  -0.0022972
   10  -0.0860808  -0.0398271  -0.0000000  -0.0123334  -0.0036268   0.0000000
   11  -0.0448527  -0.0342615  -0.0000000   0.0010966   0.0077054   0.0000000
   12   0.0000000  -0.0000000  -0.0029222  -0.0000000  -0.0000000  -0.0032905
            7           8           9          10          11          12
    1  -0.0151793   0.0024567  -0.0000000  -0.0860808  -0.0448527   0.0000000
    2  -0.0031453   0.0087980   0.0000000  -0.0398271  -0.0342615  -0.0000000
    3   0.0000000  -0.0000000  -0.0030752  -0.0000000  -0.0000000  -0.0029222
    4  -0.0795732  -0.0377611   0.0000000  -0.0123334   0.0010966  -0.0000000
    5  -0.0324612  -0.0304695  -0.0000000  -0.0036268   0.0077054  -0.0000000
    6  -0.0000000   0.0000000  -0.0022972   0.0000000   0.0000000  -0.0032905
    7   0.0987166   0.0326688  -0.0000000  -0.0039641   0.0029378  -0.0000000
    8   0.0326688   0.0215251   0.0000000   0.0026356   0.0001463   0.0000000
    9  -0.0000000   0.0000000   0.0022544  -0.0000000  -0.0000000   0.0031180
   10  -0.0039641   0.0026356  -0.0000000   0.1023783   0.0408183   0.0000000
   11   0.0029378   0.0001463  -0.0000000   0.0408183   0.0264097   0.0000000
   12  -0.0000000   0.0000000   0.0031180   0.0000000   0.0000000   0.0030947
 Gradient time:  CPU 153.54 s  wall 153.63 s
 **********************************************************************
 **                                                                  **
 **                       VIBRATIONAL ANALYSIS                       **
 **                       --------------------                       **
 **                                                                  **
 **        VIBRATIONAL FREQUENCIES (CM**-1) AND NORMAL MODES         **
 **     FORCE CONSTANTS (mDYN/ANGSTROM) AND REDUCED MASSES (AMU)     **
 **                  INFRARED INTENSITIES (KM/MOL)                   **
 **                                                                  **
 **********************************************************************


 Mode:                 1                      2                      3
 Frequency:        80.00                  84.61                 123.11
 Force Cnst:      0.1392                 0.1601                 0.6420
 Red. Mass:      36.9307                37.9531                71.8909
 IR Active:          YES                    YES                    YES
 IR Intens:        0.285                  1.080                  0.165
 Raman Active:       YES                    YES                    YES
               X      Y      Z        X      Y      Z        X      Y      Z
 P         -0.000  0.000  0.630   -0.224  0.634 -0.000   -0.296  0.077  0.000
 P         -0.000  0.000  0.709   -0.345  0.572 -0.000    0.333  0.360  0.000
 Br        -0.000 -0.000 -0.275   -0.019 -0.240  0.000    0.680 -0.125 -0.000
 I          0.000 -0.000 -0.156    0.151 -0.145  0.000   -0.432 -0.029 -0.000
 TransDip  -0.000  0.000  0.017   -0.018  0.028 -0.000   -0.011  0.007  0.000

 Mode:                 4                      5                      6
 Frequency:       357.61                 366.51                 599.43
 Force Cnst:      2.7898                 2.7198                 6.5603
 Red. Mass:      37.0256                34.3645                30.9877
 IR Active:          YES                    YES                    YES
 IR Intens:      104.351                  0.056                  0.717
 Raman Active:       YES                    YES                    YES
               X      Y      Z        X      Y      Z        X      Y      Z
 P          0.520  0.224  0.000    0.730  0.325  0.000   -0.286  0.646  0.000
 P          0.693  0.304  0.000   -0.515 -0.222  0.000    0.292 -0.645  0.000
 Br        -0.272 -0.117 -0.000    0.130  0.083 -0.000    0.000  0.013 -0.000
 I         -0.127 -0.056 -0.000   -0.133 -0.077 -0.000   -0.002 -0.008 -0.000
 TransDip   0.326  0.025  0.000    0.005  0.006 -0.000    0.026 -0.008 -0.000

 STANDARD THERMODYNAMIC QUANTITIES AT   298.15 K  AND     1.00 ATM

   This Molecule has  0 Imaginary Frequencies
   Zero point vibrational energy:        2.303 kcal/mol

   Atom    1 Element P  Has Mass   30.97376
   Atom    2 Element P  Has Mass   30.97376
   Atom    3 Element Br Has Mass   78.91830
   Atom    4 Element I  Has Mass  126.90440
   Molecular Mass:   267.770220 amu
   Principal axes and moments of inertia in amu*Bohr^2:
                             1           2           3
    Eigenvalues --      173.44576  5331.88729  5505.33305
          X               1.00000    -0.00244     0.00000
          Y               0.00244     1.00000     0.00000
          Z              -0.00000    -0.00000     1.00000
   Rotational Symmetry Number is   1
   The Molecule is an Asymmetric Top
   Translational Enthalpy:        0.889 kcal/mol
   Rotational Enthalpy:           0.889 kcal/mol
   Vibrational Enthalpy:          4.240 kcal/mol
   gas constant (RT):             0.592 kcal/mol
   Translational Entropy:        42.654  cal/mol.K
   Rotational Entropy:           30.010  cal/mol.K
   Vibrational Entropy:          13.400  cal/mol.K

   Total Enthalpy:                6.610 kcal/mol
   Total Entropy:                86.064  cal/mol.K

 ======================================================================

 STANDARD THERMODYNAMIC QUANTITIES FOR ANHARMONIC VIBRATION -- TOSH

   Zero point vibrational energy: ************ kcal/mol

   Vibrational Enthalpy:   ************ kcal/mol
   Vibrational Entropy:             NaN  cal/mol.K

   Total Enthalpy:         ************ kcal/mol
   Total Entropy:                   NaN  cal/mol.K

 ======================================================================

 STANDARD THERMODYNAMIC QUANTITIES FOR ANHARMONIC VIBRATION -- VPT2

   Zero point vibrational energy: ************ kcal/mol

   Vibrational Enthalpy:   ************ kcal/mol
   Vibrational Entropy:             NaN  cal/mol.K

   Total Enthalpy:         ************ kcal/mol
   Total Entropy:                   NaN  cal/mol.K

 ======================================================================

Archival summary:
1\1\TWL02\FREQ\ProcedureUnspecified\BasisUnspecified\1r12\taweetha\TueOct3017:49:112018TueOct3017:49:112018\0\\#,FREQ,ProcedureUnspecified,BasisUnspecified,\\0,1\I\P,1,2.49891\P,2,2.05027,1,97.7878\Br,3,2.28215,2,98.4023,1,-180,0\\\@

 Total job time:  181.45s(wall), 181.34s(cpu) 
 Tue Oct 30 17:49:11 2018

        *************************************************************
        *                                                           *
        *  Thank you very much for using Q-Chem.  Have a nice day.  *
        *                                                           *
        *************************************************************
