# Supplementary material for: Geometric and energetic data from ab initio calculations of haloethene, haloimine, halomethylenephosphine, haloiminophosphine, halodiazene, halodiphosphene and halocyclopropane
Source: Data Brief. 2019 Nov 2;27:104738. doi: 10.1016/j.dib.2019.104738 (PMC6861602; doi:10.1016/j.dib.2019.104738)
Supplement: Multimedia component 8 [file mmc8.zip › PP/B3LYP/BrEPPIE.out]

Q-Chem Developer Version!
                  Welcome to Q-Chem
     A Quantum Leap Into The Future Of Chemistry


 Q-Chem 5.1, Q-Chem, Inc., Pleasanton, CA (2018)

 Yihan Shao,  Zhengting Gan,  E. Epifanovsky,  A. T. B. Gilbert,  M. Wormit,  
 J. Kussmann,  A. W. Lange,  A. Behn,  Jia Deng,  Xintian Feng,  D. Ghosh,  
 M. Goldey,  P. R. Horn,  L. D. Jacobson,  I. Kaliman,  T. Kus,  A. Landau,  
 Jie Liu,  E. I. Proynov,  R. M. Richard,  R. P. Steele,  E. J. Sundstrom,  
 H. L. Woodcock III,  P. M. Zimmerman,  D. Zuev,  B. Albrecht,  E. Alguire,  
 S. A. Baeppler,  D. Barton,  Z. Benda,  Y. A. Bernard,  E. J. Berquist,  
 K. B. Bravaya,  H. Burton,  D. Casanova,  Chun-Min Chang,  Yunqing Chen,  
 A. Chien,  K. D. Closser,  M. P. Coons,  S. Coriani,  S. Dasgupta,  
 A. L. Dempwolff,  M. Diedenhofen,  Hainam Do,  R. G. Edgar,  Po-Tung Fang,  
 S. Faraji,  S. Fatehi,  Qingguo Feng,  K. D. Fenk,  J. Fosso-Tande,  
 Qinghui Ge,  A. Ghysels,  G. Gidofalvi,  J. Gomes,  J. Gonthier,  A. Gunina,  
 D. Hait,  M. W. D. Hanson-Heine,  P. H. P. Harbach,  A. W. Hauser,  
 J. E. Herr,  E. G. Hohenstein,  Z. C. Holden,  Kerwin Hui,  B. C. Huynh,  
 T.-C. Jagau,  Hyunjun Ji,  B. Kaduk,  K. Khistyaev,  Jaehoon Kim,  
 P. Klunzinger,  K. Koh,  D. Kosenkov,  L. Koulias,  T. Kowalczyk,  
 C. M. Krauter,  A. Kunitsa,  Ka Un Lao,  A. Laurent,  K. V. Lawler,  
 Joonho Lee,  D. Lefrancois,  S. Lehtola,  D. S. Levine,  Yi-Pei Li,  
 You-Sheng Lin,  Fenglai Liu,  E. Livshits,  A. Luenser,  P. Manohar,  
 E. Mansoor,  S. F. Manzer,  Shan-Ping Mao,  Yuezhi Mao,  N. Mardirossian,  
 A. V. Marenich,  T. Markovich,  L. A. Martinez-Martinez,  S. A. Maurer,  
 N. J. Mayhall,  S. C. McKenzie,  J.-M. Mewes,  A. F. Morrison,  
 J. W. Mullinax,  K. Nanda,  T. S. Nguyen-Beck,  R. Olivares-Amaya,  
 J. A. Parkhill,  T. M. Perrine,  F. Plasser,  P. Pokhilko,  S. Prager,  
 A. Prociuk,  E. Ramos,  D. R. Rehn,  F. Rob,  M. Schneider,  N. Sergueev,  
 S. M. Sharada,  S. Sharma,  D. W. Small,  T. Stauch,  T. Stein,  
 Yu-Chuan Su,  A. J. W. Thom,  A. Tkatchenko,  T. Tsuchimochi,  N. M. Tubman,  
 L. Vogt,  M. L. Vidal,  O. Vydrov,  M. A. Watson,  J. Wenzel,  
 M. de Wergifosse,  T. A. Wesolowski,  A. White,  J. Witte,  A. Yamada,  
 Jun Yang,  K. Yao,  S. Yeganeh,  S. R. Yost,  Zhi-Qiang You,  A. Zech,  
 Igor Ying Zhang,  Xing Zhang,  Yan Zhao,  Ying Zhu,  B. R. Brooks,  
 G. K. L. Chan,  C. J. Cramer,  M. S. Gordon,  W. J. Hehre,  A. Klamt,  
 M. W. Schmidt,  C. D. Sherrill,  D. G. Truhlar,  A. Aspuru-Guzik,  R. Baer,  
 A. T. Bell,  N. A. Besley,  Jeng-Da Chai,  A. E. DePrince, III,  
 R. A. DiStasio Jr.,  A. Dreuw,  B. D. Dunietz,  T. R. Furlani,  
 Chao-Ping Hsu,  Yousung Jung,  Jing Kong,  D. S. Lambrecht,  WanZhen Liang,  
 C. Ochsenfeld,  V. A. Rassolov,  L. V. Slipchenko,  J. E. Subotnik,  
 T. Van Voorhis,  J. M. Herbert,  A. I. Krylov,  P. M. W. Gill,  M. Head-Gordon

 Contributors to earlier versions of Q-Chem not listed above: 
 R. D. Adamson,  B. Austin,  J. Baker,  G. J. O. Beran,  K. Brandhorst,  
 S. T. Brown,  E. F. C. Byrd,  A. K. Chakraborty,  C.-L. Cheng,  
 Siu Hung Chien,  D. M. Chipman,  D. L. Crittenden,  H. Dachsel,  
 R. J. Doerksen,  A. D. Dutoi,  L. Fusti-Molnar,  W. A. Goddard III,  
 A. Golubeva-Zadorozhnaya,  S. R. Gwaltney,  G. Hawkins,  A. Heyden,  
 S. Hirata,  G. Kedziora,  F. J. Keil,  C. Kelley,  Jihan Kim,  R. A. King,  
 R. Z. Khaliullin,  P. P. Korambath,  W. Kurlancheek,  A. M. Lee,  M. S. Lee,  
 S. V. Levchenko,  Ching Yeh Lin,  D. Liotard,  R. C. Lochan,  I. Lotan,  
 P. E. Maslen,  N. Nair,  D. P. O'Neill,  D. Neuhauser,  E. Neuscamman,  
 C. M. Oana,  R. Olson,  B. Peters,  R. Peverati,  P. A. Pieniazek,  
 Y. M. Rhee,  J. Ritchie,  M. A. Rohrdanz,  E. Rosta,  N. J. Russ,  
 H. F. Schaefer III,  N. E. Schultz,  N. Shenvi,  A. C. Simmonett,  A. Sodt,  
 D. Stuck,  K. S. Thanthiriwatte,  V. Vanovschi,  Tao Wang,  A. Warshel,  
 C. F. Williams,  Q. Wu,  X. Xu,  W. Zhang

 Please cite Q-Chem as follows:
 Y. Shao et al., Mol. Phys. 113, 184-215 (2015)
 DOI: 10.1080/00268976.2014.952696

 Q-Chem 5.1.1 for Intel X86 EM64T Linux

 Parts of Q-Chem use Armadillo 8.300.2 (Tropical Shenanigans).
 http://arma.sourceforge.net/

 Q-Chem begins on Tue Oct 30 16:53:07 2018  

Host: 
0

     Scratch files written to /scratch/taweetham/qchem19095//
Input Ideriv = 2
Curr. Ideriv = -1
Max.  Ideriv = 2

Checking the input file for inconsistencies... 	...done.

--------------------------------------------------------------
User input:
--------------------------------------------------------------
$molecule
0 1
P 
P 1 PP 
Br 2 PBr 1 ANG 
I 1 PI 2 ANG  3 DHA

PP=1.99
PH=1.44
PF=1.54
PCl=2.03
PBr=2.5
PI=2.6
ANG=120.0
DHA=0.0
$end

$rem
   job_type	optimization
   basis	6-311++g**
   method	b3lyp
$end

--------------------------------------------------------------
 ----------------------------------------------------------------
             Standard Nuclear Orientation (Angstroms)
    I     Atom           X                Y                Z
 ----------------------------------------------------------------
    1      P       0.4795546666    -1.7032812687     0.0000000000
    2      P      -1.5024579307    -1.5251631509    -0.0000000000
    3      Br     -2.5536532621     0.7430935310    -0.0000000000
    4      I       1.9758757195     0.4229885417     0.0000000000
 ----------------------------------------------------------------
 Molecular Point Group                 Cs    NOp =  2
 Largest Abelian Subgroup              Cs    NOp =  2
 Nuclear Repulsion Energy =   725.7598125701 hartrees
 There are       59 alpha and       59 beta electrons
 Requested basis set is 6-311++G(d,p)
 There are 69 shells and 170 basis functions

 Total QAlloc Memory Limit   2000 MB
 Mega-Array Size       188 MB
 MEM_STATIC part       192 MB
 A cutoff of  1.0D-11 yielded   1743 shell pairs
 There are     11287 function pairs (     12663 Cartesian)
 Smallest overlap matrix eigenvalue = 6.45E-04

 Scale SEOQF with 1.000000e-01/1.000000e-01/1.000000e-01

 Standard Electronic Orientation quadrupole field applied
 Nucleus-field energy     =     0.0000000245 hartrees
 Guess from superposition of atomic densities
 Warning:  Energy on first SCF cycle will be non-variational
 SAD guess density has 118.000000 electrons

 -----------------------------------------------------------------------
  General SCF calculation program by
  Eric Jon Sundstrom, Paul Horn, Yuezhi Mao, Dmitri Zuev, Alec White,
  David Stuck, Shaama M.S., Shane Yost, Joonho Lee, David Small,
  Daniel Levine, Susi Lehtola, Hugh Burton, Evgeny Epifanovsky
 -----------------------------------------------------------------------
 Exchange:     0.2000 Hartree-Fock + 0.0800 Slater + 0.7200 B88
 Correlation:  0.1900 VWN1RPA + 0.8100 LYP
 Using SG-1 standard quadrature grid
 A restricted SCF calculation will be
 performed using DIIS
 SCF converges when DIIS error is below 1.0e-08
 ---------------------------------------
  Cycle       Energy         DIIS error
 ---------------------------------------
    1  -10176.5187598396      3.20e-02  
    2  -10176.4152605825      2.30e-03  
    3  -10176.3550161394      3.73e-03  
    4  -10176.4303527434      1.33e-03  
    5  -10176.4350403596      1.82e-04  
    6  -10176.4349453090      2.18e-04  
    7  -10176.4351803265      2.69e-05  
    8  -10176.4351839562      1.31e-05  
    9  -10176.4351845773      2.15e-06  
   10  -10176.4351845964      5.43e-07  
   11  -10176.4351845984      2.68e-07  
   12  -10176.4351845987      2.40e-08  
   13  -10176.4351845988      9.80e-09  Convergence criterion met
 ---------------------------------------
 SCF time:   CPU 26.33s  wall 27.00s 
 SCF   energy in the final basis set =   -10176.4351845988
 Total energy in the final basis set =   -10176.4351845988

 --------------------------------------------------------------
             Orbital Energies (a.u.) and Symmetries
 --------------------------------------------------------------

 Alpha MOs, Restricted
 -- Occupied --                  
******* -482.84 -176.32 -165.73 -165.73 -165.73  -77.13  -77.13
  1 A'    2 A'    3 A'    4 A'    1 A"    5 A'    6 A'    7 A'                 
-62.493 -56.314 -56.310 -56.310 -35.821 -31.314 -31.308 -31.308
  8 A'    9 A'    2 A"   10 A'   11 A'   12 A'    3 A"   13 A'                 
-22.964 -22.963 -22.963 -22.959 -22.959  -8.701  -6.626  -6.621
 14 A'    4 A"   15 A'    5 A"   16 A'   17 A'   18 A'   19 A'                 
 -6.532  -6.520  -6.519  -6.370  -4.788  -4.785  -4.783  -4.782
 20 A'    6 A"   21 A'   22 A'   23 A'    7 A"   24 A'   25 A'                 
 -4.782  -4.780  -4.778  -4.768  -4.767  -2.642  -2.639  -2.639
 26 A'    8 A"   27 A'    9 A"   28 A'   29 A'   10 A"   30 A'                 
 -2.629  -2.629  -2.047  -2.043  -2.042  -2.030  -2.030  -0.780
 11 A"   31 A'   32 A'   12 A"   33 A'   34 A'   13 A"   35 A'                 
 -0.727  -0.660  -0.525  -0.405  -0.347  -0.340  -0.318  -0.307
 36 A'   37 A'   38 A'   39 A'   40 A'   14 A"   41 A'   15 A"                 
 -0.298  -0.282  -0.279
 42 A'   43 A'   16 A"                                                         
 -- Virtual --                   
 -0.159  -0.139  -0.080  -0.002   0.013   0.030   0.037   0.043
 44 A'   17 A"   45 A'   46 A'   47 A'   48 A'   18 A"   49 A'                 
  0.053   0.061   0.066   0.072   0.082   0.085   0.110   0.120
 50 A'   51 A'   19 A"   52 A'   20 A"   53 A'   54 A'   55 A'                 
  0.167   0.193   0.211   0.247   0.263   0.266   0.282   0.298
 56 A'   57 A'   21 A"   58 A'   59 A'   22 A"   60 A'   23 A"                 
  0.303   0.370   0.371   0.384   0.391   0.402   0.409   0.425
 61 A'   62 A'   24 A"   25 A"   63 A'   64 A'   65 A'   66 A'                 
  0.427   0.448   0.475   0.487   0.531   0.539   0.562   0.566
 26 A"   67 A'   68 A'   27 A"   28 A"   69 A'   70 A'   29 A"                 
  0.575   0.614   0.619   0.642   0.660   0.670   0.707   0.808
 71 A'   72 A'   73 A'   30 A"   74 A'   75 A'   31 A"   76 A'                 
  0.835   0.852   0.974   1.155   1.281   1.310   1.336   1.485
 32 A"   77 A'   78 A'   79 A'   33 A"   80 A'   81 A'   34 A"                 
  1.534   1.539   1.604   1.644   1.686   1.995   2.004   2.054
 82 A'   35 A"   83 A'   84 A'   85 A'   36 A"   86 A'   87 A'                 
  3.944   3.950   3.950   3.969   3.995   3.997   4.000   4.012
 37 A"   88 A'   38 A"   89 A'   39 A"   40 A"   90 A'   91 A'                 
  4.072   4.132   4.263   5.969   5.990   6.002   6.543   6.583
 92 A'   93 A'   94 A'   41 A"   95 A'   96 A'   97 A'   98 A'                 
  6.857   7.550   7.559   7.583  13.757  13.779  13.791  13.800
 99 A'   42 A"  100 A'  101 A'   43 A"   44 A"  102 A'  103 A'                 
 13.869  13.905  27.725  28.315  28.332  28.342  28.518  28.521
104 A'  105 A'  106 A'   45 A"  107 A'  108 A'   46 A"   47 A"                 
 28.521  28.529  28.588  47.858 127.862 127.875 127.886 151.541
109 A'  110 A'  111 A'  112 A'   48 A"  113 A'  114 A'  115 A'                 
162.675 162.996 289.746 289.754 289.7911020.6361901.699
116 A'  117 A'   49 A"  118 A'  119 A'  120 A'  121 A'                         

 Beta MOs, Restricted
 -- Occupied --                  
******* -482.84 -176.32 -165.73 -165.73 -165.73  -77.13  -77.13
  1 A'    2 A'    3 A'    4 A'    1 A"    5 A'    6 A'    7 A'                 
-62.493 -56.314 -56.310 -56.310 -35.821 -31.314 -31.308 -31.308
  8 A'    9 A'    2 A"   10 A'   11 A'   12 A'    3 A"   13 A'                 
-22.964 -22.963 -22.963 -22.959 -22.959  -8.701  -6.626  -6.621
 14 A'    4 A"   15 A'    5 A"   16 A'   17 A'   18 A'   19 A'                 
 -6.532  -6.520  -6.519  -6.370  -4.788  -4.785  -4.783  -4.782
 20 A'    6 A"   21 A'   22 A'   23 A'    7 A"   24 A'   25 A'                 
 -4.782  -4.780  -4.778  -4.768  -4.767  -2.642  -2.639  -2.639
 26 A'    8 A"   27 A'    9 A"   28 A'   29 A'   10 A"   30 A'                 
 -2.629  -2.629  -2.047  -2.043  -2.042  -2.030  -2.030  -0.780
 11 A"   31 A'   32 A'   12 A"   33 A'   34 A'   13 A"   35 A'                 
 -0.727  -0.660  -0.525  -0.405  -0.347  -0.340  -0.318  -0.307
 36 A'   37 A'   38 A'   39 A'   40 A'   14 A"   41 A'   15 A"                 
 -0.298  -0.282  -0.279
 42 A'   43 A'   16 A"                                                         
 -- Virtual --                   
 -0.159  -0.139  -0.080  -0.002   0.013   0.030   0.037   0.043
 44 A'   17 A"   45 A'   46 A'   47 A'   48 A'   18 A"   49 A'                 
  0.053   0.061   0.066   0.072   0.082   0.085   0.110   0.120
 50 A'   51 A'   19 A"   52 A'   20 A"   53 A'   54 A'   55 A'                 
  0.167   0.193   0.211   0.247   0.263   0.266   0.282   0.298
 56 A'   57 A'   21 A"   58 A'   59 A'   22 A"   60 A'   23 A"                 
  0.303   0.370   0.371   0.384   0.391   0.402   0.409   0.425
 61 A'   62 A'   24 A"   25 A"   63 A'   64 A'   65 A'   66 A'                 
  0.427   0.448   0.475   0.487   0.531   0.539   0.562   0.566
 26 A"   67 A'   68 A'   27 A"   28 A"   69 A'   70 A'   29 A"                 
  0.575   0.614   0.619   0.642   0.660   0.670   0.707   0.808
 71 A'   72 A'   73 A'   30 A"   74 A'   75 A'   31 A"   76 A'                 
  0.835   0.852   0.974   1.155   1.281   1.310   1.336   1.485
 32 A"   77 A'   78 A'   79 A'   33 A"   80 A'   81 A'   34 A"                 
  1.534   1.539   1.604   1.644   1.686   1.995   2.004   2.054
 82 A'   35 A"   83 A'   84 A'   85 A'   36 A"   86 A'   87 A'                 
  3.944   3.950   3.950   3.969   3.995   3.997   4.000   4.012
 37 A"   88 A'   38 A"   89 A'   39 A"   40 A"   90 A'   91 A'                 
  4.072   4.132   4.263   5.969   5.990   6.002   6.543   6.583
 92 A'   93 A'   94 A'   41 A"   95 A'   96 A'   97 A'   98 A'                 
  6.857   7.550   7.559   7.583  13.757  13.779  13.791  13.800
 99 A'   42 A"  100 A'  101 A'   43 A"   44 A"  102 A'  103 A'                 
 13.869  13.905  27.725  28.315  28.332  28.342  28.518  28.521
104 A'  105 A'  106 A'   45 A"  107 A'  108 A'   46 A"   47 A"                 
 28.521  28.529  28.588  47.858 127.862 127.875 127.886 151.541
109 A'  110 A'  111 A'  112 A'   48 A"  113 A'  114 A'  115 A'                 
162.675 162.996 289.746 289.754 289.7911020.6361901.699
116 A'  117 A'   49 A"  118 A'  119 A'  120 A'  121 A'                         
 --------------------------------------------------------------

          Ground-State Mulliken Net Atomic Charges

     Atom                 Charge (a.u.)
  ----------------------------------------
      1 P                     0.084666
      2 P                     0.200995
      3 Br                   -0.211853
      4 I                    -0.073808
  ----------------------------------------
  Sum of atomic charges =     0.000000

 -----------------------------------------------------------------
                    Cartesian Multipole Moments
 -----------------------------------------------------------------
    Charge (ESU x 10^10)
                 0.0000
    Dipole Moment (Debye)
         X       0.8804      Y      -1.1057      Z      -0.0000
       Tot       1.4134
    Quadrupole Moments (Debye-Ang)
        XX     -76.1494     XY       2.4971     YY     -71.2843
        XZ       0.0000     YZ       0.0000     ZZ     -74.0581
    Octopole Moments (Debye-Ang^2)
       XXX      26.3102    XXY      22.9376    XYY       4.9778
       YYY      53.9371    XXZ      -0.0000    XYZ      -0.0000
       YYZ      -0.0000    XZZ       4.7704    YZZ      15.2885
       ZZZ      -0.0000
    Hexadecapole Moments (Debye-Ang^3)
      XXXX   -1717.7238   XXXY      -9.3031   XXYY    -363.6358
      XYYY     -21.9697   YYYY    -602.8839   XXXZ       0.0000
      XXYZ       0.0000   XYYZ       0.0000   YYYZ       0.0000
      XXZZ    -306.0578   XYZZ      -6.4299   YYZZ    -119.7477
      XZZZ       0.0000   YZZZ       0.0000   ZZZZ    -107.9114
 -----------------------------------------------------------------
 Calculating analytic gradient of the SCF energy
 Gradient of SCF Energy
            1           2           3           4
    1  -0.0212115   0.0262291  -0.0172591   0.0122415
    2  -0.0128637  -0.0282016   0.0282798   0.0127854
    3  -0.0000000  -0.0000000  -0.0000000   0.0000000
 Max gradient component =       2.828E-02
 RMS gradient           =       1.710E-02
 Gradient time:  CPU 6.92 s  wall 6.92 s
 Geometry Optimization Parameters
   NAtoms,    NIC,     NZ,  NCons,   NDum,   NFix, NCnnct, MaxDiis
        4      14       4       0       0       0       0       0


** GEOMETRY OPTIMIZATION IN DELOCALIZED INTERNAL COORDINATES **
   Searching for a Minimum

   Optimization Cycle:   1

                       Coordinates (Angstroms)
     ATOM                X               Y               Z
      1  P         0.4795546666   -1.7032812687    0.0000000000
      2  P        -1.5024579307   -1.5251631509    0.0000000000
      3  Br       -2.5536532621    0.7430935310    0.0000000000
      4  I         1.9758757195    0.4229885417    0.0000000000
   Point Group: cs    Number of degrees of freedom:     5


   Energy is -10176.435184599


 Attempting to Generate Delocalized Internal Coordinates

  5 Hessian modes will be used to form the next step
  Hessian Eigenvalues:
     0.075278    0.092515    0.250000    0.250000    0.357619

 Minimum Search - Taking Simple RFO Step
 Searching for Lamda that Minimizes Along All modes
 Value Taken    Lamda =  -0.01546201
 Calculated Step too Large.  Step scaled by  0.808569
 Step Taken.  Stepsize is  0.300000

                             Maximum     Tolerance    Cnvgd?
         Gradient           0.032772      0.000300      NO
         Displacement       0.217214      0.001200      NO
         Energy change     *********      0.000001      NO


 New Cartesian Coordinates Obtained by Inverse Iteration

 Displacement from previous Coordinates is:  0.407476
 ----------------------------------------------------------------
             Standard Nuclear Orientation (Angstroms)
    I     Atom           X                Y                Z
 ----------------------------------------------------------------
    1      P       0.4728680572    -1.6860981079     0.0000000000
    2      P      -1.5189385135    -1.5026587456     0.0000000000
    3      Br     -2.3952537868     0.6986404131     0.0000000000
    4      I       1.8406434365     0.4277540935     0.0000000000
 ----------------------------------------------------------------
 Molecular Point Group                 Cs    NOp =  2
 Largest Abelian Subgroup              Cs    NOp =  2
 Nuclear Repulsion Energy =   758.1961641130 hartrees
 There are       59 alpha and       59 beta electrons
 Applying Cartesian multipole field
    Component          Value
    ---------          -----
     (2,0,0)        1.00000E-11
     (0,2,0)        2.00000E-11
     (0,0,2)       -3.00000E-11
 Nucleus-field energy     =     0.0000000223 hartrees
 Requested basis set is 6-311++G(d,p)
 There are 69 shells and 170 basis functions
 A cutoff of  1.0D-11 yielded   1798 shell pairs
 There are     11734 function pairs (     13200 Cartesian)
 Smallest overlap matrix eigenvalue = 6.46E-04
 Guess MOs from SCF MO coefficient file

 -----------------------------------------------------------------------
  General SCF calculation program by
  Eric Jon Sundstrom, Paul Horn, Yuezhi Mao, Dmitri Zuev, Alec White,
  David Stuck, Shaama M.S., Shane Yost, Joonho Lee, David Small,
  Daniel Levine, Susi Lehtola, Hugh Burton, Evgeny Epifanovsky
 -----------------------------------------------------------------------
 Exchange:     0.2000 Hartree-Fock + 0.0800 Slater + 0.7200 B88
 Correlation:  0.1900 VWN1RPA + 0.8100 LYP
 Using SG-1 standard quadrature grid
 A restricted SCF calculation will be
 performed using DIIS
 SCF converges when DIIS error is below 1.0e-08
 ---------------------------------------
  Cycle       Energy         DIIS error
 ---------------------------------------
    1  -10176.4420962263      6.51e-04  
    2  -10176.4452863445      2.10e-04  
    3  -10176.4453832332      1.64e-04  
    4  -10176.4454690600      7.53e-05  
    5  -10176.4454953167      2.24e-05  
    6  -10176.4454976510      6.57e-06  
    7  -10176.4454977549      2.72e-06  
    8  -10176.4454977868      5.54e-07  
    9  -10176.4454977886      2.47e-07  
   10  -10176.4454977889      4.03e-08  
   11  -10176.4454977889      8.21e-09  Convergence criterion met
 ---------------------------------------
 SCF time:   CPU 23.99s  wall 24.00s 
 SCF   energy in the final basis set =   -10176.4454977889
 Total energy in the final basis set =   -10176.4454977889

 --------------------------------------------------------------
             Orbital Energies (a.u.) and Symmetries
 --------------------------------------------------------------

 Alpha MOs, Restricted
 -- Occupied --                  
******* -482.85 -176.32 -165.73 -165.73 -165.72  -77.13  -77.12
  1 A'    2 A'    3 A'    4 A'    1 A"    5 A'    6 A'    7 A'                 
-62.499 -56.319 -56.316 -56.316 -35.820 -31.312 -31.307 -31.307
  8 A'    9 A'    2 A"   10 A'   11 A'   12 A'    3 A"   13 A'                 
-22.963 -22.962 -22.962 -22.958 -22.958  -8.707  -6.619  -6.613
 14 A'    4 A"   15 A'    5 A"   16 A'   17 A'   18 A'   19 A'                 
 -6.538  -6.526  -6.525  -6.369  -4.781  -4.780  -4.778  -4.776
 20 A'    6 A"   21 A'   22 A'   23 A'   24 A'    7 A"   25 A'                 
 -4.775  -4.772  -4.770  -4.767  -4.766  -2.649  -2.645  -2.645
 26 A'    8 A"   27 A'    9 A"   28 A'   29 A'   10 A"   30 A'                 
 -2.636  -2.636  -2.046  -2.042  -2.041  -2.030  -2.030  -0.796
 11 A"   31 A'   32 A'   12 A"   33 A'   34 A'   13 A"   35 A'                 
 -0.726  -0.659  -0.524  -0.411  -0.353  -0.345  -0.320  -0.312
 36 A'   37 A'   38 A'   39 A'   40 A'   14 A"   41 A'   15 A"                 
 -0.298  -0.278  -0.274
 42 A'   43 A'   16 A"                                                         
 -- Virtual --                   
 -0.138  -0.133  -0.063  -0.001   0.015   0.031   0.038   0.043
 44 A'   17 A"   45 A'   46 A'   47 A'   48 A'   18 A"   49 A'                 
  0.053   0.060   0.065   0.072   0.081   0.084   0.109   0.119
 50 A'   51 A'   19 A"   52 A'   20 A"   53 A'   54 A'   55 A'                 
  0.164   0.199   0.213   0.248   0.265   0.270   0.282   0.298
 56 A'   57 A'   21 A"   58 A'   59 A'   22 A"   60 A'   61 A'                 
  0.302   0.352   0.363   0.384   0.395   0.402   0.404   0.425
 23 A"   62 A'   24 A"   25 A"   63 A'   64 A'   65 A'   26 A"                 
  0.438   0.465   0.479   0.483   0.519   0.532   0.560   0.569
 66 A'   67 A'   27 A"   68 A'   28 A"   69 A'   29 A"   70 A'                 
  0.597   0.617   0.631   0.663   0.667   0.670   0.732   0.831
 71 A'   72 A'   73 A'   30 A"   74 A'   75 A'   31 A"   76 A'                 
  0.837   0.880   1.015   1.148   1.284   1.319   1.352   1.490
 32 A"   77 A'   78 A'   79 A'   33 A"   80 A'   81 A'   34 A"                 
  1.543   1.547   1.624   1.676   1.693   1.989   2.003   2.066
 35 A"   82 A'   83 A'   84 A'   85 A'   36 A"   86 A'   87 A'                 
  3.944   3.952   3.956   3.976   3.988   3.996   3.997   4.017
 37 A"   88 A'   38 A"   89 A'   39 A"   90 A'   40 A"   91 A'                 
  4.094   4.166   4.275   5.972   5.997   6.009   6.544   6.601
 92 A'   93 A'   94 A'   41 A"   95 A'   96 A'   97 A'   98 A'                 
  6.855   7.545   7.558   7.599  13.764  13.787  13.804  13.811
 99 A'   42 A"  100 A'  101 A'   43 A"   44 A"  102 A'  103 A'                 
 13.888  13.919  27.736  28.318  28.338  28.347  28.519  28.523
104 A'  105 A'  106 A'   45 A"  107 A'  108 A'   46 A"  109 A'                 
 28.524  28.533  28.601  47.864 127.864 127.881 127.891 151.551
 47 A"  110 A'  111 A'  112 A'   48 A"  113 A'  114 A'  115 A'                 
162.690 162.996 289.742 289.752 289.8051020.6451901.710
116 A'  117 A'   49 A"  118 A'  119 A'  120 A'  121 A'                         

 Beta MOs, Restricted
 -- Occupied --                  
******* -482.85 -176.32 -165.73 -165.73 -165.72  -77.13  -77.12
  1 A'    2 A'    3 A'    4 A'    1 A"    5 A'    6 A'    7 A'                 
-62.499 -56.319 -56.316 -56.316 -35.820 -31.312 -31.307 -31.307
  8 A'    9 A'    2 A"   10 A'   11 A'   12 A'    3 A"   13 A'                 
-22.963 -22.962 -22.962 -22.958 -22.958  -8.707  -6.619  -6.613
 14 A'    4 A"   15 A'    5 A"   16 A'   17 A'   18 A'   19 A'                 
 -6.538  -6.526  -6.525  -6.369  -4.781  -4.780  -4.778  -4.776
 20 A'    6 A"   21 A'   22 A'   23 A'   24 A'    7 A"   25 A'                 
 -4.775  -4.772  -4.770  -4.767  -4.766  -2.649  -2.645  -2.645
 26 A'    8 A"   27 A'    9 A"   28 A'   29 A'   10 A"   30 A'                 
 -2.636  -2.636  -2.046  -2.042  -2.041  -2.030  -2.030  -0.796
 11 A"   31 A'   32 A'   12 A"   33 A'   34 A'   13 A"   35 A'                 
 -0.726  -0.659  -0.524  -0.411  -0.353  -0.345  -0.320  -0.312
 36 A'   37 A'   38 A'   39 A'   40 A'   14 A"   41 A'   15 A"                 
 -0.298  -0.278  -0.274
 42 A'   43 A'   16 A"                                                         
 -- Virtual --                   
 -0.138  -0.133  -0.063  -0.001   0.015   0.031   0.038   0.043
 44 A'   17 A"   45 A'   46 A'   47 A'   48 A'   18 A"   49 A'                 
  0.053   0.060   0.065   0.072   0.081   0.084   0.109   0.119
 50 A'   51 A'   19 A"   52 A'   20 A"   53 A'   54 A'   55 A'                 
  0.164   0.199   0.213   0.248   0.265   0.270   0.282   0.298
 56 A'   57 A'   21 A"   58 A'   59 A'   22 A"   60 A'   61 A'                 
  0.302   0.352   0.363   0.384   0.395   0.402   0.404   0.425
 23 A"   62 A'   24 A"   25 A"   63 A'   64 A'   65 A'   26 A"                 
  0.438   0.465   0.479   0.483   0.519   0.532   0.560   0.569
 66 A'   67 A'   27 A"   68 A'   28 A"   69 A'   29 A"   70 A'                 
  0.597   0.617   0.631   0.663   0.667   0.670   0.732   0.831
 71 A'   72 A'   73 A'   30 A"   74 A'   75 A'   31 A"   76 A'                 
  0.837   0.880   1.015   1.148   1.284   1.319   1.352   1.490
 32 A"   77 A'   78 A'   79 A'   33 A"   80 A'   81 A'   34 A"                 
  1.543   1.547   1.624   1.676   1.693   1.989   2.003   2.066
 35 A"   82 A'   83 A'   84 A'   85 A'   36 A"   86 A'   87 A'                 
  3.944   3.952   3.956   3.976   3.988   3.996   3.997   4.017
 37 A"   88 A'   38 A"   89 A'   39 A"   90 A'   40 A"   91 A'                 
  4.094   4.166   4.275   5.972   5.997   6.009   6.544   6.601
 92 A'   93 A'   94 A'   41 A"   95 A'   96 A'   97 A'   98 A'                 
  6.855   7.545   7.558   7.599  13.764  13.787  13.804  13.811
 99 A'   42 A"  100 A'  101 A'   43 A"   44 A"  102 A'  103 A'                 
 13.888  13.919  27.736  28.318  28.338  28.347  28.519  28.523
104 A'  105 A'  106 A'   45 A"  107 A'  108 A'   46 A"  109 A'                 
 28.524  28.533  28.601  47.864 127.864 127.881 127.891 151.551
 47 A"  110 A'  111 A'  112 A'   48 A"  113 A'  114 A'  115 A'                 
162.690 162.996 289.742 289.752 289.8051020.6451901.710
116 A'  117 A'   49 A"  118 A'  119 A'  120 A'  121 A'                         
 --------------------------------------------------------------

          Ground-State Mulliken Net Atomic Charges

     Atom                 Charge (a.u.)
  ----------------------------------------
      1 P                     0.068185
      2 P                     0.191536
      3 Br                   -0.186230
      4 I                    -0.073492
  ----------------------------------------
  Sum of atomic charges =     0.000000

 -----------------------------------------------------------------
                    Cartesian Multipole Moments
 -----------------------------------------------------------------
    Charge (ESU x 10^10)
                 0.0000
    Dipole Moment (Debye)
         X       0.5646      Y      -0.6042      Z      -0.0000
       Tot       0.8269
    Quadrupole Moments (Debye-Ang)
        XX     -75.2086     XY       1.9150     YY     -71.8197
        XZ       0.0000     YZ      -0.0000     ZZ     -73.8219
    Octopole Moments (Debye-Ang^2)
       XXX      25.5662    XXY      23.5669    XYY       6.1095
       YYY      57.1313    XXZ      -0.0000    XYZ       0.0000
       YYZ       0.0000    XZZ       5.6418    YZZ      15.9915
       ZZZ      -0.0000
    Hexadecapole Moments (Debye-Ang^3)
      XXXX   -1535.4281   XXXY     -23.1476   XXYY    -336.1182
      XYYY     -31.7719   YYYY    -590.3170   XXXZ       0.0000
      XXYZ      -0.0000   XYYZ       0.0000   YYYZ      -0.0000
      XXZZ    -274.9244   XYZZ     -10.0053   YYZZ    -117.5405
      XZZZ       0.0000   YZZZ      -0.0000   ZZZZ    -107.2085
 -----------------------------------------------------------------
 Calculating analytic gradient of the SCF energy
 Gradient of SCF Energy
            1           2           3           4
    1  -0.0170493   0.0206064  -0.0097002   0.0061431
    2  -0.0046251  -0.0178141   0.0169913   0.0054479
    3  -0.0000000  -0.0000000   0.0000000   0.0000000
 Max gradient component =       2.061E-02
 RMS gradient           =       1.120E-02
 Gradient time:  CPU 7.25 s  wall 7.25 s
 Geometry Optimization Parameters
   NAtoms,    NIC,     NZ,  NCons,   NDum,   NFix, NCnnct, MaxDiis
        4      14       4       0       0       0       0       0

 Cartesian Hessian Update
 Hessian Updated using BFGS Update


** GEOMETRY OPTIMIZATION IN DELOCALIZED INTERNAL COORDINATES **
   Searching for a Minimum

   Optimization Cycle:   2

                       Coordinates (Angstroms)
     ATOM                X               Y               Z
      1  P         0.4728680572   -1.6860981079    0.0000000000
      2  P        -1.5189385135   -1.5026587456    0.0000000000
      3  Br       -2.3952537868    0.6986404131    0.0000000000
      4  I         1.8406434365    0.4277540935    0.0000000000
   Point Group: cs    Number of degrees of freedom:     5


   Energy is -10176.445497789

 Hessian Updated using BFGS Update

  5 Hessian modes will be used to form the next step
  Hessian Eigenvalues:
     0.056688    0.079899    0.229446    0.250376    0.356643

 Minimum Search - Taking Simple RFO Step
 Searching for Lamda that Minimizes Along All modes
 Value Taken    Lamda =  -0.00987434
 Calculated Step too Large.  Step scaled by  0.803851
 Step Taken.  Stepsize is  0.300000

                             Maximum     Tolerance    Cnvgd?
         Gradient           0.022367      0.000300      NO
         Displacement       0.222840      0.001200      NO
         Energy change     -0.010313      0.000001      NO


 New Cartesian Coordinates Obtained by Inverse Iteration

 Displacement from previous Coordinates is:  0.473359
 ----------------------------------------------------------------
             Standard Nuclear Orientation (Angstroms)
    I     Atom           X                Y                Z
 ----------------------------------------------------------------
    1      P       0.4675021635    -1.6852412014     0.0000000000
    2      P      -1.5482105683    -1.4805696196     0.0000000000
    3      Br     -2.2074586103     0.6526420864     0.0000000000
    4      I       1.6874862084     0.4508063876     0.0000000000
 ----------------------------------------------------------------
 Molecular Point Group                 Cs    NOp =  2
 Largest Abelian Subgroup              Cs    NOp =  2
 Nuclear Repulsion Energy =   795.7462552829 hartrees
 There are       59 alpha and       59 beta electrons
 Applying Cartesian multipole field
    Component          Value
    ---------          -----
     (2,0,0)        1.00000E-11
     (0,2,0)        2.00000E-11
     (0,0,2)       -3.00000E-11
 Nucleus-field energy     =     0.0000000201 hartrees
 Requested basis set is 6-311++G(d,p)
 There are 69 shells and 170 basis functions
 A cutoff of  1.0D-11 yielded   1824 shell pairs
 There are     11876 function pairs (     13354 Cartesian)
 Smallest overlap matrix eigenvalue = 6.56E-04
 Guess MOs from SCF MO coefficient file

 -----------------------------------------------------------------------
  General SCF calculation program by
  Eric Jon Sundstrom, Paul Horn, Yuezhi Mao, Dmitri Zuev, Alec White,
  David Stuck, Shaama M.S., Shane Yost, Joonho Lee, David Small,
  Daniel Levine, Susi Lehtola, Hugh Burton, Evgeny Epifanovsky
 -----------------------------------------------------------------------
 Exchange:     0.2000 Hartree-Fock + 0.0800 Slater + 0.7200 B88
 Correlation:  0.1900 VWN1RPA + 0.8100 LYP
 Using SG-1 standard quadrature grid
 A restricted SCF calculation will be
 performed using DIIS
 SCF converges when DIIS error is below 1.0e-08
 ---------------------------------------
  Cycle       Energy         DIIS error
 ---------------------------------------
    1  -10176.4435596240      8.45e-04  
    2  -10176.4487426670      2.88e-04  
    3  -10176.4486747482      3.06e-04  
    4  -10176.4489726534      1.72e-04  
    5  -10176.4491288222      1.84e-05  
    6  -10176.4491298259      8.46e-06  
    7  -10176.4491299844      3.21e-06  
    8  -10176.4491300340      5.65e-07  
    9  -10176.4491300358      8.66e-08  
   10  -10176.4491300359      3.32e-08  
   11  -10176.4491300359      1.09e-08  
   12  -10176.4491300359      1.67e-09  Convergence criterion met
 ---------------------------------------
 SCF time:   CPU 27.22s  wall 27.00s 
 SCF   energy in the final basis set =   -10176.4491300359
 Total energy in the final basis set =   -10176.4491300359

 --------------------------------------------------------------
             Orbital Energies (a.u.) and Symmetries
 --------------------------------------------------------------

 Alpha MOs, Restricted
 -- Occupied --                  
******* -482.85 -176.32 -165.72 -165.72 -165.72  -77.12  -77.11
  1 A'    2 A'    3 A'    4 A'    1 A"    5 A'    6 A'    7 A'                 
-62.506 -56.326 -56.323 -56.323 -35.817 -31.310 -31.305 -31.304
  8 A'    9 A'    2 A"   10 A'   11 A'   12 A'    3 A"   13 A'                 
-22.960 -22.959 -22.959 -22.955 -22.955  -8.715  -6.612  -6.605
 14 A'    4 A"   15 A'    5 A"   16 A'   17 A'   18 A'   19 A'                 
 -6.545  -6.535  -6.533  -6.366  -4.778  -4.774  -4.771  -4.769
 20 A'    6 A"   21 A'   22 A'   23 A'   24 A'    7 A"   25 A'                 
 -4.767  -4.765  -4.764  -4.764  -4.762  -2.657  -2.654  -2.653
 26 A'    8 A"    9 A"   27 A'   28 A'   29 A'   10 A"   30 A'                 
 -2.644  -2.644  -2.044  -2.040  -2.039  -2.028  -2.028  -0.817
 11 A"   31 A'   32 A'   12 A"   33 A'   34 A'   13 A"   35 A'                 
 -0.723  -0.654  -0.525  -0.416  -0.364  -0.354  -0.321  -0.314
 36 A'   37 A'   38 A'   39 A'   40 A'   14 A"   41 A'   15 A"                 
 -0.296  -0.274  -0.267
 42 A'   43 A'   16 A"                                                         
 -- Virtual --                   
 -0.129  -0.117  -0.045  -0.000   0.016   0.033   0.038   0.041
 17 A"   44 A'   45 A'   46 A'   47 A'   48 A'   18 A"   49 A'                 
  0.052   0.058   0.064   0.071   0.081   0.084   0.108   0.119
 50 A'   51 A'   19 A"   52 A'   20 A"   53 A'   54 A'   55 A'                 
  0.163   0.209   0.216   0.246   0.269   0.274   0.282   0.293
 56 A'   57 A'   21 A"   58 A'   59 A'   22 A"   60 A'   61 A'                 
  0.304   0.328   0.358   0.388   0.390   0.403   0.404   0.422
 23 A"   62 A'   24 A"   25 A"   63 A'   64 A'   65 A'   26 A"                 
  0.451   0.457   0.485   0.494   0.513   0.524   0.555   0.574
 66 A'   27 A"   67 A'   68 A'   28 A"   69 A'   29 A"   70 A'                 
  0.607   0.627   0.655   0.670   0.681   0.683   0.764   0.833
 71 A'   72 A'   73 A'   74 A'   75 A'   30 A"   31 A"   32 A"                 
  0.856   0.904   1.058   1.131   1.288   1.330   1.363   1.494
 76 A'   77 A'   78 A'   79 A'   33 A"   80 A'   81 A'   34 A"                 
  1.550   1.559   1.649   1.692   1.711   1.983   2.011   2.080
 35 A"   82 A'   83 A'   84 A'   85 A'   36 A"   86 A'   87 A'                 
  3.946   3.955   3.962   3.978   3.980   3.996   4.000   4.028
 37 A"   88 A'   38 A"   89 A'   39 A"   90 A'   40 A"   91 A'                 
  4.112   4.203   4.291   5.976   6.005   6.018   6.537   6.631
 92 A'   93 A'   94 A'   41 A"   95 A'   96 A'   97 A'   98 A'                 
  6.845   7.538   7.562   7.614  13.772  13.796  13.817  13.819
 99 A'   42 A"  100 A'  101 A'   43 A"   44 A"  102 A'  103 A'                 
 13.904  13.932  27.750  28.322  28.345  28.354  28.521  28.527
104 A'  105 A'  106 A'   45 A"  107 A'  108 A'   46 A"  109 A'                 
 28.528  28.540  28.612  47.866 127.868 127.889 127.896 151.563
 47 A"  110 A'  111 A'  112 A'   48 A"  113 A'  114 A'  115 A'                 
162.714 162.987 289.737 289.756 289.8241020.6511901.722
116 A'  117 A'   49 A"  118 A'  119 A'  120 A'  121 A'                         

 Beta MOs, Restricted
 -- Occupied --                  
******* -482.85 -176.32 -165.72 -165.72 -165.72  -77.12  -77.11
  1 A'    2 A'    3 A'    4 A'    1 A"    5 A'    6 A'    7 A'                 
-62.506 -56.326 -56.323 -56.323 -35.817 -31.310 -31.305 -31.304
  8 A'    9 A'    2 A"   10 A'   11 A'   12 A'    3 A"   13 A'                 
-22.960 -22.959 -22.959 -22.955 -22.955  -8.715  -6.612  -6.605
 14 A'    4 A"   15 A'    5 A"   16 A'   17 A'   18 A'   19 A'                 
 -6.545  -6.535  -6.533  -6.366  -4.778  -4.774  -4.771  -4.769
 20 A'    6 A"   21 A'   22 A'   23 A'   24 A'    7 A"   25 A'                 
 -4.767  -4.765  -4.764  -4.764  -4.762  -2.657  -2.654  -2.653
 26 A'    8 A"    9 A"   27 A'   28 A'   29 A'   10 A"   30 A'                 
 -2.644  -2.644  -2.044  -2.040  -2.039  -2.028  -2.028  -0.817
 11 A"   31 A'   32 A'   12 A"   33 A'   34 A'   13 A"   35 A'                 
 -0.723  -0.654  -0.525  -0.416  -0.364  -0.354  -0.321  -0.314
 36 A'   37 A'   38 A'   39 A'   40 A'   14 A"   41 A'   15 A"                 
 -0.296  -0.274  -0.267
 42 A'   43 A'   16 A"                                                         
 -- Virtual --                   
 -0.129  -0.117  -0.045  -0.000   0.016   0.033   0.038   0.041
 17 A"   44 A'   45 A'   46 A'   47 A'   48 A'   18 A"   49 A'                 
  0.052   0.058   0.064   0.071   0.081   0.084   0.108   0.119
 50 A'   51 A'   19 A"   52 A'   20 A"   53 A'   54 A'   55 A'                 
  0.163   0.209   0.216   0.246   0.269   0.274   0.282   0.293
 56 A'   57 A'   21 A"   58 A'   59 A'   22 A"   60 A'   61 A'                 
  0.304   0.328   0.358   0.388   0.390   0.403   0.404   0.422
 23 A"   62 A'   24 A"   25 A"   63 A'   64 A'   65 A'   26 A"                 
  0.451   0.457   0.485   0.494   0.513   0.524   0.555   0.574
 66 A'   27 A"   67 A'   68 A'   28 A"   69 A'   29 A"   70 A'                 
  0.607   0.627   0.655   0.670   0.681   0.683   0.764   0.833
 71 A'   72 A'   73 A'   74 A'   75 A'   30 A"   31 A"   32 A"                 
  0.856   0.904   1.058   1.131   1.288   1.330   1.363   1.494
 76 A'   77 A'   78 A'   79 A'   33 A"   80 A'   81 A'   34 A"                 
  1.550   1.559   1.649   1.692   1.711   1.983   2.011   2.080
 35 A"   82 A'   83 A'   84 A'   85 A'   36 A"   86 A'   87 A'                 
  3.946   3.955   3.962   3.978   3.980   3.996   4.000   4.028
 37 A"   88 A'   38 A"   89 A'   39 A"   90 A'   40 A"   91 A'                 
  4.112   4.203   4.291   5.976   6.005   6.018   6.537   6.631
 92 A'   93 A'   94 A'   41 A"   95 A'   96 A'   97 A'   98 A'                 
  6.845   7.538   7.562   7.614  13.772  13.796  13.817  13.819
 99 A'   42 A"  100 A'  101 A'   43 A"   44 A"  102 A'  103 A'                 
 13.904  13.932  27.750  28.322  28.345  28.354  28.521  28.527
104 A'  105 A'  106 A'   45 A"  107 A'  108 A'   46 A"  109 A'                 
 28.528  28.540  28.612  47.866 127.868 127.889 127.896 151.563
 47 A"  110 A'  111 A'  112 A'   48 A"  113 A'  114 A'  115 A'                 
162.714 162.987 289.737 289.756 289.8241020.6511901.722
116 A'  117 A'   49 A"  118 A'  119 A'  120 A'  121 A'                         
 --------------------------------------------------------------

          Ground-State Mulliken Net Atomic Charges

     Atom                 Charge (a.u.)
  ----------------------------------------
      1 P                     0.058647
      2 P                     0.166435
      3 Br                   -0.147119
      4 I                    -0.077963
  ----------------------------------------
  Sum of atomic charges =    -0.000000

 -----------------------------------------------------------------
                    Cartesian Multipole Moments
 -----------------------------------------------------------------
    Charge (ESU x 10^10)
                -0.0000
    Dipole Moment (Debye)
         X       0.1389      Y      -0.1128      Z      -0.0000
       Tot       0.1790
    Quadrupole Moments (Debye-Ang)
        XX     -74.5862     XY       1.3326     YY     -72.1721
        XZ       0.0000     YZ       0.0000     ZZ     -73.6350
    Octopole Moments (Debye-Ang^2)
       XXX      25.0979    XXY      23.7213    XYY       7.2853
       YYY      59.1184    XXZ      -0.0000    XYZ      -0.0000
       YYZ      -0.0000    XZZ       6.4174    YZZ      16.4996
       ZZZ      -0.0000
    Hexadecapole Moments (Debye-Ang^3)
      XXXX   -1347.9255   XXXY     -39.3825   XXYY    -309.3112
      XYYY     -43.4355   YYYY    -582.9517   XXXZ      -0.0000
      XXYZ       0.0000   XYYZ       0.0000   YYYZ       0.0000
      XXZZ    -242.5917   XYZZ     -14.4991   YYZZ    -116.7795
      XZZZ      -0.0000   YZZZ       0.0000   ZZZZ    -106.7890
 -----------------------------------------------------------------
 Calculating analytic gradient of the SCF energy
 Gradient of SCF Energy
            1           2           3           4
    1  -0.0072859   0.0065883   0.0017571  -0.0010595
    2   0.0045589   0.0032896  -0.0051983  -0.0026502
    3  -0.0000000   0.0000000   0.0000000   0.0000000
 Max gradient component =       7.286E-03
 RMS gradient           =       3.723E-03
 Gradient time:  CPU 7.73 s  wall 7.74 s
 Geometry Optimization Parameters
   NAtoms,    NIC,     NZ,  NCons,   NDum,   NFix, NCnnct, MaxDiis
        4      14       4       0       0       0       0       0

 Cartesian Hessian Update
 Hessian Updated using BFGS Update


** GEOMETRY OPTIMIZATION IN DELOCALIZED INTERNAL COORDINATES **
   Searching for a Minimum

   Optimization Cycle:   3

                       Coordinates (Angstroms)
     ATOM                X               Y               Z
      1  P         0.4675021635   -1.6852412014    0.0000000000
      2  P        -1.5482105683   -1.4805696196    0.0000000000
      3  Br       -2.2074586103    0.6526420864    0.0000000000
      4  I         1.6874862084    0.4508063876    0.0000000000
   Point Group: cs    Number of degrees of freedom:     5


   Energy is -10176.449130036

 Hessian Updated using BFGS Update

  5 Hessian modes will be used to form the next step
  Hessian Eigenvalues:
     0.079848    0.098174    0.221978    0.251481    0.353488

 Minimum Search - Taking Simple RFO Step
 Searching for Lamda that Minimizes Along All modes
 Value Taken    Lamda =  -0.00047938
 Step Taken.  Stepsize is  0.052251

                             Maximum     Tolerance    Cnvgd?
         Gradient           0.010140      0.000300      NO
         Displacement       0.046661      0.001200      NO
         Energy change     -0.003632      0.000001      NO


 New Cartesian Coordinates Obtained by Inverse Iteration

 Displacement from previous Coordinates is:  0.045759
 ----------------------------------------------------------------
             Standard Nuclear Orientation (Angstroms)
    I     Atom           X                Y                Z
 ----------------------------------------------------------------
    1      P       0.4757989099    -1.6976741789     0.0000000000
    2      P      -1.5496400759    -1.4871742844     0.0000000000
    3      Br     -2.2171027102     0.6663641720     0.0000000000
    4      I       1.6902630696     0.4561219443     0.0000000000
 ----------------------------------------------------------------
 Molecular Point Group                 Cs    NOp =  2
 Largest Abelian Subgroup              Cs    NOp =  2
 Nuclear Repulsion Energy =   791.5804582026 hartrees
 There are       59 alpha and       59 beta electrons
 Applying Cartesian multipole field
    Component          Value
    ---------          -----
     (2,0,0)        1.00000E-11
     (0,2,0)        2.00000E-11
     (0,0,2)       -3.00000E-11
 Nucleus-field energy     =     0.0000000203 hartrees
 Requested basis set is 6-311++G(d,p)
 There are 69 shells and 170 basis functions
 A cutoff of  1.0D-11 yielded   1817 shell pairs
 There are     11845 function pairs (     13321 Cartesian)
 Smallest overlap matrix eigenvalue = 6.81E-04
 Guess MOs from SCF MO coefficient file

 -----------------------------------------------------------------------
  General SCF calculation program by
  Eric Jon Sundstrom, Paul Horn, Yuezhi Mao, Dmitri Zuev, Alec White,
  David Stuck, Shaama M.S., Shane Yost, Joonho Lee, David Small,
  Daniel Levine, Susi Lehtola, Hugh Burton, Evgeny Epifanovsky
 -----------------------------------------------------------------------
 Exchange:     0.2000 Hartree-Fock + 0.0800 Slater + 0.7200 B88
 Correlation:  0.1900 VWN1RPA + 0.8100 LYP
 Using SG-1 standard quadrature grid
 A restricted SCF calculation will be
 performed using DIIS
 SCF converges when DIIS error is below 1.0e-08
 ---------------------------------------
  Cycle       Energy         DIIS error
 ---------------------------------------
    1  -10176.4493069676      1.32e-04  
    2  -10176.4494007057      5.22e-05  
    3  -10176.4493945525      6.19e-05  
    4  -10176.4494125768      1.93e-05  
    5  -10176.4494142166      5.99e-06  
    6  -10176.4494143637      2.87e-06  
    7  -10176.4494143985      3.18e-07  
    8  -10176.4494143989      7.59e-08  
    9  -10176.4494143990      2.98e-08  
   10  -10176.4494143990      1.03e-08  
   11  -10176.4494143989      1.68e-09  Convergence criterion met
 ---------------------------------------
 SCF time:   CPU 25.14s  wall 25.00s 
 SCF   energy in the final basis set =   -10176.4494143989
 Total energy in the final basis set =   -10176.4494143989

 --------------------------------------------------------------
             Orbital Energies (a.u.) and Symmetries
 --------------------------------------------------------------

 Alpha MOs, Restricted
 -- Occupied --                  
******* -482.85 -176.32 -165.72 -165.72 -165.72  -77.12  -77.11
  1 A'    2 A'    3 A'    4 A'    1 A"    5 A'    6 A'    7 A'                 
-62.505 -56.325 -56.322 -56.322 -35.817 -31.310 -31.305 -31.304
  8 A'    9 A'    2 A"   10 A'   11 A'   12 A'    3 A"   13 A'                 
-22.960 -22.959 -22.959 -22.955 -22.955  -8.714  -6.613  -6.607
 14 A'    4 A"   15 A'    5 A"   16 A'   17 A'   18 A'   19 A'                 
 -6.544  -6.533  -6.532  -6.366  -4.778  -4.776  -4.773  -4.770
 20 A'    6 A"   21 A'   22 A'   23 A'   24 A'    7 A"   25 A'                 
 -4.769  -4.766  -4.765  -4.764  -4.764  -2.655  -2.652  -2.651
 26 A'    8 A"    9 A"   27 A'   28 A'   29 A'   10 A"   30 A'                 
 -2.643  -2.643  -2.044  -2.040  -2.039  -2.028  -2.028  -0.814
 11 A"   31 A'   32 A'   12 A"   33 A'   34 A'   13 A"   35 A'                 
 -0.721  -0.654  -0.525  -0.414  -0.362  -0.352  -0.322  -0.313
 36 A'   37 A'   38 A'   39 A'   40 A'   14 A"   41 A'   15 A"                 
 -0.296  -0.275  -0.267
 42 A'   43 A'   16 A"                                                         
 -- Virtual --                   
 -0.131  -0.120  -0.048   0.000   0.014   0.033   0.038   0.040
 17 A"   44 A'   45 A'   46 A'   47 A'   48 A'   18 A"   49 A'                 
  0.052   0.058   0.064   0.071   0.081   0.085   0.108   0.119
 50 A'   51 A'   19 A"   52 A'   20 A"   53 A'   54 A'   55 A'                 
  0.163   0.209   0.216   0.246   0.268   0.274   0.281   0.293
 56 A'   57 A'   21 A"   58 A'   59 A'   22 A"   60 A'   61 A'                 
  0.304   0.330   0.359   0.388   0.390   0.402   0.403   0.422
 23 A"   62 A'   24 A"   25 A"   63 A'   64 A'   65 A'   26 A"                 
  0.453   0.461   0.482   0.494   0.515   0.525   0.556   0.575
 66 A'   27 A"   67 A'   68 A'   28 A"   69 A'   29 A"   70 A'                 
  0.605   0.625   0.649   0.666   0.678   0.681   0.758   0.828
 71 A'   72 A'   73 A'   74 A'   75 A'   30 A"   31 A"   32 A"                 
  0.851   0.897   1.050   1.122   1.288   1.329   1.362   1.493
 76 A'   77 A'   78 A'   79 A'   33 A"   80 A'   81 A'   34 A"                 
  1.548   1.558   1.649   1.689   1.706   1.983   2.011   2.077
 35 A"   82 A'   83 A'   84 A'   85 A'   36 A"   86 A'   87 A'                 
  3.946   3.955   3.961   3.978   3.982   3.996   3.999   4.026
 37 A"   88 A'   38 A"   89 A'   39 A"   90 A'   40 A"   91 A'                 
  4.109   4.197   4.289   5.975   6.005   6.018   6.539   6.626
 92 A'   93 A'   94 A'   41 A"   95 A'   96 A'   97 A'   98 A'                 
  6.838   7.539   7.562   7.612  13.769  13.794  13.812  13.816
 99 A'   42 A"  100 A'  101 A'   43 A"   44 A"  102 A'  103 A'                 
 13.901  13.933  27.748  28.321  28.345  28.354  28.521  28.527
104 A'  105 A'  106 A'   45 A"  107 A'  108 A'   46 A"  109 A'                 
 28.527  28.539  28.611  47.865 127.867 127.889 127.896 151.561
 47 A"  110 A'  111 A'  112 A'   48 A"  113 A'  114 A'  115 A'                 
162.711 162.979 289.738 289.756 289.8211020.6491901.721
116 A'  117 A'   49 A"  118 A'  119 A'  120 A'  121 A'                         

 Beta MOs, Restricted
 -- Occupied --                  
******* -482.85 -176.32 -165.72 -165.72 -165.72  -77.12  -77.11
  1 A'    2 A'    3 A'    4 A'    1 A"    5 A'    6 A'    7 A'                 
-62.505 -56.325 -56.322 -56.322 -35.817 -31.310 -31.305 -31.304
  8 A'    9 A'    2 A"   10 A'   11 A'   12 A'    3 A"   13 A'                 
-22.960 -22.959 -22.959 -22.955 -22.955  -8.714  -6.613  -6.607
 14 A'    4 A"   15 A'    5 A"   16 A'   17 A'   18 A'   19 A'                 
 -6.544  -6.533  -6.532  -6.366  -4.778  -4.776  -4.773  -4.770
 20 A'    6 A"   21 A'   22 A'   23 A'   24 A'    7 A"   25 A'                 
 -4.769  -4.766  -4.765  -4.764  -4.764  -2.655  -2.652  -2.651
 26 A'    8 A"    9 A"   27 A'   28 A'   29 A'   10 A"   30 A'                 
 -2.643  -2.643  -2.044  -2.040  -2.039  -2.028  -2.028  -0.814
 11 A"   31 A'   32 A'   12 A"   33 A'   34 A'   13 A"   35 A'                 
 -0.721  -0.654  -0.525  -0.414  -0.362  -0.352  -0.322  -0.313
 36 A'   37 A'   38 A'   39 A'   40 A'   14 A"   41 A'   15 A"                 
 -0.296  -0.275  -0.267
 42 A'   43 A'   16 A"                                                         
 -- Virtual --                   
 -0.131  -0.120  -0.048   0.000   0.014   0.033   0.038   0.040
 17 A"   44 A'   45 A'   46 A'   47 A'   48 A'   18 A"   49 A'                 
  0.052   0.058   0.064   0.071   0.081   0.085   0.108   0.119
 50 A'   51 A'   19 A"   52 A'   20 A"   53 A'   54 A'   55 A'                 
  0.163   0.209   0.216   0.246   0.268   0.274   0.281   0.293
 56 A'   57 A'   21 A"   58 A'   59 A'   22 A"   60 A'   61 A'                 
  0.304   0.330   0.359   0.388   0.390   0.402   0.403   0.422
 23 A"   62 A'   24 A"   25 A"   63 A'   64 A'   65 A'   26 A"                 
  0.453   0.461   0.482   0.494   0.515   0.525   0.556   0.575
 66 A'   27 A"   67 A'   68 A'   28 A"   69 A'   29 A"   70 A'                 
  0.605   0.625   0.649   0.666   0.678   0.681   0.758   0.828
 71 A'   72 A'   73 A'   74 A'   75 A'   30 A"   31 A"   32 A"                 
  0.851   0.897   1.050   1.122   1.288   1.329   1.362   1.493
 76 A'   77 A'   78 A'   79 A'   33 A"   80 A'   81 A'   34 A"                 
  1.548   1.558   1.649   1.689   1.706   1.983   2.011   2.077
 35 A"   82 A'   83 A'   84 A'   85 A'   36 A"   86 A'   87 A'                 
  3.946   3.955   3.961   3.978   3.982   3.996   3.999   4.026
 37 A"   88 A'   38 A"   89 A'   39 A"   90 A'   40 A"   91 A'                 
  4.109   4.197   4.289   5.975   6.005   6.018   6.539   6.626
 92 A'   93 A'   94 A'   41 A"   95 A'   96 A'   97 A'   98 A'                 
  6.838   7.539   7.562   7.612  13.769  13.794  13.812  13.816
 99 A'   42 A"  100 A'  101 A'   43 A"   44 A"  102 A'  103 A'                 
 13.901  13.933  27.748  28.321  28.345  28.354  28.521  28.527
104 A'  105 A'  106 A'   45 A"  107 A'  108 A'   46 A"  109 A'                 
 28.527  28.539  28.611  47.865 127.867 127.889 127.896 151.561
 47 A"  110 A'  111 A'  112 A'   48 A"  113 A'  114 A'  115 A'                 
162.711 162.979 289.738 289.756 289.8211020.6491901.721
116 A'  117 A'   49 A"  118 A'  119 A'  120 A'  121 A'                         
 --------------------------------------------------------------

          Ground-State Mulliken Net Atomic Charges

     Atom                 Charge (a.u.)
  ----------------------------------------
      1 P                     0.061391
      2 P                     0.169601
      3 Br                   -0.152674
      4 I                    -0.078319
  ----------------------------------------
  Sum of atomic charges =     0.000000

 -----------------------------------------------------------------
                    Cartesian Multipole Moments
 -----------------------------------------------------------------
    Charge (ESU x 10^10)
                 0.0000
    Dipole Moment (Debye)
         X       0.1823      Y      -0.2181      Z       0.0000
       Tot       0.2843
    Quadrupole Moments (Debye-Ang)
        XX     -74.7832     XY       1.3948     YY     -71.9520
        XZ       0.0000     YZ      -0.0000     ZZ     -73.7278
    Octopole Moments (Debye-Ang^2)
       XXX      25.4857    XXY      23.3928    XYY       7.3337
       YYY      58.1442    XXZ       0.0000    XYZ       0.0000
       YYZ       0.0000    XZZ       6.5228    YZZ      16.3172
       ZZZ       0.0000
    Hexadecapole Moments (Debye-Ang^3)
      XXXX   -1357.9384   XXXY     -37.7760   XXYY    -311.4099
      XYYY     -41.7656   YYYY    -588.7760   XXXZ       0.0000
      XXYZ      -0.0000   XYYZ      -0.0000   YYYZ      -0.0000
      XXZZ    -244.2216   XYZZ     -13.9801   YYZZ    -118.0702
      XZZZ       0.0000   YZZZ      -0.0000   ZZZZ    -107.1149
 -----------------------------------------------------------------
 Calculating analytic gradient of the SCF energy
 Gradient of SCF Energy
            1           2           3           4
    1  -0.0039511   0.0039557  -0.0001579   0.0001533
    2   0.0006844  -0.0002392  -0.0004466   0.0000014
    3   0.0000000   0.0000000  -0.0000000  -0.0000000
 Max gradient component =       3.956E-03
 RMS gradient           =       1.634E-03
 Gradient time:  CPU 7.66 s  wall 7.66 s
 Geometry Optimization Parameters
   NAtoms,    NIC,     NZ,  NCons,   NDum,   NFix, NCnnct, MaxDiis
        4      14       4       0       0       0       0       0

 Cartesian Hessian Update
 Hessian Updated using BFGS Update


** GEOMETRY OPTIMIZATION IN DELOCALIZED INTERNAL COORDINATES **
   Searching for a Minimum

   Optimization Cycle:   4

                       Coordinates (Angstroms)
     ATOM                X               Y               Z
      1  P         0.4757989099   -1.6976741789    0.0000000000
      2  P        -1.5496400759   -1.4871742844    0.0000000000
      3  Br       -2.2171027102    0.6663641720    0.0000000000
      4  I         1.6902630696    0.4561219443    0.0000000000
   Point Group: cs    Number of degrees of freedom:     5


   Energy is -10176.449414399

 Hessian Updated using BFGS Update

  5 Hessian modes will be used to form the next step
  Hessian Eigenvalues:
     0.079982    0.119583    0.178256    0.254185    0.288030

 Minimum Search - Taking Simple RFO Step
 Searching for Lamda that Minimizes Along All modes
 Value Taken    Lamda =  -0.00008409
 Step Taken.  Stepsize is  0.020900

                             Maximum     Tolerance    Cnvgd?
         Gradient           0.002983      0.000300      NO
         Displacement       0.014598      0.001200      NO
         Energy change     -0.000284      0.000001      NO


 New Cartesian Coordinates Obtained by Inverse Iteration

 Displacement from previous Coordinates is:  0.035429
 ----------------------------------------------------------------
             Standard Nuclear Orientation (Angstroms)
    I     Atom           X                Y                Z
 ----------------------------------------------------------------
    1      P       0.4810004162    -1.7031566939     0.0000000000
    2      P      -1.5535676064    -1.4891049903     0.0000000000
    3      Br     -2.2066283347     0.6700194201     0.0000000000
    4      I       1.6785147182     0.4598799172     0.0000000000
 ----------------------------------------------------------------
 Molecular Point Group                 Cs    NOp =  2
 Largest Abelian Subgroup              Cs    NOp =  2
 Nuclear Repulsion Energy =   792.7601224974 hartrees
 There are       59 alpha and       59 beta electrons
 Applying Cartesian multipole field
    Component          Value
    ---------          -----
     (2,0,0)        1.00000E-11
     (0,2,0)        2.00000E-11
     (0,0,2)       -3.00000E-11
 Nucleus-field energy     =     0.0000000202 hartrees
 Requested basis set is 6-311++G(d,p)
 There are 69 shells and 170 basis functions
 A cutoff of  1.0D-11 yielded   1817 shell pairs
 There are     11845 function pairs (     13321 Cartesian)
 Smallest overlap matrix eigenvalue = 6.97E-04
 Guess MOs from SCF MO coefficient file

 -----------------------------------------------------------------------
  General SCF calculation program by
  Eric Jon Sundstrom, Paul Horn, Yuezhi Mao, Dmitri Zuev, Alec White,
  David Stuck, Shaama M.S., Shane Yost, Joonho Lee, David Small,
  Daniel Levine, Susi Lehtola, Hugh Burton, Evgeny Epifanovsky
 -----------------------------------------------------------------------
 Exchange:     0.2000 Hartree-Fock + 0.0800 Slater + 0.7200 B88
 Correlation:  0.1900 VWN1RPA + 0.8100 LYP
 Using SG-1 standard quadrature grid
 A restricted SCF calculation will be
 performed using DIIS
 SCF converges when DIIS error is below 1.0e-08
 ---------------------------------------
  Cycle       Energy         DIIS error
 ---------------------------------------
    1  -10176.4494124025      7.59e-05  
    2  -10176.4494555024      3.21e-05  
    3  -10176.4494534013      3.82e-05  
    4  -10176.4494606185      8.92e-06  
    5  -10176.4494609070      1.71e-06  
    6  -10176.4494609062      1.62e-06  
    7  -10176.4494609196      2.96e-07  
    8  -10176.4494609201      4.70e-08  
    9  -10176.4494609199      2.45e-08  
   10  -10176.4494609200      3.42e-09  Convergence criterion met
 ---------------------------------------
 SCF time:   CPU 22.77s  wall 23.00s 
 SCF   energy in the final basis set =   -10176.4494609200
 Total energy in the final basis set =   -10176.4494609200

 --------------------------------------------------------------
             Orbital Energies (a.u.) and Symmetries
 --------------------------------------------------------------

 Alpha MOs, Restricted
 -- Occupied --                  
******* -482.85 -176.32 -165.72 -165.72 -165.72  -77.12  -77.11
  1 A'    2 A'    3 A'    4 A'    1 A"    5 A'    6 A'    7 A'                 
-62.505 -56.325 -56.322 -56.322 -35.817 -31.310 -31.305 -31.304
  8 A'    9 A'    2 A"   10 A'   11 A'   12 A'    3 A"   13 A'                 
-22.960 -22.959 -22.959 -22.955 -22.955  -8.714  -6.614  -6.607
 14 A'    4 A"   15 A'    5 A"   16 A'   17 A'   18 A'   19 A'                 
 -6.544  -6.533  -6.532  -6.366  -4.778  -4.776  -4.773  -4.770
 20 A'    6 A"   21 A'   22 A'   23 A'   24 A'    7 A"   25 A'                 
 -4.769  -4.766  -4.765  -4.764  -4.763  -2.655  -2.652  -2.651
 26 A'    8 A"    9 A"   27 A'   28 A'   29 A'   10 A"   30 A'                 
 -2.643  -2.643  -2.043  -2.040  -2.039  -2.028  -2.028  -0.813
 11 A"   31 A'   32 A'   12 A"   33 A'   34 A'   13 A"   35 A'                 
 -0.720  -0.653  -0.526  -0.414  -0.362  -0.352  -0.322  -0.313
 36 A'   37 A'   38 A'   39 A'   40 A'   14 A"   41 A'   15 A"                 
 -0.295  -0.275  -0.267
 42 A'   43 A'   16 A"                                                         
 -- Virtual --                   
 -0.132  -0.120  -0.049   0.000   0.013   0.033   0.038   0.040
 17 A"   44 A'   45 A'   46 A'   47 A'   48 A'   18 A"   49 A'                 
  0.052   0.058   0.064   0.071   0.080   0.085   0.108   0.119
 50 A'   51 A'   19 A"   52 A'   20 A"   53 A'   54 A'   55 A'                 
  0.163   0.210   0.216   0.245   0.268   0.274   0.281   0.293
 56 A'   57 A'   21 A"   58 A'   59 A'   22 A"   60 A'   61 A'                 
  0.304   0.330   0.359   0.388   0.390   0.402   0.403   0.422
 23 A"   62 A'   24 A"   25 A"   63 A'   64 A'   65 A'   26 A"                 
  0.455   0.461   0.482   0.496   0.516   0.524   0.556   0.576
 66 A'   27 A"   67 A'   68 A'   28 A"   69 A'   29 A"   70 A'                 
  0.605   0.625   0.649   0.664   0.677   0.681   0.758   0.825
 71 A'   72 A'   73 A'   74 A'   75 A'   30 A"   31 A"   32 A"                 
  0.850   0.897   1.049   1.115   1.288   1.330   1.362   1.492
 76 A'   77 A'   78 A'   79 A'   33 A"   80 A'   81 A'   34 A"                 
  1.548   1.558   1.651   1.687   1.706   1.983   2.012   2.077
 35 A"   82 A'   83 A'   84 A'   85 A'   36 A"   86 A'   87 A'                 
  3.946   3.955   3.961   3.977   3.982   3.997   3.999   4.027
 37 A"   88 A'   38 A"   89 A'   39 A"   90 A'   40 A"   91 A'                 
  4.109   4.196   4.290   5.975   6.005   6.018   6.539   6.627
 92 A'   93 A'   94 A'   41 A"   95 A'   96 A'   97 A'   98 A'                 
  6.833   7.539   7.563   7.612  13.769  13.793  13.810  13.816
 99 A'   42 A"  100 A'  101 A'   43 A"   44 A"  102 A'  103 A'                 
 13.901  13.935  27.748  28.321  28.346  28.354  28.521  28.527
104 A'  105 A'  106 A'   45 A"  107 A'  108 A'   46 A"  109 A'                 
 28.527  28.540  28.611  47.865 127.867 127.890 127.896 151.561
 47 A"  110 A'  111 A'  112 A'   48 A"  113 A'  114 A'  115 A'                 
162.712 162.973 289.738 289.757 289.8211020.6491901.721
116 A'  117 A'   49 A"  118 A'  119 A'  120 A'  121 A'                         

 Beta MOs, Restricted
 -- Occupied --                  
******* -482.85 -176.32 -165.72 -165.72 -165.72  -77.12  -77.11
  1 A'    2 A'    3 A'    4 A'    1 A"    5 A'    6 A'    7 A'                 
-62.505 -56.325 -56.322 -56.322 -35.817 -31.310 -31.305 -31.304
  8 A'    9 A'    2 A"   10 A'   11 A'   12 A'    3 A"   13 A'                 
-22.960 -22.959 -22.959 -22.955 -22.955  -8.714  -6.614  -6.607
 14 A'    4 A"   15 A'    5 A"   16 A'   17 A'   18 A'   19 A'                 
 -6.544  -6.533  -6.532  -6.366  -4.778  -4.776  -4.773  -4.770
 20 A'    6 A"   21 A'   22 A'   23 A'   24 A'    7 A"   25 A'                 
 -4.769  -4.766  -4.765  -4.764  -4.763  -2.655  -2.652  -2.651
 26 A'    8 A"    9 A"   27 A'   28 A'   29 A'   10 A"   30 A'                 
 -2.643  -2.643  -2.043  -2.040  -2.039  -2.028  -2.028  -0.813
 11 A"   31 A'   32 A'   12 A"   33 A'   34 A'   13 A"   35 A'                 
 -0.720  -0.653  -0.526  -0.414  -0.362  -0.352  -0.322  -0.313
 36 A'   37 A'   38 A'   39 A'   40 A'   14 A"   41 A'   15 A"                 
 -0.295  -0.275  -0.267
 42 A'   43 A'   16 A"                                                         
 -- Virtual --                   
 -0.132  -0.120  -0.049   0.000   0.013   0.033   0.038   0.040
 17 A"   44 A'   45 A'   46 A'   47 A'   48 A'   18 A"   49 A'                 
  0.052   0.058   0.064   0.071   0.080   0.085   0.108   0.119
 50 A'   51 A'   19 A"   52 A'   20 A"   53 A'   54 A'   55 A'                 
  0.163   0.210   0.216   0.245   0.268   0.274   0.281   0.293
 56 A'   57 A'   21 A"   58 A'   59 A'   22 A"   60 A'   61 A'                 
  0.304   0.330   0.359   0.388   0.390   0.402   0.403   0.422
 23 A"   62 A'   24 A"   25 A"   63 A'   64 A'   65 A'   26 A"                 
  0.455   0.461   0.482   0.496   0.516   0.524   0.556   0.576
 66 A'   27 A"   67 A'   68 A'   28 A"   69 A'   29 A"   70 A'                 
  0.605   0.625   0.649   0.664   0.677   0.681   0.758   0.825
 71 A'   72 A'   73 A'   74 A'   75 A'   30 A"   31 A"   32 A"                 
  0.850   0.897   1.049   1.115   1.288   1.330   1.362   1.492
 76 A'   77 A'   78 A'   79 A'   33 A"   80 A'   81 A'   34 A"                 
  1.548   1.558   1.651   1.687   1.706   1.983   2.012   2.077
 35 A"   82 A'   83 A'   84 A'   85 A'   36 A"   86 A'   87 A'                 
  3.946   3.955   3.961   3.977   3.982   3.997   3.999   4.027
 37 A"   88 A'   38 A"   89 A'   39 A"   90 A'   40 A"   91 A'                 
  4.109   4.196   4.290   5.975   6.005   6.018   6.539   6.627
 92 A'   93 A'   94 A'   41 A"   95 A'   96 A'   97 A'   98 A'                 
  6.833   7.539   7.563   7.612  13.769  13.793  13.810  13.816
 99 A'   42 A"  100 A'  101 A'   43 A"   44 A"  102 A'  103 A'                 
 13.901  13.935  27.748  28.321  28.346  28.354  28.521  28.527
104 A'  105 A'  106 A'   45 A"  107 A'  108 A'   46 A"  109 A'                 
 28.527  28.540  28.611  47.865 127.867 127.890 127.896 151.561
 47 A"  110 A'  111 A'  112 A'   48 A"  113 A'  114 A'  115 A'                 
162.712 162.973 289.738 289.757 289.8211020.6491901.721
116 A'  117 A'   49 A"  118 A'  119 A'  120 A'  121 A'                         
 --------------------------------------------------------------

          Ground-State Mulliken Net Atomic Charges

     Atom                 Charge (a.u.)
  ----------------------------------------
      1 P                     0.061486
      2 P                     0.169219
      3 Br                   -0.152698
      4 I                    -0.078006
  ----------------------------------------
  Sum of atomic charges =    -0.000000

 -----------------------------------------------------------------
                    Cartesian Multipole Moments
 -----------------------------------------------------------------
    Charge (ESU x 10^10)
                -0.0000
    Dipole Moment (Debye)
         X       0.1811      Y      -0.2303      Z       0.0000
       Tot       0.2930
    Quadrupole Moments (Debye-Ang)
        XX     -74.8472     XY       1.3976     YY     -71.8704
        XZ       0.0000     YZ      -0.0000     ZZ     -73.7628
    Octopole Moments (Debye-Ang^2)
       XXX      25.8108    XXY      23.2179    XYY       7.4510
       YYY      57.8288    XXZ      -0.0000    XYZ      -0.0000
       YYZ      -0.0000    XZZ       6.6742    YZZ      16.2904
       ZZZ      -0.0000
    Hexadecapole Moments (Debye-Ang^3)
      XXXX   -1348.4493   XXXY     -37.9047   XXYY    -310.4171
      XYYY     -41.4967   YYYY    -590.9617   XXXZ      -0.0000
      XXYZ      -0.0000   XYYZ       0.0000   YYYZ      -0.0000
      XXZZ    -242.5284   XYZZ     -13.9838   YYZZ    -118.6683
      XZZZ       0.0000   YZZZ      -0.0000   ZZZZ    -107.2622
 -----------------------------------------------------------------
 Calculating analytic gradient of the SCF energy
 Gradient of SCF Energy
            1           2           3           4
    1  -0.0006866   0.0009037  -0.0001056  -0.0001115
    2  -0.0000756  -0.0002427   0.0000699   0.0002484
    3  -0.0000000  -0.0000000   0.0000000   0.0000000
 Max gradient component =       9.037E-04
 RMS gradient           =       3.467E-04
 Gradient time:  CPU 7.59 s  wall 7.73 s
 Geometry Optimization Parameters
   NAtoms,    NIC,     NZ,  NCons,   NDum,   NFix, NCnnct, MaxDiis
        4      14       4       0       0       0       0       0

 Cartesian Hessian Update
 Hessian Updated using BFGS Update


** GEOMETRY OPTIMIZATION IN DELOCALIZED INTERNAL COORDINATES **
   Searching for a Minimum

   Optimization Cycle:   5

                       Coordinates (Angstroms)
     ATOM                X               Y               Z
      1  P         0.4810004162   -1.7031566939    0.0000000000
      2  P        -1.5535676064   -1.4891049903    0.0000000000
      3  Br       -2.2066283347    0.6700194201    0.0000000000
      4  I         1.6785147182    0.4598799172    0.0000000000
   Point Group: cs    Number of degrees of freedom:     5


   Energy is -10176.449460920

 Hessian Updated using BFGS Update

  5 Hessian modes will be used to form the next step
  Hessian Eigenvalues:
     0.080015    0.118855    0.172181    0.254856    0.266562

 Minimum Search - Taking Simple RFO Step
 Searching for Lamda that Minimizes Along All modes
 Value Taken    Lamda =  -0.00000422
 Step Taken.  Stepsize is  0.004600

                             Maximum     Tolerance    Cnvgd?
         Gradient           0.000676      0.000300      NO
         Displacement       0.003987      0.001200      NO
         Energy change     -0.000047      0.000001      NO


 New Cartesian Coordinates Obtained by Inverse Iteration

 Displacement from previous Coordinates is:  0.007374
 ----------------------------------------------------------------
             Standard Nuclear Orientation (Angstroms)
    I     Atom           X                Y                Z
 ----------------------------------------------------------------
    1      P       0.4817991928    -1.7022543240     0.0000000000
    2      P      -1.5549605233    -1.4887258237     0.0000000000
    3      Br     -2.2086414551     0.6692806948     0.0000000000
    4      I       1.6811219789     0.4593371059     0.0000000000
 ----------------------------------------------------------------
 Molecular Point Group                 Cs    NOp =  2
 Largest Abelian Subgroup              Cs    NOp =  2
 Nuclear Repulsion Energy =   792.3677264252 hartrees
 There are       59 alpha and       59 beta electrons
 Applying Cartesian multipole field
    Component          Value
    ---------          -----
     (2,0,0)        1.00000E-11
     (0,2,0)        2.00000E-11
     (0,0,2)       -3.00000E-11
 Nucleus-field energy     =     0.0000000203 hartrees
 Requested basis set is 6-311++G(d,p)
 There are 69 shells and 170 basis functions
 A cutoff of  1.0D-11 yielded   1817 shell pairs
 There are     11845 function pairs (     13321 Cartesian)
 Smallest overlap matrix eigenvalue = 7.00E-04
 Guess MOs from SCF MO coefficient file

 -----------------------------------------------------------------------
  General SCF calculation program by
  Eric Jon Sundstrom, Paul Horn, Yuezhi Mao, Dmitri Zuev, Alec White,
  David Stuck, Shaama M.S., Shane Yost, Joonho Lee, David Small,
  Daniel Levine, Susi Lehtola, Hugh Burton, Evgeny Epifanovsky
 -----------------------------------------------------------------------
 Exchange:     0.2000 Hartree-Fock + 0.0800 Slater + 0.7200 B88
 Correlation:  0.1900 VWN1RPA + 0.8100 LYP
 Using SG-1 standard quadrature grid
 A restricted SCF calculation will be
 performed using DIIS
 SCF converges when DIIS error is below 1.0e-08
 ---------------------------------------
  Cycle       Energy         DIIS error
 ---------------------------------------
    1  -10176.4494615918      1.43e-05  
    2  -10176.4494627517      6.95e-06  
    3  -10176.4494627001      7.72e-06  
    4  -10176.4494629746      1.93e-06  
    5  -10176.4494629878      9.34e-07  
    6  -10176.4494629924      1.74e-07  
    7  -10176.4494629925      3.51e-08  
    8  -10176.4494629927      1.12e-08  
    9  -10176.4494629926      4.14e-09  Convergence criterion met
 ---------------------------------------
 SCF time:   CPU 20.38s  wall 21.00s 
 SCF   energy in the final basis set =   -10176.4494629926
 Total energy in the final basis set =   -10176.4494629926

 --------------------------------------------------------------
             Orbital Energies (a.u.) and Symmetries
 --------------------------------------------------------------

 Alpha MOs, Restricted
 -- Occupied --                  
******* -482.85 -176.32 -165.72 -165.72 -165.72  -77.12  -77.11
  1 A'    2 A'    3 A'    4 A'    1 A"    5 A'    6 A'    7 A'                 
-62.505 -56.325 -56.322 -56.322 -35.817 -31.310 -31.305 -31.304
  8 A'    9 A'    2 A"   10 A'   11 A'   12 A'    3 A"   13 A'                 
-22.960 -22.959 -22.959 -22.955 -22.955  -8.714  -6.614  -6.607
 14 A'    4 A"   15 A'    5 A"   16 A'   17 A'   18 A'   19 A'                 
 -6.544  -6.533  -6.532  -6.366  -4.778  -4.776  -4.773  -4.770
 20 A'    6 A"   21 A'   22 A'   23 A'   24 A'    7 A"   25 A'                 
 -4.769  -4.766  -4.765  -4.764  -4.764  -2.655  -2.652  -2.651
 26 A'    8 A"    9 A"   27 A'   28 A'   29 A'   10 A"   30 A'                 
 -2.643  -2.643  -2.043  -2.040  -2.039  -2.028  -2.028  -0.813
 11 A"   31 A'   32 A'   12 A"   33 A'   34 A'   13 A"   35 A'                 
 -0.720  -0.653  -0.526  -0.414  -0.362  -0.352  -0.322  -0.313
 36 A'   37 A'   38 A'   39 A'   40 A'   14 A"   41 A'   15 A"                 
 -0.295  -0.275  -0.266
 42 A'   43 A'   16 A"                                                         
 -- Virtual --                   
 -0.132  -0.120  -0.049   0.000   0.013   0.033   0.038   0.039
 17 A"   44 A'   45 A'   46 A'   47 A'   48 A'   18 A"   49 A'                 
  0.052   0.058   0.064   0.071   0.080   0.085   0.108   0.119
 50 A'   51 A'   19 A"   52 A'   20 A"   53 A'   54 A'   55 A'                 
  0.163   0.210   0.216   0.245   0.268   0.274   0.281   0.293
 56 A'   57 A'   21 A"   58 A'   59 A'   22 A"   60 A'   61 A'                 
  0.304   0.330   0.359   0.388   0.390   0.402   0.403   0.422
 23 A"   62 A'   24 A"   25 A"   63 A'   64 A'   65 A'   26 A"                 
  0.455   0.461   0.483   0.495   0.516   0.524   0.556   0.576
 66 A'   27 A"   67 A'   68 A'   28 A"   69 A'   29 A"   70 A'                 
  0.605   0.625   0.649   0.664   0.677   0.681   0.758   0.824
 71 A'   72 A'   73 A'   74 A'   75 A'   30 A"   31 A"   32 A"                 
  0.850   0.897   1.049   1.113   1.288   1.329   1.362   1.492
 76 A'   77 A'   78 A'   79 A'   33 A"   80 A'   81 A'   34 A"                 
  1.548   1.558   1.651   1.687   1.706   1.983   2.012   2.077
 35 A"   82 A'   83 A'   84 A'   85 A'   36 A"   86 A'   87 A'                 
  3.946   3.955   3.961   3.977   3.982   3.996   3.999   4.026
 37 A"   88 A'   38 A"   89 A'   39 A"   90 A'   40 A"   91 A'                 
  4.109   4.197   4.289   5.975   6.005   6.018   6.539   6.627
 92 A'   93 A'   94 A'   41 A"   95 A'   96 A'   97 A'   98 A'                 
  6.832   7.539   7.563   7.612  13.768  13.793  13.810  13.816
 99 A'   42 A"  100 A'  101 A'   43 A"   44 A"  102 A'  103 A'                 
 13.901  13.935  27.748  28.321  28.346  28.354  28.521  28.527
104 A'  105 A'  106 A'   45 A"  107 A'  108 A'   46 A"  109 A'                 
 28.527  28.539  28.611  47.865 127.867 127.890 127.896 151.561
 47 A"  110 A'  111 A'  112 A'   48 A"  113 A'  114 A'  115 A'                 
162.713 162.971 289.738 289.757 289.8211020.6491901.721
116 A'  117 A'   49 A"  118 A'  119 A'  120 A'  121 A'                         

 Beta MOs, Restricted
 -- Occupied --                  
******* -482.85 -176.32 -165.72 -165.72 -165.72  -77.12  -77.11
  1 A'    2 A'    3 A'    4 A'    1 A"    5 A'    6 A'    7 A'                 
-62.505 -56.325 -56.322 -56.322 -35.817 -31.310 -31.305 -31.304
  8 A'    9 A'    2 A"   10 A'   11 A'   12 A'    3 A"   13 A'                 
-22.960 -22.959 -22.959 -22.955 -22.955  -8.714  -6.614  -6.607
 14 A'    4 A"   15 A'    5 A"   16 A'   17 A'   18 A'   19 A'                 
 -6.544  -6.533  -6.532  -6.366  -4.778  -4.776  -4.773  -4.770
 20 A'    6 A"   21 A'   22 A'   23 A'   24 A'    7 A"   25 A'                 
 -4.769  -4.766  -4.765  -4.764  -4.764  -2.655  -2.652  -2.651
 26 A'    8 A"    9 A"   27 A'   28 A'   29 A'   10 A"   30 A'                 
 -2.643  -2.643  -2.043  -2.040  -2.039  -2.028  -2.028  -0.813
 11 A"   31 A'   32 A'   12 A"   33 A'   34 A'   13 A"   35 A'                 
 -0.720  -0.653  -0.526  -0.414  -0.362  -0.352  -0.322  -0.313
 36 A'   37 A'   38 A'   39 A'   40 A'   14 A"   41 A'   15 A"                 
 -0.295  -0.275  -0.266
 42 A'   43 A'   16 A"                                                         
 -- Virtual --                   
 -0.132  -0.120  -0.049   0.000   0.013   0.033   0.038   0.039
 17 A"   44 A'   45 A'   46 A'   47 A'   48 A'   18 A"   49 A'                 
  0.052   0.058   0.064   0.071   0.080   0.085   0.108   0.119
 50 A'   51 A'   19 A"   52 A'   20 A"   53 A'   54 A'   55 A'                 
  0.163   0.210   0.216   0.245   0.268   0.274   0.281   0.293
 56 A'   57 A'   21 A"   58 A'   59 A'   22 A"   60 A'   61 A'                 
  0.304   0.330   0.359   0.388   0.390   0.402   0.403   0.422
 23 A"   62 A'   24 A"   25 A"   63 A'   64 A'   65 A'   26 A"                 
  0.455   0.461   0.483   0.495   0.516   0.524   0.556   0.576
 66 A'   27 A"   67 A'   68 A'   28 A"   69 A'   29 A"   70 A'                 
  0.605   0.625   0.649   0.664   0.677   0.681   0.758   0.824
 71 A'   72 A'   73 A'   74 A'   75 A'   30 A"   31 A"   32 A"                 
  0.850   0.897   1.049   1.113   1.288   1.329   1.362   1.492
 76 A'   77 A'   78 A'   79 A'   33 A"   80 A'   81 A'   34 A"                 
  1.548   1.558   1.651   1.687   1.706   1.983   2.012   2.077
 35 A"   82 A'   83 A'   84 A'   85 A'   36 A"   86 A'   87 A'                 
  3.946   3.955   3.961   3.977   3.982   3.996   3.999   4.026
 37 A"   88 A'   38 A"   89 A'   39 A"   90 A'   40 A"   91 A'                 
  4.109   4.197   4.289   5.975   6.005   6.018   6.539   6.627
 92 A'   93 A'   94 A'   41 A"   95 A'   96 A'   97 A'   98 A'                 
  6.832   7.539   7.563   7.612  13.768  13.793  13.810  13.816
 99 A'   42 A"  100 A'  101 A'   43 A"   44 A"  102 A'  103 A'                 
 13.901  13.935  27.748  28.321  28.346  28.354  28.521  28.527
104 A'  105 A'  106 A'   45 A"  107 A'  108 A'   46 A"  109 A'                 
 28.527  28.539  28.611  47.865 127.867 127.890 127.896 151.561
 47 A"  110 A'  111 A'  112 A'   48 A"  113 A'  114 A'  115 A'                 
162.713 162.971 289.738 289.757 289.8211020.6491901.721
116 A'  117 A'   49 A"  118 A'  119 A'  120 A'  121 A'                         
 --------------------------------------------------------------

          Ground-State Mulliken Net Atomic Charges

     Atom                 Charge (a.u.)
  ----------------------------------------
      1 P                     0.061215
      2 P                     0.169128
      3 Br                   -0.152495
      4 I                    -0.077847
  ----------------------------------------
  Sum of atomic charges =    -0.000000

 -----------------------------------------------------------------
                    Cartesian Multipole Moments
 -----------------------------------------------------------------
    Charge (ESU x 10^10)
                -0.0000
    Dipole Moment (Debye)
         X       0.1791      Y      -0.2253      Z       0.0000
       Tot       0.2878
    Quadrupole Moments (Debye-Ang)
        XX     -74.8285     XY       1.3984     YY     -71.8869
        XZ      -0.0000     YZ      -0.0000     ZZ     -73.7680
    Octopole Moments (Debye-Ang^2)
       XXX      25.7184    XXY      23.2576    XYY       7.4114
       YYY      57.8896    XXZ       0.0000    XYZ       0.0000
       YYZ       0.0000    XZZ       6.6459    YZZ      16.3211
       ZZZ       0.0000
    Hexadecapole Moments (Debye-Ang^3)
      XXXX   -1351.0587   XXXY     -37.9339   XXYY    -310.7881
      XYYY     -41.5639   YYYY    -590.5910   XXXZ      -0.0000
      XXYZ      -0.0000   XYYZ      -0.0000   YYYZ      -0.0000
      XXZZ    -242.9999   XYZZ     -14.0121   YYZZ    -118.6148
      XZZZ      -0.0000   YZZZ      -0.0000   ZZZZ    -107.2853
 -----------------------------------------------------------------
 Calculating analytic gradient of the SCF energy
 Gradient of SCF Energy
            1           2           3           4
    1   0.0000659   0.0000718  -0.0001077  -0.0000300
    2  -0.0000120  -0.0000631  -0.0000977   0.0001727
    3   0.0000000  -0.0000000   0.0000000   0.0000000
 Max gradient component =       1.727E-04
 RMS gradient           =       7.388E-05
 Gradient time:  CPU 7.59 s  wall 7.60 s
 Geometry Optimization Parameters
   NAtoms,    NIC,     NZ,  NCons,   NDum,   NFix, NCnnct, MaxDiis
        4      14       4       0       0       0       0       0

 Cartesian Hessian Update
 Hessian Updated using BFGS Update


** GEOMETRY OPTIMIZATION IN DELOCALIZED INTERNAL COORDINATES **
   Searching for a Minimum

   Optimization Cycle:   6

                       Coordinates (Angstroms)
     ATOM                X               Y               Z
      1  P         0.4817991928   -1.7022543240    0.0000000000
      2  P        -1.5549605233   -1.4887258237    0.0000000000
      3  Br       -2.2086414551    0.6692806948    0.0000000000
      4  I         1.6811219789    0.4593371059    0.0000000000
   Point Group: cs    Number of degrees of freedom:     5


   Energy is -10176.449462993

 Hessian Updated using BFGS Update

  5 Hessian modes will be used to form the next step
  Hessian Eigenvalues:
     0.079999    0.112060    0.167579    0.247144    0.304288

 Minimum Search - Taking Simple RFO Step
 Searching for Lamda that Minimizes Along All modes
 Value Taken    Lamda =   0.00000000
 Step Taken.  Stepsize is  0.000737

                             Maximum     Tolerance    Cnvgd?
         Gradient           0.000110      0.000300     YES
         Displacement       0.000422      0.001200     YES
         Energy change     -0.000002      0.000001      NO


                       Distance Matrix (Angstroms)
             P (  1)   P (  2)   Br(  3)
   P (  2)  2.047922
   Br(  3)  3.586454  2.254837
   I (  4)  2.472014  3.777192  3.895425

 Final energy is   -10176.449462992628     


 ******************************
 **  OPTIMIZATION CONVERGED  **
 ******************************

                       Coordinates (Angstroms)
     ATOM                X               Y               Z
      1  P         0.4817991928   -1.7022543240    0.0000000000
      2  P        -1.5549605233   -1.4887258237    0.0000000000
      3  Br       -2.2086414551    0.6692806948    0.0000000000
      4  I         1.6811219789    0.4593371059    0.0000000000

Z-matrix Print:
$molecule
0 1
I 
P  1 2.472014
P  2 2.047922 1 113.038094
Br 3 2.254837 2 112.836941 1 -0.000000 0
$end


 --------------------------------------------------------------
             Orbital Energies (a.u.) and Symmetries
 --------------------------------------------------------------

 Alpha MOs, Restricted
 -- Occupied --                  
******* -482.85 -176.32 -165.72 -165.72 -165.72  -77.12  -77.11
  1 A'    2 A'    3 A'    4 A'    1 A"    5 A'    6 A'    7 A'                 
-62.505 -56.325 -56.322 -56.322 -35.817 -31.310 -31.305 -31.304
  8 A'    9 A'    2 A"   10 A'   11 A'   12 A'    3 A"   13 A'                 
-22.960 -22.959 -22.959 -22.955 -22.955  -8.714  -6.614  -6.607
 14 A'    4 A"   15 A'    5 A"   16 A'   17 A'   18 A'   19 A'                 
 -6.544  -6.533  -6.532  -6.366  -4.778  -4.776  -4.773  -4.770
 20 A'    6 A"   21 A'   22 A'   23 A'   24 A'    7 A"   25 A'                 
 -4.769  -4.766  -4.765  -4.764  -4.764  -2.655  -2.652  -2.651
 26 A'    8 A"    9 A"   27 A'   28 A'   29 A'   10 A"   30 A'                 
 -2.643  -2.643  -2.043  -2.040  -2.039  -2.028  -2.028  -0.813
 11 A"   31 A'   32 A'   12 A"   33 A'   34 A'   13 A"   35 A'                 
 -0.720  -0.653  -0.526  -0.414  -0.362  -0.352  -0.322  -0.313
 36 A'   37 A'   38 A'   39 A'   40 A'   14 A"   41 A'   15 A"                 
 -0.295  -0.275  -0.266
 42 A'   43 A'   16 A"                                                         
 -- Virtual --                   
 -0.132  -0.120  -0.049   0.000   0.013   0.033   0.038   0.039
 17 A"   44 A'   45 A'   46 A'   47 A'   48 A'   18 A"   49 A'                 
  0.052   0.058   0.064   0.071   0.080   0.085   0.108   0.119
 50 A'   51 A'   19 A"   52 A'   20 A"   53 A'   54 A'   55 A'                 
  0.163   0.210   0.216   0.245   0.268   0.274   0.281   0.293
 56 A'   57 A'   21 A"   58 A'   59 A'   22 A"   60 A'   61 A'                 
  0.304   0.330   0.359   0.388   0.390   0.402   0.403   0.422
 23 A"   62 A'   24 A"   25 A"   63 A'   64 A'   65 A'   26 A"                 
  0.455   0.461   0.483   0.495   0.516   0.524   0.556   0.576
 66 A'   27 A"   67 A'   68 A'   28 A"   69 A'   29 A"   70 A'                 
  0.605   0.625   0.649   0.664   0.677   0.681   0.758   0.824
 71 A'   72 A'   73 A'   74 A'   75 A'   30 A"   31 A"   32 A"                 
  0.850   0.897   1.049   1.113   1.288   1.329   1.362   1.492
 76 A'   77 A'   78 A'   79 A'   33 A"   80 A'   81 A'   34 A"                 
  1.548   1.558   1.651   1.687   1.706   1.983   2.012   2.077
 35 A"   82 A'   83 A'   84 A'   85 A'   36 A"   86 A'   87 A'                 
  3.946   3.955   3.961   3.977   3.982   3.996   3.999   4.026
 37 A"   88 A'   38 A"   89 A'   39 A"   90 A'   40 A"   91 A'                 
  4.109   4.197   4.289   5.975   6.005   6.018   6.539   6.627
 92 A'   93 A'   94 A'   41 A"   95 A'   96 A'   97 A'   98 A'                 
  6.832   7.539   7.563   7.612  13.768  13.793  13.810  13.816
 99 A'   42 A"  100 A'  101 A'   43 A"   44 A"  102 A'  103 A'                 
 13.901  13.935  27.748  28.321  28.346  28.354  28.521  28.527
104 A'  105 A'  106 A'   45 A"  107 A'  108 A'   46 A"  109 A'                 
 28.527  28.539  28.611  47.865 127.867 127.890 127.896 151.561
 47 A"  110 A'  111 A'  112 A'   48 A"  113 A'  114 A'  115 A'                 
162.713 162.971 289.738 289.757 289.8211020.6491901.721
116 A'  117 A'   49 A"  118 A'  119 A'  120 A'  121 A'                         

 Beta MOs, Restricted
 -- Occupied --                  
******* -482.85 -176.32 -165.72 -165.72 -165.72  -77.12  -77.11
  1 A'    2 A'    3 A'    4 A'    1 A"    5 A'    6 A'    7 A'                 
-62.505 -56.325 -56.322 -56.322 -35.817 -31.310 -31.305 -31.304
  8 A'    9 A'    2 A"   10 A'   11 A'   12 A'    3 A"   13 A'                 
-22.960 -22.959 -22.959 -22.955 -22.955  -8.714  -6.614  -6.607
 14 A'    4 A"   15 A'    5 A"   16 A'   17 A'   18 A'   19 A'                 
 -6.544  -6.533  -6.532  -6.366  -4.778  -4.776  -4.773  -4.770
 20 A'    6 A"   21 A'   22 A'   23 A'   24 A'    7 A"   25 A'                 
 -4.769  -4.766  -4.765  -4.764  -4.764  -2.655  -2.652  -2.651
 26 A'    8 A"    9 A"   27 A'   28 A'   29 A'   10 A"   30 A'                 
 -2.643  -2.643  -2.043  -2.040  -2.039  -2.028  -2.028  -0.813
 11 A"   31 A'   32 A'   12 A"   33 A'   34 A'   13 A"   35 A'                 
 -0.720  -0.653  -0.526  -0.414  -0.362  -0.352  -0.322  -0.313
 36 A'   37 A'   38 A'   39 A'   40 A'   14 A"   41 A'   15 A"                 
 -0.295  -0.275  -0.266
 42 A'   43 A'   16 A"                                                         
 -- Virtual --                   
 -0.132  -0.120  -0.049   0.000   0.013   0.033   0.038   0.039
 17 A"   44 A'   45 A'   46 A'   47 A'   48 A'   18 A"   49 A'                 
  0.052   0.058   0.064   0.071   0.080   0.085   0.108   0.119
 50 A'   51 A'   19 A"   52 A'   20 A"   53 A'   54 A'   55 A'                 
  0.163   0.210   0.216   0.245   0.268   0.274   0.281   0.293
 56 A'   57 A'   21 A"   58 A'   59 A'   22 A"   60 A'   61 A'                 
  0.304   0.330   0.359   0.388   0.390   0.402   0.403   0.422
 23 A"   62 A'   24 A"   25 A"   63 A'   64 A'   65 A'   26 A"                 
  0.455   0.461   0.483   0.495   0.516   0.524   0.556   0.576
 66 A'   27 A"   67 A'   68 A'   28 A"   69 A'   29 A"   70 A'                 
  0.605   0.625   0.649   0.664   0.677   0.681   0.758   0.824
 71 A'   72 A'   73 A'   74 A'   75 A'   30 A"   31 A"   32 A"                 
  0.850   0.897   1.049   1.113   1.288   1.329   1.362   1.492
 76 A'   77 A'   78 A'   79 A'   33 A"   80 A'   81 A'   34 A"                 
  1.548   1.558   1.651   1.687   1.706   1.983   2.012   2.077
 35 A"   82 A'   83 A'   84 A'   85 A'   36 A"   86 A'   87 A'                 
  3.946   3.955   3.961   3.977   3.982   3.996   3.999   4.026
 37 A"   88 A'   38 A"   89 A'   39 A"   90 A'   40 A"   91 A'                 
  4.109   4.197   4.289   5.975   6.005   6.018   6.539   6.627
 92 A'   93 A'   94 A'   41 A"   95 A'   96 A'   97 A'   98 A'                 
  6.832   7.539   7.563   7.612  13.768  13.793  13.810  13.816
 99 A'   42 A"  100 A'  101 A'   43 A"   44 A"  102 A'  103 A'                 
 13.901  13.935  27.748  28.321  28.346  28.354  28.521  28.527
104 A'  105 A'  106 A'   45 A"  107 A'  108 A'   46 A"  109 A'                 
 28.527  28.539  28.611  47.865 127.867 127.890 127.896 151.561
 47 A"  110 A'  111 A'  112 A'   48 A"  113 A'  114 A'  115 A'                 
162.713 162.971 289.738 289.757 289.8211020.6491901.721
116 A'  117 A'   49 A"  118 A'  119 A'  120 A'  121 A'                         
 --------------------------------------------------------------

          Ground-State Mulliken Net Atomic Charges

     Atom                 Charge (a.u.)
  ----------------------------------------
      1 P                     0.061215
      2 P                     0.169128
      3 Br                   -0.152495
      4 I                    -0.077847
  ----------------------------------------
  Sum of atomic charges =    -0.000000

 -----------------------------------------------------------------
                    Cartesian Multipole Moments
 -----------------------------------------------------------------
    Charge (ESU x 10^10)
                -0.0000
    Dipole Moment (Debye)
         X       0.1791      Y      -0.2253      Z       0.0000
       Tot       0.2878
    Quadrupole Moments (Debye-Ang)
        XX     -74.8285     XY       1.3984     YY     -71.8869
        XZ      -0.0000     YZ      -0.0000     ZZ     -73.7680
    Octopole Moments (Debye-Ang^2)
       XXX      25.7184    XXY      23.2576    XYY       7.4114
       YYY      57.8896    XXZ       0.0000    XYZ       0.0000
       YYZ       0.0000    XZZ       6.6459    YZZ      16.3211
       ZZZ       0.0000
    Hexadecapole Moments (Debye-Ang^3)
      XXXX   -1351.0587   XXXY     -37.9339   XXYY    -310.7881
      XYYY     -41.5639   YYYY    -590.5910   XXXZ      -0.0000
      XXYZ      -0.0000   XYYZ      -0.0000   YYYZ      -0.0000
      XXZZ    -242.9999   XYZZ     -14.0121   YYZZ    -118.6148
      XZZZ      -0.0000   YZZZ      -0.0000   ZZZZ    -107.2853
 -----------------------------------------------------------------
Archival summary:
1\1\TWL02\OPT\ProcedureUnspecified\BasisUnspecified\1r12\taweetha\TueOct3016:56:192018TueOct3016:56:192018\0\\#,OPT,ProcedureUnspecified,BasisUnspecified,\\0,1\I\P,1,2.47201\P,2,2.04792,1,113.038\Br,3,2.25484,2,112.837,1,-0,0\\\@

 Total job time:  192.22s(wall), 191.20s(cpu) 
 Tue Oct 30 16:56:19 2018

        *************************************************************
        *                                                           *
        *  Thank you very much for using Q-Chem.  Have a nice day.  *
        *                                                           *
        *************************************************************


 
User input: 2 of 2 
 
Q-Chem Developer Version!
                  Welcome to Q-Chem
     A Quantum Leap Into The Future Of Chemistry


 Q-Chem 5.1, Q-Chem, Inc., Pleasanton, CA (2018)

 Yihan Shao,  Zhengting Gan,  E. Epifanovsky,  A. T. B. Gilbert,  M. Wormit,  
 J. Kussmann,  A. W. Lange,  A. Behn,  Jia Deng,  Xintian Feng,  D. Ghosh,  
 M. Goldey,  P. R. Horn,  L. D. Jacobson,  I. Kaliman,  T. Kus,  A. Landau,  
 Jie Liu,  E. I. Proynov,  R. M. Richard,  R. P. Steele,  E. J. Sundstrom,  
 H. L. Woodcock III,  P. M. Zimmerman,  D. Zuev,  B. Albrecht,  E. Alguire,  
 S. A. Baeppler,  D. Barton,  Z. Benda,  Y. A. Bernard,  E. J. Berquist,  
 K. B. Bravaya,  H. Burton,  D. Casanova,  Chun-Min Chang,  Yunqing Chen,  
 A. Chien,  K. D. Closser,  M. P. Coons,  S. Coriani,  S. Dasgupta,  
 A. L. Dempwolff,  M. Diedenhofen,  Hainam Do,  R. G. Edgar,  Po-Tung Fang,  
 S. Faraji,  S. Fatehi,  Qingguo Feng,  K. D. Fenk,  J. Fosso-Tande,  
 Qinghui Ge,  A. Ghysels,  G. Gidofalvi,  J. Gomes,  J. Gonthier,  A. Gunina,  
 D. Hait,  M. W. D. Hanson-Heine,  P. H. P. Harbach,  A. W. Hauser,  
 J. E. Herr,  E. G. Hohenstein,  Z. C. Holden,  Kerwin Hui,  B. C. Huynh,  
 T.-C. Jagau,  Hyunjun Ji,  B. Kaduk,  K. Khistyaev,  Jaehoon Kim,  
 P. Klunzinger,  K. Koh,  D. Kosenkov,  L. Koulias,  T. Kowalczyk,  
 C. M. Krauter,  A. Kunitsa,  Ka Un Lao,  A. Laurent,  K. V. Lawler,  
 Joonho Lee,  D. Lefrancois,  S. Lehtola,  D. S. Levine,  Yi-Pei Li,  
 You-Sheng Lin,  Fenglai Liu,  E. Livshits,  A. Luenser,  P. Manohar,  
 E. Mansoor,  S. F. Manzer,  Shan-Ping Mao,  Yuezhi Mao,  N. Mardirossian,  
 A. V. Marenich,  T. Markovich,  L. A. Martinez-Martinez,  S. A. Maurer,  
 N. J. Mayhall,  S. C. McKenzie,  J.-M. Mewes,  A. F. Morrison,  
 J. W. Mullinax,  K. Nanda,  T. S. Nguyen-Beck,  R. Olivares-Amaya,  
 J. A. Parkhill,  T. M. Perrine,  F. Plasser,  P. Pokhilko,  S. Prager,  
 A. Prociuk,  E. Ramos,  D. R. Rehn,  F. Rob,  M. Schneider,  N. Sergueev,  
 S. M. Sharada,  S. Sharma,  D. W. Small,  T. Stauch,  T. Stein,  
 Yu-Chuan Su,  A. J. W. Thom,  A. Tkatchenko,  T. Tsuchimochi,  N. M. Tubman,  
 L. Vogt,  M. L. Vidal,  O. Vydrov,  M. A. Watson,  J. Wenzel,  
 M. de Wergifosse,  T. A. Wesolowski,  A. White,  J. Witte,  A. Yamada,  
 Jun Yang,  K. Yao,  S. Yeganeh,  S. R. Yost,  Zhi-Qiang You,  A. Zech,  
 Igor Ying Zhang,  Xing Zhang,  Yan Zhao,  Ying Zhu,  B. R. Brooks,  
 G. K. L. Chan,  C. J. Cramer,  M. S. Gordon,  W. J. Hehre,  A. Klamt,  
 M. W. Schmidt,  C. D. Sherrill,  D. G. Truhlar,  A. Aspuru-Guzik,  R. Baer,  
 A. T. Bell,  N. A. Besley,  Jeng-Da Chai,  A. E. DePrince, III,  
 R. A. DiStasio Jr.,  A. Dreuw,  B. D. Dunietz,  T. R. Furlani,  
 Chao-Ping Hsu,  Yousung Jung,  Jing Kong,  D. S. Lambrecht,  WanZhen Liang,  
 C. Ochsenfeld,  V. A. Rassolov,  L. V. Slipchenko,  J. E. Subotnik,  
 T. Van Voorhis,  J. M. Herbert,  A. I. Krylov,  P. M. W. Gill,  M. Head-Gordon

 Contributors to earlier versions of Q-Chem not listed above: 
 R. D. Adamson,  B. Austin,  J. Baker,  G. J. O. Beran,  K. Brandhorst,  
 S. T. Brown,  E. F. C. Byrd,  A. K. Chakraborty,  C.-L. Cheng,  
 Siu Hung Chien,  D. M. Chipman,  D. L. Crittenden,  H. Dachsel,  
 R. J. Doerksen,  A. D. Dutoi,  L. Fusti-Molnar,  W. A. Goddard III,  
 A. Golubeva-Zadorozhnaya,  S. R. Gwaltney,  G. Hawkins,  A. Heyden,  
 S. Hirata,  G. Kedziora,  F. J. Keil,  C. Kelley,  Jihan Kim,  R. A. King,  
 R. Z. Khaliullin,  P. P. Korambath,  W. Kurlancheek,  A. M. Lee,  M. S. Lee,  
 S. V. Levchenko,  Ching Yeh Lin,  D. Liotard,  R. C. Lochan,  I. Lotan,  
 P. E. Maslen,  N. Nair,  D. P. O'Neill,  D. Neuhauser,  E. Neuscamman,  
 C. M. Oana,  R. Olson,  B. Peters,  R. Peverati,  P. A. Pieniazek,  
 Y. M. Rhee,  J. Ritchie,  M. A. Rohrdanz,  E. Rosta,  N. J. Russ,  
 H. F. Schaefer III,  N. E. Schultz,  N. Shenvi,  A. C. Simmonett,  A. Sodt,  
 D. Stuck,  K. S. Thanthiriwatte,  V. Vanovschi,  Tao Wang,  A. Warshel,  
 C. F. Williams,  Q. Wu,  X. Xu,  W. Zhang

 Please cite Q-Chem as follows:
 Y. Shao et al., Mol. Phys. 113, 184-215 (2015)
 DOI: 10.1080/00268976.2014.952696

 Q-Chem 5.1.1 for Intel X86 EM64T Linux

 Parts of Q-Chem use Armadillo 8.300.2 (Tropical Shenanigans).
 http://arma.sourceforge.net/

 Q-Chem begins on Tue Oct 30 16:56:19 2018  

Host: 
0

     Scratch files written to /scratch/taweetham/qchem19095//
The previous job contains 0 fragments, simply inherited here
Input Ideriv = 2
Curr. Ideriv = -1
Max.  Ideriv = 2

Checking the input file for inconsistencies... 	...done.

--------------------------------------------------------------
User input:
--------------------------------------------------------------

$molecule
read
$end

$rem
   job_type 	frequency
   basis 	6-311++g**
   method	b3lyp	
$end


--------------------------------------------------------------
 ----------------------------------------------------------------
             Standard Nuclear Orientation (Angstroms)
    I     Atom           X                Y                Z
 ----------------------------------------------------------------
    1      P       0.4409668085    -1.7230941912    -0.0000000000
    2      P      -1.5840878749    -1.4179088533    -0.0000000000
    3      Br     -2.1397600477     0.7673873121    -0.0000000000
    4      I       1.7365739182     0.3821979197     0.0000000000
 ----------------------------------------------------------------
 Molecular Point Group                 Cs    NOp =  2
 Largest Abelian Subgroup              Cs    NOp =  2
 Nuclear Repulsion Energy =   792.3677264252 hartrees
 There are       59 alpha and       59 beta electrons
 Requested basis set is 6-311++G(d,p)
 There are 69 shells and 170 basis functions

 Total QAlloc Memory Limit   2000 MB
 Mega-Array Size       188 MB
 MEM_STATIC part       192 MB

                       Distance Matrix (Angstroms)
             P (  1)   P (  2)   Br(  3)
   P (  2)  2.047922
   Br(  3)  3.586454  2.254837
   I (  4)  2.472014  3.777192  3.895425

 A cutoff of  1.0D-11 yielded   1817 shell pairs
 There are     11845 function pairs (     13321 Cartesian)
 Smallest overlap matrix eigenvalue = 7.00E-04
 Guess from superposition of atomic densities
 Warning:  Energy on first SCF cycle will be non-variational
 SAD guess density has 118.000000 electrons

 -----------------------------------------------------------------------
  General SCF calculation program by
  Eric Jon Sundstrom, Paul Horn, Yuezhi Mao, Dmitri Zuev, Alec White,
  David Stuck, Shaama M.S., Shane Yost, Joonho Lee, David Small,
  Daniel Levine, Susi Lehtola, Hugh Burton, Evgeny Epifanovsky
 -----------------------------------------------------------------------
 Exchange:     0.2000 Hartree-Fock + 0.0800 Slater + 0.7200 B88
 Correlation:  0.1900 VWN1RPA + 0.8100 LYP
 Using SG-1 standard quadrature grid
 A restricted SCF calculation will be
 performed using DIIS
 SCF converges when DIIS error is below 1.0e-08
 ---------------------------------------
  Cycle       Energy         DIIS error
 ---------------------------------------
    1  -10176.6809057880      3.57e-02  
    2  -10176.4396312430      2.08e-03  
    3  -10176.4303648335      2.10e-03  
    4  -10176.4452279301      1.00e-03  
    5  -10176.4494398408      1.33e-04  
    6  -10176.4494113624      1.42e-04  
    7  -10176.4495157002      2.22e-05  
    8  -10176.4495176661      4.15e-06  
    9  -10176.4495176998      1.32e-06  
   10  -10176.4495177037      3.36e-07  
   11  -10176.4495177042      1.37e-07  
   12  -10176.4495177043      1.71e-08  
   13  -10176.4495177042      5.96e-09  Convergence criterion met
 ---------------------------------------
 SCF time:   CPU 29.31s  wall 30.00s 
 SCF   energy in the final basis set =   -10176.4495177042
 Total energy in the final basis set =   -10176.4495177042

 --------------------------------------------------------------
             Orbital Energies (a.u.) and Symmetries
 --------------------------------------------------------------

 Alpha MOs, Restricted
 -- Occupied --                  
******* -482.85 -176.32 -165.72 -165.72 -165.72  -77.12  -77.11
  1 A'    2 A'    3 A'    4 A'    1 A"    5 A'    6 A'    7 A'                 
-62.505 -56.325 -56.322 -56.322 -35.817 -31.310 -31.305 -31.304
  8 A'    9 A'    2 A"   10 A'   11 A'   12 A'    3 A"   13 A'                 
-22.960 -22.959 -22.959 -22.955 -22.955  -8.714  -6.614  -6.607
 14 A'    4 A"   15 A'    5 A"   16 A'   17 A'   18 A'   19 A'                 
 -6.544  -6.533  -6.532  -6.366  -4.778  -4.776  -4.773  -4.770
 20 A'    6 A"   21 A'   22 A'   23 A'   24 A'    7 A"   25 A'                 
 -4.769  -4.766  -4.765  -4.764  -4.764  -2.655  -2.652  -2.651
 26 A'    8 A"    9 A"   27 A'   28 A'   29 A'   10 A"   30 A'                 
 -2.643  -2.643  -2.043  -2.040  -2.039  -2.028  -2.028  -0.813
 11 A"   31 A'   32 A'   12 A"   33 A'   34 A'   13 A"   35 A'                 
 -0.720  -0.653  -0.526  -0.414  -0.362  -0.352  -0.322  -0.313
 36 A'   37 A'   38 A'   39 A'   40 A'   14 A"   41 A'   15 A"                 
 -0.295  -0.275  -0.266
 42 A'   43 A'   16 A"                                                         
 -- Virtual --                   
 -0.132  -0.120  -0.049   0.000   0.013   0.033   0.038   0.039
 17 A"   44 A'   45 A'   46 A'   47 A'   48 A'   18 A"   49 A'                 
  0.052   0.058   0.064   0.071   0.080   0.085   0.108   0.119
 50 A'   51 A'   19 A"   52 A'   20 A"   53 A'   54 A'   55 A'                 
  0.163   0.210   0.216   0.245   0.268   0.274   0.281   0.293
 56 A'   57 A'   21 A"   58 A'   59 A'   22 A"   60 A'   61 A'                 
  0.304   0.330   0.359   0.388   0.390   0.402   0.403   0.422
 23 A"   62 A'   24 A"   25 A"   63 A'   64 A'   65 A'   26 A"                 
  0.455   0.461   0.483   0.495   0.516   0.524   0.556   0.576
 66 A'   27 A"   67 A'   68 A'   28 A"   69 A'   29 A"   70 A'                 
  0.605   0.625   0.649   0.664   0.677   0.681   0.758   0.824
 71 A'   72 A'   73 A'   74 A'   75 A'   30 A"   31 A"   32 A"                 
  0.850   0.897   1.049   1.113   1.288   1.329   1.362   1.492
 76 A'   77 A'   78 A'   79 A'   33 A"   80 A'   81 A'   34 A"                 
  1.548   1.558   1.651   1.687   1.706   1.983   2.012   2.077
 35 A"   82 A'   83 A'   84 A'   85 A'   36 A"   86 A'   87 A'                 
  3.946   3.955   3.961   3.977   3.982   3.996   3.999   4.026
 37 A"   88 A'   38 A"   89 A'   39 A"   90 A'   40 A"   91 A'                 
  4.109   4.197   4.289   5.975   6.005   6.018   6.539   6.627
 92 A'   93 A'   94 A'   41 A"   95 A'   96 A'   97 A'   98 A'                 
  6.832   7.539   7.562   7.612  13.768  13.793  13.810  13.816
 99 A'   42 A"  100 A'  101 A'   43 A"   44 A"  102 A'  103 A'                 
 13.901  13.935  27.748  28.321  28.346  28.354  28.521  28.527
104 A'  105 A'  106 A'   45 A"  107 A'  108 A'   46 A"  109 A'                 
 28.527  28.539  28.611  47.865 127.867 127.890 127.896 151.561
 47 A"  110 A'  111 A'  112 A'   48 A"  113 A'  114 A'  115 A'                 
162.713 162.971 289.738 289.757 289.8211020.6491901.721
116 A'  117 A'   49 A"  118 A'  119 A'  120 A'  121 A'                         

 Beta MOs, Restricted
 -- Occupied --                  
******* -482.85 -176.32 -165.72 -165.72 -165.72  -77.12  -77.11
  1 A'    2 A'    3 A'    4 A'    1 A"    5 A'    6 A'    7 A'                 
-62.505 -56.325 -56.322 -56.322 -35.817 -31.310 -31.305 -31.304
  8 A'    9 A'    2 A"   10 A'   11 A'   12 A'    3 A"   13 A'                 
-22.960 -22.959 -22.959 -22.955 -22.955  -8.714  -6.614  -6.607
 14 A'    4 A"   15 A'    5 A"   16 A'   17 A'   18 A'   19 A'                 
 -6.544  -6.533  -6.532  -6.366  -4.778  -4.776  -4.773  -4.770
 20 A'    6 A"   21 A'   22 A'   23 A'   24 A'    7 A"   25 A'                 
 -4.769  -4.766  -4.765  -4.764  -4.764  -2.655  -2.652  -2.651
 26 A'    8 A"    9 A"   27 A'   28 A'   29 A'   10 A"   30 A'                 
 -2.643  -2.643  -2.043  -2.040  -2.039  -2.028  -2.028  -0.813
 11 A"   31 A'   32 A'   12 A"   33 A'   34 A'   13 A"   35 A'                 
 -0.720  -0.653  -0.526  -0.414  -0.362  -0.352  -0.322  -0.313
 36 A'   37 A'   38 A'   39 A'   40 A'   14 A"   41 A'   15 A"                 
 -0.295  -0.275  -0.266
 42 A'   43 A'   16 A"                                                         
 -- Virtual --                   
 -0.132  -0.120  -0.049   0.000   0.013   0.033   0.038   0.039
 17 A"   44 A'   45 A'   46 A'   47 A'   48 A'   18 A"   49 A'                 
  0.052   0.058   0.064   0.071   0.080   0.085   0.108   0.119
 50 A'   51 A'   19 A"   52 A'   20 A"   53 A'   54 A'   55 A'                 
  0.163   0.210   0.216   0.245   0.268   0.274   0.281   0.293
 56 A'   57 A'   21 A"   58 A'   59 A'   22 A"   60 A'   61 A'                 
  0.304   0.330   0.359   0.388   0.390   0.402   0.403   0.422
 23 A"   62 A'   24 A"   25 A"   63 A'   64 A'   65 A'   26 A"                 
  0.455   0.461   0.483   0.495   0.516   0.524   0.556   0.576
 66 A'   27 A"   67 A'   68 A'   28 A"   69 A'   29 A"   70 A'                 
  0.605   0.625   0.649   0.664   0.677   0.681   0.758   0.824
 71 A'   72 A'   73 A'   74 A'   75 A'   30 A"   31 A"   32 A"                 
  0.850   0.897   1.049   1.113   1.288   1.329   1.362   1.492
 76 A'   77 A'   78 A'   79 A'   33 A"   80 A'   81 A'   34 A"                 
  1.548   1.558   1.651   1.687   1.706   1.983   2.012   2.077
 35 A"   82 A'   83 A'   84 A'   85 A'   36 A"   86 A'   87 A'                 
  3.946   3.955   3.961   3.977   3.982   3.996   3.999   4.026
 37 A"   88 A'   38 A"   89 A'   39 A"   90 A'   40 A"   91 A'                 
  4.109   4.197   4.289   5.975   6.005   6.018   6.539   6.627
 92 A'   93 A'   94 A'   41 A"   95 A'   96 A'   97 A'   98 A'                 
  6.832   7.539   7.562   7.612  13.768  13.793  13.810  13.816
 99 A'   42 A"  100 A'  101 A'   43 A"   44 A"  102 A'  103 A'                 
 13.901  13.935  27.748  28.321  28.346  28.354  28.521  28.527
104 A'  105 A'  106 A'   45 A"  107 A'  108 A'   46 A"  109 A'                 
 28.527  28.539  28.611  47.865 127.867 127.890 127.896 151.561
 47 A"  110 A'  111 A'  112 A'   48 A"  113 A'  114 A'  115 A'                 
162.713 162.971 289.738 289.757 289.8211020.6491901.721
116 A'  117 A'   49 A"  118 A'  119 A'  120 A'  121 A'                         
 --------------------------------------------------------------

          Ground-State Mulliken Net Atomic Charges

     Atom                 Charge (a.u.)
  ----------------------------------------
      1 P                     0.061208
      2 P                     0.169079
      3 Br                   -0.152511
      4 I                    -0.077776
  ----------------------------------------
  Sum of atomic charges =    -0.000000

 -----------------------------------------------------------------
                    Cartesian Multipole Moments
 -----------------------------------------------------------------
    Charge (ESU x 10^10)
                -0.0000
    Dipole Moment (Debye)
         X       0.1694      Y      -0.2334      Z      -0.0000
       Tot       0.2884
    Quadrupole Moments (Debye-Ang)
        XX     -74.6810     XY       1.5165     YY     -72.0182
        XZ      -0.0000     YZ       0.0000     ZZ     -73.7676
    Octopole Moments (Debye-Ang^2)
       XXX      20.6737    XXY      22.8912    XYY       5.2983
       YYY      57.0330    XXZ      -0.0000    XYZ      -0.0000
       YYZ      -0.0000    XZZ       4.6885    YZZ      16.0665
       ZZZ      -0.0000
    Hexadecapole Moments (Debye-Ang^3)
      XXXX   -1352.5405   XXXY     -16.4722   XXYY    -310.8235
      XYYY     -23.9042   YYYY    -584.6796   XXXZ      -0.0000
      XXYZ       0.0000   XYYZ       0.0000   YYYZ       0.0000
      XXZZ    -243.5643   XYZZ      -7.7707   YYZZ    -117.6317
      XZZZ       0.0000   YZZZ       0.0000   ZZZZ    -107.2841
 -----------------------------------------------------------------
 Calculating MO derivatives via CPSCF
   1         3          12      0.151481    0.069435
   2         3          12      0.020245    0.008515
   3         3          12      0.003050    0.001427
   4         3          12      0.000614    0.000371
   5         8           7      0.000057    0.000034
   6        13           2      0.000004    0.000002
   7        15           0      0.000000    0.000000    Roots Converged
 Time for AOints: 8.2 s (CPU) 8.2 s (wall)
 ------------------------------------------------------------------------------
                     AOints        : Timing summary (seconds)
 ------------------------------------------------------------------------------
     job step          cpu (% of tot)      sys (% of tot)     wall (% of tot)
 ------------------------------------------------------------------------------
  cpscf_lag         0.5807E+02 (47.3)   0.6400E-04 (16.1)   0.5811E+02 (47.3)
  iterzp            0.5629E+02 (45.9)   0.3330E-03 (83.9)   0.5632E+02 (45.9)
  make_fx           0.0000E+00 ( 0.0)   0.0000E+00 ( 0.0)   0.0000E+00 ( 0.0)
  AOints            0.8226E+01 ( 6.7)   0.0000E+00 ( 0.0)   0.8231E+01 ( 6.7)
 ------------------------------------------------------------------------------
   Grand Totals     0.1227E+03          0.3970E-03          0.1228E+03
 ------------------------------------------------------------------------------
 Calculating analytic Hessian of the SCF energy
 Polarizability Matrix (a.u.)
            1           2           3
    1-146.7212105  -3.7771520   0.0000000
    2  -3.7771520-107.6533713   0.0000000
    3   0.0000000   0.0000000 -59.6765941

 Direct stationary perturbation theory relativistic correction:

 rels  =     114.650179640695
 relv  =    -382.333200255170
 rel2e =      52.283416990383
 E_rel =    -215.399603624093

 Hessian of the SCF Energy
            1           2           3           4           5           6
    1   0.2026709   0.0045216  -0.0000000  -0.1691067   0.0277302   0.0000000
    2   0.0045216   0.1158457   0.0000000   0.0137695  -0.0271998  -0.0000000
    3  -0.0000000   0.0000000   0.0089624   0.0000000  -0.0000000  -0.0105827
    4  -0.1691067   0.0137695   0.0000000   0.1960842  -0.0272371  -0.0000000
    5   0.0277302  -0.0271998  -0.0000000  -0.0272371   0.1341013   0.0000000
    6   0.0000000  -0.0000000  -0.0105827  -0.0000000   0.0000000   0.0111956
    7  -0.0096506   0.0148068   0.0000000  -0.0122306   0.0098172  -0.0000000
    8   0.0077238  -0.0080633   0.0000000   0.0182860  -0.1047162  -0.0000000
    9  -0.0000000  -0.0000000   0.0058933   0.0000000  -0.0000000  -0.0062504
   10  -0.0239136  -0.0330979  -0.0000000  -0.0147470  -0.0103104   0.0000000
   11  -0.0399757  -0.0805826  -0.0000000  -0.0048184  -0.0021854   0.0000000
   12  -0.0000000  -0.0000000  -0.0042729   0.0000000   0.0000000   0.0056375
            7           8           9          10          11          12
    1  -0.0096506   0.0077238  -0.0000000  -0.0239136  -0.0399757  -0.0000000
    2   0.0148068  -0.0080633  -0.0000000  -0.0330979  -0.0805826  -0.0000000
    3   0.0000000   0.0000000   0.0058933  -0.0000000  -0.0000000  -0.0042729
    4  -0.0122306   0.0182860   0.0000000  -0.0147470  -0.0048184   0.0000000
    5   0.0098172  -0.1047162  -0.0000000  -0.0103104  -0.0021854   0.0000000
    6  -0.0000000  -0.0000000  -0.0062504   0.0000000   0.0000000   0.0056375
    7   0.0222319  -0.0257561   0.0000000  -0.0003506   0.0011322   0.0000000
    8  -0.0257561   0.1081812   0.0000000  -0.0002537   0.0045983  -0.0000000
    9   0.0000000   0.0000000   0.0033670  -0.0000000  -0.0000000  -0.0030099
   10  -0.0003506  -0.0002537  -0.0000000   0.0390112   0.0436619   0.0000000
   11   0.0011322   0.0045983  -0.0000000   0.0436619   0.0781696   0.0000000
   12   0.0000000  -0.0000000  -0.0030099   0.0000000   0.0000000   0.0016453
 Gradient time:  CPU 168.23 s  wall 168.35 s
 **********************************************************************
 **                                                                  **
 **                       VIBRATIONAL ANALYSIS                       **
 **                       --------------------                       **
 **                                                                  **
 **        VIBRATIONAL FREQUENCIES (CM**-1) AND NORMAL MODES         **
 **     FORCE CONSTANTS (mDYN/ANGSTROM) AND REDUCED MASSES (AMU)     **
 **                  INFRARED INTENSITIES (KM/MOL)                   **
 **                                                                  **
 **********************************************************************


 Mode:                 1                      2                      3
 Frequency:        65.92                 139.07                 196.38
 Force Cnst:      0.2258                 0.3733                 0.9079
 Red. Mass:      88.1735                32.7611                39.9548
 IR Active:          YES                    YES                    YES
 IR Intens:        0.049                  0.051                  5.645
 Raman Active:       YES                    YES                    YES
               X      Y      Z        X      Y      Z        X      Y      Z
 P          0.077 -0.251 -0.000   -0.000  0.000 -0.680    0.581 -0.237 -0.000
 P          0.076 -0.130  0.000   -0.000 -0.000  0.713    0.646  0.210  0.000
 Br         0.789  0.029 -0.000   -0.000 -0.000 -0.151   -0.223  0.224 -0.000
 I         -0.528  0.075  0.000    0.000  0.000  0.085   -0.161 -0.133  0.000
 TransDip  -0.005 -0.005  0.000   -0.000  0.000  0.007    0.076 -0.006  0.000

 Mode:                 4                      5                      6
 Frequency:       331.72                 383.82                 566.63
 Force Cnst:      2.3939                 2.9909                 5.8723
 Red. Mass:      36.9246                34.4577                31.0431
 IR Active:          YES                    YES                    YES
 IR Intens:       22.266                 41.012                  4.998
 Raman Active:       YES                    YES                    YES
               X      Y      Z        X      Y      Z        X      Y      Z
 P          0.052  0.860  0.000   -0.195 -0.463 -0.000    0.702 -0.036 -0.000
 P          0.149  0.386 -0.000    0.056  0.823  0.000   -0.689  0.175  0.000
 Br         0.064 -0.211  0.000    0.022 -0.250 -0.000    0.004 -0.030 -0.000
 I         -0.089 -0.173 -0.000    0.021  0.067  0.000   -0.005 -0.015  0.000
 TransDip   0.042  0.145 -0.000   -0.187  0.084 -0.000   -0.018  0.069 -0.000

 STANDARD THERMODYNAMIC QUANTITIES AT   298.15 K  AND     1.00 ATM

   This Molecule has  0 Imaginary Frequencies
   Zero point vibrational energy:        2.407 kcal/mol

   Atom    1 Element P  Has Mass   30.97376
   Atom    2 Element P  Has Mass   30.97376
   Atom    3 Element Br Has Mass   78.91830
   Atom    4 Element I  Has Mass  126.90440
   Molecular Mass:   267.770220 amu
   Principal axes and moments of inertia in amu*Bohr^2:
                             1           2           3
    Eigenvalues --      781.09153  2952.61027  3733.70181
          X               1.00000     0.00005     0.00000
          Y              -0.00005     1.00000     0.00000
          Z               0.00000    -0.00000     1.00000
   Rotational Symmetry Number is   1
   The Molecule is an Asymmetric Top
   Translational Enthalpy:        0.889 kcal/mol
   Rotational Enthalpy:           0.889 kcal/mol
   Vibrational Enthalpy:          4.238 kcal/mol
   gas constant (RT):             0.592 kcal/mol
   Translational Entropy:        42.654  cal/mol.K
   Rotational Entropy:           30.533  cal/mol.K
   Vibrational Entropy:          12.041  cal/mol.K

   Total Enthalpy:                6.607 kcal/mol
   Total Entropy:                85.228  cal/mol.K

 ======================================================================

 STANDARD THERMODYNAMIC QUANTITIES FOR ANHARMONIC VIBRATION -- TOSH

   Zero point vibrational energy: ************ kcal/mol

   Vibrational Enthalpy:   ************ kcal/mol
   Vibrational Entropy:             NaN  cal/mol.K

   Total Enthalpy:         ************ kcal/mol
   Total Entropy:                   NaN  cal/mol.K

 ======================================================================

 STANDARD THERMODYNAMIC QUANTITIES FOR ANHARMONIC VIBRATION -- VPT2

   Zero point vibrational energy: ************ kcal/mol

   Vibrational Enthalpy:   ************ kcal/mol
   Vibrational Entropy:             NaN  cal/mol.K

   Total Enthalpy:         ************ kcal/mol
   Total Entropy:                   NaN  cal/mol.K

 ======================================================================

Archival summary:
1\1\TWL02\FREQ\ProcedureUnspecified\BasisUnspecified\1r12\taweetha\TueOct3016:59:372018TueOct3016:59:372018\0\\#,FREQ,ProcedureUnspecified,BasisUnspecified,\\0,1\I\P,1,2.47201\P,2,2.04792,1,113.038\Br,3,2.25484,2,112.837,1,0,0\\\@

 Total job time:  197.80s(wall), 197.66s(cpu) 
 Tue Oct 30 16:59:37 2018

        *************************************************************
        *                                                           *
        *  Thank you very much for using Q-Chem.  Have a nice day.  *
        *                                                           *
        *************************************************************
