# Supplementary material for: Geometric and energetic data from ab initio calculations of haloethene, haloimine, halomethylenephosphine, haloiminophosphine, halodiazene, halodiphosphene and halocyclopropane
Source: Data Brief. 2019 Nov 2;27:104738. doi: 10.1016/j.dib.2019.104738 (PMC6861602; doi:10.1016/j.dib.2019.104738)
Supplement: Multimedia component 8 [file mmc8.zip › PP/B3LYP/ClEPPBrE.out]

Q-Chem Developer Version!
                  Welcome to Q-Chem
     A Quantum Leap Into The Future Of Chemistry


 Q-Chem 5.1, Q-Chem, Inc., Pleasanton, CA (2018)

 Yihan Shao,  Zhengting Gan,  E. Epifanovsky,  A. T. B. Gilbert,  M. Wormit,  
 J. Kussmann,  A. W. Lange,  A. Behn,  Jia Deng,  Xintian Feng,  D. Ghosh,  
 M. Goldey,  P. R. Horn,  L. D. Jacobson,  I. Kaliman,  T. Kus,  A. Landau,  
 Jie Liu,  E. I. Proynov,  R. M. Richard,  R. P. Steele,  E. J. Sundstrom,  
 H. L. Woodcock III,  P. M. Zimmerman,  D. Zuev,  B. Albrecht,  E. Alguire,  
 S. A. Baeppler,  D. Barton,  Z. Benda,  Y. A. Bernard,  E. J. Berquist,  
 K. B. Bravaya,  H. Burton,  D. Casanova,  Chun-Min Chang,  Yunqing Chen,  
 A. Chien,  K. D. Closser,  M. P. Coons,  S. Coriani,  S. Dasgupta,  
 A. L. Dempwolff,  M. Diedenhofen,  Hainam Do,  R. G. Edgar,  Po-Tung Fang,  
 S. Faraji,  S. Fatehi,  Qingguo Feng,  K. D. Fenk,  J. Fosso-Tande,  
 Qinghui Ge,  A. Ghysels,  G. Gidofalvi,  J. Gomes,  J. Gonthier,  A. Gunina,  
 D. Hait,  M. W. D. Hanson-Heine,  P. H. P. Harbach,  A. W. Hauser,  
 J. E. Herr,  E. G. Hohenstein,  Z. C. Holden,  Kerwin Hui,  B. C. Huynh,  
 T.-C. Jagau,  Hyunjun Ji,  B. Kaduk,  K. Khistyaev,  Jaehoon Kim,  
 P. Klunzinger,  K. Koh,  D. Kosenkov,  L. Koulias,  T. Kowalczyk,  
 C. M. Krauter,  A. Kunitsa,  Ka Un Lao,  A. Laurent,  K. V. Lawler,  
 Joonho Lee,  D. Lefrancois,  S. Lehtola,  D. S. Levine,  Yi-Pei Li,  
 You-Sheng Lin,  Fenglai Liu,  E. Livshits,  A. Luenser,  P. Manohar,  
 E. Mansoor,  S. F. Manzer,  Shan-Ping Mao,  Yuezhi Mao,  N. Mardirossian,  
 A. V. Marenich,  T. Markovich,  L. A. Martinez-Martinez,  S. A. Maurer,  
 N. J. Mayhall,  S. C. McKenzie,  J.-M. Mewes,  A. F. Morrison,  
 J. W. Mullinax,  K. Nanda,  T. S. Nguyen-Beck,  R. Olivares-Amaya,  
 J. A. Parkhill,  T. M. Perrine,  F. Plasser,  P. Pokhilko,  S. Prager,  
 A. Prociuk,  E. Ramos,  D. R. Rehn,  F. Rob,  M. Schneider,  N. Sergueev,  
 S. M. Sharada,  S. Sharma,  D. W. Small,  T. Stauch,  T. Stein,  
 Yu-Chuan Su,  A. J. W. Thom,  A. Tkatchenko,  T. Tsuchimochi,  N. M. Tubman,  
 L. Vogt,  M. L. Vidal,  O. Vydrov,  M. A. Watson,  J. Wenzel,  
 M. de Wergifosse,  T. A. Wesolowski,  A. White,  J. Witte,  A. Yamada,  
 Jun Yang,  K. Yao,  S. Yeganeh,  S. R. Yost,  Zhi-Qiang You,  A. Zech,  
 Igor Ying Zhang,  Xing Zhang,  Yan Zhao,  Ying Zhu,  B. R. Brooks,  
 G. K. L. Chan,  C. J. Cramer,  M. S. Gordon,  W. J. Hehre,  A. Klamt,  
 M. W. Schmidt,  C. D. Sherrill,  D. G. Truhlar,  A. Aspuru-Guzik,  R. Baer,  
 A. T. Bell,  N. A. Besley,  Jeng-Da Chai,  A. E. DePrince, III,  
 R. A. DiStasio Jr.,  A. Dreuw,  B. D. Dunietz,  T. R. Furlani,  
 Chao-Ping Hsu,  Yousung Jung,  Jing Kong,  D. S. Lambrecht,  WanZhen Liang,  
 C. Ochsenfeld,  V. A. Rassolov,  L. V. Slipchenko,  J. E. Subotnik,  
 T. Van Voorhis,  J. M. Herbert,  A. I. Krylov,  P. M. W. Gill,  M. Head-Gordon

 Contributors to earlier versions of Q-Chem not listed above: 
 R. D. Adamson,  B. Austin,  J. Baker,  G. J. O. Beran,  K. Brandhorst,  
 S. T. Brown,  E. F. C. Byrd,  A. K. Chakraborty,  C.-L. Cheng,  
 Siu Hung Chien,  D. M. Chipman,  D. L. Crittenden,  H. Dachsel,  
 R. J. Doerksen,  A. D. Dutoi,  L. Fusti-Molnar,  W. A. Goddard III,  
 A. Golubeva-Zadorozhnaya,  S. R. Gwaltney,  G. Hawkins,  A. Heyden,  
 S. Hirata,  G. Kedziora,  F. J. Keil,  C. Kelley,  Jihan Kim,  R. A. King,  
 R. Z. Khaliullin,  P. P. Korambath,  W. Kurlancheek,  A. M. Lee,  M. S. Lee,  
 S. V. Levchenko,  Ching Yeh Lin,  D. Liotard,  R. C. Lochan,  I. Lotan,  
 P. E. Maslen,  N. Nair,  D. P. O'Neill,  D. Neuhauser,  E. Neuscamman,  
 C. M. Oana,  R. Olson,  B. Peters,  R. Peverati,  P. A. Pieniazek,  
 Y. M. Rhee,  J. Ritchie,  M. A. Rohrdanz,  E. Rosta,  N. J. Russ,  
 H. F. Schaefer III,  N. E. Schultz,  N. Shenvi,  A. C. Simmonett,  A. Sodt,  
 D. Stuck,  K. S. Thanthiriwatte,  V. Vanovschi,  Tao Wang,  A. Warshel,  
 C. F. Williams,  Q. Wu,  X. Xu,  W. Zhang

 Please cite Q-Chem as follows:
 Y. Shao et al., Mol. Phys. 113, 184-215 (2015)
 DOI: 10.1080/00268976.2014.952696

 Q-Chem 5.1.1 for Intel X86 EM64T Linux

 Parts of Q-Chem use Armadillo 8.300.2 (Tropical Shenanigans).
 http://arma.sourceforge.net/

 Q-Chem begins on Tue Oct 30 16:39:47 2018  

Host: 
0

     Scratch files written to /scratch/taweetham/qchem18932//
Input Ideriv = 2
Curr. Ideriv = -1
Max.  Ideriv = 2

Checking the input file for inconsistencies... 	...done.

--------------------------------------------------------------
User input:
--------------------------------------------------------------
$molecule
0 1
P 
P 1 PP 
Cl 2 PCl 1 ANG 
Br 1 PBr 2 ANG  3 DHA

PP=1.99
PH=1.44
PF=1.54
PCl=2.03
PBr=2.5
PI=2.6
ANG=120.0
DHA=0.0
$end

$rem
   job_type	optimization
   basis	6-311++g**
   method	b3lyp
$end

--------------------------------------------------------------
 ----------------------------------------------------------------
             Standard Nuclear Orientation (Angstroms)
    I     Atom           X                Y                Z
 ----------------------------------------------------------------
    1      P       0.0828963262    -1.3635296164    -0.0000000000
    2      P      -1.8308845470    -0.8180548053    -0.0000000000
    3      Cl     -2.3251185409     1.1508618408    -0.0000000000
    4      Br      1.8784811002     0.3759747152     0.0000000000
 ----------------------------------------------------------------
 Molecular Point Group                 Cs    NOp =  2
 Largest Abelian Subgroup              Cs    NOp =  2
 Nuclear Repulsion Energy =   421.1465105359 hartrees
 There are       41 alpha and       41 beta electrons
 Requested basis set is 6-311++G(d,p)
 There are 58 shells and 138 basis functions

 Total QAlloc Memory Limit   2000 MB
 Mega-Array Size       188 MB
 MEM_STATIC part       192 MB
 A cutoff of  1.0D-11 yielded   1349 shell pairs
 There are      8241 function pairs (      8995 Cartesian)
 Smallest overlap matrix eigenvalue = 4.23E-04

 Scale SEOQF with 1.000000e-01/1.000000e-01/1.000000e-01

 Standard Electronic Orientation quadrupole field applied
 Nucleus-field energy     =     0.0000000142 hartrees
 Guess from superposition of atomic densities
 Warning:  Energy on first SCF cycle will be non-variational
 SAD guess density has 82.000000 electrons

 -----------------------------------------------------------------------
  General SCF calculation program by
  Eric Jon Sundstrom, Paul Horn, Yuezhi Mao, Dmitri Zuev, Alec White,
  David Stuck, Shaama M.S., Shane Yost, Joonho Lee, David Small,
  Daniel Levine, Susi Lehtola, Hugh Burton, Evgeny Epifanovsky
 -----------------------------------------------------------------------
 Exchange:     0.2000 Hartree-Fock + 0.0800 Slater + 0.7200 B88
 Correlation:  0.1900 VWN1RPA + 0.8100 LYP
 Using SG-1 standard quadrature grid
 A restricted SCF calculation will be
 performed using DIIS
 SCF converges when DIIS error is below 1.0e-08
 ---------------------------------------
  Cycle       Energy         DIIS error
 ---------------------------------------
    1   -3717.4168833854      3.64e-02  
    2   -3717.1128508298      2.88e-03  
    3   -3717.0624725227      4.52e-03  
    4   -3717.1303734461      1.45e-03  
    5   -3717.1339748625      1.95e-04  
    6   -3717.1339679397      1.66e-04  
    7   -3717.1340618197      4.88e-05  
    8   -3717.1340686673      9.41e-06  
    9   -3717.1340689161      2.31e-06  
   10   -3717.1340689318      3.16e-07  
   11   -3717.1340689323      1.45e-07  
   12   -3717.1340689324      2.20e-08  
   13   -3717.1340689324      6.40e-09  Convergence criterion met
 ---------------------------------------
 SCF time:   CPU 17.26s  wall 17.00s 
 SCF   energy in the final basis set =    -3717.1340689324
 Total energy in the final basis set =    -3717.1340689324

 --------------------------------------------------------------
             Orbital Energies (a.u.) and Symmetries
 --------------------------------------------------------------

 Alpha MOs, Restricted
 -- Occupied --                  
-482.84 -101.59  -77.13  -77.13  -62.49  -56.31  -56.31  -56.31
  1 A'    2 A'    3 A'    4 A'    5 A'    6 A'    1 A"    7 A'                 
 -9.508  -8.700  -7.272  -7.264  -7.263  -6.628  -6.621  -6.531
  8 A'    9 A'   10 A'    2 A"   11 A'   12 A'   13 A'   14 A'                 
 -6.519  -6.518  -4.791  -4.787  -4.785  -4.784  -4.780  -4.778
  3 A"   15 A'   16 A'    4 A"   17 A'   18 A'    5 A"   19 A'                 
 -2.642  -2.639  -2.638  -2.629  -2.629  -0.889  -0.778  -0.710
 20 A'    6 A"   21 A'    7 A"   22 A'   23 A'   24 A'   25 A'                 
 -0.550  -0.438  -0.395  -0.394  -0.334  -0.325  -0.318  -0.289
 26 A'   27 A'   28 A'    8 A"   29 A'    9 A"   30 A'   31 A'                 
 -0.286
 10 A"                                                                         
 -- Virtual --                   
 -0.143  -0.133  -0.044  -0.004   0.015   0.029   0.035   0.050
 32 A'   11 A"   33 A'   34 A'   35 A'   36 A'   12 A"   37 A'                 
  0.055   0.060   0.065   0.066   0.074   0.082   0.091   0.101
 38 A'   39 A'   13 A"   40 A'   14 A"   41 A'   42 A'   43 A'                 
  0.107   0.120   0.147   0.169   0.205   0.267   0.271   0.282
 15 A"   44 A'   45 A'   46 A'   47 A'   48 A'   16 A"   49 A'                 
  0.301   0.302   0.364   0.401   0.406   0.423   0.450   0.456
 50 A'   17 A"   51 A'   52 A'   18 A"   53 A'   19 A"   54 A'                 
  0.482   0.502   0.525   0.532   0.547   0.565   0.574   0.580
 20 A"   55 A'   56 A'   21 A"   57 A'   22 A"   58 A'   23 A"                 
  0.598   0.614   0.644   0.665   0.697   0.709   0.771   0.811
 59 A'   60 A'   61 A'   62 A'   24 A"   63 A'   64 A'   25 A"                 
  0.833   0.838   0.903   0.909   0.937   0.973   1.158   1.230
 65 A'   26 A"   66 A'   27 A"   67 A'   68 A'   69 A'   70 A'                 
  1.490   1.543   1.544   1.614   1.657   1.739   1.995   2.002
 28 A"   29 A"   71 A'   72 A'   73 A'   74 A'   30 A"   75 A'                 
  2.057   2.227   2.254   2.343   3.995   3.998   4.001   4.013
 76 A'   31 A"   77 A'   78 A'   32 A"   33 A"   79 A'   80 A'                 
  4.132   6.559   6.611   6.856   7.551   7.562   7.585   9.642
 81 A'   82 A'   83 A'   84 A'   34 A"   85 A'   86 A'   87 A'                 
 13.757  13.782  13.793  13.805  13.879  13.913  25.796  25.856
 35 A"   36 A"   88 A'   89 A'   90 A'   91 A'   37 A"   92 A'                 
 26.127  47.862 162.722 162.998 215.628 289.747 289.757 289.795
 93 A'   94 A'   95 A'   96 A'   97 A'   38 A"   98 A'   99 A'                 
*******
100 A'                                                                         

 Beta MOs, Restricted
 -- Occupied --                  
-482.84 -101.59  -77.13  -77.13  -62.49  -56.31  -56.31  -56.31
  1 A'    2 A'    3 A'    4 A'    5 A'    6 A'    1 A"    7 A'                 
 -9.508  -8.700  -7.272  -7.264  -7.263  -6.628  -6.621  -6.531
  8 A'    9 A'   10 A'    2 A"   11 A'   12 A'   13 A'   14 A'                 
 -6.519  -6.518  -4.791  -4.787  -4.785  -4.784  -4.780  -4.778
  3 A"   15 A'   16 A'    4 A"   17 A'   18 A'    5 A"   19 A'                 
 -2.642  -2.639  -2.638  -2.629  -2.629  -0.889  -0.778  -0.710
 20 A'    6 A"   21 A'    7 A"   22 A'   23 A'   24 A'   25 A'                 
 -0.550  -0.438  -0.395  -0.394  -0.334  -0.325  -0.318  -0.289
 26 A'   27 A'   28 A'    8 A"   29 A'    9 A"   30 A'   31 A'                 
 -0.286
 10 A"                                                                         
 -- Virtual --                   
 -0.143  -0.133  -0.044  -0.004   0.015   0.029   0.035   0.050
 32 A'   11 A"   33 A'   34 A'   35 A'   36 A'   12 A"   37 A'                 
  0.055   0.060   0.065   0.066   0.074   0.082   0.091   0.101
 38 A'   39 A'   13 A"   40 A'   14 A"   41 A'   42 A'   43 A'                 
  0.107   0.120   0.147   0.169   0.205   0.267   0.271   0.282
 15 A"   44 A'   45 A'   46 A'   47 A'   48 A'   16 A"   49 A'                 
  0.301   0.302   0.364   0.401   0.406   0.423   0.450   0.456
 50 A'   17 A"   51 A'   52 A'   18 A"   53 A'   19 A"   54 A'                 
  0.482   0.502   0.525   0.532   0.547   0.565   0.574   0.580
 20 A"   55 A'   56 A'   21 A"   57 A'   22 A"   58 A'   23 A"                 
  0.598   0.614   0.644   0.665   0.697   0.709   0.771   0.811
 59 A'   60 A'   61 A'   62 A'   24 A"   63 A'   64 A'   25 A"                 
  0.833   0.838   0.903   0.909   0.937   0.973   1.158   1.230
 65 A'   26 A"   66 A'   27 A"   67 A'   68 A'   69 A'   70 A'                 
  1.490   1.543   1.544   1.614   1.657   1.739   1.995   2.002
 28 A"   29 A"   71 A'   72 A'   73 A'   74 A'   30 A"   75 A'                 
  2.057   2.227   2.254   2.343   3.995   3.998   4.001   4.013
 76 A'   31 A"   77 A'   78 A'   32 A"   33 A"   79 A'   80 A'                 
  4.132   6.559   6.611   6.856   7.551   7.562   7.585   9.642
 81 A'   82 A'   83 A'   84 A'   34 A"   85 A'   86 A'   87 A'                 
 13.757  13.782  13.793  13.805  13.879  13.913  25.796  25.856
 35 A"   36 A"   88 A'   89 A'   90 A'   91 A'   37 A"   92 A'                 
 26.127  47.862 162.722 162.998 215.628 289.747 289.757 289.795
 93 A'   94 A'   95 A'   96 A'   97 A'   38 A"   98 A'   99 A'                 
*******
100 A'                                                                         
 --------------------------------------------------------------

          Ground-State Mulliken Net Atomic Charges

     Atom                 Charge (a.u.)
  ----------------------------------------
      1 P                     0.280942
      2 P                    -0.088515
      3 Cl                    0.055823
      4 Br                   -0.248250
  ----------------------------------------
  Sum of atomic charges =     0.000000

 -----------------------------------------------------------------
                    Cartesian Multipole Moments
 -----------------------------------------------------------------
    Charge (ESU x 10^10)
                 0.0000
    Dipole Moment (Debye)
         X      -1.3470      Y      -0.8013      Z      -0.0000
       Tot       1.5673
    Quadrupole Moments (Debye-Ang)
        XX     -58.8504     XY       0.6255     YY     -57.5947
        XZ       0.0000     YZ       0.0000     ZZ     -57.5488
    Octopole Moments (Debye-Ang^2)
       XXX      51.3461    XXY      10.5140    XYY      17.9654
       YYY      24.8483    XXZ       0.0000    XYZ       0.0000
       YYZ      -0.0000    XZZ      15.5413    YZZ       6.7258
       ZZZ      -0.0000
    Hexadecapole Moments (Debye-Ang^3)
      XXXX   -1145.6587   XXXY      14.8264   XXYY    -252.4076
      XYYY       2.3026   YYYY    -391.4367   XXXZ       0.0000
      XXYZ       0.0000   XYYZ       0.0000   YYYZ       0.0000
      XXZZ    -205.5327   XYZZ       2.0011   YYZZ     -80.7393
      XZZZ       0.0000   YZZZ       0.0000   ZZZZ     -80.3651
 -----------------------------------------------------------------
 Calculating analytic gradient of the SCF energy
 Gradient of SCF Energy
            1           2           3           4
    1  -0.0413030   0.0134342  -0.0001941   0.0280629
    2  -0.0150106   0.0096204  -0.0152179   0.0206081
    3   0.0000000   0.0000000  -0.0000000  -0.0000000
 Max gradient component =       4.130E-02
 RMS gradient           =       1.744E-02
 Gradient time:  CPU 4.22 s  wall 4.22 s
 Geometry Optimization Parameters
   NAtoms,    NIC,     NZ,  NCons,   NDum,   NFix, NCnnct, MaxDiis
        4      14       4       0       0       0       0       0


** GEOMETRY OPTIMIZATION IN DELOCALIZED INTERNAL COORDINATES **
   Searching for a Minimum

   Optimization Cycle:   1

                       Coordinates (Angstroms)
     ATOM                X               Y               Z
      1  P         0.0828963262   -1.3635296164    0.0000000000
      2  P        -1.8308845470   -0.8180548053    0.0000000000
      3  Cl       -2.3251185409    1.1508618408    0.0000000000
      4  Br        1.8784811002    0.3759747152    0.0000000000
   Point Group: cs    Number of degrees of freedom:     5


   Energy is  -3717.134068932


 Attempting to Generate Delocalized Internal Coordinates

  5 Hessian modes will be used to form the next step
  Hessian Eigenvalues:
     0.092515    0.250000    0.250000    0.313687    0.357619

 Minimum Search - Taking Simple RFO Step
 Searching for Lamda that Minimizes Along All modes
 Value Taken    Lamda =  -0.01499612
 Calculated Step too Large.  Step scaled by  0.877745
 Step Taken.  Stepsize is  0.300000

                             Maximum     Tolerance    Cnvgd?
         Gradient           0.032025      0.000300      NO
         Displacement       0.211859      0.001200      NO
         Energy change     *********      0.000001      NO


 New Cartesian Coordinates Obtained by Inverse Iteration

 Displacement from previous Coordinates is:  0.438054
 ----------------------------------------------------------------
             Standard Nuclear Orientation (Angstroms)
    I     Atom           X                Y                Z
 ----------------------------------------------------------------
    1      P       0.1290148268    -1.3783951776     0.0000000000
    2      P      -1.8034986044    -0.8337664515     0.0000000000
    3      Cl     -2.2085739666     1.1766778927     0.0000000000
    4      Br      1.6884320828     0.3807358707     0.0000000000
 ----------------------------------------------------------------
 Molecular Point Group                 Cs    NOp =  2
 Largest Abelian Subgroup              Cs    NOp =  2
 Nuclear Repulsion Energy =   436.5498573309 hartrees
 There are       41 alpha and       41 beta electrons
 Applying Cartesian multipole field
    Component          Value
    ---------          -----
     (2,0,0)        1.00000E-11
     (0,2,0)        2.00000E-11
     (0,0,2)       -3.00000E-11
 Nucleus-field energy     =     0.0000000131 hartrees
 Requested basis set is 6-311++G(d,p)
 There are 58 shells and 138 basis functions
 A cutoff of  1.0D-11 yielded   1369 shell pairs
 There are      8375 function pairs (      9150 Cartesian)
 Smallest overlap matrix eigenvalue = 3.99E-04
 Guess MOs from SCF MO coefficient file

 -----------------------------------------------------------------------
  General SCF calculation program by
  Eric Jon Sundstrom, Paul Horn, Yuezhi Mao, Dmitri Zuev, Alec White,
  David Stuck, Shaama M.S., Shane Yost, Joonho Lee, David Small,
  Daniel Levine, Susi Lehtola, Hugh Burton, Evgeny Epifanovsky
 -----------------------------------------------------------------------
 Exchange:     0.2000 Hartree-Fock + 0.0800 Slater + 0.7200 B88
 Correlation:  0.1900 VWN1RPA + 0.8100 LYP
 Using SG-1 standard quadrature grid
 A restricted SCF calculation will be
 performed using DIIS
 SCF converges when DIIS error is below 1.0e-08
 ---------------------------------------
  Cycle       Energy         DIIS error
 ---------------------------------------
    1   -3717.1400066815      9.31e-04  
    2   -3717.1442732682      3.57e-04  
    3   -3717.1438031555      5.15e-04  
    4   -3717.1445931897      1.56e-04  
    5   -3717.1446782985      2.61e-05  
    6   -3717.1446797090      1.24e-05  
    7   -3717.1446801317      3.31e-06  
    8   -3717.1446801627      9.95e-07  
    9   -3717.1446801650      1.75e-07  
   10   -3717.1446801650      5.10e-08  
   11   -3717.1446801650      9.49e-09  Convergence criterion met
 ---------------------------------------
 SCF time:   CPU 15.11s  wall 16.00s 
 SCF   energy in the final basis set =    -3717.1446801650
 Total energy in the final basis set =    -3717.1446801650

 --------------------------------------------------------------
             Orbital Energies (a.u.) and Symmetries
 --------------------------------------------------------------

 Alpha MOs, Restricted
 -- Occupied --                  
-482.85 -101.59  -77.13  -77.12  -62.50  -56.32  -56.32  -56.32
  1 A'    2 A'    3 A'    4 A'    5 A'    6 A'    1 A"    7 A'                 
 -9.501  -8.710  -7.264  -7.256  -7.255  -6.622  -6.617  -6.540
  8 A'    9 A'   10 A'    2 A"   11 A'   12 A'   13 A'   14 A'                 
 -6.529  -6.528  -4.785  -4.781  -4.780  -4.778  -4.776  -4.773
  3 A"   15 A'   16 A'    4 A"   17 A'   18 A'    5 A"   19 A'                 
 -2.651  -2.648  -2.647  -2.638  -2.638  -0.879  -0.798  -0.701
 20 A'    6 A"   21 A'    7 A"   22 A'   23 A'   24 A'   25 A'                 
 -0.547  -0.441  -0.390  -0.386  -0.341  -0.335  -0.322  -0.287
 26 A'   27 A'   28 A'    8 A"   29 A'    9 A"   30 A'   31 A'                 
 -0.281
 10 A"                                                                         
 -- Virtual --                   
 -0.130  -0.125  -0.037  -0.002   0.015   0.030   0.036   0.050
 11 A"   32 A'   33 A'   34 A'   35 A'   36 A'   12 A"   37 A'                 
  0.052   0.058   0.065   0.068   0.074   0.083   0.092   0.102
 38 A'   39 A'   13 A"   40 A'   14 A"   41 A'   42 A'   43 A'                 
  0.109   0.120   0.149   0.173   0.209   0.266   0.274   0.281
 15 A"   44 A'   45 A'   46 A'   47 A'   48 A'   16 A"   49 A'                 
  0.295   0.304   0.353   0.398   0.403   0.417   0.452   0.458
 50 A'   17 A"   51 A'   52 A'   18 A"   53 A'   19 A"   54 A'                 
  0.474   0.504   0.516   0.531   0.557   0.563   0.574   0.589
 20 A"   55 A'   21 A"   56 A'   22 A"   57 A'   58 A'   23 A"                 
  0.598   0.616   0.652   0.665   0.717   0.728   0.787   0.816
 59 A'   60 A'   61 A'   62 A'   63 A'   24 A"   64 A'   25 A"                 
  0.842   0.842   0.907   0.911   0.944   1.012   1.143   1.225
 65 A'   26 A"   27 A"   66 A'   67 A'   68 A'   69 A'   70 A'                 
  1.493   1.547   1.559   1.633   1.687   1.741   1.987   2.004
 28 A"   29 A"   71 A'   72 A'   73 A'   74 A'   30 A"   75 A'                 
  2.069   2.234   2.264   2.347   3.986   3.994   3.996   4.016
 76 A'   31 A"   77 A'   78 A'   32 A"   79 A'   33 A"   80 A'                 
  4.169   6.555   6.622   6.847   7.543   7.559   7.601   9.649
 81 A'   82 A'   83 A'   84 A'   34 A"   85 A'   86 A'   87 A'                 
 13.762  13.787  13.803  13.811  13.894  13.923  25.802  25.875
 35 A"   36 A"   88 A'   89 A'   90 A'   91 A'   37 A"   92 A'                 
 26.124  47.864 162.728 162.990 215.635 289.741 289.754 289.809
 93 A'   94 A'   95 A'   96 A'   97 A'   38 A"   98 A'   99 A'                 
*******
100 A'                                                                         

 Beta MOs, Restricted
 -- Occupied --                  
-482.85 -101.59  -77.13  -77.12  -62.50  -56.32  -56.32  -56.32
  1 A'    2 A'    3 A'    4 A'    5 A'    6 A'    1 A"    7 A'                 
 -9.501  -8.710  -7.264  -7.256  -7.255  -6.622  -6.617  -6.540
  8 A'    9 A'   10 A'    2 A"   11 A'   12 A'   13 A'   14 A'                 
 -6.529  -6.528  -4.785  -4.781  -4.780  -4.778  -4.776  -4.773
  3 A"   15 A'   16 A'    4 A"   17 A'   18 A'    5 A"   19 A'                 
 -2.651  -2.648  -2.647  -2.638  -2.638  -0.879  -0.798  -0.701
 20 A'    6 A"   21 A'    7 A"   22 A'   23 A'   24 A'   25 A'                 
 -0.547  -0.441  -0.390  -0.386  -0.341  -0.335  -0.322  -0.287
 26 A'   27 A'   28 A'    8 A"   29 A'    9 A"   30 A'   31 A'                 
 -0.281
 10 A"                                                                         
 -- Virtual --                   
 -0.130  -0.125  -0.037  -0.002   0.015   0.030   0.036   0.050
 11 A"   32 A'   33 A'   34 A'   35 A'   36 A'   12 A"   37 A'                 
  0.052   0.058   0.065   0.068   0.074   0.083   0.092   0.102
 38 A'   39 A'   13 A"   40 A'   14 A"   41 A'   42 A'   43 A'                 
  0.109   0.120   0.149   0.173   0.209   0.266   0.274   0.281
 15 A"   44 A'   45 A'   46 A'   47 A'   48 A'   16 A"   49 A'                 
  0.295   0.304   0.353   0.398   0.403   0.417   0.452   0.458
 50 A'   17 A"   51 A'   52 A'   18 A"   53 A'   19 A"   54 A'                 
  0.474   0.504   0.516   0.531   0.557   0.563   0.574   0.589
 20 A"   55 A'   21 A"   56 A'   22 A"   57 A'   58 A'   23 A"                 
  0.598   0.616   0.652   0.665   0.717   0.728   0.787   0.816
 59 A'   60 A'   61 A'   62 A'   63 A'   24 A"   64 A'   25 A"                 
  0.842   0.842   0.907   0.911   0.944   1.012   1.143   1.225
 65 A'   26 A"   27 A"   66 A'   67 A'   68 A'   69 A'   70 A'                 
  1.493   1.547   1.559   1.633   1.687   1.741   1.987   2.004
 28 A"   29 A"   71 A'   72 A'   73 A'   74 A'   30 A"   75 A'                 
  2.069   2.234   2.264   2.347   3.986   3.994   3.996   4.016
 76 A'   31 A"   77 A'   78 A'   32 A"   79 A'   33 A"   80 A'                 
  4.169   6.555   6.622   6.847   7.543   7.559   7.601   9.649
 81 A'   82 A'   83 A'   84 A'   34 A"   85 A'   86 A'   87 A'                 
 13.762  13.787  13.803  13.811  13.894  13.923  25.802  25.875
 35 A"   36 A"   88 A'   89 A'   90 A'   91 A'   37 A"   92 A'                 
 26.124  47.864 162.728 162.990 215.635 289.741 289.754 289.809
 93 A'   94 A'   95 A'   96 A'   97 A'   38 A"   98 A'   99 A'                 
*******
100 A'                                                                         
 --------------------------------------------------------------

          Ground-State Mulliken Net Atomic Charges

     Atom                 Charge (a.u.)
  ----------------------------------------
      1 P                     0.292387
      2 P                    -0.105319
      3 Cl                    0.035351
      4 Br                   -0.222420
  ----------------------------------------
  Sum of atomic charges =    -0.000000

 -----------------------------------------------------------------
                    Cartesian Multipole Moments
 -----------------------------------------------------------------
    Charge (ESU x 10^10)
                -0.0000
    Dipole Moment (Debye)
         X      -0.5701      Y      -0.7241      Z       0.0000
       Tot       0.9216
    Quadrupole Moments (Debye-Ang)
        XX     -58.7401     XY       1.0147     YY     -57.6648
        XZ      -0.0000     YZ       0.0000     ZZ     -57.4606
    Octopole Moments (Debye-Ang^2)
       XXX      59.3338    XXY       9.9541    XYY      20.1605
       YYY      25.3365    XXZ       0.0000    XYZ       0.0000
       YYZ       0.0000    XZZ      17.7289    YZZ       6.8689
       ZZZ       0.0000
    Hexadecapole Moments (Debye-Ang^3)
      XXXX   -1028.8281   XXXY      16.8895   XXYY    -235.0690
      XYYY       8.4461   YYYY    -401.7083   XXXZ      -0.0000
      XXYZ       0.0000   XYYZ       0.0000   YYYZ       0.0000
      XXZZ    -184.6805   XYZZ       3.2015   YYZZ     -82.7434
      XZZZ       0.0000   YZZZ       0.0000   ZZZZ     -80.1421
 -----------------------------------------------------------------
 Calculating analytic gradient of the SCF energy
 Gradient of SCF Energy
            1           2           3           4
    1  -0.0246947   0.0125476  -0.0018248   0.0139719
    2  -0.0083208   0.0064335  -0.0094379   0.0113251
    3   0.0000000   0.0000000  -0.0000000  -0.0000000
 Max gradient component =       2.469E-02
 RMS gradient           =       1.038E-02
 Gradient time:  CPU 4.37 s  wall 4.38 s
 Geometry Optimization Parameters
   NAtoms,    NIC,     NZ,  NCons,   NDum,   NFix, NCnnct, MaxDiis
        4      14       4       0       0       0       0       0

 Cartesian Hessian Update
 Hessian Updated using BFGS Update


** GEOMETRY OPTIMIZATION IN DELOCALIZED INTERNAL COORDINATES **
   Searching for a Minimum

   Optimization Cycle:   2

                       Coordinates (Angstroms)
     ATOM                X               Y               Z
      1  P         0.1290148268   -1.3783951776    0.0000000000
      2  P        -1.8034986044   -0.8337664515    0.0000000000
      3  Cl       -2.2085739666    1.1766778927    0.0000000000
      4  Br        1.6884320828    0.3807358707    0.0000000000
   Point Group: cs    Number of degrees of freedom:     5


   Energy is  -3717.144680165

 Hessian Updated using BFGS Update

  5 Hessian modes will be used to form the next step
  Hessian Eigenvalues:
     0.062242    0.215344    0.253568    0.307886    0.350989

 Minimum Search - Taking Simple RFO Step
 Searching for Lamda that Minimizes Along All modes
 Value Taken    Lamda =  -0.00917359
 Calculated Step too Large.  Step scaled by  0.884447
 Step Taken.  Stepsize is  0.300000

                             Maximum     Tolerance    Cnvgd?
         Gradient           0.018090      0.000300      NO
         Displacement       0.209217      0.001200      NO
         Energy change     -0.010611      0.000001      NO


 New Cartesian Coordinates Obtained by Inverse Iteration

 Displacement from previous Coordinates is:  0.541870
 ----------------------------------------------------------------
             Standard Nuclear Orientation (Angstroms)
    I     Atom           X                Y                Z
 ----------------------------------------------------------------
    1      P       0.1721703499    -1.3908093241     0.0000000000
    2      P      -1.7944575383    -0.8642879347     0.0000000000
    3      Cl     -2.0385783488     1.1968360554     0.0000000000
    4      Br      1.4662398757     0.4035133377     0.0000000000
 ----------------------------------------------------------------
 Molecular Point Group                 Cs    NOp =  2
 Largest Abelian Subgroup              Cs    NOp =  2
 Nuclear Repulsion Energy =   455.7562809103 hartrees
 There are       41 alpha and       41 beta electrons
 Applying Cartesian multipole field
    Component          Value
    ---------          -----
     (2,0,0)        1.00000E-11
     (0,2,0)        2.00000E-11
     (0,0,2)       -3.00000E-11
 Nucleus-field energy     =     0.0000000120 hartrees
 Requested basis set is 6-311++G(d,p)
 There are 58 shells and 138 basis functions
 A cutoff of  1.0D-11 yielded   1397 shell pairs
 There are      8537 function pairs (      9333 Cartesian)
 Smallest overlap matrix eigenvalue = 3.69E-04
 Guess MOs from SCF MO coefficient file

 -----------------------------------------------------------------------
  General SCF calculation program by
  Eric Jon Sundstrom, Paul Horn, Yuezhi Mao, Dmitri Zuev, Alec White,
  David Stuck, Shaama M.S., Shane Yost, Joonho Lee, David Small,
  Daniel Levine, Susi Lehtola, Hugh Burton, Evgeny Epifanovsky
 -----------------------------------------------------------------------
 Exchange:     0.2000 Hartree-Fock + 0.0800 Slater + 0.7200 B88
 Correlation:  0.1900 VWN1RPA + 0.8100 LYP
 Using SG-1 standard quadrature grid
 A restricted SCF calculation will be
 performed using DIIS
 SCF converges when DIIS error is below 1.0e-08
 ---------------------------------------
  Cycle       Energy         DIIS error
 ---------------------------------------
    1   -3717.1398173201      1.25e-03  
    2   -3717.1477455564      4.13e-04  
    3   -3717.1471014954      5.98e-04  
    4   -3717.1481434963      2.07e-04  
    5   -3717.1482932949      2.16e-05  
    6   -3717.1482941631      1.25e-05  
    7   -3717.1482945526      3.33e-06  
    8   -3717.1482945845      7.47e-07  
    9   -3717.1482945861      2.54e-07  
   10   -3717.1482945862      5.60e-08  
   11   -3717.1482945862      1.02e-08  
   12   -3717.1482945862      2.82e-09  Convergence criterion met
 ---------------------------------------
 SCF time:   CPU 17.27s  wall 17.00s 
 SCF   energy in the final basis set =    -3717.1482945862
 Total energy in the final basis set =    -3717.1482945862

 --------------------------------------------------------------
             Orbital Energies (a.u.) and Symmetries
 --------------------------------------------------------------

 Alpha MOs, Restricted
 -- Occupied --                  
-482.86 -101.58  -77.12  -77.12  -62.51  -56.33  -56.33  -56.33
  1 A'    2 A'    3 A'    4 A'    5 A'    6 A'    1 A"    7 A'                 
 -9.492  -8.718  -7.256  -7.248  -7.247  -6.616  -6.612  -6.549
  8 A'    9 A'   10 A'    2 A"   11 A'   12 A'   13 A'   14 A'                 
 -6.538  -6.536  -4.779  -4.775  -4.774  -4.772  -4.771  -4.768
  3 A"   15 A'   16 A'    4 A"   17 A'   18 A'    5 A"   19 A'                 
 -2.660  -2.657  -2.656  -2.647  -2.647  -0.869  -0.821  -0.691
 20 A'    6 A"   21 A'   22 A'    7 A"   23 A'   24 A'   25 A'                 
 -0.545  -0.442  -0.390  -0.380  -0.346  -0.346  -0.323  -0.284
 26 A'   27 A'   28 A'    8 A"   29 A'    9 A"   30 A'   31 A'                 
 -0.274
 10 A"                                                                         
 -- Virtual --                   
 -0.128  -0.107  -0.027  -0.000   0.012   0.031   0.036   0.046
 11 A"   32 A'   33 A'   34 A'   35 A'   36 A'   12 A"   37 A'                 
  0.050   0.055   0.064   0.071   0.073   0.086   0.094   0.104
 38 A'   39 A'   13 A"   40 A'   14 A"   41 A'   42 A'   43 A'                 
  0.111   0.121   0.151   0.179   0.214   0.262   0.275   0.277
 15 A"   44 A'   45 A'   46 A'   47 A'   48 A'   49 A'   16 A"                 
  0.294   0.304   0.345   0.394   0.401   0.416   0.445   0.451
 50 A'   17 A"   51 A'   52 A'   18 A"   53 A'   19 A"   54 A'                 
  0.467   0.493   0.506   0.526   0.552   0.587   0.590   0.599
 20 A"   55 A'   21 A"   56 A'   22 A"   57 A'   58 A'   23 A"                 
  0.604   0.629   0.654   0.671   0.729   0.763   0.801   0.818
 59 A'   60 A'   61 A'   62 A'   63 A'   24 A"   64 A'   25 A"                 
  0.847   0.857   0.906   0.921   0.949   1.055   1.121   1.220
 26 A"   65 A'   27 A"   66 A'   67 A'   68 A'   69 A'   70 A'                 
  1.495   1.552   1.572   1.658   1.701   1.746   1.981   2.011
 28 A"   29 A"   71 A'   72 A'   73 A'   74 A'   30 A"   75 A'                 
  2.083   2.241   2.281   2.353   3.978   3.992   3.999   4.026
 76 A'   31 A"   77 A'   78 A'   32 A"   79 A'   33 A"   80 A'                 
  4.204   6.543   6.647   6.835   7.536   7.559   7.617   9.657
 81 A'   82 A'   83 A'   84 A'   34 A"   85 A'   86 A'   87 A'                 
 13.767  13.793  13.813  13.817  13.906  13.929  25.809  25.914
 35 A"   36 A"   88 A'   89 A'   90 A'   91 A'   37 A"   92 A'                 
 26.123  47.866 162.740 162.978 215.643 289.736 289.757 289.828
 93 A'   94 A'   95 A'   96 A'   97 A'   38 A"   98 A'   99 A'                 
*******
100 A'                                                                         

 Beta MOs, Restricted
 -- Occupied --                  
-482.86 -101.58  -77.12  -77.12  -62.51  -56.33  -56.33  -56.33
  1 A'    2 A'    3 A'    4 A'    5 A'    6 A'    1 A"    7 A'                 
 -9.492  -8.718  -7.256  -7.248  -7.247  -6.616  -6.612  -6.549
  8 A'    9 A'   10 A'    2 A"   11 A'   12 A'   13 A'   14 A'                 
 -6.538  -6.536  -4.779  -4.775  -4.774  -4.772  -4.771  -4.768
  3 A"   15 A'   16 A'    4 A"   17 A'   18 A'    5 A"   19 A'                 
 -2.660  -2.657  -2.656  -2.647  -2.647  -0.869  -0.821  -0.691
 20 A'    6 A"   21 A'   22 A'    7 A"   23 A'   24 A'   25 A'                 
 -0.545  -0.442  -0.390  -0.380  -0.346  -0.346  -0.323  -0.284
 26 A'   27 A'   28 A'    8 A"   29 A'    9 A"   30 A'   31 A'                 
 -0.274
 10 A"                                                                         
 -- Virtual --                   
 -0.128  -0.107  -0.027  -0.000   0.012   0.031   0.036   0.046
 11 A"   32 A'   33 A'   34 A'   35 A'   36 A'   12 A"   37 A'                 
  0.050   0.055   0.064   0.071   0.073   0.086   0.094   0.104
 38 A'   39 A'   13 A"   40 A'   14 A"   41 A'   42 A'   43 A'                 
  0.111   0.121   0.151   0.179   0.214   0.262   0.275   0.277
 15 A"   44 A'   45 A'   46 A'   47 A'   48 A'   49 A'   16 A"                 
  0.294   0.304   0.345   0.394   0.401   0.416   0.445   0.451
 50 A'   17 A"   51 A'   52 A'   18 A"   53 A'   19 A"   54 A'                 
  0.467   0.493   0.506   0.526   0.552   0.587   0.590   0.599
 20 A"   55 A'   21 A"   56 A'   22 A"   57 A'   58 A'   23 A"                 
  0.604   0.629   0.654   0.671   0.729   0.763   0.801   0.818
 59 A'   60 A'   61 A'   62 A'   63 A'   24 A"   64 A'   25 A"                 
  0.847   0.857   0.906   0.921   0.949   1.055   1.121   1.220
 26 A"   65 A'   27 A"   66 A'   67 A'   68 A'   69 A'   70 A'                 
  1.495   1.552   1.572   1.658   1.701   1.746   1.981   2.011
 28 A"   29 A"   71 A'   72 A'   73 A'   74 A'   30 A"   75 A'                 
  2.083   2.241   2.281   2.353   3.978   3.992   3.999   4.026
 76 A'   31 A"   77 A'   78 A'   32 A"   79 A'   33 A"   80 A'                 
  4.204   6.543   6.647   6.835   7.536   7.559   7.617   9.657
 81 A'   82 A'   83 A'   84 A'   34 A"   85 A'   86 A'   87 A'                 
 13.767  13.793  13.813  13.817  13.906  13.929  25.809  25.914
 35 A"   36 A"   88 A'   89 A'   90 A'   91 A'   37 A"   92 A'                 
 26.123  47.866 162.740 162.978 215.643 289.736 289.757 289.828
 93 A'   94 A'   95 A'   96 A'   97 A'   38 A"   98 A'   99 A'                 
*******
100 A'                                                                         
 --------------------------------------------------------------

          Ground-State Mulliken Net Atomic Charges

     Atom                 Charge (a.u.)
  ----------------------------------------
      1 P                     0.284567
      2 P                    -0.105133
      3 Cl                    0.011876
      4 Br                   -0.191310
  ----------------------------------------
  Sum of atomic charges =     0.000000

 -----------------------------------------------------------------
                    Cartesian Multipole Moments
 -----------------------------------------------------------------
    Charge (ESU x 10^10)
                 0.0000
    Dipole Moment (Debye)
         X       0.0648      Y      -0.7030      Z       0.0000
       Tot       0.7060
    Quadrupole Moments (Debye-Ang)
        XX     -58.8175     XY       1.5645     YY     -57.5713
        XZ       0.0000     YZ       0.0000     ZZ     -57.3915
    Octopole Moments (Debye-Ang^2)
       XXX      66.3758    XXY       8.7432    XYY      22.0666
       YYY      25.1764    XXZ       0.0000    XYZ      -0.0000
       YYZ      -0.0000    XZZ      20.0852    YZZ       6.8997
       ZZZ       0.0000
    Hexadecapole Moments (Debye-Ang^3)
      XXXX    -901.4180   XXXY      13.5000   XXYY    -217.0228
      XYYY      10.6759   YYYY    -412.5079   XXXZ      -0.0000
      XXYZ      -0.0000   XYYZ       0.0000   YYYZ       0.0000
      XXZZ    -162.3016   XYZZ       2.5564   YYZZ     -85.1633
      XZZZ       0.0000   YZZZ       0.0000   ZZZZ     -80.0660
 -----------------------------------------------------------------
 Calculating analytic gradient of the SCF energy
 Gradient of SCF Energy
            1           2           3           4
    1  -0.0010015   0.0072371  -0.0003028  -0.0059329
    2   0.0080726   0.0019973  -0.0027332  -0.0073367
    3   0.0000000  -0.0000000  -0.0000000  -0.0000000
 Max gradient component =       8.073E-03
 RMS gradient           =       4.273E-03
 Gradient time:  CPU 4.56 s  wall 4.56 s
 Geometry Optimization Parameters
   NAtoms,    NIC,     NZ,  NCons,   NDum,   NFix, NCnnct, MaxDiis
        4      14       4       0       0       0       0       0

 Cartesian Hessian Update
 Hessian Updated using BFGS Update


** GEOMETRY OPTIMIZATION IN DELOCALIZED INTERNAL COORDINATES **
   Searching for a Minimum

   Optimization Cycle:   3

                       Coordinates (Angstroms)
     ATOM                X               Y               Z
      1  P         0.1721703499   -1.3908093241    0.0000000000
      2  P        -1.7944575383   -0.8642879347    0.0000000000
      3  Cl       -2.0385783488    1.1968360554    0.0000000000
      4  Br        1.4662398757    0.4035133377    0.0000000000
   Point Group: cs    Number of degrees of freedom:     5


   Energy is  -3717.148294586

 Hessian Updated using BFGS Update

  5 Hessian modes will be used to form the next step
  Hessian Eigenvalues:
     0.107512    0.198849    0.255021    0.305674    0.349008

 Minimum Search - Taking Simple RFO Step
 Searching for Lamda that Minimizes Along All modes
 Value Taken    Lamda =  -0.00083093
 Step Taken.  Stepsize is  0.075102

                             Maximum     Tolerance    Cnvgd?
         Gradient           0.010972      0.000300      NO
         Displacement       0.050591      0.001200      NO
         Energy change     -0.003614      0.000001      NO


 New Cartesian Coordinates Obtained by Inverse Iteration

 Displacement from previous Coordinates is:  0.070025
 ----------------------------------------------------------------
             Standard Nuclear Orientation (Angstroms)
    I     Atom           X                Y                Z
 ----------------------------------------------------------------
    1      P       0.1642016360    -1.3986570837     0.0000000000
    2      P      -1.8096210501    -0.8696176604     0.0000000000
    3      Cl     -2.0433034718     1.1961956855     0.0000000000
    4      Br      1.4940972245     0.4173311929     0.0000000000
 ----------------------------------------------------------------
 Molecular Point Group                 Cs    NOp =  2
 Largest Abelian Subgroup              Cs    NOp =  2
 Nuclear Repulsion Energy =   451.4918472250 hartrees
 There are       41 alpha and       41 beta electrons
 Applying Cartesian multipole field
    Component          Value
    ---------          -----
     (2,0,0)        1.00000E-11
     (0,2,0)        2.00000E-11
     (0,0,2)       -3.00000E-11
 Nucleus-field energy     =     0.0000000122 hartrees
 Requested basis set is 6-311++G(d,p)
 There are 58 shells and 138 basis functions
 A cutoff of  1.0D-11 yielded   1392 shell pairs
 There are      8510 function pairs (      9306 Cartesian)
 Smallest overlap matrix eigenvalue = 3.89E-04
 Guess MOs from SCF MO coefficient file

 -----------------------------------------------------------------------
  General SCF calculation program by
  Eric Jon Sundstrom, Paul Horn, Yuezhi Mao, Dmitri Zuev, Alec White,
  David Stuck, Shaama M.S., Shane Yost, Joonho Lee, David Small,
  Daniel Levine, Susi Lehtola, Hugh Burton, Evgeny Epifanovsky
 -----------------------------------------------------------------------
 Exchange:     0.2000 Hartree-Fock + 0.0800 Slater + 0.7200 B88
 Correlation:  0.1900 VWN1RPA + 0.8100 LYP
 Using SG-1 standard quadrature grid
 A restricted SCF calculation will be
 performed using DIIS
 SCF converges when DIIS error is below 1.0e-08
 ---------------------------------------
  Cycle       Energy         DIIS error
 ---------------------------------------
    1   -3717.1484603469      2.49e-04  
    2   -3717.1486767617      1.02e-04  
    3   -3717.1486406586      1.43e-04  
    4   -3717.1487033881      4.16e-05  
    5   -3717.1487092839      6.36e-06  
    6   -3717.1487093721      3.77e-06  
    7   -3717.1487094072      5.30e-07  
    8   -3717.1487094076      1.61e-07  
    9   -3717.1487094077      6.11e-08  
   10   -3717.1487094077      1.34e-08  
   11   -3717.1487094077      2.84e-09  Convergence criterion met
 ---------------------------------------
 SCF time:   CPU 15.64s  wall 16.00s 
 SCF   energy in the final basis set =    -3717.1487094077
 Total energy in the final basis set =    -3717.1487094077

 --------------------------------------------------------------
             Orbital Energies (a.u.) and Symmetries
 --------------------------------------------------------------

 Alpha MOs, Restricted
 -- Occupied --                  
-482.85 -101.58  -77.12  -77.12  -62.51  -56.33  -56.32  -56.32
  1 A'    2 A'    3 A'    4 A'    5 A'    6 A'    1 A"    7 A'                 
 -9.493  -8.716  -7.256  -7.249  -7.247  -6.618  -6.614  -6.546
  8 A'    9 A'   10 A'    2 A"   11 A'   12 A'   13 A'   14 A'                 
 -6.535  -6.534  -4.781  -4.778  -4.776  -4.775  -4.773  -4.770
  3 A"   15 A'   16 A'    4 A"   17 A'   18 A'    5 A"   19 A'                 
 -2.657  -2.655  -2.654  -2.645  -2.645  -0.868  -0.814  -0.692
 20 A'    6 A"   21 A'   22 A'    7 A"   23 A'   24 A'   25 A'                 
 -0.545  -0.440  -0.389  -0.380  -0.346  -0.343  -0.322  -0.285
 26 A'   27 A'   28 A'    8 A"   29 A'    9 A"   30 A'   31 A'                 
 -0.275
 10 A"                                                                         
 -- Virtual --                   
 -0.131  -0.112  -0.031  -0.000   0.010   0.031   0.036   0.045
 11 A"   32 A'   33 A'   34 A'   35 A'   36 A'   12 A"   37 A'                 
  0.050   0.055   0.064   0.070   0.073   0.086   0.094   0.103
 38 A'   39 A'   13 A"   40 A'   14 A"   41 A'   42 A'   43 A'                 
  0.111   0.121   0.151   0.178   0.214   0.262   0.275   0.276
 15 A"   44 A'   45 A'   46 A'   47 A'   48 A'   49 A'   16 A"                 
  0.294   0.304   0.348   0.394   0.402   0.417   0.451   0.455
 50 A'   17 A"   51 A'   52 A'   18 A"   53 A'   19 A"   54 A'                 
  0.468   0.494   0.509   0.527   0.554   0.581   0.590   0.598
 20 A"   55 A'   21 A"   56 A'   22 A"   57 A'   58 A'   23 A"                 
  0.601   0.627   0.653   0.666   0.723   0.753   0.794   0.815
 59 A'   60 A'   61 A'   62 A'   63 A'   24 A"   64 A'   25 A"                 
  0.846   0.856   0.903   0.919   0.946   1.041   1.113   1.216
 26 A"   65 A'   27 A"   66 A'   67 A'   68 A'   69 A'   70 A'                 
  1.493   1.550   1.570   1.656   1.696   1.741   1.983   2.011
 28 A"   29 A"   71 A'   72 A'   73 A'   74 A'   30 A"   75 A'                 
  2.079   2.240   2.279   2.351   3.980   3.993   3.997   4.024
 76 A'   31 A"   77 A'   78 A'   32 A"   79 A'   33 A"   80 A'                 
  4.194   6.546   6.639   6.829   7.538   7.560   7.613   9.656
 81 A'   82 A'   83 A'   84 A'   34 A"   85 A'   86 A'   87 A'                 
 13.764  13.791  13.809  13.813  13.903  13.929  25.808  25.911
 35 A"   36 A"   88 A'   89 A'   90 A'   91 A'   37 A"   92 A'                 
 26.119  47.865 162.735 162.970 215.641 289.737 289.757 289.823
 93 A'   94 A'   95 A'   96 A'   97 A'   38 A"   98 A'   99 A'                 
*******
100 A'                                                                         

 Beta MOs, Restricted
 -- Occupied --                  
-482.85 -101.58  -77.12  -77.12  -62.51  -56.33  -56.32  -56.32
  1 A'    2 A'    3 A'    4 A'    5 A'    6 A'    1 A"    7 A'                 
 -9.493  -8.716  -7.256  -7.249  -7.247  -6.618  -6.614  -6.546
  8 A'    9 A'   10 A'    2 A"   11 A'   12 A'   13 A'   14 A'                 
 -6.535  -6.534  -4.781  -4.778  -4.776  -4.775  -4.773  -4.770
  3 A"   15 A'   16 A'    4 A"   17 A'   18 A'    5 A"   19 A'                 
 -2.657  -2.655  -2.654  -2.645  -2.645  -0.868  -0.814  -0.692
 20 A'    6 A"   21 A'   22 A'    7 A"   23 A'   24 A'   25 A'                 
 -0.545  -0.440  -0.389  -0.380  -0.346  -0.343  -0.322  -0.285
 26 A'   27 A'   28 A'    8 A"   29 A'    9 A"   30 A'   31 A'                 
 -0.275
 10 A"                                                                         
 -- Virtual --                   
 -0.131  -0.112  -0.031  -0.000   0.010   0.031   0.036   0.045
 11 A"   32 A'   33 A'   34 A'   35 A'   36 A'   12 A"   37 A'                 
  0.050   0.055   0.064   0.070   0.073   0.086   0.094   0.103
 38 A'   39 A'   13 A"   40 A'   14 A"   41 A'   42 A'   43 A'                 
  0.111   0.121   0.151   0.178   0.214   0.262   0.275   0.276
 15 A"   44 A'   45 A'   46 A'   47 A'   48 A'   49 A'   16 A"                 
  0.294   0.304   0.348   0.394   0.402   0.417   0.451   0.455
 50 A'   17 A"   51 A'   52 A'   18 A"   53 A'   19 A"   54 A'                 
  0.468   0.494   0.509   0.527   0.554   0.581   0.590   0.598
 20 A"   55 A'   21 A"   56 A'   22 A"   57 A'   58 A'   23 A"                 
  0.601   0.627   0.653   0.666   0.723   0.753   0.794   0.815
 59 A'   60 A'   61 A'   62 A'   63 A'   24 A"   64 A'   25 A"                 
  0.846   0.856   0.903   0.919   0.946   1.041   1.113   1.216
 26 A"   65 A'   27 A"   66 A'   67 A'   68 A'   69 A'   70 A'                 
  1.493   1.550   1.570   1.656   1.696   1.741   1.983   2.011
 28 A"   29 A"   71 A'   72 A'   73 A'   74 A'   30 A"   75 A'                 
  2.079   2.240   2.279   2.351   3.980   3.993   3.997   4.024
 76 A'   31 A"   77 A'   78 A'   32 A"   79 A'   33 A"   80 A'                 
  4.194   6.546   6.639   6.829   7.538   7.560   7.613   9.656
 81 A'   82 A'   83 A'   84 A'   34 A"   85 A'   86 A'   87 A'                 
 13.764  13.791  13.809  13.813  13.903  13.929  25.808  25.911
 35 A"   36 A"   88 A'   89 A'   90 A'   91 A'   37 A"   92 A'                 
 26.119  47.865 162.735 162.970 215.641 289.737 289.757 289.823
 93 A'   94 A'   95 A'   96 A'   97 A'   38 A"   98 A'   99 A'                 
*******
100 A'                                                                         
 --------------------------------------------------------------

          Ground-State Mulliken Net Atomic Charges

     Atom                 Charge (a.u.)
  ----------------------------------------
      1 P                     0.290431
      2 P                    -0.102585
      3 Cl                    0.012305
      4 Br                   -0.200151
  ----------------------------------------
  Sum of atomic charges =     0.000000

 -----------------------------------------------------------------
                    Cartesian Multipole Moments
 -----------------------------------------------------------------
    Charge (ESU x 10^10)
                 0.0000
    Dipole Moment (Debye)
         X      -0.1018      Y      -0.8061      Z      -0.0000
       Tot       0.8125
    Quadrupole Moments (Debye-Ang)
        XX     -58.8026     XY       1.6445     YY     -57.4410
        XZ      -0.0000     YZ      -0.0000     ZZ     -57.4848
    Octopole Moments (Debye-Ang^2)
       XXX      65.0832    XXY       8.5082    XYY      21.6774
       YYY      24.6068    XXZ      -0.0000    XYZ      -0.0000
       YYZ      -0.0000    XZZ      19.7379    YZZ       6.7714
       ZZZ      -0.0000
    Hexadecapole Moments (Debye-Ang^3)
      XXXX    -915.5575   XXXY      11.6533   XXYY    -219.6557
      XYYY       7.9889   YYYY    -415.1108   XXXZ       0.0000
      XXYZ      -0.0000   XYYZ      -0.0000   YYYZ      -0.0000
      XXZZ    -164.9009   XYZZ       1.6315   YYZZ     -85.7501
      XZZZ      -0.0000   YZZZ      -0.0000   ZZZZ     -80.3650
 -----------------------------------------------------------------
 Calculating analytic gradient of the SCF energy
 Gradient of SCF Energy
            1           2           3           4
    1  -0.0033762   0.0030081  -0.0001109   0.0004790
    2   0.0007574   0.0004092  -0.0013717   0.0002051
    3  -0.0000000   0.0000000  -0.0000000   0.0000000
 Max gradient component =       3.376E-03
 RMS gradient           =       1.395E-03
 Gradient time:  CPU 4.51 s  wall 4.52 s
 Geometry Optimization Parameters
   NAtoms,    NIC,     NZ,  NCons,   NDum,   NFix, NCnnct, MaxDiis
        4      14       4       0       0       0       0       0

 Cartesian Hessian Update
 Hessian Updated using BFGS Update


** GEOMETRY OPTIMIZATION IN DELOCALIZED INTERNAL COORDINATES **
   Searching for a Minimum

   Optimization Cycle:   4

                       Coordinates (Angstroms)
     ATOM                X               Y               Z
      1  P         0.1642016360   -1.3986570837    0.0000000000
      2  P        -1.8096210501   -0.8696176604    0.0000000000
      3  Cl       -2.0433034718    1.1961956855    0.0000000000
      4  Br        1.4940972245    0.4173311929    0.0000000000
   Point Group: cs    Number of degrees of freedom:     5


   Energy is  -3717.148709408

 Hessian Updated using BFGS Update

  5 Hessian modes will be used to form the next step
  Hessian Eigenvalues:
     0.130600    0.173832    0.261319    0.291704    0.330961

 Minimum Search - Taking Simple RFO Step
 Searching for Lamda that Minimizes Along All modes
 Value Taken    Lamda =  -0.00006704
 Step Taken.  Stepsize is  0.018655

                             Maximum     Tolerance    Cnvgd?
         Gradient           0.002753      0.000300      NO
         Displacement       0.012677      0.001200      NO
         Energy change     -0.000415      0.000001      NO


 New Cartesian Coordinates Obtained by Inverse Iteration

 Displacement from previous Coordinates is:  0.036603
 ----------------------------------------------------------------
             Standard Nuclear Orientation (Angstroms)
    I     Atom           X                Y                Z
 ----------------------------------------------------------------
    1      P       0.1675683994    -1.4030008000     0.0000000000
    2      P      -1.8129922052    -0.8727246883     0.0000000000
    3      Cl     -2.0312070336     1.1985690331     0.0000000000
    4      Br      1.4820051779     0.4224085894     0.0000000000
 ----------------------------------------------------------------
 Molecular Point Group                 Cs    NOp =  2
 Largest Abelian Subgroup              Cs    NOp =  2
 Nuclear Repulsion Energy =   451.9650620715 hartrees
 There are       41 alpha and       41 beta electrons
 Applying Cartesian multipole field
    Component          Value
    ---------          -----
     (2,0,0)        1.00000E-11
     (0,2,0)        2.00000E-11
     (0,0,2)       -3.00000E-11
 Nucleus-field energy     =     0.0000000121 hartrees
 Requested basis set is 6-311++G(d,p)
 There are 58 shells and 138 basis functions
 A cutoff of  1.0D-11 yielded   1394 shell pairs
 There are      8522 function pairs (      9318 Cartesian)
 Smallest overlap matrix eigenvalue = 3.93E-04
 Guess MOs from SCF MO coefficient file

 -----------------------------------------------------------------------
  General SCF calculation program by
  Eric Jon Sundstrom, Paul Horn, Yuezhi Mao, Dmitri Zuev, Alec White,
  David Stuck, Shaama M.S., Shane Yost, Joonho Lee, David Small,
  Daniel Levine, Susi Lehtola, Hugh Burton, Evgeny Epifanovsky
 -----------------------------------------------------------------------
 Exchange:     0.2000 Hartree-Fock + 0.0800 Slater + 0.7200 B88
 Correlation:  0.1900 VWN1RPA + 0.8100 LYP
 Using SG-1 standard quadrature grid
 A restricted SCF calculation will be
 performed using DIIS
 SCF converges when DIIS error is below 1.0e-08
 ---------------------------------------
  Cycle       Energy         DIIS error
 ---------------------------------------
    1   -3717.1486935933      9.75e-05  
    2   -3717.1487446034      2.99e-05  
    3   -3717.1487436273      3.56e-05  
    4   -3717.1487474291      1.03e-05  
    5   -3717.1487476775      3.50e-06  
    6   -3717.1487477076      1.74e-06  
    7   -3717.1487477175      3.09e-07  
    8   -3717.1487477176      4.85e-08  
    9   -3717.1487477176      2.05e-08  
   10   -3717.1487477176      5.34e-09  Convergence criterion met
 ---------------------------------------
 SCF time:   CPU 14.24s  wall 14.00s 
 SCF   energy in the final basis set =    -3717.1487477176
 Total energy in the final basis set =    -3717.1487477176

 --------------------------------------------------------------
             Orbital Energies (a.u.) and Symmetries
 --------------------------------------------------------------

 Alpha MOs, Restricted
 -- Occupied --                  
-482.85 -101.58  -77.12  -77.12  -62.51  -56.33  -56.32  -56.32
  1 A'    2 A'    3 A'    4 A'    5 A'    6 A'    1 A"    7 A'                 
 -9.492  -8.716  -7.256  -7.248  -7.247  -6.619  -6.614  -6.547
  8 A'    9 A'   10 A'    2 A"   11 A'   12 A'   13 A'   14 A'                 
 -6.536  -6.534  -4.781  -4.778  -4.777  -4.775  -4.773  -4.771
  3 A"   15 A'   16 A'    4 A"   17 A'   18 A'    5 A"   19 A'                 
 -2.658  -2.655  -2.654  -2.645  -2.645  -0.868  -0.814  -0.691
 20 A'    6 A"   21 A'   22 A'    7 A"   23 A'   24 A'   25 A'                 
 -0.545  -0.439  -0.389  -0.379  -0.346  -0.343  -0.322  -0.285
 26 A'   27 A'   28 A'    8 A"   29 A'    9 A"   30 A'   31 A'                 
 -0.275
 10 A"                                                                         
 -- Virtual --                   
 -0.131  -0.112  -0.031  -0.000   0.009   0.031   0.036   0.044
 11 A"   32 A'   33 A'   34 A'   35 A'   36 A'   12 A"   37 A'                 
  0.050   0.055   0.064   0.070   0.073   0.086   0.094   0.104
 38 A'   39 A'   13 A"   40 A'   14 A"   41 A'   42 A'   43 A'                 
  0.111   0.121   0.151   0.178   0.214   0.262   0.274   0.276
 15 A"   44 A'   45 A'   46 A'   47 A'   48 A'   49 A'   16 A"                 
  0.294   0.304   0.348   0.394   0.402   0.417   0.451   0.455
 50 A'   17 A"   51 A'   52 A'   18 A"   53 A'   19 A"   54 A'                 
  0.468   0.494   0.509   0.527   0.554   0.583   0.589   0.599
 20 A"   55 A'   21 A"   56 A'   22 A"   57 A'   58 A'   23 A"                 
  0.603   0.628   0.652   0.665   0.722   0.754   0.794   0.813
 59 A'   60 A'   61 A'   62 A'   63 A'   24 A"   64 A'   25 A"                 
  0.846   0.857   0.903   0.919   0.945   1.041   1.108   1.214
 26 A"   65 A'   27 A"   66 A'   67 A'   68 A'   69 A'   70 A'                 
  1.492   1.550   1.571   1.657   1.694   1.741   1.983   2.012
 28 A"   29 A"   71 A'   72 A'   73 A'   74 A'   30 A"   75 A'                 
  2.079   2.241   2.281   2.351   3.980   3.993   3.997   4.025
 76 A'   31 A"   77 A'   78 A'   32 A"   79 A'   33 A"   80 A'                 
  4.195   6.545   6.640   6.825   7.538   7.561   7.614   9.656
 81 A'   82 A'   83 A'   84 A'   34 A"   85 A'   86 A'   87 A'                 
 13.764  13.791  13.808  13.813  13.904  13.930  25.808  25.915
 35 A"   36 A"   88 A'   89 A'   90 A'   91 A'   37 A"   92 A'                 
 26.117  47.865 162.735 162.966 215.641 289.737 289.757 289.823
 93 A'   94 A'   95 A'   96 A'   97 A'   38 A"   98 A'   99 A'                 
*******
100 A'                                                                         

 Beta MOs, Restricted
 -- Occupied --                  
-482.85 -101.58  -77.12  -77.12  -62.51  -56.33  -56.32  -56.32
  1 A'    2 A'    3 A'    4 A'    5 A'    6 A'    1 A"    7 A'                 
 -9.492  -8.716  -7.256  -7.248  -7.247  -6.619  -6.614  -6.547
  8 A'    9 A'   10 A'    2 A"   11 A'   12 A'   13 A'   14 A'                 
 -6.536  -6.534  -4.781  -4.778  -4.777  -4.775  -4.773  -4.771
  3 A"   15 A'   16 A'    4 A"   17 A'   18 A'    5 A"   19 A'                 
 -2.658  -2.655  -2.654  -2.645  -2.645  -0.868  -0.814  -0.691
 20 A'    6 A"   21 A'   22 A'    7 A"   23 A'   24 A'   25 A'                 
 -0.545  -0.439  -0.389  -0.379  -0.346  -0.343  -0.322  -0.285
 26 A'   27 A'   28 A'    8 A"   29 A'    9 A"   30 A'   31 A'                 
 -0.275
 10 A"                                                                         
 -- Virtual --                   
 -0.131  -0.112  -0.031  -0.000   0.009   0.031   0.036   0.044
 11 A"   32 A'   33 A'   34 A'   35 A'   36 A'   12 A"   37 A'                 
  0.050   0.055   0.064   0.070   0.073   0.086   0.094   0.104
 38 A'   39 A'   13 A"   40 A'   14 A"   41 A'   42 A'   43 A'                 
  0.111   0.121   0.151   0.178   0.214   0.262   0.274   0.276
 15 A"   44 A'   45 A'   46 A'   47 A'   48 A'   49 A'   16 A"                 
  0.294   0.304   0.348   0.394   0.402   0.417   0.451   0.455
 50 A'   17 A"   51 A'   52 A'   18 A"   53 A'   19 A"   54 A'                 
  0.468   0.494   0.509   0.527   0.554   0.583   0.589   0.599
 20 A"   55 A'   21 A"   56 A'   22 A"   57 A'   58 A'   23 A"                 
  0.603   0.628   0.652   0.665   0.722   0.754   0.794   0.813
 59 A'   60 A'   61 A'   62 A'   63 A'   24 A"   64 A'   25 A"                 
  0.846   0.857   0.903   0.919   0.945   1.041   1.108   1.214
 26 A"   65 A'   27 A"   66 A'   67 A'   68 A'   69 A'   70 A'                 
  1.492   1.550   1.571   1.657   1.694   1.741   1.983   2.012
 28 A"   29 A"   71 A'   72 A'   73 A'   74 A'   30 A"   75 A'                 
  2.079   2.241   2.281   2.351   3.980   3.993   3.997   4.025
 76 A'   31 A"   77 A'   78 A'   32 A"   79 A'   33 A"   80 A'                 
  4.195   6.545   6.640   6.825   7.538   7.561   7.614   9.656
 81 A'   82 A'   83 A'   84 A'   34 A"   85 A'   86 A'   87 A'                 
 13.764  13.791  13.808  13.813  13.904  13.930  25.808  25.915
 35 A"   36 A"   88 A'   89 A'   90 A'   91 A'   37 A"   92 A'                 
 26.117  47.865 162.735 162.966 215.641 289.737 289.757 289.823
 93 A'   94 A'   95 A'   96 A'   97 A'   38 A"   98 A'   99 A'                 
*******
100 A'                                                                         
 --------------------------------------------------------------

          Ground-State Mulliken Net Atomic Charges

     Atom                 Charge (a.u.)
  ----------------------------------------
      1 P                     0.290822
      2 P                    -0.101460
      3 Cl                    0.010562
      4 Br                   -0.199925
  ----------------------------------------
  Sum of atomic charges =     0.000000

 -----------------------------------------------------------------
                    Cartesian Multipole Moments
 -----------------------------------------------------------------
    Charge (ESU x 10^10)
                 0.0000
    Dipole Moment (Debye)
         X      -0.0919      Y      -0.8351      Z      -0.0000
       Tot       0.8402
    Quadrupole Moments (Debye-Ang)
        XX     -58.8330     XY       1.7027     YY     -57.3826
        XZ      -0.0000     YZ       0.0000     ZZ     -57.5123
    Octopole Moments (Debye-Ang^2)
       XXX      65.3316    XXY       8.3446    XYY      21.7400
       YYY      24.4071    XXZ       0.0000    XYZ       0.0000
       YYZ      -0.0000    XZZ      19.8577    YZZ       6.7507
       ZZZ      -0.0000
    Hexadecapole Moments (Debye-Ang^3)
      XXXX    -909.5144   XXXY      11.1294   XXYY    -219.0220
      XYYY       7.8235   YYYY    -416.8694   XXXZ       0.0000
      XXYZ       0.0000   XYYZ      -0.0000   YYYZ       0.0000
      XXZZ    -163.8664   XYZZ       1.4390   YYZZ     -86.1675
      XZZZ       0.0000   YZZZ       0.0000   ZZZZ     -80.4732
 -----------------------------------------------------------------
 Calculating analytic gradient of the SCF energy
 Gradient of SCF Energy
            1           2           3           4
    1  -0.0010193   0.0008449   0.0001049   0.0000695
    2   0.0001334  -0.0001787  -0.0002194   0.0002646
    3  -0.0000000   0.0000000  -0.0000000  -0.0000000
 Max gradient component =       1.019E-03
 RMS gradient           =       4.017E-04
 Gradient time:  CPU 4.53 s  wall 4.53 s
 Geometry Optimization Parameters
   NAtoms,    NIC,     NZ,  NCons,   NDum,   NFix, NCnnct, MaxDiis
        4      14       4       0       0       0       0       0

 Cartesian Hessian Update
 Hessian Updated using BFGS Update


** GEOMETRY OPTIMIZATION IN DELOCALIZED INTERNAL COORDINATES **
   Searching for a Minimum

   Optimization Cycle:   5

                       Coordinates (Angstroms)
     ATOM                X               Y               Z
      1  P         0.1675683994   -1.4030008000    0.0000000000
      2  P        -1.8129922052   -0.8727246883    0.0000000000
      3  Cl       -2.0312070336    1.1985690331    0.0000000000
      4  Br        1.4820051779    0.4224085894    0.0000000000
   Point Group: cs    Number of degrees of freedom:     5


   Energy is  -3717.148747718

 Hessian Updated using BFGS Update

  5 Hessian modes will be used to form the next step
  Hessian Eigenvalues:
     0.126452    0.169599    0.256108    0.276943    0.322979

 Minimum Search - Taking Simple RFO Step
 Searching for Lamda that Minimizes Along All modes
 Value Taken    Lamda =  -0.00000620
 Step Taken.  Stepsize is  0.005498

                             Maximum     Tolerance    Cnvgd?
         Gradient           0.000700      0.000300      NO
         Displacement       0.003539      0.001200      NO
         Energy change     -0.000038      0.000001      NO


 New Cartesian Coordinates Obtained by Inverse Iteration

 Displacement from previous Coordinates is:  0.008512
 ----------------------------------------------------------------
             Standard Nuclear Orientation (Angstroms)
    I     Atom           X                Y                Z
 ----------------------------------------------------------------
    1      P       0.1694243610    -1.4031036869     0.0000000000
    2      P      -1.8135732487    -0.8722399122     0.0000000000
    3      Cl     -2.0343364216     1.1995943549     0.0000000000
    4      Br      1.4838596479     0.4210013786     0.0000000000
 ----------------------------------------------------------------
 Molecular Point Group                 Cs    NOp =  2
 Largest Abelian Subgroup              Cs    NOp =  2
 Nuclear Repulsion Energy =   451.7140362089 hartrees
 There are       41 alpha and       41 beta electrons
 Applying Cartesian multipole field
    Component          Value
    ---------          -----
     (2,0,0)        1.00000E-11
     (0,2,0)        2.00000E-11
     (0,0,2)       -3.00000E-11
 Nucleus-field energy     =     0.0000000122 hartrees
 Requested basis set is 6-311++G(d,p)
 There are 58 shells and 138 basis functions
 A cutoff of  1.0D-11 yielded   1394 shell pairs
 There are      8522 function pairs (      9318 Cartesian)
 Smallest overlap matrix eigenvalue = 3.95E-04
 Guess MOs from SCF MO coefficient file

 -----------------------------------------------------------------------
  General SCF calculation program by
  Eric Jon Sundstrom, Paul Horn, Yuezhi Mao, Dmitri Zuev, Alec White,
  David Stuck, Shaama M.S., Shane Yost, Joonho Lee, David Small,
  Daniel Levine, Susi Lehtola, Hugh Burton, Evgeny Epifanovsky
 -----------------------------------------------------------------------
 Exchange:     0.2000 Hartree-Fock + 0.0800 Slater + 0.7200 B88
 Correlation:  0.1900 VWN1RPA + 0.8100 LYP
 Using SG-1 standard quadrature grid
 A restricted SCF calculation will be
 performed using DIIS
 SCF converges when DIIS error is below 1.0e-08
 ---------------------------------------
  Cycle       Energy         DIIS error
 ---------------------------------------
    1   -3717.1487487468      2.14e-05  
    2   -3717.1487504537      9.66e-06  
    3   -3717.1487503618      1.12e-05  
    4   -3717.1487507258      3.11e-06  
    5   -3717.1487507527      1.38e-06  
    6   -3717.1487507588      1.91e-07  
    7   -3717.1487507588      6.18e-08  
    8   -3717.1487507589      1.28e-08  
    9   -3717.1487507589      5.05e-09  Convergence criterion met
 ---------------------------------------
 SCF time:   CPU 12.81s  wall 13.00s 
 SCF   energy in the final basis set =    -3717.1487507589
 Total energy in the final basis set =    -3717.1487507589

 --------------------------------------------------------------
             Orbital Energies (a.u.) and Symmetries
 --------------------------------------------------------------

 Alpha MOs, Restricted
 -- Occupied --                  
-482.85 -101.58  -77.13  -77.12  -62.51  -56.33  -56.32  -56.32
  1 A'    2 A'    3 A'    4 A'    5 A'    6 A'    1 A"    7 A'                 
 -9.492  -8.716  -7.256  -7.248  -7.247  -6.619  -6.614  -6.547
  8 A'    9 A'   10 A'    2 A"   11 A'   12 A'   13 A'   14 A'                 
 -6.536  -6.534  -4.781  -4.778  -4.777  -4.775  -4.773  -4.771
  3 A"   15 A'   16 A'    4 A"   17 A'   18 A'    5 A"   19 A'                 
 -2.658  -2.655  -2.654  -2.645  -2.645  -0.867  -0.814  -0.690
 20 A'    6 A"   21 A'   22 A'    7 A"   23 A'   24 A'   25 A'                 
 -0.545  -0.439  -0.389  -0.379  -0.346  -0.343  -0.322  -0.285
 26 A'   27 A'   28 A'    8 A"   29 A'    9 A"   30 A'   31 A'                 
 -0.275
 10 A"                                                                         
 -- Virtual --                   
 -0.131  -0.112  -0.031  -0.000   0.009   0.031   0.036   0.044
 11 A"   32 A'   33 A'   34 A'   35 A'   36 A'   12 A"   37 A'                 
  0.050   0.055   0.064   0.070   0.073   0.086   0.094   0.104
 38 A'   39 A'   13 A"   40 A'   14 A"   41 A'   42 A'   43 A'                 
  0.111   0.121   0.151   0.178   0.214   0.262   0.274   0.277
 15 A"   44 A'   45 A'   46 A'   47 A'   48 A'   49 A'   16 A"                 
  0.293   0.304   0.348   0.394   0.402   0.417   0.451   0.455
 50 A'   17 A"   51 A'   52 A'   18 A"   53 A'   19 A"   54 A'                 
  0.468   0.495   0.509   0.527   0.554   0.583   0.589   0.599
 20 A"   55 A'   21 A"   56 A'   22 A"   57 A'   58 A'   23 A"                 
  0.603   0.628   0.652   0.664   0.722   0.754   0.794   0.812
 59 A'   60 A'   61 A'   62 A'   63 A'   24 A"   64 A'   25 A"                 
  0.846   0.857   0.902   0.919   0.945   1.042   1.107   1.214
 26 A"   65 A'   27 A"   66 A'   67 A'   68 A'   69 A'   70 A'                 
  1.492   1.550   1.571   1.657   1.694   1.741   1.983   2.011
 28 A"   29 A"   71 A'   72 A'   73 A'   74 A'   30 A"   75 A'                 
  2.079   2.241   2.280   2.350   3.980   3.993   3.997   4.025
 76 A'   31 A"   77 A'   78 A'   32 A"   79 A'   33 A"   80 A'                 
  4.195   6.545   6.640   6.824   7.538   7.561   7.614   9.656
 81 A'   82 A'   83 A'   84 A'   34 A"   85 A'   86 A'   87 A'                 
 13.763  13.791  13.807  13.813  13.903  13.931  25.808  25.914
 35 A"   36 A"   88 A'   89 A'   90 A'   91 A'   37 A"   92 A'                 
 26.116  47.865 162.736 162.964 215.641 289.737 289.757 289.823
 93 A'   94 A'   95 A'   96 A'   97 A'   38 A"   98 A'   99 A'                 
*******
100 A'                                                                         

 Beta MOs, Restricted
 -- Occupied --                  
-482.85 -101.58  -77.13  -77.12  -62.51  -56.33  -56.32  -56.32
  1 A'    2 A'    3 A'    4 A'    5 A'    6 A'    1 A"    7 A'                 
 -9.492  -8.716  -7.256  -7.248  -7.247  -6.619  -6.614  -6.547
  8 A'    9 A'   10 A'    2 A"   11 A'   12 A'   13 A'   14 A'                 
 -6.536  -6.534  -4.781  -4.778  -4.777  -4.775  -4.773  -4.771
  3 A"   15 A'   16 A'    4 A"   17 A'   18 A'    5 A"   19 A'                 
 -2.658  -2.655  -2.654  -2.645  -2.645  -0.867  -0.814  -0.690
 20 A'    6 A"   21 A'   22 A'    7 A"   23 A'   24 A'   25 A'                 
 -0.545  -0.439  -0.389  -0.379  -0.346  -0.343  -0.322  -0.285
 26 A'   27 A'   28 A'    8 A"   29 A'    9 A"   30 A'   31 A'                 
 -0.275
 10 A"                                                                         
 -- Virtual --                   
 -0.131  -0.112  -0.031  -0.000   0.009   0.031   0.036   0.044
 11 A"   32 A'   33 A'   34 A'   35 A'   36 A'   12 A"   37 A'                 
  0.050   0.055   0.064   0.070   0.073   0.086   0.094   0.104
 38 A'   39 A'   13 A"   40 A'   14 A"   41 A'   42 A'   43 A'                 
  0.111   0.121   0.151   0.178   0.214   0.262   0.274   0.277
 15 A"   44 A'   45 A'   46 A'   47 A'   48 A'   49 A'   16 A"                 
  0.293   0.304   0.348   0.394   0.402   0.417   0.451   0.455
 50 A'   17 A"   51 A'   52 A'   18 A"   53 A'   19 A"   54 A'                 
  0.468   0.495   0.509   0.527   0.554   0.583   0.589   0.599
 20 A"   55 A'   21 A"   56 A'   22 A"   57 A'   58 A'   23 A"                 
  0.603   0.628   0.652   0.664   0.722   0.754   0.794   0.812
 59 A'   60 A'   61 A'   62 A'   63 A'   24 A"   64 A'   25 A"                 
  0.846   0.857   0.902   0.919   0.945   1.042   1.107   1.214
 26 A"   65 A'   27 A"   66 A'   67 A'   68 A'   69 A'   70 A'                 
  1.492   1.550   1.571   1.657   1.694   1.741   1.983   2.011
 28 A"   29 A"   71 A'   72 A'   73 A'   74 A'   30 A"   75 A'                 
  2.079   2.241   2.280   2.350   3.980   3.993   3.997   4.025
 76 A'   31 A"   77 A'   78 A'   32 A"   79 A'   33 A"   80 A'                 
  4.195   6.545   6.640   6.824   7.538   7.561   7.614   9.656
 81 A'   82 A'   83 A'   84 A'   34 A"   85 A'   86 A'   87 A'                 
 13.763  13.791  13.807  13.813  13.903  13.931  25.808  25.914
 35 A"   36 A"   88 A'   89 A'   90 A'   91 A'   37 A"   92 A'                 
 26.116  47.865 162.736 162.964 215.641 289.737 289.757 289.823
 93 A'   94 A'   95 A'   96 A'   97 A'   38 A"   98 A'   99 A'                 
*******
100 A'                                                                         
 --------------------------------------------------------------

          Ground-State Mulliken Net Atomic Charges

     Atom                 Charge (a.u.)
  ----------------------------------------
      1 P                     0.290040
      2 P                    -0.100701
      3 Cl                    0.010004
      4 Br                   -0.199344
  ----------------------------------------
  Sum of atomic charges =     0.000000

 -----------------------------------------------------------------
                    Cartesian Multipole Moments
 -----------------------------------------------------------------
    Charge (ESU x 10^10)
                 0.0000
    Dipole Moment (Debye)
         X      -0.0833      Y      -0.8355      Z       0.0000
       Tot       0.8396
    Quadrupole Moments (Debye-Ang)
        XX     -58.8371     XY       1.7044     YY     -57.3896
        XZ       0.0000     YZ      -0.0000     ZZ     -57.5205
    Octopole Moments (Debye-Ang^2)
       XXX      65.3604    XXY       8.3535    XYY      21.7412
       YYY      24.4264    XXZ      -0.0000    XYZ      -0.0000
       YYZ      -0.0000    XZZ      19.8659    YZZ       6.7692
       ZZZ       0.0000
    Hexadecapole Moments (Debye-Ang^3)
      XXXX    -911.3504   XXXY      11.5605   XXYY    -219.3217
      XYYY       8.2104   YYYY    -416.9334   XXXZ       0.0000
      XXYZ      -0.0000   XYYZ      -0.0000   YYYZ      -0.0000
      XXZZ    -164.1859   XYZZ       1.5720   YYZZ     -86.1899
      XZZZ       0.0000   YZZZ      -0.0000   ZZZZ     -80.5064
 -----------------------------------------------------------------
 Calculating analytic gradient of the SCF energy
 Gradient of SCF Energy
            1           2           3           4
    1   0.0000026   0.0000608  -0.0000620  -0.0000014
    2  -0.0000066  -0.0000932   0.0000323   0.0000675
    3   0.0000000  -0.0000000   0.0000000   0.0000000
 Max gradient component =       9.315E-05
 RMS gradient           =       4.269E-05
 Gradient time:  CPU 4.50 s  wall 4.51 s
 Geometry Optimization Parameters
   NAtoms,    NIC,     NZ,  NCons,   NDum,   NFix, NCnnct, MaxDiis
        4      14       4       0       0       0       0       0

 Cartesian Hessian Update
 Hessian Updated using BFGS Update


** GEOMETRY OPTIMIZATION IN DELOCALIZED INTERNAL COORDINATES **
   Searching for a Minimum

   Optimization Cycle:   6

                       Coordinates (Angstroms)
     ATOM                X               Y               Z
      1  P         0.1694243610   -1.4031036869    0.0000000000
      2  P        -1.8135732487   -0.8722399122    0.0000000000
      3  Cl       -2.0343364216    1.1995943549    0.0000000000
      4  Br        1.4838596479    0.4210013786    0.0000000000
   Point Group: cs    Number of degrees of freedom:     5


   Energy is  -3717.148750759

 Hessian Updated using BFGS Update

  5 Hessian modes will be used to form the next step
  Hessian Eigenvalues:
     0.122960    0.167917    0.260551    0.293116    0.316756

 Minimum Search - Taking Simple RFO Step
 Searching for Lamda that Minimizes Along All modes
 Value Taken    Lamda =   0.00000000
 Step Taken.  Stepsize is  0.000410

                             Maximum     Tolerance    Cnvgd?
         Gradient           0.000060      0.000300     YES
         Displacement       0.000273      0.001200     YES
         Energy change     -0.000003      0.000001      NO


                       Distance Matrix (Angstroms)
             P (  1)   P (  2)   Cl(  3)
   P (  2)  2.052826
   Cl(  3)  3.410366  2.083563
   Br(  4)  2.248355  3.541968  3.603319

 Final energy is   -3717.1487507588572     


 ******************************
 **  OPTIMIZATION CONVERGED  **
 ******************************

                       Coordinates (Angstroms)
     ATOM                X               Y               Z
      1  P         0.1694243610   -1.4031036869    0.0000000000
      2  P        -1.8135732487   -0.8722399122    0.0000000000
      3  Cl       -2.0343364216    1.1995943549    0.0000000000
      4  Br        1.4838596479    0.4210013786    0.0000000000

Z-matrix Print:
$molecule
0 1
Br
P  1 2.248355
P  2 2.052826 1 110.789124
Cl 3 2.083563 2 111.069262 1 -0.000000 0
$end


 --------------------------------------------------------------
             Orbital Energies (a.u.) and Symmetries
 --------------------------------------------------------------

 Alpha MOs, Restricted
 -- Occupied --                  
-482.85 -101.58  -77.13  -77.12  -62.51  -56.33  -56.32  -56.32
  1 A'    2 A'    3 A'    4 A'    5 A'    6 A'    1 A"    7 A'                 
 -9.492  -8.716  -7.256  -7.248  -7.247  -6.619  -6.614  -6.547
  8 A'    9 A'   10 A'    2 A"   11 A'   12 A'   13 A'   14 A'                 
 -6.536  -6.534  -4.781  -4.778  -4.777  -4.775  -4.773  -4.771
  3 A"   15 A'   16 A'    4 A"   17 A'   18 A'    5 A"   19 A'                 
 -2.658  -2.655  -2.654  -2.645  -2.645  -0.867  -0.814  -0.690
 20 A'    6 A"   21 A'   22 A'    7 A"   23 A'   24 A'   25 A'                 
 -0.545  -0.439  -0.389  -0.379  -0.346  -0.343  -0.322  -0.285
 26 A'   27 A'   28 A'    8 A"   29 A'    9 A"   30 A'   31 A'                 
 -0.275
 10 A"                                                                         
 -- Virtual --                   
 -0.131  -0.112  -0.031  -0.000   0.009   0.031   0.036   0.044
 11 A"   32 A'   33 A'   34 A'   35 A'   36 A'   12 A"   37 A'                 
  0.050   0.055   0.064   0.070   0.073   0.086   0.094   0.104
 38 A'   39 A'   13 A"   40 A'   14 A"   41 A'   42 A'   43 A'                 
  0.111   0.121   0.151   0.178   0.214   0.262   0.274   0.277
 15 A"   44 A'   45 A'   46 A'   47 A'   48 A'   49 A'   16 A"                 
  0.293   0.304   0.348   0.394   0.402   0.417   0.451   0.455
 50 A'   17 A"   51 A'   52 A'   18 A"   53 A'   19 A"   54 A'                 
  0.468   0.495   0.509   0.527   0.554   0.583   0.589   0.599
 20 A"   55 A'   21 A"   56 A'   22 A"   57 A'   58 A'   23 A"                 
  0.603   0.628   0.652   0.664   0.722   0.754   0.794   0.812
 59 A'   60 A'   61 A'   62 A'   63 A'   24 A"   64 A'   25 A"                 
  0.846   0.857   0.902   0.919   0.945   1.042   1.107   1.214
 26 A"   65 A'   27 A"   66 A'   67 A'   68 A'   69 A'   70 A'                 
  1.492   1.550   1.571   1.657   1.694   1.741   1.983   2.011
 28 A"   29 A"   71 A'   72 A'   73 A'   74 A'   30 A"   75 A'                 
  2.079   2.241   2.280   2.350   3.980   3.993   3.997   4.025
 76 A'   31 A"   77 A'   78 A'   32 A"   79 A'   33 A"   80 A'                 
  4.195   6.545   6.640   6.824   7.538   7.561   7.614   9.656
 81 A'   82 A'   83 A'   84 A'   34 A"   85 A'   86 A'   87 A'                 
 13.763  13.791  13.807  13.813  13.903  13.931  25.808  25.914
 35 A"   36 A"   88 A'   89 A'   90 A'   91 A'   37 A"   92 A'                 
 26.116  47.865 162.736 162.964 215.641 289.737 289.757 289.823
 93 A'   94 A'   95 A'   96 A'   97 A'   38 A"   98 A'   99 A'                 
*******
100 A'                                                                         

 Beta MOs, Restricted
 -- Occupied --                  
-482.85 -101.58  -77.13  -77.12  -62.51  -56.33  -56.32  -56.32
  1 A'    2 A'    3 A'    4 A'    5 A'    6 A'    1 A"    7 A'                 
 -9.492  -8.716  -7.256  -7.248  -7.247  -6.619  -6.614  -6.547
  8 A'    9 A'   10 A'    2 A"   11 A'   12 A'   13 A'   14 A'                 
 -6.536  -6.534  -4.781  -4.778  -4.777  -4.775  -4.773  -4.771
  3 A"   15 A'   16 A'    4 A"   17 A'   18 A'    5 A"   19 A'                 
 -2.658  -2.655  -2.654  -2.645  -2.645  -0.867  -0.814  -0.690
 20 A'    6 A"   21 A'   22 A'    7 A"   23 A'   24 A'   25 A'                 
 -0.545  -0.439  -0.389  -0.379  -0.346  -0.343  -0.322  -0.285
 26 A'   27 A'   28 A'    8 A"   29 A'    9 A"   30 A'   31 A'                 
 -0.275
 10 A"                                                                         
 -- Virtual --                   
 -0.131  -0.112  -0.031  -0.000   0.009   0.031   0.036   0.044
 11 A"   32 A'   33 A'   34 A'   35 A'   36 A'   12 A"   37 A'                 
  0.050   0.055   0.064   0.070   0.073   0.086   0.094   0.104
 38 A'   39 A'   13 A"   40 A'   14 A"   41 A'   42 A'   43 A'                 
  0.111   0.121   0.151   0.178   0.214   0.262   0.274   0.277
 15 A"   44 A'   45 A'   46 A'   47 A'   48 A'   49 A'   16 A"                 
  0.293   0.304   0.348   0.394   0.402   0.417   0.451   0.455
 50 A'   17 A"   51 A'   52 A'   18 A"   53 A'   19 A"   54 A'                 
  0.468   0.495   0.509   0.527   0.554   0.583   0.589   0.599
 20 A"   55 A'   21 A"   56 A'   22 A"   57 A'   58 A'   23 A"                 
  0.603   0.628   0.652   0.664   0.722   0.754   0.794   0.812
 59 A'   60 A'   61 A'   62 A'   63 A'   24 A"   64 A'   25 A"                 
  0.846   0.857   0.902   0.919   0.945   1.042   1.107   1.214
 26 A"   65 A'   27 A"   66 A'   67 A'   68 A'   69 A'   70 A'                 
  1.492   1.550   1.571   1.657   1.694   1.741   1.983   2.011
 28 A"   29 A"   71 A'   72 A'   73 A'   74 A'   30 A"   75 A'                 
  2.079   2.241   2.280   2.350   3.980   3.993   3.997   4.025
 76 A'   31 A"   77 A'   78 A'   32 A"   79 A'   33 A"   80 A'                 
  4.195   6.545   6.640   6.824   7.538   7.561   7.614   9.656
 81 A'   82 A'   83 A'   84 A'   34 A"   85 A'   86 A'   87 A'                 
 13.763  13.791  13.807  13.813  13.903  13.931  25.808  25.914
 35 A"   36 A"   88 A'   89 A'   90 A'   91 A'   37 A"   92 A'                 
 26.116  47.865 162.736 162.964 215.641 289.737 289.757 289.823
 93 A'   94 A'   95 A'   96 A'   97 A'   38 A"   98 A'   99 A'                 
*******
100 A'                                                                         
 --------------------------------------------------------------

          Ground-State Mulliken Net Atomic Charges

     Atom                 Charge (a.u.)
  ----------------------------------------
      1 P                     0.290040
      2 P                    -0.100701
      3 Cl                    0.010004
      4 Br                   -0.199344
  ----------------------------------------
  Sum of atomic charges =     0.000000

 -----------------------------------------------------------------
                    Cartesian Multipole Moments
 -----------------------------------------------------------------
    Charge (ESU x 10^10)
                 0.0000
    Dipole Moment (Debye)
         X      -0.0833      Y      -0.8355      Z       0.0000
       Tot       0.8396
    Quadrupole Moments (Debye-Ang)
        XX     -58.8371     XY       1.7044     YY     -57.3896
        XZ       0.0000     YZ      -0.0000     ZZ     -57.5205
    Octopole Moments (Debye-Ang^2)
       XXX      65.3604    XXY       8.3535    XYY      21.7412
       YYY      24.4264    XXZ      -0.0000    XYZ      -0.0000
       YYZ      -0.0000    XZZ      19.8659    YZZ       6.7692
       ZZZ       0.0000
    Hexadecapole Moments (Debye-Ang^3)
      XXXX    -911.3504   XXXY      11.5605   XXYY    -219.3217
      XYYY       8.2104   YYYY    -416.9334   XXXZ       0.0000
      XXYZ      -0.0000   XYYZ      -0.0000   YYYZ      -0.0000
      XXZZ    -164.1859   XYZZ       1.5720   YYZZ     -86.1899
      XZZZ       0.0000   YZZZ      -0.0000   ZZZZ     -80.5064
 -----------------------------------------------------------------
Archival summary:
1\1\TWL02\OPT\ProcedureUnspecified\BasisUnspecified\r1l12\taweetha\TueOct3016:41:462018TueOct3016:41:462018\0\\#,OPT,ProcedureUnspecified,BasisUnspecified,\\0,1\Br\P,1,2.24835\P,2,2.05283,1,110.789\Cl,3,2.08356,2,111.069,1,-0,0\\\@

 Total job time:  119.66s(wall), 119.42s(cpu) 
 Tue Oct 30 16:41:46 2018

        *************************************************************
        *                                                           *
        *  Thank you very much for using Q-Chem.  Have a nice day.  *
        *                                                           *
        *************************************************************


 
User input: 2 of 2 
 
Q-Chem Developer Version!
                  Welcome to Q-Chem
     A Quantum Leap Into The Future Of Chemistry


 Q-Chem 5.1, Q-Chem, Inc., Pleasanton, CA (2018)

 Yihan Shao,  Zhengting Gan,  E. Epifanovsky,  A. T. B. Gilbert,  M. Wormit,  
 J. Kussmann,  A. W. Lange,  A. Behn,  Jia Deng,  Xintian Feng,  D. Ghosh,  
 M. Goldey,  P. R. Horn,  L. D. Jacobson,  I. Kaliman,  T. Kus,  A. Landau,  
 Jie Liu,  E. I. Proynov,  R. M. Richard,  R. P. Steele,  E. J. Sundstrom,  
 H. L. Woodcock III,  P. M. Zimmerman,  D. Zuev,  B. Albrecht,  E. Alguire,  
 S. A. Baeppler,  D. Barton,  Z. Benda,  Y. A. Bernard,  E. J. Berquist,  
 K. B. Bravaya,  H. Burton,  D. Casanova,  Chun-Min Chang,  Yunqing Chen,  
 A. Chien,  K. D. Closser,  M. P. Coons,  S. Coriani,  S. Dasgupta,  
 A. L. Dempwolff,  M. Diedenhofen,  Hainam Do,  R. G. Edgar,  Po-Tung Fang,  
 S. Faraji,  S. Fatehi,  Qingguo Feng,  K. D. Fenk,  J. Fosso-Tande,  
 Qinghui Ge,  A. Ghysels,  G. Gidofalvi,  J. Gomes,  J. Gonthier,  A. Gunina,  
 D. Hait,  M. W. D. Hanson-Heine,  P. H. P. Harbach,  A. W. Hauser,  
 J. E. Herr,  E. G. Hohenstein,  Z. C. Holden,  Kerwin Hui,  B. C. Huynh,  
 T.-C. Jagau,  Hyunjun Ji,  B. Kaduk,  K. Khistyaev,  Jaehoon Kim,  
 P. Klunzinger,  K. Koh,  D. Kosenkov,  L. Koulias,  T. Kowalczyk,  
 C. M. Krauter,  A. Kunitsa,  Ka Un Lao,  A. Laurent,  K. V. Lawler,  
 Joonho Lee,  D. Lefrancois,  S. Lehtola,  D. S. Levine,  Yi-Pei Li,  
 You-Sheng Lin,  Fenglai Liu,  E. Livshits,  A. Luenser,  P. Manohar,  
 E. Mansoor,  S. F. Manzer,  Shan-Ping Mao,  Yuezhi Mao,  N. Mardirossian,  
 A. V. Marenich,  T. Markovich,  L. A. Martinez-Martinez,  S. A. Maurer,  
 N. J. Mayhall,  S. C. McKenzie,  J.-M. Mewes,  A. F. Morrison,  
 J. W. Mullinax,  K. Nanda,  T. S. Nguyen-Beck,  R. Olivares-Amaya,  
 J. A. Parkhill,  T. M. Perrine,  F. Plasser,  P. Pokhilko,  S. Prager,  
 A. Prociuk,  E. Ramos,  D. R. Rehn,  F. Rob,  M. Schneider,  N. Sergueev,  
 S. M. Sharada,  S. Sharma,  D. W. Small,  T. Stauch,  T. Stein,  
 Yu-Chuan Su,  A. J. W. Thom,  A. Tkatchenko,  T. Tsuchimochi,  N. M. Tubman,  
 L. Vogt,  M. L. Vidal,  O. Vydrov,  M. A. Watson,  J. Wenzel,  
 M. de Wergifosse,  T. A. Wesolowski,  A. White,  J. Witte,  A. Yamada,  
 Jun Yang,  K. Yao,  S. Yeganeh,  S. R. Yost,  Zhi-Qiang You,  A. Zech,  
 Igor Ying Zhang,  Xing Zhang,  Yan Zhao,  Ying Zhu,  B. R. Brooks,  
 G. K. L. Chan,  C. J. Cramer,  M. S. Gordon,  W. J. Hehre,  A. Klamt,  
 M. W. Schmidt,  C. D. Sherrill,  D. G. Truhlar,  A. Aspuru-Guzik,  R. Baer,  
 A. T. Bell,  N. A. Besley,  Jeng-Da Chai,  A. E. DePrince, III,  
 R. A. DiStasio Jr.,  A. Dreuw,  B. D. Dunietz,  T. R. Furlani,  
 Chao-Ping Hsu,  Yousung Jung,  Jing Kong,  D. S. Lambrecht,  WanZhen Liang,  
 C. Ochsenfeld,  V. A. Rassolov,  L. V. Slipchenko,  J. E. Subotnik,  
 T. Van Voorhis,  J. M. Herbert,  A. I. Krylov,  P. M. W. Gill,  M. Head-Gordon

 Contributors to earlier versions of Q-Chem not listed above: 
 R. D. Adamson,  B. Austin,  J. Baker,  G. J. O. Beran,  K. Brandhorst,  
 S. T. Brown,  E. F. C. Byrd,  A. K. Chakraborty,  C.-L. Cheng,  
 Siu Hung Chien,  D. M. Chipman,  D. L. Crittenden,  H. Dachsel,  
 R. J. Doerksen,  A. D. Dutoi,  L. Fusti-Molnar,  W. A. Goddard III,  
 A. Golubeva-Zadorozhnaya,  S. R. Gwaltney,  G. Hawkins,  A. Heyden,  
 S. Hirata,  G. Kedziora,  F. J. Keil,  C. Kelley,  Jihan Kim,  R. A. King,  
 R. Z. Khaliullin,  P. P. Korambath,  W. Kurlancheek,  A. M. Lee,  M. S. Lee,  
 S. V. Levchenko,  Ching Yeh Lin,  D. Liotard,  R. C. Lochan,  I. Lotan,  
 P. E. Maslen,  N. Nair,  D. P. O'Neill,  D. Neuhauser,  E. Neuscamman,  
 C. M. Oana,  R. Olson,  B. Peters,  R. Peverati,  P. A. Pieniazek,  
 Y. M. Rhee,  J. Ritchie,  M. A. Rohrdanz,  E. Rosta,  N. J. Russ,  
 H. F. Schaefer III,  N. E. Schultz,  N. Shenvi,  A. C. Simmonett,  A. Sodt,  
 D. Stuck,  K. S. Thanthiriwatte,  V. Vanovschi,  Tao Wang,  A. Warshel,  
 C. F. Williams,  Q. Wu,  X. Xu,  W. Zhang

 Please cite Q-Chem as follows:
 Y. Shao et al., Mol. Phys. 113, 184-215 (2015)
 DOI: 10.1080/00268976.2014.952696

 Q-Chem 5.1.1 for Intel X86 EM64T Linux

 Parts of Q-Chem use Armadillo 8.300.2 (Tropical Shenanigans).
 http://arma.sourceforge.net/

 Q-Chem begins on Tue Oct 30 16:41:46 2018  

Host: 
0

     Scratch files written to /scratch/taweetham/qchem18932//
The previous job contains 0 fragments, simply inherited here
Input Ideriv = 2
Curr. Ideriv = -1
Max.  Ideriv = 2

Checking the input file for inconsistencies... 	...done.

--------------------------------------------------------------
User input:
--------------------------------------------------------------

$molecule
read
$end

$rem
   job_type 	frequency
   basis 	6-311++g**
   method	b3lyp	
$end


--------------------------------------------------------------
 ----------------------------------------------------------------
             Standard Nuclear Orientation (Angstroms)
    I     Atom           X                Y                Z
 ----------------------------------------------------------------
    1      P       0.2514466902    -1.4165593689    -0.0000000000
    2      P      -1.7288508326    -0.8757104171    -0.0000000000
    3      Cl     -1.9391716570     1.1972099287    -0.0000000000
    4      Br      1.5750565801     0.4008993715     0.0000000000
 ----------------------------------------------------------------
 Molecular Point Group                 Cs    NOp =  2
 Largest Abelian Subgroup              Cs    NOp =  2
 Nuclear Repulsion Energy =   451.7140362089 hartrees
 There are       41 alpha and       41 beta electrons
 Requested basis set is 6-311++G(d,p)
 There are 58 shells and 138 basis functions

 Total QAlloc Memory Limit   2000 MB
 Mega-Array Size       188 MB
 MEM_STATIC part       192 MB

                       Distance Matrix (Angstroms)
             P (  1)   P (  2)   Cl(  3)
   P (  2)  2.052826
   Cl(  3)  3.410366  2.083563
   Br(  4)  2.248355  3.541968  3.603319

 A cutoff of  1.0D-11 yielded   1394 shell pairs
 There are      8522 function pairs (      9318 Cartesian)
 Smallest overlap matrix eigenvalue = 3.95E-04
 Guess from superposition of atomic densities
 Warning:  Energy on first SCF cycle will be non-variational
 SAD guess density has 82.000000 electrons

 -----------------------------------------------------------------------
  General SCF calculation program by
  Eric Jon Sundstrom, Paul Horn, Yuezhi Mao, Dmitri Zuev, Alec White,
  David Stuck, Shaama M.S., Shane Yost, Joonho Lee, David Small,
  Daniel Levine, Susi Lehtola, Hugh Burton, Evgeny Epifanovsky
 -----------------------------------------------------------------------
 Exchange:     0.2000 Hartree-Fock + 0.0800 Slater + 0.7200 B88
 Correlation:  0.1900 VWN1RPA + 0.8100 LYP
 Using SG-1 standard quadrature grid
 A restricted SCF calculation will be
 performed using DIIS
 SCF converges when DIIS error is below 1.0e-08
 ---------------------------------------
  Cycle       Energy         DIIS error
 ---------------------------------------
    1   -3717.4653051344      3.83e-02  
    2   -3717.1328586712      2.84e-03  
    3   -3717.1103857982      3.73e-03  
    4   -3717.1464589165      1.03e-03  
    5   -3717.1486480440      2.03e-04  
    6   -3717.1486533661      1.74e-04  
    7   -3717.1487498976      3.62e-05  
    8   -3717.1487537579      7.35e-06  
    9   -3717.1487539180      1.69e-06  
   10   -3717.1487539255      2.36e-07  
   11   -3717.1487539257      7.67e-08  
   12   -3717.1487539257      1.40e-08  
   13   -3717.1487539257      3.17e-09  Convergence criterion met
 ---------------------------------------
 SCF time:   CPU 18.39s  wall 19.00s 
 SCF   energy in the final basis set =    -3717.1487539257
 Total energy in the final basis set =    -3717.1487539257

 --------------------------------------------------------------
             Orbital Energies (a.u.) and Symmetries
 --------------------------------------------------------------

 Alpha MOs, Restricted
 -- Occupied --                  
-482.85 -101.58  -77.13  -77.12  -62.51  -56.33  -56.32  -56.32
  1 A'    2 A'    3 A'    4 A'    5 A'    6 A'    1 A"    7 A'                 
 -9.492  -8.716  -7.256  -7.248  -7.247  -6.619  -6.614  -6.547
  8 A'    9 A'   10 A'    2 A"   11 A'   12 A'   13 A'   14 A'                 
 -6.536  -6.534  -4.781  -4.778  -4.777  -4.775  -4.773  -4.771
  3 A"   15 A'   16 A'    4 A"   17 A'   18 A'    5 A"   19 A'                 
 -2.658  -2.655  -2.654  -2.645  -2.645  -0.867  -0.814  -0.690
 20 A'    6 A"   21 A'   22 A'    7 A"   23 A'   24 A'   25 A'                 
 -0.545  -0.439  -0.389  -0.379  -0.346  -0.343  -0.322  -0.285
 26 A'   27 A'   28 A'    8 A"   29 A'    9 A"   30 A'   31 A'                 
 -0.275
 10 A"                                                                         
 -- Virtual --                   
 -0.131  -0.112  -0.031  -0.000   0.009   0.031   0.036   0.044
 11 A"   32 A'   33 A'   34 A'   35 A'   36 A'   12 A"   37 A'                 
  0.050   0.055   0.064   0.070   0.073   0.086   0.094   0.104
 38 A'   39 A'   13 A"   40 A'   14 A"   41 A'   42 A'   43 A'                 
  0.111   0.121   0.151   0.178   0.214   0.262   0.274   0.277
 15 A"   44 A'   45 A'   46 A'   47 A'   48 A'   49 A'   16 A"                 
  0.293   0.304   0.348   0.394   0.402   0.417   0.451   0.455
 50 A'   17 A"   51 A'   52 A'   18 A"   53 A'   19 A"   54 A'                 
  0.468   0.495   0.509   0.527   0.554   0.583   0.589   0.599
 20 A"   55 A'   21 A"   56 A'   22 A"   57 A'   58 A'   23 A"                 
  0.603   0.628   0.652   0.664   0.722   0.754   0.794   0.812
 59 A'   60 A'   61 A'   62 A'   63 A'   24 A"   64 A'   25 A"                 
  0.846   0.857   0.902   0.919   0.945   1.042   1.107   1.214
 26 A"   65 A'   27 A"   66 A'   67 A'   68 A'   69 A'   70 A'                 
  1.492   1.550   1.571   1.657   1.694   1.741   1.983   2.011
 28 A"   29 A"   71 A'   72 A'   73 A'   74 A'   30 A"   75 A'                 
  2.079   2.241   2.280   2.350   3.980   3.993   3.997   4.025
 76 A'   31 A"   77 A'   78 A'   32 A"   79 A'   33 A"   80 A'                 
  4.195   6.545   6.640   6.824   7.538   7.561   7.614   9.656
 81 A'   82 A'   83 A'   84 A'   34 A"   85 A'   86 A'   87 A'                 
 13.763  13.791  13.807  13.813  13.903  13.931  25.808  25.914
 35 A"   36 A"   88 A'   89 A'   90 A'   91 A'   37 A"   92 A'                 
 26.116  47.865 162.736 162.964 215.641 289.737 289.757 289.823
 93 A'   94 A'   95 A'   96 A'   97 A'   38 A"   98 A'   99 A'                 
*******
100 A'                                                                         

 Beta MOs, Restricted
 -- Occupied --                  
-482.85 -101.58  -77.13  -77.12  -62.51  -56.33  -56.32  -56.32
  1 A'    2 A'    3 A'    4 A'    5 A'    6 A'    1 A"    7 A'                 
 -9.492  -8.716  -7.256  -7.248  -7.247  -6.619  -6.614  -6.547
  8 A'    9 A'   10 A'    2 A"   11 A'   12 A'   13 A'   14 A'                 
 -6.536  -6.534  -4.781  -4.778  -4.777  -4.775  -4.773  -4.771
  3 A"   15 A'   16 A'    4 A"   17 A'   18 A'    5 A"   19 A'                 
 -2.658  -2.655  -2.654  -2.645  -2.645  -0.867  -0.814  -0.690
 20 A'    6 A"   21 A'   22 A'    7 A"   23 A'   24 A'   25 A'                 
 -0.545  -0.439  -0.389  -0.379  -0.346  -0.343  -0.322  -0.285
 26 A'   27 A'   28 A'    8 A"   29 A'    9 A"   30 A'   31 A'                 
 -0.275
 10 A"                                                                         
 -- Virtual --                   
 -0.131  -0.112  -0.031  -0.000   0.009   0.031   0.036   0.044
 11 A"   32 A'   33 A'   34 A'   35 A'   36 A'   12 A"   37 A'                 
  0.050   0.055   0.064   0.070   0.073   0.086   0.094   0.104
 38 A'   39 A'   13 A"   40 A'   14 A"   41 A'   42 A'   43 A'                 
  0.111   0.121   0.151   0.178   0.214   0.262   0.274   0.277
 15 A"   44 A'   45 A'   46 A'   47 A'   48 A'   49 A'   16 A"                 
  0.293   0.304   0.348   0.394   0.402   0.417   0.451   0.455
 50 A'   17 A"   51 A'   52 A'   18 A"   53 A'   19 A"   54 A'                 
  0.468   0.495   0.509   0.527   0.554   0.583   0.589   0.599
 20 A"   55 A'   21 A"   56 A'   22 A"   57 A'   58 A'   23 A"                 
  0.603   0.628   0.652   0.664   0.722   0.754   0.794   0.812
 59 A'   60 A'   61 A'   62 A'   63 A'   24 A"   64 A'   25 A"                 
  0.846   0.857   0.902   0.919   0.945   1.042   1.107   1.214
 26 A"   65 A'   27 A"   66 A'   67 A'   68 A'   69 A'   70 A'                 
  1.492   1.550   1.571   1.657   1.694   1.741   1.983   2.011
 28 A"   29 A"   71 A'   72 A'   73 A'   74 A'   30 A"   75 A'                 
  2.079   2.241   2.280   2.350   3.980   3.993   3.997   4.025
 76 A'   31 A"   77 A'   78 A'   32 A"   79 A'   33 A"   80 A'                 
  4.195   6.545   6.640   6.824   7.538   7.561   7.614   9.656
 81 A'   82 A'   83 A'   84 A'   34 A"   85 A'   86 A'   87 A'                 
 13.763  13.791  13.807  13.813  13.903  13.931  25.808  25.914
 35 A"   36 A"   88 A'   89 A'   90 A'   91 A'   37 A"   92 A'                 
 26.116  47.865 162.736 162.964 215.641 289.737 289.757 289.823
 93 A'   94 A'   95 A'   96 A'   97 A'   38 A"   98 A'   99 A'                 
*******
100 A'                                                                         
 --------------------------------------------------------------

          Ground-State Mulliken Net Atomic Charges

     Atom                 Charge (a.u.)
  ----------------------------------------
      1 P                     0.290039
      2 P                    -0.100698
      3 Cl                    0.010005
      4 Br                   -0.199346
  ----------------------------------------
  Sum of atomic charges =     0.000000

 -----------------------------------------------------------------
                    Cartesian Multipole Moments
 -----------------------------------------------------------------
    Charge (ESU x 10^10)
                 0.0000
    Dipole Moment (Debye)
         X      -0.0876      Y      -0.8351      Z       0.0000
       Tot       0.8397
    Quadrupole Moments (Debye-Ang)
        XX     -58.8356     XY       1.6382     YY     -57.3858
        XZ      -0.0000     YZ       0.0000     ZZ     -57.5205
    Octopole Moments (Debye-Ang^2)
       XXX      49.7620    XXY       9.2841    XYY      16.6237
       YYY      26.2703    XXZ      -0.0000    XYZ       0.0000
       YYZ      -0.0000    XZZ      14.7750    YZZ       7.3949
       ZZZ      -0.0000
    Hexadecapole Moments (Debye-Ang^3)
      XXXX    -890.5693   XXXY      14.4513   XXYY    -216.1556
      XYYY      10.9410   YYYY    -418.3820   XXXZ      -0.0000
      XXYZ      -0.0000   XYYZ      -0.0000   YYYZ       0.0000
      XXZZ    -161.0789   XYZZ       2.3726   YYZZ     -86.3851
      XZZZ      -0.0000   YZZZ       0.0000   ZZZZ     -80.5064
 -----------------------------------------------------------------
 Calculating MO derivatives via CPSCF
   1         3          12      0.170717    0.073994
   2         3          12      0.021687    0.008629
   3         3          12      0.002968    0.001199
   4         3          12      0.000441    0.000185
   5        12           3      0.000030    0.000016
   6        14           1      0.000001    0.000001
   7        15           0      0.000000    0.000000    Roots Converged
 Time for AOints: 4.3 s (CPU) 4.3 s (wall)
 ------------------------------------------------------------------------------
                     AOints        : Timing summary (seconds)
 ------------------------------------------------------------------------------
     job step          cpu (% of tot)      sys (% of tot)     wall (% of tot)
 ------------------------------------------------------------------------------
  cpscf_lag         0.3453E+02 (47.5)   0.5500E-04 (18.4)   0.3454E+02 (47.5)
  iterzp            0.3372E+02 (46.4)   0.2440E-03 (81.6)   0.3376E+02 (46.4)
  make_fx           0.0000E+00 ( 0.0)   0.0000E+00 ( 0.0)   0.0000E+00 ( 0.0)
  AOints            0.4327E+01 ( 6.0)   0.0000E+00 ( 0.0)   0.4333E+01 ( 6.0)
 ------------------------------------------------------------------------------
   Grand Totals     0.7265E+02          0.2990E-03          0.7271E+02
 ------------------------------------------------------------------------------
 Calculating analytic Hessian of the SCF energy
 Polarizability Matrix (a.u.)
            1           2           3
    1-116.4024705   1.8517308  -0.0000000
    2   1.8517308 -84.7925188   0.0000000
    3  -0.0000000   0.0000000 -48.7960417

 Direct stationary perturbation theory relativistic correction:

 rels  =      18.474604896813
 relv  =     -63.086866308513
 rel2e =      10.517427134822
 E_rel =     -34.094834276877

 Hessian of the SCF Energy
            1           2           3           4           5           6
    1   0.2079064  -0.0024399   0.0000000  -0.1620158   0.0483246  -0.0000000
    2  -0.0024399   0.1318237  -0.0000000   0.0262151  -0.0322741   0.0000000
    3   0.0000000  -0.0000000   0.0115452  -0.0000000  -0.0000000  -0.0122967
    4  -0.1620158   0.0262151  -0.0000000   0.1914331  -0.0330102   0.0000000
    5   0.0483246  -0.0322741  -0.0000000  -0.0330102   0.1680937   0.0000000
    6  -0.0000000   0.0000000  -0.0122967   0.0000000   0.0000000   0.0126703
    7  -0.0080718   0.0174218   0.0000000  -0.0115359  -0.0028727  -0.0000000
    8   0.0058186  -0.0146658   0.0000000   0.0100284  -0.1327088  -0.0000000
    9   0.0000000  -0.0000000   0.0068981  -0.0000000  -0.0000000  -0.0070776
   10  -0.0378188  -0.0411970  -0.0000000  -0.0178814  -0.0124418   0.0000000
   11  -0.0517033  -0.0848838   0.0000000  -0.0032334  -0.0031108  -0.0000000
   12  -0.0000000  -0.0000000  -0.0061466   0.0000000   0.0000000   0.0067040
            7           8           9          10          11          12
    1  -0.0080718   0.0058186   0.0000000  -0.0378188  -0.0517033  -0.0000000
    2   0.0174218  -0.0146658  -0.0000000  -0.0411970  -0.0848838  -0.0000000
    3   0.0000000   0.0000000   0.0068981  -0.0000000   0.0000000  -0.0061466
    4  -0.0115359   0.0100284  -0.0000000  -0.0178814  -0.0032334   0.0000000
    5  -0.0028727  -0.1327088  -0.0000000  -0.0124418  -0.0031108   0.0000000
    6  -0.0000000  -0.0000000  -0.0070776   0.0000000  -0.0000000   0.0067040
    7   0.0184272  -0.0165603   0.0000000   0.0011804   0.0020112  -0.0000000
    8  -0.0165603   0.1412358   0.0000000   0.0007132   0.0061388  -0.0000000
    9   0.0000000   0.0000000   0.0039977  -0.0000000   0.0000000  -0.0038182
   10   0.0011804   0.0007132  -0.0000000   0.0545198   0.0529255   0.0000000
   11   0.0020112   0.0061388   0.0000000   0.0529255   0.0818558   0.0000000
   12  -0.0000000  -0.0000000  -0.0038182   0.0000000   0.0000000   0.0032609
 Gradient time:  CPU 99.83 s  wall 99.89 s
 **********************************************************************
 **                                                                  **
 **                       VIBRATIONAL ANALYSIS                       **
 **                       --------------------                       **
 **                                                                  **
 **        VIBRATIONAL FREQUENCIES (CM**-1) AND NORMAL MODES         **
 **     FORCE CONSTANTS (mDYN/ANGSTROM) AND REDUCED MASSES (AMU)     **
 **                  INFRARED INTENSITIES (KM/MOL)                   **
 **                                                                  **
 **********************************************************************


 Mode:                 1                      2                      3
 Frequency:        93.22                 158.09                 240.54
 Force Cnst:      0.2248                 0.4771                 1.2165
 Red. Mass:      43.8982                32.4037                35.6854
 IR Active:          YES                    YES                    YES
 IR Intens:        0.282                  0.059                  9.207
 Raman Active:       YES                    YES                    YES
               X      Y      Z        X      Y      Z        X      Y      Z
 P          0.074 -0.229 -0.000    0.000  0.000 -0.642    0.427 -0.260 -0.000
 P          0.100 -0.063  0.000   -0.000 -0.000  0.671    0.592  0.285  0.000
 Cl         0.848  0.003 -0.000   -0.000  0.000 -0.345   -0.371  0.320 -0.000
 Br        -0.444  0.113  0.000    0.000 -0.000  0.141   -0.235 -0.151  0.000
 TransDip  -0.008 -0.015  0.000    0.000 -0.000  0.008    0.097 -0.001 -0.000

 Mode:                 4                      5                      6
 Frequency:       383.80                 466.73                 575.45
 Force Cnst:      3.0945                 4.1688                 6.0752
 Red. Mass:      35.6554                32.4809                31.1388
 IR Active:          YES                    YES                    YES
 IR Intens:       35.372                 62.232                 11.345
 Raman Active:       YES                    YES                    YES
               X      Y      Z        X      Y      Z        X      Y      Z
 P          0.176  0.907  0.000   -0.293 -0.060 -0.000    0.667 -0.093  0.000
 P          0.124 -0.040 -0.000    0.260  0.687  0.000   -0.628  0.354 -0.000
 Cl         0.085 -0.168  0.000    0.024 -0.608 -0.000    0.005 -0.162  0.000
 Br        -0.155 -0.266 -0.000    0.002  0.023  0.000   -0.017 -0.031 -0.000
 TransDip   0.140  0.129  0.000   -0.158  0.197  0.000   -0.022  0.106 -0.000

 STANDARD THERMODYNAMIC QUANTITIES AT   298.15 K  AND     1.00 ATM

   This Molecule has  0 Imaginary Frequencies
   Zero point vibrational energy:        2.742 kcal/mol

   Atom    1 Element P  Has Mass   30.97376
   Atom    2 Element P  Has Mass   30.97376
   Atom    3 Element Cl Has Mass   34.96885
   Atom    4 Element Br Has Mass   78.91830
   Molecular Mass:   175.834670 amu
   Principal axes and moments of inertia in amu*Bohr^2:
                             1           2           3
    Eigenvalues --      530.68082  1504.23495  2034.91576
          X               0.99987    -0.01598    -0.00000
          Y               0.01598     0.99987    -0.00000
          Z               0.00000     0.00000     1.00000
   Rotational Symmetry Number is   1
   The Molecule is an Asymmetric Top
   Translational Enthalpy:        0.889 kcal/mol
   Rotational Enthalpy:           0.889 kcal/mol
   Vibrational Enthalpy:          4.390 kcal/mol
   gas constant (RT):             0.592 kcal/mol
   Translational Entropy:        41.400  cal/mol.K
   Rotational Entropy:           28.875  cal/mol.K
   Vibrational Entropy:          10.227  cal/mol.K

   Total Enthalpy:                6.760 kcal/mol
   Total Entropy:                80.503  cal/mol.K

 ======================================================================

 STANDARD THERMODYNAMIC QUANTITIES FOR ANHARMONIC VIBRATION -- TOSH

   Zero point vibrational energy: ************ kcal/mol

   Vibrational Enthalpy:   ************ kcal/mol
   Vibrational Entropy:             NaN  cal/mol.K

   Total Enthalpy:         ************ kcal/mol
   Total Entropy:                   NaN  cal/mol.K

 ======================================================================

 STANDARD THERMODYNAMIC QUANTITIES FOR ANHARMONIC VIBRATION -- VPT2

   Zero point vibrational energy: ************ kcal/mol

   Vibrational Enthalpy:   ************ kcal/mol
   Vibrational Entropy:             NaN  cal/mol.K

   Total Enthalpy:         ************ kcal/mol
   Total Entropy:                   NaN  cal/mol.K

 ======================================================================

Archival summary:
1\1\TWL02\FREQ\ProcedureUnspecified\BasisUnspecified\r1l12\taweetha\TueOct3016:43:452018TueOct3016:43:452018\0\\#,FREQ,ProcedureUnspecified,BasisUnspecified,\\0,1\Br\P,1,2.24835\P,2,2.05283,1,110.789\Cl,3,2.08356,2,111.069,1,-0,0\\\@

 Total job time:  118.37s(wall), 118.30s(cpu) 
 Tue Oct 30 16:43:45 2018

        *************************************************************
        *                                                           *
        *  Thank you very much for using Q-Chem.  Have a nice day.  *
        *                                                           *
        *************************************************************
